# Supplementary material for: Clocked stepping of an artificial protein walker along a DNA track
Source: Nat Nanotechnol. 2026 Jul 6;21(7):987–95. doi: 10.1038/s41565-026-02211-3 (PMC13379313; doi:10.1038/s41565-026-02211-3)
Supplement: Supplementary file 2 — Source data for Supplementary mass photometry, SAXS and SPR data—Supplementary Table 1 and Supplementary Figs. 1 and 2. [file 41565_2026_2211_MOESM2_ESM.xlsx]

## Sheet: Table SI1 Source Data
				Observed Mw (kDa)
	Protein	DNA	Ligand	Replicate 1	Replicate 2	Replicate 3	Replicate 4	Replicate 5	Average	SEM	Theoretical Mass (kDa)
	TW1	None	None	53	55	60	54		55.5	1.55456	59
	TW2	None	None	67	71	79	69		71.5	2.62996	74
	TW	None	None	134	132	134	132		133	0.57735	133
	TW	metj	None	130	138	130			132.667	2.66667	133
	TW		SAM	150	152	149			150.333	0.881917	155
	TW	dtxr	None	131	136	131			132.667	1.66667	133
	TW		Co2+	154	156	153			154.333	0.881917	159
	TW	trpr	None	131	134	131			132	1	133
	TW		Trp	152	153	145	151		150.25	1.79699	161
	TW	trpr-dtxr	None	132	126	129			129	1.73205	133
	TW		Trp	181	183	181			181.667	0.666667	188
	TW		Trp + Co2+	186	181	187	193		186.75	2.46221	188
	TW	dtxr-metj	None	136	126	128			130	3.05505	133
	TW		Trp	308	316	319	321		316	2.85774	133
	TW		Co2+ + SAM	190	181	178	181	189	183.8	2.39583	182
	TW	metj-trpr	None	132	125	128			128.333	2.02759	133
	TW		Trp	176	177	182			178.333	1.85592	183
	TW		SAM + Trp	187	178	179	188		183	2.61406	183

## Sheet: Figure SI1 Source Data
		Experimental p(r)				Fitted p(r)
	r (Å)	Mean	SEM		r (Å)	Model 1 (x0.725)	Model 2 (x0.275)	Ensemble
	0	0	0		0	0	0	0
	2	1.94e-06	4.39e-08		3.5	15300	5520	20800
	4	3.9e-06	3.56e-08		7	28000	10800	38800
	6	6.08e-06	2.48e-08		10.5	51400	19100	70400
	8	8.66e-06	5.06e-08		14	78100	28200	106000
	10	1.17e-05	6.31e-08		17.5	95900	34500	130000
	12	1.51e-05	5.88e-08		21	107000	37700	144000
	14	1.86e-05	5.63e-08		24.5	116000	39300	155000
	16	2.19e-05	6.26e-08		28	122000	39500	162000
	18	2.48e-05	6.53e-08		31.5	126000	38900	165000
	20	2.71e-05	6.26e-08		35	132000	39100	171000
	22	2.9e-05	6.26e-08		38.5	141000	40000	181000
	24	3.05e-05	6.57e-08		42	146000	40000	186000
	26	3.18e-05	6.65e-08		45.5	147000	39100	186000
	28	3.3e-05	6.64e-08		49	147000	38600	186000
	30	3.42e-05	6.94e-08		52.5	148000	39200	187000
	32	3.52e-05	7.36e-08		56	149000	40000	189000
	34	3.6e-05	7.62e-08		59.5	150000	41200	191000
	36	3.67e-05	7.91e-08		63	152000	43000	195000
	38	3.72e-05	8.52e-08		66.5	154000	44500	199000
	40	3.75e-05	9.23e-08		70	156000	45100	202000
	42	3.77e-05	9.77e-08		73.5	159000	45400	204000
	44	3.79e-05	1.03e-07		77	160000	45200	205000
	46	3.81e-05	1.11e-07		80.5	161000	43900	204000
	48	3.82e-05	1.19e-07		84	161000	41700	203000
	50	3.83e-05	1.22e-07		87.5	161000	39700	201000
	52	3.85e-05	1.21e-07		91	157000	38000	195000
	54	3.86e-05	1.16e-07		94.5	149000	36100	185000
	56	3.88e-05	1.11e-07		98	142000	34300	177000
	58	3.9e-05	1.09e-07		102	138000	33000	171000
	60	3.93e-05	1.11e-07		105	132000	31700	164000
	62	3.95e-05	1.16e-07		109	126000	30300	156000
	64	3.97e-05	1.18e-07		112	119000	29300	148000
	66	3.99e-05	1.16e-07		116	110000	29000	140000
	68	4.01e-05	1.13e-07		119	102000	29000	131000
	70	4.02e-05	1.14e-07		123	94300	29200	123000
	72	4.02e-05	1.2e-07		126	86000	29600	116000
	74	4.02e-05	1.25e-07		130	75900	29800	106000
	76	4.01e-05	1.26e-07		133	66300	29500	95800
	78	4e-05	1.24e-07		137	59900	29000	88900
	80	3.98e-05	1.2e-07		140	55500	28100	83500
	82	3.96e-05	1.18e-07		144	51000	26600	77600
	84	3.93e-05	1.17e-07		147	47900	24800	72700
	86	3.89e-05	1.2e-07		151	46800	23300	70100
	88	3.85e-05	1.28e-07		154	45200	22200	67400
	90	3.8e-05	1.37e-07		158	41700	21500	63200
	92	3.75e-05	1.42e-07		161	38000	21200	59200
	94	3.69e-05	1.41e-07		165	34400	21500	55900
	96	3.62e-05	1.35e-07		168	29900	21700	51600
	98	3.54e-05	1.29e-07		172	24500	21800	46300
	100	3.45e-05	1.29e-07		175	19500	22100	41600
	102	3.36e-05	1.33e-07		179	14800	22600	37500
	104	3.26e-05	1.38e-07		182	10700	22800	33500
	106	3.16e-05	1.41e-07		186	7690	22500	30200
	108	3.06e-05	1.42e-07		189	5630	22100	27700
	110	2.96e-05	1.4e-07		193	3610	21700	25300
	112	2.86e-05	1.39e-07		196	2030	20900	22900
	114	2.76e-05	1.4e-07		200	1530	19700	21200
	116	2.66e-05	1.42e-07		203	1320	18400	19700
	118	2.56e-05	1.45e-07		207	815	17300	18100
	120	2.46e-05	1.46e-07		210	644	16300	16900
	122	2.36e-05	1.46e-07		214	813	15400	16200
	124	2.27e-05	1.46e-07		217	582	14500	15100
	126	2.19e-05	1.48e-07		221	237	13400	13700
	128	2.12e-05	1.52e-07		224	372	12300	12700
	130	2.05e-05	1.56e-07		228	431	11200	11600
	132	1.99e-05	1.6e-07		231	68.7	9970	10000
	134	1.93e-05	1.65e-07		235	-1.92	8760	8760
	136	1.87e-05	1.7e-07		238	250	7650	7890
	138	1.81e-05	1.75e-07		242	103	6590	6700
	140	1.74e-05	1.81e-07		245	-154	5620	5460
	142	1.67e-05	1.85e-07		249	41.4	4760	4800
	144	1.59e-05	1.89e-07		252	127	4000	4130
	146	1.52e-05	1.9e-07		256	-168	3200	3030
	148	1.45e-05	1.91e-07		259	-141	2420	2280
	150	1.38e-05	1.9e-07		263	96.1	1820	1910
	152	1.32e-05	1.9e-07		266	-82.3	1320	1240
	154	1.26e-05	1.91e-07		270	-135	826	690
	156	1.21e-05	1.91e-07		273	197	463	659
	158	1.15e-05	1.9e-07		277	10	308	318
	160	1.11e-05	1.87e-07		280	0	0	0
	162	1.06e-05	1.84e-07
	164	1.03e-05	1.82e-07
	166	9.87e-06	1.8e-07
	168	9.49e-06	1.8e-07
	170	9.1e-06	1.81e-07
	172	8.67e-06	1.82e-07
	174	8.24e-06	1.83e-07
	176	7.8e-06	1.82e-07
	178	7.38e-06	1.81e-07
	180	6.99e-06	1.8e-07
	182	6.62e-06	1.78e-07
	184	6.26e-06	1.77e-07
	186	5.89e-06	1.76e-07
	188	5.51e-06	1.74e-07
	190	5.13e-06	1.73e-07
	192	4.76e-06	1.71e-07
	194	4.4e-06	1.72e-07
	196	4.06e-06	1.75e-07
	198	3.75e-06	1.8e-07
	200	3.45e-06	1.86e-07
	202	3.17e-06	1.92e-07
	204	2.91e-06	1.98e-07
	206	2.68e-06	2.04e-07
	208	2.49e-06	2.1e-07
	210	2.33e-06	2.16e-07
	212	2.19e-06	2.22e-07
	214	2.08e-06	2.25e-07
	216	1.97e-06	2.26e-07
	218	1.88e-06	2.24e-07
	220	1.81e-06	2.19e-07
	222	1.75e-06	2.14e-07
	224	1.72e-06	2.09e-07
	226	1.7e-06	2.06e-07
	228	1.69e-06	2.06e-07
	230	1.67e-06	2.08e-07
	232	1.65e-06	2.14e-07
	234	1.61e-06	2.24e-07
	236	1.57e-06	2.37e-07
	238	1.51e-06	2.51e-07
	240	1.45e-06	2.66e-07
	242	1.36e-06	2.79e-07
	244	1.26e-06	2.89e-07
	246	1.14e-06	2.95e-07
	248	9.99e-07	2.98e-07
	250	8.58e-07	2.95e-07
	252	7.27e-07	2.87e-07
	254	6.14e-07	2.74e-07
	256	5.24e-07	2.57e-07
	258	4.54e-07	2.37e-07
	260	3.98e-07	2.14e-07
	262	3.49e-07	1.86e-07
	264	2.96e-07	1.52e-07
	266	2.29e-07	1.11e-07
	268	1.35e-07	6.06e-08
	270	0	0

## Sheet: Figure SI2a Source Data
	DNA	metj							dtxr								trpr
	Time (s)	0.625 nM	1.25 nM	2.5 nM	5 nM	10 nM	20 nM	40 nM	Time (s)	0.625 nM	1.25 nM	2.5 nM	5 nM	10 nM	20 nM	40 nM	Time (s)	0.625 nM	1.25 nM	2.5 nM	5 nM	10 nM	20 nM	40 nM
	-60.01	-0.137878	-0.24115	-0.331177	-0.458191	-0.475586	-0.608826	-0.634583	-60.013	-0.203979	-0.362	-0.411804	-0.547729	-0.517334	-0.726563	-0.714783	-60.011	-0.257751	-0.395508	-0.533508	-0.723877	-0.701782	-0.874207	-0.85791
	-59.985	-0.137085	-0.232178	-0.331177	-0.457397	-0.475586	-0.608826	-0.634583	-59.988	-0.203979	-0.3526	-0.411804	-0.547729	-0.517334	-0.726563	-0.714783	-59.986	-0.257385	-0.386108	-0.543274	-0.723511	-0.701782	-0.874207	-0.85791
	-59.96	-0.128113	-0.232178	-0.331177	-0.448425	-0.475586	-0.608826	-0.634583	-59.963	-0.19458	-0.352234	-0.411804	-0.53833	-0.517334	-0.726563	-0.714783	-59.961	-0.247986	-0.386108	-0.543274	-0.714111	-0.701782	-0.874207	-0.85791
	-59.935	-0.128113	-0.232178	-0.331177	-0.448425	-0.475586	-0.608826	-0.634583	-59.938	-0.194214	-0.352234	-0.411804	-0.549683	-0.517334	-0.726563	-0.714783	-59.936	-0.247986	-0.386108	-0.543274	-0.714111	-0.701782	-0.874207	-0.85791
	-59.91	-0.128113	-0.232178	-0.330383	-0.448425	-0.475586	-0.608826	-0.633789	-59.913	-0.194214	-0.352234	-0.402405	-0.549683	-0.517334	-0.726563	-0.714783	-59.911	-0.247986	-0.386108	-0.542908	-0.714111	-0.701782	-0.874207	-0.857544
	-59.885	-0.128113	-0.241944	-0.331177	-0.448425	-0.47467	-0.608826	-0.624817	-59.888	-0.194211	-0.361996	-0.402039	-0.549683	-0.496338	-0.736328	-0.70538	-59.886	-0.247986	-0.386108	-0.533508	-0.714111	-0.701294	-0.874207	-0.848145
	-59.86	-0.129029	-0.242859	-0.332092	-0.449341	-0.464783	-0.608948	-0.625733	-59.863	-0.184455	-0.352241	-0.413269	-0.539917	-0.50708	-0.726563	-0.695258	-59.861	-0.248477	-0.3866	-0.533997	-0.7146	-0.690552	-0.874329	-0.848636
	-59.835	-0.130066	-0.243896	-0.33313	-0.460144	-0.46582	-0.601013	-0.62677	-59.838	-0.195679	-0.363465	-0.413757	-0.551147	-0.507568	-0.728394	-0.706482	-59.836	-0.259705	-0.397827	-0.545224	-0.72583	-0.701779	-0.87616	-0.859863
	-59.81	-0.139832	-0.243896	-0.33313	-0.460144	-0.46582	-0.610779	-0.62677	-59.813	-0.196167	-0.363953	-0.413757	-0.551636	-0.507568	-0.728516	-0.70697	-59.811	-0.259705	-0.409546	-0.545227	-0.72583	-0.701782	-0.885925	-0.859863
	-59.785	-0.139832	-0.243103	-0.33313	-0.460144	-0.46582	-0.610779	-0.636536	-59.788	-0.196167	-0.363953	-0.413757	-0.551636	-0.517334	-0.728516	-0.70697	-59.786	-0.259705	-0.40918	-0.545227	-0.735596	-0.701782	-0.885925	-0.859863
	-59.76	-0.139832	-0.234131	-0.33313	-0.459351	-0.475586	-0.610779	-0.636536	-59.763	-0.196167	-0.354553	-0.413757	-0.551636	-0.517334	-0.728516	-0.70697	-59.761	-0.259701	-0.399777	-0.545227	-0.735229	-0.701782	-0.885925	-0.85986
	-59.735	-0.139038	-0.234131	-0.33313	-0.450378	-0.475586	-0.610779	-0.636536	-59.738	-0.196167	-0.354187	-0.413757	-0.542236	-0.517334	-0.728516	-0.70697	-59.736	-0.24762	-0.388062	-0.533508	-0.714111	-0.690063	-0.874207	-0.859863
	-59.71	-0.130066	-0.234131	-0.33313	-0.450378	-0.475586	-0.610779	-0.636536	-59.713	-0.196533	-0.354187	-0.413757	-0.54187	-0.517334	-0.728516	-0.70697	-59.711	-0.23822	-0.388062	-0.533508	-0.714111	-0.699829	-0.874207	-0.859863
	-59.685	-0.130066	-0.234131	-0.33313	-0.450378	-0.474792	-0.610779	-0.636536	-59.688	-0.196167	-0.354187	-0.413757	-0.54187	-0.507935	-0.728516	-0.70697	-59.686	-0.247986	-0.388062	-0.533508	-0.714111	-0.699463	-0.874207	-0.859863
	-59.66	-0.130862	-0.234927	-0.333923	-0.451172	-0.466614	-0.611572	-0.637332	-59.663	-0.19617	-0.35419	-0.423154	-0.54187	-0.516965	-0.728516	-0.706973	-59.661	-0.248358	-0.388433	-0.533875	-0.714478	-0.69043	-0.874573	-0.860235
	-59.635	-0.139832	-0.243896	-0.342896	-0.460144	-0.475586	-0.620544	-0.646301	-59.638	-0.205564	-0.373349	-0.413757	-0.55127	-0.507568	-0.737915	-0.716367	-59.636	-0.257751	-0.397827	-0.55304	-0.723877	-0.699829	-0.883972	-0.869629
	-59.61	-0.139832	-0.243896	-0.34198	-0.460144	-0.475586	-0.620544	-0.646301	-59.613	-0.196167	-0.363953	-0.402527	-0.54187	-0.507568	-0.728516	-0.70697	-59.611	-0.257751	-0.397827	-0.552551	-0.723877	-0.699829	-0.883972	-0.869629
	-59.585	-0.139832	-0.243896	-0.331177	-0.460144	-0.475586	-0.620544	-0.646301	-59.588	-0.196167	-0.363953	-0.402039	-0.54187	-0.507568	-0.728516	-0.70697	-59.586	-0.257751	-0.397827	-0.541321	-0.723877	-0.699829	-0.883972	-0.869629
	-59.56	-0.139829	-0.243894	-0.331177	-0.460144	-0.475586	-0.619751	-0.645505	-59.563	-0.196167	-0.363953	-0.402039	-0.54187	-0.507568	-0.728516	-0.70697	-59.561	-0.257751	-0.397827	-0.541321	-0.723877	-0.699829	-0.883606	-0.869263
	-59.535	-0.130066	-0.243103	-0.33118	-0.450378	-0.465823	-0.601013	-0.62677	-59.538	-0.196167	-0.363953	-0.402039	-0.54187	-0.507568	-0.719116	-0.707336	-59.536	-0.257751	-0.397461	-0.541321	-0.723877	-0.699829	-0.874207	-0.859863
	-59.51	-0.139832	-0.234131	-0.331177	-0.449585	-0.46582	-0.601013	-0.62677	-59.513	-0.196167	-0.354553	-0.411804	-0.54187	-0.507568	-0.728516	-0.70697	-59.511	-0.257751	-0.388062	-0.541321	-0.723511	-0.699829	-0.874207	-0.859863
	-59.485	-0.139038	-0.234131	-0.331177	-0.450378	-0.46582	-0.601013	-0.62677	-59.488	-0.196167	-0.354187	-0.411804	-0.532471	-0.507568	-0.728516	-0.70697	-59.486	-0.257385	-0.388062	-0.541321	-0.714111	-0.699829	-0.874207	-0.859863
	-59.46	-0.130066	-0.234131	-0.331177	-0.450378	-0.475586	-0.601013	-0.62677	-59.463	-0.186768	-0.354187	-0.411804	-0.54187	-0.507568	-0.728516	-0.70697	-59.461	-0.247986	-0.388062	-0.541321	-0.714111	-0.699829	-0.874207	-0.859863
	-59.435	-0.130066	-0.234131	-0.331177	-0.450378	-0.475586	-0.610779	-0.62677	-59.438	-0.186401	-0.354187	-0.411804	-0.54187	-0.517334	-0.728516	-0.70697	-59.436	-0.247986	-0.388062	-0.541321	-0.714111	-0.699829	-0.874207	-0.859863
	-59.41	-0.130862	-0.234927	-0.33197	-0.451172	-0.475586	-0.611572	-0.627566	-59.413	-0.186404	-0.35419	-0.421201	-0.54187	-0.517331	-0.728516	-0.706973	-59.411	-0.248358	-0.388433	-0.541687	-0.714478	-0.699829	-0.874573	-0.860235
	-59.385	-0.139832	-0.243896	-0.340942	-0.460144	-0.475586	-0.620544	-0.636536	-59.388	-0.195798	-0.363584	-0.411804	-0.55127	-0.507568	-0.737915	-0.716367	-59.386	-0.267517	-0.407593	-0.551086	-0.723877	-0.699829	-0.883972	-0.869629
	-59.36	-0.139832	-0.243896	-0.340942	-0.460144	-0.475586	-0.620544	-0.636536	-59.363	-0.186401	-0.354187	-0.411804	-0.54187	-0.507568	-0.728516	-0.70697	-59.361	-0.267517	-0.407593	-0.551086	-0.723877	-0.699829	-0.883972	-0.869629
	-59.335	-0.139832	-0.243896	-0.340149	-0.460144	-0.475586	-0.620544	-0.636536	-59.338	-0.196167	-0.354187	-0.402405	-0.54187	-0.507568	-0.728516	-0.70697	-59.336	-0.267517	-0.407593	-0.55072	-0.723877	-0.699829	-0.883972	-0.869629
	-59.31	-0.139832	-0.243896	-0.331177	-0.460144	-0.475586	-0.620544	-0.648254	-59.313	-0.196167	-0.354187	-0.402039	-0.54187	-0.507568	-0.728516	-0.70697	-59.311	-0.267517	-0.407593	-0.541321	-0.723877	-0.699829	-0.893738	-0.869629
	-59.285	-0.139828	-0.243893	-0.331177	-0.459351	-0.475586	-0.620544	-0.647458	-59.288	-0.196167	-0.363953	-0.402039	-0.54187	-0.507568	-0.728516	-0.70697	-59.286	-0.267511	-0.407587	-0.541321	-0.723511	-0.699829	-0.893738	-0.869257
	-59.26	-0.129272	-0.243896	-0.321411	-0.440613	-0.46582	-0.610779	-0.628723	-59.263	-0.196167	-0.363953	-0.402039	-0.532471	-0.507568	-0.728516	-0.697571	-59.261	-0.257385	-0.397827	-0.541321	-0.714111	-0.699829	-0.883972	-0.850098
	-59.235	-0.120301	-0.243897	-0.321411	-0.440613	-0.46582	-0.610779	-0.628723	-59.238	-0.186768	-0.363953	-0.402039	-0.532104	-0.507568	-0.728516	-0.697205	-59.236	-0.247986	-0.397827	-0.541321	-0.714111	-0.699829	-0.883972	-0.850098
	-59.21	-0.121096	-0.243899	-0.322205	-0.441406	-0.466614	-0.611572	-0.629519	-59.213	-0.186404	-0.363955	-0.411438	-0.532104	-0.516968	-0.728516	-0.697207	-59.211	-0.248355	-0.39783	-0.541687	-0.714478	-0.700195	-0.884338	-0.850467
	-59.185	-0.139832	-0.243896	-0.342893	-0.450378	-0.475583	-0.619629	-0.638489	-59.188	-0.195801	-0.363953	-0.42157	-0.541504	-0.517334	-0.737915	-0.706604	-59.186	-0.257751	-0.397827	-0.551084	-0.723877	-0.709592	-0.89325	-0.869629
	-59.16	-0.139832	-0.243896	-0.342896	-0.450378	-0.474792	-0.608826	-0.638489	-59.163	-0.196167	-0.363953	-0.42157	-0.54187	-0.507935	-0.727051	-0.70697	-59.161	-0.257751	-0.397827	-0.551086	-0.723877	-0.709229	-0.882019	-0.869629
	-59.135	-0.139832	-0.243896	-0.342896	-0.450378	-0.46582	-0.608826	-0.638489	-59.138	-0.196167	-0.363953	-0.42157	-0.54187	-0.507568	-0.726563	-0.70697	-59.136	-0.257751	-0.397827	-0.551086	-0.723877	-0.699829	-0.882019	-0.869629
	-59.11	-0.139832	-0.243896	-0.342896	-0.450378	-0.46582	-0.608826	-0.638489	-59.113	-0.196167	-0.363953	-0.42157	-0.54187	-0.507568	-0.726563	-0.70697	-59.111	-0.257751	-0.397827	-0.551086	-0.723877	-0.699829	-0.882019	-0.869629
	-59.085	-0.139832	-0.243896	-0.342102	-0.462097	-0.46582	-0.608826	-0.638489	-59.088	-0.196167	-0.363953	-0.41217	-0.54187	-0.517334	-0.726563	-0.70697	-59.086	-0.257751	-0.397827	-0.55072	-0.723877	-0.699829	-0.882019	-0.869629
	-59.06	-0.139832	-0.243896	-0.33313	-0.461304	-0.46582	-0.608826	-0.638489	-59.063	-0.196167	-0.363953	-0.411804	-0.551636	-0.517334	-0.726563	-0.716736	-59.061	-0.257751	-0.397827	-0.541321	-0.723511	-0.699829	-0.882019	-0.869629
	-59.035	-0.139832	-0.243896	-0.33313	-0.452332	-0.475586	-0.618591	-0.638489	-59.038	-0.196164	-0.36395	-0.402041	-0.542236	-0.507571	-0.736328	-0.716733	-59.036	-0.257751	-0.397827	-0.541321	-0.714111	-0.699829	-0.882019	-0.869629
	-59.01	-0.139826	-0.243891	-0.33313	-0.452332	-0.475586	-0.618591	-0.638483	-59.013	-0.196167	-0.354187	-0.402039	-0.532104	-0.507568	-0.726563	-0.70697	-59.011	-0.257751	-0.397827	-0.541321	-0.714111	-0.699829	-0.882019	-0.869629
	-58.985	-0.130066	-0.233338	-0.323364	-0.442566	-0.46582	-0.608826	-0.62793	-58.988	-0.196167	-0.354187	-0.402039	-0.532104	-0.507568	-0.726563	-0.70697	-58.986	-0.257751	-0.407227	-0.541321	-0.714111	-0.699829	-0.882019	-0.869263
	-58.96	-0.130069	-0.234927	-0.324158	-0.443359	-0.466614	-0.609619	-0.629519	-58.963	-0.19617	-0.34479	-0.411438	-0.532104	-0.516968	-0.726563	-0.697574	-58.961	-0.257754	-0.398196	-0.541687	-0.714478	-0.700195	-0.882385	-0.860232
	-58.935	-0.130066	-0.243896	-0.333127	-0.452332	-0.475583	-0.618591	-0.638489	-58.938	-0.196167	-0.353821	-0.411804	-0.541504	-0.517334	-0.735962	-0.706604	-58.936	-0.267517	-0.407593	-0.551084	-0.723877	-0.709592	-0.891785	-0.869629
	-58.91	-0.139832	-0.243896	-0.33313	-0.452332	-0.474792	-0.618591	-0.638489	-58.913	-0.196167	-0.354187	-0.411804	-0.54187	-0.507935	-0.736328	-0.70697	-58.911	-0.267517	-0.407593	-0.551086	-0.723877	-0.709229	-0.891785	-0.869629
	-58.885	-0.139832	-0.243896	-0.332336	-0.452332	-0.46582	-0.618591	-0.638489	-58.888	-0.196167	-0.365906	-0.402405	-0.54187	-0.507568	-0.736328	-0.70697	-58.886	-0.267514	-0.40759	-0.55072	-0.723877	-0.699829	-0.891785	-0.869626
	-58.86	-0.139832	-0.243896	-0.323364	-0.452332	-0.46582	-0.618591	-0.638489	-58.863	-0.196167	-0.365906	-0.411804	-0.54187	-0.507568	-0.736328	-0.70697	-58.861	-0.257751	-0.397827	-0.531555	-0.714111	-0.690063	-0.882019	-0.859863
	-58.835	-0.139832	-0.243896	-0.323364	-0.452332	-0.46582	-0.618591	-0.638489	-58.838	-0.196167	-0.365906	-0.411804	-0.54187	-0.507568	-0.736328	-0.70697	-58.836	-0.257751	-0.397827	-0.531555	-0.714111	-0.699829	-0.882019	-0.859863
	-58.81	-0.139832	-0.243896	-0.323364	-0.452332	-0.46582	-0.617798	-0.638489	-58.813	-0.196167	-0.365906	-0.411804	-0.54187	-0.507568	-0.736328	-0.70697	-58.811	-0.257751	-0.397827	-0.531555	-0.714111	-0.699829	-0.881653	-0.859863
	-58.785	-0.139832	-0.243897	-0.33313	-0.451538	-0.46582	-0.608826	-0.638489	-58.788	-0.196167	-0.365906	-0.411804	-0.54187	-0.507568	-0.726929	-0.70697	-58.786	-0.257751	-0.397827	-0.531555	-0.713745	-0.699829	-0.883972	-0.859863
	-58.76	-0.14063	-0.244695	-0.333923	-0.443359	-0.466614	-0.609619	-0.639288	-58.763	-0.19617	-0.365909	-0.421204	-0.532471	-0.516968	-0.726563	-0.706973	-58.761	-0.258121	-0.398196	-0.531921	-0.704712	-0.700195	-0.884338	-0.860232
	-58.735	-0.148801	-0.253659	-0.342896	-0.452332	-0.475586	-0.618591	-0.648252	-58.738	-0.205567	-0.375305	-0.42157	-0.541504	-0.517334	-0.735962	-0.71637	-58.736	-0.267151	-0.407593	-0.55304	-0.72583	-0.709595	-0.893738	-0.869629
	-58.71	-0.130066	-0.243896	-0.33313	-0.442566	-0.46582	-0.608826	-0.637695	-58.713	-0.19653	-0.375669	-0.411804	-0.54187	-0.507568	-0.736328	-0.716733	-58.711	-0.257751	-0.407593	-0.55304	-0.72583	-0.709595	-0.893738	-0.869263
	-58.685	-0.130066	-0.243896	-0.33313	-0.442566	-0.475586	-0.608826	-0.628723	-58.688	-0.186401	-0.365906	-0.411804	-0.54187	-0.507568	-0.726563	-0.697571	-58.686	-0.257751	-0.407593	-0.55304	-0.72583	-0.709595	-0.893738	-0.859863
	-58.66	-0.130066	-0.253662	-0.33313	-0.452332	-0.474792	-0.608826	-0.628723	-58.663	-0.19812	-0.365906	-0.411804	-0.54187	-0.507935	-0.726563	-0.697205	-58.661	-0.257751	-0.407593	-0.55304	-0.72583	-0.709229	-0.893738	-0.859863
	-58.635	-0.130066	-0.253662	-0.332336	-0.452332	-0.46582	-0.608826	-0.628723	-58.638	-0.19812	-0.365906	-0.402405	-0.54187	-0.507568	-0.726563	-0.70697	-58.636	-0.257751	-0.417358	-0.552673	-0.72583	-0.699829	-0.893738	-0.859863
	-58.61	-0.139832	-0.252747	-0.323364	-0.452332	-0.46582	-0.608826	-0.628723	-58.613	-0.19812	-0.365906	-0.402039	-0.54187	-0.507568	-0.726563	-0.70697	-58.611	-0.267517	-0.41687	-0.543274	-0.72583	-0.699829	-0.893738	-0.869629
	-58.585	-0.139832	-0.241943	-0.323364	-0.452332	-0.46582	-0.620544	-0.628723	-58.588	-0.19812	-0.354675	-0.411804	-0.54187	-0.507568	-0.726563	-0.70697	-58.586	-0.267517	-0.40564	-0.543274	-0.72583	-0.699829	-0.893738	-0.869629
	-58.56	-0.139832	-0.241943	-0.323364	-0.452332	-0.46582	-0.620544	-0.628723	-58.563	-0.19812	-0.363953	-0.411804	-0.54187	-0.507568	-0.726563	-0.70697	-58.561	-0.267517	-0.40564	-0.543274	-0.72583	-0.699829	-0.893738	-0.869629
	-58.535	-0.139832	-0.241943	-0.323364	-0.452332	-0.46582	-0.619751	-0.638489	-58.538	-0.19812	-0.363953	-0.411804	-0.54187	-0.507568	-0.726563	-0.70697	-58.536	-0.267517	-0.40564	-0.543274	-0.72583	-0.699829	-0.893372	-0.869629
	-58.51	-0.139832	-0.241944	-0.323364	-0.452332	-0.46582	-0.610779	-0.638489	-58.513	-0.19812	-0.363953	-0.411804	-0.54187	-0.507568	-0.717163	-0.70697	-58.511	-0.267517	-0.40564	-0.543274	-0.72583	-0.699829	-0.883972	-0.869629
	-58.485	-0.140628	-0.242739	-0.324158	-0.452332	-0.466614	-0.611572	-0.639285	-58.488	-0.198126	-0.363958	-0.421204	-0.54187	-0.516968	-0.728516	-0.706976	-58.486	-0.267886	-0.406009	-0.54364	-0.72583	-0.700195	-0.884338	-0.869998
	-58.46	-0.149597	-0.251709	-0.33313	-0.452332	-0.475586	-0.620544	-0.647461	-58.463	-0.207517	-0.373349	-0.411804	-0.54187	-0.507568	-0.737915	-0.716367	-58.461	-0.277283	-0.415405	-0.553037	-0.72583	-0.709592	-0.893738	-0.879028
	-58.435	-0.149594	-0.251706	-0.33313	-0.452332	-0.475586	-0.620544	-0.638486	-58.438	-0.19812	-0.363953	-0.411804	-0.532104	-0.507568	-0.728516	-0.697571	-58.436	-0.277283	-0.415405	-0.55304	-0.72583	-0.709595	-0.893738	-0.869629
	-58.41	-0.138916	-0.241943	-0.323367	-0.442566	-0.465823	-0.610779	-0.628723	-58.413	-0.19812	-0.363953	-0.411804	-0.532104	-0.507568	-0.728516	-0.697205	-58.411	-0.276789	-0.4154	-0.55304	-0.72583	-0.71936	-0.893738	-0.869623
	-58.385	-0.128113	-0.251709	-0.332336	-0.442566	-0.46582	-0.610779	-0.628723	-58.388	-0.196655	-0.363953	-0.402405	-0.532104	-0.507568	-0.728516	-0.697205	-58.386	-0.255798	-0.40564	-0.552673	-0.716064	-0.709595	-0.883972	-0.859863
	-58.36	-0.128113	-0.251709	-0.323364	-0.442566	-0.465027	-0.610779	-0.628723	-58.363	-0.196167	-0.363953	-0.402039	-0.532104	-0.498169	-0.728516	-0.697205	-58.361	-0.255798	-0.40564	-0.543274	-0.716064	-0.709229	-0.883972	-0.859863
	-58.335	-0.137878	-0.251709	-0.323364	-0.442566	-0.456055	-0.610779	-0.628723	-58.338	-0.196167	-0.363953	-0.402039	-0.54187	-0.497803	-0.728516	-0.697205	-58.336	-0.255798	-0.40564	-0.543274	-0.716064	-0.699829	-0.883972	-0.859863
	-58.31	-0.137879	-0.250916	-0.323364	-0.442566	-0.46582	-0.610779	-0.628723	-58.313	-0.196167	-0.363953	-0.411804	-0.54187	-0.497803	-0.728516	-0.697205	-58.311	-0.255798	-0.405273	-0.543274	-0.716064	-0.699829	-0.883972	-0.859863
	-58.285	-0.138674	-0.242739	-0.324157	-0.453125	-0.466614	-0.611572	-0.629519	-58.288	-0.19617	-0.354556	-0.421201	-0.54187	-0.516965	-0.728516	-0.697207	-58.286	-0.265936	-0.406012	-0.54364	-0.716431	-0.700195	-0.884338	-0.860235
	-58.26	-0.147644	-0.251709	-0.33313	-0.462097	-0.475586	-0.620544	-0.638489	-58.263	-0.205566	-0.373352	-0.42157	-0.55127	-0.517334	-0.737915	-0.706604	-58.261	-0.27533	-0.415405	-0.55304	-0.72583	-0.709595	-0.893738	-0.869629
	-58.235	-0.147644	-0.251709	-0.33313	-0.462097	-0.475586	-0.63031	-0.638489	-58.238	-0.205933	-0.373718	-0.42157	-0.551636	-0.517334	-0.738281	-0.70697	-58.236	-0.27533	-0.415405	-0.55304	-0.735596	-0.709595	-0.903503	-0.869629
	-58.21	-0.147644	-0.251709	-0.33313	-0.462097	-0.475586	-0.63031	-0.638489	-58.213	-0.205933	-0.373718	-0.42157	-0.551636	-0.517334	-0.738281	-0.70697	-58.211	-0.27533	-0.415405	-0.55304	-0.735596	-0.709595	-0.903503	-0.869629
	-58.185	-0.147644	-0.251709	-0.33313	-0.462097	-0.475586	-0.629517	-0.638489	-58.188	-0.205933	-0.373718	-0.42157	-0.551636	-0.517334	-0.738281	-0.70697	-58.186	-0.27533	-0.415405	-0.55304	-0.735596	-0.709595	-0.903137	-0.869629
	-58.16	-0.146851	-0.251709	-0.332336	-0.462097	-0.475586	-0.620544	-0.638489	-58.163	-0.205933	-0.373718	-0.41217	-0.551636	-0.517334	-0.728882	-0.716736	-58.161	-0.274963	-0.415405	-0.552673	-0.735596	-0.709595	-0.893738	-0.869629
	-58.135	-0.137878	-0.251709	-0.323364	-0.462097	-0.475586	-0.620544	-0.638489	-58.138	-0.206295	-0.373715	-0.400085	-0.551636	-0.505615	-0.728516	-0.716732	-58.136	-0.265564	-0.415405	-0.543274	-0.735596	-0.709595	-0.893738	-0.869629
	-58.11	-0.137875	-0.261471	-0.33313	-0.462097	-0.474792	-0.620544	-0.648251	-58.113	-0.194214	-0.362	-0.400085	-0.539917	-0.496216	-0.716797	-0.705017	-58.111	-0.265564	-0.415405	-0.543274	-0.735596	-0.709229	-0.893738	-0.869629
	-58.085	-0.135925	-0.249756	-0.321411	-0.449463	-0.454102	-0.608826	-0.635742	-58.088	-0.194214	-0.362	-0.400085	-0.539917	-0.49585	-0.716797	-0.705017	-58.086	-0.265564	-0.415405	-0.543274	-0.735107	-0.699829	-0.893738	-0.879028
	-58.06	-0.135926	-0.248963	-0.321411	-0.43866	-0.454102	-0.608826	-0.62677	-58.063	-0.194214	-0.362	-0.411804	-0.528687	-0.49585	-0.716797	-0.695618	-58.061	-0.265564	-0.415039	-0.543274	-0.723877	-0.709595	-0.893738	-0.869629
	-58.035	-0.136844	-0.240909	-0.322326	-0.439575	-0.464782	-0.609741	-0.627689	-58.038	-0.194217	-0.352603	-0.423031	-0.528198	-0.507077	-0.716797	-0.695255	-58.036	-0.266053	-0.406129	-0.543762	-0.724365	-0.710083	-0.894226	-0.870118
	-58.01	-0.147644	-0.251709	-0.33313	-0.450378	-0.475586	-0.620544	-0.638489	-58.013	-0.205445	-0.363465	-0.423523	-0.539429	-0.507568	-0.728027	-0.706482	-58.011	-0.267517	-0.407593	-0.554993	-0.72583	-0.711548	-0.895691	-0.871582
	-57.985	-0.147644	-0.251709	-0.33313	-0.450378	-0.475586	-0.620544	-0.638489	-57.988	-0.205933	-0.373718	-0.423523	-0.539917	-0.507568	-0.738281	-0.70697	-57.986	-0.277283	-0.407593	-0.554993	-0.72583	-0.711548	-0.895691	-0.871582
	-57.96	-0.147644	-0.251709	-0.33313	-0.460144	-0.475586	-0.620544	-0.638489	-57.963	-0.205933	-0.373718	-0.423523	-0.539917	-0.507568	-0.738281	-0.70697	-57.961	-0.277283	-0.407593	-0.554993	-0.72583	-0.711548	-0.895691	-0.871582
	-57.935	-0.147644	-0.251709	-0.332336	-0.460144	-0.475586	-0.620544	-0.638489	-57.938	-0.205933	-0.373718	-0.414124	-0.539917	-0.507568	-0.738281	-0.70697	-57.936	-0.277283	-0.407593	-0.554626	-0.72583	-0.711548	-0.895691	-0.871582
	-57.91	-0.147644	-0.251709	-0.323364	-0.460144	-0.475586	-0.620544	-0.638489	-57.913	-0.205933	-0.373718	-0.413757	-0.549683	-0.517334	-0.738281	-0.70697	-57.911	-0.277283	-0.407593	-0.545227	-0.72583	-0.711548	-0.895691	-0.871582
	-57.885	-0.146845	-0.251703	-0.323364	-0.460144	-0.475586	-0.620544	-0.638483	-57.888	-0.205933	-0.373718	-0.413757	-0.549683	-0.517334	-0.738281	-0.70697	-57.886	-0.276917	-0.417358	-0.545227	-0.72583	-0.711548	-0.895691	-0.871582
	-57.86	-0.128113	-0.241943	-0.313599	-0.450378	-0.46582	-0.610779	-0.628723	-57.863	-0.196533	-0.373718	-0.413757	-0.549683	-0.517334	-0.738281	-0.70697	-57.861	-0.267517	-0.417358	-0.545227	-0.72583	-0.711548	-0.895691	-0.871582
	-57.835	-0.128113	-0.241943	-0.323364	-0.450378	-0.46582	-0.609985	-0.628723	-57.838	-0.196164	-0.373715	-0.403992	-0.549683	-0.507568	-0.738281	-0.706967	-57.836	-0.267517	-0.417358	-0.545227	-0.72583	-0.711548	-0.895325	-0.871582
	-57.81	-0.128113	-0.241944	-0.323364	-0.450378	-0.46582	-0.601013	-0.628723	-57.813	-0.186401	-0.363953	-0.413757	-0.539917	-0.507568	-0.719116	-0.697205	-57.811	-0.267517	-0.417358	-0.545227	-0.72583	-0.711548	-0.885925	-0.871582
	-57.785	-0.128909	-0.242739	-0.324157	-0.450378	-0.466614	-0.611572	-0.629519	-57.788	-0.19617	-0.363955	-0.423154	-0.539917	-0.516965	-0.71875	-0.697207	-57.786	-0.267889	-0.41773	-0.545593	-0.735596	-0.711914	-0.886292	-0.871954
	-57.76	-0.137878	-0.250916	-0.33313	-0.450378	-0.475586	-0.620544	-0.638489	-57.763	-0.205566	-0.373352	-0.423523	-0.539917	-0.517334	-0.728149	-0.706604	-57.761	-0.277283	-0.426758	-0.554993	-0.735596	-0.721313	-0.905457	-0.881348
	-57.735	-0.147644	-0.241943	-0.33313	-0.450378	-0.475586	-0.620544	-0.638489	-57.738	-0.205933	-0.364319	-0.423523	-0.539917	-0.517334	-0.728516	-0.70697	-57.736	-0.277283	-0.417358	-0.554993	-0.735596	-0.721313	-0.905457	-0.881348
	-57.71	-0.147644	-0.253662	-0.33313	-0.450378	-0.47467	-0.620544	-0.637573	-57.713	-0.205933	-0.373718	-0.423523	-0.539917	-0.506104	-0.728516	-0.70697	-57.711	-0.277283	-0.417358	-0.554993	-0.735596	-0.720825	-0.905457	-0.880859
	-57.685	-0.147644	-0.253662	-0.332214	-0.450378	-0.463867	-0.620544	-0.636536	-57.688	-0.205933	-0.373718	-0.412292	-0.539917	-0.505615	-0.728516	-0.69574	-57.686	-0.27728	-0.417356	-0.56427	-0.735596	-0.709595	-0.905457	-0.869626
	-57.66	-0.147641	-0.253659	-0.321411	-0.450378	-0.463867	-0.620544	-0.636533	-57.663	-0.205933	-0.373718	-0.411804	-0.539917	-0.505615	-0.728516	-0.695251	-57.661	-0.267517	-0.407593	-0.543274	-0.72583	-0.699829	-0.895691	-0.859863
	-57.635	-0.137085	-0.243896	-0.311646	-0.440613	-0.454102	-0.610779	-0.62677	-57.638	-0.205933	-0.373718	-0.411804	-0.539917	-0.505615	-0.728516	-0.705017	-57.636	-0.276917	-0.407593	-0.543274	-0.72583	-0.699829	-0.895691	-0.859863
	-57.61	-0.128113	-0.243896	-0.311646	-0.440613	-0.454102	-0.610779	-0.62677	-57.613	-0.196533	-0.373718	-0.411804	-0.539917	-0.505615	-0.738281	-0.705017	-57.611	-0.267517	-0.407593	-0.543274	-0.72583	-0.699829	-0.895691	-0.859863
	-57.585	-0.128113	-0.243897	-0.311646	-0.440613	-0.454102	-0.610779	-0.62677	-57.588	-0.196164	-0.373715	-0.402039	-0.549683	-0.49585	-0.738281	-0.705014	-57.586	-0.267517	-0.407593	-0.543274	-0.72583	-0.699829	-0.895691	-0.869629
	-57.56	-0.128909	-0.244693	-0.322204	-0.451172	-0.466614	-0.611572	-0.627566	-57.563	-0.186404	-0.363955	-0.411435	-0.539917	-0.505246	-0.728516	-0.695254	-57.561	-0.267886	-0.407962	-0.54364	-0.726196	-0.700195	-0.896057	-0.869998
	-57.535	-0.137878	-0.252869	-0.331174	-0.459351	-0.475583	-0.620544	-0.636536	-57.538	-0.195801	-0.373352	-0.411804	-0.549316	-0.505615	-0.737915	-0.704651	-57.536	-0.277283	-0.416992	-0.55304	-0.735229	-0.709595	-0.905457	-0.879395
	-57.51	-0.137878	-0.243896	-0.331177	-0.450378	-0.475586	-0.620544	-0.636536	-57.513	-0.196167	-0.364319	-0.411804	-0.540283	-0.505615	-0.738281	-0.705017	-57.511	-0.277283	-0.407593	-0.55304	-0.72583	-0.71936	-0.905457	-0.879395
	-57.485	-0.137878	-0.243896	-0.331177	-0.450378	-0.475586	-0.620544	-0.636536	-57.488	-0.196167	-0.373718	-0.411804	-0.539917	-0.505615	-0.738281	-0.705017	-57.486	-0.277283	-0.417358	-0.55304	-0.72583	-0.71936	-0.905457	-0.879395
	-57.46	-0.137878	-0.243896	-0.331177	-0.450378	-0.475586	-0.620544	-0.636536	-57.463	-0.196167	-0.373718	-0.42157	-0.539917	-0.517334	-0.738281	-0.705017	-57.461	-0.277283	-0.417358	-0.55304	-0.72583	-0.71936	-0.905457	-0.879395
	-57.435	-0.137878	-0.243896	-0.331177	-0.450378	-0.475586	-0.619751	-0.636536	-57.438	-0.205933	-0.373718	-0.42157	-0.539917	-0.517334	-0.738281	-0.705017	-57.436	-0.277283	-0.417358	-0.55304	-0.72583	-0.71936	-0.90509	-0.879395
	-57.41	-0.137878	-0.253662	-0.330383	-0.450378	-0.475586	-0.620544	-0.635742	-57.413	-0.205933	-0.373718	-0.41217	-0.539917	-0.517334	-0.728882	-0.705017	-57.411	-0.277283	-0.417358	-0.552673	-0.72583	-0.71936	-0.895691	-0.879028
	-57.385	-0.137079	-0.253656	-0.321411	-0.450378	-0.475586	-0.620544	-0.626764	-57.388	-0.205933	-0.373718	-0.411804	-0.539917	-0.517334	-0.728516	-0.695618	-57.386	-0.276917	-0.417358	-0.543274	-0.72583	-0.71936	-0.895691	-0.869629
	-57.36	-0.118347	-0.243896	-0.311646	-0.440613	-0.46582	-0.610779	-0.617004	-57.363	-0.196533	-0.373718	-0.411804	-0.539917	-0.517334	-0.728516	-0.695251	-57.361	-0.267517	-0.417358	-0.55304	-0.72583	-0.71936	-0.895691	-0.869629
	-57.335	-0.130066	-0.243897	-0.311646	-0.440613	-0.46582	-0.610779	-0.617005	-57.338	-0.196164	-0.373715	-0.402039	-0.539917	-0.507568	-0.728516	-0.695249	-57.336	-0.267517	-0.417358	-0.55304	-0.72583	-0.71936	-0.895691	-0.869629
	-57.31	-0.130862	-0.243899	-0.312439	-0.441406	-0.466614	-0.611572	-0.6178	-57.313	-0.186404	-0.363955	-0.411435	-0.530151	-0.516965	-0.71875	-0.685489	-57.311	-0.267886	-0.417361	-0.553406	-0.726196	-0.719727	-0.896057	-0.869998
	-57.285	-0.139832	-0.243896	-0.321409	-0.450378	-0.475583	-0.620544	-0.62677	-57.288	-0.195801	-0.363953	-0.411804	-0.549316	-0.517334	-0.728149	-0.694885	-57.286	-0.277277	-0.417353	-0.562805	-0.735596	-0.729126	-0.905457	-0.879389
	-57.26	-0.139832	-0.243896	-0.321411	-0.449585	-0.474792	-0.620544	-0.62677	-57.263	-0.196167	-0.363953	-0.411804	-0.549683	-0.507935	-0.728516	-0.695251	-57.261	-0.267517	-0.407593	-0.55304	-0.735229	-0.718994	-0.905457	-0.869629
	-57.235	-0.139832	-0.243896	-0.331177	-0.450378	-0.46582	-0.620544	-0.62677	-57.238	-0.196167	-0.363953	-0.411804	-0.540283	-0.507568	-0.728516	-0.705017	-57.236	-0.267517	-0.407593	-0.55304	-0.72583	-0.709595	-0.905457	-0.869629
	-57.21	-0.139832	-0.243896	-0.331177	-0.450378	-0.46582	-0.620544	-0.62677	-57.213	-0.196167	-0.373718	-0.411804	-0.539917	-0.507568	-0.728516	-0.705017	-57.211	-0.267517	-0.407593	-0.55304	-0.72583	-0.709595	-0.905457	-0.869629
	-57.185	-0.139829	-0.243894	-0.331177	-0.450378	-0.46582	-0.620544	-0.636533	-57.188	-0.196167	-0.373718	-0.411804	-0.539917	-0.507568	-0.728516	-0.705017	-57.186	-0.267517	-0.407593	-0.55304	-0.72583	-0.709595	-0.905457	-0.869629
	-57.16	-0.130066	-0.234131	-0.320621	-0.440613	-0.456058	-0.610779	-0.62677	-57.163	-0.205933	-0.373718	-0.402405	-0.539917	-0.507568	-0.728516	-0.705017	-57.161	-0.267517	-0.417358	-0.552673	-0.72583	-0.709595	-0.905457	-0.879395
	-57.135	-0.129273	-0.243897	-0.311646	-0.440613	-0.456055	-0.610779	-0.62677	-57.138	-0.205933	-0.373718	-0.411804	-0.539917	-0.507568	-0.728516	-0.705017	-57.136	-0.267151	-0.417358	-0.543274	-0.72583	-0.709595	-0.905457	-0.879395
	-57.11	-0.121096	-0.244693	-0.312439	-0.441406	-0.456848	-0.610779	-0.627566	-57.113	-0.196539	-0.373724	-0.421204	-0.539917	-0.516968	-0.738281	-0.705023	-57.111	-0.269839	-0.417727	-0.54364	-0.726196	-0.709961	-0.905457	-0.879764
	-57.085	-0.139832	-0.253662	-0.321411	-0.450378	-0.46582	-0.610779	-0.636536	-57.088	-0.205566	-0.383118	-0.42157	-0.549316	-0.517334	-0.738281	-0.714417	-57.086	-0.279236	-0.427124	-0.553037	-0.735596	-0.719357	-0.905457	-0.88916
	-57.06	-0.139832	-0.253662	-0.321411	-0.450378	-0.46582	-0.610779	-0.635742	-57.063	-0.205933	-0.383484	-0.42157	-0.549683	-0.517334	-0.738281	-0.714783	-57.061	-0.279236	-0.427124	-0.55304	-0.735596	-0.71936	-0.905457	-0.888794
	-57.035	-0.139832	-0.252869	-0.321411	-0.450378	-0.46582	-0.610779	-0.62677	-57.038	-0.205933	-0.383484	-0.42157	-0.549683	-0.517334	-0.738281	-0.705383	-57.036	-0.279236	-0.426758	-0.55304	-0.735596	-0.731079	-0.905457	-0.879395
	-57.01	-0.139832	-0.243896	-0.321411	-0.450378	-0.46582	-0.610779	-0.62677	-57.013	-0.20593	-0.374081	-0.411804	-0.549683	-0.507568	-0.738281	-0.705014	-57.011	-0.279236	-0.417358	-0.55304	-0.735596	-0.731079	-0.905457	-0.879395
	-56.985	-0.139832	-0.243896	-0.321411	-0.450378	-0.46582	-0.610779	-0.62677	-56.988	-0.196167	-0.363953	-0.411804	-0.539917	-0.507568	-0.728516	-0.695251	-56.986	-0.279236	-0.417358	-0.55304	-0.735596	-0.731079	-0.905457	-0.879395
	-56.96	-0.139832	-0.243896	-0.331177	-0.449585	-0.465027	-0.610779	-0.62677	-56.963	-0.196167	-0.363953	-0.411804	-0.549683	-0.498169	-0.728516	-0.695251	-56.961	-0.279236	-0.417358	-0.55304	-0.735229	-0.730713	-0.905457	-0.879395
	-56.935	-0.139832	-0.243896	-0.331177	-0.440613	-0.46582	-0.620544	-0.62677	-56.938	-0.196167	-0.373718	-0.411804	-0.540283	-0.497803	-0.728516	-0.695251	-56.936	-0.279236	-0.417358	-0.55304	-0.72583	-0.721313	-0.905457	-0.879395
	-56.91	-0.139832	-0.243896	-0.331177	-0.440613	-0.46582	-0.620544	-0.62677	-56.913	-0.196167	-0.373718	-0.411804	-0.539917	-0.507568	-0.728516	-0.695251	-56.911	-0.27923	-0.417353	-0.55304	-0.72583	-0.721313	-0.905457	-0.879389
	-56.885	-0.139038	-0.253662	-0.330383	-0.440613	-0.46582	-0.620544	-0.62677	-56.888	-0.205933	-0.373718	-0.402405	-0.539917	-0.507568	-0.728516	-0.695251	-56.886	-0.269104	-0.407593	-0.552673	-0.716064	-0.711548	-0.895691	-0.869629
	-56.86	-0.130063	-0.253659	-0.321411	-0.440613	-0.46582	-0.620544	-0.626767	-56.863	-0.196533	-0.373718	-0.402039	-0.539917	-0.507568	-0.728516	-0.705017	-56.861	-0.259705	-0.407593	-0.543274	-0.716064	-0.711548	-0.895691	-0.869629
	-56.835	-0.121096	-0.244693	-0.312439	-0.441406	-0.456848	-0.611572	-0.6178	-56.838	-0.19617	-0.373721	-0.411438	-0.539917	-0.516968	-0.728516	-0.70502	-56.836	-0.260074	-0.407962	-0.54364	-0.716431	-0.711914	-0.896057	-0.869998
	-56.81	-0.130066	-0.252869	-0.321409	-0.450378	-0.465818	-0.620544	-0.62677	-56.813	-0.205566	-0.383118	-0.42157	-0.549316	-0.517334	-0.737915	-0.714417	-56.811	-0.26947	-0.416992	-0.553037	-0.735596	-0.721311	-0.905457	-0.879395
	-56.785	-0.139832	-0.243896	-0.321411	-0.450378	-0.46582	-0.619751	-0.62677	-56.788	-0.205933	-0.374084	-0.42157	-0.549683	-0.517334	-0.738281	-0.714783	-56.786	-0.26947	-0.407593	-0.55304	-0.735596	-0.721313	-0.914856	-0.879395
	-56.76	-0.139832	-0.243896	-0.321411	-0.450378	-0.46582	-0.610779	-0.635742	-56.763	-0.205933	-0.373718	-0.42157	-0.549683	-0.517334	-0.728882	-0.714783	-56.761	-0.26947	-0.419312	-0.55304	-0.735596	-0.721313	-0.905457	-0.879028
	-56.735	-0.139832	-0.243896	-0.321411	-0.450378	-0.46582	-0.610779	-0.62677	-56.738	-0.205927	-0.373712	-0.411804	-0.549683	-0.507568	-0.728516	-0.705377	-56.736	-0.26947	-0.419312	-0.55304	-0.735596	-0.721313	-0.905457	-0.869629
	-56.71	-0.139832	-0.243896	-0.321411	-0.449585	-0.46582	-0.610779	-0.62677	-56.713	-0.196167	-0.363953	-0.411804	-0.539917	-0.507568	-0.71875	-0.695251	-56.711	-0.26947	-0.419312	-0.55304	-0.735229	-0.721313	-0.905457	-0.869629
	-56.685	-0.139832	-0.243896	-0.321411	-0.440613	-0.46582	-0.610779	-0.62677	-56.688	-0.196167	-0.363953	-0.411804	-0.530518	-0.507568	-0.71875	-0.695251	-56.686	-0.26947	-0.419312	-0.55304	-0.72583	-0.721313	-0.905457	-0.869629
	-56.66	-0.139832	-0.243896	-0.321411	-0.440613	-0.465027	-0.610779	-0.62677	-56.663	-0.205933	-0.373718	-0.411804	-0.530151	-0.498169	-0.71875	-0.695251	-56.661	-0.26947	-0.419312	-0.55304	-0.72583	-0.720947	-0.905457	-0.869629
	-56.635	-0.139033	-0.243891	-0.320618	-0.440613	-0.456055	-0.610779	-0.626765	-56.638	-0.205933	-0.373718	-0.402405	-0.54187	-0.497803	-0.728516	-0.695251	-56.636	-0.27887	-0.419312	-0.552673	-0.72583	-0.711548	-0.905457	-0.879395
	-56.61	-0.121096	-0.234927	-0.312439	-0.431641	-0.447083	-0.601807	-0.6178	-56.613	-0.196539	-0.373724	-0.411438	-0.54187	-0.507202	-0.728516	-0.695257	-56.611	-0.269839	-0.419681	-0.54364	-0.726196	-0.72168	-0.905823	-0.879764
	-56.585	-0.130066	-0.242981	-0.321411	-0.440613	-0.46582	-0.610779	-0.62677	-56.588	-0.205566	-0.383118	-0.411804	-0.55127	-0.507568	-0.737915	-0.704651	-56.586	-0.279236	-0.428589	-0.562802	-0.735596	-0.731076	-0.915222	-0.88916
	-56.56	-0.130066	-0.241943	-0.321411	-0.440613	-0.46582	-0.610779	-0.62677	-56.563	-0.205933	-0.372253	-0.411804	-0.551636	-0.507568	-0.738281	-0.705017	-56.561	-0.279236	-0.417358	-0.562805	-0.735596	-0.731079	-0.915222	-0.88916
	-56.535	-0.130066	-0.241943	-0.321411	-0.440613	-0.46582	-0.610779	-0.62677	-56.538	-0.205933	-0.371765	-0.411804	-0.551636	-0.507568	-0.738281	-0.705017	-56.536	-0.279236	-0.417358	-0.562805	-0.735596	-0.731079	-0.915222	-0.88916
	-56.51	-0.130066	-0.241943	-0.321411	-0.440613	-0.46582	-0.610779	-0.62677	-56.513	-0.20593	-0.371762	-0.402039	-0.551636	-0.497803	-0.738281	-0.705014	-56.511	-0.279236	-0.417358	-0.562805	-0.735596	-0.731079	-0.915222	-0.88916
	-56.485	-0.130066	-0.241943	-0.321411	-0.440613	-0.46582	-0.620544	-0.62677	-56.488	-0.196167	-0.362	-0.411804	-0.54187	-0.497803	-0.728516	-0.695251	-56.486	-0.279236	-0.417358	-0.562805	-0.735596	-0.731079	-0.915222	-0.88916
	-56.46	-0.139832	-0.241943	-0.321411	-0.450378	-0.46582	-0.620544	-0.62677	-56.463	-0.196167	-0.362	-0.411804	-0.54187	-0.497803	-0.728516	-0.695251	-56.461	-0.279233	-0.427121	-0.562805	-0.735596	-0.731079	-0.915222	-0.889157
	-56.435	-0.139832	-0.241943	-0.321411	-0.450378	-0.46582	-0.619629	-0.62677	-56.438	-0.196167	-0.362	-0.411804	-0.54187	-0.497803	-0.728516	-0.695251	-56.436	-0.26947	-0.417358	-0.553042	-0.72583	-0.721316	-0.904968	-0.879395
	-56.41	-0.139832	-0.241943	-0.321411	-0.450378	-0.46582	-0.608826	-0.625977	-56.413	-0.196167	-0.362	-0.411804	-0.551636	-0.497803	-0.717285	-0.695251	-56.411	-0.26947	-0.417358	-0.55304	-0.72583	-0.721313	-0.893738	-0.879028
	-56.385	-0.138911	-0.241938	-0.321411	-0.449585	-0.465027	-0.608826	-0.626765	-56.388	-0.196167	-0.362	-0.411804	-0.551636	-0.498169	-0.716797	-0.695618	-56.386	-0.268982	-0.417358	-0.55304	-0.735229	-0.720947	-0.893738	-0.869629
	-56.36	-0.119143	-0.232974	-0.311646	-0.431641	-0.447083	-0.599854	-0.6178	-56.363	-0.184942	-0.362005	-0.411804	-0.542236	-0.507202	-0.716797	-0.695257	-56.361	-0.258121	-0.417727	-0.55304	-0.726196	-0.711914	-0.894104	-0.869998
	-56.335	-0.128113	-0.241943	-0.311646	-0.440613	-0.456055	-0.608826	-0.62677	-56.338	-0.193848	-0.371399	-0.411804	-0.55127	-0.507568	-0.726196	-0.704651	-56.336	-0.267517	-0.427124	-0.553037	-0.735596	-0.721311	-0.903503	-0.879395
	-56.31	-0.128113	-0.241943	-0.311646	-0.440613	-0.456055	-0.608826	-0.62677	-56.313	-0.205933	-0.371765	-0.411804	-0.551636	-0.507568	-0.726563	-0.705017	-56.311	-0.277283	-0.427124	-0.55304	-0.735596	-0.721313	-0.903503	-0.879395
	-56.285	-0.128113	-0.251709	-0.311646	-0.440613	-0.456055	-0.608826	-0.62677	-56.288	-0.205933	-0.383484	-0.411804	-0.551636	-0.507568	-0.726563	-0.705017	-56.286	-0.277283	-0.427124	-0.55304	-0.735596	-0.721313	-0.903503	-0.879395
	-56.26	-0.128113	-0.250916	-0.311646	-0.440613	-0.456055	-0.608826	-0.62677	-56.263	-0.20593	-0.383481	-0.402039	-0.551636	-0.497803	-0.726563	-0.705014	-56.261	-0.277283	-0.426758	-0.55304	-0.735596	-0.721313	-0.903503	-0.879395
	-56.235	-0.128113	-0.241943	-0.311646	-0.440613	-0.46582	-0.608826	-0.62677	-56.238	-0.196167	-0.364319	-0.402039	-0.54187	-0.497803	-0.716797	-0.695251	-56.236	-0.277283	-0.417358	-0.562805	-0.735596	-0.721313	-0.913269	-0.88916
	-56.21	-0.128113	-0.241943	-0.323364	-0.440613	-0.46582	-0.608826	-0.62677	-56.213	-0.196167	-0.363953	-0.402039	-0.54187	-0.497803	-0.716797	-0.695251	-56.211	-0.277283	-0.417358	-0.562805	-0.735596	-0.731079	-0.913269	-0.88916
	-56.185	-0.128113	-0.241943	-0.323364	-0.440613	-0.46582	-0.608826	-0.62677	-56.188	-0.196167	-0.363953	-0.411804	-0.54187	-0.497803	-0.726563	-0.695251	-56.186	-0.277283	-0.417358	-0.562805	-0.735596	-0.731079	-0.913269	-0.88916
	-56.16	-0.128113	-0.241943	-0.322571	-0.449585	-0.46582	-0.608826	-0.62677	-56.163	-0.196167	-0.363953	-0.402405	-0.551636	-0.497803	-0.726563	-0.695251	-56.161	-0.277283	-0.427124	-0.562439	-0.735229	-0.731079	-0.913269	-0.88916
	-56.135	-0.137078	-0.241937	-0.313599	-0.440613	-0.46582	-0.608032	-0.626763	-56.138	-0.196167	-0.363953	-0.402039	-0.542236	-0.497803	-0.726563	-0.695251	-56.136	-0.276917	-0.427124	-0.55304	-0.72583	-0.731079	-0.912903	-0.88916
	-56.11	-0.11719	-0.231021	-0.302673	-0.429688	-0.454895	-0.588135	-0.615847	-56.113	-0.186773	-0.363958	-0.411438	-0.54187	-0.507202	-0.717163	-0.695257	-56.111	-0.267886	-0.427493	-0.553406	-0.726196	-0.731445	-0.90387	-0.889529
	-56.085	-0.12616	-0.23999	-0.311646	-0.43866	-0.463074	-0.597107	-0.624817	-56.088	-0.195801	-0.373352	-0.411804	-0.55127	-0.498169	-0.726196	-0.704651	-56.086	-0.277283	-0.43689	-0.562802	-0.735596	-0.740476	-0.913269	-0.898926
	-56.06	-0.12616	-0.23999	-0.311646	-0.43866	-0.454102	-0.597107	-0.624817	-56.063	-0.196167	-0.373718	-0.411804	-0.551636	-0.497803	-0.726563	-0.705017	-56.061	-0.277283	-0.43689	-0.562805	-0.735596	-0.731079	-0.913269	-0.898926
	-56.035	-0.12616	-0.23999	-0.311646	-0.43866	-0.454102	-0.606873	-0.624023	-56.038	-0.205933	-0.373718	-0.411804	-0.551636	-0.507568	-0.726563	-0.705017	-56.036	-0.277283	-0.43689	-0.562805	-0.735596	-0.731079	-0.913269	-0.89856
	-56.01	-0.12616	-0.249756	-0.311646	-0.43866	-0.454102	-0.606873	-0.615051	-56.013	-0.205933	-0.383484	-0.411804	-0.551636	-0.507568	-0.726563	-0.695618	-56.011	-0.277283	-0.43689	-0.562805	-0.735596	-0.731079	-0.913269	-0.88916
	-55.985	-0.12616	-0.248962	-0.311646	-0.43866	-0.454102	-0.606873	-0.615051	-55.988	-0.205933	-0.383484	-0.411804	-0.551636	-0.507568	-0.726563	-0.695251	-55.986	-0.277279	-0.43652	-0.562805	-0.735596	-0.731079	-0.913269	-0.889157
	-55.96	-0.12616	-0.23999	-0.311646	-0.43866	-0.454102	-0.606873	-0.615051	-55.963	-0.205929	-0.374081	-0.400085	-0.551636	-0.49585	-0.726563	-0.695248	-55.961	-0.265564	-0.415405	-0.55109	-0.723877	-0.719364	-0.90155	-0.877441
	-55.935	-0.12616	-0.23999	-0.310852	-0.43866	-0.463867	-0.606873	-0.615051	-55.938	-0.194214	-0.362	-0.390686	-0.539917	-0.49585	-0.714844	-0.683533	-55.936	-0.27533	-0.415405	-0.562439	-0.733643	-0.71936	-0.90155	-0.877441
	-55.91	-0.125366	-0.23999	-0.30188	-0.437744	-0.463867	-0.606873	-0.615051	-55.913	-0.194214	-0.362	-0.39032	-0.539917	-0.49585	-0.714844	-0.683533	-55.911	-0.274963	-0.425171	-0.55304	-0.733154	-0.71936	-0.90155	-0.877441
	-55.885	-0.116394	-0.23999	-0.311646	-0.426941	-0.463867	-0.606873	-0.615051	-55.888	-0.184814	-0.362	-0.400085	-0.538452	-0.49585	-0.714844	-0.683533	-55.886	-0.265564	-0.425171	-0.55304	-0.721924	-0.71936	-0.90155	-0.877441
	-55.86	-0.116394	-0.23999	-0.311646	-0.426941	-0.463867	-0.606873	-0.615051	-55.863	-0.184448	-0.362	-0.400085	-0.537964	-0.49585	-0.714844	-0.695251	-55.861	-0.265564	-0.425171	-0.55304	-0.721924	-0.71936	-0.90155	-0.877441
	-55.835	-0.116391	-0.239988	-0.311646	-0.426941	-0.463867	-0.606873	-0.615049	-55.838	-0.184448	-0.362	-0.400085	-0.537964	-0.49585	-0.724609	-0.695251	-55.836	-0.265564	-0.425171	-0.55304	-0.721924	-0.71936	-0.90155	-0.877441
	-55.81	-0.117313	-0.231143	-0.302798	-0.418091	-0.45502	-0.598022	-0.606205	-55.813	-0.184452	-0.362003	-0.411313	-0.537964	-0.507077	-0.724609	-0.695255	-55.811	-0.266056	-0.425663	-0.553528	-0.722412	-0.719849	-0.902039	-0.877933
	-55.785	-0.128113	-0.241943	-0.313595	-0.428894	-0.465817	-0.608032	-0.628723	-55.788	-0.195679	-0.37323	-0.411804	-0.549194	-0.507568	-0.73584	-0.706482	-55.786	-0.277283	-0.43689	-0.564758	-0.733643	-0.731079	-0.912903	-0.900879
	-55.76	-0.128113	-0.24115	-0.313599	-0.428894	-0.46582	-0.59906	-0.628723	-55.763	-0.196167	-0.373718	-0.411804	-0.549683	-0.507568	-0.726929	-0.70697	-55.761	-0.277283	-0.436523	-0.564758	-0.733643	-0.731079	-0.903503	-0.900879
	-55.735	-0.128113	-0.232178	-0.313599	-0.440613	-0.465027	-0.59906	-0.628723	-55.738	-0.196167	-0.374084	-0.411804	-0.549683	-0.498169	-0.726563	-0.70697	-55.736	-0.277283	-0.427124	-0.564758	-0.733643	-0.730713	-0.903503	-0.900879
	-55.71	-0.128113	-0.241943	-0.312805	-0.440613	-0.456055	-0.59906	-0.62793	-55.713	-0.205933	-0.373718	-0.402405	-0.549683	-0.497803	-0.726563	-0.70697	-55.711	-0.277283	-0.427124	-0.564392	-0.733643	-0.721313	-0.913269	-0.900513
	-55.685	-0.128113	-0.241943	-0.303833	-0.440613	-0.456055	-0.59906	-0.618958	-55.688	-0.205933	-0.373718	-0.402039	-0.549683	-0.497803	-0.726563	-0.697571	-55.686	-0.27728	-0.427121	-0.554993	-0.733643	-0.721313	-0.913269	-0.89111
	-55.66	-0.128113	-0.241943	-0.303833	-0.440613	-0.456055	-0.59906	-0.618958	-55.663	-0.205933	-0.373718	-0.402039	-0.549683	-0.497803	-0.726563	-0.697205	-55.661	-0.267517	-0.417358	-0.545227	-0.723877	-0.711548	-0.903503	-0.881348
	-55.635	-0.12732	-0.241944	-0.303833	-0.440613	-0.456055	-0.59906	-0.618958	-55.638	-0.205933	-0.373718	-0.402039	-0.549683	-0.497803	-0.726563	-0.697205	-55.636	-0.267151	-0.417358	-0.545227	-0.723877	-0.711548	-0.903503	-0.881348
	-55.61	-0.119143	-0.242739	-0.304626	-0.441406	-0.456848	-0.599854	-0.619754	-55.613	-0.196539	-0.373724	-0.411438	-0.549683	-0.507202	-0.726563	-0.69721	-55.611	-0.267886	-0.417727	-0.545593	-0.724243	-0.711914	-0.90387	-0.881717
	-55.585	-0.128113	-0.251709	-0.313599	-0.450378	-0.46582	-0.618591	-0.628723	-55.588	-0.205564	-0.383115	-0.402039	-0.568848	-0.497803	-0.735962	-0.706601	-55.586	-0.277283	-0.43689	-0.55499	-0.733643	-0.721311	-0.913269	-0.891113
	-55.56	-0.128113	-0.251709	-0.323364	-0.450378	-0.46582	-0.618591	-0.628723	-55.563	-0.196167	-0.373718	-0.413757	-0.559448	-0.497803	-0.726563	-0.697205	-55.561	-0.277283	-0.43689	-0.554993	-0.733643	-0.721313	-0.913269	-0.891113
	-55.535	-0.128113	-0.250916	-0.323364	-0.449585	-0.46582	-0.618591	-0.628723	-55.538	-0.196167	-0.373718	-0.413757	-0.559448	-0.497803	-0.726563	-0.697205	-55.536	-0.277283	-0.436523	-0.564758	-0.733276	-0.721313	-0.913269	-0.891113
	-55.51	-0.128107	-0.241937	-0.323364	-0.440613	-0.46582	-0.618591	-0.628717	-55.513	-0.196167	-0.364319	-0.413757	-0.550049	-0.507568	-0.726563	-0.697205	-55.511	-0.277283	-0.427124	-0.564758	-0.723877	-0.721313	-0.913269	-0.891113
	-55.485	-0.118347	-0.232178	-0.313599	-0.430847	-0.46582	-0.608826	-0.618958	-55.488	-0.196167	-0.363953	-0.413757	-0.549683	-0.507568	-0.726563	-0.697205	-55.486	-0.277283	-0.427124	-0.564758	-0.723877	-0.721313	-0.913269	-0.891113
	-55.46	-0.128113	-0.232178	-0.313599	-0.430847	-0.46582	-0.608032	-0.618958	-55.463	-0.196167	-0.363953	-0.413757	-0.549683	-0.507568	-0.726563	-0.697205	-55.461	-0.277283	-0.427124	-0.564758	-0.723877	-0.731079	-0.912903	-0.891113
	-55.435	-0.128113	-0.232178	-0.313599	-0.430847	-0.46582	-0.59906	-0.618164	-55.438	-0.196167	-0.373718	-0.413757	-0.549683	-0.507568	-0.717163	-0.697205	-55.436	-0.277283	-0.427124	-0.564758	-0.723877	-0.731079	-0.903503	-0.890747
	-55.41	-0.128113	-0.232178	-0.313599	-0.430847	-0.46582	-0.59906	-0.609192	-55.413	-0.205933	-0.373718	-0.413757	-0.549683	-0.507568	-0.716797	-0.687805	-55.411	-0.277283	-0.427124	-0.564758	-0.723877	-0.731079	-0.903503	-0.881348
	-55.385	-0.12732	-0.232178	-0.312683	-0.430847	-0.46582	-0.59906	-0.609192	-55.388	-0.205933	-0.373718	-0.402527	-0.549683	-0.507568	-0.726563	-0.697205	-55.386	-0.276917	-0.427124	-0.56427	-0.723877	-0.731079	-0.903503	-0.881348
	-55.36	-0.119143	-0.232974	-0.302673	-0.431641	-0.46582	-0.599854	-0.609988	-55.363	-0.196539	-0.373724	-0.411438	-0.549683	-0.507568	-0.726563	-0.69721	-55.361	-0.267886	-0.427493	-0.553406	-0.734009	-0.731079	-0.90387	-0.881717
	-55.335	-0.128113	-0.241943	-0.311646	-0.440613	-0.46582	-0.608826	-0.628723	-55.338	-0.205566	-0.383118	-0.411804	-0.559082	-0.507568	-0.735962	-0.706604	-55.336	-0.277283	-0.43689	-0.562802	-0.743408	-0.731076	-0.913269	-0.891113
	-55.31	-0.128113	-0.253662	-0.311646	-0.450378	-0.46582	-0.608826	-0.628723	-55.313	-0.205933	-0.383484	-0.411804	-0.559448	-0.507568	-0.736328	-0.70697	-55.311	-0.27728	-0.436887	-0.562805	-0.743408	-0.731079	-0.913269	-0.89111
	-55.285	-0.128113	-0.253662	-0.321411	-0.450378	-0.46582	-0.608826	-0.628723	-55.288	-0.205933	-0.383484	-0.411804	-0.559448	-0.507568	-0.736328	-0.70697	-55.286	-0.267517	-0.427124	-0.55304	-0.733643	-0.721313	-0.903503	-0.891113
	-55.26	-0.128113	-0.253662	-0.321411	-0.450378	-0.46582	-0.608826	-0.628723	-55.263	-0.20593	-0.383481	-0.402039	-0.569214	-0.497803	-0.736328	-0.706967	-55.261	-0.277283	-0.427124	-0.55304	-0.733643	-0.721313	-0.903503	-0.891113
	-55.235	-0.128113	-0.253662	-0.321411	-0.450378	-0.46582	-0.608826	-0.628723	-55.238	-0.196167	-0.373718	-0.402039	-0.559448	-0.497803	-0.726563	-0.697205	-55.236	-0.277283	-0.43689	-0.562805	-0.733643	-0.721313	-0.903503	-0.891113
	-55.21	-0.12811	-0.252866	-0.321411	-0.449585	-0.46582	-0.608826	-0.62872	-55.213	-0.196167	-0.373718	-0.402039	-0.559448	-0.497803	-0.726563	-0.697205	-55.211	-0.277283	-0.436523	-0.562805	-0.733276	-0.721313	-0.903503	-0.891113
	-55.185	-0.118347	-0.234131	-0.310855	-0.430847	-0.456058	-0.59906	-0.618958	-55.188	-0.196167	-0.364319	-0.392639	-0.550049	-0.497803	-0.726563	-0.697205	-55.186	-0.277283	-0.427124	-0.562439	-0.723877	-0.721313	-0.903503	-0.891113
	-55.16	-0.128113	-0.234131	-0.30188	-0.430847	-0.456055	-0.59906	-0.618958	-55.163	-0.196167	-0.363953	-0.392273	-0.549683	-0.507568	-0.726563	-0.697205	-55.161	-0.277283	-0.427124	-0.55304	-0.723877	-0.721313	-0.903503	-0.891113
	-55.135	-0.128113	-0.234131	-0.30188	-0.430847	-0.456055	-0.59906	-0.618958	-55.138	-0.196167	-0.373718	-0.402039	-0.549683	-0.507568	-0.726563	-0.697205	-55.136	-0.277283	-0.427124	-0.55304	-0.723877	-0.721313	-0.903503	-0.891113
	-55.11	-0.128909	-0.234927	-0.302673	-0.431641	-0.456848	-0.610779	-0.619754	-55.113	-0.196173	-0.373724	-0.411438	-0.549683	-0.516968	-0.726563	-0.69721	-55.111	-0.277652	-0.427493	-0.553406	-0.724243	-0.72168	-0.903503	-0.891482
	-55.085	-0.137085	-0.243896	-0.311646	-0.440613	-0.46582	-0.610779	-0.628723	-55.088	-0.205566	-0.383118	-0.411804	-0.559082	-0.517334	-0.726563	-0.706604	-55.086	-0.286682	-0.43689	-0.562802	-0.733643	-0.731076	-0.903503	-0.900879
	-55.06	-0.128113	-0.243896	-0.311646	-0.440613	-0.47467	-0.610779	-0.627808	-55.063	-0.196533	-0.383484	-0.411804	-0.559448	-0.506104	-0.726563	-0.70697	-55.061	-0.277283	-0.43689	-0.562805	-0.733643	-0.730591	-0.903503	-0.900391
	-55.035	-0.128113	-0.243896	-0.311646	-0.450378	-0.463867	-0.610779	-0.617004	-55.038	-0.205933	-0.383484	-0.411804	-0.559448	-0.505615	-0.726563	-0.69574	-55.036	-0.277283	-0.43689	-0.562805	-0.733643	-0.71936	-0.903503	-0.88916
	-55.01	-0.128113	-0.243896	-0.311646	-0.450378	-0.463867	-0.610779	-0.617004	-55.013	-0.205933	-0.383484	-0.411804	-0.559448	-0.505615	-0.726563	-0.695251	-55.011	-0.277283	-0.43689	-0.562805	-0.733643	-0.71936	-0.913269	-0.88916
	-54.985	-0.128113	-0.243896	-0.321411	-0.450378	-0.463867	-0.610779	-0.617004	-54.988	-0.205933	-0.383484	-0.411804	-0.559448	-0.505615	-0.726563	-0.695251	-54.986	-0.277283	-0.43689	-0.562805	-0.733643	-0.729126	-0.913269	-0.88916
	-54.96	-0.128113	-0.243103	-0.321411	-0.450378	-0.463867	-0.610779	-0.617004	-54.963	-0.205933	-0.383484	-0.411804	-0.559448	-0.505615	-0.726563	-0.695251	-54.961	-0.277283	-0.436523	-0.562805	-0.733643	-0.729126	-0.913269	-0.88916
	-54.935	-0.12811	-0.234128	-0.320618	-0.449585	-0.463867	-0.610779	-0.617002	-54.938	-0.20593	-0.374082	-0.392642	-0.569214	-0.495852	-0.726563	-0.695249	-54.936	-0.27728	-0.427121	-0.572205	-0.744995	-0.729126	-0.913269	-0.889157
	-54.91	-0.118347	-0.224365	-0.301883	-0.430847	-0.454104	-0.601013	-0.617004	-54.913	-0.196167	-0.363953	-0.392273	-0.550049	-0.49585	-0.716797	-0.695251	-54.911	-0.267517	-0.417358	-0.55304	-0.714111	-0.71936	-0.903503	-0.879395
	-54.885	-0.118348	-0.234131	-0.30188	-0.430847	-0.454102	-0.601013	-0.617005	-54.888	-0.196167	-0.363953	-0.402039	-0.549683	-0.49585	-0.716797	-0.695251	-54.886	-0.277283	-0.417358	-0.55304	-0.72583	-0.71936	-0.903503	-0.879395
	-54.86	-0.119143	-0.234927	-0.302673	-0.431641	-0.454895	-0.601807	-0.6178	-54.863	-0.196173	-0.363958	-0.411438	-0.549683	-0.505249	-0.716797	-0.695257	-54.861	-0.277652	-0.427493	-0.553406	-0.726196	-0.719727	-0.90387	-0.879764
	-54.835	-0.127319	-0.243896	-0.311646	-0.440613	-0.463867	-0.610779	-0.62677	-54.838	-0.205566	-0.383118	-0.411804	-0.559082	-0.505615	-0.726196	-0.704651	-54.836	-0.286682	-0.43689	-0.562802	-0.735596	-0.729123	-0.913269	-0.88916
	-54.81	-0.130066	-0.243896	-0.311646	-0.440613	-0.463867	-0.610779	-0.62677	-54.813	-0.196533	-0.383484	-0.411804	-0.559448	-0.505615	-0.726563	-0.705017	-54.811	-0.277283	-0.43689	-0.562805	-0.735596	-0.729126	-0.913269	-0.88916
	-54.785	-0.130066	-0.243896	-0.311646	-0.440613	-0.463867	-0.610779	-0.62677	-54.788	-0.196167	-0.383484	-0.411804	-0.559448	-0.505615	-0.726563	-0.705017	-54.786	-0.277283	-0.43689	-0.562805	-0.735596	-0.729126	-0.913269	-0.898926
	-54.76	-0.130066	-0.243103	-0.311646	-0.440613	-0.463867	-0.610779	-0.62677	-54.763	-0.196167	-0.383484	-0.411804	-0.559448	-0.505615	-0.738281	-0.705017	-54.761	-0.277283	-0.436523	-0.562805	-0.735596	-0.729126	-0.913269	-0.898926
	-54.735	-0.130066	-0.234131	-0.311646	-0.440613	-0.473633	-0.609985	-0.62677	-54.738	-0.196167	-0.374084	-0.411804	-0.559448	-0.505615	-0.738281	-0.705017	-54.736	-0.277283	-0.427124	-0.562805	-0.735596	-0.729126	-0.912903	-0.898926
	-54.71	-0.130063	-0.234128	-0.311646	-0.450378	-0.473633	-0.610779	-0.626767	-54.713	-0.205933	-0.373718	-0.411804	-0.559448	-0.505615	-0.728882	-0.705017	-54.711	-0.277283	-0.427124	-0.562805	-0.735596	-0.729126	-0.903503	-0.898926
	-54.685	-0.1203	-0.224365	-0.311648	-0.439819	-0.463077	-0.601013	-0.616211	-54.688	-0.205933	-0.373718	-0.411804	-0.559448	-0.496216	-0.728516	-0.705017	-54.686	-0.277283	-0.427124	-0.562805	-0.735229	-0.72876	-0.903503	-0.89856
	-54.66	-0.1203	-0.224365	-0.311646	-0.430847	-0.454102	-0.601013	-0.607239	-54.663	-0.205933	-0.373718	-0.411804	-0.550049	-0.505615	-0.728516	-0.695618	-54.661	-0.277283	-0.427124	-0.562805	-0.72583	-0.71936	-0.903503	-0.88916
	-54.635	-0.119507	-0.224365	-0.310852	-0.430847	-0.454102	-0.601013	-0.607239	-54.638	-0.205933	-0.373718	-0.402405	-0.549683	-0.505615	-0.728516	-0.695251	-54.636	-0.276917	-0.427124	-0.562439	-0.72583	-0.71936	-0.903503	-0.88916
	-54.61	-0.110535	-0.234131	-0.30188	-0.430847	-0.454102	-0.601013	-0.607239	-54.613	-0.196533	-0.373718	-0.402039	-0.559448	-0.505615	-0.728516	-0.695251	-54.611	-0.267517	-0.427124	-0.55304	-0.72583	-0.729126	-0.903503	-0.88916
	-54.585	-0.111331	-0.234927	-0.302673	-0.431641	-0.454895	-0.601807	-0.608035	-54.588	-0.19617	-0.373721	-0.421204	-0.559448	-0.515015	-0.728516	-0.695254	-54.586	-0.267886	-0.427493	-0.553406	-0.726196	-0.729492	-0.90387	-0.889529
	-54.56	-0.1203	-0.243896	-0.311643	-0.440613	-0.463865	-0.610779	-0.617004	-54.563	-0.205566	-0.383118	-0.42157	-0.568848	-0.515381	-0.737915	-0.704651	-54.561	-0.27728	-0.436887	-0.572568	-0.735596	-0.738889	-0.913269	-0.898923
	-54.535	-0.130066	-0.243896	-0.311646	-0.440613	-0.463867	-0.610779	-0.617004	-54.538	-0.20593	-0.383481	-0.411807	-0.569214	-0.505618	-0.738281	-0.705014	-54.536	-0.267517	-0.427124	-0.562805	-0.72583	-0.729126	-0.903503	-0.88916
	-54.51	-0.130066	-0.243896	-0.311646	-0.440613	-0.463867	-0.610779	-0.617004	-54.513	-0.196167	-0.383484	-0.411804	-0.559448	-0.505615	-0.728516	-0.695251	-54.511	-0.277283	-0.43689	-0.562805	-0.72583	-0.729126	-0.903503	-0.88916
	-54.485	-0.130066	-0.243103	-0.311646	-0.440613	-0.463867	-0.610779	-0.617004	-54.488	-0.196167	-0.383484	-0.411804	-0.559448	-0.505615	-0.728516	-0.695251	-54.486	-0.277283	-0.436523	-0.562805	-0.72583	-0.729126	-0.903503	-0.88916
	-54.46	-0.130066	-0.234131	-0.311646	-0.439819	-0.463867	-0.610779	-0.617004	-54.463	-0.196167	-0.374084	-0.411804	-0.559448	-0.505615	-0.728516	-0.695251	-54.461	-0.277283	-0.427124	-0.562805	-0.725464	-0.729126	-0.903503	-0.88916
	-54.435	-0.130066	-0.234131	-0.311646	-0.430847	-0.463867	-0.610779	-0.617004	-54.438	-0.196167	-0.373718	-0.411804	-0.550049	-0.505615	-0.728516	-0.695251	-54.436	-0.277283	-0.427124	-0.562805	-0.716064	-0.729126	-0.903503	-0.88916
	-54.41	-0.130063	-0.234128	-0.310852	-0.430847	-0.463867	-0.610779	-0.617002	-54.413	-0.196167	-0.373718	-0.402405	-0.549683	-0.505615	-0.728516	-0.695251	-54.411	-0.277283	-0.427124	-0.562439	-0.716064	-0.729126	-0.915222	-0.88916
	-54.385	-0.120184	-0.225164	-0.292908	-0.421875	-0.454102	-0.601013	-0.617803	-54.388	-0.19617	-0.373721	-0.411438	-0.549683	-0.505615	-0.728516	-0.695254	-54.386	-0.277164	-0.427493	-0.553406	-0.726196	-0.729126	-0.915222	-0.899295
	-54.36	-0.118347	-0.234131	-0.311646	-0.430847	-0.454102	-0.601013	-0.62677	-54.363	-0.204102	-0.383118	-0.411804	-0.559082	-0.505615	-0.728516	-0.714417	-54.361	-0.27533	-0.43689	-0.562805	-0.735596	-0.729126	-0.915222	-0.908691
	-54.335	-0.118347	-0.243896	-0.311646	-0.440613	-0.454102	-0.601013	-0.625977	-54.338	-0.203979	-0.383484	-0.411804	-0.559448	-0.515381	-0.728516	-0.714783	-54.336	-0.27533	-0.43689	-0.562805	-0.735596	-0.729126	-0.915222	-0.908325
	-54.31	-0.118347	-0.243896	-0.311646	-0.440613	-0.46582	-0.601013	-0.617004	-54.313	-0.203979	-0.383484	-0.42157	-0.559448	-0.515381	-0.728516	-0.705383	-54.311	-0.27533	-0.43689	-0.562805	-0.735596	-0.729126	-0.915222	-0.898926
	-54.285	-0.118347	-0.243896	-0.311646	-0.440613	-0.46582	-0.601013	-0.617004	-54.288	-0.203979	-0.383484	-0.42157	-0.559448	-0.515381	-0.728516	-0.705017	-54.286	-0.27533	-0.43689	-0.562805	-0.735596	-0.729126	-0.915222	-0.898926
	-54.26	-0.118347	-0.243896	-0.311646	-0.440613	-0.46582	-0.601013	-0.617004	-54.263	-0.203979	-0.383484	-0.42157	-0.559448	-0.515381	-0.728516	-0.705017	-54.261	-0.27533	-0.43689	-0.562805	-0.735596	-0.729126	-0.915222	-0.898926
	-54.235	-0.128113	-0.243896	-0.311646	-0.440613	-0.46582	-0.610779	-0.617004	-54.238	-0.203979	-0.383484	-0.42157	-0.559448	-0.515381	-0.728516	-0.705017	-54.236	-0.27533	-0.43689	-0.562805	-0.735596	-0.729126	-0.915222	-0.898926
	-54.21	-0.128113	-0.242981	-0.311646	-0.440613	-0.46582	-0.610779	-0.617004	-54.213	-0.203979	-0.383484	-0.42157	-0.571167	-0.515381	-0.728516	-0.705017	-54.211	-0.27533	-0.436401	-0.572571	-0.735596	-0.738892	-0.915222	-0.898926
	-54.185	-0.128113	-0.232178	-0.311646	-0.439819	-0.46582	-0.610779	-0.617004	-54.188	-0.203979	-0.382019	-0.42157	-0.571167	-0.515381	-0.738281	-0.705017	-54.186	-0.275327	-0.425168	-0.572571	-0.735229	-0.738892	-0.915222	-0.898923
	-54.16	-0.12811	-0.232175	-0.311646	-0.430847	-0.46582	-0.610779	-0.617001	-54.163	-0.203979	-0.381531	-0.42157	-0.561768	-0.515381	-0.738281	-0.705017	-54.161	-0.265564	-0.427124	-0.562805	-0.716064	-0.729126	-0.905457	-0.88916
	-54.135	-0.118348	-0.222413	-0.301086	-0.421082	-0.456055	-0.601013	-0.607239	-54.138	-0.203976	-0.381528	-0.402405	-0.561401	-0.505615	-0.738281	-0.705014	-54.136	-0.277283	-0.427124	-0.562439	-0.716064	-0.729126	-0.905457	-0.88916
	-54.11	-0.11835	-0.223208	-0.292908	-0.421875	-0.456055	-0.601807	-0.608035	-54.113	-0.19422	-0.371771	-0.411438	-0.551636	-0.505615	-0.728516	-0.695257	-54.111	-0.277286	-0.427493	-0.553406	-0.716431	-0.729126	-0.905823	-0.889529
	-54.085	-0.118347	-0.241943	-0.30188	-0.430847	-0.456055	-0.609985	-0.617004	-54.088	-0.194214	-0.381165	-0.411804	-0.561035	-0.505615	-0.737915	-0.704651	-54.086	-0.277283	-0.43689	-0.562802	-0.72583	-0.729123	-0.914856	-0.898926
	-54.06	-0.118347	-0.241943	-0.30188	-0.430847	-0.456055	-0.601013	-0.617004	-54.063	-0.203979	-0.381531	-0.42157	-0.561401	-0.505615	-0.728882	-0.705017	-54.061	-0.277283	-0.43689	-0.562805	-0.72583	-0.729126	-0.905457	-0.898926
	-54.035	-0.118347	-0.241943	-0.311646	-0.430847	-0.456055	-0.601013	-0.616211	-54.038	-0.203979	-0.381531	-0.42157	-0.561401	-0.505615	-0.728516	-0.705017	-54.036	-0.277283	-0.43689	-0.562805	-0.72583	-0.729126	-0.905457	-0.89856
	-54.01	-0.118347	-0.241943	-0.311646	-0.430847	-0.456055	-0.601013	-0.607239	-54.013	-0.203979	-0.381531	-0.42157	-0.561401	-0.505615	-0.728516	-0.695618	-54.011	-0.277283	-0.43689	-0.562805	-0.72583	-0.729126	-0.905457	-0.88916
	-53.985	-0.128113	-0.241943	-0.311646	-0.430847	-0.46582	-0.601013	-0.607239	-53.988	-0.203979	-0.381531	-0.42157	-0.561401	-0.505615	-0.728516	-0.695251	-53.986	-0.277283	-0.43689	-0.562805	-0.72583	-0.729126	-0.905457	-0.88916
	-53.96	-0.128113	-0.24115	-0.311646	-0.430847	-0.46582	-0.601013	-0.617004	-53.963	-0.203979	-0.381531	-0.42157	-0.561401	-0.505615	-0.728516	-0.695251	-53.961	-0.277283	-0.436523	-0.562805	-0.72583	-0.729126	-0.915222	-0.88916
	-53.935	-0.128113	-0.232178	-0.311646	-0.430054	-0.46582	-0.601013	-0.617004	-53.938	-0.203979	-0.372131	-0.42157	-0.561401	-0.505615	-0.728516	-0.695251	-53.936	-0.277283	-0.427124	-0.562805	-0.725464	-0.729126	-0.915222	-0.88916
	-53.91	-0.128113	-0.232178	-0.311646	-0.421082	-0.46582	-0.601013	-0.617004	-53.913	-0.203979	-0.371765	-0.42157	-0.552002	-0.505615	-0.728516	-0.695251	-53.911	-0.277283	-0.427124	-0.562805	-0.716064	-0.729126	-0.915222	-0.88916
	-53.885	-0.128113	-0.232178	-0.310852	-0.421082	-0.46582	-0.610779	-0.617004	-53.888	-0.203979	-0.371765	-0.41217	-0.561401	-0.505615	-0.728516	-0.695251	-53.886	-0.277283	-0.427124	-0.562439	-0.72583	-0.729126	-0.915222	-0.88916
	-53.86	-0.127319	-0.232178	-0.30188	-0.421082	-0.46582	-0.610779	-0.617004	-53.863	-0.203979	-0.371765	-0.411804	-0.561401	-0.505615	-0.728516	-0.695251	-53.861	-0.276914	-0.427121	-0.55304	-0.72583	-0.729126	-0.915222	-0.898923
	-53.835	-0.118347	-0.232178	-0.30188	-0.430847	-0.465027	-0.610779	-0.617005	-53.838	-0.19458	-0.371765	-0.411804	-0.561401	-0.496216	-0.728516	-0.695251	-53.836	-0.257751	-0.417358	-0.543277	-0.716064	-0.718997	-0.905457	-0.88916
	-53.81	-0.119266	-0.233097	-0.302795	-0.431763	-0.45697	-0.611694	-0.617923	-53.813	-0.194217	-0.383487	-0.423031	-0.561401	-0.507077	-0.728516	-0.695255	-53.811	-0.258243	-0.41785	-0.543762	-0.716553	-0.710083	-0.905945	-0.889652
	-53.785	-0.130066	-0.243896	-0.313595	-0.442566	-0.46777	-0.622498	-0.628723	-53.788	-0.205445	-0.394715	-0.423523	-0.572632	-0.519287	-0.739746	-0.716248	-53.786	-0.279236	-0.429077	-0.554993	-0.727783	-0.721313	-0.917175	-0.900879
	-53.76	-0.13006	-0.243891	-0.313599	-0.442566	-0.467773	-0.622498	-0.628717	-53.763	-0.205933	-0.395203	-0.433289	-0.57312	-0.519287	-0.740234	-0.716736	-53.761	-0.279236	-0.429077	-0.564758	-0.727783	-0.721313	-0.917175	-0.900879
	-53.735	-0.1203	-0.234131	-0.303833	-0.4328	-0.458008	-0.611816	-0.618958	-53.738	-0.205927	-0.395197	-0.423523	-0.57312	-0.509521	-0.740234	-0.71673	-53.736	-0.279236	-0.429077	-0.564758	-0.727783	-0.731079	-0.916687	-0.900879
	-53.71	-0.1203	-0.243896	-0.303833	-0.4328	-0.458008	-0.601013	-0.618958	-53.713	-0.196167	-0.385437	-0.423523	-0.563354	-0.509521	-0.729004	-0.70697	-53.711	-0.279236	-0.438843	-0.564758	-0.727783	-0.731079	-0.905457	-0.900879
	-53.685	-0.130066	-0.243103	-0.315552	-0.4328	-0.458008	-0.601013	-0.618958	-53.688	-0.196167	-0.385437	-0.423523	-0.563354	-0.509521	-0.728516	-0.70697	-53.686	-0.279236	-0.438477	-0.564758	-0.727783	-0.731079	-0.905457	-0.900879
	-53.66	-0.130066	-0.234131	-0.315552	-0.4328	-0.458008	-0.601013	-0.618164	-53.663	-0.207886	-0.376038	-0.423523	-0.563354	-0.509521	-0.728516	-0.70697	-53.661	-0.279236	-0.429077	-0.564758	-0.727783	-0.731079	-0.905457	-0.900513
	-53.635	-0.130066	-0.234131	-0.315552	-0.4328	-0.458008	-0.601013	-0.609192	-53.638	-0.207886	-0.375671	-0.423523	-0.563354	-0.509521	-0.728516	-0.697571	-53.636	-0.279236	-0.429077	-0.564758	-0.727783	-0.731079	-0.905457	-0.891113
	-53.61	-0.129272	-0.234131	-0.314758	-0.432007	-0.467773	-0.601013	-0.609192	-53.613	-0.207886	-0.375671	-0.414124	-0.563354	-0.509521	-0.728516	-0.697205	-53.611	-0.27887	-0.429077	-0.564392	-0.727417	-0.731079	-0.905457	-0.891113
	-53.585	-0.1203	-0.234131	-0.305786	-0.423035	-0.467773	-0.601013	-0.609192	-53.588	-0.198486	-0.375671	-0.413757	-0.553955	-0.509521	-0.728516	-0.697205	-53.586	-0.26947	-0.429077	-0.554993	-0.718018	-0.731079	-0.905457	-0.891113
	-53.56	-0.120301	-0.234131	-0.305786	-0.423035	-0.467773	-0.601013	-0.618958	-53.563	-0.19812	-0.375671	-0.413757	-0.553589	-0.509521	-0.728516	-0.697205	-53.561	-0.26947	-0.429077	-0.554993	-0.718018	-0.731079	-0.905457	-0.891113
	-53.535	-0.121096	-0.234927	-0.306579	-0.423828	-0.467773	-0.601807	-0.619754	-53.538	-0.198123	-0.375674	-0.423154	-0.563354	-0.509519	-0.728516	-0.697207	-53.536	-0.269842	-0.429449	-0.555359	-0.718384	-0.731079	-0.905823	-0.891485
	-53.51	-0.130066	-0.243896	-0.315552	-0.442566	-0.467773	-0.620544	-0.628723	-53.513	-0.20752	-0.385071	-0.423523	-0.572754	-0.509521	-0.737915	-0.706604	-53.511	-0.279236	-0.438843	-0.564758	-0.727783	-0.731079	-0.915222	-0.900879
	-53.485	-0.130066	-0.243896	-0.315552	-0.442566	-0.467773	-0.620544	-0.628723	-53.488	-0.207886	-0.385437	-0.433289	-0.57312	-0.509521	-0.738281	-0.70697	-53.486	-0.279236	-0.438843	-0.564758	-0.727783	-0.731079	-0.915222	-0.900879
	-53.46	-0.139832	-0.243896	-0.315552	-0.442566	-0.467773	-0.620544	-0.628723	-53.463	-0.207886	-0.385437	-0.433289	-0.57312	-0.509521	-0.738281	-0.70697	-53.461	-0.289001	-0.438843	-0.574524	-0.737549	-0.731079	-0.915222	-0.910645
	-53.435	-0.139832	-0.252869	-0.315552	-0.442566	-0.467773	-0.620544	-0.628723	-53.438	-0.207886	-0.395203	-0.433289	-0.57312	-0.509521	-0.738281	-0.70697	-53.436	-0.288999	-0.438474	-0.574524	-0.737549	-0.731079	-0.915222	-0.910642
	-53.41	-0.139832	-0.243896	-0.315552	-0.442566	-0.467773	-0.620544	-0.628723	-53.413	-0.207886	-0.385803	-0.433289	-0.57312	-0.509521	-0.738281	-0.70697	-53.411	-0.279236	-0.419312	-0.564758	-0.727783	-0.721313	-0.905457	-0.900879
	-53.385	-0.139832	-0.243896	-0.325317	-0.442566	-0.467773	-0.619751	-0.628723	-53.388	-0.207886	-0.385437	-0.433289	-0.57312	-0.519287	-0.738281	-0.70697	-53.386	-0.279236	-0.419312	-0.564758	-0.727783	-0.721313	-0.90509	-0.900879
	-53.36	-0.139038	-0.243896	-0.325317	-0.442566	-0.467773	-0.610779	-0.628723	-53.363	-0.207886	-0.385437	-0.433289	-0.57312	-0.519287	-0.728882	-0.70697	-53.361	-0.27887	-0.419312	-0.564758	-0.727783	-0.721313	-0.895691	-0.900879
	-53.335	-0.130066	-0.243896	-0.325317	-0.442566	-0.467773	-0.610779	-0.62793	-53.338	-0.198486	-0.385437	-0.433289	-0.57312	-0.519287	-0.728516	-0.70697	-53.336	-0.26947	-0.419312	-0.564758	-0.727783	-0.721313	-0.905457	-0.900513
	-53.31	-0.130066	-0.243897	-0.325317	-0.442566	-0.477539	-0.610779	-0.618958	-53.313	-0.19812	-0.385437	-0.433289	-0.57312	-0.519287	-0.728516	-0.697571	-53.311	-0.26947	-0.429077	-0.564758	-0.727783	-0.721313	-0.905457	-0.891113
	-53.285	-0.130862	-0.244693	-0.325195	-0.443359	-0.478332	-0.611572	-0.619754	-53.288	-0.19812	-0.385437	-0.421692	-0.57312	-0.518921	-0.728516	-0.70697	-53.286	-0.269842	-0.429449	-0.564636	-0.728149	-0.72168	-0.905823	-0.891485
	-53.26	-0.139824	-0.253655	-0.323364	-0.452332	-0.487305	-0.620544	-0.628716	-53.263	-0.20752	-0.385071	-0.42157	-0.572754	-0.519287	-0.728149	-0.706604	-53.261	-0.279236	-0.438843	-0.562805	-0.737549	-0.731079	-0.915222	-0.900879
	-53.235	-0.128113	-0.241943	-0.311646	-0.450378	-0.474792	-0.608826	-0.617004	-53.238	-0.207886	-0.385437	-0.42157	-0.57312	-0.509888	-0.728516	-0.70697	-53.236	-0.279236	-0.438843	-0.562805	-0.737549	-0.742432	-0.915222	-0.900879
	-53.21	-0.137878	-0.241943	-0.311646	-0.450378	-0.46582	-0.608826	-0.617004	-53.213	-0.207886	-0.385437	-0.431335	-0.582886	-0.509521	-0.728516	-0.70697	-53.211	-0.279236	-0.438843	-0.562805	-0.737549	-0.733032	-0.915222	-0.900879
	-53.185	-0.137878	-0.251709	-0.311646	-0.449463	-0.46582	-0.608826	-0.617004	-53.188	-0.207886	-0.385437	-0.431335	-0.582886	-0.509521	-0.728516	-0.70697	-53.186	-0.279236	-0.438843	-0.562805	-0.737061	-0.733032	-0.915222	-0.900879
	-53.16	-0.137878	-0.250916	-0.311646	-0.43866	-0.46582	-0.608826	-0.617004	-53.163	-0.207886	-0.385437	-0.431335	-0.571655	-0.509521	-0.728516	-0.70697	-53.161	-0.279236	-0.438477	-0.572571	-0.72583	-0.733032	-0.915222	-0.900879
	-53.135	-0.137085	-0.241943	-0.311646	-0.43866	-0.46582	-0.608826	-0.617004	-53.138	-0.207886	-0.385803	-0.431335	-0.571167	-0.509521	-0.738281	-0.70697	-53.136	-0.27887	-0.429077	-0.572571	-0.72583	-0.733032	-0.915222	-0.900879
	-53.11	-0.128113	-0.241943	-0.311646	-0.43866	-0.46582	-0.608826	-0.62677	-53.113	-0.198486	-0.385437	-0.431335	-0.571167	-0.509521	-0.738281	-0.70697	-53.111	-0.26947	-0.429077	-0.572571	-0.72583	-0.733032	-0.915222	-0.900879
	-53.085	-0.128113	-0.241943	-0.311646	-0.43866	-0.46582	-0.608826	-0.62677	-53.088	-0.19812	-0.385437	-0.431335	-0.571167	-0.509521	-0.738281	-0.70697	-53.086	-0.279236	-0.429077	-0.572571	-0.72583	-0.733032	-0.915222	-0.900879
	-53.06	-0.128113	-0.241943	-0.311646	-0.43866	-0.46582	-0.608826	-0.62677	-53.063	-0.19812	-0.385437	-0.431335	-0.571167	-0.509521	-0.738281	-0.70697	-53.061	-0.279236	-0.429077	-0.572571	-0.72583	-0.733032	-0.915222	-0.900879
	-53.035	-0.128113	-0.241943	-0.320618	-0.43866	-0.46582	-0.608826	-0.62677	-53.038	-0.19812	-0.385437	-0.421936	-0.571167	-0.509521	-0.738281	-0.70697	-53.036	-0.279236	-0.429077	-0.572205	-0.735596	-0.733032	-0.915222	-0.900879
	-53.01	-0.128113	-0.241944	-0.311646	-0.43866	-0.46582	-0.608826	-0.62677	-53.013	-0.19812	-0.385437	-0.42157	-0.571167	-0.509521	-0.738281	-0.70697	-53.011	-0.279236	-0.429077	-0.562805	-0.735596	-0.733032	-0.915222	-0.900879
	-52.985	-0.128909	-0.242739	-0.312439	-0.439453	-0.46582	-0.619385	-0.626773	-52.988	-0.198126	-0.385443	-0.430969	-0.571167	-0.509521	-0.738281	-0.706976	-52.986	-0.279602	-0.429443	-0.563171	-0.735962	-0.733032	-0.915588	-0.910644
	-52.96	-0.137878	-0.251709	-0.321411	-0.448425	-0.46582	-0.627563	-0.62677	-52.963	-0.217285	-0.394836	-0.431335	-0.580566	-0.519287	-0.747681	-0.70697	-52.961	-0.277283	-0.427124	-0.560853	-0.733643	-0.721314	-0.912903	-0.898926
	-52.935	-0.147641	-0.251706	-0.321411	-0.448425	-0.475586	-0.618591	-0.626767	-52.938	-0.217651	-0.395203	-0.443054	-0.580933	-0.519287	-0.738647	-0.70697	-52.936	-0.277283	-0.427124	-0.560852	-0.733643	-0.721313	-0.903503	-0.88916
	-52.91	-0.137085	-0.251709	-0.311648	-0.43866	-0.465823	-0.608826	-0.617004	-52.913	-0.217649	-0.3952	-0.433291	-0.580933	-0.509524	-0.738281	-0.706967	-52.911	-0.276917	-0.427124	-0.560852	-0.733643	-0.721313	-0.903503	-0.898926
	-52.885	-0.128113	-0.250916	-0.311646	-0.43866	-0.46582	-0.608826	-0.617004	-52.888	-0.198486	-0.385437	-0.433289	-0.571167	-0.509521	-0.728516	-0.697205	-52.886	-0.267517	-0.436523	-0.560852	-0.733643	-0.721313	-0.903503	-0.898926
	-52.86	-0.128113	-0.241943	-0.311646	-0.43866	-0.46582	-0.608826	-0.617004	-52.863	-0.19812	-0.376038	-0.433289	-0.571167	-0.509521	-0.728516	-0.697205	-52.861	-0.267517	-0.427124	-0.560852	-0.733643	-0.721313	-0.903503	-0.898926
	-52.835	-0.128113	-0.241943	-0.311646	-0.437866	-0.46582	-0.608826	-0.617004	-52.838	-0.19812	-0.375671	-0.433289	-0.571167	-0.509521	-0.728516	-0.697205	-52.836	-0.267517	-0.427124	-0.560852	-0.733276	-0.721313	-0.903503	-0.898926
	-52.81	-0.128113	-0.241943	-0.311646	-0.428894	-0.46582	-0.608826	-0.617004	-52.813	-0.19812	-0.375671	-0.433289	-0.561768	-0.509521	-0.728516	-0.697205	-52.811	-0.267517	-0.427124	-0.560852	-0.723877	-0.721313	-0.903503	-0.898926
	-52.785	-0.128113	-0.241943	-0.310852	-0.440613	-0.46582	-0.608826	-0.617004	-52.788	-0.19812	-0.385437	-0.423889	-0.571167	-0.509521	-0.728516	-0.697205	-52.786	-0.267517	-0.427124	-0.560486	-0.723877	-0.721313	-0.903503	-0.898926
	-52.76	-0.128113	-0.241944	-0.30188	-0.440613	-0.46582	-0.608826	-0.617005	-52.763	-0.19812	-0.385437	-0.423523	-0.571167	-0.509521	-0.728516	-0.697205	-52.761	-0.277283	-0.427124	-0.562805	-0.723877	-0.731079	-0.903503	-0.898926
	-52.735	-0.128909	-0.242739	-0.302673	-0.441406	-0.466614	-0.609619	-0.6178	-52.738	-0.198126	-0.385443	-0.432922	-0.571167	-0.518921	-0.728516	-0.69721	-52.736	-0.277652	-0.427493	-0.563171	-0.724243	-0.731445	-0.913635	-0.899295
	-52.71	-0.137878	-0.251709	-0.311646	-0.450378	-0.475586	-0.618591	-0.636536	-52.713	-0.20752	-0.394836	-0.433289	-0.580566	-0.519287	-0.747681	-0.706604	-52.711	-0.287048	-0.43689	-0.572568	-0.733643	-0.740842	-0.923035	-0.908691
	-52.685	-0.148804	-0.251709	-0.321411	-0.450378	-0.475586	-0.618591	-0.636536	-52.688	-0.207886	-0.395203	-0.433289	-0.580933	-0.519287	-0.748047	-0.716736	-52.686	-0.286682	-0.43689	-0.572571	-0.733643	-0.740845	-0.923035	-0.908691
	-52.66	-0.139832	-0.251709	-0.321411	-0.450378	-0.474792	-0.618591	-0.636536	-52.663	-0.198486	-0.395203	-0.443054	-0.580933	-0.509888	-0.748047	-0.716736	-52.661	-0.277283	-0.43689	-0.572571	-0.733643	-0.740479	-0.923035	-0.908691
	-52.635	-0.139832	-0.251709	-0.321411	-0.450378	-0.46582	-0.618591	-0.635742	-52.638	-0.19812	-0.395203	-0.443054	-0.580933	-0.509521	-0.748047	-0.716736	-52.636	-0.27728	-0.436887	-0.572571	-0.733643	-0.731079	-0.923035	-0.908322
	-52.61	-0.139829	-0.250913	-0.321411	-0.450378	-0.46582	-0.617798	-0.626767	-52.613	-0.207886	-0.395203	-0.443054	-0.580933	-0.509521	-0.748047	-0.707336	-52.611	-0.267517	-0.426758	-0.562805	-0.723877	-0.721313	-0.912903	-0.88916
	-52.585	-0.130066	-0.232178	-0.311646	-0.439819	-0.456055	-0.608826	-0.617004	-52.588	-0.207886	-0.385803	-0.443054	-0.580933	-0.509521	-0.738647	-0.70697	-52.586	-0.267517	-0.417358	-0.562805	-0.723511	-0.721313	-0.903503	-0.88916
	-52.56	-0.130066	-0.232178	-0.311646	-0.430847	-0.456055	-0.608826	-0.617004	-52.563	-0.207886	-0.385437	-0.443054	-0.571533	-0.509521	-0.738281	-0.70697	-52.561	-0.267517	-0.417358	-0.562805	-0.723877	-0.721313	-0.903503	-0.88916
	-52.535	-0.130066	-0.243896	-0.310852	-0.430847	-0.456055	-0.608826	-0.617004	-52.538	-0.207886	-0.385437	-0.433655	-0.571167	-0.519287	-0.738281	-0.70697	-52.536	-0.267517	-0.427124	-0.562439	-0.723877	-0.721313	-0.903503	-0.88916
	-52.51	-0.130066	-0.243896	-0.30188	-0.430847	-0.456055	-0.608826	-0.617004	-52.513	-0.207886	-0.385437	-0.433289	-0.571167	-0.519287	-0.738281	-0.70697	-52.511	-0.267517	-0.427124	-0.55304	-0.723877	-0.721313	-0.903503	-0.88916
	-52.485	-0.130066	-0.243896	-0.30188	-0.430847	-0.46582	-0.608826	-0.617004	-52.488	-0.207886	-0.385437	-0.433289	-0.571167	-0.519287	-0.738281	-0.70697	-52.486	-0.267517	-0.427124	-0.55304	-0.723877	-0.721313	-0.903503	-0.88916
	-52.46	-0.130066	-0.243897	-0.30188	-0.430847	-0.46582	-0.608826	-0.617005	-52.463	-0.207882	-0.385433	-0.42157	-0.571167	-0.507568	-0.738281	-0.706967	-52.461	-0.267517	-0.427124	-0.55304	-0.723877	-0.721313	-0.903503	-0.88916
	-52.435	-0.130862	-0.244693	-0.302673	-0.431641	-0.466614	-0.609619	-0.6178	-52.438	-0.19617	-0.373721	-0.430966	-0.559448	-0.516965	-0.726563	-0.695254	-52.436	-0.267886	-0.427493	-0.553406	-0.724243	-0.72168	-0.90387	-0.889529
	-52.41	-0.139038	-0.252869	-0.311643	-0.440613	-0.475583	-0.618591	-0.62677	-52.413	-0.205566	-0.392883	-0.431335	-0.568848	-0.517334	-0.735962	-0.704651	-52.411	-0.286682	-0.436523	-0.562805	-0.733643	-0.731079	-0.913269	-0.898926
	-52.385	-0.130066	-0.243896	-0.311646	-0.450378	-0.475586	-0.618591	-0.62677	-52.388	-0.196533	-0.38385	-0.431335	-0.569214	-0.517334	-0.736328	-0.705017	-52.386	-0.277283	-0.427124	-0.562805	-0.733643	-0.731079	-0.913269	-0.908691
	-52.36	-0.139832	-0.243896	-0.311646	-0.450378	-0.475586	-0.618591	-0.62677	-52.363	-0.196167	-0.383484	-0.441101	-0.569214	-0.517334	-0.736328	-0.705017	-52.361	-0.277283	-0.427124	-0.572571	-0.733643	-0.731079	-0.913269	-0.908691
	-52.335	-0.139832	-0.243896	-0.311646	-0.450378	-0.475586	-0.618591	-0.62677	-52.338	-0.196167	-0.383484	-0.441101	-0.569214	-0.517334	-0.736328	-0.705017	-52.336	-0.277283	-0.427124	-0.572571	-0.733643	-0.731079	-0.913269	-0.908691
	-52.31	-0.139832	-0.243896	-0.321411	-0.450378	-0.475586	-0.617798	-0.62677	-52.313	-0.196167	-0.383484	-0.441101	-0.578979	-0.517334	-0.736328	-0.705017	-52.311	-0.277283	-0.427124	-0.572571	-0.733643	-0.731079	-0.912903	-0.908691
	-52.285	-0.139832	-0.243896	-0.320618	-0.450378	-0.475586	-0.608826	-0.638489	-52.288	-0.196167	-0.383484	-0.431702	-0.578979	-0.517334	-0.726929	-0.705017	-52.286	-0.277283	-0.427124	-0.572205	-0.733643	-0.731079	-0.903503	-0.908691
	-52.26	-0.139832	-0.253662	-0.311646	-0.449585	-0.47467	-0.608826	-0.638489	-52.263	-0.196167	-0.383484	-0.431335	-0.578979	-0.506104	-0.726563	-0.714783	-52.261	-0.277283	-0.427124	-0.562805	-0.733276	-0.730591	-0.903503	-0.908691
	-52.235	-0.139832	-0.253662	-0.311646	-0.440613	-0.463867	-0.618591	-0.638489	-52.238	-0.196167	-0.383484	-0.431335	-0.56958	-0.505615	-0.736328	-0.714783	-52.236	-0.277283	-0.427124	-0.562805	-0.723877	-0.729126	-0.913269	-0.908691
	-52.21	-0.139829	-0.253659	-0.311646	-0.440613	-0.463867	-0.618591	-0.63757	-52.213	-0.196167	-0.383484	-0.431335	-0.569214	-0.505615	-0.736328	-0.714783	-52.211	-0.277283	-0.427124	-0.562805	-0.723877	-0.729126	-0.913269	-0.908203
	-52.185	-0.130066	-0.243896	-0.301883	-0.430847	-0.454104	-0.608826	-0.617004	-52.188	-0.196167	-0.383484	-0.431335	-0.569214	-0.515381	-0.736328	-0.703552	-52.186	-0.27728	-0.427121	-0.562805	-0.723877	-0.729126	-0.913269	-0.89697
	-52.16	-0.130066	-0.243896	-0.30188	-0.430847	-0.454102	-0.608826	-0.617004	-52.163	-0.205933	-0.383484	-0.431335	-0.569214	-0.515381	-0.736328	-0.703064	-52.161	-0.267517	-0.427124	-0.55304	-0.714111	-0.71936	-0.903503	-0.887207
	-52.135	-0.12915	-0.243896	-0.30188	-0.430847	-0.454102	-0.608826	-0.617004	-52.138	-0.205933	-0.383484	-0.431335	-0.569214	-0.515381	-0.736328	-0.703064	-52.136	-0.267029	-0.427124	-0.55304	-0.714111	-0.71936	-0.903503	-0.887207
	-52.11	-0.118347	-0.242981	-0.30188	-0.430847	-0.454102	-0.608826	-0.617005	-52.113	-0.194702	-0.383484	-0.431335	-0.569214	-0.515381	-0.736328	-0.703064	-52.111	-0.255798	-0.426636	-0.55304	-0.714111	-0.71936	-0.903503	-0.887207
	-52.085	-0.128909	-0.232974	-0.302673	-0.431641	-0.464661	-0.609619	-0.6178	-52.088	-0.194214	-0.382019	-0.440735	-0.569214	-0.515015	-0.736328	-0.703064	-52.086	-0.256167	-0.415774	-0.553406	-0.714478	-0.719727	-0.90387	-0.887576
	-52.06	-0.137878	-0.241943	-0.311643	-0.440613	-0.47363	-0.618591	-0.62677	-52.063	-0.193848	-0.381165	-0.441101	-0.568848	-0.515381	-0.735962	-0.702698	-52.061	-0.265564	-0.425171	-0.562802	-0.723877	-0.729123	-0.913269	-0.896973
	-52.035	-0.137878	-0.241943	-0.311646	-0.440613	-0.473633	-0.618591	-0.62677	-52.038	-0.194214	-0.381531	-0.441101	-0.569214	-0.515381	-0.736328	-0.703064	-52.036	-0.265564	-0.425171	-0.562805	-0.733643	-0.729126	-0.913269	-0.896973
	-52.01	-0.137878	-0.241943	-0.311646	-0.450378	-0.473633	-0.617798	-0.62677	-52.013	-0.194214	-0.381531	-0.441101	-0.569214	-0.515381	-0.736328	-0.703064	-52.011	-0.27533	-0.425171	-0.562805	-0.733643	-0.729126	-0.912903	-0.896973
	-51.985	-0.137878	-0.241943	-0.320618	-0.450378	-0.473633	-0.608826	-0.62677	-51.988	-0.194214	-0.381531	-0.431702	-0.569214	-0.515381	-0.726929	-0.703064	-51.986	-0.27533	-0.425171	-0.562439	-0.733643	-0.729126	-0.903503	-0.896973
	-51.96	-0.137878	-0.251709	-0.311646	-0.450378	-0.473633	-0.608826	-0.62677	-51.963	-0.194214	-0.381531	-0.431335	-0.578979	-0.515381	-0.726563	-0.703064	-51.961	-0.27533	-0.425171	-0.562805	-0.733643	-0.729126	-0.903503	-0.896973
	-51.935	-0.137876	-0.251706	-0.311646	-0.449585	-0.472839	-0.608826	-0.626767	-51.938	-0.194214	-0.381531	-0.431335	-0.578979	-0.505981	-0.736328	-0.703064	-51.936	-0.27533	-0.425171	-0.562805	-0.733276	-0.72876	-0.903503	-0.896973
	-51.91	-0.127319	-0.241943	-0.301883	-0.430847	-0.454104	-0.59906	-0.617004	-51.913	-0.194214	-0.381531	-0.431335	-0.56958	-0.505615	-0.736328	-0.703064	-51.911	-0.274963	-0.425171	-0.562805	-0.723877	-0.71936	-0.903503	-0.896973
	-51.885	-0.118347	-0.241943	-0.30188	-0.430847	-0.454102	-0.59906	-0.617004	-51.888	-0.184814	-0.381531	-0.431335	-0.569214	-0.505615	-0.736328	-0.703064	-51.886	-0.265564	-0.425171	-0.562805	-0.723877	-0.71936	-0.903503	-0.896973
	-51.86	-0.118347	-0.24115	-0.30188	-0.430847	-0.454102	-0.59906	-0.617004	-51.863	-0.194214	-0.381531	-0.431335	-0.569214	-0.515381	-0.736328	-0.703064	-51.861	-0.265561	-0.434567	-0.562805	-0.723877	-0.71936	-0.903503	-0.89697
	-51.835	-0.118347	-0.232178	-0.30188	-0.430847	-0.454102	-0.59906	-0.617005	-51.838	-0.194214	-0.372131	-0.431335	-0.569214	-0.515381	-0.736328	-0.703064	-51.836	-0.255798	-0.415405	-0.553042	-0.714111	-0.709598	-0.893738	-0.898926
	-51.81	-0.119143	-0.232974	-0.302673	-0.431641	-0.454895	-0.611572	-0.627566	-51.813	-0.194217	-0.371768	-0.440732	-0.569214	-0.524777	-0.736328	-0.703067	-51.811	-0.256167	-0.415774	-0.553406	-0.714478	-0.709961	-0.90387	-0.899295
	-51.785	-0.137878	-0.241943	-0.311643	-0.440613	-0.463865	-0.620544	-0.636536	-51.788	-0.203613	-0.381165	-0.441101	-0.578613	-0.525146	-0.745728	-0.712463	-51.786	-0.265564	-0.425171	-0.562805	-0.723877	-0.729126	-0.913269	-0.908691
	-51.76	-0.137878	-0.241943	-0.311646	-0.440613	-0.463867	-0.620544	-0.636536	-51.763	-0.203976	-0.381528	-0.441101	-0.578979	-0.515381	-0.746094	-0.712826	-51.761	-0.27533	-0.425171	-0.562805	-0.723877	-0.729126	-0.913269	-0.908691
	-51.735	-0.137878	-0.241943	-0.311646	-0.440613	-0.473633	-0.620544	-0.636536	-51.738	-0.194214	-0.381531	-0.441101	-0.569214	-0.515381	-0.736328	-0.703064	-51.736	-0.27533	-0.425171	-0.562805	-0.723877	-0.729126	-0.913269	-0.908691
	-51.71	-0.137878	-0.251709	-0.310852	-0.440613	-0.473633	-0.620544	-0.636536	-51.713	-0.194214	-0.381531	-0.431702	-0.569214	-0.515381	-0.736328	-0.703064	-51.711	-0.27533	-0.425171	-0.562439	-0.723877	-0.729126	-0.913269	-0.908691
	-51.685	-0.137085	-0.251709	-0.30188	-0.440613	-0.472839	-0.620544	-0.635742	-51.688	-0.194214	-0.381531	-0.431335	-0.569214	-0.505981	-0.736328	-0.703064	-51.686	-0.274963	-0.425171	-0.55304	-0.723877	-0.72876	-0.913269	-0.908325
	-51.66	-0.128113	-0.251709	-0.30188	-0.439819	-0.463867	-0.620544	-0.62677	-51.663	-0.184814	-0.381531	-0.431335	-0.578979	-0.505615	-0.736328	-0.693665	-51.661	-0.265564	-0.425171	-0.55304	-0.723511	-0.71936	-0.913269	-0.898926
	-51.635	-0.128107	-0.251703	-0.30188	-0.430847	-0.463867	-0.619751	-0.626764	-51.638	-0.184448	-0.381531	-0.431335	-0.56958	-0.505615	-0.736328	-0.693298	-51.636	-0.265564	-0.425171	-0.55304	-0.714111	-0.71936	-0.912903	-0.898926
	-51.61	-0.118347	-0.241943	-0.292114	-0.421082	-0.454102	-0.601013	-0.617004	-51.613	-0.184448	-0.381531	-0.431335	-0.569214	-0.505615	-0.726929	-0.693298	-51.611	-0.265564	-0.425171	-0.55304	-0.714111	-0.71936	-0.903503	-0.898926
	-51.585	-0.118347	-0.241944	-0.30188	-0.430847	-0.454102	-0.601013	-0.617005	-51.588	-0.184448	-0.381531	-0.431335	-0.569214	-0.505615	-0.726563	-0.693298	-51.586	-0.265564	-0.425171	-0.55304	-0.714111	-0.71936	-0.903503	-0.898926
	-51.56	-0.119266	-0.242069	-0.302795	-0.431763	-0.455017	-0.601929	-0.617923	-51.563	-0.184452	-0.381534	-0.442563	-0.569214	-0.516842	-0.726563	-0.70502	-51.561	-0.266056	-0.425296	-0.553528	-0.7146	-0.719849	-0.903992	-0.899417
	-51.535	-0.130066	-0.243896	-0.313595	-0.442566	-0.465817	-0.612732	-0.628723	-51.538	-0.205445	-0.383362	-0.443054	-0.580444	-0.517334	-0.737793	-0.716248	-51.536	-0.277283	-0.427124	-0.574524	-0.735596	-0.731079	-0.915222	-0.910645
	-51.51	-0.139832	-0.243896	-0.313599	-0.442566	-0.46582	-0.612732	-0.628723	-51.513	-0.205933	-0.383484	-0.443054	-0.580933	-0.517334	-0.738281	-0.716736	-51.511	-0.277283	-0.427124	-0.574524	-0.735596	-0.731079	-0.915222	-0.910645
	-51.485	-0.139832	-0.243896	-0.313599	-0.442566	-0.46582	-0.612732	-0.628723	-51.488	-0.205933	-0.383484	-0.443054	-0.580933	-0.517334	-0.748047	-0.716736	-51.486	-0.277283	-0.427124	-0.574524	-0.735596	-0.731079	-0.915222	-0.910645
	-51.46	-0.139832	-0.253662	-0.313599	-0.442566	-0.46582	-0.612732	-0.628723	-51.463	-0.205933	-0.383484	-0.443054	-0.580933	-0.517334	-0.748047	-0.716736	-51.461	-0.27728	-0.427121	-0.574524	-0.735596	-0.731079	-0.915222	-0.910642
	-51.435	-0.139038	-0.253662	-0.313599	-0.442566	-0.476746	-0.612732	-0.628723	-51.438	-0.205933	-0.383484	-0.45282	-0.580933	-0.5177	-0.748047	-0.716736	-51.436	-0.267151	-0.417358	-0.564761	-0.72583	-0.72095	-0.905457	-0.900879
	-51.41	-0.130066	-0.253662	-0.313599	-0.442566	-0.467773	-0.612732	-0.628723	-51.413	-0.19653	-0.393247	-0.443057	-0.580933	-0.507571	-0.748047	-0.716733	-51.411	-0.257751	-0.417358	-0.564758	-0.72583	-0.711548	-0.905457	-0.900879
	-51.385	-0.130066	-0.253662	-0.312805	-0.441772	-0.467773	-0.612732	-0.638489	-51.388	-0.186401	-0.383484	-0.433655	-0.571167	-0.507568	-0.738281	-0.70697	-51.386	-0.257751	-0.427124	-0.564392	-0.725464	-0.711548	-0.905457	-0.900879
	-51.36	-0.130063	-0.253659	-0.303833	-0.4328	-0.467773	-0.612732	-0.637692	-51.363	-0.186401	-0.383484	-0.433289	-0.561768	-0.507568	-0.738281	-0.70697	-51.361	-0.267517	-0.427124	-0.554993	-0.716064	-0.711548	-0.915222	-0.900513
	-51.335	-0.1203	-0.243103	-0.294067	-0.423035	-0.458008	-0.602173	-0.618958	-51.338	-0.186401	-0.383484	-0.433289	-0.561401	-0.507568	-0.738281	-0.697571	-51.336	-0.267517	-0.426758	-0.554993	-0.716064	-0.721313	-0.914856	-0.891113
	-51.31	-0.120301	-0.234131	-0.294067	-0.423035	-0.458008	-0.593201	-0.618958	-51.313	-0.186401	-0.374084	-0.433289	-0.561401	-0.507568	-0.728882	-0.697205	-51.311	-0.267517	-0.417358	-0.554993	-0.716064	-0.721313	-0.905457	-0.891113
	-51.285	-0.121096	-0.234927	-0.294861	-0.423828	-0.458801	-0.593994	-0.619754	-51.288	-0.19617	-0.373721	-0.442685	-0.561401	-0.516965	-0.728516	-0.697207	-51.286	-0.267889	-0.41773	-0.555359	-0.716431	-0.72168	-0.905823	-0.901251
	-51.26	-0.130066	-0.243896	-0.313599	-0.4328	-0.467773	-0.602966	-0.628723	-51.263	-0.205566	-0.383118	-0.443054	-0.58252	-0.517334	-0.737915	-0.706604	-51.261	-0.277283	-0.427124	-0.564758	-0.72583	-0.731079	-0.915222	-0.910645
	-51.235	-0.139832	-0.253662	-0.313599	-0.4328	-0.467773	-0.602966	-0.628723	-51.238	-0.205933	-0.383484	-0.443054	-0.582886	-0.517334	-0.738281	-0.70697	-51.236	-0.277283	-0.427124	-0.564758	-0.72583	-0.731079	-0.915222	-0.910645
	-51.21	-0.139038	-0.253662	-0.313599	-0.4328	-0.467773	-0.612732	-0.628723	-51.213	-0.205933	-0.383484	-0.443054	-0.582886	-0.517334	-0.738281	-0.70697	-51.211	-0.276917	-0.427124	-0.564758	-0.72583	-0.731079	-0.915222	-0.910645
	-51.185	-0.130066	-0.253662	-0.313599	-0.4328	-0.467773	-0.612732	-0.628723	-51.188	-0.196533	-0.383484	-0.443054	-0.582886	-0.517334	-0.738281	-0.70697	-51.186	-0.267517	-0.427124	-0.564758	-0.72583	-0.731079	-0.915222	-0.910645
	-51.16	-0.130066	-0.253662	-0.313599	-0.4328	-0.467773	-0.612732	-0.628723	-51.163	-0.196167	-0.383484	-0.45282	-0.582886	-0.517334	-0.738281	-0.716736	-51.161	-0.267511	-0.427118	-0.564758	-0.72583	-0.731079	-0.915222	-0.910639
	-51.135	-0.130066	-0.253662	-0.313599	-0.4328	-0.46698	-0.612732	-0.628723	-51.138	-0.196167	-0.383484	-0.45282	-0.582886	-0.507935	-0.738281	-0.716736	-51.136	-0.257751	-0.417358	-0.554993	-0.716064	-0.720947	-0.905457	-0.900879
	-51.11	-0.130063	-0.253659	-0.312683	-0.441772	-0.458008	-0.612732	-0.62872	-51.113	-0.196167	-0.383484	-0.441589	-0.582886	-0.507568	-0.748047	-0.716736	-51.111	-0.257751	-0.417358	-0.554504	-0.715698	-0.711548	-0.905457	-0.900879
	-51.085	-0.1203	-0.243896	-0.292114	-0.423035	-0.448242	-0.602966	-0.618958	-51.088	-0.196167	-0.395203	-0.441101	-0.573486	-0.507568	-0.748047	-0.716736	-51.086	-0.257751	-0.417358	-0.543274	-0.716064	-0.711548	-0.905457	-0.900879
	-51.06	-0.1203	-0.243896	-0.292114	-0.423035	-0.448242	-0.602966	-0.618958	-51.063	-0.196167	-0.395203	-0.441101	-0.57312	-0.517334	-0.748047	-0.716736	-51.061	-0.257751	-0.427124	-0.543274	-0.716064	-0.711548	-0.905457	-0.900879
	-51.035	-0.1203	-0.243103	-0.292114	-0.423035	-0.448242	-0.602173	-0.618958	-51.038	-0.196164	-0.3952	-0.431338	-0.57312	-0.507571	-0.748047	-0.716733	-51.036	-0.257751	-0.426758	-0.543274	-0.716064	-0.711548	-0.90509	-0.900879
	-51.01	-0.120301	-0.234131	-0.292114	-0.423035	-0.448242	-0.593201	-0.618165	-51.013	-0.186401	-0.376038	-0.431335	-0.563354	-0.507568	-0.728882	-0.70697	-51.011	-0.257751	-0.417358	-0.55304	-0.716064	-0.711548	-0.895691	-0.900513
	-50.985	-0.130862	-0.234927	-0.292908	-0.423828	-0.449036	-0.593994	-0.609988	-50.988	-0.186407	-0.375677	-0.440735	-0.563354	-0.516968	-0.728516	-0.697577	-50.986	-0.258121	-0.417727	-0.553406	-0.716431	-0.711914	-0.896057	-0.891482
	-50.96	-0.139832	-0.243896	-0.30188	-0.4328	-0.467773	-0.602966	-0.628723	-50.963	-0.205566	-0.385071	-0.441101	-0.572754	-0.517334	-0.737915	-0.706604	-50.961	-0.267517	-0.427124	-0.562802	-0.72583	-0.721311	-0.905457	-0.900879
	-50.935	-0.139038	-0.243896	-0.313599	-0.4328	-0.467773	-0.602966	-0.628723	-50.938	-0.205933	-0.385437	-0.441101	-0.57312	-0.517334	-0.738281	-0.70697	-50.936	-0.267151	-0.427124	-0.562805	-0.72583	-0.721313	-0.905457	-0.900879
	-50.91	-0.130066	-0.243896	-0.313599	-0.4328	-0.467773	-0.602966	-0.628723	-50.913	-0.196533	-0.385437	-0.450867	-0.57312	-0.517334	-0.738281	-0.70697	-50.911	-0.257751	-0.427124	-0.562805	-0.72583	-0.721313	-0.915222	-0.900879
	-50.885	-0.130066	-0.243896	-0.313599	-0.4328	-0.467773	-0.612732	-0.628723	-50.888	-0.196167	-0.385437	-0.450867	-0.57312	-0.517334	-0.738281	-0.70697	-50.886	-0.26947	-0.427124	-0.562805	-0.72583	-0.721313	-0.915222	-0.900879
	-50.86	-0.130066	-0.253662	-0.313599	-0.4328	-0.46698	-0.612732	-0.628723	-50.863	-0.196167	-0.385437	-0.450867	-0.57312	-0.507935	-0.738281	-0.70697	-50.861	-0.26947	-0.427124	-0.562805	-0.72583	-0.720947	-0.915222	-0.910645
	-50.835	-0.130066	-0.253662	-0.313599	-0.4328	-0.458008	-0.612732	-0.628723	-50.838	-0.196167	-0.385437	-0.450867	-0.57312	-0.507568	-0.738281	-0.70697	-50.836	-0.26947	-0.427124	-0.562805	-0.72583	-0.721313	-0.915222	-0.910645
	-50.81	-0.130066	-0.253662	-0.312805	-0.4328	-0.458008	-0.612732	-0.628723	-50.813	-0.196167	-0.385437	-0.441467	-0.57312	-0.507568	-0.738281	-0.70697	-50.811	-0.26947	-0.427124	-0.562439	-0.72583	-0.721313	-0.915222	-0.910645
	-50.785	-0.130066	-0.253662	-0.303833	-0.4328	-0.458008	-0.612732	-0.628723	-50.788	-0.196167	-0.395203	-0.441101	-0.57312	-0.507568	-0.738281	-0.70697	-50.786	-0.269464	-0.427118	-0.55304	-0.72583	-0.721313	-0.915222	-0.910639
	-50.76	-0.130066	-0.252869	-0.303833	-0.431885	-0.458008	-0.612732	-0.628723	-50.763	-0.196167	-0.395203	-0.441101	-0.582886	-0.507568	-0.738281	-0.716736	-50.761	-0.259705	-0.416992	-0.543274	-0.715576	-0.711548	-0.905457	-0.900879
	-50.735	-0.130063	-0.243893	-0.303833	-0.421082	-0.458008	-0.612732	-0.62872	-50.738	-0.196167	-0.385803	-0.441101	-0.571655	-0.507568	-0.738281	-0.716736	-50.736	-0.259705	-0.407593	-0.543274	-0.704346	-0.711548	-0.905457	-0.900879
	-50.71	-0.11835	-0.232974	-0.292908	-0.419922	-0.447083	-0.601807	-0.6178	-50.713	-0.19617	-0.38544	-0.4505	-0.571167	-0.516968	-0.738281	-0.716739	-50.711	-0.259707	-0.407962	-0.54364	-0.704712	-0.711914	-0.905823	-0.901248
	-50.685	-0.128113	-0.241943	-0.301877	-0.428894	-0.456052	-0.610779	-0.62677	-50.688	-0.196167	-0.394836	-0.450867	-0.580566	-0.517334	-0.747681	-0.726135	-50.686	-0.259705	-0.417358	-0.553037	-0.714111	-0.721311	-0.915222	-0.910645
	-50.66	-0.128113	-0.241943	-0.30188	-0.428894	-0.46582	-0.609863	-0.62677	-50.663	-0.196167	-0.395203	-0.450867	-0.580933	-0.517334	-0.748047	-0.726501	-50.661	-0.259705	-0.417358	-0.55304	-0.714111	-0.721313	-0.914734	-0.910645
	-50.635	-0.128113	-0.241943	-0.30188	-0.428894	-0.46582	-0.59906	-0.62677	-50.638	-0.196164	-0.3952	-0.441101	-0.580933	-0.507568	-0.736816	-0.726498	-50.636	-0.259705	-0.417358	-0.55304	-0.714111	-0.721313	-0.903503	-0.910645
	-50.61	-0.128113	-0.251709	-0.30188	-0.428894	-0.46582	-0.59906	-0.625977	-50.613	-0.186401	-0.385437	-0.441101	-0.571167	-0.519287	-0.738281	-0.716736	-50.611	-0.259705	-0.417358	-0.55304	-0.714111	-0.721313	-0.903503	-0.910278
	-50.585	-0.128113	-0.251709	-0.30188	-0.428894	-0.46582	-0.59906	-0.617004	-50.588	-0.186401	-0.385437	-0.441101	-0.571167	-0.519287	-0.738281	-0.707336	-50.586	-0.26947	-0.429077	-0.55304	-0.714111	-0.721313	-0.903503	-0.900879
	-50.56	-0.128113	-0.251709	-0.30188	-0.428894	-0.46582	-0.59906	-0.62677	-50.563	-0.19812	-0.385437	-0.441101	-0.571167	-0.519287	-0.738281	-0.70697	-50.561	-0.26947	-0.429077	-0.55304	-0.714111	-0.721313	-0.903503	-0.900879
	-50.535	-0.128113	-0.251709	-0.311646	-0.428894	-0.465027	-0.59906	-0.62677	-50.538	-0.19812	-0.385437	-0.441101	-0.571167	-0.509888	-0.738281	-0.70697	-50.536	-0.26947	-0.429077	-0.55304	-0.714111	-0.720947	-0.903503	-0.900879
	-50.51	-0.128113	-0.250916	-0.311646	-0.428894	-0.456055	-0.59906	-0.62677	-50.513	-0.19812	-0.395203	-0.441101	-0.571167	-0.509521	-0.738281	-0.70697	-50.511	-0.26947	-0.428711	-0.55304	-0.72583	-0.711548	-0.903503	-0.900879
	-50.485	-0.127319	-0.241943	-0.310852	-0.428894	-0.456055	-0.59906	-0.62677	-50.488	-0.19812	-0.385803	-0.44342	-0.571167	-0.509521	-0.738281	-0.70697	-50.486	-0.269104	-0.419312	-0.552673	-0.72583	-0.711548	-0.903503	-0.900879
	-50.46	-0.118347	-0.241943	-0.30188	-0.428894	-0.456055	-0.59906	-0.62677	-50.463	-0.188721	-0.385437	-0.443054	-0.571167	-0.509521	-0.738281	-0.70697	-50.461	-0.259705	-0.419312	-0.55304	-0.72583	-0.711548	-0.915222	-0.900879
	-50.435	-0.118345	-0.241941	-0.30188	-0.428101	-0.456055	-0.59906	-0.626767	-50.438	-0.188354	-0.385437	-0.443054	-0.571167	-0.509521	-0.738281	-0.70697	-50.436	-0.259705	-0.419312	-0.55304	-0.725464	-0.711548	-0.915222	-0.900879
	-50.41	-0.119143	-0.232974	-0.29291	-0.410156	-0.447085	-0.599854	-0.6178	-50.413	-0.188357	-0.38544	-0.452451	-0.561768	-0.518918	-0.738281	-0.706973	-50.411	-0.260077	-0.419683	-0.553406	-0.716431	-0.72168	-0.915588	-0.901251
	-50.385	-0.128113	-0.241943	-0.30188	-0.428894	-0.456055	-0.608826	-0.62677	-50.388	-0.197754	-0.394836	-0.45282	-0.570801	-0.519287	-0.747681	-0.71637	-50.386	-0.269467	-0.429074	-0.562805	-0.72583	-0.731079	-0.924988	-0.910642
	-50.36	-0.128113	-0.241943	-0.30188	-0.428894	-0.456055	-0.608826	-0.62677	-50.363	-0.19812	-0.395203	-0.45282	-0.580933	-0.519287	-0.748047	-0.726501	-50.361	-0.259705	-0.419312	-0.55304	-0.716064	-0.721313	-0.915222	-0.900879
	-50.335	-0.128113	-0.241943	-0.30188	-0.428894	-0.46582	-0.608826	-0.62677	-50.338	-0.19812	-0.395203	-0.45282	-0.580933	-0.519287	-0.748047	-0.726501	-50.336	-0.259705	-0.419312	-0.55304	-0.716064	-0.721313	-0.915222	-0.900879
	-50.31	-0.128113	-0.24115	-0.30188	-0.428894	-0.46582	-0.608032	-0.62677	-50.313	-0.198117	-0.3952	-0.443057	-0.580933	-0.509524	-0.748047	-0.726499	-50.311	-0.259705	-0.418945	-0.55304	-0.716064	-0.721313	-0.914856	-0.900879
	-50.285	-0.128113	-0.243896	-0.30188	-0.428894	-0.46582	-0.59906	-0.625977	-50.288	-0.188354	-0.376038	-0.443054	-0.571167	-0.509521	-0.728882	-0.716736	-50.286	-0.259705	-0.409546	-0.55304	-0.716064	-0.721313	-0.905457	-0.900513
	-50.26	-0.128113	-0.243896	-0.30188	-0.428894	-0.465027	-0.59906	-0.617004	-50.263	-0.188354	-0.375671	-0.443054	-0.571167	-0.500122	-0.728516	-0.707336	-50.261	-0.259705	-0.409546	-0.55304	-0.716064	-0.720947	-0.905457	-0.900879
	-50.235	-0.128113	-0.243896	-0.30188	-0.428894	-0.456055	-0.59906	-0.617004	-50.238	-0.188354	-0.375671	-0.443054	-0.571167	-0.499756	-0.738281	-0.70697	-50.236	-0.259705	-0.409546	-0.55304	-0.716064	-0.711548	-0.905457	-0.900879
	-50.21	-0.127198	-0.243897	-0.310852	-0.428894	-0.456055	-0.59906	-0.617005	-50.213	-0.19812	-0.385437	-0.433655	-0.571167	-0.509521	-0.738281	-0.70697	-50.211	-0.268982	-0.409546	-0.552673	-0.716064	-0.711548	-0.905457	-0.900879
	-50.185	-0.11719	-0.244693	-0.302673	-0.429688	-0.456848	-0.599854	-0.6178	-50.188	-0.186893	-0.38544	-0.442685	-0.571167	-0.518918	-0.738281	-0.706973	-50.186	-0.258121	-0.419681	-0.54364	-0.716431	-0.711914	-0.905823	-0.901248
	-50.16	-0.12616	-0.253662	-0.311643	-0.43866	-0.465818	-0.608826	-0.62677	-50.163	-0.195801	-0.394836	-0.443054	-0.580566	-0.519287	-0.747681	-0.71637	-50.161	-0.267517	-0.429077	-0.55304	-0.72583	-0.721313	-0.915222	-0.910645
	-50.135	-0.126154	-0.253656	-0.311646	-0.437866	-0.46582	-0.608826	-0.626764	-50.138	-0.196167	-0.395203	-0.45282	-0.580933	-0.519287	-0.748047	-0.716736	-50.136	-0.267517	-0.429077	-0.55304	-0.735229	-0.721313	-0.915222	-0.910645
	-50.11	-0.116394	-0.243896	-0.30188	-0.419128	-0.456055	-0.59906	-0.617004	-50.113	-0.196167	-0.395203	-0.45282	-0.571533	-0.519287	-0.748047	-0.716736	-50.111	-0.267517	-0.429077	-0.55304	-0.72583	-0.721313	-0.915222	-0.910645
	-50.085	-0.128113	-0.243896	-0.30188	-0.419128	-0.456055	-0.59906	-0.617004	-50.088	-0.196167	-0.395203	-0.45282	-0.571167	-0.519287	-0.748047	-0.716736	-50.086	-0.267517	-0.429077	-0.55304	-0.72583	-0.721313	-0.915222	-0.910645
	-50.06	-0.128113	-0.243896	-0.30188	-0.419128	-0.456055	-0.59906	-0.617004	-50.063	-0.196167	-0.395203	-0.45282	-0.571167	-0.519287	-0.748047	-0.716736	-50.061	-0.267517	-0.429077	-0.55304	-0.72583	-0.721313	-0.915222	-0.910645
	-50.035	-0.128113	-0.242981	-0.30188	-0.419128	-0.456055	-0.598267	-0.62677	-50.038	-0.196167	-0.395203	-0.45282	-0.571167	-0.519287	-0.748047	-0.716736	-50.036	-0.267517	-0.428589	-0.55304	-0.72583	-0.721313	-0.914856	-0.910645
	-50.01	-0.128113	-0.232178	-0.30188	-0.419128	-0.456055	-0.589294	-0.62677	-50.013	-0.196164	-0.383969	-0.443054	-0.571167	-0.509521	-0.738647	-0.716733	-50.011	-0.267517	-0.417358	-0.55304	-0.72583	-0.731079	-0.905457	-0.910645
	-49.985	-0.128113	-0.241943	-0.30188	-0.419128	-0.456055	-0.589294	-0.625977	-49.988	-0.186401	-0.373718	-0.443054	-0.571167	-0.509521	-0.728516	-0.70697	-49.986	-0.267514	-0.417355	-0.55304	-0.72583	-0.731079	-0.905457	-0.910275
	-49.96	-0.128113	-0.241944	-0.30188	-0.419128	-0.464905	-0.59906	-0.617005	-49.963	-0.186401	-0.373718	-0.443054	-0.571167	-0.498291	-0.728516	-0.697571	-49.961	-0.255798	-0.40564	-0.541324	-0.714111	-0.718875	-0.903503	-0.88916
	-49.935	-0.128909	-0.242739	-0.312439	-0.419922	-0.454895	-0.599854	-0.6178	-49.938	-0.186404	-0.383487	-0.452451	-0.571167	-0.507199	-0.728516	-0.697207	-49.936	-0.256167	-0.406009	-0.551453	-0.714478	-0.708008	-0.90387	-0.889529
	-49.91	-0.137878	-0.251709	-0.320615	-0.43866	-0.463865	-0.608826	-0.62677	-49.913	-0.205566	-0.392883	-0.44342	-0.580566	-0.507568	-0.737915	-0.71637	-49.911	-0.265564	-0.415405	-0.560486	-0.723877	-0.717407	-0.913269	-0.898926
	-49.885	-0.137085	-0.251709	-0.311646	-0.43866	-0.463867	-0.608826	-0.62677	-49.888	-0.205933	-0.39325	-0.443054	-0.580933	-0.507568	-0.738281	-0.716736	-49.886	-0.265198	-0.415405	-0.551086	-0.723877	-0.717407	-0.913269	-0.898926
	-49.86	-0.12811	-0.251706	-0.311646	-0.437866	-0.463867	-0.608826	-0.626767	-49.863	-0.196533	-0.39325	-0.45282	-0.580933	-0.517334	-0.738281	-0.716736	-49.861	-0.255798	-0.415405	-0.551086	-0.723511	-0.717407	-0.913269	-0.898926
	-49.835	-0.118347	-0.241943	-0.30188	-0.419128	-0.454102	-0.59906	-0.617004	-49.838	-0.196167	-0.39325	-0.45282	-0.571533	-0.517334	-0.738281	-0.716736	-49.836	-0.255798	-0.415405	-0.551086	-0.714111	-0.717407	-0.913269	-0.898926
	-49.81	-0.118347	-0.241943	-0.30188	-0.419128	-0.454102	-0.59906	-0.617004	-49.813	-0.196167	-0.39325	-0.45282	-0.571167	-0.517334	-0.738281	-0.716736	-49.811	-0.255798	-0.415405	-0.551086	-0.714111	-0.717407	-0.913269	-0.898926
	-49.785	-0.128113	-0.241943	-0.30188	-0.419128	-0.454102	-0.59906	-0.617004	-49.788	-0.196167	-0.39325	-0.45282	-0.571167	-0.517334	-0.748047	-0.716736	-49.786	-0.265564	-0.425171	-0.551086	-0.714111	-0.717407	-0.913269	-0.898926
	-49.76	-0.128113	-0.24115	-0.30188	-0.419128	-0.454102	-0.59906	-0.617004	-49.763	-0.196167	-0.39325	-0.45282	-0.571167	-0.517334	-0.748047	-0.716736	-49.761	-0.265564	-0.424805	-0.551086	-0.723877	-0.717407	-0.913269	-0.898926
	-49.735	-0.128113	-0.232178	-0.30188	-0.419128	-0.454102	-0.59906	-0.617004	-49.738	-0.196167	-0.38385	-0.45282	-0.571167	-0.517334	-0.748047	-0.716736	-49.736	-0.265564	-0.415405	-0.551086	-0.723877	-0.717407	-0.913269	-0.898926
	-49.71	-0.128113	-0.232178	-0.30188	-0.419128	-0.453308	-0.59906	-0.617005	-49.713	-0.196167	-0.383484	-0.45282	-0.571167	-0.507935	-0.748047	-0.716736	-49.711	-0.265564	-0.415405	-0.551086	-0.723877	-0.717041	-0.913269	-0.898926
	-49.685	-0.128909	-0.242739	-0.302673	-0.419922	-0.445129	-0.599854	-0.627566	-49.688	-0.19617	-0.383487	-0.462216	-0.571167	-0.516965	-0.748047	-0.716739	-49.686	-0.265933	-0.415774	-0.551453	-0.724243	-0.708008	-0.913635	-0.90906
	-49.66	-0.137085	-0.251709	-0.310849	-0.428894	-0.454099	-0.608032	-0.635742	-49.663	-0.205566	-0.392883	-0.453186	-0.580566	-0.517334	-0.757446	-0.726135	-49.661	-0.274963	-0.425171	-0.560486	-0.733643	-0.717407	-0.922668	-0.918091
	-49.635	-0.128113	-0.251709	-0.311646	-0.428894	-0.463867	-0.59906	-0.62677	-49.638	-0.196533	-0.403015	-0.45282	-0.580933	-0.517334	-0.748413	-0.717102	-49.636	-0.265564	-0.425171	-0.551086	-0.733643	-0.717407	-0.913269	-0.908691
	-49.61	-0.128113	-0.251709	-0.311646	-0.428894	-0.463867	-0.59906	-0.62677	-49.613	-0.196167	-0.403015	-0.462585	-0.580933	-0.517334	-0.748047	-0.716736	-49.611	-0.265564	-0.425171	-0.551086	-0.733643	-0.717407	-0.913269	-0.908691
	-49.585	-0.128113	-0.251709	-0.311646	-0.428894	-0.463867	-0.59906	-0.62677	-49.588	-0.205929	-0.403012	-0.450867	-0.590698	-0.505615	-0.748047	-0.716732	-49.586	-0.265564	-0.425171	-0.551086	-0.733643	-0.717407	-0.913269	-0.908691
	-49.56	-0.128113	-0.251709	-0.311646	-0.439819	-0.463867	-0.59906	-0.62677	-49.563	-0.194214	-0.391296	-0.450867	-0.578979	-0.505615	-0.736328	-0.705017	-49.561	-0.265564	-0.425171	-0.551086	-0.733276	-0.727173	-0.913269	-0.908691
	-49.535	-0.128113	-0.250916	-0.311646	-0.430847	-0.463867	-0.59906	-0.62677	-49.538	-0.194214	-0.391296	-0.450867	-0.56958	-0.505615	-0.736328	-0.705017	-49.536	-0.265564	-0.424805	-0.551086	-0.723877	-0.727173	-0.913269	-0.908691
	-49.51	-0.128113	-0.241943	-0.311646	-0.430847	-0.463867	-0.608826	-0.62677	-49.513	-0.194214	-0.381897	-0.450867	-0.569214	-0.505615	-0.736328	-0.705017	-49.511	-0.265564	-0.415405	-0.551086	-0.723877	-0.727173	-0.913269	-0.908691
	-49.485	-0.137876	-0.24194	-0.311646	-0.430847	-0.463867	-0.608826	-0.626767	-49.488	-0.194214	-0.381531	-0.450867	-0.569214	-0.505615	-0.736328	-0.705017	-49.486	-0.265564	-0.425171	-0.560852	-0.723877	-0.727173	-0.913269	-0.908691
	-49.46	-0.128113	-0.232178	-0.30188	-0.421082	-0.454102	-0.59906	-0.617004	-49.463	-0.194214	-0.381531	-0.450867	-0.569214	-0.505615	-0.736328	-0.705017	-49.461	-0.265561	-0.425168	-0.560852	-0.723877	-0.727173	-0.913269	-0.908689
	-49.435	-0.12732	-0.241944	-0.30188	-0.421082	-0.454102	-0.59906	-0.617005	-49.438	-0.194214	-0.381531	-0.450867	-0.569214	-0.505615	-0.736328	-0.705017	-49.436	-0.265198	-0.415405	-0.551089	-0.714111	-0.71741	-0.903503	-0.898926
	-49.41	-0.119143	-0.242739	-0.302673	-0.421875	-0.454101	-0.599854	-0.6178	-49.413	-0.184817	-0.381534	-0.460263	-0.569214	-0.505612	-0.736328	-0.714786	-49.411	-0.25617	-0.415777	-0.551453	-0.714478	-0.717407	-0.90387	-0.899298
	-49.385	-0.128113	-0.251709	-0.311646	-0.430847	-0.454102	-0.608826	-0.62677	-49.388	-0.193848	-0.39093	-0.460632	-0.578613	-0.505615	-0.745728	-0.724182	-49.386	-0.265564	-0.425171	-0.560852	-0.723877	-0.717407	-0.913269	-0.908691
	-49.36	-0.128113	-0.251709	-0.311646	-0.430847	-0.454102	-0.608826	-0.62677	-49.363	-0.194214	-0.391296	-0.470398	-0.578979	-0.515381	-0.755859	-0.724548	-49.361	-0.265564	-0.425171	-0.560852	-0.723877	-0.717407	-0.923035	-0.908691
	-49.335	-0.128113	-0.251709	-0.320618	-0.430847	-0.454102	-0.608826	-0.625977	-49.338	-0.194214	-0.391296	-0.460999	-0.578979	-0.515381	-0.755859	-0.724548	-49.336	-0.265564	-0.425171	-0.560486	-0.723877	-0.717407	-0.923035	-0.908325
	-49.31	-0.128113	-0.251709	-0.311646	-0.430847	-0.454102	-0.608826	-0.62677	-49.313	-0.194214	-0.391296	-0.460632	-0.578979	-0.515381	-0.755859	-0.715149	-49.311	-0.265564	-0.425171	-0.551086	-0.723877	-0.717407	-0.923035	-0.898926
	-49.285	-0.128113	-0.251709	-0.311646	-0.430847	-0.463867	-0.608032	-0.62677	-49.288	-0.194214	-0.391296	-0.460632	-0.578979	-0.515381	-0.755859	-0.714783	-49.286	-0.265564	-0.425171	-0.551086	-0.723877	-0.717407	-0.922668	-0.898926
	-49.26	-0.137878	-0.250916	-0.311646	-0.430054	-0.463867	-0.59906	-0.62677	-49.263	-0.194211	-0.391293	-0.450867	-0.578979	-0.505615	-0.74646	-0.71478	-49.261	-0.265564	-0.424805	-0.551086	-0.723511	-0.717407	-0.913269	-0.898926
	-49.235	-0.137878	-0.241943	-0.311646	-0.421082	-0.463867	-0.59906	-0.62677	-49.238	-0.184448	-0.381897	-0.450867	-0.559814	-0.505615	-0.736328	-0.705017	-49.236	-0.265564	-0.415405	-0.551086	-0.714111	-0.717407	-0.913269	-0.898926
	-49.21	-0.137085	-0.241943	-0.311646	-0.421082	-0.463867	-0.59906	-0.62677	-49.213	-0.194214	-0.381531	-0.450867	-0.559448	-0.505615	-0.736328	-0.705017	-49.211	-0.265198	-0.425171	-0.551086	-0.723877	-0.717407	-0.913269	-0.898926
	-49.185	-0.12811	-0.24194	-0.311646	-0.421082	-0.463867	-0.59906	-0.626767	-49.188	-0.184814	-0.381531	-0.450867	-0.569214	-0.505615	-0.736328	-0.705017	-49.186	-0.255798	-0.425171	-0.551086	-0.723877	-0.717407	-0.913269	-0.898926
	-49.16	-0.118347	-0.241943	-0.301883	-0.411316	-0.454104	-0.589294	-0.617004	-49.163	-0.184448	-0.381531	-0.450867	-0.569214	-0.505615	-0.736328	-0.705017	-49.161	-0.255798	-0.425171	-0.551086	-0.723877	-0.717407	-0.913269	-0.898926
	-49.135	-0.118347	-0.241943	-0.30188	-0.411316	-0.454102	-0.59906	-0.617004	-49.138	-0.184448	-0.381531	-0.450867	-0.569214	-0.505615	-0.736328	-0.705017	-49.136	-0.255795	-0.425168	-0.551086	-0.723877	-0.717407	-0.913269	-0.898923
	-49.11	-0.118347	-0.241944	-0.30188	-0.421082	-0.453308	-0.59906	-0.617005	-49.113	-0.184448	-0.381531	-0.450867	-0.569214	-0.496216	-0.736328	-0.705017	-49.111	-0.255798	-0.415405	-0.541321	-0.714111	-0.707275	-0.903503	-0.898926
	-49.085	-0.119266	-0.242862	-0.302795	-0.421997	-0.445251	-0.599976	-0.617923	-49.088	-0.184452	-0.381534	-0.462097	-0.569214	-0.50708	-0.736328	-0.70502	-49.086	-0.25629	-0.415897	-0.541809	-0.7146	-0.698364	-0.903992	-0.899417
	-49.06	-0.130066	-0.253662	-0.323361	-0.4328	-0.456051	-0.610779	-0.628723	-49.063	-0.195679	-0.392761	-0.472351	-0.580444	-0.507568	-0.747559	-0.716248	-49.061	-0.267517	-0.427124	-0.553036	-0.72583	-0.72131	-0.915222	-0.910645
	-49.035	-0.130066	-0.253662	-0.323364	-0.4328	-0.46582	-0.610779	-0.628723	-49.038	-0.196167	-0.39325	-0.472351	-0.580933	-0.517334	-0.748047	-0.726501	-49.036	-0.267517	-0.427124	-0.55304	-0.72583	-0.721313	-0.915222	-0.910645
	-49.01	-0.130066	-0.252869	-0.322571	-0.4328	-0.46582	-0.610779	-0.628723	-49.013	-0.196167	-0.39325	-0.462952	-0.580933	-0.517334	-0.748047	-0.726501	-49.011	-0.267517	-0.426758	-0.552673	-0.72583	-0.721313	-0.915222	-0.910645
	-48.985	-0.129272	-0.243896	-0.313599	-0.4328	-0.46582	-0.610779	-0.628723	-48.988	-0.196167	-0.38385	-0.462585	-0.580933	-0.517334	-0.757813	-0.726501	-48.986	-0.267151	-0.417358	-0.543274	-0.72583	-0.721313	-0.915222	-0.910645
	-48.96	-0.130066	-0.243896	-0.313599	-0.432007	-0.46582	-0.609985	-0.628723	-48.963	-0.186768	-0.383484	-0.462585	-0.580933	-0.517334	-0.757813	-0.726501	-48.961	-0.257751	-0.427124	-0.554993	-0.725464	-0.721313	-0.924622	-0.910645
	-48.935	-0.130063	-0.243894	-0.313599	-0.423035	-0.46582	-0.601013	-0.62872	-48.938	-0.186399	-0.383481	-0.452823	-0.571533	-0.507571	-0.748413	-0.726499	-48.936	-0.257751	-0.427124	-0.554993	-0.716064	-0.721313	-0.915222	-0.910645
	-48.91	-0.1203	-0.234131	-0.303836	-0.413269	-0.456058	-0.591248	-0.628723	-48.913	-0.186401	-0.373718	-0.45282	-0.561401	-0.507568	-0.738281	-0.716736	-48.911	-0.257751	-0.427124	-0.554993	-0.72583	-0.721313	-0.915222	-0.910645
	-48.885	-0.1203	-0.234131	-0.303833	-0.413269	-0.456055	-0.591248	-0.627808	-48.888	-0.186401	-0.373718	-0.45282	-0.561401	-0.507568	-0.738281	-0.716736	-48.886	-0.257751	-0.427124	-0.554993	-0.72583	-0.721313	-0.915222	-0.910156
	-48.86	-0.120301	-0.243897	-0.303833	-0.413269	-0.456055	-0.591248	-0.617005	-48.863	-0.186401	-0.383484	-0.45282	-0.571167	-0.507568	-0.738281	-0.705505	-48.861	-0.257751	-0.427124	-0.554993	-0.72583	-0.721313	-0.915222	-0.898926
	-48.835	-0.121096	-0.244693	-0.304626	-0.414063	-0.456848	-0.592041	-0.6178	-48.838	-0.186404	-0.383487	-0.462219	-0.571167	-0.516968	-0.738281	-0.70502	-48.836	-0.258121	-0.427493	-0.555359	-0.726196	-0.72168	-0.915588	-0.899295
	-48.81	-0.130066	-0.253662	-0.313596	-0.423035	-0.465024	-0.601013	-0.62677	-48.813	-0.195801	-0.392883	-0.462585	-0.580566	-0.507935	-0.747681	-0.714417	-48.811	-0.267514	-0.436887	-0.564755	-0.735596	-0.73071	-0.924988	-0.908689
	-48.785	-0.130066	-0.252869	-0.323364	-0.423035	-0.456055	-0.601013	-0.62677	-48.788	-0.196167	-0.39325	-0.462585	-0.580933	-0.507568	-0.748047	-0.714783	-48.786	-0.257751	-0.426758	-0.554993	-0.72583	-0.711548	-0.915222	-0.898926
	-48.76	-0.139038	-0.243896	-0.323364	-0.4328	-0.456055	-0.601013	-0.62677	-48.763	-0.196167	-0.38385	-0.462585	-0.580933	-0.507568	-0.748047	-0.714783	-48.761	-0.267151	-0.417358	-0.554993	-0.72583	-0.711548	-0.915222	-0.898926
	-48.735	-0.130066	-0.243896	-0.323364	-0.4328	-0.456055	-0.610779	-0.62677	-48.738	-0.186768	-0.383484	-0.462585	-0.580933	-0.507568	-0.748047	-0.714783	-48.736	-0.257751	-0.417358	-0.554993	-0.72583	-0.711548	-0.915222	-0.898926
	-48.71	-0.130066	-0.243896	-0.322571	-0.4328	-0.46582	-0.610779	-0.62677	-48.713	-0.186401	-0.383484	-0.453186	-0.580933	-0.517334	-0.748047	-0.714783	-48.711	-0.257751	-0.417358	-0.554626	-0.72583	-0.711548	-0.915222	-0.898926
	-48.685	-0.130063	-0.243894	-0.313599	-0.432007	-0.46582	-0.610779	-0.626767	-48.688	-0.186401	-0.383484	-0.462585	-0.580933	-0.517334	-0.748047	-0.714783	-48.686	-0.257751	-0.417358	-0.545227	-0.725464	-0.711548	-0.915222	-0.898926
	-48.66	-0.1203	-0.234131	-0.303836	-0.413269	-0.456058	-0.60022	-0.617004	-48.663	-0.186401	-0.383484	-0.462585	-0.571533	-0.517334	-0.748047	-0.714783	-48.661	-0.257751	-0.427124	-0.545227	-0.716064	-0.711548	-0.914856	-0.898926
	-48.635	-0.120301	-0.234131	-0.303833	-0.413269	-0.456055	-0.591248	-0.617005	-48.638	-0.196167	-0.383484	-0.462585	-0.571167	-0.517334	-0.738647	-0.714783	-48.636	-0.257751	-0.427124	-0.545227	-0.716064	-0.711548	-0.905457	-0.898926
	-48.61	-0.121096	-0.244693	-0.304626	-0.414063	-0.456848	-0.592041	-0.6178	-48.613	-0.196167	-0.383484	-0.462219	-0.571167	-0.516968	-0.738281	-0.714782	-48.611	-0.258121	-0.427493	-0.555359	-0.716431	-0.72168	-0.905823	-0.899295
	-48.585	-0.130066	-0.253662	-0.313599	-0.423035	-0.465027	-0.601013	-0.625977	-48.588	-0.195801	-0.383118	-0.462585	-0.570801	-0.507935	-0.737915	-0.714417	-48.586	-0.267517	-0.43689	-0.564755	-0.72583	-0.73071	-0.915222	-0.908325
	-48.56	-0.130066	-0.253662	-0.313599	-0.423035	-0.456055	-0.601013	-0.617004	-48.563	-0.196167	-0.383484	-0.462585	-0.571167	-0.507568	-0.738281	-0.705383	-48.561	-0.267517	-0.43689	-0.564758	-0.72583	-0.721313	-0.915222	-0.898926
	-48.535	-0.130066	-0.252869	-0.313599	-0.423035	-0.456055	-0.601013	-0.617004	-48.538	-0.196167	-0.383484	-0.462585	-0.580933	-0.507568	-0.738281	-0.714783	-48.536	-0.267517	-0.436523	-0.564758	-0.72583	-0.721313	-0.915222	-0.908691
	-48.51	-0.139832	-0.243896	-0.313599	-0.423035	-0.456055	-0.601013	-0.617004	-48.513	-0.196167	-0.374084	-0.462585	-0.580933	-0.507568	-0.738281	-0.714783	-48.511	-0.267514	-0.427121	-0.564758	-0.72583	-0.721313	-0.915222	-0.908689
	-48.485	-0.139038	-0.243896	-0.313599	-0.423035	-0.456055	-0.601013	-0.628723	-48.488	-0.196167	-0.373718	-0.462585	-0.580933	-0.507568	-0.748047	-0.714783	-48.486	-0.257385	-0.417358	-0.554993	-0.72583	-0.711548	-0.915222	-0.898926
	-48.46	-0.130066	-0.243896	-0.313599	-0.423035	-0.456055	-0.601013	-0.628723	-48.463	-0.186768	-0.373718	-0.462585	-0.580933	-0.517334	-0.748047	-0.714783	-48.461	-0.247986	-0.417358	-0.554993	-0.72583	-0.711548	-0.915222	-0.898926
	-48.435	-0.130066	-0.243896	-0.323364	-0.4328	-0.456055	-0.601013	-0.628723	-48.438	-0.186401	-0.383484	-0.462585	-0.580933	-0.517334	-0.748047	-0.714783	-48.436	-0.247986	-0.417358	-0.554993	-0.72583	-0.711548	-0.915222	-0.898926
	-48.41	-0.130066	-0.243896	-0.323364	-0.4328	-0.456055	-0.60022	-0.628723	-48.413	-0.186401	-0.383484	-0.462585	-0.580933	-0.517334	-0.748047	-0.714783	-48.411	-0.247986	-0.417358	-0.554993	-0.72583	-0.711548	-0.914856	-0.898926
	-48.385	-0.130066	-0.243896	-0.323364	-0.431885	-0.456055	-0.591248	-0.628723	-48.388	-0.196167	-0.383484	-0.462585	-0.580933	-0.517334	-0.738647	-0.714783	-48.386	-0.257751	-0.417358	-0.554993	-0.725342	-0.711548	-0.905457	-0.898926
	-48.36	-0.130063	-0.243893	-0.322449	-0.421082	-0.456055	-0.591248	-0.62872	-48.363	-0.196167	-0.383484	-0.461121	-0.569702	-0.517334	-0.738281	-0.714783	-48.361	-0.257751	-0.427124	-0.554504	-0.714111	-0.711548	-0.905457	-0.898926
	-48.335	-0.119143	-0.23218	-0.30072	-0.410156	-0.444336	-0.590088	-0.6178	-48.338	-0.19617	-0.383487	-0.470032	-0.569214	-0.517334	-0.738281	-0.714786	-48.336	-0.258121	-0.427127	-0.54364	-0.714478	-0.711548	-0.905823	-0.899295
	-48.31	-0.128113	-0.232178	-0.30969	-0.419128	-0.444333	-0.59906	-0.62677	-48.313	-0.205564	-0.383481	-0.460635	-0.578613	-0.507571	-0.747681	-0.724179	-48.311	-0.267517	-0.427124	-0.553037	-0.723877	-0.711545	-0.915222	-0.908691
	-48.285	-0.128113	-0.241943	-0.309692	-0.419128	-0.444336	-0.59906	-0.62677	-48.288	-0.196167	-0.373718	-0.460632	-0.569214	-0.507568	-0.738281	-0.714783	-48.286	-0.267517	-0.427124	-0.55304	-0.723877	-0.711548	-0.915222	-0.908691
	-48.26	-0.128113	-0.241943	-0.309692	-0.419128	-0.456055	-0.59906	-0.625977	-48.263	-0.196167	-0.373718	-0.460632	-0.569214	-0.507568	-0.738281	-0.714783	-48.261	-0.267517	-0.427124	-0.55304	-0.723877	-0.721313	-0.915222	-0.908325
	-48.235	-0.136963	-0.241943	-0.309692	-0.419128	-0.456055	-0.59906	-0.617004	-48.238	-0.196167	-0.373718	-0.460632	-0.578979	-0.507568	-0.738281	-0.705383	-48.236	-0.267029	-0.427124	-0.55304	-0.723877	-0.721313	-0.915222	-0.898926
	-48.21	-0.12616	-0.241943	-0.309692	-0.419128	-0.456055	-0.59906	-0.617004	-48.213	-0.184937	-0.373718	-0.460632	-0.578979	-0.507568	-0.738281	-0.716736	-48.211	-0.255795	-0.427121	-0.562805	-0.723877	-0.721313	-0.915222	-0.898923
	-48.185	-0.12616	-0.241943	-0.309692	-0.419128	-0.456055	-0.59906	-0.617004	-48.188	-0.184448	-0.373718	-0.460632	-0.578979	-0.507568	-0.748047	-0.716736	-48.186	-0.246033	-0.417358	-0.553042	-0.714111	-0.711551	-0.905457	-0.88916
	-48.16	-0.12616	-0.241943	-0.309692	-0.419128	-0.456055	-0.59906	-0.617004	-48.163	-0.184448	-0.373718	-0.460632	-0.578979	-0.517334	-0.748047	-0.716736	-48.161	-0.246033	-0.417358	-0.55304	-0.714111	-0.711548	-0.905457	-0.88916
	-48.135	-0.12616	-0.241944	-0.309692	-0.419128	-0.456055	-0.59906	-0.617005	-48.138	-0.184448	-0.385437	-0.460632	-0.578979	-0.517334	-0.748047	-0.716736	-48.136	-0.246033	-0.417358	-0.55304	-0.714111	-0.711548	-0.905457	-0.88916
	-48.11	-0.126956	-0.241946	-0.322205	-0.429688	-0.456848	-0.599854	-0.627566	-48.113	-0.184454	-0.385443	-0.470032	-0.578979	-0.526733	-0.748047	-0.716742	-48.111	-0.246402	-0.417361	-0.553406	-0.714478	-0.711914	-0.905823	-0.899295
	-48.085	-0.135922	-0.24194	-0.331177	-0.43866	-0.46582	-0.60791	-0.636533	-48.088	-0.193848	-0.385437	-0.470398	-0.588379	-0.5271	-0.757446	-0.726135	-48.086	-0.255798	-0.417358	-0.562802	-0.733643	-0.721311	-0.9245	-0.908691
	-48.06	-0.12616	-0.232178	-0.321414	-0.428894	-0.456058	-0.587341	-0.62677	-48.063	-0.194214	-0.385437	-0.482117	-0.588745	-0.5271	-0.746582	-0.726501	-48.061	-0.255798	-0.417358	-0.562805	-0.733643	-0.721313	-0.913269	-0.908691
	-48.035	-0.12616	-0.232178	-0.320618	-0.428894	-0.455261	-0.587341	-0.62677	-48.038	-0.194214	-0.385437	-0.472717	-0.588745	-0.5177	-0.746094	-0.726501	-48.036	-0.255798	-0.417358	-0.562439	-0.733643	-0.720947	-0.913269	-0.908691
	-48.01	-0.12616	-0.232178	-0.311646	-0.428101	-0.446289	-0.587341	-0.62677	-48.013	-0.194214	-0.385437	-0.472351	-0.588745	-0.517334	-0.746094	-0.726501	-48.011	-0.255798	-0.417358	-0.55304	-0.733276	-0.711548	-0.913269	-0.908691
	-47.985	-0.12616	-0.243896	-0.311646	-0.419128	-0.446289	-0.587341	-0.62677	-47.988	-0.205933	-0.385437	-0.472351	-0.579346	-0.517334	-0.746094	-0.726501	-47.986	-0.267517	-0.417358	-0.55304	-0.723877	-0.711548	-0.913269	-0.908691
	-47.96	-0.125366	-0.243896	-0.311646	-0.419128	-0.446289	-0.587341	-0.625977	-47.963	-0.20593	-0.385434	-0.462585	-0.578979	-0.507568	-0.746094	-0.726499	-47.961	-0.267151	-0.417358	-0.55304	-0.723877	-0.711548	-0.913269	-0.908325
	-47.935	-0.116394	-0.243896	-0.311646	-0.419128	-0.456055	-0.587341	-0.617004	-47.938	-0.186768	-0.375671	-0.462585	-0.569214	-0.507568	-0.736328	-0.707336	-47.936	-0.257751	-0.417358	-0.55304	-0.723877	-0.711548	-0.913269	-0.898926
	-47.91	-0.116394	-0.243896	-0.311646	-0.419128	-0.456055	-0.587341	-0.617004	-47.913	-0.186401	-0.375671	-0.462585	-0.569214	-0.507568	-0.736328	-0.70697	-47.911	-0.257751	-0.417358	-0.55304	-0.723877	-0.711548	-0.913269	-0.898926
	-47.885	-0.116394	-0.243896	-0.311646	-0.419128	-0.456055	-0.587341	-0.617004	-47.888	-0.186401	-0.375671	-0.462585	-0.569214	-0.517334	-0.736328	-0.70697	-47.886	-0.257751	-0.429077	-0.55304	-0.723877	-0.711548	-0.913269	-0.898926
	-47.86	-0.116394	-0.242981	-0.311646	-0.419128	-0.456055	-0.587341	-0.617004	-47.863	-0.186401	-0.375671	-0.462585	-0.569214	-0.517334	-0.736328	-0.70697	-47.861	-0.257751	-0.428589	-0.55304	-0.723877	-0.711548	-0.913269	-0.898926
	-47.835	-0.116394	-0.232178	-0.311646	-0.419128	-0.456055	-0.59906	-0.617005	-47.838	-0.186401	-0.364441	-0.462585	-0.569214	-0.517334	-0.746094	-0.70697	-47.836	-0.257749	-0.417356	-0.55304	-0.723877	-0.711548	-0.913269	-0.898923
	-47.81	-0.128909	-0.232974	-0.312439	-0.419922	-0.456848	-0.599854	-0.6178	-47.813	-0.186404	-0.373721	-0.471982	-0.580933	-0.526731	-0.746094	-0.706973	-47.811	-0.248355	-0.407962	-0.553409	-0.714478	-0.702151	-0.90387	-0.889529
	-47.785	-0.137875	-0.24194	-0.331174	-0.428894	-0.465818	-0.608826	-0.636533	-47.788	-0.195801	-0.383118	-0.472351	-0.590332	-0.5271	-0.755493	-0.71637	-47.786	-0.257751	-0.417358	-0.562805	-0.723877	-0.721313	-0.913269	-0.898926
	-47.76	-0.128113	-0.232178	-0.321411	-0.419128	-0.456055	-0.59906	-0.62677	-47.763	-0.196167	-0.383484	-0.472351	-0.590698	-0.5271	-0.755859	-0.726501	-47.761	-0.257751	-0.417358	-0.562805	-0.723877	-0.721313	-0.913269	-0.898926
	-47.735	-0.128113	-0.232178	-0.321411	-0.419128	-0.455139	-0.59906	-0.62677	-47.738	-0.196167	-0.383484	-0.482117	-0.590698	-0.515869	-0.755859	-0.726501	-47.736	-0.257751	-0.417358	-0.562805	-0.723877	-0.720825	-0.913269	-0.898926
	-47.71	-0.128113	-0.232178	-0.320618	-0.428894	-0.444336	-0.59906	-0.62677	-47.713	-0.196167	-0.383484	-0.472717	-0.590698	-0.515381	-0.755859	-0.726501	-47.711	-0.257751	-0.417358	-0.562439	-0.723877	-0.709595	-0.923035	-0.898926
	-47.685	-0.128113	-0.232178	-0.311646	-0.428101	-0.444336	-0.59906	-0.62677	-47.688	-0.196167	-0.383484	-0.472351	-0.590698	-0.515381	-0.755859	-0.726501	-47.686	-0.257751	-0.417358	-0.55304	-0.733276	-0.709595	-0.923035	-0.898926
	-47.66	-0.127319	-0.232178	-0.311646	-0.419128	-0.444336	-0.59906	-0.62677	-47.663	-0.205933	-0.383484	-0.472351	-0.581299	-0.515381	-0.755859	-0.726501	-47.661	-0.257385	-0.417358	-0.55304	-0.723877	-0.709595	-0.923035	-0.908691
	-47.635	-0.118347	-0.232178	-0.311646	-0.419128	-0.444336	-0.59906	-0.62677	-47.638	-0.196533	-0.383484	-0.472351	-0.580933	-0.515381	-0.755859	-0.726501	-47.636	-0.257751	-0.417358	-0.55304	-0.723877	-0.709595	-0.923035	-0.908691
	-47.61	-0.118347	-0.231384	-0.311646	-0.419128	-0.444336	-0.598267	-0.62677	-47.613	-0.196167	-0.383484	-0.472351	-0.580933	-0.515381	-0.755859	-0.726501	-47.611	-0.257751	-0.416992	-0.55304	-0.723877	-0.709595	-0.922668	-0.908691
	-47.585	-0.118347	-0.222412	-0.311646	-0.419128	-0.454102	-0.589294	-0.62677	-47.588	-0.196164	-0.374082	-0.462585	-0.580933	-0.505615	-0.74646	-0.726499	-47.586	-0.257751	-0.407593	-0.55304	-0.723877	-0.709595	-0.913269	-0.908691
	-47.56	-0.118347	-0.222412	-0.311646	-0.419128	-0.454102	-0.589294	-0.625977	-47.563	-0.186401	-0.363953	-0.462585	-0.571167	-0.505615	-0.736328	-0.716736	-47.561	-0.257751	-0.407593	-0.55304	-0.723877	-0.709595	-0.913269	-0.908325
	-47.535	-0.118347	-0.222412	-0.311646	-0.419128	-0.454102	-0.589294	-0.617004	-47.538	-0.186401	-0.363953	-0.462585	-0.571167	-0.505615	-0.736328	-0.707336	-47.536	-0.257751	-0.407593	-0.55304	-0.723877	-0.709595	-0.913269	-0.898926
	-47.51	-0.128113	-0.232178	-0.311646	-0.419128	-0.454102	-0.589294	-0.617004	-47.513	-0.186401	-0.363953	-0.462585	-0.571167	-0.517334	-0.736328	-0.70697	-47.511	-0.257749	-0.40759	-0.55304	-0.723877	-0.709595	-0.913269	-0.898923
	-47.485	-0.128113	-0.232178	-0.311646	-0.419128	-0.454102	-0.589294	-0.617004	-47.488	-0.186401	-0.363953	-0.462585	-0.571167	-0.517334	-0.736328	-0.70697	-47.486	-0.247986	-0.407593	-0.543274	-0.714111	-0.699829	-0.903503	-0.88916
	-47.46	-0.128113	-0.232178	-0.321411	-0.419128	-0.454102	-0.589294	-0.617004	-47.463	-0.186401	-0.373718	-0.462585	-0.571167	-0.517334	-0.736328	-0.70697	-47.461	-0.247986	-0.407593	-0.543274	-0.714111	-0.699829	-0.903503	-0.88916
	-47.435	-0.128113	-0.232178	-0.321411	-0.419128	-0.454102	-0.589294	-0.617005	-47.438	-0.186401	-0.373718	-0.462585	-0.571167	-0.517334	-0.748047	-0.70697	-47.436	-0.247986	-0.407593	-0.543274	-0.714111	-0.699829	-0.903503	-0.88916
	-47.41	-0.128909	-0.232974	-0.322204	-0.419922	-0.454895	-0.590088	-0.6178	-47.413	-0.186404	-0.373721	-0.471982	-0.571167	-0.526731	-0.748047	-0.706973	-47.411	-0.248358	-0.407965	-0.54364	-0.714478	-0.700195	-0.90387	-0.889532
	-47.385	-0.137085	-0.241943	-0.331177	-0.428894	-0.463867	-0.59906	-0.62677	-47.388	-0.195801	-0.383118	-0.472351	-0.580566	-0.5271	-0.757446	-0.726135	-47.386	-0.257385	-0.417358	-0.55304	-0.723877	-0.709595	-0.913269	-0.898926
	-47.36	-0.12811	-0.24194	-0.331177	-0.428894	-0.463867	-0.59906	-0.626767	-47.363	-0.186768	-0.383484	-0.472351	-0.590698	-0.5271	-0.757813	-0.726501	-47.361	-0.247986	-0.417358	-0.55304	-0.723877	-0.709595	-0.913269	-0.898926
	-47.335	-0.118347	-0.232178	-0.321411	-0.419128	-0.454102	-0.589294	-0.617004	-47.338	-0.186401	-0.383484	-0.482117	-0.590698	-0.5271	-0.757813	-0.726501	-47.336	-0.247986	-0.417358	-0.55304	-0.723877	-0.709595	-0.923035	-0.898926
	-47.31	-0.118347	-0.232178	-0.321411	-0.418335	-0.454102	-0.589294	-0.62677	-47.313	-0.196167	-0.383484	-0.482117	-0.590698	-0.5271	-0.757813	-0.726501	-47.311	-0.247986	-0.417358	-0.562805	-0.723511	-0.709595	-0.923035	-0.898926
	-47.285	-0.118347	-0.232178	-0.321411	-0.409363	-0.454102	-0.59906	-0.62677	-47.288	-0.196164	-0.383481	-0.472354	-0.581299	-0.517337	-0.757813	-0.726499	-47.286	-0.247986	-0.417358	-0.562805	-0.714111	-0.709595	-0.923035	-0.898926
	-47.26	-0.118347	-0.231384	-0.320618	-0.409363	-0.454102	-0.59906	-0.62677	-47.263	-0.186401	-0.373718	-0.462952	-0.571167	-0.517334	-0.748047	-0.716736	-47.261	-0.247986	-0.416992	-0.562439	-0.714111	-0.709595	-0.923035	-0.898926
	-47.235	-0.128113	-0.222412	-0.311646	-0.409363	-0.454102	-0.59906	-0.62677	-47.238	-0.186401	-0.364319	-0.462585	-0.571167	-0.5271	-0.748047	-0.716736	-47.236	-0.247986	-0.407593	-0.55304	-0.714111	-0.71936	-0.923035	-0.898926
	-47.21	-0.128113	-0.222412	-0.311646	-0.409363	-0.454102	-0.59906	-0.62677	-47.213	-0.186401	-0.363953	-0.462585	-0.571167	-0.5271	-0.748047	-0.716736	-47.211	-0.257749	-0.40759	-0.55304	-0.714111	-0.71936	-0.923035	-0.898923
	-47.185	-0.128113	-0.222412	-0.311646	-0.419128	-0.454102	-0.59906	-0.62677	-47.188	-0.186401	-0.363953	-0.462585	-0.571167	-0.5271	-0.748047	-0.716736	-47.186	-0.247986	-0.397827	-0.543277	-0.704346	-0.709598	-0.913269	-0.88916
	-47.16	-0.128113	-0.222412	-0.311646	-0.419128	-0.454102	-0.59906	-0.625977	-47.163	-0.186401	-0.373718	-0.462585	-0.571167	-0.5271	-0.748047	-0.716736	-47.161	-0.247986	-0.407593	-0.543274	-0.704346	-0.709595	-0.913269	-0.888794
	-47.135	-0.128113	-0.232178	-0.311646	-0.419128	-0.463074	-0.59906	-0.617004	-47.138	-0.186401	-0.373718	-0.462585	-0.571167	-0.5177	-0.748047	-0.707336	-47.136	-0.247986	-0.407593	-0.543274	-0.704346	-0.709229	-0.913269	-0.879395
	-47.11	-0.127319	-0.232178	-0.311646	-0.419128	-0.454102	-0.59906	-0.617004	-47.113	-0.186401	-0.373718	-0.462585	-0.571167	-0.517334	-0.757813	-0.70697	-47.111	-0.24762	-0.407593	-0.543274	-0.716064	-0.699829	-0.913269	-0.879395
	-47.085	-0.118347	-0.232178	-0.311646	-0.419128	-0.454102	-0.598267	-0.617004	-47.088	-0.177002	-0.373718	-0.462585	-0.571167	-0.517334	-0.757813	-0.70697	-47.086	-0.23822	-0.407593	-0.543274	-0.716064	-0.699829	-0.912903	-0.879395
	-47.06	-0.118347	-0.232178	-0.311646	-0.419128	-0.454102	-0.589294	-0.617005	-47.063	-0.176636	-0.373718	-0.462585	-0.571167	-0.517334	-0.748413	-0.70697	-47.061	-0.23822	-0.407593	-0.543274	-0.716064	-0.699829	-0.903503	-0.879395
	-47.035	-0.119143	-0.232974	-0.312439	-0.419922	-0.454895	-0.590088	-0.6178	-47.038	-0.176639	-0.373721	-0.471982	-0.580933	-0.526731	-0.748047	-0.706973	-47.036	-0.238592	-0.407965	-0.54364	-0.716431	-0.700195	-0.90387	-0.879766
	-47.01	-0.128113	-0.241943	-0.321411	-0.428894	-0.463867	-0.59906	-0.62677	-47.013	-0.186035	-0.383118	-0.482117	-0.590332	-0.5271	-0.757446	-0.71637	-47.011	-0.247986	-0.417358	-0.55304	-0.72583	-0.709595	-0.913269	-0.900879
	-46.985	-0.128113	-0.241943	-0.331177	-0.428894	-0.463867	-0.59906	-0.62677	-46.988	-0.186394	-0.383477	-0.470398	-0.590698	-0.515381	-0.757813	-0.726494	-46.986	-0.247986	-0.417358	-0.55304	-0.72583	-0.709595	-0.913269	-0.900879
	-46.96	-0.12811	-0.24194	-0.331177	-0.428894	-0.463867	-0.608826	-0.626767	-46.963	-0.174683	-0.371765	-0.470398	-0.578979	-0.515381	-0.746094	-0.714783	-46.961	-0.247986	-0.417358	-0.55304	-0.72583	-0.709595	-0.913269	-0.900879
	-46.935	-0.128113	-0.232178	-0.321414	-0.419128	-0.454104	-0.59906	-0.617004	-46.938	-0.174683	-0.371765	-0.470398	-0.578979	-0.515381	-0.746094	-0.714783	-46.936	-0.247986	-0.417358	-0.55304	-0.72583	-0.709595	-0.923035	-0.900879
	-46.91	-0.128113	-0.231384	-0.321411	-0.419128	-0.454102	-0.59906	-0.617004	-46.913	-0.184448	-0.371765	-0.470398	-0.578979	-0.515381	-0.746094	-0.714783	-46.911	-0.247986	-0.416992	-0.562805	-0.72583	-0.709595	-0.923035	-0.900879
	-46.885	-0.128113	-0.222412	-0.321411	-0.418335	-0.454102	-0.59906	-0.617004	-46.888	-0.184448	-0.362366	-0.470398	-0.578979	-0.515381	-0.746094	-0.714783	-46.886	-0.247986	-0.407593	-0.562805	-0.725464	-0.709595	-0.923035	-0.900879
	-46.86	-0.128113	-0.222412	-0.321411	-0.409363	-0.454102	-0.59906	-0.617004	-46.863	-0.184448	-0.362	-0.470398	-0.56958	-0.515381	-0.746094	-0.714783	-46.861	-0.257751	-0.407593	-0.562805	-0.716064	-0.709595	-0.923035	-0.900879
	-46.835	-0.128113	-0.222412	-0.321411	-0.409363	-0.454102	-0.59906	-0.617004	-46.838	-0.184448	-0.362	-0.470398	-0.569214	-0.525146	-0.746094	-0.714783	-46.836	-0.257751	-0.407593	-0.562805	-0.716064	-0.709595	-0.923035	-0.900879
	-46.81	-0.127319	-0.222412	-0.321411	-0.409363	-0.454102	-0.59906	-0.62677	-46.813	-0.184448	-0.362	-0.470398	-0.569214	-0.525146	-0.746094	-0.714783	-46.811	-0.257385	-0.407593	-0.562805	-0.716064	-0.709595	-0.923035	-0.900879
	-46.785	-0.118347	-0.232178	-0.321411	-0.419128	-0.453308	-0.59906	-0.62677	-46.788	-0.175049	-0.362	-0.470398	-0.569214	-0.515747	-0.746094	-0.714783	-46.786	-0.247979	-0.407586	-0.562805	-0.716064	-0.709229	-0.923035	-0.900872
	-46.76	-0.118347	-0.232178	-0.320618	-0.419128	-0.444336	-0.59906	-0.62677	-46.763	-0.174683	-0.362	-0.460999	-0.569214	-0.515381	-0.746094	-0.714783	-46.761	-0.236267	-0.40564	-0.55072	-0.704346	-0.697876	-0.911316	-0.88916
	-46.735	-0.118347	-0.232178	-0.311646	-0.419128	-0.444336	-0.59906	-0.62677	-46.738	-0.174683	-0.371765	-0.460632	-0.569214	-0.515381	-0.746094	-0.714783	-46.736	-0.236267	-0.40564	-0.541321	-0.704346	-0.697876	-0.911316	-0.88916
	-46.71	-0.118347	-0.232178	-0.311646	-0.419128	-0.444336	-0.59906	-0.62677	-46.713	-0.174683	-0.371765	-0.460632	-0.569214	-0.515381	-0.746094	-0.714783	-46.711	-0.236267	-0.40564	-0.541321	-0.704346	-0.697876	-0.911316	-0.88916
	-46.685	-0.118347	-0.232178	-0.311646	-0.419128	-0.444336	-0.59906	-0.62677	-46.688	-0.174683	-0.371765	-0.460632	-0.569214	-0.515381	-0.746094	-0.714783	-46.686	-0.236267	-0.40564	-0.541321	-0.714111	-0.697876	-0.911316	-0.88916
	-46.66	-0.118347	-0.232178	-0.321411	-0.419128	-0.444336	-0.59906	-0.62677	-46.663	-0.174683	-0.371765	-0.470398	-0.569214	-0.515381	-0.755859	-0.714783	-46.661	-0.236267	-0.40564	-0.541321	-0.714111	-0.697876	-0.911316	-0.88916
	-46.635	-0.118347	-0.232178	-0.321411	-0.419128	-0.444336	-0.598267	-0.62677	-46.638	-0.174683	-0.371765	-0.470398	-0.578979	-0.515381	-0.755859	-0.714783	-46.636	-0.236267	-0.40564	-0.541321	-0.714111	-0.697876	-0.91095	-0.88916
	-46.61	-0.128113	-0.232178	-0.321411	-0.419128	-0.454102	-0.589294	-0.62677	-46.613	-0.184448	-0.371765	-0.470398	-0.578979	-0.515381	-0.74646	-0.714783	-46.611	-0.236267	-0.40564	-0.541321	-0.714111	-0.697876	-0.90155	-0.898926
	-46.585	-0.129032	-0.233097	-0.322327	-0.420044	-0.455017	-0.59021	-0.626895	-46.588	-0.184452	-0.371768	-0.481628	-0.578979	-0.526611	-0.746094	-0.714786	-46.586	-0.236759	-0.406131	-0.541809	-0.7146	-0.698364	-0.902039	-0.899051
	-46.56	-0.139829	-0.243894	-0.333127	-0.430847	-0.465817	-0.601013	-0.62872	-46.563	-0.195679	-0.382996	-0.482116	-0.59021	-0.527099	-0.757324	-0.72638	-46.561	-0.247986	-0.417358	-0.553036	-0.72583	-0.709591	-0.913269	-0.900879
	-46.535	-0.130066	-0.234131	-0.323367	-0.421082	-0.456058	-0.591248	-0.618958	-46.538	-0.196167	-0.383484	-0.482117	-0.590698	-0.536865	-0.757813	-0.726501	-46.536	-0.247986	-0.417358	-0.55304	-0.72583	-0.709595	-0.913269	-0.900879
	-46.51	-0.129272	-0.233337	-0.323364	-0.421082	-0.456055	-0.591248	-0.618958	-46.513	-0.196164	-0.383481	-0.472351	-0.590698	-0.5271	-0.757813	-0.726498	-46.511	-0.24762	-0.416992	-0.55304	-0.72583	-0.709595	-0.913269	-0.900879
	-46.485	-0.1203	-0.224365	-0.323364	-0.421082	-0.456055	-0.591248	-0.618958	-46.488	-0.177002	-0.364319	-0.472351	-0.580933	-0.5271	-0.748047	-0.716736	-46.486	-0.23822	-0.407593	-0.562805	-0.72583	-0.709595	-0.924988	-0.900879
	-46.46	-0.1203	-0.224365	-0.323364	-0.421082	-0.456055	-0.591248	-0.618958	-46.463	-0.176636	-0.363953	-0.472351	-0.580933	-0.5271	-0.748047	-0.716736	-46.461	-0.23822	-0.407593	-0.562805	-0.72583	-0.709595	-0.924988	-0.900879
	-46.435	-0.1203	-0.224365	-0.323364	-0.420288	-0.456055	-0.591248	-0.628723	-46.438	-0.176636	-0.363953	-0.472351	-0.580933	-0.5271	-0.748047	-0.716736	-46.436	-0.23822	-0.407593	-0.562805	-0.725464	-0.709595	-0.924988	-0.900879
	-46.41	-0.1203	-0.234131	-0.323364	-0.411316	-0.456055	-0.591248	-0.628723	-46.413	-0.176636	-0.363953	-0.472351	-0.571533	-0.5271	-0.748047	-0.716736	-46.411	-0.238214	-0.407587	-0.562805	-0.716064	-0.709595	-0.924988	-0.900873
	-46.385	-0.1203	-0.234131	-0.323364	-0.411316	-0.456055	-0.591248	-0.628723	-46.388	-0.176636	-0.363953	-0.472351	-0.571167	-0.5271	-0.748047	-0.716736	-46.386	-0.228455	-0.407593	-0.55304	-0.706299	-0.699829	-0.915222	-0.891113
	-46.36	-0.1203	-0.234131	-0.323364	-0.411316	-0.456055	-0.591248	-0.628723	-46.363	-0.176636	-0.363953	-0.472351	-0.571167	-0.5271	-0.748047	-0.716736	-46.361	-0.23822	-0.407593	-0.55304	-0.706299	-0.699829	-0.915222	-0.891113
	-46.335	-0.1203	-0.234131	-0.33313	-0.411316	-0.456055	-0.591248	-0.628723	-46.338	-0.176636	-0.363953	-0.482117	-0.571167	-0.5271	-0.748047	-0.716736	-46.336	-0.23822	-0.407593	-0.55304	-0.706299	-0.699829	-0.915222	-0.891113
	-46.31	-0.1203	-0.234131	-0.33313	-0.411316	-0.456055	-0.591248	-0.628723	-46.313	-0.176636	-0.363953	-0.482117	-0.571167	-0.5271	-0.748047	-0.716736	-46.311	-0.23822	-0.407593	-0.55304	-0.706299	-0.699829	-0.915222	-0.891113
	-46.285	-0.130066	-0.234131	-0.332336	-0.411316	-0.456055	-0.591248	-0.628723	-46.288	-0.186401	-0.363953	-0.472717	-0.571167	-0.5271	-0.748047	-0.716736	-46.286	-0.23822	-0.407593	-0.552673	-0.706299	-0.699829	-0.915222	-0.891113
	-46.26	-0.130066	-0.234131	-0.323364	-0.411316	-0.46582	-0.591248	-0.628723	-46.263	-0.186401	-0.363953	-0.472351	-0.580933	-0.5271	-0.757813	-0.716736	-46.261	-0.23822	-0.407593	-0.543274	-0.706299	-0.709595	-0.915222	-0.891113
	-46.235	-0.130063	-0.234128	-0.323364	-0.421082	-0.46582	-0.591248	-0.62872	-46.238	-0.186401	-0.373718	-0.472351	-0.580933	-0.5271	-0.757813	-0.716736	-46.236	-0.23822	-0.407593	-0.543274	-0.706299	-0.709595	-0.915222	-0.891113
	-46.21	-0.119507	-0.224365	-0.313599	-0.411316	-0.456055	-0.591248	-0.618958	-46.213	-0.186399	-0.373715	-0.462585	-0.580933	-0.517334	-0.757813	-0.726499	-46.211	-0.237854	-0.407593	-0.543274	-0.706299	-0.709595	-0.915222	-0.891113
	-46.185	-0.111331	-0.225161	-0.314392	-0.412109	-0.456848	-0.592041	-0.619754	-46.188	-0.167239	-0.363955	-0.471982	-0.571167	-0.536496	-0.748047	-0.716739	-46.186	-0.228824	-0.407962	-0.54364	-0.716431	-0.709961	-0.915588	-0.891482
	-46.16	-0.1203	-0.234131	-0.323362	-0.421082	-0.465024	-0.601013	-0.628723	-46.163	-0.17627	-0.373352	-0.472351	-0.580566	-0.527466	-0.757446	-0.726135	-46.161	-0.23822	-0.417358	-0.55304	-0.72583	-0.718994	-0.924988	-0.900879
	-46.135	-0.1203	-0.234131	-0.323364	-0.421082	-0.456055	-0.601013	-0.628723	-46.138	-0.176636	-0.373718	-0.472351	-0.580933	-0.5271	-0.757813	-0.726501	-46.136	-0.23822	-0.417358	-0.55304	-0.72583	-0.709595	-0.924988	-0.900879
	-46.11	-0.1203	-0.234131	-0.323364	-0.421082	-0.456055	-0.601013	-0.62793	-46.113	-0.176636	-0.373718	-0.472351	-0.580933	-0.5271	-0.757813	-0.726501	-46.111	-0.23822	-0.417358	-0.55304	-0.72583	-0.709595	-0.924988	-0.910278
	-46.085	-0.1203	-0.233337	-0.323364	-0.421082	-0.456055	-0.601013	-0.618958	-46.088	-0.176636	-0.373718	-0.472351	-0.580933	-0.5271	-0.757813	-0.717102	-46.086	-0.247986	-0.416992	-0.55304	-0.72583	-0.709595	-0.934753	-0.900879
	-46.06	-0.1203	-0.224365	-0.323364	-0.420288	-0.456055	-0.601013	-0.618958	-46.063	-0.176636	-0.364319	-0.472351	-0.580933	-0.5271	-0.757813	-0.716736	-46.061	-0.247986	-0.407593	-0.562805	-0.725464	-0.709595	-0.934753	-0.900879
	-46.035	-0.1203	-0.224365	-0.323364	-0.411316	-0.456055	-0.601013	-0.618958	-46.038	-0.176636	-0.363953	-0.482117	-0.571533	-0.5271	-0.757813	-0.716736	-46.036	-0.247986	-0.417358	-0.562805	-0.716064	-0.709595	-0.934753	-0.900879
	-46.01	-0.1203	-0.224365	-0.323364	-0.411316	-0.456055	-0.60022	-0.628723	-46.013	-0.176636	-0.363953	-0.482117	-0.571167	-0.5271	-0.757813	-0.716736	-46.011	-0.247983	-0.417356	-0.562805	-0.716064	-0.709595	-0.934387	-0.900876
	-45.985	-0.1203	-0.224365	-0.323364	-0.411316	-0.456055	-0.591248	-0.628723	-45.988	-0.176636	-0.363953	-0.482117	-0.571167	-0.5271	-0.748413	-0.716736	-45.986	-0.23822	-0.407593	-0.55304	-0.706299	-0.699829	-0.915222	-0.891113
	-45.96	-0.1203	-0.234131	-0.33313	-0.411316	-0.456055	-0.591248	-0.628723	-45.963	-0.176636	-0.363953	-0.482117	-0.571167	-0.5271	-0.748047	-0.716736	-45.961	-0.23822	-0.407593	-0.55304	-0.706299	-0.699829	-0.915222	-0.891113
	-45.935	-0.130066	-0.234131	-0.33313	-0.411316	-0.456055	-0.591248	-0.628723	-45.938	-0.186401	-0.363953	-0.482117	-0.571167	-0.536865	-0.748047	-0.716736	-45.936	-0.23822	-0.407593	-0.55304	-0.706299	-0.699829	-0.915222	-0.891113
	-45.91	-0.130066	-0.234131	-0.33313	-0.411316	-0.456055	-0.591248	-0.628723	-45.913	-0.186401	-0.363953	-0.482117	-0.571167	-0.536865	-0.748047	-0.716736	-45.911	-0.23822	-0.407593	-0.55304	-0.706299	-0.699829	-0.915222	-0.891113
	-45.885	-0.130066	-0.234131	-0.33313	-0.411316	-0.456055	-0.591248	-0.628723	-45.888	-0.186401	-0.373718	-0.482117	-0.571167	-0.536865	-0.748047	-0.716736	-45.886	-0.23822	-0.407593	-0.55304	-0.706299	-0.699829	-0.915222	-0.891113
	-45.86	-0.12927	-0.234128	-0.332336	-0.411316	-0.456055	-0.591248	-0.628721	-45.863	-0.186395	-0.373712	-0.462952	-0.571167	-0.5271	-0.748047	-0.71673	-45.861	-0.237854	-0.407593	-0.552673	-0.716064	-0.699829	-0.915222	-0.891113
	-45.835	-0.111331	-0.225161	-0.314392	-0.402344	-0.447083	-0.582275	-0.619754	-45.838	-0.167239	-0.363955	-0.471985	-0.561401	-0.536499	-0.748047	-0.706973	-45.836	-0.228824	-0.407962	-0.54364	-0.716431	-0.700195	-0.915588	-0.891482
	-45.81	-0.1203	-0.234131	-0.323362	-0.411316	-0.465818	-0.591248	-0.628723	-45.813	-0.17627	-0.373352	-0.472351	-0.570801	-0.536865	-0.757446	-0.71637	-45.811	-0.23822	-0.417358	-0.553037	-0.72583	-0.709592	-0.924988	-0.900879
	-45.785	-0.1203	-0.234131	-0.323364	-0.411316	-0.46582	-0.591248	-0.628723	-45.788	-0.176636	-0.373718	-0.472351	-0.571167	-0.536865	-0.757813	-0.716736	-45.786	-0.247986	-0.417358	-0.55304	-0.72583	-0.709595	-0.924988	-0.900879
	-45.76	-0.1203	-0.234131	-0.323364	-0.411316	-0.46582	-0.591248	-0.628723	-45.763	-0.176636	-0.373718	-0.472351	-0.571167	-0.536865	-0.757813	-0.716736	-45.761	-0.247986	-0.417358	-0.55304	-0.72583	-0.709595	-0.924988	-0.900879
	-45.735	-0.1203	-0.234131	-0.323364	-0.411316	-0.465027	-0.591248	-0.628723	-45.738	-0.176636	-0.373718	-0.472351	-0.580933	-0.527466	-0.757813	-0.726501	-45.736	-0.247986	-0.417358	-0.55304	-0.72583	-0.709229	-0.924988	-0.900879
	-45.71	-0.1203	-0.234131	-0.323364	-0.411316	-0.456848	-0.601013	-0.628723	-45.713	-0.176636	-0.373718	-0.482117	-0.580933	-0.536499	-0.757813	-0.726501	-45.711	-0.247986	-0.417358	-0.55304	-0.72583	-0.700195	-0.924988	-0.900879
	-45.685	-0.1203	-0.234131	-0.323364	-0.411316	-0.465027	-0.601013	-0.628723	-45.688	-0.176636	-0.373718	-0.482117	-0.580933	-0.527466	-0.757813	-0.726501	-45.686	-0.247986	-0.417358	-0.55304	-0.72583	-0.709229	-0.924988	-0.900879
	-45.66	-0.1203	-0.234131	-0.323364	-0.423035	-0.456055	-0.601013	-0.628723	-45.663	-0.176636	-0.373718	-0.482117	-0.580933	-0.5271	-0.757813	-0.726501	-45.661	-0.247986	-0.417358	-0.55304	-0.72583	-0.699829	-0.924988	-0.900879
	-45.635	-0.1203	-0.234131	-0.323364	-0.423035	-0.456055	-0.601013	-0.628723	-45.638	-0.176636	-0.373718	-0.482117	-0.580933	-0.5271	-0.757813	-0.726501	-45.636	-0.247986	-0.427124	-0.55304	-0.72583	-0.709595	-0.924988	-0.900879
	-45.61	-0.130066	-0.243896	-0.33313	-0.423035	-0.456055	-0.601013	-0.628723	-45.613	-0.176636	-0.373718	-0.482117	-0.580933	-0.5271	-0.757813	-0.726501	-45.611	-0.247983	-0.427121	-0.55304	-0.72583	-0.709595	-0.924988	-0.910642
	-45.585	-0.130066	-0.243103	-0.33313	-0.423035	-0.456055	-0.601013	-0.628723	-45.588	-0.176636	-0.373718	-0.482117	-0.580933	-0.5271	-0.757813	-0.726501	-45.586	-0.23822	-0.416992	-0.554996	-0.716064	-0.699832	-0.924988	-0.900879
	-45.56	-0.130066	-0.234131	-0.33313	-0.422241	-0.456055	-0.601013	-0.628723	-45.563	-0.176636	-0.364319	-0.482117	-0.580933	-0.5271	-0.757813	-0.726501	-45.561	-0.23822	-0.407593	-0.554993	-0.715698	-0.699829	-0.924988	-0.900879
	-45.535	-0.130066	-0.234131	-0.33313	-0.413269	-0.456055	-0.601013	-0.628723	-45.538	-0.186401	-0.363953	-0.482117	-0.571533	-0.536865	-0.757813	-0.726501	-45.536	-0.23822	-0.407593	-0.554993	-0.706299	-0.699829	-0.924988	-0.900879
	-45.51	-0.130865	-0.23493	-0.333923	-0.414063	-0.456848	-0.601807	-0.629522	-45.513	-0.186404	-0.373721	-0.491516	-0.571167	-0.546265	-0.757813	-0.726504	-45.511	-0.238589	-0.407962	-0.555359	-0.706665	-0.700195	-0.925354	-0.901248
	-45.485	-0.139832	-0.243896	-0.342896	-0.423035	-0.46582	-0.610779	-0.638489	-45.488	-0.195801	-0.383118	-0.491882	-0.580566	-0.546631	-0.767212	-0.735901	-45.486	-0.247986	-0.417358	-0.564758	-0.716064	-0.709595	-0.934753	-0.910645
	-45.46	-0.139829	-0.243894	-0.342896	-0.423035	-0.46582	-0.610779	-0.648252	-45.463	-0.196167	-0.383484	-0.491882	-0.580933	-0.546631	-0.767578	-0.736267	-45.461	-0.247986	-0.417358	-0.564758	-0.72583	-0.709595	-0.934753	-0.910645
	-45.435	-0.12915	-0.234131	-0.333133	-0.413269	-0.456058	-0.601013	-0.638489	-45.438	-0.196167	-0.383484	-0.491882	-0.580933	-0.546631	-0.767578	-0.736267	-45.436	-0.247498	-0.417358	-0.564758	-0.72583	-0.709595	-0.934753	-0.910645
	-45.41	-0.118347	-0.234131	-0.33313	-0.413269	-0.456055	-0.601013	-0.638489	-45.413	-0.184934	-0.383481	-0.48212	-0.580933	-0.536868	-0.767578	-0.736264	-45.411	-0.236267	-0.417358	-0.564758	-0.72583	-0.709595	-0.934753	-0.910645
	-45.385	-0.118347	-0.234131	-0.332336	-0.413269	-0.456055	-0.601013	-0.638489	-45.388	-0.174683	-0.373718	-0.472717	-0.571167	-0.536865	-0.757813	-0.726501	-45.386	-0.246033	-0.417358	-0.564392	-0.72583	-0.709595	-0.934753	-0.910645
	-45.36	-0.118347	-0.234131	-0.323364	-0.413269	-0.456055	-0.601013	-0.637573	-45.363	-0.174683	-0.373718	-0.472351	-0.571167	-0.536865	-0.757813	-0.726501	-45.361	-0.246033	-0.417358	-0.554993	-0.72583	-0.709595	-0.934753	-0.910156
	-45.335	-0.130066	-0.234131	-0.323364	-0.413269	-0.46582	-0.60022	-0.62677	-45.338	-0.174683	-0.373718	-0.472351	-0.571167	-0.536865	-0.757813	-0.725037	-45.336	-0.246033	-0.417358	-0.554993	-0.72583	-0.709595	-0.934387	-0.898926
	-45.31	-0.130066	-0.234131	-0.323364	-0.413269	-0.46582	-0.591248	-0.62677	-45.313	-0.174683	-0.373718	-0.472351	-0.571167	-0.536865	-0.748413	-0.724548	-45.311	-0.246033	-0.417358	-0.554993	-0.72583	-0.709595	-0.924988	-0.898926
	-45.285	-0.130066	-0.234131	-0.323364	-0.413269	-0.46582	-0.591248	-0.62677	-45.288	-0.174683	-0.373718	-0.472351	-0.571167	-0.536865	-0.757813	-0.724548	-45.286	-0.246033	-0.417358	-0.554993	-0.72583	-0.709595	-0.924988	-0.898926
	-45.26	-0.130066	-0.234131	-0.323364	-0.413269	-0.46582	-0.591248	-0.62677	-45.263	-0.174683	-0.373718	-0.472351	-0.571167	-0.536865	-0.757813	-0.724548	-45.261	-0.246033	-0.417358	-0.554993	-0.72583	-0.709595	-0.924988	-0.898926
	-45.235	-0.130066	-0.234131	-0.323364	-0.413269	-0.46582	-0.591248	-0.62677	-45.238	-0.174683	-0.373718	-0.482117	-0.571167	-0.536865	-0.757813	-0.724548	-45.236	-0.246033	-0.417358	-0.554993	-0.72583	-0.709595	-0.924988	-0.898926
	-45.21	-0.130066	-0.234131	-0.323364	-0.423035	-0.465027	-0.591248	-0.62677	-45.213	-0.174683	-0.373718	-0.482117	-0.571167	-0.527466	-0.757813	-0.724548	-45.211	-0.246033	-0.417358	-0.554993	-0.72583	-0.709229	-0.924988	-0.898926
	-45.185	-0.130066	-0.233337	-0.323364	-0.423035	-0.456055	-0.591248	-0.62677	-45.188	-0.186401	-0.373718	-0.482117	-0.580933	-0.5271	-0.757813	-0.724548	-45.186	-0.24603	-0.416989	-0.554993	-0.72583	-0.699829	-0.924988	-0.898923
	-45.16	-0.130066	-0.234131	-0.323364	-0.423035	-0.456055	-0.591248	-0.62677	-45.163	-0.186401	-0.364319	-0.482117	-0.580933	-0.5271	-0.757813	-0.724548	-45.161	-0.236267	-0.397827	-0.545227	-0.716064	-0.690063	-0.915222	-0.88916
	-45.135	-0.130066	-0.234131	-0.323364	-0.423035	-0.456055	-0.591248	-0.62677	-45.138	-0.186401	-0.363953	-0.482117	-0.580933	-0.536865	-0.757813	-0.724548	-45.136	-0.236267	-0.397827	-0.545227	-0.716064	-0.690063	-0.915222	-0.88916
	-45.11	-0.130066	-0.234131	-0.323364	-0.423035	-0.456055	-0.591248	-0.62677	-45.113	-0.186401	-0.363953	-0.482117	-0.580933	-0.536865	-0.757813	-0.724548	-45.111	-0.236267	-0.407593	-0.545227	-0.716064	-0.690063	-0.915222	-0.88916
	-45.085	-0.130066	-0.234131	-0.323364	-0.422241	-0.456055	-0.601013	-0.62677	-45.088	-0.186401	-0.375671	-0.482117	-0.580933	-0.536865	-0.757813	-0.724548	-45.086	-0.236267	-0.407593	-0.545227	-0.715698	-0.690063	-0.924988	-0.88916
	-45.06	-0.130066	-0.234131	-0.323364	-0.413269	-0.456055	-0.601013	-0.62677	-45.063	-0.186399	-0.375669	-0.472354	-0.571533	-0.527102	-0.757813	-0.724545	-45.061	-0.236267	-0.407593	-0.545227	-0.716064	-0.690063	-0.924988	-0.88916
	-45.035	-0.130069	-0.234927	-0.335876	-0.414063	-0.456848	-0.601807	-0.627566	-45.038	-0.176639	-0.365909	-0.481748	-0.561401	-0.536496	-0.748047	-0.714786	-45.036	-0.236273	-0.407965	-0.545593	-0.716431	-0.69043	-0.925354	-0.889532
	-45.01	-0.130066	-0.243896	-0.344849	-0.423035	-0.46582	-0.610779	-0.636536	-45.013	-0.176636	-0.375305	-0.482117	-0.570801	-0.536865	-0.757446	-0.724182	-45.011	-0.247986	-0.417358	-0.564758	-0.72583	-0.699829	-0.934753	-0.898926
	-44.985	-0.130066	-0.243896	-0.344849	-0.423035	-0.46582	-0.610779	-0.636536	-44.988	-0.176636	-0.375671	-0.482117	-0.571167	-0.536865	-0.757813	-0.724548	-44.986	-0.247986	-0.417358	-0.564758	-0.72583	-0.711548	-0.934753	-0.908691
	-44.96	-0.130066	-0.243896	-0.344849	-0.423035	-0.46582	-0.610779	-0.648254	-44.963	-0.176636	-0.375671	-0.482117	-0.571167	-0.536865	-0.757813	-0.724548	-44.961	-0.247986	-0.417358	-0.564758	-0.72583	-0.711548	-0.934753	-0.908691
	-44.935	-0.130066	-0.243896	-0.344849	-0.423035	-0.46582	-0.610779	-0.648254	-44.938	-0.176636	-0.375671	-0.482117	-0.571167	-0.536865	-0.757813	-0.724548	-44.936	-0.247986	-0.417358	-0.564758	-0.72583	-0.711548	-0.934753	-0.908691
	-44.91	-0.130066	-0.243896	-0.344849	-0.423035	-0.46582	-0.610779	-0.647461	-44.913	-0.176636	-0.375671	-0.482117	-0.571167	-0.536865	-0.767578	-0.724548	-44.911	-0.247986	-0.417358	-0.564758	-0.72583	-0.711548	-0.934753	-0.908325
	-44.885	-0.139824	-0.243889	-0.344849	-0.423035	-0.46582	-0.610779	-0.638482	-44.888	-0.176636	-0.375671	-0.493835	-0.571167	-0.536865	-0.767578	-0.715149	-44.886	-0.247986	-0.417358	-0.564758	-0.72583	-0.711548	-0.934753	-0.898926
	-44.86	-0.128113	-0.232178	-0.33313	-0.411316	-0.454102	-0.59906	-0.62677	-44.863	-0.186401	-0.375671	-0.493835	-0.571167	-0.536865	-0.767578	-0.724548	-44.861	-0.247986	-0.417358	-0.564758	-0.72583	-0.711548	-0.934753	-0.898926
	-44.835	-0.128113	-0.232178	-0.33313	-0.411316	-0.46582	-0.59906	-0.62677	-44.838	-0.186401	-0.375671	-0.493835	-0.571167	-0.536865	-0.767578	-0.724548	-44.836	-0.247986	-0.417358	-0.564758	-0.72583	-0.711548	-0.934753	-0.898926
	-44.81	-0.128113	-0.232178	-0.33313	-0.411316	-0.46582	-0.59906	-0.62677	-44.813	-0.186401	-0.375671	-0.493835	-0.571167	-0.536865	-0.767578	-0.724548	-44.811	-0.247986	-0.417358	-0.564758	-0.72583	-0.711548	-0.934753	-0.898926
	-44.785	-0.128113	-0.232178	-0.33313	-0.411316	-0.465027	-0.59906	-0.62677	-44.788	-0.186401	-0.375671	-0.493835	-0.580933	-0.539185	-0.767578	-0.724548	-44.786	-0.247986	-0.417358	-0.564758	-0.72583	-0.711182	-0.934753	-0.898926
	-44.76	-0.128113	-0.232178	-0.332214	-0.421082	-0.456055	-0.59906	-0.62677	-44.763	-0.186398	-0.375668	-0.472839	-0.580933	-0.529053	-0.767578	-0.724545	-44.761	-0.247986	-0.417358	-0.56427	-0.72583	-0.701782	-0.934753	-0.898926
	-44.735	-0.128113	-0.241943	-0.321411	-0.421082	-0.456055	-0.59906	-0.62677	-44.738	-0.176636	-0.375671	-0.472351	-0.571167	-0.529053	-0.757813	-0.714783	-44.736	-0.247986	-0.417358	-0.55304	-0.735596	-0.701782	-0.934753	-0.898926
	-44.71	-0.128113	-0.241028	-0.321411	-0.421082	-0.456055	-0.59906	-0.62677	-44.713	-0.176636	-0.375671	-0.472351	-0.571167	-0.529053	-0.757813	-0.714783	-44.711	-0.247986	-0.41687	-0.55304	-0.735596	-0.701782	-0.934753	-0.898926
	-44.685	-0.127319	-0.230225	-0.321411	-0.421082	-0.456055	-0.59906	-0.62677	-44.688	-0.176636	-0.364441	-0.472351	-0.571167	-0.529053	-0.757813	-0.714783	-44.686	-0.24762	-0.417358	-0.55304	-0.735596	-0.701782	-0.934753	-0.898926
	-44.66	-0.118347	-0.230225	-0.321411	-0.421082	-0.456055	-0.59906	-0.62677	-44.663	-0.167236	-0.363953	-0.472351	-0.571167	-0.529053	-0.757813	-0.714783	-44.661	-0.23822	-0.417358	-0.55304	-0.735596	-0.701782	-0.934753	-0.898926
	-44.635	-0.118347	-0.230225	-0.321411	-0.421082	-0.456055	-0.59906	-0.62677	-44.638	-0.16687	-0.363953	-0.472351	-0.571167	-0.529053	-0.757813	-0.714783	-44.636	-0.238217	-0.417356	-0.55304	-0.735596	-0.701782	-0.934753	-0.898923
	-44.61	-0.118347	-0.230225	-0.321411	-0.421082	-0.456055	-0.59906	-0.62677	-44.613	-0.16687	-0.363953	-0.472351	-0.571167	-0.529053	-0.757813	-0.714783	-44.611	-0.228455	-0.407593	-0.543274	-0.72583	-0.692017	-0.934753	-0.88916
	-44.585	-0.128113	-0.230225	-0.321411	-0.420166	-0.456055	-0.59906	-0.62677	-44.588	-0.16687	-0.363953	-0.472351	-0.571167	-0.529053	-0.757813	-0.714783	-44.586	-0.228455	-0.407593	-0.55304	-0.725342	-0.692017	-0.934753	-0.88916
	-44.56	-0.128113	-0.230225	-0.331177	-0.409363	-0.456055	-0.59906	-0.62677	-44.563	-0.176636	-0.363953	-0.472351	-0.559937	-0.529053	-0.757813	-0.714783	-44.561	-0.228455	-0.407593	-0.55304	-0.714111	-0.692017	-0.934753	-0.88916
	-44.535	-0.128113	-0.230225	-0.331177	-0.409363	-0.456055	-0.598267	-0.62677	-44.538	-0.176636	-0.363953	-0.482117	-0.559448	-0.529053	-0.757813	-0.714783	-44.536	-0.228455	-0.407593	-0.55304	-0.714111	-0.701782	-0.934387	-0.88916
	-44.51	-0.128906	-0.231018	-0.33197	-0.410156	-0.456848	-0.599854	-0.627563	-44.513	-0.176639	-0.363955	-0.491516	-0.559448	-0.538452	-0.748413	-0.714786	-44.511	-0.228824	-0.407962	-0.553406	-0.714478	-0.702148	-0.925354	-0.889529
	-44.485	-0.128113	-0.230225	-0.331177	-0.409363	-0.456055	-0.59906	-0.62677	-44.488	-0.186035	-0.373352	-0.491882	-0.568848	-0.538818	-0.767212	-0.724182	-44.486	-0.247986	-0.417358	-0.562805	-0.723877	-0.711548	-0.934753	-0.908691
	-44.46	-0.128113	-0.230225	-0.331177	-0.409363	-0.456055	-0.59906	-0.62677	-44.463	-0.186399	-0.373715	-0.482117	-0.569214	-0.538818	-0.767578	-0.724545	-44.461	-0.247986	-0.417358	-0.562805	-0.723877	-0.711548	-0.934753	-0.908691
	-44.435	-0.128113	-0.229431	-0.331177	-0.409363	-0.46582	-0.59906	-0.62677	-44.438	-0.176636	-0.363953	-0.482117	-0.559448	-0.538818	-0.757813	-0.714783	-44.436	-0.247986	-0.416992	-0.562805	-0.723877	-0.711548	-0.934753	-0.908691
	-44.41	-0.128113	-0.220459	-0.331177	-0.409363	-0.46582	-0.59906	-0.62677	-44.413	-0.176636	-0.354553	-0.482117	-0.559448	-0.538818	-0.757813	-0.714783	-44.411	-0.247986	-0.407593	-0.562805	-0.723877	-0.711548	-0.934753	-0.908691
	-44.385	-0.127319	-0.220459	-0.331177	-0.419128	-0.46582	-0.59906	-0.62677	-44.388	-0.176636	-0.354187	-0.482117	-0.559448	-0.538818	-0.757813	-0.714783	-44.386	-0.24762	-0.407593	-0.562805	-0.723877	-0.711548	-0.934753	-0.908691
	-44.36	-0.118347	-0.232178	-0.331177	-0.419128	-0.465027	-0.59906	-0.636536	-44.363	-0.167236	-0.354187	-0.482117	-0.559448	-0.529419	-0.757813	-0.714783	-44.361	-0.23822	-0.407593	-0.562805	-0.723877	-0.711182	-0.934753	-0.908691
	-44.335	-0.118347	-0.232178	-0.331177	-0.419128	-0.456055	-0.59906	-0.636536	-44.338	-0.16687	-0.354187	-0.482117	-0.559448	-0.529053	-0.757813	-0.714783	-44.336	-0.23822	-0.407593	-0.562805	-0.723877	-0.701782	-0.934753	-0.908691
	-44.31	-0.118347	-0.232178	-0.330383	-0.419128	-0.456055	-0.59906	-0.636536	-44.313	-0.16687	-0.363953	-0.472717	-0.571167	-0.529053	-0.757813	-0.714783	-44.311	-0.23822	-0.407593	-0.562439	-0.723877	-0.701782	-0.934753	-0.908691
	-44.285	-0.118347	-0.232178	-0.321411	-0.419128	-0.456055	-0.59906	-0.635742	-44.288	-0.16687	-0.363953	-0.472351	-0.571167	-0.529053	-0.757813	-0.726501	-44.286	-0.238214	-0.407587	-0.55304	-0.733643	-0.701782	-0.934753	-0.908319
	-44.26	-0.118347	-0.232178	-0.321411	-0.419128	-0.456055	-0.59906	-0.62677	-44.263	-0.176636	-0.363953	-0.472351	-0.571167	-0.529053	-0.757813	-0.717102	-44.261	-0.228455	-0.397827	-0.543274	-0.723877	-0.692017	-0.924988	-0.88916
	-44.235	-0.118347	-0.232178	-0.321411	-0.419128	-0.456055	-0.59906	-0.62677	-44.238	-0.176636	-0.363953	-0.472351	-0.571167	-0.529053	-0.757813	-0.716736	-44.236	-0.228455	-0.397827	-0.543274	-0.723877	-0.692017	-0.924988	-0.88916
	-44.21	-0.128113	-0.232178	-0.331177	-0.419128	-0.456055	-0.59906	-0.62677	-44.213	-0.176636	-0.363953	-0.482117	-0.571167	-0.529053	-0.757813	-0.716736	-44.211	-0.228455	-0.407593	-0.543274	-0.723877	-0.692017	-0.924988	-0.88916
	-44.185	-0.128909	-0.232974	-0.33197	-0.419922	-0.456848	-0.599854	-0.627566	-44.188	-0.176639	-0.363955	-0.491513	-0.571167	-0.538449	-0.757813	-0.716739	-44.186	-0.228824	-0.407962	-0.54364	-0.724243	-0.692383	-0.93512	-0.889529
	-44.16	-0.137878	-0.241943	-0.34094	-0.428894	-0.465818	-0.608826	-0.636536	-44.163	-0.186035	-0.373352	-0.491882	-0.580566	-0.538818	-0.767212	-0.726135	-44.161	-0.23822	-0.417358	-0.562805	-0.733643	-0.701782	-0.944519	-0.898926
	-44.135	-0.137878	-0.241943	-0.340942	-0.428894	-0.46582	-0.608826	-0.636536	-44.138	-0.186401	-0.373718	-0.491882	-0.580933	-0.548584	-0.767578	-0.726501	-44.136	-0.23822	-0.417358	-0.562805	-0.733643	-0.701782	-0.944519	-0.898926
	-44.11	-0.137878	-0.241943	-0.340942	-0.428894	-0.46582	-0.608826	-0.636536	-44.113	-0.186395	-0.373712	-0.482117	-0.580933	-0.538818	-0.767578	-0.726496	-44.111	-0.23822	-0.417358	-0.562805	-0.733643	-0.701782	-0.944519	-0.898926
	-44.085	-0.137085	-0.241943	-0.340942	-0.428894	-0.46582	-0.608826	-0.636536	-44.088	-0.176636	-0.363953	-0.482117	-0.571167	-0.538818	-0.757813	-0.716736	-44.086	-0.24762	-0.417358	-0.562805	-0.733643	-0.701782	-0.944519	-0.898926
	-44.06	-0.128113	-0.241943	-0.340942	-0.428101	-0.46582	-0.608032	-0.636536	-44.063	-0.167236	-0.363953	-0.482117	-0.571167	-0.538818	-0.757813	-0.716736	-44.061	-0.23822	-0.417358	-0.562805	-0.733276	-0.711548	-0.944153	-0.898926
	-44.035	-0.128113	-0.241943	-0.340942	-0.419128	-0.46582	-0.59906	-0.636536	-44.038	-0.16687	-0.363953	-0.482117	-0.561768	-0.538818	-0.760132	-0.716736	-44.036	-0.23822	-0.417358	-0.562805	-0.723877	-0.711548	-0.934753	-0.898926
	-44.01	-0.128107	-0.241937	-0.340942	-0.419128	-0.46582	-0.59906	-0.63653	-44.013	-0.16687	-0.373718	-0.482117	-0.561401	-0.538818	-0.759766	-0.716736	-44.011	-0.23822	-0.417358	-0.562805	-0.723877	-0.711548	-0.934753	-0.908691
	-43.985	-0.118347	-0.231384	-0.331177	-0.409363	-0.456055	-0.589294	-0.62677	-43.988	-0.176636	-0.373718	-0.491882	-0.561401	-0.538818	-0.759766	-0.716736	-43.986	-0.23822	-0.416992	-0.562805	-0.723877	-0.711548	-0.934753	-0.908691
	-43.96	-0.118347	-0.222412	-0.331177	-0.409363	-0.456055	-0.589294	-0.62677	-43.963	-0.176636	-0.364319	-0.491882	-0.561401	-0.538818	-0.759766	-0.716736	-43.961	-0.23822	-0.407593	-0.562805	-0.723877	-0.711548	-0.934753	-0.908691
	-43.935	-0.118347	-0.222412	-0.331177	-0.409363	-0.46582	-0.589294	-0.62677	-43.938	-0.176636	-0.363953	-0.491882	-0.561401	-0.538818	-0.759766	-0.716736	-43.936	-0.238217	-0.40759	-0.562805	-0.723877	-0.711548	-0.934753	-0.908689
	-43.91	-0.118347	-0.232178	-0.331177	-0.409363	-0.465027	-0.59906	-0.62677	-43.913	-0.176636	-0.363953	-0.491882	-0.561401	-0.529419	-0.759766	-0.716736	-43.911	-0.228455	-0.397827	-0.55304	-0.714111	-0.701416	-0.924988	-0.898926
	-43.885	-0.118347	-0.232178	-0.331177	-0.409363	-0.456055	-0.59906	-0.62677	-43.888	-0.176636	-0.363953	-0.491882	-0.561401	-0.529053	-0.759766	-0.716736	-43.886	-0.228455	-0.397827	-0.55304	-0.714111	-0.692017	-0.924988	-0.898926
	-43.86	-0.118347	-0.232178	-0.330383	-0.409363	-0.456055	-0.59906	-0.62677	-43.863	-0.176636	-0.363953	-0.482483	-0.561401	-0.529053	-0.759766	-0.716736	-43.861	-0.228455	-0.397827	-0.552673	-0.72583	-0.692017	-0.924988	-0.898926
	-43.835	-0.119143	-0.232974	-0.322205	-0.410156	-0.456848	-0.590088	-0.627566	-43.838	-0.176639	-0.363955	-0.491516	-0.561401	-0.538452	-0.759766	-0.726504	-43.836	-0.228824	-0.398196	-0.54364	-0.726196	-0.692383	-0.925354	-0.899295
	-43.81	-0.137878	-0.241943	-0.331174	-0.419128	-0.465818	-0.59906	-0.636536	-43.813	-0.186035	-0.373352	-0.491882	-0.570801	-0.538818	-0.769165	-0.735901	-43.811	-0.23822	-0.407593	-0.553037	-0.735596	-0.701779	-0.934753	-0.908691
	-43.785	-0.137878	-0.241943	-0.331177	-0.419128	-0.46582	-0.608826	-0.646301	-43.788	-0.186401	-0.373718	-0.491882	-0.571167	-0.538818	-0.769531	-0.736267	-43.786	-0.23822	-0.407593	-0.55304	-0.735596	-0.701782	-0.934753	-0.908691
	-43.76	-0.137878	-0.241943	-0.340942	-0.419128	-0.46582	-0.608826	-0.646301	-43.763	-0.186398	-0.373715	-0.480164	-0.571167	-0.5271	-0.769531	-0.736264	-43.761	-0.23822	-0.417358	-0.562805	-0.735596	-0.701782	-0.934753	-0.908691
	-43.735	-0.137878	-0.241943	-0.340942	-0.419128	-0.46582	-0.608826	-0.646301	-43.738	-0.174683	-0.362	-0.480164	-0.559448	-0.536865	-0.757813	-0.724548	-43.736	-0.23822	-0.417358	-0.562805	-0.735596	-0.701782	-0.934753	-0.908691
	-43.71	-0.137878	-0.241943	-0.340942	-0.419128	-0.46582	-0.608826	-0.645508	-43.713	-0.174683	-0.362	-0.480164	-0.559448	-0.536865	-0.757813	-0.724548	-43.711	-0.23822	-0.417358	-0.562805	-0.735596	-0.701782	-0.944519	-0.908325
	-43.685	-0.137878	-0.241943	-0.340942	-0.419128	-0.46582	-0.608826	-0.636536	-43.688	-0.174683	-0.362	-0.480164	-0.569214	-0.536865	-0.757813	-0.715149	-43.686	-0.247986	-0.417358	-0.562805	-0.735596	-0.701782	-0.944519	-0.898926
	-43.66	-0.137878	-0.241943	-0.340942	-0.419128	-0.46582	-0.608826	-0.636536	-43.663	-0.174683	-0.371765	-0.480164	-0.569214	-0.536865	-0.757813	-0.714783	-43.661	-0.247986	-0.417358	-0.562805	-0.735596	-0.701782	-0.944519	-0.898926
	-43.635	-0.137085	-0.241943	-0.340942	-0.419128	-0.46582	-0.608826	-0.636536	-43.638	-0.174683	-0.371765	-0.480164	-0.569214	-0.536865	-0.757813	-0.714783	-43.636	-0.24762	-0.417358	-0.562805	-0.735596	-0.701782	-0.944519	-0.898926
	-43.61	-0.128113	-0.241943	-0.340942	-0.428894	-0.46582	-0.608826	-0.636536	-43.613	-0.175049	-0.371765	-0.480164	-0.569214	-0.536865	-0.757813	-0.714783	-43.611	-0.23822	-0.417358	-0.562805	-0.735596	-0.701782	-0.944519	-0.898926
	-43.585	-0.128113	-0.241943	-0.340942	-0.428894	-0.46582	-0.608826	-0.636536	-43.588	-0.174683	-0.371765	-0.480164	-0.569214	-0.536865	-0.757813	-0.714783	-43.586	-0.23822	-0.417358	-0.562805	-0.735596	-0.701782	-0.944519	-0.898926
	-43.56	-0.128113	-0.241943	-0.340942	-0.428894	-0.46582	-0.608826	-0.636536	-43.563	-0.174683	-0.371765	-0.480164	-0.569214	-0.536865	-0.757813	-0.714783	-43.561	-0.23822	-0.417358	-0.562805	-0.735596	-0.701782	-0.944519	-0.898926
	-43.535	-0.128113	-0.241943	-0.340942	-0.428894	-0.46582	-0.608826	-0.636536	-43.538	-0.174683	-0.371765	-0.489929	-0.569214	-0.536865	-0.757813	-0.714783	-43.536	-0.23822	-0.417358	-0.562805	-0.735596	-0.701782	-0.944519	-0.898926
	-43.51	-0.128113	-0.241943	-0.340942	-0.428894	-0.46582	-0.608826	-0.636536	-43.513	-0.174683	-0.371765	-0.489929	-0.569214	-0.536865	-0.757813	-0.714783	-43.511	-0.23822	-0.417358	-0.562805	-0.735596	-0.701782	-0.944519	-0.898926
	-43.485	-0.12811	-0.24194	-0.340942	-0.428894	-0.46582	-0.608826	-0.636533	-43.488	-0.174683	-0.371765	-0.489929	-0.569214	-0.536865	-0.767578	-0.714783	-43.486	-0.23822	-0.417358	-0.562805	-0.735596	-0.701782	-0.944519	-0.898926
	-43.46	-0.118347	-0.232178	-0.331177	-0.419128	-0.456055	-0.59906	-0.62677	-43.463	-0.174683	-0.371765	-0.489929	-0.569214	-0.536865	-0.767578	-0.714783	-43.461	-0.23822	-0.417358	-0.562805	-0.735596	-0.701782	-0.944519	-0.898926
	-43.435	-0.118347	-0.232178	-0.331177	-0.419128	-0.456055	-0.59906	-0.62677	-43.438	-0.174683	-0.371765	-0.489929	-0.569214	-0.536865	-0.767578	-0.714783	-43.436	-0.238216	-0.417355	-0.562805	-0.735596	-0.701782	-0.944519	-0.898922
	-43.41	-0.118347	-0.241943	-0.331177	-0.419128	-0.456055	-0.59906	-0.62677	-43.413	-0.17468	-0.371762	-0.480166	-0.569214	-0.5271	-0.767578	-0.724545	-43.411	-0.226501	-0.40564	-0.551086	-0.723877	-0.690063	-0.9328	-0.887207
	-43.385	-0.118348	-0.241944	-0.331177	-0.419128	-0.456055	-0.59906	-0.62677	-43.388	-0.164917	-0.362	-0.480164	-0.559448	-0.5271	-0.757813	-0.714783	-43.386	-0.226501	-0.415405	-0.551086	-0.723877	-0.690063	-0.9328	-0.887207
	-43.36	-0.129032	-0.242862	-0.332092	-0.420047	-0.45697	-0.599976	-0.627689	-43.363	-0.164924	-0.362006	-0.491394	-0.559448	-0.538327	-0.757813	-0.71479	-43.361	-0.226993	-0.415897	-0.551575	-0.724365	-0.690552	-0.933289	-0.897464
	-43.335	-0.139832	-0.253662	-0.342896	-0.430847	-0.467773	-0.610779	-0.638489	-43.338	-0.176148	-0.37323	-0.491882	-0.570679	-0.538818	-0.769043	-0.726013	-43.336	-0.23822	-0.427124	-0.562802	-0.735592	-0.711545	-0.944519	-0.908691
	-43.31	-0.139832	-0.252869	-0.352661	-0.430847	-0.467773	-0.610779	-0.638489	-43.313	-0.186401	-0.373718	-0.491882	-0.571167	-0.538818	-0.769531	-0.726501	-43.311	-0.23822	-0.426758	-0.562805	-0.745361	-0.711548	-0.944519	-0.908691
	-43.285	-0.139832	-0.243896	-0.352661	-0.430847	-0.467773	-0.610779	-0.638489	-43.288	-0.186401	-0.364319	-0.491882	-0.571167	-0.538818	-0.769531	-0.726501	-43.286	-0.247986	-0.417358	-0.562805	-0.745361	-0.711548	-0.944519	-0.908691
	-43.26	-0.139832	-0.243896	-0.352661	-0.430054	-0.477539	-0.610779	-0.638489	-43.263	-0.186401	-0.373718	-0.491882	-0.571167	-0.538818	-0.769531	-0.726501	-43.261	-0.247986	-0.417358	-0.572571	-0.744995	-0.711548	-0.954285	-0.908691
	-43.235	-0.139832	-0.243896	-0.352661	-0.430847	-0.477539	-0.610779	-0.638489	-43.238	-0.186401	-0.373718	-0.501648	-0.561768	-0.548584	-0.769531	-0.726501	-43.236	-0.247986	-0.417358	-0.572571	-0.735596	-0.711548	-0.954285	-0.908691
	-43.21	-0.139832	-0.243896	-0.351868	-0.430847	-0.477539	-0.609863	-0.638489	-43.213	-0.186401	-0.373718	-0.492249	-0.561401	-0.548584	-0.769531	-0.726501	-43.211	-0.247986	-0.417358	-0.572205	-0.735596	-0.711548	-0.953796	-0.908691
	-43.185	-0.139832	-0.243896	-0.342896	-0.430847	-0.477539	-0.599976	-0.638489	-43.188	-0.186401	-0.373718	-0.491882	-0.561401	-0.548584	-0.758301	-0.726501	-43.186	-0.247986	-0.417358	-0.562805	-0.735596	-0.711548	-0.943054	-0.908691
	-43.16	-0.139832	-0.243896	-0.342896	-0.430847	-0.477539	-0.610779	-0.638489	-43.163	-0.186401	-0.373718	-0.491882	-0.561401	-0.548584	-0.769043	-0.726501	-43.161	-0.247986	-0.417358	-0.562805	-0.735596	-0.711548	-0.954285	-0.908691
	-43.135	-0.139038	-0.243896	-0.342896	-0.430847	-0.477539	-0.610779	-0.638489	-43.138	-0.186401	-0.373718	-0.491882	-0.561401	-0.548584	-0.769531	-0.726501	-43.136	-0.24762	-0.417358	-0.562805	-0.735596	-0.711548	-0.954285	-0.908691
	-43.11	-0.130063	-0.243894	-0.342896	-0.430844	-0.477539	-0.610779	-0.648252	-43.113	-0.176996	-0.373712	-0.48212	-0.561401	-0.538824	-0.769531	-0.726496	-43.111	-0.238214	-0.417352	-0.562805	-0.735596	-0.711548	-0.954285	-0.908689
	-43.085	-0.1203	-0.234131	-0.33313	-0.421082	-0.467773	-0.612732	-0.638489	-43.088	-0.16687	-0.363953	-0.482117	-0.551636	-0.538818	-0.769531	-0.716736	-43.086	-0.228455	-0.407593	-0.55304	-0.72583	-0.701782	-0.944519	-0.898926
	-43.06	-0.1203	-0.243896	-0.33313	-0.421082	-0.467773	-0.612732	-0.638489	-43.063	-0.16687	-0.363953	-0.482117	-0.561401	-0.538818	-0.769531	-0.726501	-43.061	-0.228455	-0.407593	-0.55304	-0.72583	-0.701782	-0.944519	-0.898926
	-43.035	-0.1203	-0.243896	-0.33313	-0.421082	-0.467773	-0.612732	-0.638489	-43.038	-0.16687	-0.363953	-0.482117	-0.561401	-0.538818	-0.769531	-0.726501	-43.036	-0.228455	-0.407593	-0.55304	-0.72583	-0.701782	-0.944519	-0.898926
	-43.01	-0.1203	-0.243896	-0.33313	-0.421082	-0.467773	-0.612732	-0.638489	-43.013	-0.16687	-0.363953	-0.482117	-0.561401	-0.538818	-0.769531	-0.726501	-43.011	-0.228455	-0.407593	-0.55304	-0.72583	-0.701782	-0.944519	-0.898926
	-42.985	-0.130066	-0.243896	-0.342896	-0.421082	-0.466858	-0.611816	-0.638489	-42.988	-0.16687	-0.363953	-0.482117	-0.561401	-0.527588	-0.769531	-0.726501	-42.986	-0.228455	-0.407593	-0.55304	-0.72583	-0.701294	-0.944031	-0.898926
	-42.96	-0.130066	-0.243896	-0.342896	-0.421082	-0.45697	-0.601013	-0.638489	-42.963	-0.16687	-0.363953	-0.482117	-0.561401	-0.53833	-0.758301	-0.726501	-42.961	-0.228455	-0.407593	-0.55304	-0.72583	-0.690552	-0.9328	-0.898926
	-42.935	-0.130066	-0.243896	-0.342896	-0.421082	-0.467773	-0.601013	-0.637695	-42.938	-0.176636	-0.363953	-0.482117	-0.561401	-0.538818	-0.757813	-0.726501	-42.936	-0.228455	-0.417358	-0.55304	-0.72583	-0.701782	-0.9328	-0.89856
	-42.91	-0.130066	-0.243896	-0.342896	-0.421082	-0.467773	-0.601013	-0.628723	-42.913	-0.176636	-0.363953	-0.482117	-0.561401	-0.538818	-0.757813	-0.717102	-42.911	-0.228455	-0.417358	-0.562805	-0.72583	-0.701782	-0.9328	-0.88916
	-42.885	-0.130865	-0.244695	-0.342896	-0.421875	-0.468567	-0.601807	-0.629522	-42.888	-0.176636	-0.373718	-0.491882	-0.561401	-0.557983	-0.757813	-0.716739	-42.886	-0.238586	-0.417725	-0.562805	-0.726196	-0.702148	-0.933167	-0.889526
	-42.86	-0.139832	-0.253662	-0.342893	-0.430847	-0.476618	-0.610779	-0.638489	-42.863	-0.186035	-0.383118	-0.491882	-0.570801	-0.547119	-0.767212	-0.726135	-42.861	-0.247986	-0.427124	-0.562805	-0.735596	-0.71106	-0.942566	-0.898926
	-42.835	-0.139826	-0.253656	-0.342896	-0.439819	-0.46582	-0.610779	-0.638486	-42.838	-0.186401	-0.383484	-0.482117	-0.571167	-0.536865	-0.767578	-0.726501	-42.836	-0.247986	-0.427124	-0.562805	-0.735229	-0.699829	-0.942566	-0.898926
	-42.81	-0.130066	-0.243896	-0.33313	-0.421082	-0.456055	-0.601013	-0.628723	-42.813	-0.176636	-0.373718	-0.482117	-0.552002	-0.536865	-0.757813	-0.716736	-42.811	-0.247986	-0.427124	-0.562805	-0.72583	-0.699829	-0.942566	-0.898926
	-42.785	-0.130066	-0.243103	-0.33313	-0.421082	-0.456055	-0.601013	-0.628723	-42.788	-0.176636	-0.373718	-0.482117	-0.551636	-0.536865	-0.757813	-0.716736	-42.786	-0.247986	-0.426758	-0.562805	-0.72583	-0.699829	-0.942566	-0.898926
	-42.76	-0.130066	-0.234131	-0.33313	-0.421082	-0.46582	-0.601013	-0.628723	-42.763	-0.176636	-0.364319	-0.482117	-0.551636	-0.536865	-0.757813	-0.716736	-42.761	-0.247986	-0.417358	-0.562805	-0.735596	-0.699829	-0.942566	-0.910645
	-42.735	-0.130066	-0.234131	-0.33313	-0.421082	-0.46582	-0.601013	-0.628723	-42.738	-0.176636	-0.363953	-0.482117	-0.551636	-0.536865	-0.757813	-0.716736	-42.736	-0.23822	-0.407593	-0.55304	-0.72583	-0.699829	-0.9328	-0.900879
	-42.71	-0.130066	-0.234131	-0.33313	-0.421082	-0.46582	-0.601013	-0.628723	-42.713	-0.176636	-0.363953	-0.482117	-0.551636	-0.536865	-0.757813	-0.726501	-42.711	-0.23822	-0.407593	-0.55304	-0.72583	-0.699829	-0.9328	-0.900879
	-42.685	-0.129272	-0.234131	-0.33313	-0.421082	-0.46582	-0.601013	-0.638489	-42.688	-0.176636	-0.363953	-0.482117	-0.551636	-0.536865	-0.757813	-0.726501	-42.686	-0.237854	-0.407593	-0.55304	-0.72583	-0.699829	-0.9328	-0.900879
	-42.66	-0.1203	-0.234131	-0.33313	-0.421082	-0.46582	-0.601013	-0.638489	-42.663	-0.177002	-0.363953	-0.482117	-0.551636	-0.536865	-0.767578	-0.726501	-42.661	-0.228455	-0.407593	-0.55304	-0.72583	-0.699829	-0.9328	-0.900879
	-42.635	-0.130066	-0.234131	-0.342896	-0.421082	-0.46582	-0.601013	-0.638489	-42.638	-0.176636	-0.363953	-0.482117	-0.551636	-0.536865	-0.767578	-0.726501	-42.636	-0.228455	-0.407593	-0.55304	-0.72583	-0.699829	-0.9328	-0.900879
	-42.61	-0.130066	-0.234131	-0.342896	-0.421082	-0.46582	-0.601013	-0.638489	-42.613	-0.176636	-0.363953	-0.482117	-0.551636	-0.536865	-0.767578	-0.726501	-42.611	-0.228455	-0.407593	-0.55304	-0.72583	-0.699829	-0.944519	-0.900879
	-42.585	-0.130865	-0.244695	-0.343689	-0.421875	-0.466614	-0.611572	-0.639285	-42.588	-0.176636	-0.363953	-0.491516	-0.561401	-0.546265	-0.767578	-0.726501	-42.586	-0.228827	-0.407965	-0.553406	-0.726196	-0.700195	-0.944885	-0.901251
	-42.56	-0.139832	-0.253662	-0.352661	-0.430847	-0.475586	-0.620544	-0.648254	-42.563	-0.186035	-0.373352	-0.491882	-0.570801	-0.546631	-0.776978	-0.735901	-42.561	-0.23822	-0.417358	-0.572571	-0.735596	-0.709595	-0.954285	-0.910645
	-42.535	-0.139832	-0.253662	-0.352661	-0.430847	-0.475586	-0.620544	-0.648254	-42.538	-0.186401	-0.373718	-0.491882	-0.571167	-0.546631	-0.777344	-0.736267	-42.536	-0.23822	-0.417358	-0.572571	-0.735596	-0.709595	-0.954285	-0.910645
	-42.51	-0.139832	-0.253662	-0.352661	-0.430847	-0.475586	-0.620544	-0.648254	-42.513	-0.186401	-0.373718	-0.491882	-0.571167	-0.556396	-0.777344	-0.736267	-42.511	-0.23822	-0.427124	-0.572571	-0.735596	-0.709595	-0.954285	-0.910645
	-42.485	-0.139832	-0.252869	-0.352661	-0.430847	-0.475586	-0.620544	-0.648254	-42.488	-0.186401	-0.383484	-0.501648	-0.571167	-0.556396	-0.777344	-0.736267	-42.486	-0.23822	-0.426758	-0.572571	-0.735596	-0.709595	-0.954285	-0.910645
	-42.46	-0.139832	-0.243896	-0.351868	-0.430847	-0.475586	-0.620544	-0.648254	-42.463	-0.186401	-0.374084	-0.482483	-0.571167	-0.546631	-0.777344	-0.736267	-42.461	-0.247986	-0.417358	-0.572205	-0.735596	-0.709595	-0.954285	-0.910645
	-42.435	-0.139826	-0.243891	-0.342896	-0.430847	-0.474792	-0.620544	-0.648248	-42.438	-0.176636	-0.363953	-0.482117	-0.561401	-0.537231	-0.767578	-0.726501	-42.436	-0.247986	-0.417358	-0.562805	-0.735596	-0.709229	-0.954285	-0.910645
	-42.41	-0.130066	-0.234131	-0.33313	-0.421082	-0.456055	-0.609985	-0.637695	-42.413	-0.176636	-0.363953	-0.482117	-0.561401	-0.536865	-0.767578	-0.726501	-42.411	-0.247986	-0.417358	-0.562805	-0.735596	-0.699829	-0.953918	-0.910278
	-42.385	-0.130066	-0.234131	-0.33313	-0.420288	-0.456055	-0.601013	-0.628723	-42.388	-0.176636	-0.363953	-0.482117	-0.561401	-0.536865	-0.758179	-0.717102	-42.386	-0.247986	-0.417358	-0.562805	-0.735229	-0.699829	-0.944519	-0.900879
	-42.36	-0.130066	-0.234131	-0.33313	-0.411316	-0.456055	-0.601013	-0.628723	-42.363	-0.176636	-0.363953	-0.482117	-0.552002	-0.536865	-0.757813	-0.716736	-42.361	-0.247986	-0.417358	-0.562805	-0.72583	-0.699829	-0.944519	-0.900879
	-42.335	-0.130066	-0.234131	-0.33313	-0.411316	-0.456055	-0.601013	-0.628723	-42.338	-0.176636	-0.363953	-0.482117	-0.551636	-0.536865	-0.757813	-0.716736	-42.336	-0.247986	-0.417358	-0.562805	-0.72583	-0.699829	-0.944519	-0.900879
	-42.31	-0.130066	-0.234131	-0.342896	-0.411316	-0.456055	-0.601013	-0.628723	-42.313	-0.176636	-0.363953	-0.482117	-0.551636	-0.536865	-0.757813	-0.726501	-42.311	-0.247986	-0.417358	-0.562805	-0.735596	-0.699829	-0.944519	-0.900879
	-42.285	-0.12915	-0.234131	-0.342896	-0.421082	-0.456055	-0.601013	-0.628723	-42.288	-0.176636	-0.363953	-0.482117	-0.551636	-0.536865	-0.757813	-0.726501	-42.286	-0.237732	-0.407593	-0.55304	-0.72583	-0.690063	-0.934753	-0.891113
	-42.26	-0.118348	-0.234131	-0.342896	-0.421082	-0.456055	-0.601013	-0.628724	-42.263	-0.177124	-0.363953	-0.482117	-0.551636	-0.536865	-0.767578	-0.726501	-42.261	-0.226501	-0.407593	-0.55304	-0.72583	-0.690063	-0.934753	-0.891113
	-42.235	-0.119141	-0.234924	-0.343688	-0.421875	-0.456848	-0.601807	-0.629517	-42.238	-0.176641	-0.363958	-0.49151	-0.551636	-0.546259	-0.767578	-0.726507	-42.236	-0.226873	-0.407965	-0.553406	-0.726196	-0.69043	-0.93512	-0.891485
	-42.21	-0.128113	-0.243896	-0.352661	-0.430847	-0.46582	-0.610779	-0.638489	-42.213	-0.186035	-0.373352	-0.491882	-0.561035	-0.556396	-0.776978	-0.735901	-42.211	-0.236267	-0.417358	-0.562805	-0.735596	-0.709595	-0.944519	-0.900879
	-42.185	-0.128113	-0.243896	-0.352661	-0.430847	-0.46582	-0.610779	-0.648254	-42.188	-0.186401	-0.373718	-0.491882	-0.561401	-0.556396	-0.777344	-0.736267	-42.186	-0.236267	-0.417358	-0.562805	-0.735596	-0.709595	-0.944519	-0.910645
	-42.16	-0.137878	-0.243896	-0.352661	-0.430847	-0.46582	-0.610779	-0.648254	-42.163	-0.186401	-0.373718	-0.491882	-0.561401	-0.556396	-0.777344	-0.736267	-42.161	-0.236267	-0.417358	-0.562805	-0.735596	-0.709595	-0.944519	-0.910645
	-42.135	-0.137878	-0.253662	-0.352661	-0.430847	-0.474792	-0.610779	-0.648254	-42.138	-0.186401	-0.373718	-0.491882	-0.571167	-0.546997	-0.777344	-0.736267	-42.136	-0.246033	-0.417358	-0.562805	-0.735596	-0.709229	-0.954285	-0.910645
	-42.11	-0.137878	-0.252869	-0.351868	-0.430847	-0.46582	-0.610779	-0.648254	-42.113	-0.186401	-0.373718	-0.482483	-0.571167	-0.546631	-0.777344	-0.736267	-42.111	-0.246033	-0.416992	-0.562439	-0.735596	-0.699829	-0.954285	-0.910645
	-42.085	-0.137878	-0.243896	-0.342896	-0.430847	-0.46582	-0.620544	-0.648254	-42.088	-0.186401	-0.364319	-0.482117	-0.571167	-0.546631	-0.777344	-0.736267	-42.086	-0.246033	-0.407593	-0.562805	-0.735596	-0.699829	-0.954285	-0.910645
	-42.06	-0.137878	-0.243896	-0.342896	-0.430847	-0.46582	-0.620544	-0.647461	-42.063	-0.186395	-0.375665	-0.472351	-0.571167	-0.536865	-0.777344	-0.736261	-42.061	-0.246033	-0.407593	-0.562805	-0.735596	-0.699829	-0.954285	-0.910278
	-42.035	-0.137878	-0.243896	-0.342896	-0.430847	-0.46582	-0.620544	-0.638489	-42.038	-0.176636	-0.365906	-0.472351	-0.561401	-0.536865	-0.767578	-0.717102	-42.036	-0.246033	-0.407593	-0.562805	-0.735596	-0.699829	-0.954285	-0.900879
	-42.01	-0.127319	-0.234131	-0.33313	-0.421082	-0.456055	-0.609985	-0.628723	-42.013	-0.176636	-0.365906	-0.472351	-0.561401	-0.536865	-0.767578	-0.716736	-42.011	-0.245667	-0.407593	-0.562805	-0.735596	-0.699829	-0.953918	-0.900879
	-41.985	-0.118347	-0.234131	-0.344849	-0.420288	-0.456055	-0.601013	-0.628723	-41.988	-0.167236	-0.365906	-0.472351	-0.561401	-0.536865	-0.758179	-0.716736	-41.986	-0.236267	-0.417358	-0.562805	-0.735229	-0.699829	-0.944519	-0.900879
	-41.96	-0.119146	-0.23493	-0.345642	-0.412109	-0.456848	-0.601807	-0.629522	-41.963	-0.16687	-0.365906	-0.493469	-0.552002	-0.546265	-0.757813	-0.716736	-41.961	-0.236639	-0.41773	-0.563171	-0.726196	-0.700195	-0.944885	-0.901251
	-41.935	-0.128113	-0.243896	-0.354614	-0.421082	-0.46582	-0.610779	-0.638489	-41.938	-0.17627	-0.375305	-0.493835	-0.561035	-0.546631	-0.767212	-0.735901	-41.936	-0.246033	-0.427124	-0.572571	-0.735596	-0.709595	-0.954285	-0.910645
	-41.91	-0.128113	-0.243896	-0.354614	-0.421082	-0.46582	-0.610779	-0.638489	-41.913	-0.186401	-0.375671	-0.493835	-0.561401	-0.55835	-0.767578	-0.736267	-41.911	-0.246027	-0.427118	-0.572571	-0.735596	-0.709595	-0.954285	-0.910639
	-41.885	-0.128113	-0.243896	-0.354614	-0.421082	-0.46582	-0.610779	-0.638489	-41.888	-0.186401	-0.375671	-0.493835	-0.561401	-0.55835	-0.767578	-0.736267	-41.886	-0.236267	-0.417358	-0.562811	-0.72583	-0.699835	-0.944519	-0.900879
	-41.86	-0.128113	-0.243896	-0.354614	-0.421082	-0.46582	-0.610779	-0.638489	-41.863	-0.186401	-0.375671	-0.493835	-0.561401	-0.55835	-0.767578	-0.736267	-41.861	-0.236267	-0.417358	-0.562805	-0.72583	-0.699829	-0.944519	-0.900879
	-41.835	-0.128113	-0.243896	-0.354614	-0.421082	-0.46582	-0.610779	-0.638489	-41.838	-0.186401	-0.375671	-0.493835	-0.561401	-0.55835	-0.777344	-0.736267	-41.836	-0.236267	-0.417358	-0.562805	-0.72583	-0.699829	-0.944519	-0.900879
	-41.81	-0.128113	-0.243896	-0.353821	-0.421082	-0.46582	-0.610779	-0.638489	-41.813	-0.186401	-0.375671	-0.484436	-0.561401	-0.55835	-0.777344	-0.736267	-41.811	-0.236267	-0.417358	-0.562439	-0.735596	-0.699829	-0.944519	-0.900879
	-41.785	-0.128113	-0.243896	-0.344849	-0.421082	-0.46582	-0.610779	-0.638489	-41.788	-0.186401	-0.375671	-0.48407	-0.561401	-0.55835	-0.777344	-0.736267	-41.786	-0.236267	-0.417358	-0.55304	-0.735596	-0.699829	-0.944519	-0.900879
	-41.76	-0.128113	-0.243896	-0.344849	-0.421082	-0.46582	-0.610779	-0.638489	-41.763	-0.186401	-0.375671	-0.48407	-0.561401	-0.55835	-0.777344	-0.736267	-41.761	-0.236267	-0.417358	-0.55304	-0.735596	-0.699829	-0.944519	-0.900879
	-41.735	-0.128113	-0.243896	-0.344849	-0.421082	-0.46582	-0.610779	-0.637695	-41.738	-0.186395	-0.375665	-0.47431	-0.561401	-0.54859	-0.777344	-0.736261	-41.736	-0.236267	-0.417358	-0.55304	-0.735596	-0.699829	-0.944519	-0.900513
	-41.71	-0.127319	-0.243896	-0.344849	-0.421082	-0.46582	-0.610779	-0.628723	-41.713	-0.176636	-0.365906	-0.474304	-0.561401	-0.548584	-0.767578	-0.717102	-41.711	-0.235901	-0.417358	-0.55304	-0.735596	-0.699829	-0.944519	-0.900879
	-41.685	-0.118347	-0.243103	-0.344849	-0.4328	-0.465027	-0.610779	-0.638489	-41.688	-0.167236	-0.365906	-0.474304	-0.561401	-0.539185	-0.767578	-0.716736	-41.686	-0.236267	-0.416992	-0.55304	-0.735596	-0.699463	-0.944519	-0.900879
	-41.66	-0.118347	-0.234131	-0.344849	-0.4328	-0.46582	-0.610779	-0.638489	-41.663	-0.176636	-0.356506	-0.474304	-0.561401	-0.538818	-0.767578	-0.716736	-41.661	-0.236267	-0.407593	-0.55304	-0.735596	-0.690063	-0.944519	-0.900879
	-41.635	-0.118347	-0.243896	-0.344849	-0.4328	-0.46582	-0.610779	-0.638489	-41.638	-0.176636	-0.365906	-0.474304	-0.561401	-0.538818	-0.767578	-0.716736	-41.636	-0.236267	-0.407593	-0.55304	-0.735596	-0.690063	-0.944519	-0.900879
	-41.61	-0.118347	-0.243896	-0.354614	-0.4328	-0.46582	-0.610779	-0.638489	-41.613	-0.176636	-0.365906	-0.474304	-0.561401	-0.538818	-0.767578	-0.716736	-41.611	-0.236267	-0.407593	-0.55304	-0.735596	-0.699829	-0.944519	-0.900879
	-41.585	-0.119146	-0.244695	-0.355408	-0.433594	-0.466614	-0.611572	-0.639288	-41.588	-0.176636	-0.365906	-0.483704	-0.561401	-0.548218	-0.767578	-0.716736	-41.586	-0.236639	-0.407965	-0.553406	-0.735962	-0.700195	-0.944885	-0.901251
	-41.56	-0.128113	-0.253662	-0.36438	-0.442566	-0.475586	-0.620544	-0.648254	-41.563	-0.186035	-0.375305	-0.493835	-0.570801	-0.548584	-0.776978	-0.726135	-41.561	-0.246033	-0.417358	-0.574524	-0.745361	-0.709595	-0.96405	-0.910645
	-41.535	-0.139832	-0.253662	-0.36438	-0.442566	-0.475586	-0.620544	-0.648254	-41.538	-0.186401	-0.375671	-0.493835	-0.571167	-0.548584	-0.777344	-0.726501	-41.536	-0.246033	-0.417358	-0.574524	-0.745361	-0.709595	-0.96405	-0.910645
	-41.51	-0.128113	-0.241943	-0.352661	-0.430847	-0.463867	-0.618591	-0.636536	-41.513	-0.186401	-0.375671	-0.493835	-0.571167	-0.548584	-0.777344	-0.726501	-41.511	-0.246033	-0.427124	-0.574524	-0.745361	-0.709595	-0.96405	-0.910645
	-41.485	-0.128113	-0.241943	-0.351746	-0.430847	-0.463867	-0.618591	-0.636536	-41.488	-0.186401	-0.375671	-0.482605	-0.571167	-0.55835	-0.777344	-0.726501	-41.486	-0.236267	-0.417358	-0.56427	-0.735596	-0.699829	-0.954285	-0.900879
	-41.46	-0.128113	-0.241943	-0.340942	-0.430847	-0.463867	-0.618591	-0.636536	-41.463	-0.186401	-0.375671	-0.482117	-0.571167	-0.55835	-0.777344	-0.736267	-41.461	-0.236267	-0.417358	-0.55304	-0.735596	-0.699829	-0.954285	-0.900879
	-41.435	-0.128113	-0.241943	-0.340942	-0.430847	-0.463867	-0.617798	-0.636536	-41.438	-0.186401	-0.375671	-0.482117	-0.571167	-0.55835	-0.787109	-0.736267	-41.436	-0.236267	-0.417358	-0.55304	-0.735596	-0.699829	-0.953918	-0.900879
	-41.41	-0.128113	-0.241943	-0.340942	-0.430847	-0.463867	-0.608826	-0.636536	-41.413	-0.186401	-0.375671	-0.482117	-0.571167	-0.55835	-0.77771	-0.736267	-41.411	-0.236267	-0.417358	-0.55304	-0.735596	-0.699829	-0.944519	-0.900879
	-41.385	-0.128113	-0.241943	-0.340942	-0.430847	-0.463867	-0.608826	-0.63562	-41.388	-0.186401	-0.375671	-0.472351	-0.571167	-0.548584	-0.777344	-0.736267	-41.386	-0.236267	-0.417358	-0.55304	-0.735596	-0.699829	-0.944519	-0.900391
	-41.36	-0.128113	-0.241943	-0.350708	-0.430847	-0.463867	-0.608826	-0.624817	-41.363	-0.176636	-0.375671	-0.472351	-0.561401	-0.548584	-0.767578	-0.715271	-41.361	-0.236267	-0.417358	-0.55304	-0.735596	-0.699829	-0.944519	-0.88916
	-41.335	-0.128113	-0.241943	-0.350708	-0.430847	-0.463867	-0.608826	-0.624817	-41.338	-0.186401	-0.375671	-0.482117	-0.561401	-0.548584	-0.767578	-0.714783	-41.336	-0.236267	-0.417358	-0.55304	-0.735596	-0.699829	-0.944519	-0.88916
	-41.31	-0.128113	-0.241943	-0.350708	-0.430847	-0.463867	-0.608826	-0.634583	-41.313	-0.186401	-0.375671	-0.482117	-0.561401	-0.548584	-0.767578	-0.714783	-41.311	-0.236267	-0.417358	-0.55304	-0.745361	-0.699829	-0.944519	-0.88916
	-41.285	-0.127319	-0.241943	-0.350708	-0.430054	-0.463867	-0.608826	-0.634583	-41.288	-0.186401	-0.375671	-0.482117	-0.571167	-0.548584	-0.767578	-0.714783	-41.286	-0.235901	-0.417358	-0.55304	-0.744995	-0.699829	-0.944519	-0.88916
	-41.26	-0.128113	-0.250793	-0.350708	-0.421082	-0.463074	-0.608826	-0.634583	-41.263	-0.177002	-0.375671	-0.482117	-0.561768	-0.54895	-0.767578	-0.714783	-41.261	-0.226501	-0.41687	-0.562805	-0.735596	-0.699463	-0.944519	-0.88916
	-41.235	-0.128113	-0.23999	-0.350708	-0.430847	-0.463867	-0.608826	-0.634583	-41.238	-0.176636	-0.364441	-0.482117	-0.561401	-0.548584	-0.767578	-0.714783	-41.236	-0.23822	-0.40564	-0.562805	-0.735596	-0.690063	-0.944519	-0.88916
	-41.21	-0.128113	-0.23999	-0.350708	-0.430847	-0.463867	-0.608826	-0.634583	-41.213	-0.176636	-0.363953	-0.482117	-0.561401	-0.548584	-0.767578	-0.726501	-41.211	-0.238214	-0.405634	-0.562805	-0.735596	-0.690063	-0.944519	-0.889154
	-41.185	-0.128113	-0.23999	-0.350708	-0.430847	-0.463867	-0.608826	-0.634583	-41.188	-0.176636	-0.363953	-0.491882	-0.561401	-0.548584	-0.767578	-0.726501	-41.186	-0.228455	-0.395874	-0.55304	-0.72583	-0.680298	-0.934753	-0.88916
	-41.16	-0.128113	-0.23999	-0.350708	-0.430847	-0.463867	-0.608826	-0.634583	-41.163	-0.176636	-0.363953	-0.491882	-0.561401	-0.548584	-0.767578	-0.726501	-41.161	-0.228455	-0.395874	-0.55304	-0.72583	-0.680298	-0.934753	-0.88916
	-41.135	-0.128113	-0.23999	-0.350708	-0.430847	-0.463867	-0.608826	-0.634583	-41.138	-0.176636	-0.363953	-0.491882	-0.561401	-0.548584	-0.767578	-0.726501	-41.136	-0.228455	-0.395874	-0.55304	-0.72583	-0.680298	-0.934753	-0.88916
	-41.11	-0.128113	-0.23999	-0.35968	-0.430847	-0.463867	-0.608826	-0.634583	-41.113	-0.186394	-0.363945	-0.470771	-0.561401	-0.536872	-0.777344	-0.726494	-41.111	-0.228455	-0.395874	-0.552673	-0.72583	-0.680298	-0.934753	-0.88916
	-41.085	-0.118347	-0.230225	-0.340942	-0.421082	-0.454102	-0.608826	-0.624817	-41.088	-0.174683	-0.352234	-0.470398	-0.549683	-0.536865	-0.765625	-0.714783	-41.086	-0.228455	-0.395874	-0.543274	-0.72583	-0.680298	-0.934753	-0.88916
	-41.06	-0.118347	-0.230225	-0.340942	-0.421082	-0.454102	-0.608826	-0.624817	-41.063	-0.174683	-0.352234	-0.470398	-0.549683	-0.546631	-0.765625	-0.714783	-41.061	-0.228455	-0.395874	-0.55304	-0.72583	-0.680298	-0.934753	-0.88916
	-41.035	-0.118347	-0.230225	-0.340942	-0.421082	-0.454102	-0.608826	-0.624817	-41.038	-0.174683	-0.362	-0.470398	-0.559448	-0.546631	-0.765625	-0.714783	-41.036	-0.228455	-0.395874	-0.55304	-0.72583	-0.680298	-0.934753	-0.88916
	-41.01	-0.118347	-0.230225	-0.340942	-0.421082	-0.454102	-0.608826	-0.624817	-41.013	-0.174683	-0.362	-0.470398	-0.559448	-0.546631	-0.765625	-0.714783	-41.011	-0.228455	-0.40564	-0.55304	-0.72583	-0.690063	-0.944519	-0.88916
	-40.985	-0.118347	-0.230225	-0.340942	-0.421082	-0.454102	-0.608032	-0.624817	-40.988	-0.174683	-0.362	-0.470398	-0.559448	-0.546631	-0.765625	-0.714783	-40.986	-0.228455	-0.40564	-0.55304	-0.72583	-0.690063	-0.944153	-0.88916
	-40.96	-0.118347	-0.230225	-0.340942	-0.421082	-0.46582	-0.59906	-0.624817	-40.963	-0.174683	-0.362	-0.480164	-0.559448	-0.546631	-0.756226	-0.714783	-40.961	-0.23822	-0.40564	-0.55304	-0.72583	-0.690063	-0.934753	-0.88916
	-40.935	-0.128113	-0.230225	-0.340942	-0.420288	-0.46582	-0.59906	-0.636536	-40.938	-0.174683	-0.362	-0.480164	-0.559448	-0.546631	-0.755859	-0.724548	-40.936	-0.23822	-0.40564	-0.55304	-0.735229	-0.690063	-0.934753	-0.88916
	-40.91	-0.128113	-0.230225	-0.340942	-0.411316	-0.46582	-0.59906	-0.636536	-40.913	-0.184448	-0.362	-0.480164	-0.550049	-0.546631	-0.765625	-0.724548	-40.911	-0.238214	-0.405634	-0.55304	-0.72583	-0.690063	-0.934753	-0.889154
	-40.885	-0.127319	-0.230225	-0.349915	-0.411316	-0.46582	-0.59906	-0.636536	-40.888	-0.184448	-0.362	-0.460999	-0.549683	-0.536865	-0.765625	-0.724548	-40.886	-0.228088	-0.395874	-0.552679	-0.716064	-0.680304	-0.924988	-0.88916
	-40.86	-0.118347	-0.241943	-0.340942	-0.411316	-0.46582	-0.59906	-0.636536	-40.863	-0.165283	-0.352234	-0.460632	-0.539917	-0.536865	-0.755859	-0.714783	-40.861	-0.218689	-0.395874	-0.543274	-0.716064	-0.680298	-0.924988	-0.88916
	-40.835	-0.119146	-0.242742	-0.341736	-0.412109	-0.46582	-0.599854	-0.637335	-40.838	-0.164917	-0.352234	-0.470032	-0.539917	-0.546631	-0.755859	-0.714783	-40.836	-0.219061	-0.396246	-0.54364	-0.716431	-0.680298	-0.925354	-0.889532
	-40.81	-0.128113	-0.250916	-0.350708	-0.430847	-0.46582	-0.608826	-0.646301	-40.813	-0.174317	-0.371399	-0.470398	-0.561035	-0.546631	-0.765259	-0.724182	-40.811	-0.228455	-0.405273	-0.55304	-0.72583	-0.680298	-0.934753	-0.898926
	-40.785	-0.128113	-0.241943	-0.350708	-0.430847	-0.46582	-0.608826	-0.646301	-40.788	-0.174683	-0.362366	-0.470398	-0.561401	-0.546631	-0.765625	-0.724548	-40.786	-0.228455	-0.395874	-0.55304	-0.72583	-0.680298	-0.944519	-0.898926
	-40.76	-0.118347	-0.232178	-0.340942	-0.421082	-0.456055	-0.608826	-0.636536	-40.763	-0.174683	-0.362	-0.480164	-0.561401	-0.546631	-0.765625	-0.724548	-40.761	-0.23822	-0.395874	-0.562805	-0.72583	-0.680298	-0.944519	-0.898926
	-40.735	-0.118347	-0.232178	-0.340942	-0.421082	-0.456055	-0.608032	-0.635742	-40.738	-0.174683	-0.362	-0.480164	-0.561401	-0.546631	-0.765625	-0.724548	-40.736	-0.238213	-0.395867	-0.562805	-0.72583	-0.680298	-0.944153	-0.898552
	-40.71	-0.118347	-0.232178	-0.340942	-0.421082	-0.456055	-0.59906	-0.62677	-40.713	-0.184448	-0.362	-0.480164	-0.561401	-0.546631	-0.756226	-0.724915	-40.711	-0.226501	-0.384155	-0.551086	-0.714111	-0.668579	-0.923035	-0.877441
	-40.685	-0.118347	-0.232178	-0.340942	-0.421082	-0.456055	-0.59906	-0.62677	-40.688	-0.184448	-0.362	-0.480164	-0.561401	-0.546631	-0.755859	-0.724548	-40.686	-0.226501	-0.384155	-0.551086	-0.714111	-0.680298	-0.923035	-0.887207
	-40.66	-0.117554	-0.232178	-0.349915	-0.421082	-0.456055	-0.59906	-0.62677	-40.663	-0.184448	-0.362	-0.470764	-0.561401	-0.546631	-0.755859	-0.724548	-40.661	-0.226135	-0.384155	-0.55072	-0.714111	-0.680298	-0.923035	-0.887207
	-40.635	-0.108582	-0.232178	-0.340942	-0.420166	-0.456055	-0.59906	-0.62677	-40.638	-0.175049	-0.362	-0.460632	-0.561401	-0.536865	-0.755859	-0.724548	-40.636	-0.216736	-0.384155	-0.541321	-0.713623	-0.680298	-0.9328	-0.887207
	-40.61	-0.108582	-0.232178	-0.340942	-0.409363	-0.456055	-0.59906	-0.62677	-40.613	-0.164917	-0.352234	-0.460632	-0.550171	-0.546631	-0.757813	-0.714783	-40.611	-0.226501	-0.395874	-0.551086	-0.702393	-0.680298	-0.9328	-0.887207
	-40.585	-0.119146	-0.232977	-0.341736	-0.410156	-0.456848	-0.599854	-0.627569	-40.588	-0.164917	-0.352234	-0.470032	-0.549683	-0.55603	-0.757813	-0.714783	-40.586	-0.226873	-0.396246	-0.551453	-0.712524	-0.680664	-0.933167	-0.887579
	-40.56	-0.128113	-0.24115	-0.350708	-0.419128	-0.46582	-0.608826	-0.636536	-40.563	-0.174317	-0.371399	-0.480164	-0.559082	-0.556396	-0.767212	-0.724182	-40.561	-0.236267	-0.405273	-0.560852	-0.721924	-0.690063	-0.942566	-0.896973
	-40.535	-0.128113	-0.232178	-0.350708	-0.419128	-0.474792	-0.608826	-0.636536	-40.538	-0.184448	-0.362366	-0.480164	-0.559448	-0.546997	-0.767578	-0.724548	-40.536	-0.236261	-0.395868	-0.560852	-0.721924	-0.689697	-0.942566	-0.906733
	-40.51	-0.128113	-0.241943	-0.350708	-0.419128	-0.46582	-0.608826	-0.636536	-40.513	-0.184448	-0.362	-0.480164	-0.559448	-0.546631	-0.767578	-0.724548	-40.511	-0.226501	-0.386108	-0.551092	-0.712158	-0.670538	-0.9328	-0.896973
	-40.485	-0.128113	-0.241943	-0.350708	-0.428894	-0.46582	-0.608826	-0.646301	-40.488	-0.184448	-0.362	-0.480164	-0.559448	-0.546631	-0.767578	-0.724548	-40.486	-0.236267	-0.386108	-0.560852	-0.712158	-0.680298	-0.9328	-0.896973
	-40.46	-0.127319	-0.241943	-0.350708	-0.428894	-0.46582	-0.618591	-0.645508	-40.463	-0.184448	-0.362	-0.470398	-0.559448	-0.536865	-0.767578	-0.734314	-40.461	-0.235901	-0.386108	-0.560852	-0.712158	-0.680298	-0.9328	-0.896606
	-40.435	-0.118341	-0.241937	-0.350708	-0.428894	-0.46582	-0.618591	-0.63653	-40.438	-0.165283	-0.352234	-0.470398	-0.549683	-0.536865	-0.767578	-0.715149	-40.436	-0.226501	-0.386108	-0.560852	-0.712158	-0.680298	-0.942566	-0.887207
	-40.41	-0.108582	-0.232178	-0.340149	-0.419128	-0.456055	-0.608032	-0.62677	-40.413	-0.164917	-0.352234	-0.470764	-0.559448	-0.546631	-0.767578	-0.714783	-40.411	-0.226501	-0.395874	-0.560486	-0.712158	-0.680298	-0.9422	-0.887207
	-40.385	-0.108582	-0.232178	-0.331177	-0.418335	-0.456055	-0.59906	-0.62677	-40.388	-0.164917	-0.352234	-0.470398	-0.559448	-0.546631	-0.758179	-0.714783	-40.386	-0.226501	-0.395874	-0.551086	-0.721558	-0.680298	-0.9328	-0.896973
	-40.36	-0.109375	-0.232971	-0.341735	-0.410156	-0.456848	-0.599854	-0.627563	-40.363	-0.164923	-0.35224	-0.479792	-0.550049	-0.556025	-0.757813	-0.714788	-40.361	-0.226868	-0.39624	-0.561218	-0.712524	-0.680664	-0.933167	-0.897339
	-40.335	-0.118347	-0.24115	-0.350708	-0.419128	-0.46582	-0.608826	-0.636536	-40.338	-0.174316	-0.371399	-0.480164	-0.559082	-0.556396	-0.767212	-0.724182	-40.336	-0.236267	-0.395508	-0.560852	-0.712158	-0.680298	-0.9328	-0.896973
	-40.31	-0.128113	-0.232178	-0.350708	-0.419128	-0.465027	-0.608826	-0.636536	-40.313	-0.186401	-0.362366	-0.480164	-0.559448	-0.546997	-0.767578	-0.724548	-40.311	-0.236267	-0.386108	-0.560852	-0.712158	-0.689697	-0.9328	-0.896973
	-40.285	-0.128113	-0.232178	-0.350708	-0.419128	-0.456055	-0.608826	-0.636536	-40.288	-0.186395	-0.361994	-0.470398	-0.559448	-0.536865	-0.767578	-0.724542	-40.286	-0.236267	-0.386108	-0.560852	-0.712158	-0.680298	-0.942566	-0.896973
	-40.26	-0.128113	-0.232178	-0.350708	-0.419128	-0.456055	-0.608826	-0.636536	-40.263	-0.176636	-0.352234	-0.470398	-0.549683	-0.536865	-0.757813	-0.724548	-40.261	-0.236267	-0.395874	-0.560852	-0.712158	-0.680298	-0.942566	-0.908691
	-40.235	-0.127319	-0.232178	-0.349915	-0.419128	-0.456055	-0.608826	-0.635742	-40.238	-0.176636	-0.352234	-0.472717	-0.549683	-0.546631	-0.757813	-0.724548	-40.236	-0.235895	-0.395868	-0.560486	-0.723877	-0.680298	-0.942566	-0.908319
	-40.21	-0.118347	-0.232178	-0.340942	-0.419128	-0.456055	-0.608826	-0.62677	-40.213	-0.167236	-0.352234	-0.472351	-0.549683	-0.546631	-0.757813	-0.715149	-40.211	-0.216736	-0.386108	-0.55304	-0.714111	-0.670532	-0.9328	-0.88916
	-40.185	-0.118347	-0.232178	-0.340942	-0.428101	-0.456055	-0.608032	-0.62677	-40.188	-0.16687	-0.352234	-0.472351	-0.559448	-0.546631	-0.767578	-0.714783	-40.186	-0.226501	-0.386108	-0.55304	-0.713745	-0.670532	-0.932434	-0.88916
	-40.16	-0.118347	-0.232178	-0.340942	-0.419128	-0.456055	-0.59906	-0.62677	-40.163	-0.16687	-0.352234	-0.472351	-0.550049	-0.546631	-0.758179	-0.714783	-40.161	-0.226501	-0.386108	-0.55304	-0.704346	-0.680298	-0.923035	-0.88916
	-40.135	-0.118347	-0.241943	-0.340942	-0.419128	-0.46582	-0.59906	-0.62677	-40.138	-0.176636	-0.352234	-0.472351	-0.549683	-0.546631	-0.757813	-0.714783	-40.136	-0.226501	-0.386108	-0.55304	-0.704346	-0.680298	-0.934753	-0.88916
	-40.11	-0.118347	-0.241943	-0.350708	-0.419128	-0.46582	-0.59906	-0.636536	-40.113	-0.17663	-0.352228	-0.462591	-0.549683	-0.536871	-0.757813	-0.714777	-40.111	-0.226502	-0.386109	-0.55304	-0.704346	-0.680298	-0.934753	-0.889161
	-40.085	-0.119263	-0.242066	-0.35083	-0.420044	-0.466736	-0.599976	-0.637452	-40.088	-0.16687	-0.342468	-0.464417	-0.539917	-0.548096	-0.748047	-0.705017	-40.086	-0.226991	-0.395997	-0.562927	-0.7146	-0.680786	-0.935242	-0.889649
	-40.06	-0.119385	-0.234131	-0.342896	-0.421082	-0.467773	-0.601013	-0.638489	-40.063	-0.178101	-0.3443	-0.474304	-0.551147	-0.548584	-0.759277	-0.716248	-40.061	-0.237732	-0.388062	-0.554993	-0.716064	-0.682251	-0.936707	-0.900879
	-40.035	-0.108582	-0.234131	-0.342896	-0.421082	-0.466858	-0.601013	-0.638489	-40.038	-0.167358	-0.354187	-0.474304	-0.551636	-0.537354	-0.759766	-0.716736	-40.036	-0.226501	-0.388062	-0.554993	-0.716064	-0.681763	-0.936707	-0.900879
	-40.01	-0.108582	-0.234131	-0.342896	-0.421082	-0.456055	-0.601013	-0.638489	-40.013	-0.16687	-0.354187	-0.474304	-0.551636	-0.546631	-0.759766	-0.726501	-40.011	-0.226501	-0.388062	-0.554993	-0.716064	-0.670532	-0.936707	-0.900879
	-39.985	-0.118347	-0.234131	-0.342896	-0.421082	-0.456055	-0.60022	-0.638489	-39.988	-0.16687	-0.354187	-0.474304	-0.561401	-0.546631	-0.769531	-0.726501	-39.986	-0.226501	-0.388062	-0.564758	-0.716064	-0.680298	-0.93634	-0.900879
	-39.96	-0.118347	-0.234131	-0.342896	-0.421082	-0.456055	-0.591248	-0.638489	-39.963	-0.176636	-0.354187	-0.474304	-0.561401	-0.546631	-0.760132	-0.726501	-39.961	-0.226496	-0.388056	-0.564758	-0.716064	-0.680298	-0.936707	-0.900873
	-39.935	-0.118347	-0.234131	-0.342896	-0.420288	-0.456055	-0.591248	-0.637695	-39.938	-0.176636	-0.354187	-0.474304	-0.561401	-0.546631	-0.759766	-0.726501	-39.936	-0.216736	-0.388062	-0.554993	-0.715698	-0.670532	-0.926941	-0.900513
	-39.91	-0.118347	-0.243896	-0.342896	-0.411316	-0.456055	-0.591248	-0.628723	-39.913	-0.17663	-0.354181	-0.464539	-0.552002	-0.536865	-0.759766	-0.717096	-39.911	-0.228455	-0.388062	-0.554993	-0.706299	-0.670532	-0.926941	-0.891113
	-39.885	-0.119146	-0.243902	-0.342896	-0.412109	-0.456848	-0.601807	-0.629522	-39.888	-0.16687	-0.344421	-0.474304	-0.54187	-0.546265	-0.75	-0.70697	-39.886	-0.228821	-0.388062	-0.554993	-0.706665	-0.670898	-0.927307	-0.891479
	-39.86	-0.128113	-0.243896	-0.34289	-0.430847	-0.465815	-0.610779	-0.638489	-39.863	-0.17627	-0.354187	-0.474304	-0.55127	-0.546631	-0.759399	-0.71637	-39.861	-0.23822	-0.388062	-0.564758	-0.716064	-0.690063	-0.936707	-0.900879
	-39.835	-0.128113	-0.243896	-0.342896	-0.430847	-0.46582	-0.610779	-0.638489	-39.838	-0.176636	-0.354187	-0.474304	-0.551636	-0.546631	-0.759766	-0.716736	-39.836	-0.238214	-0.388056	-0.564758	-0.716064	-0.690063	-0.936707	-0.900873
	-39.81	-0.127319	-0.243896	-0.352661	-0.430847	-0.46582	-0.610779	-0.638489	-39.813	-0.186401	-0.354187	-0.474304	-0.551636	-0.546631	-0.759766	-0.726501	-39.811	-0.228088	-0.378296	-0.554993	-0.716064	-0.680298	-0.936707	-0.891113
	-39.785	-0.118347	-0.243896	-0.352661	-0.430847	-0.46582	-0.610779	-0.638489	-39.788	-0.177002	-0.354187	-0.474304	-0.551636	-0.55835	-0.769531	-0.726501	-39.786	-0.228455	-0.388062	-0.554993	-0.716064	-0.680298	-0.936707	-0.900879
	-39.76	-0.118341	-0.243891	-0.352661	-0.430054	-0.474792	-0.610779	-0.638483	-39.763	-0.176636	-0.354187	-0.474304	-0.561401	-0.54895	-0.769531	-0.726501	-39.761	-0.228455	-0.388062	-0.564758	-0.715698	-0.679932	-0.936707	-0.900879
	-39.735	-0.108582	-0.234131	-0.342901	-0.411316	-0.456061	-0.601013	-0.628723	-39.738	-0.176636	-0.354187	-0.474304	-0.552002	-0.548584	-0.769531	-0.726501	-39.736	-0.228448	-0.388055	-0.564758	-0.706299	-0.680298	-0.936707	-0.900873
	-39.71	-0.108582	-0.234131	-0.342896	-0.411316	-0.456055	-0.601013	-0.628724	-39.713	-0.176636	-0.354187	-0.474304	-0.551636	-0.538818	-0.769531	-0.726501	-39.711	-0.218689	-0.378296	-0.554993	-0.696533	-0.670532	-0.936707	-0.891113
	-39.685	-0.119146	-0.23493	-0.342896	-0.412109	-0.456848	-0.600891	-0.639288	-39.688	-0.166876	-0.344427	-0.474304	-0.54187	-0.548218	-0.759766	-0.716742	-39.686	-0.228821	-0.378662	-0.554993	-0.706665	-0.670898	-0.936584	-0.891479
	-39.66	-0.128113	-0.243103	-0.342896	-0.421082	-0.46582	-0.59906	-0.647461	-39.663	-0.17627	-0.353821	-0.474304	-0.55127	-0.548584	-0.757935	-0.726135	-39.661	-0.23822	-0.387695	-0.554993	-0.716064	-0.680298	-0.934753	-0.910278
	-39.635	-0.127319	-0.234131	-0.342896	-0.421082	-0.46582	-0.59906	-0.638489	-39.638	-0.186401	-0.344788	-0.474304	-0.551636	-0.548584	-0.757813	-0.726868	-39.636	-0.237854	-0.378296	-0.564758	-0.716064	-0.680298	-0.934753	-0.900879
	-39.61	-0.118347	-0.234131	-0.342896	-0.421082	-0.46582	-0.59906	-0.638489	-39.613	-0.177002	-0.344421	-0.474304	-0.551636	-0.548584	-0.757813	-0.726501	-39.611	-0.228448	-0.388055	-0.564758	-0.716064	-0.680298	-0.934753	-0.900873
	-39.585	-0.118347	-0.243896	-0.342896	-0.421082	-0.46582	-0.59906	-0.638489	-39.588	-0.176636	-0.344421	-0.474304	-0.551636	-0.55835	-0.757813	-0.726501	-39.586	-0.218689	-0.378296	-0.554993	-0.706299	-0.680298	-0.934753	-0.891113
	-39.56	-0.118347	-0.243896	-0.342896	-0.421082	-0.46582	-0.610779	-0.638489	-39.563	-0.176636	-0.35614	-0.474304	-0.551636	-0.55835	-0.757813	-0.726501	-39.561	-0.228455	-0.378296	-0.554993	-0.706299	-0.680298	-0.934753	-0.891113
	-39.535	-0.118347	-0.243896	-0.354614	-0.430847	-0.46582	-0.610779	-0.638489	-39.538	-0.176629	-0.356133	-0.472351	-0.561401	-0.546631	-0.767578	-0.726494	-39.536	-0.228455	-0.378296	-0.564758	-0.716064	-0.680298	-0.934753	-0.900879
	-39.51	-0.118347	-0.243896	-0.354614	-0.430847	-0.46582	-0.610779	-0.638489	-39.513	-0.164917	-0.344421	-0.472351	-0.549683	-0.546631	-0.755859	-0.714783	-39.511	-0.228455	-0.378296	-0.564758	-0.716064	-0.680298	-0.934753	-0.900879
	-39.485	-0.118347	-0.243896	-0.354614	-0.430054	-0.465027	-0.610779	-0.638489	-39.488	-0.174683	-0.344421	-0.472351	-0.549683	-0.537231	-0.755859	-0.714783	-39.486	-0.228455	-0.378296	-0.564758	-0.715698	-0.689697	-0.934753	-0.900879
	-39.46	-0.11914	-0.244689	-0.354492	-0.421875	-0.456848	-0.610779	-0.639282	-39.463	-0.174683	-0.344421	-0.47052	-0.540283	-0.546265	-0.755859	-0.726501	-39.461	-0.228827	-0.378668	-0.564636	-0.706665	-0.680664	-0.944519	-0.901251
	-39.435	-0.117554	-0.243896	-0.342896	-0.421082	-0.456055	-0.601013	-0.637695	-39.438	-0.184082	-0.353821	-0.470398	-0.549316	-0.546631	-0.755859	-0.735901	-39.436	-0.24762	-0.397827	-0.562805	-0.716064	-0.690063	-0.944519	-0.910278
	-39.41	-0.108582	-0.243896	-0.342896	-0.421082	-0.456055	-0.601013	-0.628723	-39.413	-0.175049	-0.354187	-0.470398	-0.549683	-0.546631	-0.755859	-0.726868	-39.411	-0.226501	-0.386108	-0.560852	-0.704346	-0.678345	-0.9328	-0.898926
	-39.385	-0.118347	-0.243896	-0.342896	-0.421082	-0.46582	-0.601013	-0.628723	-39.388	-0.174683	-0.354187	-0.480164	-0.549683	-0.546631	-0.755859	-0.726501	-39.386	-0.226501	-0.386108	-0.560852	-0.714111	-0.678345	-0.9328	-0.898926
	-39.36	-0.118347	-0.243103	-0.342896	-0.421082	-0.46582	-0.601013	-0.628723	-39.363	-0.174683	-0.354187	-0.480164	-0.559448	-0.556396	-0.755859	-0.726501	-39.361	-0.226501	-0.385742	-0.560852	-0.714111	-0.678345	-0.9328	-0.898926
	-39.335	-0.118347	-0.234131	-0.342896	-0.421082	-0.46582	-0.601013	-0.628723	-39.338	-0.174683	-0.354553	-0.470398	-0.559448	-0.546631	-0.755859	-0.726501	-39.336	-0.226501	-0.376343	-0.560852	-0.714111	-0.690063	-0.942566	-0.898926
	-39.31	-0.118347	-0.234131	-0.342896	-0.421082	-0.46582	-0.601013	-0.638489	-39.313	-0.174683	-0.344421	-0.470398	-0.549683	-0.546631	-0.755859	-0.716736	-39.311	-0.236267	-0.376343	-0.560852	-0.714111	-0.690063	-0.942566	-0.898926
	-39.285	-0.118347	-0.243896	-0.342896	-0.421082	-0.46582	-0.601013	-0.638489	-39.288	-0.174683	-0.344421	-0.470398	-0.549683	-0.546631	-0.755859	-0.716736	-39.286	-0.226501	-0.378296	-0.551086	-0.714111	-0.680298	-0.9328	-0.898926
	-39.26	-0.119146	-0.244695	-0.342896	-0.421082	-0.466614	-0.601807	-0.639288	-39.263	-0.174683	-0.344421	-0.470398	-0.549683	-0.55603	-0.755859	-0.716736	-39.261	-0.226868	-0.378662	-0.562805	-0.714111	-0.680664	-0.933167	-0.899292
	-39.235	-0.128113	-0.253662	-0.352656	-0.421082	-0.474787	-0.610779	-0.648254	-39.238	-0.184082	-0.353821	-0.470398	-0.549683	-0.546997	-0.765259	-0.735901	-39.236	-0.236267	-0.388062	-0.562805	-0.714111	-0.689697	-0.942566	-0.908691
	-39.21	-0.128113	-0.253662	-0.352661	-0.430847	-0.46582	-0.609985	-0.647461	-39.213	-0.184448	-0.354187	-0.480164	-0.549683	-0.546631	-0.765625	-0.736267	-39.211	-0.236267	-0.388062	-0.562805	-0.714111	-0.690063	-0.951965	-0.908325
	-39.185	-0.127313	-0.253656	-0.352661	-0.430847	-0.46582	-0.601013	-0.638483	-39.188	-0.184448	-0.354187	-0.480164	-0.559448	-0.556396	-0.756226	-0.726868	-39.186	-0.245667	-0.388062	-0.562805	-0.72583	-0.690063	-0.942566	-0.898926
	-39.16	-0.108582	-0.243896	-0.342896	-0.421082	-0.456055	-0.591248	-0.628723	-39.163	-0.184814	-0.363953	-0.480164	-0.559448	-0.556396	-0.755859	-0.726501	-39.161	-0.226501	-0.388062	-0.55304	-0.716064	-0.680298	-0.9328	-0.88916
	-39.135	-0.108582	-0.243103	-0.342896	-0.421082	-0.456055	-0.591248	-0.628723	-39.138	-0.184448	-0.363953	-0.480164	-0.559448	-0.556396	-0.755859	-0.726501	-39.136	-0.226501	-0.387695	-0.562805	-0.716064	-0.680298	-0.9328	-0.898926
	-39.11	-0.108582	-0.234131	-0.342896	-0.421082	-0.456055	-0.591248	-0.628723	-39.113	-0.184442	-0.354547	-0.470404	-0.559448	-0.546637	-0.755859	-0.726496	-39.111	-0.226501	-0.378296	-0.562805	-0.716064	-0.680298	-0.9328	-0.898926
	-39.085	-0.108582	-0.234131	-0.342896	-0.421082	-0.456055	-0.601013	-0.628724	-39.088	-0.174683	-0.344421	-0.470398	-0.549683	-0.546631	-0.755859	-0.716736	-39.086	-0.236267	-0.378296	-0.562805	-0.72583	-0.680298	-0.9328	-0.898926
	-39.06	-0.121099	-0.23493	-0.342896	-0.421875	-0.466614	-0.601807	-0.629522	-39.063	-0.174688	-0.344427	-0.470398	-0.549683	-0.55603	-0.755859	-0.726507	-39.061	-0.236633	-0.378662	-0.562805	-0.726196	-0.69043	-0.942932	-0.899292
	-39.035	-0.130066	-0.243896	-0.342896	-0.430847	-0.475586	-0.610779	-0.638489	-39.038	-0.184082	-0.353821	-0.470398	-0.559082	-0.556396	-0.765259	-0.735901	-39.036	-0.236267	-0.388062	-0.55304	-0.72583	-0.690063	-0.942566	-0.898926
	-39.01	-0.130066	-0.243896	-0.342896	-0.430054	-0.475586	-0.610779	-0.638489	-39.013	-0.184448	-0.354187	-0.480164	-0.559448	-0.556396	-0.765625	-0.736267	-39.011	-0.236267	-0.388062	-0.562805	-0.725464	-0.690063	-0.942566	-0.910645
	-38.985	-0.129272	-0.253662	-0.342896	-0.421082	-0.474792	-0.609985	-0.638489	-38.988	-0.196167	-0.363953	-0.480164	-0.550049	-0.556763	-0.765625	-0.736267	-38.986	-0.24762	-0.388062	-0.562805	-0.716064	-0.689697	-0.9422	-0.910645
	-38.96	-0.1203	-0.253662	-0.352661	-0.421082	-0.46582	-0.601013	-0.648254	-38.963	-0.186768	-0.363953	-0.480164	-0.549683	-0.556396	-0.756226	-0.736267	-38.961	-0.23822	-0.388062	-0.562805	-0.72583	-0.680298	-0.9328	-0.910645
	-38.935	-0.120293	-0.253655	-0.352661	-0.421082	-0.46582	-0.601013	-0.647454	-38.938	-0.186401	-0.363953	-0.480164	-0.549683	-0.556396	-0.755859	-0.736267	-38.936	-0.23822	-0.388062	-0.562805	-0.72583	-0.690063	-0.944519	-0.910278
	-38.91	-0.108582	-0.241943	-0.340942	-0.409363	-0.454102	-0.589294	-0.62677	-38.913	-0.186395	-0.363947	-0.470398	-0.561401	-0.546631	-0.755859	-0.726862	-38.911	-0.228455	-0.378296	-0.562805	-0.716064	-0.680298	-0.934753	-0.900879
	-38.885	-0.108582	-0.241028	-0.340149	-0.421082	-0.454102	-0.589294	-0.62677	-38.888	-0.176636	-0.354187	-0.460999	-0.551636	-0.546631	-0.746094	-0.716736	-38.886	-0.228455	-0.387573	-0.562439	-0.716064	-0.680298	-0.934753	-0.900879
	-38.86	-0.109375	-0.231018	-0.33197	-0.421875	-0.454895	-0.590088	-0.627563	-38.863	-0.176641	-0.342962	-0.479792	-0.551636	-0.556025	-0.757813	-0.726507	-38.861	-0.228827	-0.376715	-0.553406	-0.726196	-0.680664	-0.93512	-0.901251
	-38.835	-0.118347	-0.23999	-0.340942	-0.430847	-0.463867	-0.59906	-0.636536	-38.838	-0.186035	-0.351868	-0.480164	-0.561035	-0.556396	-0.767212	-0.735901	-38.836	-0.24798	-0.386103	-0.562805	-0.735596	-0.699829	-0.944519	-0.910639
	-38.81	-0.117554	-0.23999	-0.340942	-0.430847	-0.463867	-0.59906	-0.636536	-38.813	-0.186401	-0.352234	-0.480164	-0.561401	-0.566162	-0.767578	-0.736267	-38.811	-0.237854	-0.376343	-0.55304	-0.72583	-0.690063	-0.944519	-0.900879
	-38.785	-0.108582	-0.23999	-0.340942	-0.429932	-0.463867	-0.59906	-0.636536	-38.788	-0.186768	-0.362	-0.480164	-0.561401	-0.566162	-0.767578	-0.736267	-38.786	-0.228455	-0.376343	-0.562805	-0.725342	-0.690063	-0.944519	-0.910645
	-38.76	-0.118347	-0.23999	-0.340942	-0.419128	-0.463074	-0.59906	-0.636536	-38.763	-0.186401	-0.362	-0.480164	-0.550171	-0.556763	-0.767578	-0.736267	-38.761	-0.228455	-0.376343	-0.562805	-0.714111	-0.689697	-0.944519	-0.910645
	-38.735	-0.118347	-0.23999	-0.340942	-0.419128	-0.454102	-0.598267	-0.636536	-38.738	-0.186401	-0.362	-0.480164	-0.549683	-0.556396	-0.767578	-0.736267	-38.736	-0.23822	-0.386108	-0.562805	-0.723877	-0.680298	-0.944153	-0.910645
	-38.71	-0.118347	-0.23999	-0.349915	-0.419128	-0.454102	-0.59906	-0.636536	-38.713	-0.186401	-0.362	-0.460999	-0.559448	-0.546631	-0.758179	-0.736267	-38.711	-0.238214	-0.386103	-0.562439	-0.723877	-0.680298	-0.934753	-0.910639
	-38.685	-0.118347	-0.249756	-0.340942	-0.419128	-0.463867	-0.59906	-0.636536	-38.688	-0.176636	-0.352234	-0.472351	-0.549683	-0.546631	-0.757813	-0.726501	-38.686	-0.228455	-0.376343	-0.543274	-0.714111	-0.680298	-0.934753	-0.900879
	-38.66	-0.118347	-0.248962	-0.340942	-0.419128	-0.463867	-0.59906	-0.63562	-38.663	-0.176636	-0.352234	-0.472351	-0.549683	-0.546631	-0.757813	-0.726501	-38.661	-0.228455	-0.375977	-0.55304	-0.714111	-0.680298	-0.934753	-0.910156
	-38.635	-0.118353	-0.240789	-0.341736	-0.419922	-0.464661	-0.599854	-0.625616	-38.638	-0.176636	-0.342834	-0.48175	-0.549683	-0.565796	-0.757813	-0.725037	-38.636	-0.23822	-0.366943	-0.553406	-0.714478	-0.680664	-0.93512	-0.899292
	-38.61	-0.118347	-0.249756	-0.350703	-0.428894	-0.473627	-0.608826	-0.634583	-38.613	-0.176636	-0.361634	-0.482116	-0.559082	-0.566162	-0.767212	-0.733948	-38.611	-0.23822	-0.386108	-0.562805	-0.733643	-0.690063	-0.944519	-0.908691
	-38.585	-0.118341	-0.24975	-0.350708	-0.428894	-0.473633	-0.608826	-0.644342	-38.588	-0.186401	-0.362	-0.482117	-0.559448	-0.566162	-0.767578	-0.734314	-38.586	-0.23822	-0.386108	-0.572571	-0.733643	-0.690063	-0.954285	-0.908691
	-38.56	-0.108582	-0.23999	-0.340942	-0.419128	-0.463867	-0.59906	-0.634583	-38.563	-0.186401	-0.362	-0.482117	-0.559448	-0.566162	-0.767578	-0.734314	-38.561	-0.23822	-0.386108	-0.572571	-0.733643	-0.699829	-0.954285	-0.908691
	-38.535	-0.108582	-0.23999	-0.340149	-0.419128	-0.463867	-0.59906	-0.634583	-38.538	-0.186395	-0.361994	-0.472717	-0.559448	-0.556396	-0.767578	-0.734308	-38.536	-0.23822	-0.376343	-0.562439	-0.723877	-0.690063	-0.944519	-0.908691
	-38.51	-0.108582	-0.23999	-0.331177	-0.419128	-0.463867	-0.598267	-0.634583	-38.513	-0.176636	-0.352234	-0.472351	-0.559448	-0.556396	-0.757813	-0.724548	-38.511	-0.23822	-0.386108	-0.55304	-0.733643	-0.690063	-0.944153	-0.908691
	-38.485	-0.118347	-0.23999	-0.331177	-0.418335	-0.463074	-0.589294	-0.634583	-38.488	-0.176636	-0.352234	-0.472351	-0.559448	-0.546997	-0.748413	-0.724548	-38.486	-0.23822	-0.386108	-0.55304	-0.733276	-0.689697	-0.934753	-0.908691
	-38.46	-0.117554	-0.23999	-0.331177	-0.409363	-0.454102	-0.589294	-0.634583	-38.463	-0.176636	-0.362	-0.472351	-0.550049	-0.556396	-0.748047	-0.734314	-38.461	-0.237854	-0.386108	-0.562805	-0.723877	-0.680298	-0.944519	-0.908691
	-38.435	-0.108582	-0.239991	-0.340942	-0.409363	-0.454102	-0.589294	-0.63379	-38.438	-0.177002	-0.362	-0.472351	-0.549683	-0.556396	-0.748047	-0.734314	-38.436	-0.228455	-0.386108	-0.562805	-0.723877	-0.690063	-0.944519	-0.918091
	-38.41	-0.109497	-0.240112	-0.341858	-0.410278	-0.455017	-0.59021	-0.625732	-38.413	-0.176643	-0.362006	-0.483582	-0.549683	-0.567627	-0.748047	-0.724921	-38.411	-0.226996	-0.384284	-0.551575	-0.722412	-0.678833	-0.933289	-0.897468
	-38.385	-0.1203	-0.241943	-0.351868	-0.421082	-0.46582	-0.601013	-0.636536	-38.388	-0.187866	-0.363831	-0.47467	-0.560913	-0.568115	-0.759277	-0.735779	-38.386	-0.23822	-0.386108	-0.562432	-0.733643	-0.690057	-0.944519	-0.908691
	-38.36	-0.1203	-0.241943	-0.342896	-0.430847	-0.46582	-0.601013	-0.636536	-38.363	-0.188354	-0.363953	-0.48407	-0.561401	-0.568115	-0.769531	-0.736267	-38.361	-0.23822	-0.386108	-0.562805	-0.733643	-0.690063	-0.944519	-0.908691
	-38.335	-0.1203	-0.241943	-0.342896	-0.430847	-0.46582	-0.601013	-0.636536	-38.338	-0.188354	-0.363953	-0.48407	-0.561401	-0.568115	-0.769531	-0.736267	-38.336	-0.238214	-0.386103	-0.562805	-0.733643	-0.690063	-0.954285	-0.918451
	-38.31	-0.1203	-0.241943	-0.342896	-0.430847	-0.46582	-0.601013	-0.636536	-38.313	-0.188354	-0.363953	-0.48407	-0.561401	-0.568115	-0.769531	-0.736267	-38.311	-0.228455	-0.388062	-0.55304	-0.723877	-0.692017	-0.944519	-0.908691
	-38.285	-0.1203	-0.241943	-0.342896	-0.430847	-0.46582	-0.601013	-0.636536	-38.288	-0.188354	-0.363953	-0.48407	-0.571167	-0.568115	-0.769531	-0.736267	-38.286	-0.23822	-0.388062	-0.55304	-0.735596	-0.692017	-0.944519	-0.908691
	-38.26	-0.120301	-0.241944	-0.342896	-0.430847	-0.46582	-0.601013	-0.636536	-38.263	-0.19812	-0.363953	-0.474304	-0.571167	-0.55835	-0.769531	-0.736267	-38.261	-0.23822	-0.388062	-0.55304	-0.735596	-0.692017	-0.944519	-0.908691
	-38.235	-0.120178	-0.242737	-0.343688	-0.430847	-0.466613	-0.601807	-0.637329	-38.238	-0.18836	-0.363958	-0.483698	-0.561401	-0.567743	-0.759766	-0.726507	-38.236	-0.238104	-0.388433	-0.565125	-0.735596	-0.702148	-0.954651	-0.909063
	-38.21	-0.118341	-0.251703	-0.352661	-0.430847	-0.485352	-0.609985	-0.645502	-38.213	-0.186523	-0.373352	-0.48407	-0.561401	-0.568115	-0.769165	-0.745667	-38.211	-0.236261	-0.407587	-0.574524	-0.735596	-0.711548	-0.963684	-0.927851
	-38.185	-0.108582	-0.253662	-0.342102	-0.421082	-0.474792	-0.591248	-0.62677	-38.188	-0.186401	-0.373718	-0.47467	-0.561401	-0.558716	-0.760132	-0.736633	-38.186	-0.236267	-0.397827	-0.564392	-0.72583	-0.701416	-0.944519	-0.908691
	-38.16	-0.108582	-0.24115	-0.33313	-0.421082	-0.46582	-0.591248	-0.62677	-38.163	-0.186401	-0.373718	-0.474304	-0.561401	-0.55835	-0.759766	-0.736267	-38.161	-0.236267	-0.397461	-0.554993	-0.735596	-0.692017	-0.944519	-0.908691
	-38.135	-0.108582	-0.232178	-0.33313	-0.421082	-0.46582	-0.591248	-0.62677	-38.138	-0.186401	-0.364319	-0.48407	-0.561401	-0.55835	-0.769531	-0.736267	-38.136	-0.236267	-0.388062	-0.564758	-0.735596	-0.701782	-0.944519	-0.908691
	-38.11	-0.108582	-0.232178	-0.342896	-0.421082	-0.46582	-0.591248	-0.62677	-38.113	-0.186401	-0.363953	-0.48407	-0.561401	-0.570068	-0.769531	-0.736267	-38.111	-0.236261	-0.388056	-0.564758	-0.735596	-0.701782	-0.954285	-0.908686
	-38.085	-0.108587	-0.244695	-0.343689	-0.421875	-0.466614	-0.592041	-0.627569	-38.088	-0.186401	-0.363953	-0.493469	-0.561401	-0.579468	-0.769531	-0.736267	-38.086	-0.236273	-0.388433	-0.555359	-0.726196	-0.692383	-0.944885	-0.911016
	-38.06	-0.108582	-0.253662	-0.352661	-0.430847	-0.475586	-0.601013	-0.636536	-38.063	-0.186402	-0.373352	-0.493835	-0.570801	-0.579834	-0.778931	-0.745667	-38.061	-0.236267	-0.397827	-0.564758	-0.745361	-0.701782	-0.954285	-0.92041
	-38.035	-0.118347	-0.253662	-0.352661	-0.430847	-0.475586	-0.601013	-0.636536	-38.038	-0.186395	-0.373712	-0.48407	-0.580933	-0.570068	-0.779297	-0.746027	-38.036	-0.236267	-0.397827	-0.574524	-0.745361	-0.711548	-0.954285	-0.92041
	-38.01	-0.118347	-0.253662	-0.352661	-0.430847	-0.475586	-0.601013	-0.636536	-38.013	-0.186401	-0.363953	-0.48407	-0.571167	-0.570068	-0.769531	-0.736267	-38.011	-0.236267	-0.397827	-0.574524	-0.745361	-0.711548	-0.954285	-0.92041
	-37.985	-0.118347	-0.253662	-0.352661	-0.430847	-0.47467	-0.610779	-0.636536	-37.988	-0.186401	-0.363953	-0.48407	-0.571167	-0.558838	-0.769531	-0.736267	-37.986	-0.23822	-0.388062	-0.564758	-0.735596	-0.701294	-0.956238	-0.92041
	-37.96	-0.118347	-0.253662	-0.352661	-0.430847	-0.463867	-0.610779	-0.635742	-37.963	-0.186401	-0.363953	-0.48407	-0.571167	-0.55835	-0.769531	-0.746033	-37.961	-0.23822	-0.397827	-0.564758	-0.745361	-0.690063	-0.956238	-0.920044
	-37.935	-0.118347	-0.253662	-0.352661	-0.430847	-0.463867	-0.610779	-0.62677	-37.938	-0.186401	-0.375671	-0.48407	-0.571167	-0.55835	-0.769531	-0.736633	-37.936	-0.23822	-0.397827	-0.574524	-0.745361	-0.699829	-0.956238	-0.910645
	-37.91	-0.118347	-0.253662	-0.352661	-0.430847	-0.463867	-0.610779	-0.62677	-37.913	-0.186401	-0.375671	-0.493835	-0.571167	-0.55835	-0.769531	-0.736267	-37.911	-0.238214	-0.397821	-0.574524	-0.745361	-0.699829	-0.956238	-0.910639
	-37.885	-0.117554	-0.253663	-0.352661	-0.440613	-0.463867	-0.610779	-0.636536	-37.888	-0.186401	-0.375671	-0.493835	-0.571167	-0.55835	-0.769531	-0.736267	-37.886	-0.228088	-0.388062	-0.564764	-0.735596	-0.690069	-0.956238	-0.900879
	-37.86	-0.109375	-0.254456	-0.353454	-0.441406	-0.46466	-0.611572	-0.627563	-37.863	-0.177008	-0.375677	-0.503229	-0.571167	-0.567743	-0.769531	-0.736273	-37.861	-0.228827	-0.398199	-0.565125	-0.745728	-0.69043	-0.956604	-0.911016
	-37.835	-0.118347	-0.263428	-0.362427	-0.450378	-0.473633	-0.619751	-0.636536	-37.838	-0.195801	-0.385071	-0.493835	-0.580566	-0.55835	-0.778931	-0.745667	-37.836	-0.23822	-0.407593	-0.58429	-0.755127	-0.709595	-0.965637	-0.92041
	-37.81	-0.118347	-0.263428	-0.361511	-0.450378	-0.483398	-0.610779	-0.646301	-37.813	-0.186401	-0.375671	-0.482605	-0.571167	-0.55835	-0.760132	-0.736267	-37.811	-0.23822	-0.407593	-0.583801	-0.755127	-0.709595	-0.956238	-0.92041
	-37.785	-0.118347	-0.263428	-0.350708	-0.450378	-0.483398	-0.610779	-0.646301	-37.788	-0.186401	-0.375671	-0.482117	-0.571167	-0.568115	-0.759766	-0.736267	-37.786	-0.228455	-0.397827	-0.562805	-0.745361	-0.699829	-0.946472	-0.910645
	-37.76	-0.118347	-0.262634	-0.360474	-0.450378	-0.483398	-0.610779	-0.646301	-37.763	-0.186401	-0.375671	-0.482117	-0.580933	-0.568115	-0.769531	-0.736267	-37.761	-0.23822	-0.397461	-0.562805	-0.755127	-0.709595	-0.946472	-0.92041
	-37.735	-0.118347	-0.253662	-0.360474	-0.449585	-0.483398	-0.610779	-0.646301	-37.738	-0.186401	-0.366272	-0.491882	-0.580933	-0.568115	-0.769531	-0.736267	-37.736	-0.23822	-0.397827	-0.572571	-0.754761	-0.709595	-0.956238	-0.92041
	-37.71	-0.128107	-0.253656	-0.360474	-0.440613	-0.483398	-0.610779	-0.646295	-37.713	-0.186401	-0.375671	-0.491882	-0.571533	-0.568115	-0.769531	-0.736267	-37.711	-0.238214	-0.397821	-0.572571	-0.745361	-0.709595	-0.956238	-0.920404
	-37.685	-0.118348	-0.243897	-0.350708	-0.430847	-0.472839	-0.601013	-0.635743	-37.688	-0.186401	-0.375671	-0.491882	-0.571167	-0.558716	-0.769531	-0.746033	-37.686	-0.228455	-0.388062	-0.562805	-0.735596	-0.699463	-0.946472	-0.910278
	-37.66	-0.118347	-0.24469	-0.351501	-0.431641	-0.464661	-0.601807	-0.627563	-37.663	-0.186407	-0.375677	-0.501282	-0.571167	-0.567749	-0.769531	-0.736639	-37.661	-0.238226	-0.388433	-0.563171	-0.745728	-0.69043	-0.946838	-0.911016
	-37.635	-0.118347	-0.263428	-0.35968	-0.440613	-0.473633	-0.610779	-0.636536	-37.638	-0.186401	-0.385071	-0.492249	-0.580566	-0.568115	-0.778931	-0.745667	-37.636	-0.23822	-0.407593	-0.581964	-0.755127	-0.709589	-0.966003	-0.92041
	-37.61	-0.118347	-0.263428	-0.350708	-0.440613	-0.473633	-0.610779	-0.636536	-37.613	-0.196167	-0.385437	-0.491882	-0.580933	-0.568115	-0.779297	-0.746033	-37.611	-0.23822	-0.407593	-0.572571	-0.755127	-0.709595	-0.966003	-0.92041
	-37.585	-0.118347	-0.263428	-0.350708	-0.440613	-0.473633	-0.620544	-0.636536	-37.588	-0.196167	-0.385437	-0.491882	-0.580933	-0.568115	-0.779297	-0.746033	-37.586	-0.238213	-0.407586	-0.572571	-0.755127	-0.709595	-0.966003	-0.920403
	-37.56	-0.118347	-0.263428	-0.350708	-0.440613	-0.473633	-0.619629	-0.636536	-37.563	-0.196167	-0.385437	-0.491882	-0.580933	-0.577881	-0.779297	-0.746033	-37.561	-0.236267	-0.395874	-0.560852	-0.753174	-0.697876	-0.953796	-0.908691
	-37.535	-0.118347	-0.262634	-0.350708	-0.439819	-0.473633	-0.608826	-0.636536	-37.538	-0.19616	-0.38543	-0.489929	-0.580933	-0.566162	-0.768066	-0.746026	-37.536	-0.236267	-0.395508	-0.560852	-0.752808	-0.709595	-0.942566	-0.908691
	-37.51	-0.118348	-0.253663	-0.360474	-0.440613	-0.473633	-0.608826	-0.636536	-37.513	-0.184448	-0.364319	-0.489929	-0.559814	-0.566162	-0.755859	-0.734314	-37.511	-0.236267	-0.395874	-0.560852	-0.743408	-0.709595	-0.942566	-0.918457
	-37.485	-0.119141	-0.254456	-0.361267	-0.441406	-0.473632	-0.609619	-0.647095	-37.488	-0.184454	-0.363958	-0.499323	-0.569214	-0.566156	-0.755859	-0.73432	-37.486	-0.236639	-0.396246	-0.570984	-0.743774	-0.709595	-0.942932	-0.918829
	-37.46	-0.128107	-0.263422	-0.369446	-0.450378	-0.473633	-0.618591	-0.656061	-37.463	-0.193848	-0.383118	-0.490295	-0.578613	-0.566162	-0.765259	-0.743713	-37.461	-0.246033	-0.40564	-0.580017	-0.762939	-0.709595	-0.962097	-0.928223
	-37.435	-0.117554	-0.253662	-0.350708	-0.440613	-0.463867	-0.608826	-0.645508	-37.438	-0.203979	-0.383484	-0.489929	-0.578979	-0.566162	-0.775391	-0.74408	-37.436	-0.255432	-0.40564	-0.570618	-0.762939	-0.71936	-0.962097	-0.927856
	-37.41	-0.108582	-0.253662	-0.350708	-0.440613	-0.463867	-0.608826	-0.636536	-37.413	-0.19458	-0.383484	-0.489929	-0.578979	-0.566162	-0.775391	-0.746399	-37.411	-0.246033	-0.415405	-0.570618	-0.762939	-0.71936	-0.962097	-0.918457
	-37.385	-0.108582	-0.253662	-0.350708	-0.440613	-0.463867	-0.608826	-0.636536	-37.388	-0.194214	-0.383484	-0.489929	-0.578979	-0.566162	-0.775391	-0.746033	-37.386	-0.246033	-0.415405	-0.570618	-0.762939	-0.71936	-0.962097	-0.928223
	-37.36	-0.118347	-0.253662	-0.350708	-0.439819	-0.475586	-0.608032	-0.636536	-37.363	-0.194214	-0.383484	-0.499695	-0.578979	-0.566162	-0.775391	-0.746033	-37.361	-0.236267	-0.40564	-0.560852	-0.764526	-0.709595	-0.951965	-0.918457
	-37.335	-0.118348	-0.252869	-0.350708	-0.430847	-0.475586	-0.59906	-0.636536	-37.338	-0.194214	-0.383484	-0.489929	-0.56958	-0.556396	-0.765991	-0.746033	-37.336	-0.236267	-0.405273	-0.572571	-0.755127	-0.709595	-0.952332	-0.918457
	-37.31	-0.119146	-0.244695	-0.350708	-0.431641	-0.476379	-0.599854	-0.637335	-37.313	-0.184454	-0.364325	-0.489929	-0.559448	-0.575562	-0.755859	-0.736273	-37.311	-0.246399	-0.407959	-0.572571	-0.755493	-0.719727	-0.952698	-0.918823
	-37.285	-0.128113	-0.263428	-0.362427	-0.440613	-0.485352	-0.608826	-0.646301	-37.288	-0.193848	-0.373352	-0.489929	-0.568848	-0.575928	-0.765259	-0.745667	-37.286	-0.255798	-0.417358	-0.572571	-0.764893	-0.729126	-0.962097	-0.928223
	-37.26	-0.128113	-0.263428	-0.362427	-0.450378	-0.485352	-0.608826	-0.646301	-37.263	-0.194214	-0.373718	-0.489929	-0.578979	-0.575928	-0.765625	-0.746033	-37.261	-0.255798	-0.417358	-0.572571	-0.774658	-0.729126	-0.962097	-0.937988
	-37.235	-0.127319	-0.263428	-0.362427	-0.450378	-0.484558	-0.608826	-0.645508	-37.238	-0.205933	-0.383484	-0.489929	-0.578979	-0.566528	-0.765625	-0.755798	-37.236	-0.255426	-0.417352	-0.572571	-0.774658	-0.72876	-0.962097	-0.937616
	-37.21	-0.118341	-0.263422	-0.362427	-0.450378	-0.475586	-0.618591	-0.63653	-37.213	-0.196533	-0.383484	-0.489929	-0.578979	-0.566162	-0.775391	-0.746399	-37.211	-0.236267	-0.407593	-0.572571	-0.764893	-0.71936	-0.952332	-0.918457
	-37.185	-0.108582	-0.253663	-0.351868	-0.440613	-0.46582	-0.608826	-0.62677	-37.188	-0.196167	-0.383484	-0.48053	-0.578979	-0.566162	-0.775391	-0.746033	-37.186	-0.246033	-0.407593	-0.572205	-0.764893	-0.71936	-0.962097	-0.918457
	-37.16	-0.109375	-0.254456	-0.343689	-0.440613	-0.466614	-0.609619	-0.627563	-37.163	-0.196167	-0.383484	-0.479797	-0.578979	-0.565796	-0.775391	-0.746032	-37.161	-0.246405	-0.41773	-0.563171	-0.764893	-0.719727	-0.962463	-0.918829
	-37.135	-0.118347	-0.262634	-0.352661	-0.440613	-0.475586	-0.618591	-0.648254	-37.138	-0.195801	-0.383118	-0.491882	-0.569214	-0.566162	-0.775024	-0.745667	-37.136	-0.255798	-0.426758	-0.572565	-0.774658	-0.72912	-0.971863	-0.928223
	-37.11	-0.118347	-0.253662	-0.352661	-0.440613	-0.485352	-0.617798	-0.648254	-37.113	-0.196167	-0.374084	-0.491882	-0.569214	-0.575928	-0.775391	-0.746033	-37.111	-0.255792	-0.417352	-0.572571	-0.774658	-0.729126	-0.971497	-0.939935
	-37.085	-0.127319	-0.253662	-0.352661	-0.440613	-0.485352	-0.608826	-0.648254	-37.088	-0.205933	-0.373718	-0.491882	-0.569214	-0.575928	-0.765991	-0.746033	-37.086	-0.245667	-0.407593	-0.572571	-0.764893	-0.729126	-0.952332	-0.930176
	-37.06	-0.118348	-0.253663	-0.361633	-0.440613	-0.484558	-0.608826	-0.648255	-37.063	-0.196533	-0.383484	-0.482483	-0.569214	-0.566528	-0.765625	-0.746033	-37.061	-0.236267	-0.417358	-0.572205	-0.764893	-0.72876	-0.952332	-0.930176
	-37.035	-0.119263	-0.254578	-0.353577	-0.441528	-0.476501	-0.609741	-0.648376	-37.038	-0.196174	-0.383491	-0.493347	-0.569214	-0.577393	-0.775391	-0.74604	-37.036	-0.248481	-0.417853	-0.563293	-0.765381	-0.719849	-0.962585	-0.930305
	-37.01	-0.130066	-0.265381	-0.36438	-0.462097	-0.487305	-0.620544	-0.650208	-37.013	-0.207397	-0.394714	-0.503601	-0.592163	-0.577881	-0.786621	-0.747864	-37.011	-0.259705	-0.429077	-0.574517	-0.786377	-0.731072	-0.973816	-0.932129
	-36.985	-0.130066	-0.275146	-0.36438	-0.461304	-0.487305	-0.63031	-0.650208	-36.988	-0.20788	-0.395197	-0.493841	-0.592651	-0.568121	-0.787109	-0.757746	-36.986	-0.259698	-0.429071	-0.58429	-0.786011	-0.731079	-0.973816	-0.932123
	-36.96	-0.129272	-0.275146	-0.36438	-0.452332	-0.487305	-0.629517	-0.650208	-36.963	-0.19812	-0.385437	-0.493835	-0.573486	-0.568115	-0.777344	-0.747986	-36.961	-0.249573	-0.429077	-0.574524	-0.766846	-0.731079	-0.963684	-0.932129
	-36.935	-0.120294	-0.274225	-0.36438	-0.452332	-0.487305	-0.620544	-0.650202	-36.938	-0.188721	-0.385437	-0.493835	-0.57312	-0.568115	-0.767944	-0.747986	-36.936	-0.249939	-0.428589	-0.574524	-0.766846	-0.731079	-0.966003	-0.932129
	-36.91	-0.110535	-0.253662	-0.353821	-0.442566	-0.476746	-0.610779	-0.640442	-36.913	-0.19812	-0.374207	-0.484436	-0.57312	-0.558716	-0.767578	-0.747986	-36.911	-0.249939	-0.417358	-0.574158	-0.776611	-0.730713	-0.966003	-0.932129
	-36.885	-0.110535	-0.253662	-0.344849	-0.442566	-0.467773	-0.610779	-0.640442	-36.888	-0.19812	-0.373718	-0.48407	-0.57312	-0.568115	-0.767578	-0.747986	-36.886	-0.249939	-0.417358	-0.564758	-0.776611	-0.721313	-0.966003	-0.932129
	-36.86	-0.1203	-0.253662	-0.344849	-0.442566	-0.467773	-0.610779	-0.640442	-36.863	-0.19812	-0.373718	-0.493835	-0.582886	-0.568115	-0.767578	-0.747986	-36.861	-0.240173	-0.407593	-0.564758	-0.766846	-0.721313	-0.956238	-0.922363
	-36.835	-0.121099	-0.254461	-0.345642	-0.443359	-0.478333	-0.611572	-0.650091	-36.838	-0.19812	-0.383484	-0.503235	-0.582886	-0.577515	-0.779297	-0.757751	-36.836	-0.250311	-0.407965	-0.565125	-0.767212	-0.72168	-0.96637	-0.932013
	-36.81	-0.12915	-0.262634	-0.36438	-0.461304	-0.487305	-0.619751	-0.648254	-36.813	-0.207514	-0.392878	-0.493835	-0.592285	-0.568115	-0.788696	-0.755915	-36.811	-0.259216	-0.426758	-0.574524	-0.776245	-0.731079	-0.975403	-0.930176
	-36.785	-0.118347	-0.263428	-0.363586	-0.452332	-0.487305	-0.610779	-0.648254	-36.788	-0.18689	-0.374084	-0.484436	-0.573486	-0.568115	-0.769897	-0.746033	-36.786	-0.24798	-0.417353	-0.583923	-0.776611	-0.740845	-0.966003	-0.93017
	-36.76	-0.118347	-0.263428	-0.354614	-0.452332	-0.487305	-0.610779	-0.648254	-36.763	-0.196167	-0.373718	-0.493835	-0.57312	-0.568115	-0.769531	-0.746033	-36.761	-0.23822	-0.407593	-0.564764	-0.766846	-0.731085	-0.956238	-0.92041
	-36.735	-0.118347	-0.263428	-0.354614	-0.452332	-0.486511	-0.620544	-0.648254	-36.738	-0.196167	-0.373718	-0.493835	-0.57312	-0.568481	-0.769531	-0.746033	-36.736	-0.23822	-0.407593	-0.564758	-0.766846	-0.730713	-0.966003	-0.930176
	-36.71	-0.108582	-0.253662	-0.344849	-0.442566	-0.467773	-0.610779	-0.637695	-36.713	-0.196167	-0.373718	-0.493835	-0.57312	-0.568115	-0.769531	-0.746033	-36.711	-0.247986	-0.417358	-0.564758	-0.766846	-0.731079	-0.966003	-0.92981
	-36.685	-0.108582	-0.253663	-0.344849	-0.442566	-0.467773	-0.610779	-0.628724	-36.688	-0.196161	-0.373712	-0.48407	-0.57312	-0.55835	-0.769531	-0.736627	-36.686	-0.247986	-0.417358	-0.574524	-0.766846	-0.731079	-0.966003	-0.92041
	-36.66	-0.108582	-0.254456	-0.344727	-0.443359	-0.468567	-0.611572	-0.629517	-36.663	-0.186407	-0.363958	-0.482239	-0.563354	-0.567749	-0.769531	-0.726507	-36.661	-0.238226	-0.407965	-0.564636	-0.767212	-0.72168	-0.96637	-0.920782
	-36.635	-0.108582	-0.262634	-0.352661	-0.451416	-0.477539	-0.619751	-0.638489	-36.638	-0.186401	-0.383118	-0.491882	-0.58252	-0.568115	-0.778931	-0.745667	-36.636	-0.247986	-0.416992	-0.562799	-0.776123	-0.742792	-0.975403	-0.930176
	-36.61	-0.108582	-0.253662	-0.352661	-0.440613	-0.477539	-0.610779	-0.638489	-36.613	-0.196167	-0.374084	-0.491882	-0.571655	-0.568115	-0.769897	-0.746033	-36.611	-0.24798	-0.407587	-0.562805	-0.764893	-0.742798	-0.966003	-0.93017
	-36.585	-0.108582	-0.253662	-0.352661	-0.440613	-0.486511	-0.610779	-0.638489	-36.588	-0.196167	-0.373718	-0.491882	-0.571167	-0.568481	-0.769531	-0.746033	-36.586	-0.23822	-0.407593	-0.562805	-0.755127	-0.732666	-0.966003	-0.92041
	-36.56	-0.108582	-0.253662	-0.352661	-0.440613	-0.477539	-0.610779	-0.647461	-36.563	-0.196167	-0.373718	-0.491882	-0.571167	-0.568115	-0.769531	-0.746033	-36.561	-0.23822	-0.407593	-0.562805	-0.764893	-0.733032	-0.966003	-0.92981
	-36.535	-0.1203	-0.253662	-0.352661	-0.450378	-0.477539	-0.610779	-0.638489	-36.538	-0.196161	-0.373712	-0.482117	-0.571167	-0.55835	-0.769531	-0.736627	-36.536	-0.23822	-0.407593	-0.562805	-0.764893	-0.733032	-0.966003	-0.92041
	-36.51	-0.120306	-0.254461	-0.353455	-0.451172	-0.478333	-0.621338	-0.639288	-36.513	-0.196167	-0.363953	-0.501282	-0.561401	-0.567749	-0.759766	-0.726501	-36.511	-0.247986	-0.417725	-0.57489	-0.765259	-0.733398	-0.976135	-0.920776
	-36.485	-0.1203	-0.2724	-0.361628	-0.460144	-0.487299	-0.629517	-0.648254	-36.488	-0.196167	-0.373352	-0.492248	-0.570801	-0.568115	-0.778931	-0.745667	-36.486	-0.247979	-0.426751	-0.583923	-0.774658	-0.752563	-0.985168	-0.939934
	-36.46	-0.110535	-0.253662	-0.352661	-0.449585	-0.477539	-0.610779	-0.638489	-36.463	-0.196167	-0.374084	-0.491882	-0.571167	-0.568115	-0.769897	-0.746033	-36.461	-0.236267	-0.40564	-0.562805	-0.762573	-0.740845	-0.973816	-0.928223
	-36.435	-0.110535	-0.253662	-0.352661	-0.440613	-0.476746	-0.610779	-0.638489	-36.438	-0.196167	-0.373718	-0.491882	-0.571533	-0.558716	-0.769531	-0.746033	-36.436	-0.236267	-0.40564	-0.562805	-0.764893	-0.750244	-0.973816	-0.937988
	-36.41	-0.110535	-0.253662	-0.352661	-0.440613	-0.467773	-0.610779	-0.638489	-36.413	-0.196167	-0.373718	-0.491882	-0.571167	-0.570068	-0.769531	-0.746033	-36.411	-0.246027	-0.417353	-0.572571	-0.764893	-0.740845	-0.973816	-0.937983
	-36.385	-0.11054	-0.253668	-0.352661	-0.441406	-0.468567	-0.610779	-0.639288	-36.388	-0.196167	-0.373718	-0.482117	-0.571167	-0.569702	-0.769531	-0.746033	-36.386	-0.236267	-0.407593	-0.562811	-0.755493	-0.731451	-0.973816	-0.928589
	-36.36	-0.110535	-0.253662	-0.352656	-0.450378	-0.477534	-0.610779	-0.647461	-36.363	-0.186402	-0.363953	-0.491882	-0.570801	-0.570068	-0.759766	-0.745667	-36.361	-0.236267	-0.417358	-0.562805	-0.774658	-0.75061	-0.973816	-0.947388
	-36.335	-0.110535	-0.253662	-0.362427	-0.460144	-0.477539	-0.610779	-0.638489	-36.338	-0.196167	-0.363953	-0.491882	-0.571167	-0.570068	-0.759766	-0.736633	-36.336	-0.246027	-0.417353	-0.572571	-0.774658	-0.75061	-0.983582	-0.937983
	-36.31	-0.110535	-0.263428	-0.362427	-0.459351	-0.477539	-0.610779	-0.638489	-36.313	-0.196167	-0.375671	-0.491882	-0.571167	-0.570068	-0.759766	-0.746033	-36.311	-0.236267	-0.417358	-0.562805	-0.774292	-0.75061	-0.973816	-0.928223
	-36.285	-0.110535	-0.263428	-0.362427	-0.450378	-0.487305	-0.610779	-0.638489	-36.288	-0.196167	-0.375671	-0.491882	-0.561768	-0.570068	-0.769531	-0.746033	-36.286	-0.24798	-0.417353	-0.562805	-0.764893	-0.75061	-0.973816	-0.928217
	-36.26	-0.108587	-0.251714	-0.350708	-0.439453	-0.476379	-0.598938	-0.627569	-36.263	-0.196167	-0.375671	-0.491882	-0.561401	-0.579468	-0.769531	-0.746033	-36.261	-0.23822	-0.407593	-0.562811	-0.755493	-0.750982	-0.975647	-0.930542
	-36.235	-0.108582	-0.251709	-0.350703	-0.448425	-0.484431	-0.597107	-0.646301	-36.238	-0.196167	-0.375672	-0.501648	-0.580566	-0.568603	-0.7677	-0.755432	-36.236	-0.238214	-0.417352	-0.562805	-0.774658	-0.759888	-0.973816	-0.939935
	-36.21	-0.108582	-0.251709	-0.350708	-0.448425	-0.473633	-0.597107	-0.645508	-36.213	-0.196167	-0.375671	-0.489929	-0.580933	-0.566162	-0.767578	-0.755798	-36.211	-0.23822	-0.407593	-0.55304	-0.764893	-0.738892	-0.973816	-0.939575
	-36.185	-0.108582	-0.251709	-0.360474	-0.448425	-0.473633	-0.608826	-0.636536	-36.188	-0.194214	-0.363953	-0.489929	-0.569214	-0.566162	-0.755859	-0.744446	-36.186	-0.23822	-0.417358	-0.562805	-0.774658	-0.748657	-0.973816	-0.930176
	-36.16	-0.108582	-0.251709	-0.360474	-0.447632	-0.473633	-0.608826	-0.636536	-36.163	-0.194214	-0.363953	-0.489929	-0.569214	-0.566162	-0.765625	-0.74408	-36.161	-0.238214	-0.417353	-0.562805	-0.774292	-0.748657	-0.973816	-0.939936
	-36.135	-0.108587	-0.252508	-0.360474	-0.439453	-0.474426	-0.608826	-0.637335	-36.138	-0.194214	-0.363953	-0.489929	-0.559814	-0.575562	-0.765625	-0.74408	-36.136	-0.23822	-0.417725	-0.562811	-0.755493	-0.750982	-0.973816	-0.930542
	-36.11	-0.108582	-0.261475	-0.360468	-0.448425	-0.483393	-0.608826	-0.646301	-36.113	-0.194214	-0.383118	-0.489929	-0.568848	-0.575927	-0.765625	-0.753479	-36.111	-0.238214	-0.427118	-0.562805	-0.774658	-0.760376	-0.973816	-0.949701
	-36.085	-0.108576	-0.271234	-0.360474	-0.448425	-0.482605	-0.608826	-0.645502	-36.088	-0.194214	-0.383484	-0.489929	-0.569214	-0.566528	-0.765625	-0.753845	-36.086	-0.238214	-0.427118	-0.562805	-0.764893	-0.750244	-0.973816	-0.939569
	-36.06	-0.0988164	-0.261475	-0.350708	-0.43866	-0.463867	-0.59906	-0.62677	-36.063	-0.194208	-0.383478	-0.491882	-0.578979	-0.566162	-0.765625	-0.74444	-36.061	-0.228455	-0.417358	-0.55304	-0.764893	-0.740845	-0.96405	-0.92041
	-36.035	-0.109375	-0.261475	-0.350708	-0.43866	-0.464661	-0.599854	-0.637329	-36.038	-0.196173	-0.373724	-0.491882	-0.569214	-0.575562	-0.765625	-0.746038	-36.036	-0.238592	-0.42713	-0.562805	-0.764893	-0.741211	-0.974182	-0.930548
	-36.01	-0.117554	-0.261475	-0.360474	-0.450378	-0.473633	-0.608032	-0.646301	-36.013	-0.205566	-0.373718	-0.491882	-0.569214	-0.575928	-0.775024	-0.755432	-36.011	-0.24762	-0.427124	-0.562799	-0.774658	-0.76037	-0.983215	-0.939941
	-35.985	-0.108582	-0.261475	-0.360474	-0.450378	-0.473633	-0.59906	-0.646301	-35.988	-0.196533	-0.373718	-0.491882	-0.569214	-0.575928	-0.765991	-0.755798	-35.986	-0.236267	-0.427124	-0.560852	-0.762939	-0.748657	-0.962097	-0.937988
	-35.96	-0.108582	-0.261475	-0.360474	-0.450378	-0.482605	-0.608826	-0.646301	-35.963	-0.196167	-0.383484	-0.482117	-0.569214	-0.556763	-0.765625	-0.755798	-35.961	-0.236261	-0.427118	-0.560852	-0.774658	-0.758057	-0.971863	-0.937983
	-35.935	-0.108582	-0.260681	-0.35968	-0.450378	-0.473633	-0.608826	-0.645508	-35.938	-0.186401	-0.373718	-0.482483	-0.569214	-0.556396	-0.755859	-0.746033	-35.936	-0.236267	-0.426758	-0.55072	-0.764893	-0.738892	-0.962097	-0.937622
	-35.91	-0.107788	-0.251709	-0.350708	-0.449585	-0.473633	-0.608826	-0.636536	-35.913	-0.196167	-0.364319	-0.482117	-0.569214	-0.566162	-0.765625	-0.736633	-35.911	-0.235895	-0.417353	-0.55304	-0.764526	-0.748657	-0.971863	-0.928217
	-35.885	-0.0898492	-0.242742	-0.341736	-0.431641	-0.464661	-0.59906	-0.627569	-35.888	-0.186768	-0.363953	-0.491516	-0.559814	-0.575562	-0.765625	-0.746033	-35.886	-0.226868	-0.417725	-0.543646	-0.755493	-0.739264	-0.962097	-0.918823
	-35.86	-0.0988159	-0.251709	-0.362421	-0.440613	-0.472834	-0.59906	-0.646301	-35.863	-0.195801	-0.373352	-0.491882	-0.568848	-0.566528	-0.765625	-0.755432	-35.861	-0.236261	-0.427118	-0.562805	-0.764893	-0.758057	-0.971863	-0.937982
	-35.835	-0.108582	-0.261475	-0.361633	-0.450378	-0.463867	-0.59906	-0.645508	-35.838	-0.205933	-0.383484	-0.482483	-0.578979	-0.556396	-0.775391	-0.755798	-35.836	-0.236267	-0.427124	-0.552673	-0.764893	-0.738892	-0.962097	-0.927856
	-35.81	-0.107666	-0.260559	-0.352661	-0.449585	-0.473633	-0.59906	-0.636536	-35.813	-0.196167	-0.373718	-0.482117	-0.569214	-0.566162	-0.765625	-0.736633	-35.811	-0.235779	-0.426636	-0.55304	-0.764526	-0.748657	-0.973816	-0.930176
	-35.785	-0.0968628	-0.249756	-0.352661	-0.440613	-0.473633	-0.608032	-0.636536	-35.788	-0.184937	-0.362488	-0.482117	-0.559814	-0.566162	-0.765625	-0.746033	-35.786	-0.226496	-0.4154	-0.543274	-0.755127	-0.738892	-0.963684	-0.920404
	-35.76	-0.097785	-0.250678	-0.353577	-0.441528	-0.473755	-0.599976	-0.637458	-35.763	-0.184448	-0.362	-0.493347	-0.559448	-0.567993	-0.756226	-0.746033	-35.761	-0.217224	-0.406128	-0.543768	-0.74585	-0.729254	-0.945007	-0.920898
	-35.735	-0.108582	-0.261475	-0.36358	-0.451538	-0.475579	-0.610779	-0.648254	-35.738	-0.205439	-0.373224	-0.474676	-0.582397	-0.568121	-0.76709	-0.757257	-35.736	-0.238214	-0.427118	-0.564392	-0.766479	-0.740845	-0.966003	-0.932123
	-35.71	-0.0980229	-0.250916	-0.344849	-0.4328	-0.465027	-0.60022	-0.647339	-35.713	-0.196167	-0.373718	-0.48407	-0.563721	-0.558716	-0.767578	-0.747986	-35.711	-0.237854	-0.416992	-0.545227	-0.747314	-0.742432	-0.955872	-0.921875
	-35.685	-0.0898492	-0.242742	-0.355408	-0.433594	-0.456848	-0.592041	-0.637335	-35.688	-0.186773	-0.364325	-0.493469	-0.563354	-0.567749	-0.758179	-0.746527	-35.686	-0.228821	-0.417725	-0.555359	-0.747681	-0.733398	-0.956604	-0.920776
	-35.66	-0.0980225	-0.263428	-0.363464	-0.451416	-0.46582	-0.609985	-0.646301	-35.663	-0.205567	-0.373352	-0.482605	-0.572754	-0.568115	-0.767212	-0.755432	-35.661	-0.237847	-0.417351	-0.554504	-0.756592	-0.742798	-0.965637	-0.930169
	-35.635	-0.0988164	-0.262635	-0.352661	-0.440613	-0.474792	-0.601013	-0.645508	-35.638	-0.196533	-0.373718	-0.472351	-0.56189	-0.54895	-0.758179	-0.755798	-35.636	-0.216736	-0.415039	-0.541328	-0.733643	-0.73072	-0.944519	-0.918091
	-35.61	-0.0996094	-0.254456	-0.353454	-0.441406	-0.466613	-0.601807	-0.637329	-35.613	-0.186407	-0.364325	-0.481745	-0.561401	-0.567743	-0.759766	-0.736639	-35.611	-0.226868	-0.415771	-0.541687	-0.743774	-0.72168	-0.954651	-0.909058
	-35.585	-0.0980225	-0.252869	-0.351868	-0.440613	-0.465027	-0.601013	-0.635742	-35.588	-0.195801	-0.373352	-0.482483	-0.570801	-0.558716	-0.769165	-0.755432	-35.586	-0.226135	-0.415039	-0.55072	-0.743408	-0.730713	-0.954285	-0.918091
	-35.56	-0.0890508	-0.243897	-0.352661	-0.440613	-0.456055	-0.60022	-0.636536	-35.563	-0.186768	-0.364319	-0.482117	-0.571167	-0.55835	-0.769531	-0.746399	-35.561	-0.226501	-0.40564	-0.541321	-0.753174	-0.721313	-0.963684	-0.908691
	-35.535	-0.0996094	-0.254456	-0.353455	-0.440613	-0.456848	-0.592041	-0.637329	-35.538	-0.196173	-0.363958	-0.491516	-0.571167	-0.577515	-0.760132	-0.746038	-35.536	-0.226873	-0.407965	-0.54364	-0.743408	-0.72168	-0.944885	-0.909063
	-35.51	-0.107788	-0.263428	-0.362427	-0.450378	-0.46582	-0.610779	-0.646301	-35.513	-0.205566	-0.383118	-0.482117	-0.580933	-0.568115	-0.778931	-0.755432	-35.511	-0.235901	-0.427124	-0.553034	-0.753174	-0.731073	-0.96405	-0.918457
	-35.485	-0.0988159	-0.263428	-0.362427	-0.450378	-0.464905	-0.609985	-0.645508	-35.488	-0.186768	-0.373718	-0.491882	-0.571167	-0.556885	-0.769531	-0.755798	-35.486	-0.226495	-0.417352	-0.55304	-0.743408	-0.730591	-0.953918	-0.918085
	-35.46	-0.0988159	-0.262634	-0.361633	-0.450378	-0.46582	-0.601013	-0.636536	-35.463	-0.196167	-0.373718	-0.482483	-0.571167	-0.566162	-0.760132	-0.746399	-35.461	-0.216736	-0.416992	-0.542908	-0.745361	-0.71936	-0.944519	-0.898926
	-35.435	-0.0988164	-0.253663	-0.352661	-0.450378	-0.46582	-0.601013	-0.636536	-35.438	-0.196167	-0.364319	-0.482117	-0.580933	-0.566162	-0.759766	-0.746033	-35.436	-0.228455	-0.417358	-0.543274	-0.745361	-0.71936	-0.944519	-0.908691
	-35.41	-0.0988159	-0.254456	-0.353455	-0.450378	-0.466614	-0.601807	-0.649048	-35.413	-0.196173	-0.373724	-0.501282	-0.580933	-0.575562	-0.769531	-0.746038	-35.411	-0.228455	-0.407959	-0.533875	-0.745361	-0.719727	-0.946838	-0.899292
	-35.385	-0.0890503	-0.253662	-0.352661	-0.440613	-0.46582	-0.601013	-0.648254	-35.388	-0.205933	-0.383118	-0.491882	-0.580933	-0.566162	-0.778931	-0.755432	-35.386	-0.218689	-0.417358	-0.543274	-0.745361	-0.71936	-0.946472	-0.910645
	-35.36	-0.0890503	-0.253662	-0.351868	-0.440613	-0.46582	-0.601013	-0.648254	-35.363	-0.196167	-0.373718	-0.482483	-0.571167	-0.577881	-0.769531	-0.755798	-35.361	-0.228448	-0.417352	-0.552673	-0.745361	-0.729126	-0.946472	-0.910638
	-35.335	-0.0988164	-0.263428	-0.352661	-0.440613	-0.465027	-0.601013	-0.647461	-35.338	-0.196167	-0.373718	-0.491882	-0.580933	-0.568481	-0.779297	-0.755798	-35.336	-0.218689	-0.417358	-0.533508	-0.745361	-0.718994	-0.946472	-0.910278
	-35.31	-0.0996149	-0.263433	-0.353455	-0.441406	-0.456848	-0.600891	-0.639288	-35.313	-0.207891	-0.38349	-0.501282	-0.580933	-0.577515	-0.779297	-0.746405	-35.311	-0.228821	-0.417358	-0.54364	-0.745728	-0.719727	-0.94635	-0.901245
	-35.285	-0.107788	-0.263428	-0.362427	-0.459351	-0.46582	-0.608826	-0.648254	-35.288	-0.217278	-0.383477	-0.489929	-0.590332	-0.575928	-0.777466	-0.765191	-35.286	-0.237847	-0.417351	-0.543274	-0.754761	-0.71936	-0.944519	-0.910637
	-35.26	-0.0988159	-0.263428	-0.362427	-0.450378	-0.46582	-0.608826	-0.648254	-35.263	-0.196533	-0.371765	-0.499695	-0.579346	-0.575928	-0.775391	-0.753845	-35.261	-0.216736	-0.415405	-0.541328	-0.743408	-0.719368	-0.9328	-0.898926
	-35.235	-0.0988159	-0.263428	-0.361633	-0.450378	-0.46582	-0.608826	-0.648254	-35.238	-0.196167	-0.371765	-0.490295	-0.578979	-0.575928	-0.775391	-0.753845	-35.236	-0.226496	-0.4154	-0.55072	-0.743408	-0.71936	-0.9328	-0.908686
	-35.21	-0.0898492	-0.254461	-0.343689	-0.440613	-0.456848	-0.599854	-0.639288	-35.213	-0.205933	-0.383484	-0.489563	-0.578979	-0.575562	-0.775391	-0.753845	-35.211	-0.226873	-0.41773	-0.531921	-0.743408	-0.719727	-0.933167	-0.899298
	-35.185	-0.0988159	-0.262634	-0.352661	-0.440613	-0.475586	-0.608826	-0.648254	-35.188	-0.205567	-0.383118	-0.501648	-0.569214	-0.585693	-0.775024	-0.765198	-35.186	-0.236267	-0.426758	-0.55304	-0.743408	-0.729126	-0.942566	-0.918457
	-35.16	-0.0980225	-0.263428	-0.352661	-0.440613	-0.474792	-0.608032	-0.648254	-35.163	-0.215698	-0.374084	-0.501648	-0.578979	-0.576294	-0.775391	-0.765564	-35.161	-0.235895	-0.417353	-0.543274	-0.743408	-0.72876	-0.9422	-0.908686
	-35.135	-0.0890503	-0.263428	-0.351868	-0.440613	-0.46582	-0.59906	-0.647461	-35.138	-0.206299	-0.383484	-0.482483	-0.578979	-0.566162	-0.775757	-0.765564	-35.136	-0.228455	-0.417358	-0.542913	-0.733643	-0.7096	-0.923035	-0.908325
	-35.11	-0.0988159	-0.263428	-0.352661	-0.439819	-0.46582	-0.59906	-0.638489	-35.113	-0.205933	-0.373718	-0.491882	-0.569214	-0.575928	-0.765625	-0.756165	-35.111	-0.218689	-0.407593	-0.523743	-0.735229	-0.699829	-0.923035	-0.898926
	-35.085	-0.0898492	-0.253668	-0.343689	-0.421875	-0.456848	-0.589294	-0.639288	-35.088	-0.205933	-0.373718	-0.491516	-0.56958	-0.575562	-0.765625	-0.755798	-35.086	-0.228821	-0.417358	-0.533875	-0.726196	-0.709961	-0.923035	-0.899292
	-35.06	-0.0988159	-0.253662	-0.351868	-0.440613	-0.474792	-0.59906	-0.648254	-35.063	-0.215332	-0.373719	-0.492249	-0.568848	-0.566528	-0.765625	-0.755432	-35.061	-0.228455	-0.407593	-0.542908	-0.735596	-0.709229	-0.923035	-0.898926
	-35.035	-0.0980225	-0.253662	-0.342896	-0.439819	-0.46582	-0.59906	-0.648254	-35.038	-0.215692	-0.373712	-0.482117	-0.578979	-0.566162	-0.765625	-0.755792	-35.036	-0.228088	-0.407593	-0.523743	-0.725464	-0.699829	-0.913269	-0.898926
	-35.01	-0.0890503	-0.252869	-0.342896	-0.430847	-0.46582	-0.59906	-0.647461	-35.013	-0.196533	-0.363953	-0.482117	-0.559814	-0.566162	-0.755859	-0.755798	-35.011	-0.228455	-0.416992	-0.533508	-0.72583	-0.699829	-0.923035	-0.89856
	-34.985	-0.0890503	-0.243896	-0.342896	-0.430847	-0.46582	-0.59906	-0.638489	-34.988	-0.205933	-0.364319	-0.491882	-0.559448	-0.566162	-0.765625	-0.746399	-34.986	-0.218689	-0.397827	-0.533508	-0.72583	-0.699829	-0.913269	-0.88916
	-34.96	-0.0870976	-0.241944	-0.330383	-0.419128	-0.453308	-0.586548	-0.636536	-34.963	-0.205933	-0.363953	-0.472717	-0.571167	-0.556763	-0.765625	-0.755798	-34.961	-0.228448	-0.407586	-0.533142	-0.72583	-0.699463	-0.922668	-0.889153
	-34.935	-0.0880194	-0.242866	-0.332092	-0.41925	-0.445251	-0.578491	-0.637458	-34.938	-0.20594	-0.36396	-0.493347	-0.561401	-0.567627	-0.74646	-0.74604	-34.936	-0.22699	-0.406128	-0.522278	-0.723999	-0.688599	-0.902039	-0.87793
	-34.91	-0.0979004	-0.252747	-0.342896	-0.421082	-0.46582	-0.59906	-0.648254	-34.913	-0.217157	-0.375177	-0.48407	-0.563232	-0.568115	-0.757324	-0.767023	-34.911	-0.227961	-0.407099	-0.533508	-0.716064	-0.690063	-0.903503	-0.891108
	-34.885	-0.0870976	-0.241944	-0.342896	-0.421082	-0.46582	-0.598267	-0.647461	-34.888	-0.206421	-0.364441	-0.493835	-0.563354	-0.568115	-0.759766	-0.757751	-34.886	-0.216736	-0.397827	-0.523748	-0.716064	-0.690069	-0.90509	-0.880981
	-34.86	-0.0878906	-0.242737	-0.342773	-0.420959	-0.46582	-0.590088	-0.639282	-34.863	-0.205932	-0.363952	-0.482239	-0.563354	-0.568115	-0.750366	-0.748352	-34.861	-0.226868	-0.398193	-0.533386	-0.715942	-0.690063	-0.896057	-0.881714
	-34.835	-0.0968573	-0.260676	-0.340942	-0.419128	-0.46582	-0.59906	-0.648249	-34.838	-0.205566	-0.363586	-0.491882	-0.561523	-0.568115	-0.759399	-0.757385	-34.836	-0.226496	-0.407221	-0.52179	-0.714111	-0.692017	-0.905457	-0.881342
	-34.81	-0.0988214	-0.242742	-0.33197	-0.410156	-0.456848	-0.589294	-0.638494	-34.813	-0.215704	-0.364325	-0.501282	-0.561401	-0.577515	-0.759766	-0.757757	-34.811	-0.226501	-0.388428	-0.524109	-0.714478	-0.682617	-0.895691	-0.881348
	-34.785	-0.0988159	-0.250916	-0.349915	-0.428101	-0.474792	-0.589294	-0.648254	-34.788	-0.215693	-0.373346	-0.482483	-0.570801	-0.558716	-0.759766	-0.767511	-34.786	-0.238214	-0.407221	-0.542908	-0.723511	-0.701416	-0.905457	-0.881342
	-34.76	-0.0996149	-0.242742	-0.341736	-0.419922	-0.466614	-0.590088	-0.649053	-34.763	-0.205933	-0.354553	-0.491516	-0.552002	-0.567749	-0.75	-0.757751	-34.761	-0.228821	-0.388428	-0.524115	-0.716431	-0.682623	-0.896057	-0.881714
	-34.735	-0.107788	-0.251709	-0.350703	-0.428101	-0.47558	-0.598267	-0.657104	-34.738	-0.227051	-0.373352	-0.501648	-0.561035	-0.568115	-0.769165	-0.767151	-34.736	-0.237848	-0.397821	-0.533508	-0.715698	-0.692017	-0.90509	-0.880854
	-34.71	-0.0996089	-0.251709	-0.350708	-0.419922	-0.485352	-0.590088	-0.647094	-34.713	-0.218018	-0.373718	-0.501648	-0.552002	-0.579834	-0.760132	-0.756287	-34.711	-0.219061	-0.397833	-0.533508	-0.696899	-0.682251	-0.886292	-0.870001
	-34.685	-0.107789	-0.251709	-0.340149	-0.418335	-0.475586	-0.589294	-0.646302	-34.688	-0.227044	-0.373711	-0.48053	-0.561035	-0.568115	-0.769165	-0.774956	-34.686	-0.237854	-0.397827	-0.533142	-0.715698	-0.692017	-0.905457	-0.879395
	-34.66	-0.0996094	-0.251709	-0.33197	-0.419922	-0.475464	-0.601013	-0.646301	-34.663	-0.206305	-0.362005	-0.489563	-0.550049	-0.566284	-0.757813	-0.763617	-34.661	-0.217108	-0.39588	-0.522156	-0.694946	-0.680176	-0.893738	-0.877447
	-34.635	-0.107783	-0.251704	-0.340942	-0.428894	-0.473633	-0.601013	-0.646296	-34.638	-0.215332	-0.362	-0.489929	-0.559082	-0.566162	-0.767578	-0.763611	-34.636	-0.235901	-0.395874	-0.541315	-0.714111	-0.688105	-0.903503	-0.877441
	-34.61	-0.0898438	-0.252502	-0.341741	-0.419922	-0.464666	-0.592041	-0.646301	-34.613	-0.206305	-0.362005	-0.511042	-0.559448	-0.575556	-0.767578	-0.763617	-34.611	-0.226868	-0.39624	-0.531921	-0.714478	-0.678711	-0.894104	-0.877441
	-34.585	-0.108582	-0.260681	-0.350708	-0.428894	-0.473633	-0.601013	-0.646301	-34.588	-0.225098	-0.371399	-0.511414	-0.568848	-0.575928	-0.776978	-0.763611	-34.586	-0.226501	-0.405273	-0.541321	-0.714111	-0.68811	-0.893738	-0.867676
	-34.56	-0.107782	-0.251703	-0.350708	-0.428101	-0.473633	-0.601013	-0.646295	-34.563	-0.225458	-0.36236	-0.501648	-0.569214	-0.566162	-0.777344	-0.773371	-34.561	-0.235901	-0.395874	-0.541321	-0.723511	-0.68811	-0.903503	-0.877441
	-34.535	-0.0890503	-0.241943	-0.340149	-0.409363	-0.473633	-0.591248	-0.636536	-34.538	-0.206299	-0.352234	-0.492249	-0.559814	-0.575928	-0.767578	-0.763611	-34.536	-0.21673	-0.395868	-0.540955	-0.704346	-0.68811	-0.893738	-0.86767
	-34.51	-0.0898492	-0.242742	-0.33197	-0.410156	-0.474426	-0.592041	-0.636541	-34.513	-0.205933	-0.352234	-0.501282	-0.559448	-0.585327	-0.777344	-0.763611	-34.511	-0.217102	-0.386475	-0.522161	-0.704712	-0.678717	-0.894104	-0.85791
	-34.485	-0.0988159	-0.250916	-0.340937	-0.419128	-0.483393	-0.610779	-0.646301	-34.488	-0.225098	-0.373352	-0.501648	-0.568848	-0.585693	-0.786743	-0.763611	-34.486	-0.226501	-0.397461	-0.533508	-0.714111	-0.68811	-0.893738	-0.859863
	-34.46	-0.0988159	-0.241943	-0.340942	-0.419128	-0.482605	-0.610779	-0.646301	-34.463	-0.225464	-0.364319	-0.501648	-0.569214	-0.566528	-0.787109	-0.77533	-34.461	-0.226496	-0.388056	-0.543274	-0.714111	-0.687744	-0.905457	-0.859858
	-34.435	-0.09881	-0.253656	-0.340942	-0.430847	-0.473633	-0.610779	-0.646295	-34.438	-0.215698	-0.354187	-0.501648	-0.559448	-0.566162	-0.777344	-0.765564	-34.436	-0.228455	-0.388062	-0.533508	-0.714111	-0.680298	-0.895691	-0.859863
	-34.41	-0.0890503	-0.243896	-0.330383	-0.421082	-0.463867	-0.610779	-0.646301	-34.413	-0.215698	-0.354187	-0.492249	-0.559448	-0.575928	-0.777344	-0.765564	-34.411	-0.218689	-0.388062	-0.533142	-0.704346	-0.670532	-0.885925	-0.850098
	-34.385	-0.0899725	-0.244819	-0.322327	-0.421997	-0.464783	-0.611694	-0.647223	-34.388	-0.215698	-0.354187	-0.503113	-0.559448	-0.587158	-0.787109	-0.765564	-34.386	-0.228943	-0.38855	-0.533996	-0.7146	-0.67102	-0.896179	-0.860352
	-34.36	-0.109741	-0.255615	-0.333123	-0.432007	-0.475579	-0.621582	-0.667786	-34.363	-0.226929	-0.365418	-0.513366	-0.570679	-0.587646	-0.79834	-0.78656	-34.361	-0.239807	-0.39978	-0.535461	-0.715698	-0.682251	-0.897156	-0.861816
	-34.335	-0.100769	-0.255615	-0.33313	-0.4328	-0.485352	-0.620544	-0.667786	-34.338	-0.218018	-0.375671	-0.503601	-0.571533	-0.577881	-0.797363	-0.796814	-34.336	-0.240166	-0.399773	-0.545227	-0.718018	-0.692017	-0.895691	-0.871575
	-34.31	-0.100769	-0.254822	-0.33313	-0.4328	-0.485352	-0.620544	-0.679504	-34.313	-0.207886	-0.365906	-0.503601	-0.561401	-0.587646	-0.787109	-0.787048	-34.311	-0.228455	-0.397461	-0.533508	-0.716064	-0.680298	-0.883972	-0.859863
	-34.285	-0.100769	-0.255615	-0.342896	-0.4328	-0.484558	-0.620544	-0.68927	-34.288	-0.217651	-0.356506	-0.503601	-0.561401	-0.588013	-0.796875	-0.787048	-34.286	-0.228455	-0.388062	-0.533508	-0.706299	-0.679932	-0.883972	-0.859863
	-34.26	-0.100763	-0.255609	-0.342102	-0.442566	-0.476379	-0.63031	-0.69903	-34.263	-0.217651	-0.35614	-0.494202	-0.561401	-0.597046	-0.796875	-0.796814	-34.261	-0.23822	-0.388062	-0.542908	-0.716064	-0.670898	-0.883972	-0.859863
	-34.235	-0.0910034	-0.24585	-0.32337	-0.442566	-0.487311	-0.629517	-0.699036	-34.238	-0.217651	-0.365906	-0.493835	-0.561401	-0.607178	-0.818359	-0.80658	-34.236	-0.228448	-0.388055	-0.523743	-0.706299	-0.680298	-0.883606	-0.859857
	-34.21	-0.0909903	-0.255602	-0.323364	-0.4328	-0.486511	-0.631104	-0.707995	-34.213	-0.217651	-0.375671	-0.503601	-0.571167	-0.607544	-0.818726	-0.816345	-34.211	-0.228449	-0.37829	-0.523743	-0.706299	-0.670166	-0.864807	-0.849726
	-34.185	-0.069519	-0.234131	-0.30188	-0.420288	-0.46582	-0.627563	-0.687317	-34.188	-0.217651	-0.385437	-0.503601	-0.580933	-0.607178	-0.837524	-0.816711	-34.186	-0.228455	-0.378296	-0.525696	-0.696167	-0.660767	-0.87384	-0.840332
	-34.16	-0.0792847	-0.243896	-0.313599	-0.421875	-0.46582	-0.631104	-0.706848	-34.163	-0.227405	-0.385425	-0.503601	-0.571533	-0.609131	-0.848022	-0.837818	-34.161	-0.228449	-0.37829	-0.525696	-0.696899	-0.660767	-0.864807	-0.840326
	-34.135	-0.0703115	-0.244689	-0.304626	-0.431641	-0.467407	-0.650635	-0.707641	-34.138	-0.207886	-0.385437	-0.513	-0.572754	-0.637695	-0.857056	-0.828064	-34.136	-0.230774	-0.380615	-0.526068	-0.696899	-0.661505	-0.874573	-0.840698
	-34.11	-0.0784912	-0.252869	-0.312806	-0.439819	-0.493531	-0.658813	-0.71698	-34.113	-0.217286	-0.394837	-0.513732	-0.602051	-0.648925	-0.876587	-0.856995	-34.111	-0.230036	-0.379877	-0.535095	-0.705933	-0.6698	-0.87384	-0.839594
	-34.085	-0.0597415	-0.243885	-0.303833	-0.430054	-0.475586	-0.649841	-0.708789	-34.088	-0.218018	-0.395569	-0.513367	-0.622314	-0.648193	-0.898804	-0.867859	-34.086	-0.230402	-0.380243	-0.525696	-0.705933	-0.660767	-0.874207	-0.832514
	-34.06	-0.0597479	-0.234125	-0.284302	-0.413269	-0.46582	-0.649841	-0.69903	-34.063	-0.217645	-0.385431	-0.51532	-0.602783	-0.648193	-0.898438	-0.867121	-34.061	-0.230408	-0.380249	-0.525696	-0.686768	-0.660767	-0.87616	-0.822754
	-34.035	-0.0617065	-0.236877	-0.294861	-0.423828	-0.476379	-0.650635	-0.699829	-34.038	-0.217644	-0.397148	-0.522766	-0.623901	-0.65564	-0.908203	-0.878838	-34.036	-0.218695	-0.368902	-0.524109	-0.685181	-0.649414	-0.864807	-0.821173
	-34.01	-0.0421681	-0.245842	-0.294067	-0.423035	-0.477539	-0.66156	-0.708794	-34.013	-0.196167	-0.394836	-0.523132	-0.621582	-0.667725	-0.915649	-0.886292	-34.011	-0.228455	-0.388062	-0.533503	-0.69458	-0.670527	-0.874207	-0.830566
	-33.985	-0.0402222	-0.253662	-0.301094	-0.430847	-0.4748	-0.659607	-0.706848	-33.988	-0.198108	-0.414722	-0.513745	-0.631714	-0.658337	-0.927734	-0.896411	-33.986	-0.218683	-0.37829	-0.533142	-0.696533	-0.6604	-0.874207	-0.83056
	-33.96	-0.0402167	-0.243891	-0.284302	-0.421082	-0.46582	-0.658813	-0.708796	-33.963	-0.19812	-0.414734	-0.513367	-0.631714	-0.657959	-0.9375	-0.896423	-33.961	-0.218689	-0.378296	-0.513977	-0.686768	-0.651001	-0.864075	-0.820801
	-33.935	-0.0410092	-0.254449	-0.285095	-0.431641	-0.476379	-0.6604	-0.709588	-33.938	-0.207878	-0.41668	-0.522766	-0.641479	-0.665405	-0.928101	-0.898369	-33.936	-0.228821	-0.378662	-0.524109	-0.696899	-0.651367	-0.864807	-0.830933
	-33.91	-0.0499878	-0.253662	-0.294067	-0.4328	-0.475586	-0.669373	-0.718567	-33.913	-0.205555	-0.424122	-0.532898	-0.650879	-0.667725	-0.937134	-0.905811	-33.911	-0.228449	-0.388056	-0.533508	-0.706299	-0.660767	-0.874207	-0.840326
	-33.885	-0.0402095	-0.255603	-0.294067	-0.423035	-0.46582	-0.66156	-0.718554	-33.888	-0.207886	-0.4245	-0.523132	-0.651245	-0.667725	-0.9375	-0.906189	-33.886	-0.228455	-0.388062	-0.523748	-0.696533	-0.660772	-0.864441	-0.830566
	-33.86	-0.0410156	-0.254456	-0.282239	-0.421875	-0.466626	-0.6604	-0.707642	-33.863	-0.198108	-0.424487	-0.523267	-0.641479	-0.667371	-0.9375	-0.896411	-33.861	-0.238586	-0.388428	-0.533386	-0.706665	-0.661133	-0.874573	-0.840698
	-33.835	-0.0499759	-0.272266	-0.29303	-0.440613	-0.485352	-0.679138	-0.728321	-33.838	-0.20752	-0.426086	-0.542175	-0.641113	-0.667725	-0.937134	-0.89801	-33.836	-0.238214	-0.397333	-0.533997	-0.706299	-0.670532	-0.883972	-0.840326
	-33.81	-0.0490603	-0.261463	-0.302917	-0.440613	-0.485352	-0.669373	-0.718555	-33.813	-0.205915	-0.413251	-0.521667	-0.651245	-0.667725	-0.9375	-0.896405	-33.811	-0.237732	-0.388062	-0.534973	-0.706299	-0.670532	-0.874207	-0.840332
	-33.785	-0.038269	-0.253662	-0.292114	-0.4328	-0.484558	-0.669373	-0.718567	-33.788	-0.186872	-0.412763	-0.523132	-0.651245	-0.64856	-0.927734	-0.896405	-33.786	-0.216736	-0.378296	-0.523743	-0.706299	-0.6604	-0.874207	-0.830566
	-33.76	-0.0363045	-0.251698	-0.290161	-0.430054	-0.475586	-0.668579	-0.715809	-33.763	-0.186401	-0.414734	-0.511414	-0.641479	-0.64624	-0.927734	-0.886658	-33.761	-0.228455	-0.388062	-0.523743	-0.705933	-0.660767	-0.87384	-0.839966
	-33.735	-0.038269	-0.252502	-0.290966	-0.421875	-0.466625	-0.6604	-0.707642	-33.738	-0.174676	-0.403009	-0.530585	-0.63208	-0.657599	-0.906616	-0.867486	-33.736	-0.226501	-0.386475	-0.522156	-0.694946	-0.65918	-0.862854	-0.828979
	-33.71	-0.0382507	-0.260663	-0.30188	-0.440613	-0.475586	-0.669373	-0.708783	-33.713	-0.186401	-0.42218	-0.519226	-0.641113	-0.636475	-0.917603	-0.876526	-33.711	-0.226501	-0.385742	-0.531555	-0.704346	-0.658813	-0.872253	-0.828613
	-33.685	-0.0276985	-0.243092	-0.291321	-0.423035	-0.464233	-0.658813	-0.698231	-33.688	-0.174665	-0.403364	-0.51178	-0.629761	-0.627441	-0.90625	-0.865156	-33.686	-0.226135	-0.385742	-0.540955	-0.716064	-0.6698	-0.871887	-0.839966
	-33.66	-0.0285034	-0.24469	-0.292114	-0.432007	-0.455261	-0.660767	-0.699036	-33.663	-0.175031	-0.403363	-0.511414	-0.641479	-0.609497	-0.896851	-0.855756	-33.661	-0.21673	-0.376703	-0.52179	-0.705933	-0.640869	-0.864075	-0.820795
	-33.635	-0.0292845	-0.25249	-0.290955	-0.421875	-0.447876	-0.650635	-0.697864	-33.638	-0.176636	-0.412415	-0.520813	-0.622314	-0.62793	-0.889038	-0.847595	-33.636	-0.207336	-0.376709	-0.522161	-0.696899	-0.632208	-0.855042	-0.821167
	-33.61	-0.038269	-0.251709	-0.291333	-0.430847	-0.456067	-0.649841	-0.699036	-33.613	-0.18601	-0.424109	-0.502039	-0.631348	-0.616968	-0.888306	-0.85697	-33.611	-0.21673	-0.386102	-0.531189	-0.706299	-0.651001	-0.854675	-0.83056
	-33.585	-0.036664	-0.250897	-0.281555	-0.421082	-0.455261	-0.649048	-0.698224	-33.588	-0.174683	-0.412781	-0.492249	-0.621948	-0.599731	-0.876953	-0.845642	-33.586	-0.215998	-0.385736	-0.521423	-0.696533	-0.650635	-0.854309	-0.820429
	-33.56	-0.0195193	-0.241931	-0.280396	-0.431641	-0.445129	-0.640869	-0.688098	-33.563	-0.157823	-0.393602	-0.491882	-0.612183	-0.606812	-0.857788	-0.828417	-33.561	-0.207336	-0.386108	-0.512024	-0.706665	-0.641602	-0.855042	-0.821167
	-33.535	-0.0195313	-0.232971	-0.273376	-0.430847	-0.446289	-0.640869	-0.687317	-33.538	-0.164539	-0.393238	-0.501282	-0.619629	-0.607178	-0.866821	-0.825733	-33.536	-0.217102	-0.386475	-0.514343	-0.716064	-0.651001	-0.855042	-0.830566
	-33.51	-0.0284903	-0.24193	-0.272583	-0.420288	-0.436523	-0.640076	-0.679491	-33.513	-0.174316	-0.412415	-0.489929	-0.612183	-0.585693	-0.876587	-0.826111	-33.511	-0.216736	-0.386108	-0.513977	-0.705933	-0.651001	-0.864441	-0.820801
	-33.485	-0.0273438	-0.241943	-0.270643	-0.399597	-0.434583	-0.638123	-0.677551	-33.488	-0.155133	-0.401044	-0.4919	-0.591064	-0.587664	-0.867188	-0.806562	-33.486	-0.219055	-0.388062	-0.513977	-0.696533	-0.641235	-0.854675	-0.820801
	-33.46	-0.0374577	-0.241925	-0.269836	-0.411316	-0.446289	-0.640076	-0.677533	-33.463	-0.174316	-0.403015	-0.482483	-0.590698	-0.587646	-0.857422	-0.80658	-33.461	-0.237847	-0.39782	-0.513611	-0.696533	-0.651001	-0.864441	-0.830559
	-33.435	-0.0284855	-0.241925	-0.262817	-0.40155	-0.436523	-0.639282	-0.667768	-33.438	-0.167211	-0.40299	-0.470398	-0.592651	-0.577881	-0.857422	-0.796789	-33.436	-0.216736	-0.386108	-0.502258	-0.69458	-0.639282	-0.852356	-0.818848
	-33.41	-0.0187378	-0.232178	-0.253052	-0.40155	-0.425964	-0.620544	-0.65802	-33.413	-0.155133	-0.393232	-0.472351	-0.580933	-0.568481	-0.838257	-0.785077	-33.411	-0.216736	-0.386108	-0.492493	-0.684814	-0.638916	-0.833191	-0.818848
	-33.385	-0.027693	-0.230574	-0.250305	-0.400757	-0.414246	-0.627563	-0.65721	-33.388	-0.164917	-0.39325	-0.451233	-0.580933	-0.537231	-0.828125	-0.787048	-33.386	-0.226135	-0.385376	-0.501892	-0.694214	-0.62915	-0.84259	-0.818481
	-33.36	-0.0195313	-0.223206	-0.251909	-0.392578	-0.40529	-0.621338	-0.649841	-33.363	-0.135974	-0.36272	-0.460279	-0.552002	-0.538831	-0.807007	-0.756152	-33.361	-0.207342	-0.366949	-0.492859	-0.675415	-0.621704	-0.823792	-0.800055
	-33.335	-0.0284898	-0.222399	-0.252258	-0.40155	-0.398254	-0.620544	-0.667772	-33.338	-0.154785	-0.373352	-0.453186	-0.561035	-0.538452	-0.81604	-0.774597	-33.336	-0.226495	-0.376337	-0.501892	-0.69458	-0.62207	-0.842957	-0.83056
	-33.31	-0.02494	-0.230567	-0.250305	-0.398804	-0.403687	-0.618591	-0.666969	-33.313	-0.145361	-0.373693	-0.441467	-0.551636	-0.518066	-0.798828	-0.757727	-33.311	-0.216003	-0.37561	-0.492126	-0.684448	-0.630737	-0.833191	-0.820435
	-33.285	-0.00818	-0.202881	-0.241333	-0.382019	-0.385742	-0.619751	-0.647461	-33.288	-0.136328	-0.352942	-0.433289	-0.542236	-0.509521	-0.796875	-0.746375	-33.286	-0.196838	-0.347046	-0.472961	-0.665283	-0.602173	-0.834778	-0.810669
	-33.26	0.000813	-0.19389	-0.233521	-0.382019	-0.37793	-0.601807	-0.629498	-33.263	-0.116455	-0.344421	-0.42157	-0.532104	-0.497803	-0.77771	-0.726868	-33.261	-0.187439	-0.357178	-0.482727	-0.677002	-0.611938	-0.825745	-0.801636
	-33.235	0.0133057	-0.200928	-0.23238	-0.3703	-0.375996	-0.608032	-0.635742	-33.238	-0.106299	-0.342078	-0.430993	-0.520386	-0.488061	-0.776978	-0.716346	-33.236	-0.187067	-0.366571	-0.473328	-0.667236	-0.602173	-0.834778	-0.810663
	-33.21	0.00899	-0.202074	-0.24292	-0.381897	-0.37677	-0.599854	-0.629503	-33.213	-0.0969238	-0.344421	-0.440369	-0.512573	-0.487671	-0.758179	-0.697571	-33.211	-0.178411	-0.35639	-0.483459	-0.667114	-0.602539	-0.815979	-0.791875
	-33.185	-0.00815	-0.191498	-0.26123	-0.369629	-0.375183	-0.599426	-0.627899	-33.188	-0.103609	-0.323335	-0.422363	-0.499023	-0.478699	-0.757446	-0.685091	-33.186	-0.196777	-0.356018	-0.501465	-0.664978	-0.611511	-0.834351	-0.810608
	-33.16	0.00354	-0.170837	-0.230774	-0.360535	-0.364624	-0.578735	-0.606445	-33.163	-0.106719	-0.315887	-0.402405	-0.491394	-0.447754	-0.739075	-0.678069	-33.161	-0.18902	-0.327143	-0.484314	-0.657471	-0.60144	-0.805481	-0.791132
	-33.135	0.00978	-0.165393	-0.231567	-0.363281	-0.348267	-0.570557	-0.608813	-33.138	-0.0852051	-0.294006	-0.402039	-0.481323	-0.458008	-0.717163	-0.64679	-33.136	-0.179993	-0.3302	-0.47492	-0.667603	-0.58338	-0.806213	-0.792236
	-33.11	0	-0.18335	-0.221021	-0.363281	-0.367017	-0.581482	-0.618958	-33.113	-0.0961678	-0.312415	-0.382897	-0.480957	-0.458398	-0.718384	-0.655433	-33.111	-0.187799	-0.337274	-0.472595	-0.665649	-0.600586	-0.803894	-0.79931
	-33.085	-0.007	-0.181379	-0.212036	-0.369507	-0.365417	-0.579529	-0.607221	-33.088	-0.0961914	-0.305359	-0.382507	-0.48291	-0.437622	-0.708984	-0.648376	-33.086	-0.187439	-0.33728	-0.45343	-0.664917	-0.599854	-0.803894	-0.799316
	-33.06	-0.000782	-0.174366	-0.212036	-0.360535	-0.356445	-0.580322	-0.607227	-33.063	-0.0965395	-0.303388	-0.382507	-0.471924	-0.429443	-0.697266	-0.63664	-33.061	-0.197937	-0.337646	-0.463196	-0.665283	-0.60022	-0.80426	-0.799316
	-33.035	-0.0187378	-0.18335	-0.213989	-0.349426	-0.348267	-0.572754	-0.601013	-33.038	-0.115343	-0.30498	-0.382507	-0.461792	-0.446289	-0.698853	-0.626879	-33.036	-0.216742	-0.347052	-0.45343	-0.65387	-0.591187	-0.809265	-0.800055
	-33.01	-0.0159798	-0.180592	-0.213623	-0.309753	-0.364502	-0.458923	-0.607227	-33.013	-0.114136	-0.313171	-0.381775	-0.422424	-0.408813	-0.592285	-0.645691	-33.011	-0.216309	-0.356384	-0.463923	-0.624268	-0.618891	-0.698608	-0.818848
	-32.985	-0.0113525	-0.164673	-0.213696	-0.300842	-0.336803	-0.307739	-0.600708	-32.988	-0.0969715	-0.296007	-0.284986	-0.411011	-0.300611	-0.445129	-0.626879	-32.986	-0.208136	-0.33283	-0.468933	-0.610046	-0.584534	-0.557678	-0.815557
	-32.96	-0.0399743	-0.0615808	-0.118835	-0.188416	-0.233765	-0.156921	-0.51556	-32.963	-0.122742	-0.177002	-0.264038	-0.282654	-0.268066	-0.283325	-0.526672	-32.961	-0.227367	-0.225658	-0.370728	-0.502075	-0.488159	-0.396362	-0.727184
	-32.935	-0.0619838	-0.0525844	-0.102661	-0.161316	-0.218323	0.0216064	-0.520785	-32.938	-0.136799	-0.16512	-0.251648	-0.253906	-0.287537	-0.0950317	-0.517476	-32.936	-0.259827	-0.21814	-0.363586	-0.47583	-0.470642	-0.223022	-0.730652
	-32.91	-0.126465	-0.0487061	-0.104248	-0.162903	-0.251892	0.0371094	-0.553467	-32.913	-0.184442	-0.155084	-0.272339	-0.241089	-0.337158	-0.0593872	-0.545282	-32.911	-0.316669	-0.220295	-0.354614	-0.476624	-0.505005	-0.205505	-0.774555
	-32.885	-0.31313	-0.0963333	-0.126587	-0.173035	-0.30249	0.00684	-0.615559	-32.888	-0.379578	-0.203735	-0.291443	-0.252014	-0.393921	-0.0788574	-0.595154	-32.886	-0.509399	-0.279053	-0.384197	-0.495361	-0.565289	-0.236328	-0.835632
	-32.86	-0.357788	-0.108704	-0.157939	-0.174988	-0.361491	-0.0158081	-0.684692	-32.863	-0.425151	-0.215312	-0.350728	-0.250854	-0.474507	-0.0870972	-0.663005	-32.861	-0.552428	-0.281615	-0.406921	-0.499268	-0.625305	-0.259338	-0.914428
	-32.835	-0.451095	-0.17607	-0.215332	-0.223938	-0.453491	-0.0632935	-0.773971	-32.838	-0.503235	-0.271362	-0.390625	-0.287964	-0.552795	-0.136353	-0.742432	-32.836	-0.62829	-0.348383	-0.464844	-0.538391	-0.705383	-0.307495	-0.994074
	-32.81	-0.483349	-0.206738	-0.258484	-0.278625	-0.542908	-0.106079	-0.844677	-32.813	-0.534978	-0.302434	-0.450073	-0.328918	-0.653564	-0.176086	-0.811407	-32.811	-0.658936	-0.367432	-0.495239	-0.589172	-0.794067	-0.348389	-1.07324
	-32.785	-0.549011	-0.274536	-0.324707	-0.374207	-0.640991	-0.184021	-0.954285	-32.788	-0.603754	-0.361322	-0.490234	-0.416809	-0.732483	-0.254333	-0.901971	-32.786	-0.725172	-0.448499	-0.572266	-0.686768	-0.902649	-0.435181	-1.18202
	-32.76	-0.562269	-0.318312	-0.367859	-0.413391	-0.733521	-0.2453	-1.03529	-32.763	-0.615662	-0.401367	-0.557495	-0.467651	-0.82196	-0.30426	-0.980713	-32.761	-0.73938	-0.479858	-0.604418	-0.735657	-0.992663	-0.496155	-1.27203
	-32.735	-0.59021	-0.368286	-0.436998	-0.466553	-0.833544	-0.317749	-1.13531	-32.738	-0.646391	-0.452055	-0.617403	-0.508606	-0.931856	-0.36438	-1.0704	-32.736	-0.769287	-0.530517	-0.675354	-0.777832	-1.08392	-0.558716	-1.36334
	-32.71	-0.637416	-0.456325	-0.515869	-0.543457	-0.965698	-0.438232	-1.25424	-32.713	-0.673157	-0.518616	-0.680786	-0.577759	-1.05353	-0.463928	-1.1803	-32.711	-0.806495	-0.628211	-0.764526	-0.86615	-1.22418	-0.688354	-1.50278
	-32.685	-0.632652	-0.498008	-0.577271	-0.597656	-1.07538	-0.517578	-1.35921	-32.688	-0.667381	-0.563683	-0.730164	-0.610535	-1.14227	-0.554993	-1.27346	-32.686	-0.799927	-0.659546	-0.816711	-0.898071	-1.33466	-0.768005	-1.59509
	-32.66	-0.646545	-0.534546	-0.614258	-0.638306	-1.16101	-0.593994	-1.45282	-32.663	-0.695127	-0.610167	-0.62677	-0.666504	-1.08972	-0.623779	-1.38006	-32.661	-0.821795	-0.703387	-0.859558	-0.953552	-1.42822	-0.847229	-1.70754
	-32.635	-0.492716	-0.454752	-0.511902	-0.612061	-1.09729	-0.644104	-1.3892	-32.638	-0.532654	-0.529236	-0.61145	-0.632507	-0.989624	-0.665649	-1.31842	-32.636	-0.664673	-0.628235	-0.763411	-0.925842	-1.37584	-0.895813	-1.65515
	-32.61	-0.412903	-0.449402	-0.510763	-0.628113	-1.00661	-0.680725	-1.29852	-32.613	-0.447529	-0.512532	-0.610942	-0.648499	-0.88261	-0.704956	-1.2184	-32.611	-0.574993	-0.625652	-0.752258	-0.94458	-1.28564	-0.945251	-1.55516
	-32.585	-0.383302	-0.427553	-0.509338	-0.62854	-0.900452	-0.709229	-1.19312	-32.588	-0.416138	-0.493652	-0.58252	-0.641479	-0.808777	-0.718018	-1.11139	-32.586	-0.554335	-0.604933	-0.751465	-0.953552	-1.18768	-0.974243	-1.4673
	-32.56	-0.326177	-0.386114	-0.491455	-0.612244	-0.843933	-0.712097	-1.14649	-32.563	-0.358698	-0.44604	-0.573853	-0.620789	-0.777527	-0.71637	-1.04693	-32.561	-0.496399	-0.558777	-0.732788	-0.925903	-1.13104	-0.97467	-1.40875
	-32.535	-0.297485	-0.401306	-0.493896	-0.632629	-0.834167	-0.733032	-1.14734	-32.538	-0.309136	-0.453057	-0.581421	-0.621094	-0.767761	-0.727661	-1.03704	-32.536	-0.447948	-0.577159	-0.734985	-0.946838	-1.11151	-0.996826	-1.41023
	-32.51	-0.259033	-0.395142	-0.49231	-0.632568	-0.816223	-0.762512	-1.11725	-32.513	-0.277527	-0.444458	-0.583191	-0.61969	-0.757141	-0.756287	-1.01605	-32.511	-0.415955	-0.566223	-0.740956	-0.955627	-1.10058	-1.02429	-1.38733
	-32.485	-0.258179	-0.404053	-0.503723	-0.659546	-0.827087	-0.802917	-1.11877	-32.488	-0.276288	-0.443646	-0.581256	-0.640198	-0.74776	-0.777649	-0.997906	-32.486	-0.417608	-0.565863	-0.74292	-0.974976	-1.10999	-1.06409	-1.39112
	-32.46	-0.258831	-0.40446	-0.524902	-0.640564	-0.824402	-0.802551	-1.11857	-32.463	-0.266846	-0.444031	-0.611755	-0.62085	-0.728638	-0.776917	-0.984375	-32.461	-0.408141	-0.578795	-0.765198	-0.964539	-1.10962	-1.07465	-1.39001
	-32.435	-0.244964	-0.422821	-0.540405	-0.640625	-0.805664	-0.820557	-1.11703	-32.438	-0.264606	-0.472126	-0.580688	-0.619568	-0.716553	-0.807373	-0.995258	-32.436	-0.404968	-0.606384	-0.782593	-0.964478	-1.10022	-1.10504	-1.40869
	-32.41	-0.217957	-0.421631	-0.521423	-0.647644	-0.793945	-0.832642	-1.11505	-32.413	-0.226714	-0.454253	-0.589111	-0.619629	-0.706787	-0.796509	-0.984344	-32.411	-0.376941	-0.587329	-0.762451	-0.973877	-1.10022	-1.11603	-1.39897
	-32.385	-0.217195	-0.411103	-0.529602	-0.641541	-0.786133	-0.859619	-1.10806	-32.388	-0.223511	-0.451843	-0.570435	-0.618042	-0.687256	-0.824585	-0.974548	-32.386	-0.376465	-0.586853	-0.771314	-0.964966	-1.10017	-1.1441	-1.39929
	-32.36	-0.2099	-0.405762	-0.522429	-0.671997	-0.798369	-0.8703	-1.11792	-32.363	-0.216156	-0.434723	-0.592499	-0.619141	-0.717255	-0.825806	-0.964447	-32.361	-0.368031	-0.578419	-0.762939	-0.986084	-1.09167	-1.15436	-1.40923
	-32.335	-0.237945	-0.434173	-0.554626	-0.685181	-0.828735	-0.892578	-1.11954	-32.338	-0.234375	-0.443176	-0.593018	-0.631226	-0.717712	-0.835083	-0.964294	-32.336	-0.3781	-0.599475	-0.785889	-0.998474	-1.1225	-1.1665	-1.41197
	-32.31	-0.220604	-0.434411	-0.552917	-0.703003	-0.836792	-0.912964	-1.12783	-32.313	-0.208696	-0.445574	-0.582153	-0.64032	-0.714661	-0.848328	-0.986956	-32.311	-0.359619	-0.598572	-0.785034	-1.02692	-1.14117	-1.1972	-1.44147
	-32.285	-0.227722	-0.422424	-0.542908	-0.708984	-0.834595	-0.930725	-1.11932	-32.288	-0.225177	-0.442523	-0.58136	-0.648987	-0.71582	-0.854736	-0.955463	-32.286	-0.376933	-0.597453	-0.783875	-1.03479	-1.14001	-1.22455	-1.44114
	-32.26	-0.227739	-0.420061	-0.552612	-0.710266	-0.844849	-0.939819	-1.13655	-32.263	-0.215698	-0.443665	-0.591064	-0.648926	-0.706665	-0.856689	-0.963623	-32.261	-0.374939	-0.604126	-0.791707	-1.04236	-1.15889	-1.24188	-1.45752
	-32.235	-0.225525	-0.411072	-0.559309	-0.708618	-0.843916	-0.956909	-1.12341	-32.238	-0.213741	-0.413509	-0.553593	-0.641357	-0.679814	-0.866699	-0.955013	-32.236	-0.375813	-0.58498	-0.799927	-1.0434	-1.15063	-1.24255	-1.45687
	-32.21	-0.201007	-0.392353	-0.523376	-0.680725	-0.825073	-0.922913	-1.10006	-32.213	-0.179688	-0.395569	-0.561829	-0.612976	-0.665894	-0.828918	-0.918579	-32.211	-0.349884	-0.577545	-0.774109	-1.02454	-1.14111	-1.22455	-1.43051
	-32.185	-0.22072	-0.39583	-0.533875	-0.682556	-0.826111	-0.942383	-1.10976	-32.188	-0.195875	-0.403028	-0.571167	-0.610352	-0.667236	-0.837158	-0.915662	-32.186	-0.357727	-0.578308	-0.774536	-1.01379	-1.13	-1.24414	-1.43921
	-32.16	-0.227905	-0.410339	-0.552063	-0.691406	-0.825195	-0.949646	-1.11627	-32.163	-0.195807	-0.404181	-0.573853	-0.611328	-0.657959	-0.837097	-0.916694	-32.161	-0.367207	-0.586506	-0.793335	-1.03674	-1.14124	-1.25354	-1.47078
	-32.135	-0.229497	-0.392339	-0.55365	-0.701172	-0.826233	-0.962952	-1.10981	-32.138	-0.198059	-0.384277	-0.560303	-0.619629	-0.625244	-0.837463	-0.896851	-32.136	-0.359253	-0.567749	-0.785381	-1.03674	-1.13096	-1.25732	-1.4422
	-32.11	-0.228455	-0.383301	-0.552607	-0.701111	-0.804621	-0.959167	-1.10699	-32.113	-0.184522	-0.371778	-0.57152	-0.619629	-0.626208	-0.825867	-0.882459	-32.111	-0.357818	-0.568206	-0.783936	-1.04657	-1.11047	-1.26526	-1.45059
	-32.085	-0.245851	-0.391725	-0.561829	-0.720093	-0.81543	-0.969177	-1.12677	-32.088	-0.205505	-0.383057	-0.562134	-0.619568	-0.616943	-0.83551	-0.895569	-32.086	-0.364521	-0.575275	-0.791382	-1.04425	-1.11975	-1.26337	-1.46926
	-32.06	-0.220537	-0.385942	-0.553284	-0.702942	-0.796692	-0.972534	-1.11782	-32.063	-0.177325	-0.364275	-0.579102	-0.612122	-0.626343	-0.827637	-0.865191	-32.061	-0.3479	-0.56842	-0.793945	-1.04645	-1.12012	-1.27576	-1.45984
	-32.035	-0.237671	-0.400574	-0.571594	-0.720093	-0.814636	-1.01001	-1.13733	-32.038	-0.205629	-0.39258	-0.583618	-0.61969	-0.609497	-0.856262	-0.874574	-32.036	-0.355488	-0.584553	-0.810913	-1.05402	-1.12915	-1.30432	-1.46968
	-32.01	-0.230651	-0.372009	-0.572388	-0.711914	-0.786133	-1.01117	-1.13769	-32.013	-0.207825	-0.374512	-0.580261	-0.62384	-0.616943	-0.856995	-0.876465	-32.011	-0.358826	-0.567322	-0.812298	-1.05585	-1.10997	-1.31366	-1.47858
	-31.985	-0.227112	-0.363037	-0.559083	-0.711121	-0.786133	-1.01917	-1.13654	-31.988	-0.206428	-0.383918	-0.574212	-0.629822	-0.616937	-0.857422	-0.865607	-31.986	-0.347309	-0.558002	-0.800781	-1.05444	-1.10999	-1.31372	-1.45949
	-31.96	-0.222478	-0.353276	-0.554443	-0.711121	-0.776367	-1.03326	-1.12757	-31.963	-0.198425	-0.383484	-0.591125	-0.640991	-0.628662	-0.859314	-0.865173	-31.961	-0.340161	-0.557996	-0.795593	-1.06525	-1.10999	-1.31598	-1.45991
	-31.935	-0.227113	-0.363038	-0.560669	-0.711121	-0.784973	-1.04926	-1.14649	-31.938	-0.215338	-0.38349	-0.591003	-0.641907	-0.636047	-0.866821	-0.876471	-31.936	-0.34729	-0.557983	-0.793762	-1.04663	-1.1026	-1.31415	-1.45953
	-31.91	-0.218933	-0.354065	-0.564392	-0.731445	-0.795898	-1.06256	-1.14886	-31.913	-0.19649	-0.373736	-0.610596	-0.650757	-0.656006	-0.878418	-0.867084	-31.911	-0.339367	-0.558422	-0.80542	-1.0578	-1.11194	-1.3277	-1.4618
	-31.885	-0.200208	-0.362073	-0.572205	-0.729858	-0.795715	-1.07935	-1.15706	-31.888	-0.20636	-0.392822	-0.622375	-0.659119	-0.678589	-0.896118	-0.894104	-31.886	-0.3172	-0.556458	-0.803394	-1.04425	-1.0913	-1.31451	-1.4599
	-31.86	-0.229492	-0.394897	-0.603442	-0.742004	-0.826953	-1.11157	-1.18988	-31.863	-0.226587	-0.404565	-0.641821	-0.66095	-0.697058	-0.907349	-0.905786	-31.861	-0.337787	-0.568133	-0.813232	-1.04651	-1.11188	-1.34534	-1.47158
	-31.835	-0.211114	-0.404229	-0.612427	-0.752136	-0.826172	-1.12225	-1.18829	-31.838	-0.225525	-0.412415	-0.632507	-0.680176	-0.708252	-0.937073	-0.93512	-31.836	-0.33833	-0.575635	-0.832336	-1.05444	-1.11047	-1.35553	-1.4795
	-31.81	-0.209155	-0.403857	-0.612427	-0.760132	-0.826965	-1.15161	-1.18651	-31.813	-0.256238	-0.424451	-0.612976	-0.691772	-0.716614	-0.979614	-0.985791	-31.811	-0.34906	-0.579407	-0.822571	-1.06525	-1.11188	-1.3761	-1.48053
	-31.785	-0.189453	-0.402893	-0.61322	-0.75177	-0.825989	-1.15063	-1.17896	-31.788	-0.235741	-0.424584	-0.63208	-0.682922	-0.735657	-0.988342	-1.0082	-31.786	-0.328502	-0.577952	-0.824951	-1.04651	-1.10065	-1.36487	-1.46217
	-31.76	-0.198609	-0.412049	-0.622192	-0.771606	-0.835144	-1.15961	-1.19727	-31.763	-0.244568	-0.422119	-0.642273	-0.680176	-0.747742	-1.00739	-1.05389	-31.761	-0.335938	-0.585388	-0.832326	-1.05438	-1.10808	-1.37225	-1.46735
	-31.735	-0.22052	-0.444519	-0.652282	-0.800781	-0.857849	-1.17017	-1.21814	-31.738	-0.268389	-0.44594	-0.632062	-0.711365	-0.786115	-1.03711	-1.08583	-31.736	-0.338207	-0.578259	-0.832764	-1.05634	-1.10291	-1.36487	-1.47004
	-31.71	-0.226295	-0.452247	-0.651611	-0.801941	-0.873413	-1.15973	-1.22752	-31.713	-0.266113	-0.441345	-0.634399	-0.730896	-0.779358	-1.05621	-1.11633	-31.711	-0.346864	-0.596742	-0.832397	-1.06567	-1.11945	-1.3645	-1.47864
	-31.685	-0.200176	-0.433331	-0.633728	-0.780457	-0.856445	-1.133	-1.20683	-31.688	-0.218382	-0.436522	-0.62085	-0.731323	-0.767334	-1.06049	-1.11749	-31.686	-0.329956	-0.579468	-0.836182	-1.06567	-1.10217	-1.35699	-1.47119
	-31.66	-0.207397	-0.413635	-0.611206	-0.75116	-0.836731	-1.11139	-1.17755	-31.663	-0.205999	-0.434271	-0.620422	-0.721558	-0.767395	-1.05823	-1.09565	-31.661	-0.335456	-0.587226	-0.832703	-1.07349	-1.10992	-1.36475	-1.46924
	-31.635	-0.20014	-0.412847	-0.613403	-0.751953	-0.826904	-1.11133	-1.17914	-31.638	-0.20636	-0.432373	-0.643738	-0.721558	-0.797729	-1.05634	-1.09564	-31.636	-0.3172	-0.57605	-0.842584	-1.0661	-1.09911	-1.36377	-1.46027
	-31.61	-0.229492	-0.424316	-0.632685	-0.761658	-0.854487	-1.14081	-1.19781	-31.613	-0.236334	-0.455267	-0.653619	-0.740662	-0.798578	-1.09637	-1.11439	-31.611	-0.347546	-0.597424	-0.854187	-1.07581	-1.11975	-1.3941	-1.48915
	-31.585	-0.227708	-0.434129	-0.635498	-0.761719	-0.847473	-1.12878	-1.19786	-31.588	-0.237244	-0.455383	-0.670776	-0.740723	-0.796204	-1.10706	-1.11676	-31.586	-0.347595	-0.618958	-0.86438	-1.0954	-1.12213	-1.41248	-1.49896
	-31.56	-0.217151	-0.429676	-0.641602	-0.758972	-0.844604	-1.09735	-1.19512	-31.563	-0.225464	-0.463135	-0.669739	-0.748474	-0.804565	-1.07892	-1.12451	-31.561	-0.337402	-0.617676	-0.87323	-1.09497	-1.12158	-1.38507	-1.49854
	-31.535	-0.217285	-0.411987	-0.63678	-0.758545	-0.842896	-1.06561	-1.18494	-31.538	-0.225886	-0.452693	-0.633972	-0.748901	-0.796509	-1.0575	-1.1347	-31.536	-0.337525	-0.597169	-0.869934	-1.09381	-1.11987	-1.36334	-1.49933
	-31.51	-0.212762	-0.412286	-0.602905	-0.730896	-0.835388	-1.0415	-1.15649	-31.513	-0.217957	-0.453674	-0.604065	-0.722717	-0.770081	-1.0304	-1.0968	-31.511	-0.330322	-0.598206	-0.833434	-1.06531	-1.12091	-1.33667	-1.4704
	-31.485	-0.221069	-0.394104	-0.581976	-0.719727	-0.815253	-1.02954	-1.13635	-31.488	-0.225176	-0.42531	-0.612532	-0.712158	-0.767378	-1.00824	-1.06716	-31.486	-0.347247	-0.577472	-0.813232	-1.05389	-1.10016	-1.32385	-1.44966
	-31.46	-0.256409	-0.382751	-0.591125	-0.711121	-0.804688	-1.01996	-1.13751	-31.463	-0.262939	-0.424561	-0.603149	-0.7099	-0.776611	-1.01715	-1.07617	-31.461	-0.384413	-0.575636	-0.822632	-1.05444	-1.09875	-1.33368	-1.44826
	-31.435	-0.240063	-0.372632	-0.573181	-0.700378	-0.796692	-1.02155	-1.12758	-31.438	-0.257037	-0.414691	-0.611084	-0.709351	-0.786438	-1.01709	-1.07564	-31.436	-0.369446	-0.567688	-0.814697	-1.05591	-1.10065	-1.32574	-1.45013
	-31.41	-0.247437	-0.381592	-0.572388	-0.710938	-0.816223	-1.02972	-1.13733	-31.413	-0.273939	-0.42262	-0.602722	-0.709839	-0.786438	-1.02502	-1.08546	-31.411	-0.376972	-0.556538	-0.813293	-1.05634	-1.12018	-1.33368	-1.45992
	-31.385	-0.249212	-0.385138	-0.584534	-0.710938	-0.825195	-1.03149	-1.15058	-31.388	-0.266418	-0.424011	-0.620056	-0.709412	-0.786865	-1.02881	-1.08545	-31.386	-0.378845	-0.568115	-0.825237	-1.05634	-1.13145	-1.34534	-1.47046
	-31.36	-0.239441	-0.391724	-0.593073	-0.722046	-0.817377	-1.03149	-1.16797	-31.363	-0.266493	-0.431959	-0.632433	-0.709412	-0.786852	-1.03864	-1.11397	-31.361	-0.378859	-0.575209	-0.832397	-1.0755	-1.1217	-1.34528	-1.49861
	-31.335	-0.238647	-0.373535	-0.593628	-0.711914	-0.816162	-1.03143	-1.15875	-31.338	-0.266479	-0.4151	-0.641907	-0.713684	-0.786499	-1.04846	-1.11707	-31.336	-0.378428	-0.570079	-0.834656	-1.07733	-1.12207	-1.35504	-1.50282
	-31.31	-0.218994	-0.384521	-0.59198	-0.709412	-0.814697	-1.0307	-1.1571	-31.313	-0.257147	-0.424139	-0.621216	-0.711853	-0.779419	-1.04846	-1.12653	-31.311	-0.366699	-0.567749	-0.841675	-1.06335	-1.12915	-1.35272	-1.50006
	-31.285	-0.217224	-0.382813	-0.590942	-0.702332	-0.804932	-1.0307	-1.14825	-31.288	-0.257153	-0.424511	-0.632507	-0.702393	-0.769653	-1.04883	-1.10585	-31.286	-0.355048	-0.566901	-0.830383	-1.05396	-1.10962	-1.35468	-1.48878
	-31.26	-0.218873	-0.371766	-0.58136	-0.701172	-0.796692	-1.02954	-1.14722	-31.263	-0.25708	-0.40387	-0.632446	-0.702026	-0.776733	-1.05859	-1.11517	-31.261	-0.346069	-0.546692	-0.820672	-1.05432	-1.10058	-1.34528	-1.4892
	-31.235	-0.229492	-0.36377	-0.574096	-0.701111	-0.805663	-1.03223	-1.14807	-31.238	-0.266064	-0.4026	-0.632129	-0.709473	-0.777088	-1.05627	-1.12648	-31.236	-0.359265	-0.548596	-0.813171	-1.06604	-1.10999	-1.35547	-1.49067
	-31.21	-0.227726	-0.375371	-0.593506	-0.710144	-0.806396	-1.05023	-1.14704	-31.213	-0.254822	-0.402649	-0.630249	-0.719238	-0.776733	-1.06561	-1.11523	-31.211	-0.347607	-0.5583	-0.824829	-1.06567	-1.10059	-1.37421	-1.48915
	-31.185	-0.227113	-0.389771	-0.598877	-0.698547	-0.814392	-1.03943	-1.15424	-31.188	-0.254768	-0.412483	-0.632446	-0.709839	-0.768799	-1.05664	-1.12458	-31.186	-0.357056	-0.565491	-0.832397	-1.06573	-1.11047	-1.36493	-1.4986
	-31.16	-0.219788	-0.382568	-0.603455	-0.711975	-0.817261	-1.05103	-1.14825	-31.163	-0.257043	-0.395532	-0.661377	-0.701965	-0.786926	-1.05811	-1.11709	-31.161	-0.349493	-0.567755	-0.834717	-1.07733	-1.12164	-1.38635	-1.50049
	-31.135	-0.217962	-0.373602	-0.602661	-0.700378	-0.806458	-1.05011	-1.13849	-31.138	-0.274353	-0.414734	-0.652039	-0.729431	-0.786438	-1.08746	-1.13666	-31.136	-0.347595	-0.558411	-0.844049	-1.07544	-1.12017	-1.38586	-1.49072
	-31.11	-0.227722	-0.394165	-0.62298	-0.710938	-0.824457	-1.05023	-1.14813	-31.113	-0.264538	-0.414319	-0.661365	-0.719604	-0.777454	-1.07623	-1.13667	-31.111	-0.347601	-0.577459	-0.854248	-1.07587	-1.12915	-1.38397	-1.50043
	-31.085	-0.218086	-0.381538	-0.610474	-0.710266	-0.794861	-1.02887	-1.12495	-31.088	-0.274292	-0.412842	-0.652039	-0.728943	-0.778564	-1.04688	-1.13477	-31.086	-0.347662	-0.56629	-0.853821	-1.08527	-1.11047	-1.37427	-1.4986
	-31.06	-0.230291	-0.393072	-0.623718	-0.712708	-0.81604	-1.0412	-1.13807	-31.063	-0.276202	-0.424029	-0.661011	-0.731262	-0.796326	-1.04877	-1.13661	-31.061	-0.338135	-0.566162	-0.852661	-1.07574	-1.12006	-1.37457	-1.48956
	-31.035	-0.23822	-0.403625	-0.642456	-0.720642	-0.816956	-1.05084	-1.15955	-31.038	-0.28377	-0.433917	-0.671204	-0.729065	-0.805603	-1.05823	-1.14565	-31.036	-0.355791	-0.576372	-0.871765	-1.08362	-1.12836	-1.38428	-1.50911
	-31.01	-0.246578	-0.412776	-0.650818	-0.720032	-0.83429	-1.04919	-1.16711	-31.013	-0.293457	-0.453003	-0.662109	-0.729004	-0.796936	-1.05634	-1.16516	-31.011	-0.364868	-0.605347	-0.880842	-1.10291	-1.15849	-1.38251	-1.52753
	-30.985	-0.232422	-0.426331	-0.633915	-0.722656	-0.818181	-1.05103	-1.15088	-30.988	-0.296099	-0.463091	-0.661787	-0.731201	-0.805952	-1.06592	-1.16823	-30.986	-0.348035	-0.607251	-0.873352	-1.0954	-1.14166	-1.39417	-1.51057
	-30.96	-0.23944	-0.433349	-0.633545	-0.730469	-0.81543	-1.05103	-1.14709	-30.963	-0.305115	-0.4729	-0.682495	-0.740662	-0.80835	-1.07574	-1.17542	-30.961	-0.357372	-0.616589	-0.874146	-1.10516	-1.13928	-1.40393	-1.51851
	-30.935	-0.229547	-0.423455	-0.643555	-0.720703	-0.806458	-1.04126	-1.15685	-30.938	-0.287982	-0.475299	-0.681458	-0.75238	-0.817749	-1.0777	-1.15578	-30.936	-0.367004	-0.606689	-0.892761	-1.12463	-1.15137	-1.41364	-1.53796
	-30.91	-0.226929	-0.411072	-0.631958	-0.710144	-0.805664	-1.03967	-1.15607	-30.913	-0.29591	-0.463696	-0.67157	-0.760254	-0.827881	-1.08752	-1.1656	-30.911	-0.355042	-0.594727	-0.881165	-1.12427	-1.16077	-1.4129	-1.5376
	-30.885	-0.217157	-0.411066	-0.631958	-0.712097	-0.814636	-1.03967	-1.15722	-30.888	-0.296143	-0.454163	-0.659851	-0.770386	-0.828247	-1.06677	-1.16595	-30.886	-0.345276	-0.584961	-0.881165	-1.1145	-1.15063	-1.40314	-1.52747
	-30.86	-0.207397	-0.403259	-0.641729	-0.712891	-0.795904	-1.02094	-1.14825	-30.863	-0.284443	-0.422932	-0.65202	-0.741089	-0.818096	-1.04724	-1.14486	-30.861	-0.33551	-0.575195	-0.881165	-1.11487	-1.151	-1.39374	-1.51807
	-30.835	-0.185907	-0.382562	-0.630005	-0.710144	-0.796692	-1.0213	-1.14788	-30.838	-0.286377	-0.4151	-0.659851	-0.750488	-0.83728	-1.0293	-1.14642	-30.836	-0.32575	-0.565802	-0.881165	-1.1145	-1.15137	-1.3949	-1.5091
	-30.81	-0.188653	-0.372003	-0.631714	-0.700378	-0.807251	-1.04828	-1.15698	-30.813	-0.296174	-0.403046	-0.6922	-0.741089	-0.86615	-1.04572	-1.16324	-30.811	-0.326111	-0.575195	-0.891785	-1.13403	-1.17133	-1.44257	-1.53809
	-30.785	-0.178894	-0.363831	-0.641724	-0.701172	-0.834961	-1.04999	-1.15802	-30.788	-0.305566	-0.395593	-0.681335	-0.750854	-0.89624	-1.05664	-1.16744	-30.786	-0.316339	-0.556452	-0.931946	-1.12469	-1.1803	-1.47272	-1.53955
	-30.76	-0.179682	-0.363825	-0.631958	-0.701172	-0.834167	-1.06152	-1.15057	-30.763	-0.305542	-0.402588	-0.673523	-0.760193	-0.857544	-1.0675	-1.19525	-30.761	-0.316772	-0.585754	-0.94367	-1.15399	-1.17994	-1.50586	-1.54077
	-30.735	-0.18866	-0.384277	-0.63526	-0.712646	-0.816961	-1.05353	-1.17926	-30.738	-0.305139	-0.392846	-0.681617	-0.730896	-0.866126	-1.06757	-1.21554	-30.736	-0.326098	-0.597888	-0.935547	-1.15485	-1.17133	-1.51648	-1.56969
	-30.71	-0.178998	-0.40556	-0.6745	-0.74292	-0.817139	-1.07404	-1.18101	-30.713	-0.295776	-0.382629	-0.682495	-0.749573	-0.897339	-1.08624	-1.23541	-30.711	-0.337873	-0.619306	-0.975708	-1.18561	-1.20068	-1.56677	-1.60087
	-30.685	-0.170944	-0.40715	-0.696838	-0.764038	-0.837524	-1.09436	-1.17113	-30.688	-0.317235	-0.413976	-0.721191	-0.769592	-0.946716	-1.10626	-1.26676	-30.686	-0.349487	-0.649414	-0.98584	-1.22742	-1.23138	-1.5965	-1.62231
	-30.66	-0.176392	-0.442322	-0.722839	-0.769897	-0.834167	-1.13855	-1.16351	-30.663	-0.315364	-0.471736	-0.691589	-0.78833	-0.937622	-1.12537	-1.30389	-30.661	-0.365864	-0.706013	-1.02325	-1.26453	-1.24829	-1.65271	-1.65749
	-30.635	-0.117707	-0.432526	-0.702454	-0.768372	-0.826904	-1.11823	-1.13492	-30.638	-0.287231	-0.463928	-0.72229	-0.780518	-0.987183	-1.11993	-1.25696	-30.636	-0.355103	-0.706055	-1.05119	-1.25397	-1.2808	-1.63281	-1.6579
	-30.61	-0.110535	-0.413025	-0.713043	-0.752686	-0.835174	-1.12115	-1.1369	-30.613	-0.307824	-0.485436	-0.740333	-0.771545	-0.986915	-1.1496	-1.24685	-30.611	-0.369036	-0.698198	-1.05457	-1.22662	-1.30054	-1.60693	-1.61879
	-30.585	-0.108551	-0.402862	-0.680176	-0.769897	-0.812866	-1.09802	-1.10641	-30.588	-0.307495	-0.473694	-0.703125	-0.798889	-0.939514	-1.18524	-1.25659	-30.586	-0.367078	-0.677442	-1.00977	-1.24304	-1.26788	-1.61298	-1.60945
	-30.56	-0.107018	-0.402856	-0.663208	-0.769897	-0.812927	-1.11292	-1.09591	-30.563	-0.266492	-0.463208	-0.712585	-0.782471	-0.90918	-1.16748	-1.23665	-30.561	-0.366333	-0.697021	-0.994446	-1.22546	-1.26111	-1.62622	-1.57977
	-30.535	-0.117554	-0.442871	-0.664795	-0.790222	-0.804871	-1.17249	-1.07715	-30.538	-0.247748	-0.484686	-0.741089	-0.802002	-0.918091	-1.21674	-1.25855	-30.536	-0.349121	-0.707275	-0.985474	-1.2063	-1.24048	-1.67657	-1.54108
	-30.51	-0.10601	-0.456718	-0.663757	-0.782959	-0.813843	-1.2019	-1.07537	-30.513	-0.218018	-0.515381	-0.752319	-0.821167	-0.898987	-1.27576	-1.24835	-30.511	-0.309265	-0.722046	-0.995789	-1.20758	-1.21082	-1.71765	-1.54028
	-30.485	-0.0667725	-0.49115	-0.660775	-0.790466	-0.7837	-1.21509	-1.03461	-30.488	-0.187598	-0.563148	-0.743188	-0.860901	-0.917077	-1.31671	-1.1984	-30.486	-0.266981	-0.756666	-0.993164	-1.19562	-1.16925	-1.73785	-1.48744
	-30.46	-0.0938187	-0.48951	-0.613159	-0.773193	-0.758118	-1.25116	-1.0116	-30.463	-0.177063	-0.575317	-0.751221	-0.890442	-0.964905	-1.41565	-1.17694	-30.461	-0.260117	-0.736435	-0.944092	-1.16656	-1.1214	-1.79498	-1.45171
	-30.435	-0.159168	-0.443714	-0.607666	-0.767883	-0.802063	-1.19299	-1.05541	-30.438	-0.234834	-0.544893	-0.962036	-0.931213	-1.19879	-1.45813	-1.23428	-30.436	-0.301575	-0.711548	-0.950073	-1.20294	-1.13751	-1.81567	-1.52338
	-30.41	-0.29425	-0.544739	-0.778137	-0.966675	-1.00275	-1.57086	-1.36511	-30.413	-0.380958	-0.708534	-1.15607	-1.1507	-1.53302	-1.98627	-1.58067	-30.411	-0.408293	-0.857878	-1.14862	-1.38147	-1.33258	-2.36304	-1.81796
	-30.385	-0.340625	-0.730945	-0.873718	-1.09583	-1.31573	-2.58063	-1.58001	-30.388	-0.424561	-0.993774	-1.55554	-1.37451	-1.70081	-2.9389	-1.85828	-30.386	-0.455811	-1.11206	-1.3292	-1.56219	-1.66477	-3.35913	-2.06592
	-30.36	-0.376465	-0.774902	-1.17183	-1.42151	-1.39943	-3.5498	-2.33582	-30.363	-0.464966	-1.1283	-2.12323	-1.83441	-2.36194	-4.3139	-2.53027	-30.361	-0.457256	-1.23088	-1.72455	-1.97821	-1.80847	-4.68768	-2.71653
	-30.335	-0.470802	-1.09995	-1.63232	-1.8728	-1.83374	-4.6181	-3.10325	-30.338	-0.682434	-1.51349	-2.96783	-2.48108	-3.05463	-5.78827	-3.62195	-30.336	-0.661439	-1.71936	-2.42725	-2.73096	-2.50488	-6.27826	-3.79724
	-30.31	-0.345279	-1.40204	-2.41962	-2.72156	-2.65692	-5.48743	-3.13599	-30.313	-0.607201	-2.09353	-3.54724	-3.42596	-4.25769	-7.07501	-4.1293	-30.311	-0.610596	-2.23285	-3.1969	-3.5968	-3.38135	-8.14752	-4.29425
	-30.285	-0.36908	-1.94147	-2.86908	-3.26398	-3.29559	-6.06287	-4.07391	-30.288	-0.833548	-2.44103	-4.12415	-4.21973	-5.38843	-8.17395	-5.58117	-30.286	-0.774483	-2.96418	-4.15692	-4.49786	-4.4184	-9.67743	-5.88886
	-30.26	-0.442319	-2.1466	-3.1355	-3.66296	-3.84027	-6.30725	-5.05853	-30.263	-1.20831	-2.8382	-4.5611	-5.05481	-6.45966	-9.20441	-7.41583	-30.261	-0.975464	-3.46936	-4.86456	-5.7569	-5.78863	-10.9519	-8.09045
	-30.235	-0.907349	-2.23859	-3.26947	-3.93933	-4.3371	-6.36023	-6.10455	-30.238	-1.48981	-3.08502	-4.86652	-5.75262	-7.31616	-10.0098	-9.31781	-30.236	-1.19605	-3.49073	-5.10614	-6.31116	-6.69006	-11.6894	-9.93848
	-30.21	-0.734696	-1.90749	-2.86975	-3.78497	-4.3623	-5.88202	-6.74367	-30.213	-1.65613	-3.2243	-5.11249	-6.29639	-8.05835	-10.4309	-11.1067	-30.211	-1.5161	-3.78038	-5.60236	-7.14606	-7.85803	-12.4434	-12.1214
	-30.185	-0.848455	-1.88605	-2.69531	-3.82794	-4.51379	-5.44366	-7.36719	-30.188	-1.82817	-3.35014	-5.07037	-6.58832	-8.55194	-10.4952	-12.6622	-30.186	-1.77228	-4.05396	-6.01556	-7.85901	-8.85272	-12.7506	-13.9929
	-30.16	-0.849304	-1.56506	-2.5033	-3.63544	-4.45911	-4.59314	-7.44086	-30.163	-1.93184	-3.42677	-4.83069	-7.02588	-8.87817	-9.85992	-13.5312	-30.161	-1.94538	-4.10231	-6.08142	-8.24707	-9.57532	-12.3107	-15.2492
	-30.135	-1.09417	-1.63409	-2.36633	-3.42926	-4.36316	-3.71533	-7.11303	-30.138	-2.22528	-3.2356	-4.35907	-6.98547	-8.60577	-9.0401	-13.7922	-30.136	-2.24078	-3.90839	-5.83629	-8.30902	-10.0587	-11.2624	-15.7524
	-30.11	-0.820862	-1.06732	-1.61756	-2.76141	-3.76948	-2.49567	-6.09076	-30.113	-2.16076	-2.89281	-3.41377	-6.50555	-8.19526	-7.479	-13.1604	-30.111	-2.72955	-3.54425	-5.33978	-8.28467	-10.4122	-10.1174	-15.8314
	-30.085	-1.08296	-0.637835	-1.02826	-2.21082	-3.21814	-1.62622	-5.11012	-30.088	-2.36139	-2.12604	-3.2439	-5.71155	-7.67041	-6.29388	-12.1244	-30.086	-2.71018	-3.12644	-4.7522	-7.58069	-10.1464	-8.89758	-15.142
	-30.06	-1.12819	-0.372149	-0.6604	-1.74939	-2.69012	-1.16016	-4.11855	-30.063	-2.76434	-2.09735	-2.68475	-5.40576	-6.94525	-5.7442	-11.254	-30.061	-2.91772	-2.73615	-4.2215	-7.05988	-9.58246	-7.46527	-14.0508
	-30.035	-1.10571	-0.0996094	-0.333618	-1.44745	-2.25861	-0.946045	-3.14612	-30.038	-2.3083	-1.65517	-2.69281	-4.88751	-6.39343	-4.96753	-9.83888	-30.036	-2.97098	-2.19468	-3.55328	-6.52704	-9.07568	-6.35138	-12.8791
	-30.01	-1.10238	-0.364279	-0.622192	-1.30017	-2.04419	-1.30927	-2.82973	-30.013	-2.28455	-1.72809	-2.5036	-4.3891	-5.50842	-4.74939	-8.98932	-30.011	-3.02405	-1.89929	-3.13229	-5.68097	-8.36026	-5.86401	-11.8118
	-29.985	-0.708374	-0.698975	-0.712198	-1.22656	-1.54716	-1.48224	-2.25482	-29.988	-1.84036	-1.64407	-2.36344	-3.99689	-4.89224	-4.44769	-7.82767	-29.986	-2.70197	-1.68769	-2.81201	-5.15784	-7.44568	-5.33435	-10.5487
	-29.96	-0.38756	-0.699022	-0.671265	-1.22656	-1.16193	-1.72015	-1.84648	-29.963	-1.62189	-1.60223	-2.32037	-3.65674	-4.32312	-4.29572	-7.01697	-29.961	-2.49982	-1.82806	-2.82611	-4.94666	-7.03662	-5.27704	-9.87702
	-29.935	-0.293921	-0.794104	-1.09698	-1.0943	-1.10364	-1.87622	-1.73978	-29.938	-1.36687	-1.58281	-2.31995	-3.35815	-3.89374	-4.2749	-6.31938	-29.936	-2.20111	-1.77753	-2.72498	-4.54779	-6.40546	-5.11725	-8.98578
	-29.91	-0.0105591	-0.58783	-0.898376	-1.02734	-1.04517	-1.70782	-1.40955	-29.913	-1.17465	-1.62289	-2.31964	-3.1496	-3.49237	-4.29407	-5.73923	-29.911	-1.91705	-1.75757	-2.67645	-4.20862	-5.83417	-5.06726	-8.20367
	-29.885	-0.109983	-0.615965	-0.916504	-0.984131	-0.90033	-1.716	-1.51544	-29.888	-0.923889	-1.67053	-2.24225	-2.96729	-2.94464	-4.54327	-5.25995	-29.886	-1.61786	-1.81927	-2.71448	-3.96533	-5.27026	-5.12701	-7.53375
	-29.86	-0.0449219	-0.644836	-0.935305	-0.923462	-0.807619	-1.69495	-1.35156	-29.863	-0.49405	-1.67276	-2.20187	-2.83167	-2.91904	-4.20618	-4.56217	-29.861	-1.35381	-1.91661	-2.75342	-3.78558	-4.81006	-5.19653	-6.95171
	-29.835	0.0631852	-0.614305	-0.906555	-0.84491	-0.69043	-1.60645	-1.18236	-29.838	-0.578613	-1.67328	-2.12115	-2.65985	-2.64624	-4.0976	-4.45496	-29.836	-1.08694	-1.97854	-2.77533	-3.62817	-4.35413	-5.21875	-6.37301
	-29.81	0.153208	-0.583059	-0.834412	-0.771057	-0.596252	-1.49432	-1.02178	-29.813	-0.407501	-1.61282	-2.05078	-2.48914	-2.35638	-3.97577	-4.00583	-29.811	-0.846741	-2.20721	-3.00391	-3.47504	-3.98187	-5.35699	-5.84265
	-29.785	0.216431	-0.53064	-0.780823	-0.688049	-0.494324	-1.37775	-0.90625	-29.788	-0.257174	-1.56394	-1.9126	-2.31805	-2.1076	-3.79456	-3.66324	-29.786	-0.413257	-1.91582	-2.70264	-3.30359	-3.39862	-4.96173	-5.17797
	-29.76	0.283607	-0.373314	-0.673767	-0.571472	-0.382507	-1.21356	-0.758141	-29.763	-0.128235	-1.47455	-1.7923	-2.14185	-1.85883	-3.55701	-3.30652	-29.761	-0.506104	-1.86694	-2.64357	-3.1145	-3.33912	-4.80542	-5.01062
	-29.735	0.332825	-0.292725	-0.502174	-0.44043	-0.249306	-1.08929	-0.614502	-29.738	-0.0469971	-1.38464	-1.68134	-1.96179	-1.62909	-3.37543	-2.99524	-29.736	-0.35691	-1.83683	-2.58276	-2.96405	-2.98694	-4.66327	-4.60819
	-29.71	0.30082	-0.265342	-0.354004	-0.291565	-0.157776	-0.902771	-0.490012	-29.713	-0.0145264	-1.27411	-1.64069	-1.79974	-1.51611	-3.12695	-2.68475	-29.711	-0.255768	-1.77829	-2.45306	-2.79382	-2.66003	-4.42542	-4.17978
	-29.685	0.292828	-0.25423	-0.302673	-0.179016	-0.0369263	-0.771484	-0.446857	-29.688	-0.0058975	-1.23264	-1.53253	-1.69849	-1.36853	-2.97418	-2.49363	-29.686	-0.179199	-1.67944	-2.35419	-2.63409	-2.42285	-4.20551	-3.8501
	-29.66	0.307068	-0.203674	-0.253052	-0.0421753	0.0341797	-0.592041	-0.284546	-29.663	0.0518122	-1.16401	-1.45282	-1.56329	-1.25952	-2.78784	-2.27692	-29.661	-0.129547	-1.60867	-2.24445	-2.46802	-2.20178	-3.97614	-3.5184
	-29.635	0.272657	-0.192004	-0.211121	0.0595703	0.156189	-0.428955	-0.125659	-29.638	0.0139771	-1.11359	-1.35175	-1.48328	-1.1272	-2.58948	-2.05774	-29.636	-0.148315	-1.5282	-2.10379	-2.29608	-2.02206	-3.73547	-3.18945
	-29.61	0.244385	-0.142517	-0.148572	0.101196	0.284777	-0.258423	0.00549	-29.613	0.044353	-1.01253	-1.21452	-1.37006	-1.01805	-2.38678	-1.80477	-29.611	-0.125771	-1.39548	-1.94012	-2.16492	-1.84009	-3.4422	-2.90757
	-29.585	0.270467	-0.0933641	-0.0430908	0.230042	0.405884	-0.0878906	0.0909011	-29.588	0.0609741	-0.924438	-1.1438	-1.22192	-0.919983	-2.1781	-1.6178	-29.586	-0.0600643	-1.27826	-1.75464	-1.98517	-1.66046	-3.13324	-2.66175
	-29.56	0.236291	-0.0730352	-0.0430908	0.232483	0.485901	0.0413818	0.184472	-29.563	0.0521727	-0.873425	-1.06268	-1.14191	-0.809631	-2.02026	-1.44734	-29.561	-0.0267944	-1.16888	-1.60529	-1.82385	-1.48175	-2.84601	-2.42108
	-29.535	0.28009	-0.0306396	-0.0128174	0.269165	0.573242	0.148987	0.294678	-29.538	0.110236	-0.815301	-1.01141	-1.01416	-0.786865	-1.84851	-1.28808	-29.536	0.0121279	-1.10726	-1.50421	-1.67664	-1.33069	-2.62616	-2.22982
	-29.51	0.280213	0.0462657	0.0289917	0.297852	0.644348	0.24939	0.401673	-29.513	0.0733643	-0.765503	-0.933655	-0.981689	-0.718872	-1.72656	-1.18628	-29.511	-0.0077515	-1.00873	-1.4124	-1.57538	-1.24083	-2.46368	-2.04889
	-29.485	0.319153	0.127991	0.119506	0.320557	0.716857	0.340027	0.483215	-29.488	0.0833488	-0.694239	-0.883459	-0.891541	-0.640172	-1.55896	-1.05483	-29.486	0.0218682	-0.897138	-1.26324	-1.45367	-1.11041	-2.21527	-1.83775
	-29.46	0.260798	0.155756	0.0967407	0.297852	0.692566	0.377686	0.522638	-29.463	0.0440674	-0.643616	-0.8396	-0.843323	-0.585754	-1.44019	-0.986572	-29.461	0.0121217	-0.817834	-1.14282	-1.31757	-0.961487	-2.005	-1.68917
	-29.435	0.260865	0.0964362	0.0968018	0.25708	0.612732	0.389465	0.52295	-29.438	0.0461421	-0.613404	-0.801575	-0.780212	-0.555603	-1.35553	-0.926026	-29.436	0.0128784	-0.74823	-1.06366	-1.21686	-0.851013	-1.84381	-1.54974
	-29.41	0.241028	0.108276	0.10907	0.210388	0.546509	0.3302	0.535706	-29.413	0.0138535	-0.603212	-0.732483	-0.750061	-0.519592	-1.25696	-0.864564	-29.411	-0.0368052	-0.754701	-1.00189	-1.16302	-0.818665	-1.73279	-1.46588
	-29.385	0.192255	0.125482	0.0778198	0.217773	0.504639	0.300354	0.553766	-29.388	0.022583	-0.577148	-0.673889	-0.702332	-0.467407	-1.13947	-0.778442	-29.386	-0.046814	-0.688782	-0.914245	-1.0871	-0.730468	-1.56519	-1.33997
	-29.36	0.200806	0.0877686	0.108587	0.18988	0.48493	0.271484	0.553284	-29.363	0.0247004	-0.533771	-0.594769	-0.639587	-0.418621	-1.02777	-0.695453	-29.361	-0.0579534	-0.644928	-0.852661	-1.03369	-0.63855	-1.43213	-1.2374
	-29.335	0.192248	0.0987426	0.117065	0.191833	0.425598	0.221008	0.564441	-29.338	0.0144043	-0.493591	-0.552856	-0.540649	-0.36731	-0.91864	-0.618286	-29.336	-0.0564079	-0.575024	-0.773315	-0.924316	-0.558838	-1.31476	-1.09907
	-29.31	0.191094	0.128045	0.148865	0.218384	0.404846	0.21106	0.583795	-29.313	-0.0065684	-0.434486	-0.463379	-0.491821	-0.260315	-0.858276	-0.535804	-29.311	-0.0874634	-0.577148	-0.741699	-0.864136	-0.519348	-1.20349	-1.01727
	-29.285	0.199402	0.146912	0.147339	0.259521	0.444519	0.220215	0.614258	-29.288	0.022316	-0.385704	-0.482117	-0.41333	-0.245911	-0.739075	-0.477196	-29.286	-0.0996876	-0.538225	-0.693665	-0.80542	-0.482971	-1.12567	-0.910112
	-29.26	0.163543	0.150115	0.139099	0.232788	0.387268	0.193481	0.603301	-29.263	-0.0044556	-0.371826	-0.432129	-0.39978	-0.207581	-0.687988	-0.445618	-29.261	-0.107056	-0.485046	-0.63249	-0.723083	-0.419905	-1.00232	-0.778992
	-29.235	0.16095	0.157227	0.138276	0.229919	0.385286	0.210144	0.592712	-29.238	-0.0166938	-0.335236	-0.414275	-0.380554	-0.158843	-0.627747	-0.38736	-29.236	-0.0681708	-0.428522	-0.523315	-0.614197	-0.339661	-0.864136	-0.689387
	-29.21	0.149439	0.135217	0.136536	0.228271	0.384583	0.20929	0.533167	-29.213	-0.0262451	-0.325317	-0.381042	-0.362488	-0.127075	-0.60968	-0.367554	-29.211	-0.0896051	-0.389837	-0.503723	-0.547607	-0.301025	-0.785461	-0.599127
	-29.185	0.140522	0.136982	0.138367	0.239075	0.384583	0.188843	0.502155	-29.188	-0.0145085	-0.291669	-0.38092	-0.319702	-0.107544	-0.557495	-0.344465	-29.186	-0.0980835	-0.397827	-0.472595	-0.514893	-0.26001	-0.744934	-0.529785
	-29.16	0.102356	0.128235	0.149292	0.230103	0.383789	0.191589	0.444336	-29.163	-0.0256841	-0.274036	-0.372742	-0.299683	-0.118896	-0.52771	-0.326038	-29.161	-0.0975103	-0.376746	-0.441711	-0.504761	-0.221313	-0.703491	-0.527381
	-29.135	0.100438	0.118199	0.14093	0.201538	0.347046	0.201294	0.415807	-29.138	-0.0477295	-0.275574	-0.31488	-0.292236	-0.0400391	-0.489075	-0.285461	-29.136	-0.0995483	-0.368103	-0.452783	-0.475037	-0.210412	-0.674194	-0.499695
	-29.11	0.110291	0.135925	0.146266	0.23999	0.384669	0.24054	0.40332	-29.113	-0.0261769	-0.215874	-0.29322	-0.232117	-0.0178903	-0.428528	-0.227227	-29.111	-0.0876331	-0.319139	-0.404114	-0.395264	-0.162231	-0.605713	-0.419909
	-29.085	0.123314	0.158043	0.148865	0.230835	0.386108	0.250916	0.37362	-29.088	-0.0244141	-0.21405	-0.273926	-0.220093	0.0108032	-0.418884	-0.226929	-29.086	-0.0968323	-0.32663	-0.382324	-0.404724	-0.140076	-0.583984	-0.409393
	-29.06	0.130457	0.167811	0.159424	0.240601	0.395081	0.260681	0.383387	-29.063	-0.0170839	-0.194757	-0.264587	-0.191101	0.0307007	-0.380066	-0.208063	-29.061	-0.0678711	-0.285706	-0.342834	-0.363708	-0.0896606	-0.552673	-0.378174
	-29.035	0.142334	0.169128	0.178345	0.253296	0.406982	0.270996	0.414001	-29.038	-0.0070733	-0.175225	-0.232971	-0.161804	0.0423584	-0.35083	-0.169061	-29.036	-0.0481858	-0.23709	-0.304138	-0.324158	-0.0505371	-0.504578	-0.329619
	-29.01	0.132404	0.168842	0.189087	0.273682	0.406799	0.264587	0.395099	-29.013	-0.0150146	-0.153503	-0.203247	-0.131042	0.0814819	-0.32666	-0.147278	-29.011	-0.0151367	-0.184631	-0.281221	-0.262207	-0.017488	-0.451111	-0.266846
	-28.985	0.142029	0.167053	0.18089	0.280457	0.408368	0.273193	0.395874	-28.988	0.00464416	-0.12591	-0.184515	-0.122681	0.119684	-0.28833	-0.0987494	-28.986	-0.0249519	-0.186451	-0.27063	-0.244202	-0.0068359	-0.421448	-0.227345
	-28.96	0.120875	0.158228	0.199829	0.299377	0.427307	0.292908	0.41482	-28.963	0.0125122	-0.116272	-0.15094	-0.093811	0.153259	-0.271118	-0.0796509	-28.961	-0.0286736	-0.185961	-0.241638	-0.234741	0.041687	-0.382324	-0.188586
	-28.935	0.141436	0.188494	0.22113	0.291382	0.447815	0.322388	0.434344	-28.938	0.0241027	-0.114752	-0.141113	-0.0720215	0.153748	-0.218445	-0.0480409	-28.936	0.00396729	-0.155212	-0.200684	-0.193787	0.0822144	-0.353882	-0.147644
	-28.91	0.132385	0.177979	0.228943	0.290588	0.446655	0.321228	0.445862	-28.913	0.0148313	-0.114319	-0.121582	-0.0621948	0.182617	-0.207825	-0.0265505	-28.911	-0.0053043	-0.145807	-0.200684	-0.184387	0.0826416	-0.33197	-0.13592
	-28.885	0.131678	0.169825	0.218445	0.289612	0.465576	0.330383	0.436304	-28.888	0.0241089	-0.102234	-0.111389	-0.0501099	0.214233	-0.178955	0.00469971	-28.886	-0.0175171	-0.145081	-0.162115	-0.164429	0.121271	-0.293274	-0.0968628
	-28.86	0.132385	0.186523	0.219152	0.310913	0.477087	0.341919	0.466187	-28.863	0.0148242	-0.0736768	-0.104058	-0.0192871	0.212288	-0.147339	0.0457079	-28.861	0.0025022	-0.0965579	-0.151855	-0.123474	0.172058	-0.242554	-0.0359499
	-28.835	0.149987	0.19558	0.238708	0.331238	0.486877	0.340759	0.485741	-28.838	0.0221558	-0.0655518	-0.0649414	-0.0114136	0.251404	-0.1297	0.0824585	-28.836	0.0122736	-0.0872138	-0.14209	-0.103516	0.162292	-0.232361	-0.0066474
	-28.81	0.159132	0.196486	0.254883	0.349365	0.49408	0.358887	0.513624	-28.813	0.0515029	-0.045543	-0.0623169	0.0174561	0.253662	-0.0910645	0.121571	-28.811	0.0333862	-0.086792	-0.113464	-0.0847168	0.191284	-0.194031	0.0414429
	-28.785	0.151917	0.188477	0.238708	0.34021	0.486755	0.351685	0.514221	-28.788	0.0557187	-0.032355	-0.0512695	0.0299072	0.270996	-0.0883789	0.143731	-28.786	0.0356979	-0.0750809	-0.120605	-0.0824585	0.203247	-0.172241	0.0730515
	-28.76	0.162793	0.199353	0.25946	0.351196	0.496704	0.363464	0.534986	-28.763	0.0748901	-0.0323486	-0.0410767	0.0491333	0.280701	-0.0769653	0.162903	-28.761	0.0331421	-0.0776367	-0.103508	-0.0750732	0.209114	-0.18396	0.0803833
	-28.735	0.151917	0.177551	0.251208	0.342163	0.484912	0.36145	0.535706	-28.738	0.0735337	-0.0434707	-0.0341661	0.0593262	0.290419	-0.0671997	0.173143	-28.736	0.0220333	-0.0883793	-0.1026	-0.074646	0.218933	-0.164429	0.0906368
	-28.71	0.161091	0.196491	0.267395	0.351318	0.49408	0.361633	0.553852	-28.713	0.0709839	-0.0366211	-0.0119019	0.0588989	0.30249	-0.0593872	0.1922	-28.711	0.0217234	-0.0574392	-0.0740356	-0.0554199	0.247925	-0.154541	0.130915
	-28.685	0.162921	0.207293	0.269226	0.351074	0.496704	0.37323	0.535784	-28.688	0.0654787	-0.0245482	-0.0117798	0.0709229	0.321716	-0.0380249	0.2047	-28.686	0.0332642	-0.0462646	-0.0722046	-0.0419312	0.259949	-0.12146	0.14325
	-28.66	0.151978	0.198303	0.269226	0.350037	0.503723	0.381042	0.554504	-28.663	0.0655994	-0.0221081	-0.0137329	0.0886841	0.32019	-0.0183716	0.233324	-28.661	0.0434508	-0.0263124	-0.0507202	-0.0238647	0.279053	-0.0921631	0.182001
	-28.635	0.151995	0.186602	0.27002	0.35022	0.494751	0.371277	0.542803	-28.638	0.072998	-0.0049439	0.0170898	0.0862427	0.341248	-0.008606	0.241455	-28.636	0.0629272	-0.0166016	-0.0405822	0.00549316	0.291144	-0.0726318	0.211243
	-28.61	0.150269	0.195557	0.266462	0.360046	0.503706	0.370483	0.551758	-28.613	0.0828068	0.0048649	0.0178402	0.107666	0.351336	0.0109253	0.251264	-28.611	0.0621154	-0.0286438	-0.0335083	0.00457764	0.298645	-0.0554199	0.218732
	-28.585	0.138686	0.185805	0.256714	0.346497	0.50293	0.36853	0.542006	-28.588	0.0836182	0.0149536	0.00811768	0.108582	0.342041	0.0210571	0.263306	-28.586	0.0504584	-0.0286431	-0.0335083	-0.0070801	0.307983	-0.055481	0.228437
	-28.56	0.140276	0.188555	0.25946	0.349243	0.504517	0.371277	0.552569	-28.563	0.0640731	0.00718832	0.0175171	0.0987549	0.358826	0.0113525	0.263414	-28.561	0.0512085	-0.0166016	-0.0331421	-0.0067139	0.308777	-0.0550537	0.24054
	-28.535	0.139587	0.185913	0.259583	0.349365	0.503845	0.369446	0.552063	-28.538	0.0808489	0.0048601	0.0291138	0.115967	0.363037	0.0285034	0.280556	-28.536	0.060719	-0.0168567	-0.0232544	0.00317383	0.328003	-0.0452271	0.240345
	-28.51	0.151989	0.198315	0.27002	0.359924	0.505859	0.380432	0.556469	-28.513	0.0635376	-0.0026856	0.0385742	0.119751	0.36499	0.0421143	0.284668	-28.511	0.0629883	-0.0048218	-0.0112805	0.0269775	0.339672	-0.0241089	0.263977
	-28.485	0.151184	0.198303	0.269214	0.370728	0.505664	0.37323	0.563477	-28.488	0.0749318	0.00675558	0.05843	0.131104	0.382588	0.0444336	0.296184	-28.486	0.0645618	0.00499153	-0.0115967	0.038269	0.343567	-0.0198975	0.273424
	-28.46	0.141436	0.201861	0.272766	0.372681	0.508423	0.382996	0.556475	-28.463	0.0635986	0.0164795	0.0772705	0.149109	0.392029	0.0617065	0.304321	-28.461	0.0626037	0.0135314	0.00866699	0.0558472	0.351746	0.00744629	0.291363
	-28.435	0.141424	0.217047	0.297729	0.370728	0.504883	0.382202	0.564642	-28.438	0.0636299	0.0353096	0.0588989	0.149109	0.373291	0.0714722	0.313752	-28.436	0.062561	0.0435791	0.0368042	0.0655518	0.350952	0.0167847	0.300293
	-28.41	0.140625	0.207275	0.289551	0.369934	0.495911	0.370483	0.543945	-28.413	0.0655946	0.0364809	0.097229	0.151123	0.394409	0.0738525	0.304791	-28.411	0.0621767	0.0338564	0.0375366	0.0749512	0.351318	0.0265503	0.300702
	-28.385	0.133252	0.208081	0.298645	0.360962	0.495911	0.380249	0.543958	-28.388	0.065979	0.0481567	0.109253	0.161255	0.402222	0.0933838	0.314148	-28.386	0.0632935	0.0439453	0.0664854	0.0772705	0.370807	0.0363159	0.312378
	-28.36	0.149475	0.207275	0.309314	0.369812	0.505908	0.372437	0.544739	-28.363	0.0824275	0.0556331	0.107758	0.158936	0.391266	0.0914307	0.314178	-28.361	0.0734601	0.0436139	0.0699463	0.0866089	0.379822	0.0461426	0.322606
	-28.335	0.13142	0.207287	0.298523	0.359802	0.484985	0.371277	0.543957	-28.338	0.0742188	0.0657349	0.107361	0.15741	0.401855	0.101135	0.333252	-28.336	0.0614991	0.0514283	0.0762329	0.0834961	0.369263	0.0444946	0.339758
	-28.31	0.150391	0.208069	0.297729	0.368103	0.49408	0.380249	0.554444	-28.313	0.0842526	0.0559933	0.105774	0.168335	0.4021	0.112549	0.343469	-28.311	0.0817261	0.0537109	0.0758667	0.0925903	0.378784	0.0656128	0.340149
	-28.285	0.123474	0.208069	0.287598	0.350037	0.484985	0.359558	0.551758	-28.288	0.0639956	0.0653994	0.11676	0.159241	0.421387	0.110962	0.350861	-28.286	0.0730958	0.0635133	0.0765991	0.0952148	0.390747	0.065979	0.35929
	-28.26	0.150403	0.206494	0.297852	0.369934	0.495911	0.370605	0.543286	-28.263	0.0823975	0.0653687	0.109619	0.178101	0.433472	0.120361	0.35321	-28.261	0.0914917	0.0627441	0.0954223	0.104248	0.40011	0.0755005	0.370667
	-28.235	0.142212	0.199829	0.300036	0.372253	0.506579	0.383728	0.544739	-28.238	0.0659475	0.0465994	0.135835	0.180786	0.442719	0.122559	0.355498	-28.236	0.0727413	0.0525997	0.0887451	0.105408	0.408447	0.0859375	0.361621
	-28.21	0.151179	0.215205	0.317261	0.386841	0.523621	0.398987	0.552119	-28.213	0.0632324	0.0645752	0.129211	0.197205	0.424438	0.141418	0.36261	-28.211	0.101643	0.100361	0.126648	0.152771	0.438477	0.12384	0.399556
	-28.185	0.139484	0.208088	0.299438	0.361755	0.486938	0.372192	0.523273	-28.188	0.063628	0.0675953	0.147888	0.190857	0.440918	0.132813	0.34616	-28.186	0.0820923	0.0947266	0.117737	0.126465	0.410278	0.117249	0.381104
	-28.16	0.143127	0.219788	0.331299	0.382019	0.50647	0.401733	0.535095	-28.163	0.0519109	0.0653996	0.17688	0.197632	0.440918	0.160889	0.352875	-28.161	0.0829835	0.104529	0.139526	0.146423	0.431763	0.137878	0.391028
	-28.135	0.162909	0.218573	0.339539	0.399231	0.516357	0.393494	0.543951	-28.138	0.0744629	0.0770874	0.187439	0.218689	0.473999	0.161743	0.374207	-28.136	0.103577	0.114685	0.167993	0.176514	0.441614	0.148438	0.41394
	-28.11	0.152588	0.228394	0.336664	0.379333	0.527033	0.409546	0.535583	-28.113	0.0851068	0.105981	0.178077	0.219849	0.472571	0.180481	0.374719	-28.111	0.104338	0.122527	0.165649	0.175354	0.460632	0.165283	0.412749
	-28.085	0.169184	0.235041	0.327209	0.390259	0.513123	0.401733	0.553095	-28.088	0.0921631	0.115723	0.177979	0.228821	0.442444	0.192932	0.393494	-28.086	0.120381	0.140461	0.165771	0.184692	0.467346	0.174988	0.42928
	-28.06	0.141547	0.21778	0.319946	0.388794	0.487061	0.399109	0.533393	-28.063	0.0741765	0.095844	0.177612	0.237061	0.454468	0.19104	0.39455	-28.061	0.101746	0.114319	0.168091	0.193787	0.439697	0.174744	0.431152
	-28.035	0.141418	0.226929	0.32782	0.381226	0.495911	0.391968	0.525146	-28.038	0.0752189	0.106347	0.177673	0.222107	0.462769	0.183472	0.38485	-28.036	0.0938405	0.113982	0.16803	0.177307	0.452881	0.159363	0.412444
	-28.01	0.133489	0.219609	0.329773	0.381531	0.497681	0.382019	0.534184	-28.013	0.0733643	0.106689	0.187439	0.238586	0.460876	0.183228	0.391846	-28.011	0.0839233	0.123962	0.175813	0.184204	0.450837	0.167114	0.429565
	-27.985	0.1297	0.218567	0.338313	0.378662	0.493281	0.380371	0.533386	-27.988	0.0735053	0.11623	0.196758	0.227783	0.453228	0.181335	0.394245	-27.986	0.0821173	0.122523	0.187988	0.184814	0.458496	0.165344	0.429224
	-27.96	0.129823	0.233949	0.34668	0.381226	0.486877	0.391541	0.522402	-27.963	0.0635986	0.125488	0.199402	0.231079	0.462341	0.17334	0.384827	-27.961	0.0822396	0.142909	0.197083	0.196838	0.461121	0.177795	0.431605
	-27.935	0.125377	0.230297	0.342224	0.390259	0.495911	0.402649	0.516368	-27.938	0.0537357	0.10708	0.208496	0.248352	0.472534	0.190186	0.382471	-27.936	0.0750732	0.136169	0.199707	0.215942	0.482178	0.19696	0.432373
	-27.91	0.139709	0.23761	0.347595	0.390259	0.495911	0.411316	0.532471	-27.913	0.0745363	0.125501	0.198059	0.248779	0.472534	0.213989	0.40315	-27.911	0.0910216	0.152484	0.216003	0.223755	0.480225	0.206177	0.459979
	-27.885	0.111085	0.216005	0.328735	0.389465	0.484924	0.398987	0.503846	-27.888	0.0449219	0.107239	0.216248	0.258545	0.489685	0.212585	0.385315	-27.886	0.0728149	0.141724	0.207562	0.225342	0.490399	0.215637	0.439819
	-27.86	0.112122	0.22052	0.329711	0.381409	0.485472	0.381958	0.504822	-27.863	0.0631294	0.125813	0.218609	0.258911	0.484478	0.210938	0.413288	-27.861	0.0840704	0.153773	0.218872	0.226196	0.509277	0.207153	0.460901
	-27.835	0.102965	0.226805	0.328979	0.381531	0.467224	0.392761	0.493162	-27.838	0.0655518	0.135254	0.20929	0.269775	0.49176	0.23114	0.413696	-27.836	0.084367	0.174455	0.22821	0.246704	0.502014	0.237854	0.462785
	-27.81	0.10058	0.208063	0.308289	0.359192	0.464844	0.389221	0.483393	-27.813	0.0633116	0.138019	0.226501	0.259033	0.50177	0.241455	0.413775	-27.811	0.0899658	0.163086	0.216858	0.233582	0.507629	0.235168	0.460815
	-27.785	0.101135	0.195557	0.298462	0.351135	0.454834	0.361633	0.472595	-27.788	0.0733221	0.155231	0.22644	0.279968	0.50177	0.242188	0.423542	-27.786	0.0844973	0.17251	0.226685	0.235535	0.511536	0.236023	0.471094
	-27.76	0.101433	0.197503	0.297729	0.341248	0.446289	0.37146	0.464837	-27.763	0.0846558	0.145813	0.219055	0.270203	0.494385	0.253052	0.434753	-27.761	0.103088	0.172485	0.226233	0.247131	0.520849	0.246826	0.481873
	-27.735	0.0810547	0.187012	0.278205	0.329102	0.425605	0.351929	0.442566	-27.738	0.0738645	0.147778	0.21709	0.278137	0.492054	0.252014	0.423962	-27.736	0.0919371	0.164264	0.22821	0.2547	0.511475	0.237976	0.47066
	-27.71	0.0823982	0.167969	0.258423	0.310913	0.415771	0.360657	0.435303	-27.713	0.0635376	0.126709	0.227966	0.268616	0.50177	0.262817	0.423462	-27.711	0.0926701	0.153827	0.227112	0.245667	0.519348	0.25708	0.482746
	-27.685	0.0917952	0.179014	0.259705	0.310181	0.397095	0.352905	0.434569	-27.688	0.0843018	0.146924	0.209778	0.279602	0.513123	0.263245	0.434827	-27.686	0.10321	0.164185	0.237488	0.255005	0.519714	0.247253	0.4823
	-27.66	0.0800781	0.168213	0.246155	0.319153	0.402527	0.360718	0.423218	-27.663	0.0659242	0.126776	0.197937	0.280029	0.492798	0.263306	0.435248	-27.661	0.0836915	0.152966	0.225891	0.254639	0.530273	0.25708	0.491345
	-27.635	0.0726924	0.158081	0.219238	0.301208	0.37561	0.352539	0.395141	-27.638	0.0541992	0.126282	0.21637	0.278442	0.51123	0.261292	0.41449	-27.636	0.0730591	0.153687	0.207446	0.255371	0.519641	0.265625	0.471375
	-27.61	0.0828247	0.168213	0.227417	0.310181	0.365235	0.371643	0.392761	-27.613	0.0843639	0.145094	0.207323	0.297241	0.513475	0.291809	0.442274	-27.611	0.0918772	0.172505	0.226257	0.264771	0.529114	0.28595	0.499531
	-27.585	0.0718384	0.158203	0.21936	0.310303	0.348206	0.352661	0.375732	-27.588	0.0753174	0.145813	0.218201	0.299561	0.520935	0.283203	0.435608	-27.586	0.104029	0.173365	0.227112	0.274658	0.531433	0.287231	0.500818
	-27.56	0.0824623	0.169621	0.220032	0.310791	0.346313	0.361328	0.384403	-27.563	0.0827206	0.156695	0.247192	0.299438	0.532715	0.301453	0.453875	-27.561	0.104309	0.194641	0.239136	0.28656	0.550903	0.317871	0.523621
	-27.535	0.0996094	0.184387	0.246948	0.318176	0.355286	0.377686	0.390991	-27.538	0.0921766	0.174452	0.248352	0.307068	0.542786	0.309875	0.462294	-27.536	0.122754	0.210889	0.267273	0.294189	0.572083	0.325073	0.530835
	-27.51	0.0808644	0.15905	0.238953	0.31897	0.344727	0.362488	0.374627	-27.513	0.0952148	0.158203	0.234741	0.31897	0.531494	0.312439	0.464844	-27.511	0.111389	0.184509	0.2672	0.305359	0.56969	0.325317	0.531494
	-27.485	0.0808716	0.157471	0.226448	0.309204	0.326789	0.358948	0.372253	-27.488	0.083149	0.153339	0.247906	0.3078	0.550213	0.310242	0.472004	-27.486	0.111408	0.192463	0.265747	0.304321	0.56073	0.335205	0.548786
	-27.46	0.0810499	0.176021	0.226624	0.318359	0.332397	0.360901	0.371272	-27.463	0.0928955	0.16687	0.229187	0.328369	0.52594	0.321838	0.484009	-27.461	0.113416	0.203748	0.266907	0.314819	0.579163	0.337219	0.550306
	-27.435	0.0834229	0.167407	0.217651	0.310181	0.31604	0.372253	0.364246	-27.438	0.086987	0.167309	0.238586	0.319824	0.533081	0.32373	0.464917	-27.436	0.115662	0.193604	0.257507	0.305847	0.572021	0.348816	0.540955
	-27.41	0.0817871	0.150208	0.199646	0.301331	0.30542	0.362427	0.353455	-27.413	0.104265	0.157915	0.247559	0.328796	0.542358	0.331665	0.474261	-27.411	0.121668	0.183069	0.256348	0.314087	0.568604	0.345825	0.551172
	-27.385	0.0924001	0.168206	0.217651	0.321716	0.327759	0.381226	0.366021	-27.388	0.104126	0.166504	0.248352	0.330322	0.560425	0.352234	0.483582	-27.386	0.132813	0.203735	0.277014	0.327271	0.579809	0.375732	0.562378
	-27.36	0.0900269	0.168213	0.218635	0.319336	0.324226	0.379639	0.370667	-27.363	0.114448	0.167305	0.24981	0.338623	0.554436	0.351624	0.493843	-27.361	0.132582	0.193983	0.277527	0.334778	0.589722	0.375854	0.559767
	-27.335	0.0834281	0.167046	0.219055	0.320557	0.325012	0.371277	0.355889	-27.338	0.0971069	0.157532	0.265198	0.340881	0.551086	0.343689	0.476929	-27.336	0.125382	0.194352	0.279724	0.337402	0.591125	0.368774	0.553361
	-27.31	0.0802507	0.167409	0.226013	0.318542	0.303894	0.380615	0.36089	-27.313	0.102358	0.16498	0.239319	0.355835	0.543152	0.360535	0.500917	-27.311	0.120789	0.201355	0.293884	0.342163	0.587341	0.375366	0.567505
	-27.285	0.0744629	0.149109	0.201477	0.310791	0.296326	0.362305	0.346313	-27.288	0.0854723	0.146263	0.257446	0.32959	0.57135	0.344177	0.47506	-27.286	0.114037	0.195153	0.267944	0.335388	0.580627	0.367188	0.551476
	-27.26	0.0888574	0.176016	0.215881	0.316589	0.322449	0.379456	0.360708	-27.263	0.113708	0.175903	0.258057	0.348083	0.561218	0.371887	0.502808	-27.261	0.130981	0.213501	0.286842	0.342163	0.608314	0.395325	0.57135
	-27.235	0.0932007	0.177979	0.211252	0.301208	0.307993	0.371277	0.335754	-27.238	0.11433	0.184887	0.265186	0.339355	0.571339	0.371094	0.49464	-27.236	0.135148	0.213517	0.28949	0.337463	0.592346	0.386353	0.562822
	-27.21	0.0908148	0.166254	0.215088	0.319946	0.323425	0.380432	0.343561	-27.213	0.112122	0.17511	0.248657	0.347961	0.564636	0.3703	0.503174	-27.211	0.14076	0.211561	0.294312	0.34491	0.608826	0.395813	0.57063
	-27.185	0.0916078	0.167413	0.209656	0.318359	0.3172	0.390198	0.352899	-27.188	0.114325	0.167304	0.248413	0.348328	0.562805	0.372559	0.512946	-27.186	0.132385	0.201355	0.286743	0.344055	0.610657	0.406555	0.579163
	-27.16	0.0924072	0.158081	0.206909	0.310974	0.315979	0.37146	0.34375	-27.163	0.10512	0.157976	0.25769	0.34137	0.59082	0.36377	0.494646	-27.161	0.122028	0.192829	0.275513	0.33551	0.60022	0.396179	0.560932
	-27.135	0.111937	0.158446	0.210632	0.310913	0.335754	0.382935	0.356261	-27.138	0.123291	0.174316	0.25769	0.357727	0.581848	0.372192	0.514832	-27.136	0.144531	0.203735	0.289166	0.345276	0.620892	0.407837	0.581909
	-27.11	0.110352	0.166443	0.219239	0.320129	0.345521	0.40094	0.362488	-27.113	0.112501	0.165357	0.276842	0.367493	0.593554	0.382019	0.51338	-27.111	0.130994	0.201856	0.297363	0.364502	0.628723	0.414856	0.578138
	-27.085	0.111139	0.159418	0.248901	0.329895	0.354492	0.40094	0.375177	-27.088	0.114319	0.169189	0.277649	0.369751	0.592041	0.382813	0.515198	-27.086	0.132392	0.203254	0.306335	0.365479	0.630249	0.414856	0.581549
	-27.06	0.111937	0.147704	0.247925	0.320129	0.356262	0.40332	0.364257	-27.063	0.103168	0.156085	0.28894	0.359009	0.602905	0.382813	0.513752	-27.061	0.122009	0.192444	0.306763	0.354675	0.621338	0.408203	0.572144
	-27.035	0.1297	0.158264	0.248718	0.319153	0.363281	0.408752	0.362244	-27.038	0.133057	0.166871	0.27771	0.369812	0.582764	0.401184	0.523133	-27.036	0.152411	0.20368	0.317993	0.365967	0.651245	0.43634	0.591681
	-27.01	0.130664	0.156482	0.246155	0.320923	0.344727	0.398987	0.37395	-27.013	0.124146	0.15564	0.256592	0.360474	0.57251	0.392578	0.513367	-27.011	0.144104	0.203735	0.317621	0.365906	0.630243	0.43634	0.591675
	-26.985	0.108398	0.147522	0.228223	0.308411	0.33302	0.380249	0.37207	-26.988	0.101209	0.143873	0.255724	0.346863	0.562731	0.380859	0.51338	-26.986	0.130995	0.192457	0.296997	0.352783	0.61853	0.425049	0.589796
	-26.96	0.113523	0.14752	0.23877	0.320557	0.335754	0.391541	0.374815	-26.963	0.104553	0.155151	0.276855	0.348267	0.572144	0.390198	0.513306	-26.961	0.123858	0.202166	0.307129	0.356934	0.618896	0.435547	0.590166
	-26.935	0.107601	0.134395	0.237366	0.316589	0.324036	0.388184	0.381954	-26.938	0.121468	0.164986	0.279541	0.367554	0.581909	0.41095	0.532478	-26.936	0.14032	0.211182	0.316162	0.373413	0.618896	0.454346	0.611267
	-26.91	0.0933838	0.129761	0.24054	0.300415	0.335754	0.400757	0.386353	-26.913	0.114751	0.167668	0.284729	0.36084	0.570129	0.423401	0.54456	-26.911	0.143078	0.204113	0.318787	0.366394	0.630676	0.467529	0.623303
	-26.885	0.101192	0.125423	0.245178	0.299622	0.333923	0.368652	0.391719	-26.888	0.123718	0.164978	0.287354	0.348328	0.581848	0.410217	0.552063	-26.886	0.143005	0.203796	0.335682	0.365967	0.64043	0.466064	0.630798
	-26.86	0.112122	0.130676	0.239933	0.301147	0.34821	0.382935	0.393555	-26.863	0.133557	0.167248	0.298694	0.348755	0.593189	0.421448	0.554333	-26.861	0.152416	0.20454	0.328247	0.364807	0.640808	0.466431	0.63081
	-26.835	0.100581	0.136958	0.237183	0.288818	0.343933	0.370605	0.383906	-26.838	0.133911	0.17627	0.299133	0.367493	0.584656	0.430847	0.564087	-26.836	0.152473	0.223274	0.337585	0.374207	0.649353	0.485596	0.640571
	-26.81	0.104918	0.129149	0.239136	0.300598	0.325928	0.370667	0.395324	-26.813	0.135808	0.177068	0.287415	0.381531	0.591675	0.444885	0.57581	-26.811	0.154663	0.213501	0.32782	0.375244	0.630615	0.486633	0.642395
	-26.785	0.109375	0.13678	0.246948	0.287903	0.345459	0.360657	0.390808	-26.788	0.143372	0.17511	0.277649	0.359009	0.581909	0.422363	0.572021	-26.786	0.161748	0.22321	0.337585	0.375732	0.640381	0.475769	0.649907
	-26.76	0.0925907	0.115662	0.230164	0.27124	0.334961	0.351074	0.36438	-26.763	0.124573	0.165405	0.289001	0.348755	0.582275	0.421509	0.564514	-26.761	0.152405	0.209656	0.326228	0.364441	0.638057	0.47583	0.640564
	-26.735	0.081665	0.109192	0.247741	0.270935	0.34552	0.350769	0.384399	-26.738	0.124157	0.167248	0.298694	0.360046	0.593555	0.433167	0.566052	-26.736	0.143078	0.20454	0.326294	0.376099	0.640442	0.487488	0.642834
	-26.71	0.0808667	0.12646	0.246216	0.278137	0.344727	0.337708	0.380305	-26.713	0.133484	0.186035	0.278015	0.358154	0.582275	0.431274	0.583313	-26.711	0.152411	0.222907	0.337219	0.373779	0.640015	0.484802	0.659308
	-26.685	0.0925897	0.130737	0.239929	0.281067	0.356079	0.342102	0.374938	-26.688	0.131971	0.175489	0.286987	0.358521	0.601013	0.422241	0.56294	-26.686	0.16217	0.214294	0.328247	0.374268	0.640808	0.476257	0.650757
	-26.66	0.0913696	0.136169	0.228149	0.290466	0.364258	0.341125	0.383728	-26.663	0.133917	0.195807	0.296814	0.369751	0.592041	0.432739	0.583197	-26.661	0.152776	0.23261	0.337952	0.376038	0.64978	0.497253	0.661992
	-26.635	0.111505	0.137872	0.249084	0.300537	0.365173	0.340393	0.393549	-26.638	0.143311	0.187256	0.301025	0.367981	0.603333	0.442993	0.583679	-26.636	0.161804	0.221741	0.335689	0.383972	0.64825	0.494934	0.660034
	-26.61	0.102966	0.149292	0.239752	0.299622	0.364996	0.320862	0.382996	-26.613	0.136235	0.198125	0.29687	0.379578	0.603389	0.433594	0.595403	-26.611	0.154669	0.235296	0.347656	0.395264	0.659912	0.494934	0.669439
	-26.585	0.121881	0.156487	0.246948	0.308655	0.38562	0.319946	0.382989	-26.588	0.141418	0.204102	0.29718	0.378052	0.601868	0.431641	0.584045	-26.586	0.162171	0.233032	0.345398	0.385132	0.661438	0.49646	0.659668
	-26.56	0.119928	0.166254	0.246948	0.299438	0.381836	0.29895	0.372003	-26.563	0.143682	0.206366	0.29718	0.36084	0.592041	0.410583	0.584051	-26.561	0.152405	0.233032	0.337585	0.375671	0.64978	0.476196	0.652222
	-26.535	0.12085	0.147522	0.227417	0.288818	0.364441	0.309326	0.365051	-26.538	0.143678	0.196595	0.287415	0.358582	0.584167	0.430847	0.58368	-26.536	0.152844	0.223644	0.32782	0.364441	0.640076	0.485229	0.6526
	-26.51	0.122919	0.166254	0.227417	0.299622	0.365295	0.311096	0.372491	-26.513	0.135437	0.196228	0.287415	0.350281	0.570984	0.414001	0.593079	-26.511	0.161743	0.240845	0.335621	0.373779	0.639576	0.485168	0.669067
	-26.485	0.111877	0.167969	0.229132	0.291443	0.343756	0.300964	0.364014	-26.488	0.132392	0.204413	0.298272	0.358521	0.572015	0.421875	0.582465	-26.486	0.153272	0.231946	0.326721	0.36676	0.628784	0.485962	0.651197
	-26.46	0.13164	0.177233	0.238403	0.309387	0.355713	0.320862	0.382251	-26.463	0.144775	0.215271	0.289734	0.367493	0.555298	0.421082	0.594482	-26.461	0.164124	0.254151	0.337219	0.385498	0.629883	0.494934	0.680786
	-26.435	0.122503	0.168829	0.219055	0.298401	0.325806	0.30011	0.355108	-26.438	0.145636	0.198919	0.296509	0.360474	0.562439	0.421875	0.58637	-26.436	0.164429	0.235291	0.328491	0.376099	0.611023	0.487488	0.662292
	-26.41	0.148499	0.185059	0.246216	0.319153	0.333008	0.318909	0.381042	-26.413	0.153136	0.206054	0.285828	0.369873	0.551025	0.421509	0.593139	-26.411	0.181334	0.252196	0.346985	0.385498	0.61853	0.496887	0.679198
	-26.385	0.131763	0.155872	0.227539	0.299622	0.324158	0.2995	0.372181	-26.388	0.14209	0.195007	0.289307	0.368286	0.562256	0.421875	0.591858	-26.386	0.160278	0.230774	0.325929	0.373779	0.61902	0.485229	0.669922
	-26.36	0.131653	0.139526	0.218395	0.27887	0.325939	0.292175	0.364197	-26.363	0.143621	0.177374	0.288996	0.358521	0.562372	0.423767	0.593328	-26.361	0.164136	0.223584	0.328186	0.374146	0.62085	0.477661	0.671765
	-26.335	0.122502	0.149053	0.22998	0.292175	0.336487	0.291138	0.374761	-26.338	0.14563	0.18457	0.296814	0.36792	0.583435	0.42157	0.605164	-26.336	0.164501	0.232311	0.337952	0.384766	0.631042	0.495728	0.681957
	-26.31	0.130244	0.175349	0.237305	0.318481	0.352905	0.298706	0.381404	-26.313	0.153071	0.2149	0.297058	0.38855	0.553711	0.440613	0.614497	-26.311	0.171265	0.252258	0.34552	0.404724	0.639282	0.504395	0.690186
	-26.285	0.112854	0.166992	0.247681	0.310913	0.336487	0.281372	0.362244	-26.288	0.134588	0.206671	0.296814	0.38031	0.571716	0.42218	0.584783	-26.286	0.143017	0.243176	0.335999	0.386292	0.609558	0.485962	0.660046
	-26.26	0.123297	0.15827	0.239136	0.309204	0.336487	0.292175	0.354437	-26.263	0.133545	0.205994	0.299133	0.388977	0.581482	0.4328	0.593445	-26.261	0.162842	0.252502	0.347339	0.414734	0.629077	0.506958	0.6698
	-26.235	0.140808	0.167175	0.239924	0.300537	0.353876	0.2995	0.373352	-26.238	0.152772	0.204469	0.308531	0.387878	0.574767	0.441101	0.593446	-26.236	0.169685	0.251106	0.337952	0.403564	0.637756	0.504761	0.669502
	-26.21	0.121887	0.175293	0.237183	0.308655	0.347351	0.290405	0.353577	-26.213	0.145935	0.215637	0.29718	0.389282	0.570251	0.433533	0.595703	-26.211	0.173889	0.261963	0.357117	0.414429	0.632507	0.516846	0.671326
	-26.185	0.121881	0.169	0.237183	0.300415	0.355286	0.298645	0.364252	-26.188	0.143677	0.206726	0.29718	0.378418	0.581848	0.440979	0.582153	-26.186	0.164124	0.243225	0.347351	0.395691	0.640442	0.516052	0.662048
	-26.16	0.122559	0.168213	0.228638	0.31134	0.363525	0.281677	0.364258	-26.163	0.133911	0.205933	0.278015	0.379578	0.56311	0.422241	0.583618	-26.161	0.164433	0.254521	0.337219	0.406982	0.639648	0.496826	0.662053
	-26.135	0.109554	0.15649	0.208679	0.299622	0.323364	0.258484	0.361629	-26.138	0.141418	0.20636	0.289001	0.380005	0.564636	0.410217	0.593384	-26.136	0.169678	0.252563	0.335994	0.405029	0.628352	0.493042	0.669495
	-26.11	0.0933228	0.149414	0.209416	0.280823	0.316044	0.261047	0.364197	-26.113	0.136174	0.206364	0.296382	0.370239	0.560481	0.414001	0.585942	-26.111	0.162548	0.243176	0.336426	0.39563	0.620789	0.485535	0.671765
	-26.085	0.10119	0.157281	0.226685	0.287903	0.31427	0.259583	0.35357	-26.088	0.143311	0.204041	0.297546	0.377686	0.570129	0.411743	0.583679	-26.086	0.172363	0.262756	0.35675	0.405029	0.628723	0.494568	0.681091
	-26.06	0.0995979	0.164722	0.207886	0.28009	0.313477	0.249634	0.341969	-26.063	0.153009	0.225458	0.287415	0.387817	0.570557	0.412476	0.591913	-26.061	0.183228	0.261536	0.337585	0.395264	0.628296	0.476868	0.669434
	-26.035	0.0827026	0.137756	0.19812	0.260437	0.302979	0.229065	0.333008	-26.038	0.144104	0.197387	0.287415	0.380005	0.553345	0.391113	0.582092	-26.036	0.164068	0.245183	0.337585	0.385437	0.620117	0.465637	0.6601
	-26.01	0.0888678	0.147523	0.19696	0.267334	0.304626	0.24054	0.341736	-26.013	0.141785	0.205933	0.287048	0.368347	0.554504	0.380859	0.583618	-26.011	0.160278	0.25293	0.335994	0.391785	0.609187	0.464539	0.668335
	-25.985	0.081665	0.156494	0.207885	0.269165	0.296691	0.251343	0.353699	-25.988	0.145568	0.215758	0.287416	0.379578	0.562318	0.401489	0.604674	-25.986	0.172364	0.262329	0.345398	0.405457	0.620911	0.485596	0.690918
	-25.96	0.0933284	0.158026	0.209412	0.280823	0.316833	0.271606	0.35523	-25.963	0.153015	0.204407	0.296387	0.377625	0.569885	0.401917	0.593811	-25.961	0.172308	0.253363	0.346191	0.405396	0.621155	0.485962	0.681952
	-25.935	0.112909	0.178095	0.228333	0.290771	0.324158	0.289734	0.383783	-25.938	0.153078	0.225099	0.308411	0.387451	0.572021	0.411316	0.602785	-25.936	0.184021	0.272156	0.357605	0.405518	0.63855	0.494995	0.691284
	-25.91	0.119202	0.168091	0.226685	0.289856	0.324036	0.281677	0.381836	-25.913	0.162848	0.218024	0.2995	0.389282	0.591614	0.414001	0.612982	-25.911	0.193053	0.273986	0.368469	0.416748	0.650208	0.496826	0.70111
	-25.885	0.112122	0.167053	0.230042	0.280762	0.334961	0.28064	0.392761	-25.888	0.153809	0.225952	0.306641	0.401489	0.584229	0.41217	0.622681	-25.886	0.171936	0.260803	0.347657	0.4151	0.647828	0.485596	0.69873
	-25.86	0.122681	0.176819	0.237183	0.299622	0.335754	0.299377	0.383789	-25.863	0.155394	0.225463	0.295228	0.399231	0.581849	0.411682	0.615294	-25.861	0.182129	0.282288	0.355164	0.422607	0.648254	0.494934	0.699158
	-25.835	0.128907	0.176942	0.226379	0.278259	0.323364	0.278809	0.381166	-25.838	0.162781	0.233276	0.308411	0.387817	0.574402	0.410156	0.622681	-25.836	0.181343	0.282356	0.345886	0.412903	0.649841	0.495422	0.698799
	-25.81	0.119928	0.187738	0.237976	0.290649	0.335632	0.302124	0.392755	-25.813	0.144043	0.246887	0.308472	0.389709	0.58197	0.413574	0.615234	-25.811	0.181702	0.293579	0.36731	0.415222	0.652039	0.50708	0.700684
	-25.785	0.121887	0.187744	0.239136	0.289856	0.335754	0.302124	0.373901	-25.788	0.143677	0.23761	0.308899	0.389343	0.581848	0.413635	0.60553	-25.786	0.173895	0.293585	0.366882	0.416748	0.650208	0.50708	0.693182
	-25.76	0.121081	0.197497	0.239136	0.289734	0.344727	0.310181	0.373217	-25.763	0.14563	0.23761	0.306946	0.380005	0.580322	0.423401	0.603271	-25.761	0.173462	0.293579	0.36883	0.416626	0.65954	0.51593	0.700684
	-25.735	0.101196	0.177856	0.228101	0.288696	0.333814	0.288452	0.371277	-25.738	0.134338	0.235656	0.314453	0.387939	0.579895	0.410645	0.611389	-25.736	0.162604	0.281806	0.357422	0.403503	0.648254	0.493408	0.688971
	-25.71	0.103155	0.176947	0.227173	0.288818	0.334717	0.291321	0.363226	-25.713	0.14325	0.233765	0.327576	0.38739	0.602905	0.409729	0.601624	-25.711	0.172309	0.29206	0.365784	0.413269	0.658447	0.505554	0.689826
	-25.685	0.111321	0.187737	0.236389	0.299622	0.343933	0.301331	0.382195	-25.688	0.143305	0.235224	0.309326	0.389343	0.584656	0.430786	0.614435	-25.686	0.181274	0.293579	0.385986	0.414795	0.668884	0.516418	0.700256
	-25.66	0.101196	0.176025	0.22821	0.299622	0.335754	0.309143	0.364258	-25.663	0.134344	0.237616	0.328003	0.389771	0.593567	0.423828	0.596197	-25.661	0.172363	0.293579	0.377075	0.414795	0.659973	0.516418	0.691345
	-25.635	0.099604	0.168208	0.227417	0.289856	0.325073	0.299377	0.363337	-25.638	0.153015	0.23761	0.316711	0.389771	0.59021	0.423828	0.605103	-25.636	0.171509	0.283813	0.376648	0.414795	0.661377	0.506653	0.690796
	-25.61	0.0925903	0.168213	0.228338	0.290649	0.32337	0.291321	0.352661	-25.613	0.134339	0.235658	0.318175	0.378052	0.582213	0.412109	0.601747	-25.611	0.152412	0.281867	0.365417	0.405396	0.647888	0.505554	0.677741
	-25.585	0.0808666	0.166255	0.227417	0.288696	0.313477	0.301331	0.350947	-25.588	0.133911	0.225891	0.318665	0.389404	0.57251	0.422974	0.603088	-25.586	0.162171	0.281861	0.376648	0.415161	0.64978	0.526184	0.690491
	-25.56	0.0824029	0.167791	0.220215	0.301147	0.316956	0.311707	0.333746	-25.563	0.124151	0.225897	0.318359	0.389404	0.581482	0.414063	0.584478	-25.561	0.162964	0.282654	0.388672	0.425354	0.650574	0.526489	0.681946
	-25.535	0.0914307	0.19751	0.227417	0.319153	0.335754	0.309143	0.354492	-25.538	0.142882	0.246581	0.306946	0.398743	0.581848	0.42157	0.593017	-25.536	0.172369	0.303351	0.386414	0.434326	0.659973	0.524231	0.691351
	-25.51	0.101325	0.188666	0.238098	0.329834	0.344849	0.310059	0.363593	-25.513	0.151062	0.235657	0.308411	0.387817	0.574402	0.410156	0.593384	-25.511	0.191956	0.303833	0.386896	0.434814	0.669367	0.526672	0.700745
	-25.485	0.123047	0.209229	0.248101	0.339844	0.356439	0.332581	0.375977	-25.488	0.154902	0.246881	0.299566	0.399048	0.564703	0.411621	0.585932	-25.486	0.192992	0.305297	0.387939	0.435852	0.661499	0.528137	0.693236
	-25.46	0.102234	0.198181	0.230164	0.309387	0.346313	0.31189	0.363342	-25.463	0.146057	0.247375	0.298706	0.380432	0.583435	0.404297	0.585632	-25.461	0.183594	0.30365	0.377075	0.424561	0.660339	0.526611	0.700623
	-25.435	0.101196	0.208068	0.239929	0.312012	0.356323	0.321655	0.362304	-25.438	0.143737	0.254882	0.306519	0.381958	0.570618	0.413635	0.57434	-25.436	0.182129	0.311584	0.377075	0.4151	0.671204	0.526611	0.689392
	-25.41	0.109375	0.226807	0.248779	0.319946	0.354492	0.330505	0.362305	-25.413	0.141291	0.254755	0.295349	0.377747	0.560791	0.411682	0.581659	-25.411	0.191034	0.320917	0.386292	0.424927	0.669312	0.535828	0.699091
	-25.385	0.101196	0.215881	0.236023	0.317993	0.343567	0.307983	0.361511	-25.388	0.132385	0.255188	0.296753	0.387451	0.560364	0.400513	0.581726	-25.386	0.172363	0.311584	0.377081	0.424988	0.659979	0.524658	0.69873
	-25.36	0.101318	0.224976	0.245911	0.327881	0.352661	0.319824	0.352661	-25.363	0.143251	0.264528	0.308409	0.38739	0.554869	0.399963	0.572328	-25.361	0.191957	0.322938	0.386902	0.434814	0.659607	0.534485	0.689454
	-25.335	0.101563	0.218995	0.248108	0.330078	0.34668	0.311096	0.344727	-25.338	0.154907	0.25708	0.299561	0.399048	0.545166	0.401855	0.575745	-25.336	0.192992	0.315063	0.387939	0.435852	0.651733	0.53595	0.693236
	-25.31	0.103148	0.219786	0.249695	0.331665	0.347473	0.31189	0.363463	-25.313	0.146056	0.25714	0.296753	0.380432	0.542786	0.404297	0.575865	-25.311	0.184082	0.313538	0.386841	0.424988	0.650208	0.536377	0.700684
	-25.285	0.112	0.2276	0.248535	0.339478	0.345398	0.319702	0.352539	-25.288	0.14325	0.266479	0.315918	0.389343	0.55072	0.392151	0.564514	-25.286	0.193359	0.333069	0.396973	0.434753	0.659851	0.546143	0.701111
	-25.26	0.110291	0.236573	0.257629	0.3396	0.344482	0.319824	0.364258	-25.263	0.141785	0.266479	0.310364	0.389343	0.552124	0.401917	0.564087	-25.261	0.181763	0.332642	0.406433	0.434814	0.658447	0.546204	0.70105
	-25.235	0.112915	0.238525	0.267516	0.350281	0.364257	0.330627	0.363464	-25.238	0.135796	0.257134	0.297675	0.391235	0.551032	0.394043	0.554375	-25.236	0.193781	0.332636	0.417175	0.445923	0.679077	0.557434	0.710443
	-25.21	0.122686	0.239324	0.249695	0.341431	0.354492	0.323486	0.364263	-25.213	0.143311	0.255188	0.316284	0.378174	0.552979	0.382813	0.54303	-25.211	0.193853	0.323309	0.39856	0.434753	0.669312	0.538208	0.701117
	-25.185	0.140618	0.248284	0.268433	0.360168	0.354492	0.330627	0.373223	-25.188	0.162775	0.274286	0.306946	0.397156	0.543213	0.39032	0.552362	-25.186	0.202759	0.334595	0.407898	0.446045	0.671265	0.545715	0.710449
	-25.16	0.131653	0.246338	0.266479	0.34845	0.354492	0.328674	0.371277	-25.163	0.153858	0.266895	0.29718	0.387817	0.523682	0.390625	0.552783	-25.161	0.181702	0.322876	0.396179	0.434326	0.659546	0.533997	0.698731
	-25.135	0.14129	0.265863	0.277039	0.350037	0.365051	0.339233	0.383783	-25.138	0.135864	0.257141	0.296753	0.380005	0.531067	0.373047	0.535217	-25.136	0.181641	0.322876	0.396606	0.43512	0.659973	0.534424	0.689392
	-25.11	0.139587	0.248291	0.278327	0.347778	0.354621	0.328796	0.373352	-25.113	0.13202	0.255189	0.308775	0.387024	0.533324	0.370667	0.532838	-25.111	0.172059	0.313112	0.396301	0.443787	0.659668	0.534119	0.691041
	-25.085	0.153125	0.257251	0.289917	0.350403	0.357239	0.342346	0.384936	-25.088	0.143555	0.255188	0.308899	0.390076	0.542847	0.38269	0.544861	-25.086	0.183649	0.322443	0.398132	0.436279	0.6521	0.537903	0.692865
	-25.06	0.141424	0.227606	0.278992	0.330505	0.35437	0.312683	0.374822	-25.063	0.143677	0.245849	0.308472	0.380005	0.531555	0.373047	0.535217	-25.061	0.173889	0.303772	0.388794	0.427307	0.651672	0.528931	0.683899
	-25.035	0.150391	0.236572	0.287964	0.350403	0.353333	0.3396	0.392639	-25.038	0.145624	0.256708	0.308899	0.398743	0.533081	0.382019	0.544184	-25.036	0.171503	0.311151	0.396179	0.444092	0.648193	0.545288	0.700556
	-25.01	0.131525	0.216242	0.278076	0.340515	0.344727	0.31189	0.370477	-25.013	0.126526	0.247375	0.295349	0.391724	0.531494	0.373474	0.543152	-25.011	0.152283	0.302917	0.386297	0.434204	0.647833	0.52655	0.688538
	-24.985	0.132446	0.207275	0.266485	0.338684	0.334967	0.320862	0.351746	-24.988	0.122308	0.236078	0.297186	0.378174	0.521734	0.370728	0.52392	-24.986	0.141052	0.283813	0.376648	0.424561	0.638062	0.526184	0.659668
	-24.96	0.150384	0.218072	0.277405	0.338684	0.344727	0.319946	0.353692	-24.963	0.131592	0.235657	0.278076	0.378052	0.511963	0.363281	0.513733	-24.961	0.161737	0.283319	0.376221	0.414795	0.640015	0.525696	0.659662
	-24.935	0.140381	0.196473	0.267395	0.327881	0.333923	0.310852	0.342103	-24.938	0.122621	0.214662	0.288879	0.368286	0.523193	0.352051	0.513734	-24.936	0.143127	0.262817	0.357605	0.415283	0.620972	0.505554	0.649963
	-24.91	0.151184	0.207275	0.267639	0.339844	0.334961	0.320068	0.344727	-24.913	0.12365	0.227349	0.268311	0.379517	0.511963	0.362427	0.505852	-24.911	0.154351	0.274041	0.368408	0.426086	0.632202	0.525757	0.652215
	-24.885	0.141405	0.197497	0.258667	0.321106	0.335754	0.302124	0.353686	-24.888	0.124146	0.216125	0.267883	0.358948	0.51355	0.342224	0.503601	-24.886	0.152405	0.262329	0.347358	0.405029	0.620857	0.505066	0.640137
	-24.86	0.119934	0.176025	0.237074	0.299622	0.324415	0.298584	0.333008	-24.863	0.12414	0.21612	0.258246	0.360474	0.504584	0.351196	0.494196	-24.861	0.152399	0.262323	0.347229	0.405029	0.629822	0.515991	0.64245
	-24.835	0.121881	0.177179	0.226624	0.289856	0.316223	0.279846	0.332086	-24.838	0.11438	0.216125	0.248779	0.350708	0.503784	0.332458	0.505554	-24.836	0.152399	0.25213	0.335205	0.395264	0.611084	0.496887	0.641962
	-24.81	0.121882	0.158442	0.207886	0.279175	0.325073	0.270081	0.322443	-24.813	0.114373	0.197014	0.236633	0.350708	0.490601	0.324219	0.494317	-24.811	0.144592	0.233032	0.316101	0.38501	0.610596	0.487122	0.630371
	-24.785	0.112793	0.149353	0.198914	0.269958	0.313477	0.271667	0.31427	-24.788	0.114386	0.1966	0.255737	0.327759	0.500244	0.322266	0.482489	-24.786	0.144896	0.235289	0.318481	0.376526	0.598999	0.487915	0.631163
	-24.76	0.117305	0.154659	0.195496	0.276306	0.30188	0.279846	0.320613	-24.763	0.121887	0.213867	0.238892	0.355774	0.49231	0.341003	0.510986	-24.761	0.150146	0.231201	0.306032	0.383667	0.587404	0.5047	0.62854
	-24.735	0.10199	0.157288	0.189152	0.271912	0.294743	0.270874	0.323242	-24.738	0.114685	0.206238	0.249878	0.348633	0.493958	0.332031	0.503845	-24.736	0.143432	0.243225	0.308716	0.396057	0.589661	0.505127	0.630798
	-24.71	0.121088	0.166254	0.188232	0.289063	0.295898	0.270081	0.323237	-24.713	0.133118	0.215698	0.238708	0.35968	0.494385	0.34137	0.50354	-24.711	0.151978	0.242798	0.308167	0.404602	0.591187	0.5047	0.630738
	-24.685	0.112121	0.158447	0.178223	0.271912	0.286926	0.261902	0.333007	-24.688	0.114806	0.206358	0.255371	0.351135	0.492004	0.332031	0.5036	-24.686	0.152405	0.242798	0.307129	0.396057	0.591614	0.507446	0.640564
	-24.66	0.102356	0.159241	0.188354	0.279297	0.286133	0.270081	0.334167	-24.663	0.114374	0.206354	0.246399	0.357727	0.482666	0.341003	0.501581	-24.661	0.142638	0.243163	0.316101	0.404602	0.581421	0.516418	0.63037
	-24.635	0.100275	0.16546	0.187195	0.259399	0.284058	0.268127	0.312677	-24.638	0.11438	0.205994	0.265564	0.349182	0.490601	0.341797	0.503967	-24.636	0.142517	0.252136	0.314515	0.393677	0.579347	0.514465	0.628418
	-24.61	0.100525	0.156494	0.186529	0.257813	0.273382	0.259277	0.312805	-24.613	0.112544	0.206782	0.258	0.358154	0.491948	0.341797	0.503963	-24.611	0.140809	0.233033	0.31427	0.392944	0.578003	0.505188	0.618776
	-24.585	0.10235	0.146723	0.178589	0.239868	0.28418	0.261475	0.304865	-24.588	0.114258	0.196594	0.260071	0.339355	0.482666	0.343262	0.496033	-24.586	0.142633	0.233026	0.318054	0.385864	0.579468	0.515991	0.622553
	-24.56	0.102349	0.138115	0.178589	0.239868	0.274414	0.252502	0.294976	-24.563	0.114373	0.196587	0.248352	0.350342	0.4729	0.334412	0.496148	-24.561	0.132874	0.222839	0.318054	0.385864	0.579468	0.496887	0.612671
	-24.535	0.0914307	0.117432	0.167664	0.238281	0.275208	0.240662	0.291199	-24.538	0.102655	0.18725	0.247986	0.348389	0.4823	0.322266	0.482599	-24.536	0.13324	0.213501	0.308655	0.394836	0.570068	0.487	0.601074
	-24.51	0.0996034	0.10766	0.16687	0.220337	0.273621	0.238831	0.272455	-24.513	0.114014	0.177063	0.248352	0.329651	0.463562	0.310669	0.472717	-24.511	0.142212	0.213501	0.318054	0.385864	0.579041	0.496887	0.60144
	-24.485	0.0808716	0.0979004	0.159064	0.219543	0.265448	0.238831	0.281433	-24.488	0.0952759	0.177063	0.248352	0.338623	0.472534	0.3125	0.474304	-24.486	0.132868	0.211542	0.316101	0.393311	0.55835	0.485168	0.608881
	-24.46	0.0730579	0.0986927	0.150085	0.210571	0.264648	0.231018	0.274413	-24.463	0.104614	0.177063	0.255798	0.338989	0.461182	0.3125	0.47467	-24.461	0.132874	0.204102	0.306702	0.383911	0.559937	0.475403	0.599487
	-24.435	0.0718994	0.104797	0.157104	0.21759	0.262695	0.229065	0.281433	-24.438	0.0928895	0.184503	0.248352	0.346436	0.461182	0.300781	0.482111	-24.436	0.13324	0.213013	0.316101	0.393311	0.559937	0.485168	0.599121
	-24.41	0.0905151	0.0939941	0.16687	0.21759	0.275208	0.238831	0.291199	-24.413	0.102295	0.163879	0.258118	0.338989	0.472534	0.291016	0.472717	-24.411	0.132751	0.201782	0.306335	0.385498	0.550537	0.475403	0.589355
	-24.385	0.0782422	0.0968579	0.167786	0.207947	0.274536	0.229187	0.282344	-24.388	0.112549	0.163391	0.259583	0.338989	0.464966	0.300781	0.472717	-24.386	0.140381	0.202271	0.308777	0.38562	0.560059	0.475525	0.589844
	-24.36	0.0613403	0.0979004	0.168706	0.200806	0.266484	0.21228	0.283386	-24.363	0.0951478	0.176569	0.24848	0.331055	0.453497	0.292847	0.474176	-24.361	0.121155	0.201782	0.317932	0.376099	0.550049	0.466003	0.591309
	-24.335	0.052366	0.0889261	0.159058	0.202759	0.266235	0.222046	0.275205	-24.338	0.0948486	0.167297	0.246399	0.340576	0.460388	0.294556	0.476624	-24.336	0.123535	0.202209	0.316101	0.385925	0.549011	0.47583	0.592102
	-24.31	0.059742	0.0853767	0.146545	0.189331	0.272461	0.219299	0.280628	-24.313	0.0924628	0.174677	0.237	0.338562	0.470947	0.292542	0.483637	-24.311	0.13208	0.211182	0.305969	0.38501	0.557983	0.475403	0.600708
	-24.285	0.0320435	0.0674438	0.127808	0.179321	0.263489	0.199768	0.263855	-24.288	0.0839171	0.165704	0.228821	0.327759	0.470581	0.302734	0.47503	-24.286	0.113336	0.204096	0.29657	0.374146	0.55835	0.477356	0.591303
	-24.26	0.0320435	0.0756226	0.137573	0.188293	0.272461	0.211365	0.264648	-24.263	0.0753174	0.174744	0.228821	0.326904	0.461182	0.292969	0.464905	-24.261	0.103577	0.203308	0.28681	0.383545	0.559942	0.467468	0.581909
	-24.235	0.0319214	0.0772095	0.137573	0.198059	0.274414	0.209534	0.274414	-24.238	0.0753114	0.157953	0.219061	0.319458	0.453375	0.281372	0.464533	-24.236	0.103453	0.194335	0.286804	0.385498	0.559937	0.465637	0.591674
	-24.21	0.0203248	0.0783693	0.127808	0.188293	0.265442	0.200562	0.273499	-24.213	0.0637207	0.157166	0.217102	0.309692	0.460815	0.271484	0.464539	-24.211	0.10943	0.201776	0.286804	0.383545	0.55835	0.46405	0.598993
	-24.185	0.0204462	0.0882562	0.140442	0.188416	0.274536	0.219421	0.262817	-24.188	0.0714064	0.165339	0.218567	0.317505	0.463013	0.290649	0.461116	-24.186	0.0997925	0.192139	0.277527	0.373901	0.558105	0.463806	0.587891
	-24.16	0.0203247	0.0881348	0.148376	0.189453	0.274414	0.219299	0.28064	-24.163	0.0634708	0.157404	0.21759	0.299805	0.463135	0.283081	0.472223	-24.161	0.103565	0.203724	0.288269	0.375366	0.559937	0.465637	0.600696
	-24.135	0.0320435	0.0977783	0.138367	0.180481	0.275208	0.219299	0.272461	-24.138	0.0733643	0.167297	0.216736	0.290527	0.462769	0.283203	0.465271	-24.136	0.093811	0.193848	0.267651	0.356201	0.550549	0.455872	0.572144
	-24.11	0.0222778	0.0959473	0.157104	0.180481	0.28418	0.231812	0.282227	-24.113	0.0655458	0.155695	0.209296	0.280396	0.453375	0.273438	0.464533	-24.111	0.103571	0.193964	0.286804	0.356201	0.559937	0.456238	0.581903
	-24.085	0.032831	0.0959413	0.157104	0.180481	0.275208	0.240784	0.281427	-24.088	0.0655518	0.147766	0.207336	0.27063	0.470581	0.273071	0.464539	-24.086	0.0941761	0.184203	0.277039	0.346436	0.550537	0.457825	0.581542
	-24.06	0.0222778	0.0979004	0.147339	0.171509	0.275208	0.231812	0.273621	-24.063	0.0729921	0.155573	0.207336	0.268677	0.472534	0.28125	0.462946	-24.061	0.101624	0.182251	0.275085	0.344849	0.560303	0.446472	0.57959
	-24.035	0.0222778	0.0986938	0.157104	0.19104	0.28418	0.240784	0.273621	-24.038	0.0733583	0.145807	0.197571	0.270264	0.463135	0.280884	0.45318	-24.036	0.111383	0.192377	0.277039	0.354614	0.569702	0.455872	0.579584
	-24.01	0.0336348	0.108464	0.159851	0.200684	0.284973	0.242371	0.275212	-24.013	0.0635986	0.155212	0.206909	0.270264	0.472473	0.271484	0.44342	-24.011	0.10437	0.192444	0.267706	0.356506	0.560369	0.446899	0.570618
	-23.985	0.0497437	0.115601	0.166988	0.206787	0.294856	0.258484	0.292114	-23.988	0.0940506	0.164912	0.199406	0.287903	0.47437	0.292175	0.462154	-23.986	0.123225	0.2019	0.277161	0.364502	0.57019	0.465759	0.589839
	-23.96	0.0621278	0.127191	0.168823	0.219543	0.295898	0.261108	0.302912	-23.963	0.0869141	0.15741	0.199524	0.289673	0.474854	0.285034	0.464417	-23.961	0.115662	0.19397	0.269226	0.365967	0.571655	0.458191	0.591309
	-23.935	0.0631714	0.107666	0.168701	0.209778	0.286926	0.272827	0.293152	-23.938	0.0964284	0.169243	0.187927	0.290161	0.472534	0.294556	0.466851	-23.936	0.124939	0.195923	0.269104	0.365967	0.562256	0.467957	0.591309
	-23.91	0.0515747	0.119263	0.167664	0.210571	0.296692	0.281799	0.293945	-23.913	0.0930116	0.157526	0.177673	0.278442	0.4823	0.302368	0.455133	-23.911	0.121149	0.193842	0.265686	0.36438	0.570068	0.475403	0.57995
	-23.885	0.042608	0.0986993	0.167664	0.210571	0.296692	0.272705	0.293951	-23.888	0.0831299	0.145935	0.197144	0.287842	0.493958	0.292969	0.454773	-23.886	0.121582	0.182678	0.265753	0.364441	0.570135	0.465942	0.58197
	-23.86	0.0621338	0.118225	0.17663	0.209778	0.296686	0.28064	0.302795	-23.863	0.102228	0.164911	0.187811	0.2995	0.494024	0.300476	0.474237	-23.861	0.131287	0.192383	0.275085	0.373779	0.579834	0.475769	0.591187
	-23.835	0.0593872	0.115479	0.16687	0.198059	0.293823	0.278687	0.280273	-23.838	0.104248	0.164978	0.187805	0.290161	0.492554	0.300415	0.463074	-23.836	0.142633	0.211542	0.275085	0.373779	0.589111	0.485535	0.589716
	-23.81	0.0593814	0.116266	0.16687	0.198853	0.291992	0.287659	0.291193	-23.813	0.104613	0.165343	0.185852	0.290161	0.490479	0.312134	0.47235	-23.811	0.132874	0.202148	0.267273	0.354614	0.579468	0.485168	0.589355
	-23.785	0.0497437	0.115601	0.157227	0.198975	0.283142	0.278015	0.282349	-23.788	0.112428	0.18451	0.197449	0.297607	0.501709	0.310547	0.470765	-23.786	0.142761	0.21167	0.267395	0.366455	0.579956	0.485291	0.589844
	-23.76	0.0523622	0.117426	0.159851	0.209778	0.293945	0.28064	0.293146	-23.763	0.114258	0.186707	0.199158	0.309204	0.492432	0.322144	0.483948	-23.761	0.143005	0.211548	0.267639	0.375732	0.589233	0.485535	0.599121
	-23.735	0.0535278	0.108459	0.159064	0.202759	0.286932	0.279846	0.28418	-23.738	0.123779	0.177063	0.199524	0.299927	0.501831	0.321899	0.47467	-23.736	0.142639	0.204102	0.267273	0.366333	0.570068	0.485168	0.579956
	-23.71	0.0543201	0.11743	0.159058	0.211731	0.295898	0.282593	0.283385	-23.713	0.124146	0.186462	0.189758	0.309326	0.492432	0.322266	0.48407	-23.711	0.142999	0.213495	0.267273	0.375732	0.579468	0.485535	0.58935
	-23.685	0.0613403	0.118225	0.147339	0.210571	0.294739	0.289612	0.281433	-23.688	0.123779	0.186829	0.189758	0.299927	0.503784	0.321899	0.47467	-23.686	0.142639	0.204102	0.257507	0.366333	0.570068	0.485168	0.57959
	-23.66	0.0612183	0.127197	0.148132	0.219421	0.293945	0.290405	0.282227	-23.663	0.135863	0.196227	0.197205	0.311279	0.502197	0.322266	0.474669	-23.661	0.142517	0.213501	0.257874	0.365845	0.579468	0.485535	0.581909
	-23.635	0.0496216	0.117432	0.147217	0.208618	0.284973	0.28064	0.281433	-23.638	0.13208	0.194641	0.19574	0.317627	0.511597	0.331665	0.482117	-23.636	0.152405	0.213501	0.27887	0.36438	0.579834	0.497253	0.591309
	-23.61	0.050415	0.118225	0.148132	0.218384	0.294739	0.289612	0.282227	-23.613	0.131958	0.196594	0.214783	0.326904	0.521362	0.341431	0.482483	-23.611	0.141052	0.202148	0.25592	0.362427	0.577881	0.494934	0.579956
	-23.585	0.0585884	0.136042	0.146545	0.226563	0.293152	0.289612	0.292353	-23.588	0.151123	0.205994	0.195984	0.33667	0.502563	0.341797	0.491882	-23.586	0.15008	0.211054	0.264954	0.37146	0.588867	0.494934	0.579218
	-23.56	0.0497447	0.126161	0.138489	0.217712	0.285095	0.279968	0.283509	-23.563	0.132325	0.19513	0.208801	0.317871	0.503662	0.332031	0.473084	-23.561	0.140808	0.212036	0.256042	0.364136	0.57019	0.495056	0.569946
	-23.535	0.0543213	0.136963	0.150085	0.22229	0.295898	0.282593	0.276367	-23.538	0.133783	0.205866	0.208923	0.319336	0.494385	0.333862	0.476496	-23.536	0.13324	0.203735	0.257874	0.356567	0.571655	0.487488	0.562378
	-23.51	0.0605414	0.136164	0.156311	0.228516	0.293152	0.289612	0.282587	-23.513	0.135498	0.196594	0.19989	0.319092	0.484985	0.333618	0.476257	-23.511	0.142273	0.203369	0.276673	0.355835	0.571289	0.496887	0.571411
	-23.485	0.0523682	0.127197	0.148138	0.220337	0.286932	0.289612	0.273499	-23.488	0.136229	0.187193	0.206972	0.312012	0.492067	0.333984	0.457457	-23.486	0.144951	0.203728	0.257874	0.346802	0.562256	0.496887	0.561882
	-23.46	0.0613403	0.127197	0.148132	0.229309	0.286011	0.291443	0.272461	-23.463	0.143311	0.194641	0.216736	0.319092	0.490601	0.332031	0.463074	-23.461	0.142639	0.192017	0.25592	0.344482	0.559814	0.485046	0.548706
	-23.435	0.0613344	0.118219	0.157898	0.230103	0.284973	0.28064	0.272455	-23.438	0.143677	0.196594	0.226501	0.319458	0.501831	0.3302	0.462585	-23.436	0.142639	0.192383	0.265686	0.344849	0.55835	0.485535	0.548706
	-23.41	0.0613403	0.118225	0.157104	0.219543	0.274414	0.279846	0.272461	-23.413	0.143677	0.196228	0.226868	0.328857	0.502197	0.341431	0.472351	-23.411	0.142639	0.202148	0.277039	0.354248	0.567749	0.485168	0.560425
	-23.385	0.0621338	0.127197	0.157898	0.219543	0.275208	0.289612	0.281433	-23.388	0.143677	0.205994	0.236267	0.329224	0.511597	0.341797	0.482117	-23.386	0.143005	0.211548	0.277405	0.354248	0.568115	0.485168	0.569824
	-23.36	0.0718994	0.127197	0.157104	0.220337	0.28418	0.28064	0.272461	-23.363	0.15307	0.206354	0.228827	0.329224	0.492438	0.341797	0.482477	-23.361	0.152771	0.213501	0.286804	0.354614	0.579468	0.485535	0.560425
	-23.335	0.0829407	0.128107	0.15802	0.219666	0.285095	0.289734	0.281549	-23.338	0.155029	0.196594	0.240051	0.328857	0.503662	0.341431	0.482117	-23.336	0.162294	0.21399	0.287292	0.364136	0.57019	0.495056	0.569947
	-23.31	0.0738525	0.127197	0.159058	0.210571	0.28418	0.279846	0.262695	-23.313	0.157225	0.207824	0.238586	0.331055	0.502197	0.343628	0.486266	-23.311	0.16449	0.22522	0.298523	0.368286	0.581421	0.496887	0.572144
	-23.285	0.0827026	0.12915	0.159851	0.219421	0.275208	0.270081	0.274414	-23.288	0.164795	0.20636	0.247986	0.338623	0.511597	0.341797	0.48407	-23.286	0.175719	0.225218	0.298889	0.377563	0.581787	0.496887	0.581908
	-23.26	0.0808661	0.119379	0.16803	0.219543	0.283386	0.270081	0.272822	-23.263	0.16333	0.20636	0.238953	0.339111	0.492798	0.341797	0.493835	-23.261	0.171936	0.223267	0.305971	0.373779	0.588869	0.494934	0.588989
	-23.235	0.0906372	0.119263	0.159857	0.210571	0.264654	0.260315	0.264648	-23.238	0.163208	0.20636	0.247986	0.338989	0.492432	0.341797	0.475036	-23.236	0.171936	0.223145	0.296936	0.374146	0.569702	0.494934	0.57019
	-23.21	0.0906367	0.108459	0.159851	0.220337	0.265442	0.260315	0.274414	-23.213	0.163208	0.194763	0.247986	0.348389	0.492065	0.34375	0.48407	-23.211	0.181701	0.221679	0.306702	0.374146	0.570068	0.496887	0.579956
	-23.185	0.0906317	0.117426	0.168823	0.228516	0.263855	0.262268	0.273615	-23.188	0.153437	0.196222	0.248352	0.338623	0.484985	0.333984	0.484064	-23.186	0.181702	0.231079	0.318054	0.383179	0.579102	0.487122	0.589355
	-23.16	0.0925903	0.117432	0.168823	0.210571	0.254883	0.252502	0.273621	-23.163	0.153442	0.196594	0.250305	0.32959	0.474854	0.333984	0.484436	-23.161	0.181702	0.231079	0.308289	0.374146	0.569702	0.487122	0.589355
	-23.135	0.0914242	0.116266	0.167664	0.218384	0.243958	0.251343	0.262689	-23.138	0.153442	0.196594	0.247986	0.338623	0.472534	0.333984	0.47467	-23.136	0.182068	0.22168	0.308655	0.383911	0.570068	0.487488	0.579956
	-23.11	0.0898438	0.104919	0.157111	0.216797	0.244208	0.249634	0.252136	-23.113	0.153076	0.18451	0.258117	0.33667	0.471435	0.331665	0.472351	-23.111	0.181329	0.222894	0.308289	0.383179	0.559448	0.486633	0.581537
	-23.085	0.0898383	0.115473	0.165955	0.21759	0.233398	0.238037	0.261896	-23.088	0.153809	0.195007	0.237122	0.327637	0.451416	0.330566	0.482483	-23.086	0.173516	0.213494	0.3078	0.375732	0.548218	0.475037	0.581536
	-23.06	0.0808711	0.116271	0.157898	0.218384	0.234192	0.229858	0.261901	-23.063	0.134277	0.17511	0.236267	0.317505	0.460815	0.310913	0.472717	-23.061	0.16217	0.211914	0.294983	0.374146	0.548584	0.46405	0.57959
	-23.035	0.0800781	0.114685	0.157104	0.227356	0.233398	0.238037	0.261902	-23.038	0.133905	0.184504	0.236633	0.326904	0.461182	0.319946	0.462946	-23.036	0.161798	0.220942	0.304382	0.383545	0.557983	0.473083	0.569818
	-23.01	0.0718995	0.106506	0.157104	0.21759	0.233398	0.220093	0.261902	-23.013	0.124512	0.175476	0.226868	0.317505	0.451416	0.312866	0.464905	-23.011	0.152771	0.211914	0.304388	0.373779	0.548223	0.454285	0.569824
	-22.985	0.071106	0.106628	0.15802	0.220459	0.224548	0.229187	0.262817	-22.988	0.12378	0.174745	0.238097	0.309692	0.462645	0.312134	0.445375	-22.986	0.162171	0.221803	0.304871	0.374268	0.548706	0.463806	0.570313
	-22.96	0.0710993	0.118585	0.159058	0.231262	0.235352	0.231018	0.263848	-22.963	0.124146	0.176575	0.236633	0.320923	0.461182	0.314331	0.456604	-22.961	0.162165	0.23266	0.318054	0.385498	0.559937	0.465637	0.571772
	-22.935	0.071106	0.107666	0.157104	0.219543	0.233398	0.219299	0.264648	-22.938	0.122186	0.167657	0.217102	0.309692	0.44165	0.3125	0.445367	-22.936	0.16217	0.223267	0.308289	0.375732	0.559937	0.46759	0.572144
	-22.91	0.071106	0.108459	0.148132	0.220337	0.224426	0.219299	0.274414	-22.913	0.11438	0.157532	0.226501	0.299927	0.453003	0.292969	0.445007	-22.911	0.162163	0.225579	0.308655	0.376099	0.550537	0.46759	0.581902
	-22.885	0.0711005	0.107661	0.157104	0.229309	0.233398	0.219299	0.272822	-22.888	0.104614	0.166931	0.228821	0.309326	0.443604	0.292969	0.454773	-22.886	0.152405	0.223267	0.306343	0.373779	0.548225	0.446106	0.569458
	-22.86	0.0613403	0.108459	0.148138	0.219543	0.233404	0.222046	0.264648	-22.863	0.11438	0.167297	0.23822	0.309692	0.443604	0.292969	0.44574	-22.861	0.152405	0.223633	0.306702	0.373779	0.548218	0.446472	0.560425
	-22.835	0.0613348	0.106867	0.157104	0.219543	0.223633	0.220459	0.263849	-22.838	0.11438	0.176697	0.219055	0.309692	0.433838	0.302368	0.445007	-22.836	0.152399	0.23266	0.316101	0.375732	0.548218	0.455505	0.560053
	-22.81	0.0613399	0.0986934	0.157104	0.220337	0.224426	0.21228	0.263732	-22.813	0.104613	0.157897	0.217102	0.290161	0.431519	0.283569	0.435606	-22.811	0.152405	0.223633	0.316101	0.366333	0.550537	0.446472	0.56189
	-22.785	0.0605469	0.106873	0.157104	0.219543	0.223633	0.221252	0.252136	-22.788	0.102655	0.164972	0.217102	0.297607	0.431885	0.290649	0.431818	-22.786	0.152033	0.222895	0.316101	0.375732	0.550171	0.455872	0.550287
	-22.76	0.0621333	0.108459	0.157898	0.229309	0.236145	0.231018	0.261901	-22.763	0.0932617	0.155945	0.226501	0.297974	0.441284	0.292969	0.421936	-22.761	0.143005	0.213867	0.316473	0.375732	0.550543	0.455872	0.550293
	-22.735	0.0703125	0.10675	0.16803	0.228516	0.244324	0.231018	0.252136	-22.738	0.102289	0.164972	0.207708	0.299927	0.422491	0.292969	0.42193	-22.736	0.142266	0.213006	0.305969	0.355835	0.549805	0.43634	0.530755
	-22.71	0.0613391	0.0967395	0.159851	0.210571	0.226379	0.230896	0.252928	-22.713	0.0952148	0.144348	0.216736	0.290527	0.431519	0.292969	0.41217	-22.711	0.130926	0.200201	0.296936	0.344849	0.529053	0.434265	0.529181
	-22.685	0.0504146	0.105712	0.157898	0.220337	0.234192	0.227905	0.250183	-22.688	0.0948427	0.155206	0.216736	0.299561	0.431519	0.291138	0.421564	-22.686	0.143005	0.221313	0.316467	0.36438	0.548584	0.444519	0.54834
	-22.66	0.0604248	0.0959473	0.157104	0.219543	0.243164	0.227112	0.240417	-22.663	0.0944767	0.145807	0.207336	0.299561	0.422119	0.290649	0.414118	-22.661	0.151905	0.221302	0.325867	0.373779	0.557983	0.453918	0.538563
	-22.635	0.0603033	0.106629	0.167786	0.230225	0.253052	0.237793	0.250306	-22.638	0.0933838	0.145813	0.216614	0.299927	0.421997	0.28125	0.414124	-22.636	0.131409	0.212036	0.306835	0.354736	0.548352	0.444641	0.528931
	-22.61	0.0703125	0.116638	0.177795	0.230469	0.245117	0.250549	0.252136	-22.613	0.102167	0.155085	0.209661	0.299438	0.412359	0.290527	0.40423	-22.611	0.142267	0.222895	0.317688	0.365601	0.540405	0.446106	0.530756
	-22.585	0.0621333	0.0986934	0.169617	0.22229	0.245911	0.240784	0.243164	-22.588	0.0932617	0.146179	0.208923	0.290527	0.421753	0.291016	0.404358	-22.586	0.13324	0.213867	0.308655	0.356567	0.540771	0.446106	0.521362
	-22.56	0.0613348	0.107661	0.168823	0.220581	0.254883	0.240784	0.25329	-22.563	0.102289	0.155207	0.20929	0.299561	0.412354	0.291016	0.413752	-22.561	0.142639	0.223267	0.308289	0.365479	0.550171	0.446106	0.530396
	-22.535	0.0613403	0.0979004	0.169617	0.210571	0.254883	0.241577	0.245117	-22.538	0.102661	0.155578	0.218689	0.278931	0.414307	0.292969	0.404724	-22.536	0.142639	0.213501	0.308655	0.344849	0.552124	0.446472	0.511597
	-22.51	0.0621333	0.0986934	0.178589	0.209778	0.245911	0.251343	0.244323	-22.513	0.104614	0.155579	0.219055	0.287842	0.41394	0.302368	0.413757	-22.511	0.143005	0.213867	0.308289	0.356201	0.542725	0.456238	0.520996
	-22.485	0.071106	0.107666	0.168824	0.209778	0.245118	0.249756	0.244324	-22.488	0.114002	0.166919	0.209301	0.288208	0.404553	0.302368	0.404346	-22.486	0.14068	0.221308	0.306335	0.354248	0.540405	0.463318	0.52099
	-22.46	0.0703058	0.106866	0.178589	0.209778	0.256836	0.250549	0.254083	-22.463	0.104614	0.157532	0.20929	0.268677	0.404541	0.283569	0.394592	-22.461	0.140314	0.220942	0.306335	0.344482	0.540405	0.444153	0.511225
	-22.435	0.0601802	0.0967402	0.177429	0.207825	0.245911	0.24939	0.243164	-22.438	0.0952134	0.138365	0.216736	0.27063	0.411987	0.283203	0.394591	-22.436	0.13324	0.202148	0.306702	0.344482	0.540771	0.446472	0.511597
	-22.41	0.071106	0.105713	0.175842	0.207825	0.254089	0.248596	0.251343	-22.413	0.102295	0.145447	0.217468	0.258911	0.41272	0.290649	0.403992	-22.411	0.142633	0.213495	0.305969	0.344482	0.540039	0.455872	0.510858
	-22.385	0.0613408	0.107666	0.168823	0.207031	0.235352	0.247803	0.242371	-22.388	0.102661	0.155579	0.219055	0.268677	0.402588	0.300781	0.394958	-22.386	0.132874	0.213501	0.298529	0.334351	0.530646	0.44574	0.501465
	-22.36	0.071106	0.108459	0.179382	0.198853	0.24591	0.239624	0.243164	-22.363	0.102661	0.155578	0.218689	0.259277	0.411988	0.291382	0.394592	-22.361	0.132873	0.204101	0.298889	0.325317	0.52124	0.436707	0.501831
	-22.335	0.0711005	0.116633	0.188354	0.207031	0.245117	0.248596	0.252131	-22.338	0.102661	0.164978	0.219055	0.258545	0.412354	0.290649	0.403992	-22.336	0.132868	0.213129	0.308289	0.324585	0.53064	0.446106	0.501459
	-22.31	0.0621338	0.0986938	0.179382	0.189087	0.245117	0.238831	0.242371	-22.313	0.102661	0.155945	0.228455	0.249512	0.402588	0.291016	0.404358	-22.311	0.13324	0.204102	0.298889	0.315552	0.520874	0.446106	0.501465
	-22.285	0.071106	0.108459	0.188232	0.200806	0.236145	0.229858	0.243164	-22.288	0.114014	0.164978	0.22699	0.248779	0.411987	0.292969	0.394592	-22.286	0.140686	0.202148	0.306213	0.323364	0.519287	0.444519	0.499878
	-22.26	0.0711066	0.106873	0.176636	0.208984	0.245117	0.23999	0.242371	-22.263	0.104614	0.176697	0.226868	0.258545	0.414307	0.292603	0.403992	-22.261	0.140686	0.211182	0.304383	0.332397	0.518921	0.443787	0.499512
	-22.235	0.0720215	0.108582	0.187316	0.210693	0.246032	0.241699	0.254089	-22.238	0.104615	0.157899	0.228332	0.239746	0.415771	0.283569	0.404359	-22.236	0.13141	0.202271	0.304871	0.313721	0.519409	0.434875	0.499513
	-22.21	0.0820246	0.119378	0.188354	0.210938	0.25592	0.242737	0.244317	-22.213	0.115845	0.168762	0.226868	0.25061	0.403076	0.284668	0.394592	-22.211	0.142267	0.213495	0.316101	0.326538	0.530151	0.446106	0.499506
	-22.185	0.0718989	0.108459	0.177429	0.200806	0.234192	0.240784	0.233398	-22.188	0.10498	0.167297	0.236267	0.239746	0.411987	0.283203	0.392639	-22.186	0.135193	0.213867	0.306702	0.317505	0.509521	0.446106	0.490112
	-22.16	0.071106	0.116638	0.186401	0.200012	0.243164	0.240784	0.232605	-22.163	0.104248	0.166931	0.246399	0.248779	0.422119	0.283203	0.402039	-22.161	0.144587	0.224848	0.316101	0.317139	0.509155	0.43634	0.499506
	-22.135	0.0711114	0.108465	0.176636	0.190247	0.233398	0.231812	0.233404	-22.138	0.11438	0.167664	0.236633	0.260864	0.402588	0.283203	0.402405	-22.136	0.144592	0.206055	0.31806	0.317139	0.509161	0.43866	0.490112
	-22.11	0.071106	0.117432	0.186396	0.200012	0.243159	0.249756	0.242371	-22.113	0.104609	0.166925	0.226873	0.241333	0.402594	0.282837	0.403986	-22.111	0.144593	0.215454	0.318054	0.317139	0.49939	0.447693	0.501465
	-22.085	0.0730586	0.117309	0.177429	0.19104	0.234192	0.241577	0.243164	-22.088	0.104614	0.157532	0.247986	0.241333	0.421753	0.273804	0.404358	-22.086	0.144591	0.225096	0.31842	0.317505	0.511475	0.43866	0.50183
	-22.06	0.0730596	0.115479	0.185608	0.199097	0.243164	0.240784	0.252137	-22.063	0.104609	0.165461	0.238953	0.260498	0.422119	0.282837	0.413752	-22.061	0.142639	0.221313	0.3255	0.324463	0.509155	0.446106	0.509277
	-22.035	0.0836182	0.116272	0.177429	0.189087	0.243958	0.251343	0.25293	-22.038	0.104614	0.165344	0.247986	0.249634	0.421753	0.283203	0.414123	-22.036	0.143005	0.211914	0.316467	0.313599	0.509521	0.446472	0.509643
	-22.01	0.0916693	0.127192	0.188354	0.198059	0.254089	0.250549	0.252131	-22.013	0.115967	0.164978	0.238586	0.248779	0.41272	0.282837	0.423523	-22.011	0.151917	0.221313	0.325867	0.322998	0.508789	0.455872	0.509277
	-21.985	0.0718994	0.127197	0.178594	0.189087	0.236151	0.250427	0.25293	-21.988	0.105101	0.165343	0.236635	0.249146	0.421754	0.283203	0.414122	-21.986	0.131286	0.221313	0.316101	0.313599	0.499756	0.445984	0.509643
	-21.96	0.0800722	0.127191	0.178589	0.198059	0.245117	0.238831	0.25213	-21.963	0.102295	0.153625	0.246399	0.256592	0.422119	0.269653	0.42157	-21.961	0.140314	0.211542	0.316101	0.322998	0.49939	0.444153	0.509271
	-21.935	0.0613408	0.117432	0.16803	0.188293	0.244324	0.238831	0.242371	-21.938	0.103021	0.163385	0.237	0.266724	0.41272	0.279297	0.42193	-21.936	0.132874	0.211548	0.315735	0.324951	0.499023	0.434387	0.509277
	-21.91	0.0718994	0.127991	0.169617	0.200806	0.236145	0.239624	0.25293	-21.913	0.102661	0.165344	0.246033	0.256958	0.411987	0.28125	0.41217	-21.911	0.123474	0.211914	0.306702	0.315552	0.480225	0.434753	0.509643
	-21.885	0.0683539	0.124445	0.176636	0.197266	0.243164	0.248596	0.249384	-21.888	0.112061	0.164978	0.236633	0.266357	0.412354	0.280884	0.42157	-21.886	0.132507	0.2229	0.306336	0.324585	0.489624	0.444153	0.508911
	-21.86	0.0601807	0.116272	0.166876	0.189087	0.233404	0.239624	0.231445	-21.863	0.103027	0.155945	0.236634	0.259277	0.412354	0.28125	0.402771	-21.861	0.12348	0.204108	0.308289	0.315552	0.479858	0.434753	0.499884
	-21.835	0.0699458	0.116271	0.167664	0.189087	0.234192	0.248596	0.231445	-21.838	0.112061	0.164978	0.236267	0.268311	0.411987	0.280884	0.411804	-21.836	0.143004	0.223631	0.31842	0.335083	0.48999	0.455872	0.509642
	-21.81	0.0683534	0.124445	0.16687	0.188293	0.243164	0.238831	0.240412	-21.813	0.121814	0.174732	0.228821	0.268311	0.402588	0.28125	0.411793	-21.811	0.150085	0.230713	0.316101	0.332764	0.487671	0.444153	0.51709
	-21.785	0.0593872	0.115479	0.16687	0.188293	0.233398	0.238831	0.230652	-21.788	0.0932558	0.146173	0.219055	0.249146	0.402588	0.271484	0.402399	-21.786	0.130914	0.221308	0.316101	0.332764	0.487671	0.444153	0.519037
	-21.76	0.0605415	0.104914	0.166077	0.178528	0.232605	0.229065	0.230646	-21.763	0.0928955	0.145813	0.209656	0.249146	0.393188	0.261719	0.392639	-21.761	0.130554	0.211182	0.315741	0.332764	0.487311	0.444153	0.509277
	-21.735	0.0524902	0.0968628	0.14826	0.179443	0.214788	0.219421	0.221802	-21.738	0.0834959	0.146179	0.218567	0.258911	0.4021	0.271484	0.402405	-21.736	0.121644	0.202271	0.306824	0.323486	0.468628	0.434509	0.509767
	-21.71	0.0535212	0.0978937	0.159058	0.179688	0.225586	0.221252	0.222039	-21.713	0.0943604	0.15509	0.219055	0.268188	0.392822	0.271362	0.401917	-21.711	0.132868	0.213495	0.308289	0.334351	0.481812	0.43634	0.510859
	-21.685	0.0523682	0.0986938	0.148132	0.169556	0.214661	0.210327	0.211914	-21.688	0.0948484	0.145813	0.228455	0.249512	0.392456	0.261719	0.38324	-21.686	0.13324	0.204102	0.308655	0.325317	0.472412	0.426941	0.501831
	-21.66	0.0613403	0.0986938	0.148132	0.169556	0.226379	0.220093	0.211914	-21.663	0.104248	0.155212	0.228455	0.258545	0.402222	0.271118	0.394226	-21.661	0.144592	0.213867	0.31842	0.325317	0.482178	0.436707	0.501831
	-21.635	0.0613344	0.116632	0.168823	0.188293	0.234558	0.229065	0.232599	-21.638	0.104614	0.166931	0.228821	0.268311	0.393188	0.280884	0.394226	-21.636	0.134827	0.2229	0.318054	0.334717	0.481446	0.43634	0.51123
	-21.61	0.0613403	0.0979004	0.159064	0.178528	0.225592	0.228271	0.222839	-21.613	0.0948427	0.157892	0.228827	0.268677	0.383063	0.271484	0.394586	-21.611	0.132874	0.211548	0.316101	0.334717	0.470093	0.434021	0.499512
	-21.585	0.0613399	0.0889277	0.149292	0.179321	0.216614	0.210327	0.213867	-21.588	0.0948486	0.147766	0.219055	0.258911	0.394409	0.264038	0.384827	-21.586	0.142639	0.211914	0.325867	0.335083	0.480225	0.424988	0.509643
	-21.56	0.0515692	0.0978949	0.139526	0.178528	0.225586	0.209534	0.222834	-21.563	0.0948429	0.15716	0.219055	0.268311	0.38501	0.273071	0.384455	-21.561	0.142639	0.223267	0.316101	0.344482	0.479858	0.434387	0.519043
	-21.535	0.0523682	0.0889282	0.14032	0.178528	0.216614	0.209534	0.213867	-21.538	0.0948472	0.15753	0.216736	0.27063	0.392456	0.263672	0.384825	-21.536	0.13324	0.223633	0.31842	0.344482	0.480225	0.424622	0.509643
	-21.51	0.0605409	0.0978944	0.139526	0.168762	0.225586	0.199768	0.212274	-21.513	0.102295	0.164978	0.217102	0.258911	0.383057	0.261719	0.392273	-21.511	0.142273	0.223267	0.318054	0.334717	0.489624	0.424622	0.518677
	-21.485	0.0418091	0.0873413	0.139532	0.170715	0.225592	0.199768	0.203308	-21.488	0.0952089	0.155573	0.207342	0.258911	0.383063	0.261719	0.373468	-21.486	0.132868	0.222895	0.318054	0.334717	0.479858	0.426575	0.499506
	-21.46	0.042608	0.077215	0.138367	0.15979	0.213867	0.188843	0.192388	-21.463	0.085083	0.146179	0.218689	0.249146	0.373291	0.251953	0.373108	-21.461	0.13324	0.213867	0.308655	0.335083	0.479858	0.417175	0.499878
	-21.435	0.0515692	0.0861762	0.146545	0.168762	0.223633	0.20874	0.211115	-21.438	0.0944767	0.155207	0.19989	0.258545	0.373291	0.261353	0.372736	-21.436	0.132874	0.223267	0.317688	0.334717	0.470093	0.416443	0.499512
	-21.41	0.0426025	0.0772095	0.128601	0.168762	0.214661	0.190796	0.202148	-21.413	0.0850828	0.155578	0.199158	0.249146	0.38269	0.252319	0.373108	-21.411	0.133238	0.213866	0.298889	0.334717	0.470459	0.40741	0.50183
	-21.385	0.0506532	0.0861757	0.137573	0.158997	0.223633	0.190002	0.201349	-21.388	0.0944824	0.155212	0.199524	0.249146	0.373291	0.251587	0.382507	-21.386	0.142151	0.221313	0.306337	0.332764	0.47986	0.40509	0.499512
	-21.36	0.039856	0.0756226	0.127814	0.158997	0.213873	0.190002	0.201355	-21.363	0.0836122	0.157526	0.189764	0.23938	0.373297	0.251953	0.373102	-21.361	0.130915	0.220942	0.306335	0.322998	0.470093	0.40509	0.499506
	-21.335	0.0308893	0.0674493	0.118835	0.150024	0.214661	0.18103	0.192388	-21.338	0.0831299	0.148132	0.197205	0.23938	0.370972	0.242188	0.373108	-21.336	0.121521	0.211914	0.296936	0.313599	0.470459	0.395691	0.490112
	-21.31	0.03985	0.0764101	0.136658	0.168762	0.223633	0.190002	0.211115	-21.313	0.0905704	0.145441	0.18634	0.237061	0.371338	0.239868	0.370783	-21.311	0.13092	0.211548	0.296082	0.322998	0.470093	0.40509	0.499512
	-21.285	0.039856	0.076416	0.125854	0.158997	0.213867	0.189209	0.201355	-21.288	0.0811708	0.145807	0.176086	0.237427	0.371338	0.240234	0.373102	-21.286	0.130915	0.213495	0.284851	0.324951	0.470093	0.404724	0.48974
	-21.26	0.0407721	0.0675666	0.117004	0.150146	0.216736	0.171387	0.192506	-21.263	0.0811768	0.145813	0.187317	0.227661	0.372803	0.232788	0.363342	-21.261	0.131409	0.213989	0.275579	0.315674	0.460821	0.386047	0.490234
	-21.235	0.0507813	0.0678101	0.127807	0.16095	0.217773	0.18219	0.203308	-21.238	0.0924016	0.157038	0.178045	0.229126	0.37525	0.233887	0.374567	-21.236	0.142267	0.215082	0.286804	0.326904	0.472046	0.397278	0.491693
	-21.21	0.0418031	0.0705507	0.127808	0.16095	0.217773	0.18219	0.203302	-21.213	0.0854492	0.138367	0.17804	0.229614	0.365479	0.234375	0.365295	-21.211	0.123102	0.205683	0.277039	0.317139	0.46228	0.387512	0.481928
	-21.185	0.0418091	0.060791	0.118042	0.160156	0.207092	0.172424	0.193542	-21.188	0.0753174	0.138	0.187805	0.229614	0.364014	0.224609	0.365295	-21.186	0.123108	0.205688	0.277039	0.316772	0.461792	0.387512	0.481934
	-21.16	0.0515747	0.0705566	0.127808	0.151184	0.206055	0.18219	0.192749	-21.163	0.0850711	0.147754	0.168274	0.220215	0.343994	0.234375	0.365283	-21.161	0.132867	0.215447	0.277039	0.307373	0.450562	0.387512	0.48156
	-21.135	0.0398614	0.0596368	0.116882	0.150024	0.195129	0.171265	0.182623	-21.138	0.0753174	0.138	0.187439	0.212036	0.363159	0.224609	0.34613	-21.136	0.132874	0.204102	0.277412	0.296021	0.448982	0.385925	0.470581
	-21.11	0.0515747	0.0686035	0.125849	0.158997	0.213862	0.180237	0.191589	-21.113	0.0850773	0.147394	0.178045	0.221436	0.353765	0.234009	0.364923	-21.111	0.123102	0.213495	0.277039	0.30542	0.448608	0.385559	0.470209
	-21.085	0.0426021	0.0693965	0.128601	0.150024	0.204895	0.180237	0.182617	-21.088	0.085083	0.147766	0.185486	0.221802	0.361206	0.234375	0.35553	-21.086	0.123474	0.213867	0.277405	0.305786	0.448975	0.385559	0.460815
	-21.06	0.0410097	0.0685976	0.127808	0.158997	0.204102	0.170471	0.193537	-21.063	0.0827639	0.157166	0.185852	0.219482	0.371338	0.232422	0.362976	-21.061	0.132507	0.213501	0.277039	0.30542	0.448608	0.375793	0.470215
	-21.035	0.0320435	0.0588379	0.118042	0.148438	0.203308	0.170471	0.183777	-21.038	0.0834901	0.157526	0.187805	0.229614	0.352173	0.232422	0.363336	-21.036	0.123102	0.213495	0.277039	0.305054	0.448242	0.366028	0.460443
	-21.01	0.0328364	0.068481	0.128601	0.150024	0.195129	0.171265	0.183776	-21.013	0.0831299	0.157532	0.197205	0.220215	0.361206	0.232422	0.363342	-21.011	0.113708	0.215332	0.277411	0.286255	0.429449	0.368347	0.460449
	-20.985	0.0418091	0.0568848	0.127808	0.149231	0.194336	0.170471	0.183777	-20.988	0.0925236	0.155695	0.187811	0.219482	0.351812	0.232056	0.353571	-20.986	0.123108	0.203735	0.277039	0.295654	0.438843	0.367981	0.450684
	-20.96	0.0410097	0.0666444	0.13678	0.149231	0.204102	0.180237	0.183771	-20.963	0.0831299	0.145813	0.178406	0.219849	0.351807	0.232422	0.353577	-20.961	0.132501	0.213495	0.286438	0.295654	0.438843	0.377747	0.460443
	-20.935	0.0320435	0.0568848	0.118042	0.139465	0.194336	0.170471	0.183777	-20.938	0.0737245	0.145807	0.168274	0.219849	0.342041	0.222656	0.343805	-20.936	0.123108	0.213501	0.267273	0.295654	0.440796	0.367981	0.450684
	-20.91	0.0320435	0.0666504	0.127808	0.151184	0.194336	0.169678	0.183777	-20.913	0.0753174	0.145813	0.17804	0.210083	0.351807	0.222656	0.345764	-20.911	0.121149	0.201777	0.26532	0.283936	0.429077	0.365662	0.450678
	-20.885	0.0230708	0.0576777	0.118835	0.142212	0.194336	0.163452	0.174804	-20.888	0.085083	0.155579	0.187439	0.219849	0.342041	0.213257	0.345764	-20.886	0.111755	0.202148	0.265692	0.286255	0.429083	0.356628	0.441284
	-20.86	0.03125	0.0666504	0.127808	0.151184	0.184571	0.162659	0.183777	-20.863	0.0944767	0.155207	0.178045	0.219482	0.344	0.224243	0.355158	-20.861	0.120783	0.201777	0.26532	0.285889	0.419312	0.356262	0.450678
	-20.835	0.0211236	0.0654962	0.116882	0.140259	0.173645	0.151733	0.172064	-20.838	0.0756836	0.155579	0.185486	0.219849	0.341675	0.224609	0.345764	-20.836	0.113714	0.202154	0.265686	0.286255	0.419678	0.356628	0.440924
	-20.81	0.0300844	0.0744569	0.125854	0.149231	0.182617	0.170471	0.181818	-20.813	0.0827579	0.163019	0.185852	0.229248	0.342041	0.22229	0.343805	-20.811	0.123108	0.211548	0.275085	0.295654	0.429077	0.366028	0.450684
	-20.785	0.0300903	0.0744629	0.125061	0.148438	0.182617	0.160706	0.172058	-20.788	0.0831239	0.15362	0.166687	0.219849	0.332275	0.222656	0.334039	-20.786	0.123102	0.211542	0.276672	0.295288	0.429077	0.366028	0.440912
	-20.76	0.0308833	0.0752559	0.116882	0.140259	0.183411	0.161499	0.172851	-20.763	0.0733643	0.155579	0.185486	0.210449	0.35144	0.212891	0.334045	-20.761	0.123474	0.202148	0.257879	0.276489	0.419683	0.356628	0.441284
	-20.735	0.039856	0.0736694	0.116089	0.149231	0.182618	0.170471	0.181824	-20.738	0.0925236	0.164972	0.176092	0.219482	0.351812	0.232056	0.343439	-20.736	0.132868	0.211176	0.267273	0.285889	0.429077	0.366028	0.440912
	-20.71	0.0496211	0.077209	0.126648	0.150024	0.193176	0.171265	0.182617	-20.713	0.0928955	0.155945	0.187439	0.210083	0.35144	0.232422	0.343811	-20.711	0.132872	0.192381	0.257874	0.276489	0.419678	0.366394	0.441283
	-20.685	0.03985	0.0861757	0.125854	0.149231	0.192383	0.180237	0.191583	-20.688	0.0928898	0.164972	0.17804	0.219482	0.351807	0.232056	0.343439	-20.686	0.121155	0.199829	0.26532	0.283936	0.427124	0.364075	0.438965
	-20.66	0.0418091	0.076416	0.116089	0.149231	0.182617	0.170471	0.181824	-20.663	0.0831239	0.155573	0.17804	0.219849	0.342041	0.232422	0.343805	-20.661	0.121155	0.190064	0.26532	0.27417	0.417358	0.366028	0.438965
	-20.635	0.0427253	0.0870978	0.12677	0.150146	0.193298	0.170471	0.18274	-20.638	0.085083	0.155579	0.18927	0.210083	0.363037	0.222656	0.334045	-20.636	0.131409	0.200317	0.265808	0.284424	0.417846	0.366028	0.439453
	-20.61	0.0535278	0.0881348	0.127807	0.151184	0.194335	0.160706	0.183777	-20.613	0.106073	0.166803	0.189764	0.231079	0.353765	0.232422	0.355036	-20.611	0.142633	0.201776	0.277039	0.295654	0.429077	0.366028	0.450678
	-20.585	0.0527289	0.0978949	0.127808	0.16095	0.193542	0.170471	0.193537	-20.588	0.0968018	0.167297	0.187805	0.221802	0.342407	0.222656	0.345764	-20.586	0.132502	0.20373	0.267273	0.285889	0.418945	0.356262	0.440912
	-20.56	0.0445611	0.0881402	0.130554	0.151978	0.187317	0.161499	0.184576	-20.563	0.085449	0.155578	0.187439	0.219849	0.341675	0.220703	0.343811	-20.561	0.125427	0.203735	0.267639	0.286255	0.409912	0.356628	0.441284
	-20.535	0.0535278	0.0979004	0.139526	0.160034	0.196289	0.170471	0.192749	-20.538	0.0944767	0.155573	0.187805	0.229248	0.342041	0.232056	0.343439	-20.536	0.134821	0.193964	0.277039	0.2854	0.409546	0.356262	0.440546
	-20.51	0.0535283	0.0881352	0.129761	0.149231	0.196289	0.170471	0.18573	-20.513	0.0948486	0.145813	0.187805	0.208618	0.342041	0.222656	0.334412	-20.511	0.125061	0.19397	0.267279	0.27417	0.411505	0.356262	0.433105
	-20.485	0.0640869	0.0986938	0.130554	0.150024	0.197082	0.171265	0.186523	-20.488	0.0948484	0.155578	0.197205	0.217896	0.351441	0.232422	0.334045	-20.486	0.125433	0.184576	0.267639	0.264771	0.4021	0.346863	0.423712
	-20.46	0.0613403	0.0959473	0.137573	0.157043	0.194336	0.168518	0.183777	-20.463	0.104248	0.155212	0.187805	0.217529	0.342041	0.232056	0.345398	-20.461	0.144586	0.203729	0.277039	0.285889	0.421265	0.366028	0.442865
	-20.435	0.0701849	0.0951483	0.137573	0.157043	0.204102	0.178284	0.183771	-20.438	0.104608	0.155573	0.187805	0.217896	0.332275	0.232422	0.335993	-20.436	0.144104	0.203369	0.277039	0.276123	0.411499	0.366028	0.433105
	-20.41	0.050415	0.0869751	0.128601	0.15979	0.194336	0.168518	0.18457	-20.413	0.0933836	0.136413	0.197205	0.20813	0.334229	0.222656	0.326233	-20.411	0.121521	0.182617	0.265686	0.274536	0.409546	0.354309	0.431518
	-20.385	0.0691469	0.0959413	0.147339	0.168762	0.194336	0.178284	0.193537	-20.388	0.0925293	0.1474	0.197571	0.219482	0.334229	0.222656	0.335632	-20.386	0.13092	0.192017	0.277039	0.27417	0.399781	0.354309	0.431152
	-20.36	0.0691528	0.0959473	0.137579	0.158997	0.194342	0.168518	0.183777	-20.363	0.104608	0.14776	0.19953	0.219849	0.334234	0.222656	0.335993	-20.361	0.130914	0.182245	0.267273	0.27417	0.39978	0.344543	0.431146
	-20.335	0.0585938	0.0861816	0.137573	0.158997	0.18457	0.168518	0.183777	-20.338	0.0948486	0.138	0.189758	0.219849	0.324463	0.222656	0.335999	-20.336	0.120789	0.182251	0.267273	0.264404	0.390015	0.344543	0.421387
	-20.31	0.0613344	0.0853822	0.137573	0.158997	0.18457	0.168518	0.182977	-20.313	0.0854421	0.137993	0.187805	0.210083	0.32251	0.222656	0.326226	-20.311	0.121155	0.19165	0.277039	0.27417	0.39978	0.344543	0.421021
	-20.285	0.0515747	0.0783691	0.13678	0.149231	0.174805	0.158752	0.164246	-20.288	0.0831299	0.116882	0.178406	0.20813	0.32251	0.210938	0.31488	-20.286	0.123102	0.17248	0.266907	0.27417	0.390015	0.346497	0.411615
	-20.26	0.0523736	0.0694025	0.118835	0.150024	0.175598	0.161499	0.155279	-20.263	0.0928955	0.126282	0.187439	0.20813	0.331909	0.220703	0.314514	-20.261	0.113708	0.174805	0.257879	0.264771	0.390387	0.337097	0.402222
	-20.235	0.0605469	0.0783691	0.137568	0.158997	0.184565	0.170471	0.174011	-20.238	0.0925236	0.12591	0.178045	0.217529	0.322515	0.220337	0.323908	-20.236	0.122736	0.174433	0.257507	0.27417	0.390015	0.346497	0.411615
	-20.21	0.0515687	0.0685976	0.127808	0.158203	0.18457	0.160706	0.16424	-20.213	0.0834961	0.116516	0.168274	0.20813	0.32251	0.220703	0.314514	-20.211	0.10357	0.174431	0.257507	0.264038	0.390015	0.336731	0.401848
	-20.185	0.0418091	0.0686035	0.118042	0.139465	0.174805	0.159912	0.15448	-20.188	0.0733583	0.11651	0.168274	0.19873	0.312744	0.210938	0.314508	-20.186	0.101624	0.172485	0.245789	0.252686	0.378296	0.334412	0.399902
	-20.16	0.0515747	0.0678101	0.127808	0.139465	0.174805	0.15094	0.164246	-20.163	0.0733643	0.10675	0.168274	0.198364	0.32251	0.203491	0.304749	-20.161	0.101618	0.172113	0.255554	0.252686	0.388062	0.325012	0.399897
	-20.135	0.0515742	0.0596309	0.128601	0.150024	0.185364	0.161499	0.165039	-20.138	0.0733643	0.107117	0.167908	0.198364	0.322144	0.203125	0.314514	-20.136	0.101624	0.163086	0.246161	0.253052	0.378668	0.325378	0.400269
	-20.11	0.0418091	0.0686035	0.127808	0.149231	0.183777	0.160706	0.164246	-20.113	0.0733585	0.116144	0.16828	0.207764	0.313116	0.212524	0.314142	-20.111	0.0918519	0.162714	0.255554	0.264404	0.389648	0.325012	0.399896
	-20.085	0.051568	0.0685968	0.137573	0.158997	0.174805	0.170471	0.174005	-20.088	0.0635986	0.10675	0.158508	0.198364	0.302979	0.203125	0.304749	-20.086	0.0918581	0.16272	0.245789	0.254639	0.370483	0.325012	0.401856
	-20.06	0.0406549	0.0576837	0.126648	0.148071	0.173645	0.159546	0.163091	-20.063	0.0635972	0.106749	0.165955	0.198364	0.310425	0.203125	0.304747	-20.061	0.10199	0.163086	0.25592	0.255005	0.37085	0.325378	0.402222
	-20.035	0.0488281	0.076416	0.147339	0.157043	0.182617	0.167725	0.172058	-20.038	0.0612795	0.104431	0.166321	0.196045	0.310791	0.200806	0.302429	-20.036	0.101251	0.172479	0.255554	0.264404	0.380249	0.334412	0.40185
	-20.01	0.0398505	0.0658514	0.13678	0.157043	0.18457	0.158752	0.172053	-20.013	0.0620117	0.114563	0.156921	0.20813	0.312744	0.201538	0.314514	-20.011	0.0918579	0.162354	0.257147	0.254639	0.370489	0.325012	0.401855
	-19.985	0.0308838	0.0479126	0.118841	0.148071	0.175604	0.14978	0.163086	-19.988	0.0518796	0.0953977	0.156189	0.198364	0.312378	0.191406	0.304748	-19.986	0.0922239	0.15332	0.238342	0.255005	0.37085	0.315613	0.392456
	-19.96	0.0496156	0.0666444	0.137573	0.157043	0.18457	0.168518	0.172052	-19.963	0.0632324	0.104431	0.166321	0.207764	0.312744	0.200806	0.304382	-19.961	0.0918579	0.16272	0.247742	0.254639	0.370483	0.325012	0.401855
	-19.935	0.039856	0.0568848	0.127808	0.157043	0.174805	0.158752	0.162292	-19.938	0.0733583	0.104791	0.166321	0.20813	0.302979	0.201172	0.314508	-19.936	0.101624	0.16272	0.247742	0.264404	0.380249	0.325012	0.401855
	-19.91	0.0488281	0.0666504	0.127808	0.157043	0.18457	0.158752	0.172058	-19.913	0.0635927	0.106745	0.156555	0.20813	0.302979	0.191406	0.304743	-19.911	0.0895329	0.162714	0.245789	0.252686	0.36853	0.323059	0.390131
	-19.885	0.0308833	0.0576777	0.128601	0.147278	0.175598	0.158752	0.163085	-19.888	0.0541992	0.0969849	0.156189	0.198364	0.302612	0.191406	0.294983	-19.886	0.0824585	0.15332	0.246161	0.24292	0.368902	0.313293	0.390503
	-19.86	0.0300903	0.0666504	0.127808	0.149231	0.174012	0.148987	0.162292	-19.863	0.0632327	0.106385	0.168274	0.198364	0.303344	0.181641	0.294617	-19.861	0.0918579	0.16272	0.245789	0.24292	0.368164	0.315247	0.390137
	-19.835	0.0418031	0.0666444	0.137573	0.149231	0.174805	0.158752	0.172052	-19.838	0.0635986	0.10675	0.158508	0.198364	0.293213	0.191406	0.304749	-19.836	0.0918519	0.162714	0.245789	0.24292	0.36853	0.315247	0.399896
	-19.81	0.0312505	0.0568853	0.127808	0.139465	0.165039	0.148987	0.162293	-19.813	0.0635927	0.106745	0.158508	0.198364	0.283447	0.181641	0.294977	-19.811	0.0914917	0.16272	0.245789	0.24292	0.358765	0.315247	0.390137
	-19.785	0.032959	0.0675659	0.128723	0.150146	0.165955	0.149902	0.163208	-19.788	0.054199	0.0969846	0.15802	0.188599	0.292725	0.181641	0.285217	-19.786	0.0825814	0.163209	0.236511	0.233643	0.349487	0.305969	0.390626
	-19.76	0.0339894	0.0678029	0.139526	0.151184	0.176758	0.162659	0.175957	-19.763	0.0533447	0.106262	0.168274	0.197876	0.293213	0.181152	0.294495	-19.761	0.0840454	0.164307	0.247741	0.244873	0.360717	0.3172	0.39209
	-19.735	0.0320435	0.0588379	0.127815	0.149231	0.165046	0.15094	0.164246	-19.738	0.0635927	0.107111	0.158514	0.198364	0.283453	0.191406	0.294977	-19.736	0.0938053	0.164667	0.257507	0.244873	0.360718	0.3172	0.40185
	-19.71	0.032043	0.0596309	0.128601	0.150024	0.165833	0.151733	0.164123	-19.713	0.053833	0.0969849	0.167908	0.188599	0.283081	0.181641	0.285217	-19.711	0.0938108	0.155273	0.248108	0.245239	0.361084	0.317566	0.391968
	-19.685	0.0320435	0.0588379	0.137573	0.148438	0.174805	0.160706	0.162292	-19.688	0.0538332	0.106385	0.168274	0.197998	0.293213	0.192993	0.283386	-19.686	0.093811	0.164673	0.257507	0.244507	0.360718	0.3172	0.380371
	-19.66	0.0320435	0.0686035	0.13678	0.149231	0.174805	0.159912	0.162292	-19.663	0.0655458	0.106745	0.158875	0.188965	0.283447	0.193359	0.283258	-19.661	0.0840454	0.154907	0.247375	0.237061	0.360718	0.316833	0.380371
	-19.635	0.0320439	0.0588384	0.127808	0.139465	0.165039	0.141174	0.152527	-19.638	0.0557861	0.10675	0.148743	0.188599	0.283447	0.18396	0.273499	-19.636	0.093811	0.164673	0.249695	0.237061	0.360718	0.307434	0.380371
	-19.61	0.0328369	0.0596313	0.128601	0.140259	0.165832	0.151733	0.15332	-19.613	0.0557919	0.0969906	0.167902	0.178833	0.292841	0.173828	0.263739	-19.611	0.0824583	0.15332	0.238342	0.235474	0.349365	0.305847	0.378784
	-19.585	0.0410097	0.0685976	0.127808	0.139465	0.174805	0.15094	0.162287	-19.588	0.0651855	0.11615	0.158508	0.199951	0.283447	0.192993	0.282898	-19.586	0.0934448	0.16272	0.247742	0.235107	0.360718	0.305481	0.378418
	-19.56	0.0222783	0.0588384	0.127808	0.139465	0.165039	0.141174	0.152527	-19.563	0.0561464	0.106745	0.148743	0.190552	0.283447	0.183594	0.273493	-19.561	0.093811	0.16272	0.247742	0.244873	0.360718	0.315247	0.378418
	-19.535	0.0230713	0.069397	0.128601	0.140259	0.165833	0.151733	0.15332	-19.538	0.0460262	0.108709	0.167908	0.190552	0.292847	0.183594	0.273504	-19.536	0.0844114	0.163086	0.248108	0.235474	0.361084	0.305847	0.380737
	-19.51	0.0320435	0.0686035	0.127808	0.149231	0.165039	0.15094	0.162292	-19.513	0.0651855	0.118103	0.158508	0.199951	0.283447	0.192993	0.282898	-19.511	0.093811	0.16272	0.247742	0.244873	0.360718	0.315247	0.380371
	-19.485	0.0320435	0.0686035	0.137573	0.148438	0.174011	0.150146	0.162292	-19.488	0.0655518	0.108704	0.168274	0.190552	0.283813	0.193359	0.273499	-19.486	0.093811	0.164673	0.247742	0.234741	0.360352	0.305115	0.370605
	-19.46	0.0320439	0.068604	0.127808	0.1297	0.155273	0.131409	0.152527	-19.463	0.0655518	0.118469	0.158508	0.190918	0.273682	0.18396	0.283264	-19.461	0.0938053	0.164667	0.247742	0.235107	0.350952	0.307434	0.380365
	-19.435	0.0319209	0.0693965	0.128601	0.130493	0.156067	0.141968	0.163085	-19.438	0.0655575	0.108709	0.179626	0.180786	0.2948	0.183594	0.273504	-19.436	0.093689	0.165039	0.248108	0.225708	0.341553	0.298035	0.370972
	-19.41	0.0300903	0.0686035	0.127808	0.139465	0.155273	0.141174	0.162292	-19.413	0.0637138	0.127862	0.168274	0.199951	0.283447	0.192993	0.282891	-19.411	0.0918519	0.184198	0.257507	0.244873	0.360718	0.307434	0.390131
	-19.385	0.0183716	0.0666504	0.127808	0.127747	0.143555	0.129456	0.150574	-19.388	0.0616455	0.116516	0.158508	0.188599	0.273682	0.191406	0.283264	-19.386	0.0918579	0.174438	0.257513	0.235107	0.350958	0.307434	0.380371
	-19.36	0.0300903	0.0666504	0.127808	0.137512	0.15332	0.139221	0.160339	-19.363	0.0616455	0.116516	0.168274	0.188599	0.273682	0.181641	0.273499	-19.361	0.0918579	0.174438	0.247742	0.235107	0.350952	0.297668	0.380371
	-19.335	0.0203252	0.0568852	0.118042	0.127747	0.143555	0.129456	0.150574	-19.338	0.0616455	0.116516	0.158508	0.188599	0.273682	0.191406	0.273499	-19.336	0.091851	0.174432	0.247742	0.235107	0.350952	0.307434	0.380364
	-19.31	0.0308833	0.0665278	0.118835	0.12854	0.144348	0.130249	0.151367	-19.313	0.0636044	0.116522	0.177673	0.188599	0.283081	0.181641	0.273504	-19.311	0.090271	0.172363	0.246155	0.233521	0.349365	0.296082	0.369019
	-19.285	0.0300903	0.0558472	0.127014	0.127747	0.155273	0.139221	0.150574	-19.288	0.0729923	0.114679	0.158875	0.197998	0.283447	0.202759	0.282892	-19.286	0.0996644	0.171015	0.255188	0.24292	0.358765	0.315247	0.388178
	-19.26	0.039057	0.075495	0.118042	0.136719	0.155273	0.139221	0.160334	-19.263	0.0733643	0.125793	0.158508	0.188599	0.283447	0.193359	0.273499	-19.261	0.101257	0.181763	0.245795	0.242554	0.349005	0.305481	0.378418
	-19.235	0.0211182	0.0557251	0.109075	0.118774	0.146307	0.130249	0.151367	-19.238	0.0639646	0.115051	0.167908	0.188965	0.283081	0.193359	0.283264	-19.236	0.0922239	0.170898	0.246155	0.233521	0.359131	0.315613	0.38855
	-19.21	0.03985	0.0646913	0.118042	0.127747	0.155273	0.148193	0.15954	-19.213	0.072998	0.123962	0.168274	0.188232	0.293213	0.202759	0.282898	-19.211	0.101618	0.170526	0.255554	0.244873	0.358765	0.31488	0.387811
	-19.185	0.0300903	0.0646973	0.118042	0.1297	0.145508	0.129456	0.140808	-19.188	0.0831239	0.124323	0.158508	0.198364	0.283447	0.193726	0.283624	-19.186	0.0918579	0.170532	0.245789	0.235107	0.358765	0.305481	0.368652
	-19.16	0.039856	0.0646973	0.118042	0.1297	0.155273	0.129456	0.150574	-19.163	0.0733643	0.124329	0.168274	0.188599	0.293213	0.193359	0.273499	-19.161	0.101618	0.170526	0.257507	0.244873	0.358765	0.305481	0.378412
	-19.135	0.0292974	0.0549321	0.108276	0.119934	0.145508	0.131409	0.140809	-19.138	0.0831299	0.124329	0.158508	0.198364	0.283447	0.193359	0.273499	-19.136	0.101257	0.170532	0.247748	0.235107	0.360724	0.295715	0.368652
	-19.11	0.0211182	0.0674438	0.118835	0.130493	0.146301	0.132202	0.141602	-19.113	0.0639706	0.126287	0.167902	0.188599	0.292841	0.193359	0.273504	-19.111	0.0824642	0.172857	0.238342	0.225708	0.351318	0.296082	0.369024
	-19.085	0.0300903	0.0666504	0.118042	0.1297	0.155273	0.131409	0.152527	-19.088	0.0827637	0.135681	0.168274	0.197998	0.293213	0.202759	0.282898	-19.086	0.101618	0.182245	0.257507	0.244873	0.360718	0.305481	0.378412
	-19.06	0.0300903	0.0666504	0.118042	0.1297	0.155273	0.141174	0.152527	-19.063	0.0733643	0.126282	0.168274	0.188599	0.293213	0.203125	0.273499	-19.061	0.0918579	0.172485	0.247742	0.235107	0.360718	0.305481	0.368652
	-19.035	0.039856	0.076416	0.118042	0.138672	0.155273	0.141174	0.152527	-19.038	0.0831227	0.13604	0.156555	0.200317	0.281494	0.203125	0.283257	-19.036	0.0918581	0.172486	0.247742	0.234741	0.350952	0.295715	0.370606
	-19.01	0.0310125	0.0675725	0.118958	0.12085	0.146423	0.132324	0.143683	-19.013	0.0714111	0.124329	0.177551	0.179199	0.30249	0.191406	0.271545	-19.011	0.0923462	0.172974	0.24823	0.22583	0.35144	0.307922	0.371094
	-18.985	0.0507813	0.0783691	0.129754	0.131653	0.166986	0.152893	0.15448	-18.988	0.0924016	0.145319	0.16828	0.199829	0.293218	0.212402	0.292536	-18.986	0.0914917	0.182251	0.257507	0.235107	0.350952	0.307434	0.370605
	-18.96	0.0320435	0.0783691	0.119995	0.131653	0.156311	0.143127	0.15448	-18.963	0.0737305	0.136047	0.168274	0.190552	0.281982	0.203125	0.283264	-18.961	0.0918519	0.182245	0.257507	0.235107	0.360229	0.3172	0.380365
	-18.935	0.0437622	0.0783691	0.129761	0.131653	0.145508	0.143127	0.15448	-18.938	0.0733583	0.145807	0.168274	0.190552	0.281494	0.212891	0.283258	-18.936	0.0820923	0.182251	0.257507	0.235107	0.339233	0.307434	0.370605
	-18.91	0.0437622	0.0775757	0.128967	0.131653	0.145508	0.152893	0.15448	-18.913	0.0733643	0.136047	0.158875	0.190552	0.281494	0.203125	0.283264	-18.911	0.0820925	0.172119	0.247375	0.225342	0.329468	0.307434	0.36084
	-18.885	0.0328424	0.0674493	0.10907	0.130493	0.144348	0.141968	0.14356	-18.888	0.0733643	0.126648	0.169861	0.190552	0.281128	0.212891	0.283264	-18.886	0.0824585	0.172852	0.248108	0.235474	0.339599	0.3078	0.370972
	-18.86	0.0515747	0.076416	0.118037	0.139465	0.153315	0.15094	0.162292	-18.863	0.084717	0.135681	0.170227	0.190186	0.29126	0.212524	0.282898	-18.861	0.0918519	0.172479	0.247742	0.235107	0.339233	0.3172	0.3706
	-18.835	0.0410156	0.0666504	0.108276	0.1297	0.143555	0.15094	0.152527	-18.838	0.085083	0.136047	0.160461	0.200317	0.281494	0.212891	0.29303	-18.836	0.0817261	0.172485	0.237976	0.225342	0.329468	0.307434	0.36084
	-18.81	0.0418036	0.0666449	0.118042	0.1297	0.15332	0.150024	0.152521	-18.813	0.0756776	0.126276	0.150696	0.190552	0.271729	0.214844	0.283258	-18.811	0.0840454	0.172485	0.247742	0.235107	0.339233	0.306946	0.370605
	-18.785	0.0328369	0.0576782	0.10907	0.130493	0.144348	0.130249	0.143555	-18.788	0.0655575	0.126287	0.169861	0.180786	0.281128	0.193848	0.273504	-18.786	0.0844114	0.172851	0.238342	0.225708	0.329834	0.296082	0.361206
	-18.76	0.0418031	0.0764101	0.118042	0.139465	0.15332	0.148987	0.162287	-18.763	0.0847168	0.135681	0.160461	0.199951	0.271729	0.202759	0.282898	-18.761	0.0840454	0.172485	0.247742	0.237061	0.339234	0.295715	0.36084
	-18.735	0.0418091	0.0666504	0.108282	0.1297	0.143561	0.139221	0.152527	-18.738	0.0753174	0.126282	0.160461	0.190552	0.283447	0.203125	0.285217	-18.736	0.0938051	0.172479	0.247742	0.237061	0.339233	0.305481	0.3706
	-18.71	0.0418031	0.0666444	0.108276	0.139465	0.143555	0.139221	0.152521	-18.713	0.085083	0.126282	0.160461	0.190552	0.273682	0.203125	0.285217	-18.711	0.0840394	0.172479	0.237976	0.237061	0.329468	0.295715	0.360834
	-18.685	0.0418096	0.0666509	0.108276	0.1297	0.133789	0.139221	0.152527	-18.688	0.0753102	0.126275	0.148743	0.190552	0.261963	0.193359	0.275445	-18.686	0.0840454	0.16272	0.239929	0.227295	0.329468	0.295715	0.351074
	-18.66	0.0418091	0.0674438	0.10907	0.130493	0.144348	0.140015	0.15332	-18.663	0.07337	0.114569	0.158142	0.178833	0.281128	0.191406	0.273504	-18.661	0.084044	0.174803	0.240295	0.237427	0.329834	0.296082	0.361205
	-18.635	0.0320435	0.0666504	0.108276	0.128906	0.143555	0.139221	0.152527	-18.638	0.0733643	0.123962	0.158508	0.197998	0.271729	0.200806	0.282898	-18.636	0.0820923	0.172485	0.237978	0.234741	0.337282	0.303528	0.358887
	-18.61	0.0418091	0.076416	0.119995	0.1297	0.143555	0.139221	0.152527	-18.613	0.0733643	0.124329	0.158508	0.179199	0.271729	0.201172	0.273499	-18.611	0.0918519	0.172479	0.237976	0.225342	0.33728	0.303528	0.368646
	-18.585	0.0320439	0.0666509	0.110229	0.119934	0.133789	0.139221	0.142762	-18.588	0.0733643	0.124329	0.158508	0.178833	0.271729	0.201172	0.283264	-18.586	0.0820866	0.17248	0.237976	0.225342	0.327515	0.303528	0.358881
	-18.56	0.0426021	0.0674434	0.111023	0.120728	0.144348	0.140015	0.15332	-18.563	0.07337	0.114569	0.167908	0.178833	0.281128	0.191406	0.273504	-18.561	0.0824585	0.163086	0.228577	0.215942	0.329834	0.294128	0.349487
	-18.535	0.0418091	0.0666504	0.110229	0.131653	0.143555	0.139221	0.152527	-18.538	0.0827579	0.133722	0.158508	0.188232	0.271729	0.210571	0.282892	-18.536	0.0918519	0.182245	0.247742	0.235107	0.339233	0.303528	0.368646
	-18.51	0.0515676	0.0756154	0.110229	0.131653	0.143555	0.148987	0.151726	-18.513	0.0831299	0.124329	0.158508	0.178833	0.271729	0.201172	0.283264	-18.511	0.0918579	0.172119	0.237982	0.225342	0.329474	0.305481	0.358521
	-18.485	0.0390625	0.0549316	0.108284	0.119934	0.131843	0.136475	0.131042	-18.488	0.0733643	0.105164	0.158508	0.180786	0.271729	0.201172	0.264099	-18.486	0.0817261	0.16272	0.22821	0.225342	0.319702	0.295349	0.339355
	-18.46	0.0300908	0.0549321	0.108276	0.119934	0.131836	0.127502	0.140809	-18.463	0.0756836	0.116516	0.148743	0.180786	0.261963	0.191772	0.263733	-18.461	0.0840397	0.162714	0.237976	0.225342	0.329468	0.28595	0.351068
	-18.435	0.0426021	0.0557246	0.10907	0.120728	0.142395	0.140015	0.141601	-18.438	0.0655575	0.106756	0.167908	0.171021	0.271362	0.181641	0.253973	-18.436	0.074646	0.15332	0.228577	0.215942	0.320068	0.286316	0.341675
	-18.41	0.0418091	0.0549316	0.108276	0.1297	0.141602	0.139221	0.140808	-18.413	0.0847111	0.116144	0.158508	0.18042	0.261963	0.200806	0.273127	-18.411	0.0840454	0.16272	0.22821	0.225342	0.329468	0.28595	0.341309
	-18.385	0.0418031	0.0666444	0.118042	0.1297	0.141602	0.139221	0.140802	-18.388	0.0753174	0.116516	0.158508	0.180786	0.271729	0.191406	0.263733	-18.386	0.0840454	0.16272	0.237976	0.225342	0.329468	0.295715	0.341309
	-18.36	0.0418091	0.0568848	0.108282	0.119934	0.131842	0.129456	0.140808	-18.363	0.085077	0.11651	0.158514	0.180786	0.261969	0.201172	0.263727	-18.361	0.0840454	0.16272	0.22821	0.215576	0.319702	0.28595	0.341309
	-18.335	0.0418031	0.0568788	0.108276	0.1297	0.131836	0.139221	0.140802	-18.338	0.0753174	0.116516	0.158508	0.171021	0.261963	0.191406	0.253967	-18.336	0.0840383	0.162713	0.237976	0.225342	0.329468	0.295715	0.341301
	-18.31	0.0312505	0.0471196	0.0985107	0.119934	0.133789	0.129456	0.131043	-18.313	0.0753114	0.11651	0.148743	0.180786	0.252197	0.201172	0.263727	-18.311	0.0817261	0.151001	0.226257	0.213623	0.317749	0.283997	0.32959
	-18.285	0.0328369	0.0576782	0.10907	0.120728	0.134583	0.130249	0.131836	-18.288	0.0659237	0.106756	0.167908	0.171021	0.271362	0.191406	0.253973	-18.286	0.062933	0.151373	0.216858	0.204224	0.30835	0.284363	0.329962
	-18.26	0.0320435	0.0568848	0.108276	0.119934	0.133789	0.139221	0.131042	-18.263	0.0749512	0.125916	0.156555	0.18042	0.26001	0.200806	0.263367	-18.261	0.0820923	0.160767	0.236017	0.225342	0.327509	0.293762	0.339355
	-18.235	0.0418091	0.0568848	0.108276	0.1297	0.133789	0.139221	0.131042	-18.238	0.0733643	0.114563	0.156555	0.178833	0.26001	0.201172	0.26178	-18.236	0.0723267	0.160767	0.226257	0.215576	0.317749	0.293762	0.32959
	-18.21	0.0320435	0.0471191	0.0985107	0.119934	0.133789	0.128662	0.132996	-18.213	0.0733643	0.114563	0.158508	0.178833	0.250244	0.201172	0.26178	-18.211	0.0820863	0.160761	0.236023	0.215576	0.317749	0.293396	0.33935
	-18.185	0.0320435	0.0568848	0.108276	0.119934	0.133789	0.129456	0.132996	-18.188	0.0733643	0.114563	0.158508	0.169067	0.26001	0.182007	0.252014	-18.186	0.0723267	0.160767	0.226257	0.215576	0.317749	0.274231	0.32959
	-18.16	0.0320435	0.0568848	0.108276	0.119141	0.133789	0.129456	0.132996	-18.163	0.0733583	0.114557	0.148743	0.178833	0.250244	0.191406	0.252008	-18.161	0.0723269	0.151001	0.216492	0.205444	0.307983	0.274231	0.319824
	-18.135	0.0328424	0.0479181	0.0993042	0.110962	0.124817	0.120483	0.124029	-18.138	0.0635986	0.114563	0.167908	0.159668	0.259644	0.181641	0.252014	-18.136	0.0726929	0.151367	0.228576	0.196411	0.308349	0.274597	0.329956
	-18.11	0.0408936	0.0568848	0.108271	0.120728	0.133784	0.129456	0.132996	-18.113	0.0827579	0.123957	0.158514	0.168701	0.25025	0.200806	0.261408	-18.111	0.081604	0.16272	0.22821	0.206177	0.317749	0.283997	0.32959
	-18.085	0.0203247	0.0568848	0.108276	0.119141	0.133789	0.129456	0.132996	-18.088	0.0621338	0.114563	0.158508	0.178467	0.26001	0.191406	0.252014	-18.086	0.0820863	0.162714	0.22821	0.21521	0.317749	0.283997	0.329584
	-18.06	0.0300832	0.0568776	0.108276	0.110168	0.133789	0.129456	0.132988	-18.063	0.0714052	0.124323	0.148743	0.169434	0.250244	0.191406	0.252008	-18.061	0.0723267	0.152954	0.22821	0.205811	0.307983	0.28595	0.32959
	-18.035	0.0183716	0.045166	0.0965576	0.108215	0.12207	0.117737	0.121277	-18.038	0.0616455	0.114563	0.158508	0.159302	0.250244	0.191406	0.253967	-18.036	0.0723207	0.162714	0.22821	0.205811	0.317749	0.28595	0.329584
	-18.01	0.0183716	0.0549316	0.0965576	0.108215	0.12207	0.127502	0.121277	-18.013	0.0733643	0.114563	0.148743	0.159302	0.240479	0.191406	0.253967	-18.011	0.0723267	0.152954	0.218451	0.196045	0.307989	0.276184	0.319824
	-17.985	0.0281372	0.0549316	0.0965576	0.108215	0.12207	0.127502	0.121277	-17.988	0.0635986	0.114563	0.148743	0.159302	0.252197	0.191406	0.244202	-17.986	0.0723195	0.162713	0.22821	0.205811	0.307983	0.28595	0.329583
	-17.96	0.0183716	0.045166	0.0965576	0.0984497	0.12207	0.117737	0.121277	-17.963	0.0733643	0.114563	0.148743	0.159302	0.242432	0.191406	0.244202	-17.961	0.0703735	0.151001	0.216492	0.194092	0.30603	0.274231	0.317871
	-17.935	0.0183662	0.0451606	0.0965576	0.108215	0.12207	0.117737	0.121271	-17.938	0.0635986	0.116516	0.148743	0.149536	0.242432	0.181641	0.244202	-17.936	0.0703735	0.151001	0.226257	0.203857	0.30603	0.274231	0.317871
	-17.91	0.0192871	0.0460815	0.0877075	0.0993652	0.11322	0.118652	0.112427	-17.913	0.0635995	0.116517	0.150208	0.149536	0.243896	0.191406	0.244203	-17.911	0.0708686	0.151496	0.21698	0.19458	0.296753	0.274719	0.318366
	-17.885	0.0300903	0.0568848	0.0985107	0.110168	0.124023	0.129456	0.12323	-17.888	0.0748291	0.117981	0.160461	0.160767	0.244385	0.192871	0.245667	-17.886	0.0820923	0.16272	0.228204	0.205811	0.307977	0.28595	0.32959
	-17.86	0.0300903	0.0568848	0.0985107	0.110168	0.133789	0.128662	0.12323	-17.863	0.0753102	0.118462	0.14875	0.161255	0.242439	0.193359	0.255913	-17.861	0.0820923	0.152954	0.22821	0.205811	0.309937	0.285583	0.319824
	-17.835	0.0300903	0.0471191	0.0985107	0.100403	0.124023	0.11969	0.12323	-17.838	0.0733643	0.116516	0.148743	0.149536	0.242432	0.182007	0.244202	-17.836	0.0820863	0.162714	0.22821	0.205811	0.309937	0.276184	0.329584
	-17.81	0.0300844	0.0471132	0.0985107	0.110168	0.124023	0.11969	0.123224	-17.813	0.0733643	0.116516	0.158508	0.161255	0.242432	0.181641	0.244202	-17.811	0.0820923	0.152954	0.218445	0.196045	0.300171	0.276184	0.319824
	-17.785	0.0203247	0.0471191	0.0887451	0.100403	0.114258	0.109924	0.113464	-17.788	0.0831239	0.11651	0.148743	0.161255	0.232666	0.181641	0.244196	-17.786	0.0820863	0.162714	0.22821	0.205811	0.309937	0.276184	0.319818
	-17.76	0.0195313	0.0471191	0.0887451	0.100403	0.114258	0.109924	0.113464	-17.763	0.0733643	0.116516	0.148743	0.151489	0.242432	0.181641	0.244202	-17.761	0.0817261	0.152954	0.218451	0.196045	0.300177	0.266418	0.310059
	-17.735	0.0222778	0.0471191	0.100464	0.100403	0.124023	0.121643	0.113464	-17.738	0.0639589	0.11651	0.138983	0.151489	0.232672	0.181641	0.244196	-17.736	0.062561	0.143188	0.208679	0.196045	0.290405	0.266418	0.312012
	-17.71	0.0125127	0.037354	0.0906982	0.0906372	0.114258	0.111877	0.103699	-17.713	0.0635986	0.10675	0.148743	0.141724	0.232666	0.171875	0.234436	-17.711	0.0723209	0.152948	0.218445	0.196045	0.290405	0.266418	0.312006
	-17.685	0.0133111	0.0479181	0.0914917	0.103149	0.115051	0.112671	0.114263	-17.688	0.0635984	0.116516	0.148376	0.151489	0.2323	0.171875	0.234436	-17.686	0.0629272	0.143555	0.209045	0.186646	0.290771	0.257019	0.302612
	-17.66	0.0320435	0.0568848	0.100464	0.112122	0.124023	0.121643	0.12323	-17.663	0.0632327	0.11615	0.148743	0.151123	0.242432	0.183228	0.23407	-17.661	0.0820863	0.152948	0.218445	0.196045	0.300171	0.276184	0.312006
	-17.635	0.0222778	0.0471191	0.0906982	0.102356	0.114258	0.111877	0.113464	-17.638	0.0733643	0.116516	0.148743	0.151489	0.232666	0.183594	0.234436	-17.636	0.0723267	0.152954	0.218451	0.197998	0.290411	0.266418	0.312012
	-17.61	0.0222778	0.0471191	0.0906982	0.102356	0.114258	0.121643	0.113464	-17.613	0.0635986	0.116516	0.148743	0.151489	0.232666	0.173828	0.234436	-17.611	0.0840394	0.152948	0.218445	0.197998	0.290405	0.276184	0.312006
	-17.585	0.0222778	0.0490723	0.0906982	0.0925903	0.114258	0.111877	0.103699	-17.588	0.0635986	0.116516	0.138977	0.151489	0.2229	0.183594	0.234436	-17.586	0.0742798	0.143188	0.208679	0.188232	0.290405	0.266418	0.302246
	-17.56	0.0222778	0.0490723	0.0906982	0.0925903	0.114258	0.111877	0.113464	-17.563	0.0635986	0.10675	0.138977	0.141724	0.232666	0.173828	0.22467	-17.561	0.0840454	0.154907	0.218445	0.197998	0.290405	0.266418	0.312012
	-17.535	0.0222778	0.0490723	0.0906982	0.0925903	0.114258	0.111877	0.113464	-17.538	0.0635927	0.11651	0.129211	0.141724	0.2229	0.173828	0.224664	-17.536	0.0840383	0.1549	0.218445	0.197998	0.290405	0.278137	0.312005
	-17.51	0.0214849	0.0393071	0.0809326	0.0828247	0.104492	0.111877	0.103699	-17.513	0.053833	0.10675	0.14093	0.141724	0.2229	0.173828	0.22467	-17.511	0.0817261	0.143188	0.206733	0.196045	0.288459	0.266418	0.300293
	-17.485	0.0133057	0.0401001	0.0817256	0.0933838	0.105285	0.112671	0.104492	-17.488	0.054199	0.10675	0.140564	0.141724	0.222534	0.173828	0.22467	-17.486	0.0726926	0.143554	0.207092	0.196411	0.288818	0.266785	0.300659
	-17.46	0.0222707	0.0588307	0.0906982	0.102356	0.124023	0.12085	0.113457	-17.463	0.0534668	0.106384	0.14093	0.141357	0.232666	0.173462	0.224304	-17.461	0.0723267	0.152954	0.218445	0.196045	0.288452	0.275818	0.310059
	-17.435	0.0203247	0.0471191	0.0887451	0.0906372	0.112305	0.100159	0.101746	-17.438	0.053833	0.116516	0.14093	0.151489	0.232666	0.164429	0.22467	-17.436	0.0820923	0.152954	0.218445	0.205811	0.288452	0.266418	0.310059
	-17.41	0.0203247	0.0471191	0.0887451	0.0906372	0.112305	0.109924	0.111511	-17.413	0.0655446	0.116509	0.129211	0.151489	0.220947	0.173828	0.224663	-17.411	0.0723267	0.143188	0.208679	0.196045	0.288452	0.256653	0.300293
	-17.385	0.0203187	0.0471132	0.0887451	0.0906372	0.112305	0.109924	0.111505	-17.388	0.053833	0.104797	0.129211	0.139771	0.220947	0.162109	0.222717	-17.386	0.0820923	0.152954	0.218445	0.196045	0.288452	0.266418	0.300293
	-17.36	0.0105591	0.0471191	0.0789855	0.0906372	0.102545	0.100159	0.102539	-17.363	0.053827	0.104791	0.129217	0.139771	0.220953	0.162109	0.222711	-17.361	0.0723267	0.143188	0.208679	0.196045	0.278687	0.256653	0.300659
	-17.335	0.0203247	0.0471191	0.0789795	0.0906372	0.102539	0.100159	0.110718	-17.338	0.053833	0.104797	0.129211	0.139771	0.220947	0.162109	0.222351	-17.336	0.0820863	0.143183	0.208679	0.196045	0.288452	0.256653	0.309686
	-17.31	0.0203192	0.0471137	0.0887451	0.0906372	0.114258	0.109924	0.10174	-17.313	0.053833	0.104797	0.129211	0.139771	0.220947	0.162109	0.213318	-17.311	0.0723267	0.143188	0.198914	0.186279	0.278687	0.256653	0.290527
	-17.285	0.0113525	0.038147	0.0797729	0.081665	0.105286	0.100952	0.0927734	-17.288	0.0538328	0.104797	0.128845	0.139771	0.220581	0.171875	0.222717	-17.286	0.0824583	0.143554	0.209045	0.196411	0.279053	0.257019	0.290893
	-17.26	0.0300903	0.0471191	0.0887451	0.0906372	0.114258	0.109924	0.101746	-17.263	0.0632324	0.104431	0.129211	0.14917	0.220947	0.171509	0.222351	-17.261	0.0820923	0.143188	0.208679	0.196045	0.278687	0.256653	0.300293
	-17.235	0.0300903	0.0568848	0.0887451	0.0906372	0.114258	0.109924	0.101746	-17.238	0.0635927	0.11651	0.129217	0.149536	0.220953	0.171875	0.222711	-17.236	0.0820923	0.143188	0.198914	0.186279	0.278687	0.256653	0.290527
	-17.21	0.0195313	0.0471191	0.0789795	0.0906372	0.104492	0.109924	0.102539	-17.213	0.053833	0.10675	0.129211	0.139771	0.220947	0.171875	0.212952	-17.211	0.0817261	0.143188	0.198914	0.196045	0.278687	0.256653	0.290894
	-17.185	0.0105591	0.0471191	0.0789795	0.0906372	0.104492	0.109924	0.111511	-17.188	0.0444276	0.106745	0.119446	0.139771	0.211182	0.171875	0.222345	-17.186	0.0723267	0.143188	0.208679	0.196045	0.278687	0.256653	0.310059
	-17.16	0.0203247	0.0471191	0.0887451	0.0906372	0.114258	0.109924	0.111511	-17.163	0.0440674	0.0969849	0.119446	0.139771	0.211182	0.162109	0.22467	-17.161	0.0742798	0.133423	0.198914	0.196045	0.28064	0.256653	0.300293
	-17.135	0.0105591	0.0373535	0.0789795	0.0808716	0.104492	0.100159	0.101746	-17.138	0.0440674	0.0969849	0.10968	0.139771	0.213135	0.171875	0.22467	-17.136	0.0742798	0.143188	0.198914	0.196045	0.28064	0.256653	0.300293
	-17.11	0.0105591	0.0373535	0.0789795	0.0808716	0.104492	0.109924	0.101746	-17.113	0.0343018	0.0872192	0.119446	0.130005	0.213135	0.162109	0.214905	-17.111	0.0723267	0.13147	0.19696	0.184326	0.268921	0.2547	0.288574
	-17.085	0.0222719	0.0373476	0.0789795	0.0808716	0.104492	0.109924	0.10174	-17.088	0.0440674	0.0969849	0.119446	0.139771	0.213135	0.162109	0.214905	-17.086	0.0723207	0.131464	0.19696	0.196045	0.268921	0.2547	0.298334
	-17.06	0.0125122	0.0373535	0.0692139	0.0808716	0.0947266	0.100159	0.101746	-17.063	0.0440614	0.0969789	0.10968	0.139771	0.203369	0.162109	0.214899	-17.061	0.062561	0.121704	0.187195	0.186279	0.268921	0.244934	0.288574
	-17.035	0.0125122	0.0373535	0.0692139	0.0808716	0.0947266	0.100159	0.101746	-17.038	0.0343018	0.0872192	0.10968	0.130005	0.203369	0.164063	0.214905	-17.036	0.0723267	0.13147	0.187195	0.186279	0.268921	0.2547	0.288574
	-17.01	0.0125127	0.037354	0.0700073	0.0808716	0.104492	0.109924	0.101746	-17.013	0.0440674	0.0969849	0.11908	0.130005	0.193604	0.164063	0.214905	-17.011	0.0723267	0.13147	0.197327	0.186279	0.268921	0.2547	0.288574
	-16.985	0.0230713	0.038147	0.0895381	0.081665	0.105285	0.110718	0.102539	-16.988	0.0343075	0.087225	0.128839	0.120239	0.212763	0.154297	0.205145	-16.986	0.0726986	0.122076	0.197327	0.186646	0.259521	0.255066	0.290899
	-16.96	0.0222778	0.0373535	0.0887451	0.0808716	0.104492	0.109924	0.101746	-16.963	0.0437012	0.0966187	0.129211	0.141357	0.213135	0.173462	0.214539	-16.961	0.0820863	0.131464	0.206726	0.196045	0.278687	0.264465	0.300287
	-16.935	0.0222778	0.0373535	0.0887451	0.0906372	0.104492	0.109131	0.101746	-16.938	0.053827	0.0969789	0.119446	0.141724	0.203369	0.173828	0.224664	-16.936	0.0820923	0.13147	0.206726	0.186279	0.268921	0.254333	0.290527
[truncated: 3,285 more rows]

## Sheet: Figure SI2b Source Data
	DNA	metj							dtxr								trpr
[truncated: 5,007 more rows]

[truncated: 1 more sheets: Figure SI2c Source Data]
