# Supplementary material for: Clocked stepping of an artificial protein walker along a DNA track
Source: Nat Nanotechnol. 2026 Jul 6;21(7):987–95. doi: 10.1038/s41565-026-02211-3 (PMC13379313; doi:10.1038/s41565-026-02211-3)
Supplement: Supplementary file 3 — Source data for Supplementary single-molecule data—Supplementary Figs. 4–7 and 9–12. [file 41565_2026_2211_MOESM3_ESM.zip]

Archive with 52 entries (51 files):
- Nilsson_Supplementary_Data_2/
- __MACOSX/._Nilsson_Supplementary_Data_2
- Nilsson_Supplementary_Data_2/Fig_S6_ATTO565.csv
- __MACOSX/Nilsson_Supplementary_Data_2/._Fig_S6_ATTO565.csv
- Nilsson_Supplementary_Data_2/Fig_S9_B.tif
- __MACOSX/Nilsson_Supplementary_Data_2/._Fig_S9_B.tif
- Nilsson_Supplementary_Data_2/Fig_S12_derivative.csv
- __MACOSX/Nilsson_Supplementary_Data_2/._Fig_S12_derivative.csv
- Nilsson_Supplementary_Data_2/Fig_S9_A.tif
- __MACOSX/Nilsson_Supplementary_Data_2/._Fig_S9_A.tif
- Nilsson_Supplementary_Data_2/Fig_S10.tiff
- __MACOSX/Nilsson_Supplementary_Data_2/._Fig_S10.tiff
- Nilsson_Supplementary_Data_2/Fig_S11_a.csv
- __MACOSX/Nilsson_Supplementary_Data_2/._Fig_S11_a.csv
- Nilsson_Supplementary_Data_2/Fig_S6_donor.csv
- __MACOSX/Nilsson_Supplementary_Data_2/._Fig_S6_donor.csv
- Nilsson_Supplementary_Data_2/Fig_S11_b.csv
- __MACOSX/Nilsson_Supplementary_Data_2/._Fig_S11_b.csv
- Nilsson_Supplementary_Data_2/Fig_S5_timeaxis.csv
- __MACOSX/Nilsson_Supplementary_Data_2/._Fig_S5_timeaxis.csv
- Nilsson_Supplementary_Data_2/Fig_S5_ATTO647N.csv
- __MACOSX/Nilsson_Supplementary_Data_2/._Fig_S5_ATTO647N.csv
- Nilsson_Supplementary_Data_2/Fig_S7_donor.csv
- __MACOSX/Nilsson_Supplementary_Data_2/._Fig_S7_donor.csv
- Nilsson_Supplementary_Data_2/Fig_S5_ATTO565.csv
- __MACOSX/Nilsson_Supplementary_Data_2/._Fig_S5_ATTO565.csv
- Nilsson_Supplementary_Data_2/Fig_S5_FRET.csv
- __MACOSX/Nilsson_Supplementary_Data_2/._Fig_S5_FRET.csv
- Nilsson_Supplementary_Data_2/Fig_S4_FRET.csv
- __MACOSX/Nilsson_Supplementary_Data_2/._Fig_S4_FRET.csv
- Nilsson_Supplementary_Data_2/Fig_S6_ATTO647N.csv
- __MACOSX/Nilsson_Supplementary_Data_2/._Fig_S6_ATTO647N.csv
- Nilsson_Supplementary_Data_2/Fig_S7_ATTO647N.csv
- __MACOSX/Nilsson_Supplementary_Data_2/._Fig_S7_ATTO647N.csv
- Nilsson_Supplementary_Data_2/Fig_S4_Donor.csv
- __MACOSX/Nilsson_Supplementary_Data_2/._Fig_S4_Donor.csv
- Nilsson_Supplementary_Data_2/Fig_S12_raw_trace.csv
- __MACOSX/Nilsson_Supplementary_Data_2/._Fig_S12_raw_trace.csv
- Nilsson_Supplementary_Data_2/Fig_S7_ATTO565.csv
- __MACOSX/Nilsson_Supplementary_Data_2/._Fig_S7_ATTO565.csv
- Nilsson_Supplementary_Data_2/Fig_S6_FRET.csv
- __MACOSX/Nilsson_Supplementary_Data_2/._Fig_S6_FRET.csv
- Nilsson_Supplementary_Data_2/Fig_S7_FRET.csv
- __MACOSX/Nilsson_Supplementary_Data_2/._Fig_S7_FRET.csv
- Nilsson_Supplementary_Data_2/Fig_S7_timeaxis.csv
- __MACOSX/Nilsson_Supplementary_Data_2/._Fig_S7_timeaxis.csv
- Nilsson_Supplementary_Data_2/Fig_S5_donor.csv
- __MACOSX/Nilsson_Supplementary_Data_2/._Fig_S5_donor.csv
- Nilsson_Supplementary_Data_2/Fig_S6_timeaxis.csv
- __MACOSX/Nilsson_Supplementary_Data_2/._Fig_S6_timeaxis.csv
- Nilsson_Supplementary_Data_2/Fig_S12_filtered.csv
- __MACOSX/Nilsson_Supplementary_Data_2/._Fig_S12_filtered.csv
