# Supplementary material for: Clocked stepping of an artificial protein walker along a DNA track
Source: Nat Nanotechnol. 2026 Jul 6;21(7):987–95. doi: 10.1038/s41565-026-02211-3 (PMC13379313; doi:10.1038/s41565-026-02211-3)
Supplement: Supplementary file 3 — Source data for Supplementary single-molecule data—Supplementary Figs. 4–7 and 9–12. [file 41565_2026_2211_MOESM3_ESM.zip › Nilsson_Supplementary_Data_2/Fig_S6_ATTO565.csv]

-7.531815137307433794e-01 -4.467515070328201832e-01 -5.874079035499004675e-01 -1.453449430676491683e-01 -2.860013395847294526e-01 -3.010716677829877175e-01 -2.860013395847294526e-01 -6.275954454119231363e-01 -4.115874079035496402e-01 -5.974547890154066065e-01 -7.180174146014746128e-01 -6.677829872739458050e-01 -5.773610180843943285e-01 -9.511051574012034659e-02 1.409912926992636095e-01 -9.5110515…
7.292284866468852211e-01 3.175074183976259179e-01 5.103857566765580556e-01 2.804154302670618382e-01 -2.648367952522276414e-01 1.876854599406529989e-01 1.765578635014840581e-01 3.323442136498521160e-01 4.621661721068249795e-01 2.989614243323452381e-01 6.364985163204763818e-01 -1.090504451038596112e-01 2.025222551928791970e-01 3.286350148367948587e-01 -1.483679525221864165e-03 3.583086053412471994e…
5.032649253731351635e-01 -4.664179104476787316e-04 2.234141791044768899e-01 -1.194029850746279736e-01 5.452425373134328623e-01 3.423507462686571912e-01 3.423507462686571912e-01 2.793843283582080339e-01 4.752798507462683286e-01 1.114738805970146157e-01 -3.544776119402996695e-02 -3.013059701492548648e-01 3.423507462686571912e-01 -9.841417910447652906e-02 -1.543843283582102544e-01 -9.841417910447652…
-8.472906403940884124e-01 1.000000000000000000e+00 4.365763546798012706e-01 2.887931034482747461e-01 -1.225985221674877224e+00 -7.179802955665035569e-01 -1.041256157635467305e+00 -4.778325123152720733e-01 -9.913793103448323429e-02 5.289408866995062297e-01 5.751231527093586537e-01 5.104679802955645052e-01 3.165024630541855566e-01 1.779556650246315597e-01 3.017241379310162466e-02 6.9519704433497442…
8.084112149532707292e-01 4.906542056074765790e-01 8.037383177570096571e-01 1.000000000000000000e+00 -2.757009345794392829e-01 5.000000000000003331e-01 3.271028037383112014e-02 2.850467289719623709e-01 -2.102803738317763904e-01 6.261682242990650460e-01 8.224299065420554999e-01 4.439252336448594738e-01 5.794392523364479963e-01 -3.037383177570088244e-01 2.429906542056080310e-01 -1.775700934579440560…
7.908533184606820754e-01 -6.246514221974214243e-02 7.138873396542207150e-02 2.972671500278862844e-01 4.060234244283326133e-01 8.745119910764104221e-01 3.056330172894579089e-01 -3.970998326826558067e-01 -7.317345231455663068e-01 -8.756274400446313610e-02 5.984383714445073998e-01 1.968767428890116078e-01 4.478527607361968421e-01 -3.904071388734729146e-03 5.465699944227577628e-02 -1.7958728388176314…
8.075128324778348965e-01 8.145123658422775970e-01 2.510499300046664106e-01 3.105459636024271997e-01 7.340177321511901498e-01 5.310312645823616062e-01 4.190387307512827841e-01 3.105459636024271997e-01 6.045263649090064639e-01 7.515165655622961793e-01 6.640223985067659207e-01 3.000466635557625383e-01 4.085394307046193996e-01 2.615492300513297952e-01 2.650489967335517560e-01 4.015398973401780314e-01…
-9.890109890109979873e-02 -1.918850380388844590e-01 -1.014370245139414525e-02 3.660185967878281099e-01 -1.538461538461547984e-01 1.335587489433649466e-01 -1.437024513947626064e-02 -1.115807269653430189e-01 7.861369399830994698e-02 7.083685545224013280e-01 9.129332206255316717e-02 -2.806424344885885547e-01 -1.411665257819100239e-01 -1.284868977176668037e-01 3.110735418427731380e-01 -3.972950126796…
-4.136525725929710573e-01 -5.053489556800809801e-01 -6.581762608252679225e-01 -7.743250127356139656e-02 -8.568517575140098819e-01 2.969943963321450275e-01 1.747325522159965394e-01 1.059602649006612801e-01 -1.614875191034131074e-01 -3.830871115639324920e-01 -1.156393275598581322e-01 -3.907284768211935488e-01 8.303616912888379942e-02 1.059602649006612801e-01 3.199184921039224805e-01 4.1161487519103…
7.602070155261647644e-01 1.000000000000000000e+00 9.568717653824040381e-01 7.722829212190912562e-01 8.050603795284648756e-01 9.637722829212197473e-01 8.292121909143191916e-01 8.257619321449107819e-01 9.223691776883268245e-01 8.947671075330652091e-01 9.672225416906269357e-01 7.498562392179412006e-01 8.550891316848765467e-01 7.377803335250145977e-01 8.326624496837264910e-01 6.308223116733756575e-01…
5.353748680042238473e-01 1.552270327349540291e-01 -1.510031678986268611e-01 2.027455121436120278e-01 3.928194297782479083e-01 1.605068637803598319e-01 1.367476240760308326e-01 2.059134107708581254e-02 2.423442449841622937e-01 5.168954593453025659e-01 -1.372756071805672148e-02 8.130939809926121531e-02 4.772967265047523000e-01 2.111932418164560663e-03 3.215417106652589396e-01 1.869060190073927041e-…
2.949571836346361053e-02 1.579448144624172601e-01 2.150333016175074996e-01 -7.040913415794361474e-02 -1.132254995242632650e-01 7.231208372978061016e-02 -4.914367269267362892e-01 3.791627021883928750e-01 -2.345385347288289901e-01 -8.468125594671682688e-02 1.436726926736440479e-01 1.151284490961002605e-01 1.294005708848708358e-01 -3.629876308277826258e-01 -7.982873453853485124e-01 -1.41769743101807…
-3.505657865542542717e-02 3.010871976924784366e-01 -1.349012646993565656e-01 9.474151320168588963e-02 3.143998224983365897e-01 4.608386953627687244e-01 -7.832260927446253740e-02 1.479920124251160041e-01 -2.174395384956728794e-02 1.013978256046149662e-01 4.808076325715559540e-01 2.345240736631901968e-01 5.606833814067010424e-01 3.210561349012644450e-01 2.817838917239888843e-02 2.485023297093373607…
3.580672993960234973e-02 -2.683347713546163638e-01 4.111302847282145012e-01 9.404659188956043803e-02 1.975841242450388502e-01 -8.895599654874890572e-01 2.286453839516934192e-02 -4.495254529767023222e-01 -3.718723037100947204e-01 2.105263157894742276e-01 3.140638481449526398e-01 -5.983606557377034729e-01 -4.495254529767023222e-01 -2.359792924935290304e-01 -9.930974978429675248e-01 -5.3364969801552…
-1.696522655426766224e-01 -3.530031612223270832e-02 2.413066385669123959e-01 9.905163329820827756e-02 2.002107481559456045e-02 6.743940990516454626e-02 -4.541622760800848591e-01 -1.301369863013697448e-01 -2.881981032665971720e-01 3.440463645943096505e-01 3.045310853530027728e-01 -2.170706006322436765e-01 -2.091675447839834723e-01 -1.159114857744917432e-02 1.622760800842986684e-01 3.83561643835616…
-9.240159966322913920e-02 -4.681119764260147642e-01 -4.681119764260147642e-01 -8.292990949273890133e-02 -3.102504735845092454e-01 3.275099978951791502e-01 2.201641759629557049e-01 1.443906545990314705e-01 -1.018732898337193632e-01 -1.018732898337193632e-01 -4.504314881077794291e-02 -8.419280151552839628e-04 1.810145232582519026e-02 -4.681119764260147642e-01 2.315302041675572700e-03 -2.75520942959…
2.307692307692307265e-01 -3.972736124634863031e-01 -4.186952288218184076e-02 -2.122687439143133570e-01 1.168451801363256520e-02 -6.621226874391517025e-02 6.445959104186955724e-01 -2.901655306718592953e-01 -7.108081791626111312e-02 -1.343719571567674187e-01 7.497565725413886384e-02 -3.047711781888989280e-01 -3.924050632911385561e-01 -5.160662122687373343e-02 2.989289191820829750e-01 2.989289191820…
-8.345952242283035671e-01 -3.016889924286552116e-01 -1.182294700058251491e-01 -6.423995340710543234e-01 -4.327315084449632754e-01 9.388468258590555449e-01 3.011065812463600833e-01 -4.659289458358788043e-03 1.176470588235300485e-01 -3.628421665695963916e-01 2.312172393709964191e-01 -1.804309842748978987e+00 -1.061735585323236197e+00 -5.707629586488073559e-02 6.680256260920202083e-01 -3.19161327897…
-4.452865940312694670e-02 4.670772145902415406e-01 1.686404547607774640e-01 4.528659403126474303e-01 1.942207484604542914e-02 -1.795357650402648331e-01 7.626717195641942448e-02 -2.576977735670287206e-01 1.970630033159631589e-01 -2.434864992894372193e-01 -2.719090478446228865e-01 -4.069161534817634096e-01 1.231643770724704171e-02 -3.642823306489809676e-01 -7.124585504500232647e-01 -2.1506395073424…
1.840435176790580774e-01 6.736174070716217654e-01 -1.151405258386209857e-01 7.076155938349945052e-01 2.520398912058011143e-01 3.880326382592922951e-01 1.432456935630092021e-01 4.288304623753386169e-01 -1.899365367180426145e-01 4.356300997280146969e-01 3.744333635539426886e-01 3.948322756119658217e-01 3.132366273798731782e-01 2.112420670897547925e-01 -2.579329102447857069e-01 8.708068902991823457e…
-4.748677248677273255e-01 -7.328042328042360110e-01 -4.285714285714301575e-01 1.534391534391539580e-01 3.187830687830682797e-01 5.899470899470932173e-01 2.261904761904763583e-01 2.777777777777623233e-02 -6.005291005291025774e-01 6.560846560846550490e-01 5.370370370370379787e-01 2.063492063492043949e-01 1.732804232804234790e-01 3.518518518518540805e-01 -6.666666666666692942e-01 1.00529100529101078…
5.807453416149060965e-01 3.877551020408160354e-01 8.169920141969833072e-01 5.840727595385981630e-01 4.609582963620234564e-01 3.012422360248444564e-01 5.607808340727592489e-01 7.371339840283944733e-01 4.676131322094049247e-01 3.578083407275956529e-01 6.240017746228919693e-01 5.774179236912153623e-01 6.606033717834962626e-01 7.338065661047025179e-01 7.271517302573198283e-01 6.938775510204087116e-01…
-1.723602484472049334e-01 -8.167701863354039915e-01 -9.316770186335551415e-03 -1.552795031054281802e-03 -8.012422360248443454e-01 -1.072981366459628605e+00 -1.298136645962733704e+00 1.149068322981360718e-01 -5.590062111801169520e-02 2.173913043478379117e-02 -6.770186335403727274e-01 -7.391304347826085364e-01 -1.024844720496878303e-01 -5.838509316770175150e-01 -5.838509316770175150e-01 -6.22670807…
-3.357271095152606355e-01 -8.366247755834813615e-01 -2.333931777378929484e-02 -8.797127468581675269e-02 -7.396768402154402233e-01 -1.509874326750448637e+00 -1.687612208258510715e-01 -9.120287253141827755e-01 -3.734290843806113425e-01 1.113105924596065471e-01 -4.488330341113087041e-01 -1.105924596050269049e+00 -1.014362657091560926e+00 -8.312387791741484566e-01 1.436265709156138090e-02 2.082585278…
5.340453938584458632e-03 -2.803738317757064127e-02 7.863818424566093590e-01 8.064085447263018569e-01 6.662216288384514851e-01 -5.754339118825098076e-01 3.871829105473955507e-02 8.731642189586120706e-01 6.061415220293737693e-01 2.923898531375178078e-01 4.526034712950607886e-01 -1.263017356475302000e+00 -2.950600801068089529e-01 -1.481975967957284979e-01 1.455273698264348825e-01 -4.1522029372496682…
9.646747129820425481e-01 8.528113040918449128e-01 1.000000000000000000e+00 7.438916691198110831e-01 8.189579040329705295e-01 6.526346776567559793e-01 5.687371209891080026e-01 9.161024433323514682e-01 7.777450691786866876e-01 -3.826906093612083073e-03 3.149838092434480152e-02 -2.296143656167212721e-02 1.418899028554605479e-01 -6.858993229319997054e-02 8.743008536944360531e-02 5.504857226964939010e…
6.524184476940408928e-02 -1.304836895388083451e-01 1.934758155230591747e-01 2.407199100112489276e-01 5.376827896512930138e-01 1.124859392575846585e-02 2.137232845894267430e-01 2.103487064116981997e-01 3.487064116985334750e-02 3.149606299212596161e-01 4.161979752530937660e-01 2.710911136107984065e-01 3.284589426321713468e-01 3.655793025871766910e-01 7.199100112485870562e-02 -7.649043869516396199e-…
2.199074074074249333e-02 1.041666666666580914e-02 -4.988425925925907278e-01 -1.226851851851839953e-01 7.453703703703685735e-01 3.460648148148127157e-01 3.171296296296295392e-01 3.171296296296295392e-01 -1.805555555555545810e-01 4.675925925925922266e-01 -4.293981481481477513e-01 1.261574074074069962e-01 -5.972222222222212107e-01 7.916666666666667407e-01 7.511574074074068852e-01 1.55092592592594447…
8.153846153846121547e-01 -2.692307692307699396e-01 -4.999999999999813621e-02 4.692307692307688405e-01 -1.653846153846139644e-01 -1.826923076923075095e+00 -3.846153846153825551e-02 4.230769230769207967e-01 1.576923076923052447e-01 -1.076923076923076428e+00 -1.999999999999978739e-01 -6.153846153846227740e-02 3.884615384615369149e-01 -4.999999999999973355e-01 -1.076923076923060468e-01 -1.99999999999…
1.159909909909918740e-01 3.637387387387397419e-01 -2.950450450450439743e-01 -5.484234234234237615e-01 -1.486486486486475744e-01 -3.231981981981972840e-01 3.378378378378626198e-03 -1.486486486486475744e-01 -6.272522522522517852e-01 4.842342342342350475e-02 5.968468468468524774e-02 -5.292792792792799794e-02 1.272522522522515354e-01 1.047297297297301311e-01 -3.795045045045039034e-01 -2.9504504504504…
1.544655929721830689e-01 -2.122986822840214685e-02 7.035139092240129122e-01 -4.319180087847631494e-02 -1.097364568081991676e+00 -3.177159590043932558e-01 -5.702781844802360389e-01 -5.592972181551969513e-01 -7.789165446559305206e-01 -8.118594436310396789e-01 3.081991215226941305e-01 -5.417276720351543035e-02 6.661786237189046278e-02 -8.777452415812582176e-01 4.465592972181629816e-02 -7.78916544655…
-7.960088691796008975e-01 4.101995565410239408e-02 -4.966740576496667670e-01 -2.472283813747226666e-01 1.463414634146339988e-01 6.563192904656334203e-01 1.130820399113086488e-01 -9.201773835920100397e-02 -3.303769401330380329e-01 8.115299334811529874e-01 5.898004434589806388e-01 1.407982261640804422e-01 2.627494456762747288e-01 -6.407982261640793320e-01 -5.875831485587566794e-02 -9.75609756097565…
4.657204070701658760e-01 5.902517407605785138e-01 9.397429030530273231e-01 7.710230316015008745e-01 9.236743438671669582e-01 8.312801285484735514e-01 8.714515265131230759e-01 5.340117836100701787e-01 1.000000000000000000e+00 7.147830744509910961e-01 5.661489019817894652e-01 6.103374397429032205e-01 7.629887520085707475e-01 8.553829673272641543e-01 5.195500803428008962e-02 5.701660417782538071e-01…
2.126845270639702301e-01 2.454893384363031617e-01 -6.402405686167284005e-01 -6.648441771459788763e-01 3.439037725533080070e-01 -1.071623838162917702e-01 3.603061782394760271e-01 -5.254237288135585882e-01 -6.730453799890644406e-01 1.552761071623837974e-01 -6.074357572443954689e-01 3.275013668671400424e-01 -3.449972662657169176e-01 -2.793876435210480014e-01 -4.598141060688897275e-01 -3.613996719518…
2.121504339440665257e-02 2.121504339440665257e-02 3.346190935390548349e-01 -1.427193828351014659e-01 1.000000000000000000e+00 -3.645130183220819942e-01 4.648023143683712721e-01 2.912246865959505215e-01 1.851494696239147919e-01 9.228543876567022464e-01 3.008678881388631710e-01 1.369334619093550420e-01 6.460945033751273880e-02 3.683702989392482197e-01 1.031822565091616156e-01 -2.198649951783992196e…
3.880597014925366572e-01 7.213930348258701386e-01 3.980099502487521174e-02 -2.636815920398002389e-01 -1.641791044776107211e-01 5.024875621890542154e-01 2.288557213930349221e-01 -1.492537313432829027e-02 6.218905472636805376e-01 7.512437810945261640e-01 -1.144278606965178080e-01 -2.388059701492528664e-01 2.288557213930349221e-01 5.024875621890542154e-01 -3.980099502487566970e-02 6.8159203980099469…
-8.046760837798329069e-01 -6.804676083779834794e-01 -6.293229420360441084e-01 -4.393570384802721884e-01 -8.777398928397455169e-01 -2.055528494885537905e-01 -2.420847540185101232e-01 -8.865075499269457759e-02 1.159279103750603807e-01 2.094495859717443800e-02 -8.339016074037990389e-01 -7.754505601558694394e-01 -3.370677057963960555e-01 -3.589868485143693499e-01 -7.023867510959567184e-01 -6.43935703…
-3.348164627363706680e-01 -1.241379310344823406e+00 -4.849833147942136935e-01 -3.292547274749719755e-01 -7.130144605116776058e-01 1.000000000000000000e+00 -1.052280311457171047e+00 -7.074527252502748054e-01 -6.351501668520547206e-01 -1.285873192436035595e+00 -6.852057842046697100e-01 -8.520578420467149749e-01 -1.123470522803116239e-01 -1.013348164627361658e+00 -2.458286985539462344e-01 -2.0133481…
4.824922760041189251e-01 -1.431513903192584980e-01 -1.031410916580843606e+00 2.677651905252182232e-02 6.446961894953647798e-01 -9.680741503604620157e-02 3.743563336766225769e-01 1.889804325437677013e-01 -6.838311019567457905e-01 6.678681771369708864e-01 -3.053553038105044082e-01 4.222451081359353958e-02 7.914521112255389346e-01 -1.508753861997929324e-01 3.450051493305910516e-02 1.0000000000000000…
2.850809133229874059e-01 3.748614497894036668e-01 3.815118598980285491e-01 6.575038794058972735e-01 1.154954555530922633e-01 4.280647306583904022e-01 3.948126801152733734e-01 1.188206606074047045e-01 1.587231212591441454e-01 5.577477277765461317e-01 7.306583906007537710e-01 3.150077588117944916e-01 4.746176014187547532e-01 6.475282642429623925e-01 2.551540678341828183e-01 5.178452671248067185e-01…
-7.039434961742186969e-01 6.856974690994852017e-02 1.612713360800467066e-01 3.334314302530894669e-01 -3.507945850500281404e-01 -5.061801059446667528e-02 -8.363743378457908495e-01 1.038846380223657911e-01 -1.035903472630942124e-01 -1.043849323131252449e+00 -1.389052383755147446e-01 -3.684520306062383788e-01 -1.477339611536182262e-01 -2.448499117127730662e-01 -1.786344908769853801e-01 -2.9340788699…
7.180692011960708721e-01 7.308842375053398177e-01 5.803075608714226563e-01 3.368218709953014756e-01 1.000000000000000000e+00 5.418624519436135989e-01 8.718496369073049923e-01 7.853481418197358899e-01 8.013669372063230156e-01 8.334045279794958239e-01 7.853481418197358899e-01 7.469030328919268324e-01 7.411362665527514160e-02 3.272105937633494888e-01 8.462195642887659908e-01 4.008970525416495900e-01…
-1.835589303400461669e-01 -2.974579068999670395e-01 -1.637504126774504409e-01 2.076592934962038783e-01 3.413667877187204769e-01 3.265103994717709068e-01 1.977550346649060153e-01 -2.509078903928584764e-02 -8.946847144272104813e-02 5.691647408385585027e-01 3.760316936282583899e-01 2.670848464839873926e-01 9.376031693628301966e-02 -4.311654011224817507e-01 -6.470782436447547470e-02 -2.92505777484317…
-1.063829787234161009e-02 -7.340425531914894774e-01 -2.872340425531925145e-01 -8.936170212765967014e-01 5.212765957446784393e-01 -3.191489361702131711e-01 -7.340425531914894774e-01 -1.148936170212765839e+00 3.191489361702187777e-02 2.021276595744679883e-01 -7.127659574468077075e-01 -3.297872340425520576e-01 -7.765957446808490205e-01 -9.574468085106466186e-02 -3.723404255319155420e-01 -1.382978723…
3.144273127753300923e-01 3.887665198237899022e-01 5.011013215859089903e-02 2.813876651982392119e-01 4.796255506607935981e-01 5.506607929530658559e-04 -1.976872246696043667e-01 1.657488986784135254e-01 6.530837004405291024e-01 3.474669603524240258e-01 -7.098017621145388256e-01 9.091409691629962486e-01 -1.481277533039634942e-01 -8.204845814977869412e-02 2.153083700440544257e-01 7.191629955947138608…
-2.909593367548350962e-01 -4.686142913541253008e-01 -5.337544413738641857e-01 -3.738649822345047058e-01 3.308330043426762068e-01 -3.738649822345047058e-01 -4.508487958941966856e-01 -4.804579549940783956e-01 -1.902881958152390640e-01 -7.173312277931298553e-01 -8.961705487564083916e-02 -5.515199368337927455e-01 1.235688906435065126e-01 -3.857086458744556356e-01 5.132254243979720264e-03 4.3150414528…
3.380281690140854445e-01 -4.154929577464794854e-01 -9.859154929577372550e-02 1.408450704225394645e-02 1.830985915492954474e-01 1.619718309859155825e-01 1.408450704225357175e-01 4.718309859154929953e-01 6.830985915492941984e-01 2.112676056337970190e-02 5.845070422535206811e-01 2.676056338028174886e-01 1.619718309859155825e-01 -2.323943661971838714e-01 -2.394366197183096234e-01 4.859154929577471083…
2.359154929577463033e-01 4.577464788732388268e-01 -1.795774647887317943e-01 9.859154929577455817e-02 4.718309859154929398e-01 2.500000000000003886e-01 3.873239436619721476e-01 -1.760563380281689183e-01 8.098591549295759418e-01 9.683098591549301748e-01 9.260563380281678914e-01 5.563380281690136764e-01 -6.338028169014123248e-02 5.492957746478865921e-01 6.619718309859142780e-01 7.605633802816904598e…
7.196261682242989233e-01 -2.803738317756960391e-02 -8.068535825545173346e-01 3.769470404984424095e-01 -3.582554517133795802e-02 3.457943925233632476e-01 4.080996884735186847e-01 2.912772585669790026e-01 -1.915887850467280773e-01 -7.476635514018548090e-02 -2.772585669781915119e-01 2.990654205607473637e-01 -6.822429906542034628e-01 7.320872274143340463e-02 5.763239875389380984e-02 1.900311526479759…
2.935071846726991507e-01 2.535923363491224825e-01 8.195848855774326425e-02 -1.862692921767076723e-03 5.800957956359787532e-02 1.777541245343263188e-01 2.815327301756249678e-01 5.210218201170833119e-01 4.691325172964339596e-01 6.599254922831350456e-02 4.651410324640783966e-01 3.533794571580626265e-01 -2.653006918573708184e-01 -1.176157530601384393e-01 1.410324640766416789e-02 3.773283661522094934e…
-1.330097087378641740e+00 8.737864077669879603e-02 1.650485436893199542e-01 -3.106796116504868532e-01 2.621359223300973040e-01 -5.533980582524266056e-01 5.825242718446631274e-02 9.708737864077868207e-02 2.621359223300973040e-01 3.883495145631071233e-01 -6.407766990291275944e-01 -5.242718446601941640e-01 4.757281553398081120e-01 -8.834951456310673468e-01 -5.631067961165064917e-01 7.475728155339803…
4.764303706369195646e-01 6.621086721842350808e-02 -1.982727599856074219e-01 2.389348686577918435e-01 5.088161209068022828e-01 4.980208708168413212e-01 1.093918675782650923e-01 3.037063691975532276e-01 4.224541201871190865e-01 -4.465635120546960213e-01 3.145016192875141336e-01 -5.793450881612179082e-02 -4.357682619647371136e-01 3.360921194674338919e-01 -3.094638359122054913e-02 -4.3576826196473711…
5.749816350089201888e-01 5.734074929163602841e-01 6.237800398782658018e-01 1.000000000000000000e+00 7.686011123937451783e-01 7.748976807639836872e-01 1.468149858327205404e-01 1.531115542029590215e-01 -1.664392905866299288e-01 -6.097177038514022679e-02 8.542344422289789574e-02 -4.680449155210450463e-02 -1.846993388603189457e-02 -3.238534998425862677e-01 -5.782348620002156214e-02 6.8107881204743522…
-1.118834080717487023e+00 -9.254484304932730776e-01 -2.485986547085202447e-01 -8.464125560538136861e-02 -7.572869955156937838e-01 3.904147982062782241e-01 -2.401905829596409636e-01 4.568385650224195127e-02 -2.822309417040357871e-01 -2.149663677130047024e-01 -1.939461883408072906e-01 -3.074551569506720483e-01 -1.729260089686098789e-01 -2.401905829596409636e-01 4.568385650224195127e-02 -3.368834080…
-7.751479289940835793e-01 -4.581572273879955803e-01 -2.679628064243451124e-01 -5.722738799661868381e-01 -8.258664412510572372e-01 -5.152155536770923749e-01 5.688926458157230748e-01 -1.535925612848690225e+00 -1.180896027049872510e+00 -2.933220625528307757e-01 -1.728655959425187127e-01 -2.045646661031275126e-01 -7.244294167371100324e-01 2.392223161453934099e-01 -3.693998309382923728e-01 -7.94167371…
4.939608496459806930e-01 3.440233236151629126e-01 2.628071636818017365e-01 -5.556018325697622551e-01 2.003331945022904792e-01 2.315701790920449699e-01 -1.182840483132019532e-01 -1.995002082465631155e-01 2.065805914202427651e-01 -6.368179925031235422e-01 8.313202832153300248e-01 -4.993752603082056152e-01 -1.149104539775094969e+00 -2.119950020824653836e-01 4.164931278636776926e-04 2.753019575177017…
-7.218635980914970274e-01 -1.577322481055299097e-01 -4.482177939938267186e-01 -4.650575357844501934e-01 3.811394891944988594e-01 6.539433062026372978e-02 -3.471793432500703824e-01 -7.774347460005753829e-02 1.032837496491711970e-01 -3.513892786977277916e-01 -1.745719898961564653e-01 2.750491159135625557e-02 -1.956216671344373770e-01 -7.976424361493119619e-01 -3.134998596688172157e-01 1.74852652259…
1.498316498316506207e-01 4.612794612794609006e-01 2.087542087542104130e-01 1.750841750841753697e-01 6.734006734006311307e-03 -2.205387205387194238e-01 -6.161616161616142451e-01 -7.845117845117832722e-01 2.760942760942774465e-01 1.000000000000000000e+00 -3.804713804713781844e-01 -3.299663299663286864e-01 6.734006734006311307e-03 -1.356902356902354390e+00 -5.488215488215472115e-01 -3.55218855218853…
-1.287477954144635450e-01 5.238095238095235029e-01 -5.167548500881815610e-01 -8.253968253968249069e-01 -5.820105820105671984e-02 1.975308641975316026e-01 -4.197530864197520084e-01 -4.638447971781296530e-01 3.033509700176353352e-01 3.562610229276904628e-01 -5.873015873015883237e-01 -4.462081128747779624e-01 1.887125220458541197e-01 2.328042328042317644e-01 1.181657848324505627e-01 -1.9929453262786…
5.577760189948560710e-01 6.943015433320149921e-01 4.835773644637900159e-01 4.034428175702419184e-01 1.303917688959239374e-01 1.125840918084687892e-01 3.470518401266332043e-01 4.004748713889986211e-01 6.509695290858769079e-02 2.491096161456277658e-01 1.571032845271066458e-01 3.233082706766916004e-01 4.538979026513662585e-01 2.728531855955672047e-01 5.459042342698852135e-01 5.191927186387025328e-01…
4.601004464285712303e-01 6.651785714285712858e-01 6.275111607142848102e-01 2.089843749999999722e-01 5.145089285714282701e-01 9.079241071428563181e-01 8.116629464285705087e-01 3.094308035714281591e-01 7.112165178571423496e-01 3.052455357142858650e-01 7.112165178571423496e-01 5.940290178571421276e-01 7.991071428571422386e-01 4.098772321428563181e-01 9.288504464285707307e-01 9.539620535714273819e-01…
3.211362542128069486e-01 2.850264805007219904e-01 1.000000000000000000e+00 -1.555127587867108085e-01 -2.421762156957152357e-01 -1.266249398170444240e-01 -3.288396726047170260e-01 -2.083774675012037836e+00 -2.668753009147810218e+00 -1.816562349542611088e+00 -2.213769860375542908e+00 -1.831006259027442962e+00 -1.780452575830526074e+00 -1.961001444390948256e+00 -2.322099181511795063e+00 -1.571015888…
-3.740296400846772340e-02 1.743119266055046801e-01 -1.432604093154549174e-01 -3.708539167254769620e-01 -3.740296400846772340e-02 1.954834156669009448e-01 -1.623147494707146213e-02 3.436838390966825973e-01 3.489767113620331207e-01 1.848976711362037839e-01 -2.226534932956952817e-01 -1.432604093154549174e-01 3.140437544107355095e-02 -1.220889202540586388e-01 -3.761467889908255424e-01 2.2724064925899…
-2.729357798165154558e-01 2.499999999999985567e-01 -6.238532110091750127e-01 -6.651376146789009236e-02 -1.401376146788994248e+00 3.119266055045871733e-01 -8.715596330275213188e-02 -4.036697247706433345e-01 2.981651376146687848e-02 -5.550458715596358061e-01 -5.206422018348648706e-01 5.733944954128461502e-02 1.743119266055036254e-01 -5.344036697247711576e-01 2.293577981651365449e-01 1.5366972477064…
8.701423624470953078e-01 7.821277414390155336e-01 8.080992689495960501e-01 7.951135051943057919e-01 8.643709118891881316e-01 9.321854559445946764e-01 8.600423239707580825e-01 7.431704501731436485e-01 9.610427087341292252e-01 9.033282031550600166e-01 1.000000000000000000e+00 8.932281646787227913e-01 8.023278183916888739e-01 8.023278183916888739e-01 2.453828395536742923e-01 2.093112735667565782e-01…
-4.190064794816418248e-01 -1.339092872570187831e-01 -1.792656587473002994e-01 -2.159827213822587254e-03 -1.295896328293791831e-02 -1.058315334773211464e-01 3.650107991360683202e-01 9.935205183585259225e-02 -7.980177593849937904e-16 5.032397408207346379e-01 3.131749460043198319e-01 -2.721382289416851008e-01 -2.159827213822587254e-03 8.855291576673884890e-02 3.606911447084231725e-01 -3.455723542116…
5.542857142857144925e-01 8.071428571428577170e-01 6.314285714285716722e-01 5.542857142857144925e-01 2.114285714285713269e-01 4.471428571428567311e-01 1.000000000000000000e+00 5.757142857142860670e-01 2.885714285714285898e-01 7.857142857142836168e-02 2.285714285714292027e-01 3.057142857142864378e-01 5.200000000000003508e-01 2.542857142857143926e-01 2.114285714285713269e-01 4.042857142857136377e-01…
8.683055311676914911e-01 9.703687445127310296e-01 7.399034240561901399e-01 3.514047410008777628e-01 5.160228270412637874e-01 8.683055311676914911e-01 5.687006145741884122e-01 2.987269534679543592e-01 6.246707638279190844e-01 5.917471466198416241e-01 8.979367866549604615e-01 4.501755926251100881e-01 9.571992976294995126e-01 5.983318700614573826e-01 6.378402107111504904e-01 8.024582967515365706e-01…
4.881170018281525413e-01 -2.157221206581368123e-01 4.936014625228622721e-02 -1.608775137111509990e-01 4.332723948811701420e-01 4.606946983546613139e-01 4.332723948811701420e-01 7.074954296160856915e-01 -4.625228519195612176e-01 -4.351005484460699901e-01 8.811700182815357385e-01 4.881170018281525413e-01 7.440585009140763262e-01 -2.431444241316280397e-01 3.235831809872018461e-01 -2.6142595978061994…
2.448330683624797000e-01 -2.480127186009541684e-01 -2.639109697933236798e-01 -5.182829888712239264e-01 -4.069952305246432589e-01 4.038155802861688182e-01 -7.488076311605713631e-01 -4.133545310015952073e-02 -1.685214626391096371e-01 6.359300476946036507e-03 -5.818759936406989741e-01 -5.580286168521462198e-01 -7.090620031796490697e-01 2.925278219395852641e-01 2.289348171701101886e-01 -2.00317965023…
