# Supplementary material for: Clocked stepping of an artificial protein walker along a DNA track
Source: Nat Nanotechnol. 2026 Jul 6;21(7):987–95. doi: 10.1038/s41565-026-02211-3 (PMC13379313; doi:10.1038/s41565-026-02211-3)
Supplement: Supplementary file 3 — Source data for Supplementary single-molecule data—Supplementary Figs. 4–7 and 9–12. [file 41565_2026_2211_MOESM3_ESM.zip › Nilsson_Supplementary_Data_2/Fig_S12_derivative.csv]

0.000000000000000000e+00
-3.439443504531972118e-02
-2.275842670378117050e-02
7.321626686518736826e-02
1.865819557701894338e-01
2.054013378299597847e-01
1.491562913308643878e-01
9.699150009019719132e-02
4.880467272985522520e-02
-3.012815361251175439e-02
-1.388768093320477126e-01
-1.939556061243250529e-01
-1.345064821231126140e-01
-4.183875084914895348e-02
-2.727369230824089330e-02
-6.588916795273042082e-02
-6.324564074815788861e-02
-2.938861699892184043e-02
3.178827474481504822e-04
1.083294360629183384e-02
6.307615115693276930e-03
-1.818661816155309197e-04
1.380341651055777552e-02
6.399916225033480677e-02
1.122440647922703372e-01
1.254519745339340853e-01
9.193370439243742087e-02
3.208577341026930263e-02
3.674949721696796345e-03
-3.457259661338363266e-02
-7.406022841719395178e-02
-2.276816409375503891e-02
6.038569458985754146e-02
4.532611571117328708e-02
-8.862766625992535285e-02
-1.934232579734249668e-01
-1.573950859260784263e-01
-5.710255740820729953e-02
4.556118967809608122e-03
5.007650829188248220e-03
-1.594596605775758236e-02
-2.191373347767798518e-02
1.507415556802281509e-02
1.190037720954275069e-01
2.171383808593238818e-01
2.006363073821932907e-01
9.326952812054989383e-02
-9.968291013616181750e-03
-5.120459863532134115e-02
-3.059039806562580122e-02
-1.268070741161886339e-02
-3.840711484711067936e-02
-2.740372865519935530e-02
3.571777832521627616e-02
2.310228637652911310e-02
-8.766994160848562423e-02
-1.794896828546932999e-01
-1.561657356275747421e-01
-5.903781040931704860e-02
6.788366841159854115e-03
6.792850129702127093e-03
-2.622762246407095432e-02
-4.267872480090717513e-02
-2.976321643020412439e-02
-5.618907903210450250e-03
1.771890308685702964e-02
1.289250490725886433e-02
-2.388103860170643494e-02
-3.762679651667671932e-02
-6.592697044114730759e-03
1.469344396545016473e-03
-2.636563550971679493e-02
-3.407780745174747439e-02
-6.355650193871367759e-03
1.209977901316310750e-02
3.618799120872658037e-03
-1.295274237302131148e-02
-2.665221914118144630e-02
-5.656901716249107537e-03
2.828244418378710046e-02
2.237922336658643846e-02
6.034840772282477200e-03
9.291812093502851283e-03
1.671404972242630793e-02
1.157058098152168382e-02
3.135952809627848281e-03
1.177607970005630292e-02
1.454763798429506427e-02
4.665894430655917469e-03
6.535354488563516195e-04
2.861938475211489585e-03
-4.460554776301847713e-03
-1.505228196822160427e-02
-1.175985059794914731e-02
-2.567702698103717027e-03
6.580606583820262229e-04
-2.409511960992493512e-03
1.320619066093643018e-03
-7.230799348504051566e-03
-3.267958805503330677e-02
-2.065878543150496613e-02
1.481679046759582646e-02
3.330548304246096908e-02
3.467779310153746436e-02
1.230809825112737232e-02
-1.634262136142242833e-02
-3.017437649441951850e-02
-2.956685403367340093e-02
-2.196420106077533532e-02
-8.807140948882505316e-03
-2.967029384642431988e-03
-9.984762298600541319e-03
-1.180026395388120153e-02
5.365830579518657273e-03
2.141433099111607341e-02
2.862425437027388275e-02
3.004963936263869984e-02
1.491985902452146531e-02
3.530389514572417758e-03
-3.851921518075542006e-03
-1.175941679641820739e-02
2.849426676985306744e-03
4.314200374299102803e-03
-1.480098076061299450e-02
-1.527423223120341622e-03
2.246373283377933738e-02
-1.178492438628220285e-04
-3.292377041251947495e-02
-2.575158027454282211e-02
-1.389294265425493335e-03
1.304998208364164386e-02
2.101847968483080281e-02
1.766811421394769849e-02
9.931284503723956936e-03
5.001302463270441978e-03
-8.992637180624596382e-03
-1.266254981803808730e-02
6.100884742442223146e-03
-8.802592548864049404e-03
-3.656038784732632690e-02
