# Supplementary material for: Clocked stepping of an artificial protein walker along a DNA track
Source: Nat Nanotechnol. 2026 Jul 6;21(7):987–95. doi: 10.1038/s41565-026-02211-3 (PMC13379313; doi:10.1038/s41565-026-02211-3)
Supplement: Supplementary file 3 — Source data for Supplementary single-molecule data—Supplementary Figs. 4–7 and 9–12. [file 41565_2026_2211_MOESM3_ESM.zip › Nilsson_Supplementary_Data_2/Fig_S11_a.csv]

1.802096985583171232e-02 3.620576671035344307e-02 6.108453473132372524e-01 8.799803407601581862e-01 7.490498034076021883e-01 9.636304062909565316e-01 4.711664482306621854e-02 -2.329292267365660751e-01 -1.965596330275226067e-01 -3.800786369593832977e-03 -2.001965923984277695e-01 3.473132372215129680e-03 1.000000000000000000e+00 7.854193971166456567e-01 3.126146788990832870e-01 7.381389252948894475…
1.000000000000000000e+00 8.705952431604474517e-01 2.615836276220056059e-02 2.426924222439679618e-02 1.860188061098584991e-02 4.410500787133545680e-02 5.732885163596146416e-02 1.385610347615198745e-01 -1.634684933838223206e-02 4.316044760243374634e-02 -1.729140960728428947e-02 6.322597115261901699e-03 4.433476577458136426e-03 -3.901629579202671450e-02 8.148661872952387419e-01 8.661021997191860333e…
