# Supplementary material for: Clocked stepping of an artificial protein walker along a DNA track
Source: Nat Nanotechnol. 2026 Jul 6;21(7):987–95. doi: 10.1038/s41565-026-02211-3 (PMC13379313; doi:10.1038/s41565-026-02211-3)
Supplement: Supplementary file 3 — Source data for Supplementary single-molecule data—Supplementary Figs. 4–7 and 9–12. [file 41565_2026_2211_MOESM3_ESM.zip › Nilsson_Supplementary_Data_2/Fig_S6_donor.csv]

9.432508173750584479e-01 6.398879028491358811e-01 7.099486221391871910e-01 7.372723026623072551e-01 7.898178421298457375e-01 8.227463801961696355e-01 1.000000000000000000e+00 8.626809901914991308e-01 9.068192433442316958e-01 8.584773470340961721e-01 4.899579635684260248e-01 3.673517048108357330e-01 3.841662774404482339e-01 3.862680990191497687e-01 4.794488556749180175e-01 4.451191032227928002e-01…
5.493062518192697308e-01 5.691969339241246262e-01 5.614347165173521059e-01 5.527022219347328402e-01 6.739868689155535941e-01 6.157702383647596367e-01 5.517319447588863168e-01 6.031566350787542774e-01 5.944241404961353448e-01 5.852065073255926508e-01 5.381480642970342121e-01 5.672563795724313573e-01 5.565833306381192669e-01 5.609495779294286777e-01 7.472427956919696079e-01 5.051586403182509732e-01…
8.353941267387946512e-01 4.319938176197836155e-01 7.009273570324578984e-01 6.267387944358584484e-01 4.505409582689334780e-01 8.817619783616696960e-01 9.582689335394134478e-01 4.690880989180833405e-01 5.247295208655338161e-01 5.409582689335438316e-02 1.352395672333849275e-01 6.777434312210204315e-01 4.459041731066466507e-01 5.780525502318391018e-01 7.588871715610508994e-01 7.380216383307576233e-01…
-7.424564917991754998e-02 -2.592337548516338575e-01 -1.812946037310632363e-01 -9.959934894203051337e-02 -4.607487166645801019e-02 -1.794165518968321715e-01 -6.579441592587989551e-02 -2.066483034931761997e-01 -1.390384374608742701e-01 -1.240140227870286382e-01 -1.296481782897210833e-01 -1.578189558031799500e-01 -1.869287592337549875e-01 -1.221359709527982812e-01 -1.287091523726055786e-01 -1.568799…
7.103523655858017261e-01 5.698225160047886151e-01 5.409358247020246147e-01 5.307864466767292511e-01 5.058033623067714757e-01 6.916150523083330892e-01 4.043095820538176732e-01 3.090615728933536754e-01 4.082131889866238983e-01 6.268151772237551267e-01 4.862853276427420712e-01 3.801072190704212761e-01 5.417165460885859929e-01 4.074324676000625756e-01 5.916827148285014326e-01 4.339769947431430519e-01…
7.729888949079091187e-01 1.000000000000000000e+00 8.613556338028168780e-01 8.197115384615383249e-01 9.339788732394366244e-01 9.598794691224267206e-01 7.907638136511375704e-01 9.344867280606717896e-01 9.395652762730228869e-01 9.070625677139760867e-01 9.974607258938246179e-01 9.695287107258939718e-01 9.603873239436619969e-01 8.933504875406285128e-01 7.034127843986999196e-01 8.390100216684724943e-01…
8.426529058455290988e-01 9.276710938160894759e-01 9.403603756027404392e-01 9.505118010320615651e-01 9.987310718213345817e-01 4.074105405634041444e-01 4.924287285339650766e-01 7.817443532696051189e-01 7.246425852296753956e-01 7.918957786989252456e-01 1.000000000000000000e+00 3.591912697741306837e-01 9.378225192454107129e-01 2.526013027662635246e-01 3.642669824887912466e-01 3.084341426275273856e-01…
1.000000000000000000e+00 6.038589086523966643e-01 6.807356044618632085e-01 6.997286704853787898e-01 4.853783539342783615e-01 2.719324690985829851e-01 1.335544166415434109e-01 5.857702743442868565e-01 4.889960807958997902e-01 5.242689176967137987e-01 3.858908652396741967e-01 2.972565571299370379e-01 4.573409707567079319e-01 6.328007235453722013e-01 6.653602652999698330e-01 4.899005125113055081e-01…
4.286703601108034500e-01 6.727839335180054725e-01 6.929103185595565373e-01 6.448666897506923901e-01 6.870671745152353571e-01 6.864179362880883373e-01 5.896814404432131340e-01 7.377077562326868065e-01 7.292676592797782131e-01 3.501125346260388072e-01 3.767313019390580164e-01 6.163002077562327319e-01 5.987707756232686362e-01 7.071935595567868660e-01 6.585006925207756989e-01 6.721346952908585637e-01…
5.636844424856762847e-01 4.827016306743055485e-01 4.513001322168354590e-01 7.454825914499775275e-01 5.669898633759370421e-01 6.132657558395769870e-01 5.339356544733365739e-01 9.762009695901290030e-02 -1.833406787130897053e-01 -1.073159982371088977e-01 -1.866460996033492692e-01 -1.800352578228295308e-01 1.571176729836934738e-01 -4.616571176729856313e-02 9.100925517849256519e-02 -1.3541207580431879…
7.574123989218323194e-01 7.602007621526165604e-01 6.835207733060695290e-01 7.378938563063484057e-01 5.956873315363879762e-01 7.922669393066271715e-01 9.038014685379679447e-01 7.239520401524306426e-01 6.570313226136261786e-01 6.765498652291102033e-01 6.277535086903985873e-01 7.183753136908633818e-01 6.681847755367597008e-01 8.410632958453386765e-01 6.974625894599872922e-01 7.727483966911421476e-01…
6.199084306915060294e-01 8.294916324597408908e-01 7.916008841174612121e-01 8.727107672876538436e-01 7.868645405746760302e-01 6.856251973476474859e-01 5.571518787496052560e-01 6.589832649194821146e-01 7.075307862330281194e-01 7.406851910325226163e-01 8.632380802020840349e-01 4.612409220082097638e-01 3.884196400378904790e-01 5.316940322071359581e-01 5.127486580359962298e-01 3.901957688664352553e-01…
4.941149841557265776e-01 9.734042553191492031e-01 9.156858306926212165e-01 6.265278406518787202e-01 6.468990493435944344e-01 4.279085559076504786e-01 4.539384336803983788e-01 8.664554096876416756e-01 8.070393843368041109e-01 1.000000000000000000e+00 4.137618832050702355e-01 4.397917609778181913e-01 5.048664554096875534e-01 4.584653689452243275e-01 8.398596650067904346e-01 3.294477138976913966e-01…
3.378064839781778628e-01 2.183482786731047176e-01 6.707844735686964155e-01 6.218724524989027724e-01 8.015300683514140490e-01 8.382140841537593090e-01 6.623189314604630562e-01 8.335110052047410845e-01 7.573211262306394076e-01 3.791935787295414029e-01 1.684956418135074296e-01 6.820718630463409315e-01 6.199912209192955936e-01 8.090549946698442074e-01 3.970652787358127656e-01 3.001818523860286247e-01…
4.802046862375441427e-01 4.128736870455157471e-01 2.862914085645031914e-01 4.128736870455157471e-01 6.067869647185566429e-01 4.694317263668191798e-01 5.125235658497169222e-01 7.926205224885534140e-01 5.488823054134123192e-01 4.303797468354430000e-01 5.583086453002964467e-01 4.640452464314567260e-01 5.461890654457316474e-01 3.051440883382713354e-01 3.334231079989225521e-01 4.424993266900078548e-01…
1.000000000000000000e+00 7.872249519333479606e-01 6.558427686391800071e-01 4.738303781243324297e-01 4.969023712881863730e-01 2.052980132450331896e-01 4.110232856227301612e-01 3.450117496261483341e-01 3.386028626361888838e-01 2.206793420209359480e-01 2.174748985259560008e-01 1.937620166631059959e-01 4.007690664387951185e-01 4.911343729972230121e-01 5.513779107028414783e-01 5.404828028199103462e-01…
2.970882620564150312e-01 8.089171974522287867e-01 2.550045495905366444e-01 4.051410373066426374e-01 3.548680618744303600e-02 1.000000000000000000e+00 8.362147406733392296e-01 8.282529572338486190e-01 9.715650591446763906e-01 3.130118289353961414e-01 7.111010009099180129e-01 6.030482256596904067e-01 -3.616924476797086369e-02 2.311191992720657562e-01 1.981346678798911187e-01 3.209736123748858638e-0…
1.000000000000000000e+00 6.690042075736328808e-01 7.833099579242640553e-01 7.208976157082751524e-01 5.539971949509117088e-01 8.983169705469847832e-01 5.736325385694253098e-01 3.022440392706874923e-01 9.116409537166886290e-02 1.886395511921458990e-01 1.107994389901822557e-01 1.991584852734923639e-01 2.356241234221599923e-01 2.089761570827491921e-01 2.054698457223001207e-01 1.437587657784010486e-01…
6.439312567132116083e-01 4.957035445757246861e-01 5.230934479054778485e-01 5.359828141783027355e-01 6.390977443609023867e-01 5.714285714285716189e-01 3.813104189044037029e-01 4.570354457572506357e-01 1.621911922663801797e-01 3.909774436090227567e-01 6.084854994629433911e-01 6.165413533834583903e-01 7.534908700322232589e-01 5.053705692803437399e-01 4.844253490870032985e-01 4.328678839957037505e-01…
4.572288176939339754e-01 3.572125548869732325e-01 4.584485282159698749e-01 4.035615547243453505e-01 4.462514229956092149e-01 5.182143437957394960e-01 6.157911855586274408e-01 3.194015287038544648e-01 4.438120019515364723e-01 2.328020816392908365e-01 4.401528703854282187e-01 2.876890551309157495e-01 3.047650024394210622e-01 2.364612132053990623e-01 5.108960806635221008e-01 4.413725809074646178e-01…
9.011919698870760609e-01 4.008782936010032438e-01 2.236511919698868367e-01 6.941656210790464465e-01 9.184441656210790006e-01 7.443538268506899591e-01 8.823713927227100351e-01 4.965495608531998450e-01 8.949184441656203859e-01 8.776662484316185564e-01 1.844416562107905888e-01 4.259723964868255552e-01 6.471141781681303273e-01 1.000000000000000000e+00 1.734629861982433519e-01 1.609159347553325015e-01…
7.748866335564674745e-01 7.975599222630107565e-01 5.125242928093286521e-01 6.129345713668757911e-01 6.080760095011881194e-01 7.829842366659477415e-01 9.190239689052047689e-01 6.728568343770240379e-01 8.315698553228243473e-01 7.684085510688835052e-01 6.356078600734190731e-01 3.829626430576555940e-01 5.258043619088710596e-02 9.012092420643491586e-01 8.785359533578059876e-01 6.615201900237536181e-01…
5.614035087719303485e-01 8.384118190212379584e-01 3.213296398891970496e-01 6.583564173591879287e-01 5.729455216989840505e-01 4.598337950138508545e-01 7.114496768236386881e-01 9.053554939981538485e-01 6.191135734072023000e-01 3.813481071098803743e-01 3.444136657433061743e-01 3.005540166204985209e-01 7.183748845798713090e-01 5.567867036011083792e-01 6.745152354570644881e-01 8.868882733148676367e-01…
4.593627909536121545e-01 4.552357893578384829e-01 5.377758212733173560e-01 4.337753810598139470e-01 4.874264018048752867e-01 5.625378308479611622e-01 5.551092279755681647e-01 5.501568260606395366e-01 6.211412535079511299e-01 4.692675947834700212e-01 4.676167941451601084e-01 5.138392120178284506e-01 4.585373906344577533e-01 4.436801848896712031e-01 5.881252407417594252e-01 5.526330270181039062e-01…
3.444383690048432034e-01 3.637712857366035002e-01 3.069442274644585966e-01 3.737306670832681865e-01 6.736837994063430424e-01 3.602562099671925422e-01 3.268629901577879693e-01 3.895485080456179694e-01 3.397516013122949818e-01 3.004999218872053124e-01 2.840962349632868977e-01 7.088345571004531775e-01 6.660678019059524946e-01 3.508826745820964876e-01 3.795891266989532831e-01 4.416887986252150955e-01…
6.256027228892878655e-01 6.695660395197129411e-01 5.674576912167913489e-01 6.724023825281270073e-01 7.248747281837953915e-01 7.475654722511111405e-01 7.319655857048310565e-01 8.156377044530584985e-01 8.170558759572661423e-01 6.156755223598370241e-01 5.476032901578896661e-01 8.936371371844568090e-01 9.290914247896374656e-01 7.674198733100118242e-01 6.497116384608112583e-01 6.709842110239194746e-01…
5.919011394213201660e-01 5.286184101252366929e-01 4.573630535162608313e-01 4.628442347938741541e-01 5.355944590240176995e-01 4.757997541773242856e-01 4.518818722386471753e-01 4.897518519748862431e-01 5.191509151911770648e-01 8.016808955918013346e-01 4.174999169517986108e-01 5.301132777464039325e-01 7.672989403049527146e-01 5.131714447065074403e-01 5.345978806099058733e-01 4.942364548383881284e-01…
6.247329693804889450e-01 5.955376216472824114e-01 4.303346783764537831e-01 5.499643959173983188e-01 5.257536197483978491e-01 4.089722288155707153e-01 7.222881557085212290e-01 5.214811298362214131e-01 4.787562307144551665e-01 5.563731307856630837e-01 4.168051269878946807e-01 3.406123902207454091e-01 4.338950866366007020e-01 5.342985995727509430e-01 6.069309280797532402e-01 6.503679088535485597e-01…
5.939794865570192650e-01 5.812344480184501450e-01 6.021727256175276599e-01 5.102263761607089831e-01 6.149177641560967800e-01 6.586150391454758113e-01 6.995812344480185629e-01 7.979001031741219663e-01 8.616252958669662343e-01 5.639376100018209659e-01 5.903380469745708181e-01 5.976209261394669348e-01 6.640771985191480375e-01 6.267524427990536218e-01 6.831947563270017731e-01 6.404078412332343540e-01…
7.916377274621471116e-01 7.853868592860117070e-01 5.759827753854701582e-01 4.447145436866232759e-01 3.196971801639118538e-01 3.592860119461036006e-01 8.520627864981242805e-01 3.905403528267816227e-01 3.947075982775388736e-01 8.197666342547574869e-01 7.530907070426449135e-01 7.645506320322262850e-01 2.728156688428951537e-01 6.124461730795941472e-01 3.603278233087930937e-01 2.842755938324765808e-01…
4.810085134250162153e-01 4.171578258022264341e-01 3.778650949574328122e-01 4.335297969875572255e-01 2.698100851342503659e-01 4.024230517354290271e-01 5.514079895219385907e-01 2.485265225933204203e-01 2.599869024230515024e-01 2.829076620825148880e-01 2.730844793713166352e-01 4.859201047806159246e-01 1.977734119187951611e-01 2.976424361493122395e-01 2.665356908971840966e-01 3.795022920759662521e-01…
5.788336933045358235e-01 4.816414686825054581e-01 3.883369330453562696e-01 1.265658747300214826e-01 2.095032397408207459e-01 8.444924406047517040e-01 6.825053995680342434e-01 6.358531317494596768e-01 5.529157667386609409e-01 5.010799136069110649e-01 3.131749460043197764e-01 7.019438444924399612e-01 8.328293736501073408e-01 7.382289416846651298e-01 8.613390928725702667e-01 9.235421166306694296e-01…
6.457150232318019656e-01 7.676819824470831888e-01 5.566597831698502086e-01 6.815307176045428683e-01 8.344734124935470065e-01 7.241223541559113075e-01 8.635131646876610390e-01 7.599380485286522102e-01 8.857769747031489782e-01 6.098993288590602857e-01 7.454181724315952495e-01 7.657459989674757495e-01 6.786267423851314318e-01 7.057305110996389130e-01 1.000000000000000000e+00 8.412493546721738769e-01…
1.000000000000000000e+00 7.189613620461788868e-01 9.253673326595664994e-01 9.580191246210059131e-01 5.475394542486198279e-01 5.848557879188365227e-01 6.664852678224365556e-01 7.446163414444527673e-01 5.895203296276139149e-01 5.731944336468937085e-01 6.303350695794134317e-01 6.419964238513562460e-01 5.498717251030088571e-01 4.845681411801290861e-01 4.822358703257400014e-01 4.845681411801290861e-01…
9.191864772038517151e-01 8.808000538756816100e-01 1.000000000000000000e+00 8.989830965048153377e-01 6.898781062697821875e-01 3.403596201764430007e-01 3.029833658832243315e-01 3.332884369317799522e-01 2.989426897434167563e-01 2.524749141356320004e-01 2.524749141356323334e-01 1.696410532695806217e-01 3.959189170987946205e-01 3.575324937706246264e-01 3.090443800929352780e-01 3.575324937706246264e-01…
7.707759930986318730e-01 7.085404428377766184e-01 3.160251406975309596e-01 8.705993509427759625e-01 7.368853469169780457e-01 7.929589615084416954e-01 6.857412808610274801e-01 3.456024319106105747e-01 7.689274123978144804e-01 3.363595284065233337e-01 4.663763710306862986e-01 8.434868339974530560e-01 8.268496076900955227e-01 3.881197880294128266e-01 3.844226266277779303e-01 6.222733434662940377e-01…
3.778801843317973197e-01 6.741277156023703920e-01 6.227781435154711165e-01 3.759052007899937875e-01 4.252797893350888092e-01 5.872284397630015418e-01 7.669519420671490062e-01 5.694535878867674761e-01 3.423304805793285222e-01 6.030283080974327969e-01 1.000000000000000000e+00 6.583278472679391369e-01 5.062541145490455641e-01 8.657011191573404929e-01 7.077024358130356019e-01 6.761026991441746459e-01…
7.261097747649246648e-01 6.137655805816751853e-01 6.801880603542532766e-01 6.236059479553902607e-01 6.334463153291060022e-01 6.982287338727310999e-01 6.391865296304393151e-01 7.244697135359717821e-01 7.695713973321667289e-01 6.096654275092934228e-01 5.391427946643342350e-01 4.259785698666081477e-01 4.554996719877540401e-01 5.383227640498577937e-01 5.211021211458563007e-01 5.211021211458563007e-01…
8.884758364312261847e-01 7.918215613382894036e-01 9.256505576208173824e-01 3.011152416356868700e-01 7.472118959107809655e-01 7.992565055762078652e-01 5.315985130111517964e-01 7.843866171003708310e-01 6.877323420074340499e-01 4.907063197026019230e-01 6.505576208178441844e-01 5.836431226765801394e-01 5.241635687732346671e-01 1.000000000000000000e+00 6.133828996282528756e-01 1.858736059479508193e-02…
7.281927085585776505e-01 9.007481728149461242e-01 1.000000000000000000e+00 6.406175669247068383e-01 6.360766336548023814e-01 6.484020239588286216e-01 6.373740431604896228e-01 5.491501967737747458e-01 8.501492020931540328e-01 6.957574709164034976e-01 5.640704060891750249e-01 6.334818146434282315e-01 7.268952990528908531e-01 7.956580028543005501e-01 6.308869956320547479e-01 6.659170522856029395e-01…
7.783830899978211315e-01 8.176073218566136669e-01 7.973414687295710124e-01 6.979734146872960121e-01 6.600566572237959173e-01 9.378949662235784857e-01 1.000000000000000000e+00 8.869034648071478788e-01 7.574634996731317571e-01 7.594247112660713617e-01 7.672695576378297799e-01 7.234691653955113155e-01 8.463717585530620147e-01 8.280671170189584096e-01 5.763782959250383087e-01 6.554804968402705434e-01…
3.366354148239870669e-01 3.737838315938438738e-01 1.469131434636474498e-01 2.437643728993452719e-01 3.074473730762427581e-01 1.827348310631524420e-01 3.154077480983547566e-01 1.641606226782237887e-01 3.047939147355385736e-01 3.326552273129310677e-01 2.649920396249780818e-01 4.865558110737661646e-01 2.716256854767382656e-01 2.543782062621618989e-01 2.105961436405449361e-01 2.928533522023705760e-01…
9.595290654893302573e-01 6.799116997792491457e-01 7.240618101545250873e-01 8.258523424086340325e-01 1.000000000000000000e+00 9.754721609026243412e-01 9.558498896247239474e-01 8.295315182732403425e-01 1.000000000000000000e+00 9.178317390237923368e-01 7.682119205298011400e-01 8.736816286485162841e-01 8.663232769193037752e-01 3.009565857247976650e-01 4.346333088054943339e-01 4.652931076772134356e-01…
8.032305433186487376e-01 6.784140969162990586e-01 9.251101321585906145e-01 8.942731277533038092e-01 1.000000000000000000e+00 7.621145374449340704e-01 8.237885462555066818e-01 6.886930983847280308e-01 6.696035242290746536e-01 6.960352422907492009e-01 6.857562408223202288e-01 7.973568281938331337e-01 9.045521292217327813e-01 7.092511013215859750e-01 8.634361233480180031e-01 7.635829662261385264e-01…
-4.593262119967131962e-01 -2.103533278553819663e-01 -3.508627773212808498e-01 -1.487263763352510704e-01 -6.170912078882492269e-01 -3.705834018077237557e-01 -3.829087921117492188e-01 -2.004930156121605134e-01 -5.850451930977808024e-01 -5.949055053410022831e-01 -8.192276088742808104e-01 -6.910435497124073345e-01 -7.945768282662281079e-01 -5.160230073952343233e-01 -6.195562859490549856e-01 -9.671322…
5.350822028568859023e-01 9.070164405713779798e-01 7.763004222441827196e-01 8.544605156769390364e-01 8.517653400413260911e-01 6.388464648279583713e-01 7.897763004222441152e-01 6.132422962896421081e-01 8.248135836852034108e-01 5.283442637678557041e-01 5.606863713952031647e-01 6.563651064594380191e-01 6.752313359087230848e-01 5.552960201239783844e-01 8.019045907824999819e-01 6.482795795526014038e-01…
5.984383714445065117e-01 4.227551589514775832e-01 6.172615727830449428e-01 5.733407696597878633e-01 4.206636921360846770e-01 4.122978248745115537e-01 3.976575571667597120e-01 7.176519799219178708e-01 7.134690462911321696e-01 7.343837144450642285e-01 6.402677077523698523e-01 6.109871723368655028e-01 4.750418293363077860e-01 6.026213050752923239e-01 6.402677077523698523e-01 6.277189068600109723e-01…
7.158917333659189364e-01 4.363658581291622318e-01 5.417608602676118323e-01 7.662980387364816126e-01 4.290340318934443564e-01 5.655892955336959682e-01 4.886051200586548626e-01 6.187450357426529379e-01 6.847314718641169806e-01 6.288262968167657174e-01 5.967495570354980350e-01 7.488849514266510132e-01 7.937923871204251025e-01 6.682348628337505536e-01 6.049978615506815816e-01 1.000000000000000000e+00…
6.037581699346410424e-01 9.816176470588239278e-01 7.099673202614383838e-01 1.000000000000000000e+00 8.284313725490198843e-01 -2.532679738562094648e-02 4.015522875816991411e-01 5.433006535947710464e-02 3.280228758169938530e-01 1.993464052287579336e-01 4.995915032679733025e-01 4.003267973856183826e-02 7.038398692810463597e-01 9.673202614379086128e-01 5.363562091503270013e-01 8.304738562091510401e-0…
9.221443004873413063e-01 9.328420301913705748e-01 9.625579460358970607e-01 5.845714964935218028e-01 7.759419945322714174e-01 7.474147153215262573e-01 6.612385593724000588e-01 7.200760727445619791e-01 8.104124569119219856e-01 8.858908831570188047e-01 8.383454178057768713e-01 9.554261262332104376e-01 8.448829192915728870e-01 7.925829074052064271e-01 6.677760608581956303e-01 1.000000000000000000e+00…
9.971738106453126305e-01 6.764013188883651884e-01 7.597739048516247706e-01 6.184644371172869359e-01 9.802166745171922990e-01 8.827131417804987557e-01 1.000000000000000000e+00 7.428167687235045502e-01 6.396608572774372670e-01 8.346679227508243537e-01 5.534620819594912033e-01 8.742345737164386454e-01 9.943476212906262601e-01 9.293452661328305275e-01 8.276024493641068736e-01 8.940178991992463464e-01…
3.083479020979022489e-01 3.935751748251749560e-01 3.181818181818181768e-01 3.706293706293704027e-01 2.165646853146852013e-01 4.837194055944056270e-01 7.246503496503500230e-01 4.181599650349647201e-01 8.377403846153840261e-01 7.918487762237761407e-01 6.590909090909090606e-01 6.672858391608386119e-01 6.492569930069931328e-01 6.590909090909090606e-01 6.263111888111886350e-01 1.000000000000000000e+00…
6.891246311648167033e-01 1.000000000000000000e+00 7.239005198819729037e-01 4.636082619081074441e-01 5.710973724884085279e-01 5.595054095826894613e-01 4.309400028101733060e-01 2.855135590838837056e-01 4.014331881410706515e-01 5.131375579598149717e-01 1.727553744555290760e-01 1.548405226921454325e-01 3.645496698046931106e-01 4.752002248138264551e-01 3.740340030911900593e-01 4.151327806660109476e-01…
1.000000000000000000e+00 5.768889452332657264e-01 5.027256592292088655e-01 7.223630831643002015e-01 5.540694726166331963e-01 5.417089249492904601e-01 5.949543610547666228e-01 6.443965517241377894e-01 5.046272819472620297e-01 5.464629817444219828e-01 5.236435091277887866e-01 6.909863083164299313e-01 3.553498985801217813e-01 1.975152129817444313e-01 3.192190669371199885e-01 3.372844827586208849e-01…
7.952218430034130314e-01 7.096178593409050439e-01 7.314384826274266116e-01 6.802439433782799805e-01 7.398310300453195820e-01 8.321490516421414796e-01 7.717227102333124034e-01 4.452526156772784183e-01 3.596486320147704863e-01 3.134896212163595930e-01 7.423487942706874509e-01 7.499020869467909467e-01 7.398310300453195820e-01 7.146533877916406707e-01 1.000000000000000000e+00 9.295026016896990040e-01…
2.175100819565504440e-01 1.648237283725770275e-01 -5.958111096656621558e-02 3.287368284116038430e-01 1.277481462208925889e-01 1.570183426564325524e-01 4.813321191621754667e-03 2.311695069598029284e-01 1.000000000000000000e+00 1.862885390919739870e-01 3.603486405619821947e-02 3.892285677117217069e-01 5.375308963184596278e-01 2.858072069728113673e-01 5.945102120463165163e-02 4.009366462859377256e-0…
6.908859145952830350e-01 7.657743785850859020e-01 5.490758444869344723e-01 6.892925430210327109e-01 1.000000000000000000e+00 7.944550669216053906e-01 9.856596558317390899e-01 7.530274059910764262e-01 8.836838750796680575e-01 6.287444231994894217e-01 3.132568514977688845e-01 3.419375398342889838e-01 5.172084130019120041e-01 5.650095602294457064e-01 5.028680688336522042e-01 5.156150414276604588e-01…
8.802278907160430155e-01 8.523889680176096606e-01 7.138417713323838010e-01 8.064223747248477903e-01 7.902369545513402427e-01 1.000000000000000000e+00 8.873494755923866384e-01 8.083646251456687581e-01 8.640424705425354679e-01 6.976563511588761424e-01 7.513919461349215512e-01 6.931244335102939580e-01 7.280849410850703807e-01 7.915317881652207399e-01 7.261426906642495238e-01 4.147352065259613529e-01…
7.851543598180591443e-01 1.000000000000000000e+00 9.666118261879415030e-01 8.475757282492980549e-01 8.490273879802574530e-01 8.824155617923159500e-01 8.635439852898481039e-01 8.127358947062811589e-01 8.969321591019067119e-01 5.949869350624215070e-01 5.441788444788545620e-01 7.387012484273681734e-01 6.661182618794156962e-01 8.112842349753217608e-01 8.664473047517659010e-01 4.541759411593925821e-01…
1.000000000000000000e+00 6.029205060128064453e-01 7.657348118069652321e-01 8.266437607371541763e-01 9.519756364204274846e-01 6.966265812900198640e-01 9.285491176011239078e-01 2.913478057160707180e-01 3.311728877088861434e-01 6.368889583007963928e-01 7.704201155708261251e-01 5.736373574886773907e-01 4.002811182258314004e-01 4.822739340933939745e-01 5.841792909573637615e-01 8.519444010620028096e-02…
2.277856135401986060e-01 5.927362482369511465e-01 4.816643159379407346e-01 2.150916784203044108e-02 -1.900564174894213143e-01 1.167136812411842250e-01 5.853314527503328257e-02 8.571932299012683387e-01 1.000000000000000000e+00 -6.290550070521854220e-01 -2.242242595204510192e+00 -1.639280677009872234e+00 -1.903737658674187427e+00 -2.258110014104370844e+00 -1.454160789844850310e+00 -1.78737658674188…
-3.778401838141435404e-02 -5.693132499361624327e-02 4.638754148583102976e-01 4.485575695685470876e-01 7.357671687515952019e-01 3.221853459280055176e-01 1.000000000000000000e+00 3.834567270870555267e-01 -2.637222364054124801e-01 -2.139392392136841847e-01 -2.407454684707691084e-01 -3.671176921113092351e-01 -9.905539954046435613e-02 -7.806995149348975316e-01 -1.067143221853459611e-01 -4.705131478172…
4.907132243684993456e-01 4.450222882615160191e-01 8.551263001485882587e-01 9.554234769687970363e-01 9.052748885586929806e-01 1.000000000000000000e+00 7.971768202080236065e-01 4.951708766716199084e-01 -1.511887072808323351e-01 3.714710252600320409e-03 -7.652303120356623856e-02 -1.523031203566122815e-01 -6.872213967310548954e-02 -7.763744427934617109e-02 -6.983655274888542208e-02 1.4858841010401278…
4.228143803407999335e-01 9.871062345148403638e-01 8.452748141780858093e-01 1.000000000000000000e+00 4.030945037164382905e-01 9.726955554431915285e-01 4.683217879354802937e-01 8.695454315619154384e-01 9.279466046417554903e-01 -6.335642412903887133e-02 -9.141932547909190077e-02 -2.239975729382619185e-02 -4.667037467765580011e-02 -1.102290539515595434e-02 -7.473327602770882261e-02 -4.894574505738979…
1.000000000000000000e+00 9.281560041053712462e-01 6.356483065343828676e-01 7.861785836469387112e-01 1.378720492644543993e-01 -6.397536777283591158e-02 -1.289770783441669955e-01 1.293191926103318679e-01 -6.842285323297009857e-04 -1.033185083817994149e-01 4.892234006158059645e-02 -1.607937050975050824e-02 -6.055422511118740275e-02 1.813205610673961077e-02 7.971262401642156825e-02 5.2343482723229729…
-3.033447458519886286e+00 -2.851725046089020665e+00 -1.212272846984461250e+00 -1.741638135370029872e+00 -1.184619436397157832e+00 -7.382143797735050139e-01 -6.592046352383480468e-01 -6.473531735580715374e-01 -2.729259942059523603e+00 -5.873057677113439901e-02 4.192783776665777173e-01 4.508822754806428579e-01 7.392678430339759688e-01 -2.500131682907560382e+00 -2.646299710297606467e+00 -2.685804582…
3.456773853452820844e-01 4.978914074855030902e-01 5.137058513442280816e-01 6.481286241433845685e-01 8.892988929889295013e-01 4.741697416974170465e-01 3.516078017923035537e-01 5.473115445440175364e-01 2.488139167105955785e-01 7.232472324723245860e-01 4.287032156035845420e-01 5.532419609910390612e-01 5.769636267791250495e-01 1.000000000000000000e+00 5.730100158144445510e-01 4.544016868740115567e-01…
2.645381984036490608e-01 2.449910408861381006e-01 3.573871966118256638e-01 4.233588532334258137e-01 3.964815116468474732e-01 3.867079328880924649e-01 1.000000000000000000e+00 3.109626975077373623e-01 3.427268284736926796e-01 1.863495683336044706e-01 2.865287506108484816e-01 3.182928815768038544e-01 3.280664603355597508e-01 3.818211435087145444e-01 2.205570939892492477e-01 4.233588532334258137e-01…
1.000000000000000000e+00 5.038056206088987743e-01 3.457259953161585520e-01 4.862412177985951933e-01 5.652810304449652490e-01 5.828454332552688300e-01 7.189695550351283826e-01 5.169789227166268208e-01 8.067915690866510614e-01 6.091920374707250341e-01 6.706674473067915088e-01 1.217798594847779581e-01 1.305620608899289437e-01 -1.285128805620603942e-01 -9.338407494145165022e-02 2.052107728337235482e-…
8.849391955098229179e-01 8.737137511693172653e-01 5.930776426566889414e-01 6.435921421889622129e-01 6.379794200187093312e-01 7.782974742750246033e-01 8.063610851262865697e-01 1.000000000000000000e+00 9.354536950420972996e-01 8.793264733395701471e-01 7.390084190832558741e-01 8.737137511693183756e-01 4.752104770813849188e-01 4.611786716557533805e-01 6.435921421889622129e-01 6.660430308699724078e-01…
