# Supplementary material for: Clocked stepping of an artificial protein walker along a DNA track
Source: Nat Nanotechnol. 2026 Jul 6;21(7):987–95. doi: 10.1038/s41565-026-02211-3 (PMC13379313; doi:10.1038/s41565-026-02211-3)
Supplement: Supplementary file 3 — Source data for Supplementary single-molecule data—Supplementary Figs. 4–7 and 9–12. [file 41565_2026_2211_MOESM3_ESM.zip › Nilsson_Supplementary_Data_2/Fig_S11_b.csv]

2.281060958585387488e-01 2.051186598417868989e-01 5.509539320614230407e-02 3.452768729641664258e-02 4.253140995812005332e-01 7.265704979060023661e-01 7.374592833876223441e-01 9.140995812005585641e-01 9.189390414146109132e-01 1.000000000000000000e+00 8.475570032573291890e-01 4.095858538855280950e-01 3.212657049790595964e-01 2.982782689623077466e-01 5.475104699860400270e-01 1.192182410423454492e-01…
7.855373728438743708e-01 1.000000000000000000e+00 8.464838567005752434e-01 7.493144626271563968e-01 6.067226890756303170e-01 3.330384785493143984e-01 2.841662980981864983e-01 3.554621848739495382e-01 2.830163644405130907e-01 3.658115877930120940e-01 4.687306501547989779e-01 6.446704997788591518e-01 6.049977885891200113e-01 1.691729323308271138e-01 4.383016364440513180e-02 4.417072091994692640e-01…
