# Supplementary material for: Clocked stepping of an artificial protein walker along a DNA track
Source: Nat Nanotechnol. 2026 Jul 6;21(7):987–95. doi: 10.1038/s41565-026-02211-3 (PMC13379313; doi:10.1038/s41565-026-02211-3)
Supplement: Supplementary file 3 — Source data for Supplementary single-molecule data—Supplementary Figs. 4–7 and 9–12. [file 41565_2026_2211_MOESM3_ESM.zip › Nilsson_Supplementary_Data_2/Fig_S5_timeaxis.csv]

0.000000000000000000e+00
7.008619999999999850e-01
1.399067000000000061e+00
2.099083999999999950e+00
2.798175000000000079e+00
3.498956000000000177e+00
4.199011999999999745e+00
4.897902000000000200e+00
5.598321000000000325e+00
6.299182000000000059e+00
6.998956999999999873e+00
7.699374999999999858e+00
8.399350999999999345e+00
9.099327000000000609e+00
9.799504999999999910e+00
1.049899800000000027e+01
1.119985900000000001e+01
1.189802500000000052e+01
1.259872499999999995e+01
1.329882199999999948e+01
1.399879800000000074e+01
1.469881400000000049e+01
1.539866999999999919e+01
1.609848500000000016e+01
1.679866200000000021e+01
1.749879899999999822e+01
1.819901700000000133e+01
1.889875100000000074e+01
1.959912999999999883e+01
2.029890500000000131e+01
2.099771399999999844e+01
2.169893700000000081e+01
2.239883299999999977e+01
2.309921100000000038e+01
2.379870499999999822e+01
2.449835900000000066e+01
2.519769099999999895e+01
2.589762699999999995e+01
2.659860899999999972e+01
2.729882599999999826e+01
2.799916500000000141e+01
2.869801400000000058e+01
2.939859399999999923e+01
3.009812700000000163e+01
3.079858600000000024e+01
3.149823999999999913e+01
3.219841799999999665e+01
3.289875599999999878e+01
3.359849100000000277e+01
3.429778300000000257e+01
3.499848300000000023e+01
3.569906199999999785e+01
3.639746900000000096e+01
3.709833100000000172e+01
3.779850799999999822e+01
3.849868500000000182e+01
3.919845999999999719e+01
3.989827499999999816e+01
4.059768799999999800e+01
4.129818699999999865e+01
4.199860600000000233e+01
4.269858200000000181e+01
4.339887999999999835e+01
4.409829299999999819e+01
4.479838999999999771e+01
4.549804400000000015e+01
4.619842200000000076e+01
4.689787499999999909e+01
4.759773100000000312e+01
4.829738499999999846e+01
4.899872899999999731e+01
4.969826199999999972e+01
5.039851999999999776e+01
5.109861699999999729e+01
5.179827099999999973e+01
5.249816700000000225e+01
5.319822299999999871e+01
