# Supplementary material for: Clocked stepping of an artificial protein walker along a DNA track
Source: Nat Nanotechnol. 2026 Jul 6;21(7):987–95. doi: 10.1038/s41565-026-02211-3 (PMC13379313; doi:10.1038/s41565-026-02211-3)
Supplement: Supplementary file 3 — Source data for Supplementary single-molecule data—Supplementary Figs. 4–7 and 9–12. [file 41565_2026_2211_MOESM3_ESM.zip › Nilsson_Supplementary_Data_2/Fig_S5_ATTO647N.csv]

-2.053915275994856043e-02 -2.708600770218225207e-01 2.682926829268271751e-01 8.459563543003858488e-01 -4.152759948652121613e-01 5.763799743260591413e-01 -1.676508344030806619e+00 -6.655969191270861840e-01 8.267008985879331640e-01 -7.329910141206686935e-01 2.779204107830552939e-01 -5.404364569961491727e-01 5.282413350449293166e-01 1.527599486521183103e-01 1.142490372272129823e-01 2.779204107830552…
-9.175627240143372498e-01 -1.102747909199522480e+00 8.602150537634416227e-02 -2.843488649940263957e-01 5.340501792114696888e-01 -1.827956989247303266e-01 -4.934289127837505062e-01 -4.038231780167271245e-01 -3.679808841099155847e-01 -2.903225806451605329e-01 -8.757467144563915173e-01 -6.786140979689357922e-01 -6.129032258064511796e-01 -3.201911589008357151e-01 -3.978494623655907669e-01 6.810035842…
7.461315280464225763e-01 5.357833655706006892e-01 1.005802707930375239e-01 -4.071566731141199602e-01 4.052224371373314704e-01 9.709864603481611622e-01 4.922630560928424881e-01 -5.087040618955530613e-01 8.186653771760169507e-01 8.259187620889779646e-01 -6.624758220502885431e-02 -1.110735009671182549e+00 -4.448742746615109989e-02 3.617021276595732693e-01 4.342359767891675881e-01 6.66344294003867299…
2.117545375972247276e-02 2.804667242869498534e-01 2.156439066551429917e-01 3.517718236819363797e-01 -2.186689714779609106e-01 -6.309420916162593318e-02 7.277441659464132240e-01 -1.927398444252372278e-01 -5.038893690579095974e-01 -2.445980985306822064e-01 -5.012964563526409179e-02 1.000000000000000000e+00 3.712186689714779830e-01 7.536732929991368790e-01 -1.797752808988777595e-01 -2.77009507346585…
-9.477434679334889589e-01 -3.064133016627092476e-01 -1.030878859857480734e+00 -4.845605700712567465e-01 -2.589073634204269725e-01 4.061757719714937931e-01 2.399049881235147119e-01 -1.282660332541573911e-01 3.800475059382610321e-02 6.437054631828962314e-01 1.425178147268497779e-02 -5.439429928741073006e-01 5.368171021377677876e-01 3.111638954869336837e-01 9.049881235154398906e-01 4.180522565320665…
7.593856655290104340e-01 -1.825938566552904041e-01 2.013651877133105783e-01 -1.979522184300341325e-01 -3.310580204778156843e-01 -2.491467576791811800e-01 5.802047781569921736e-02 -1.877133105802135729e-02 2.627986348122874349e-01 2.730375426621174315e-02 -2.389078498293513986e-01 2.679180887372013542e-01 5.341296928327644578e-01 -3.156996587030719836e-01 1.000000000000000000e+00 3.395904436860061…
7.755167958656322691e-01 7.545219638242885996e-01 6.576227390180877652e-01 4.557493540051674175e-01 6.156330749354004261e-01 5.219638242894057978e-01 4.864341085271310372e-01 5.655684754521956847e-01 6.640826873385013984e-01 6.527777777777777901e-01 5.219638242894057978e-01 5.268087855297157729e-01 7.448320413436686493e-01 7.270671834625324070e-01 6.608527131782939712e-01 9.434754521963815144e-01…
7.835237522549618472e-01 1.340950090198436695e-01 -2.988574864702328582e-01 1.972339146121477593e-01 4.137101623571860509e-01 5.490078171978362009e-01 2.423331328923644667e-01 3.415514131088399630e-01 -2.898376428141908878e-01 9.801563439566896019e-02 -1.725796752856280369e-01 2.242934455802771121e-01 -3.890559230306663285e-01 1.160553217077563148e-01 -1.094407696933239749e-01 4.40769693325315403…
4.589433481858690156e-01 4.080203691915979536e-01 6.912794398472312807e-01 5.735200509229794186e-01 3.411839592616170980e-01 5.385105028644181502e-01 1.852323360916613981e-01 4.016549968173138141e-01 6.053469127943990058e-01 2.425206874602165996e-01 4.844048376830045188e-01 6.690006365372384023e-01 5.989815404201148663e-01 2.234245703373652636e-01 4.239338001273078027e-01 2.552514322087849341e-01…
-1.943671766342154605e-01 1.863699582753814421e-01 -4.603616133518773079e-01 -2.256606397774690576e-01 -1.703755215577319043e-02 2.385257301808061947e-01 7.548678720445062273e-01 2.646036161335185710e-01 8.205841446453507326e-02 5.410292072322659962e-01 -3.143254520166886556e-01 -6.220445062586927865e-01 2.072322670375525977e-01 2.906815020862309473e-01 -1.057023643949927677e-01 1.968011126564670…
-2.742980561555096175e-01 3.736501079913598922e-01 -1.619870410364759351e-03 5.815334773218164832e-01 -3.401727861771113026e-02 7.127429805615678737e-02 -2.591792656587342536e-02 -2.446004319654425108e-01 1.657667386609077698e-01 -2.149028077753798172e-01 7.327213822894180772e-01 -2.742980561555096175e-01 -7.451403887689075911e-02 2.818574514038881818e-01 1.684665226781869862e-01 2.22462203023758…
5.337078651685378539e-01 1.000000000000000000e+00 -1.067415730337065299e-01 4.719101123595496605e-01 2.078651685393255455e-01 2.359550561797751078e-01 1.292134831460680366e-01 -5.842696629213468551e-01 -5.617977528089858341e-02 -1.460674157303363252e-01 2.696629213483137111e-01 -1.235955056179779271e-01 -1.629213483146056407e-01 -4.494382022471902216e-01 3.932584269663030874e-02 -4.83146067415728…
5.153473344103425280e-01 7.495961227786787084e-01 1.000000000000000000e+00 3.069466882068026467e-02 1.033925686591274373e-01 -8.578352180936997806e-01 1.680129240710820926e-01 4.991922455573526984e-01 4.345718901453980432e-01 4.991922455573526984e-01 -8.578352180936997806e-01 -3.731825525040374791e-01 -6.155088852988710446e-01 4.668820678513729283e-01 -2.439418416801281964e-01 5.47657512116317413…
1.931385006353233957e-01 4.536213468869123022e-01 -5.819567979669642011e-01 -4.930114358322740253e-01 8.411689961880572941e-01 6.378653113087672244e-01 -1.016518424396438934e-02 5.997458703939012592e-01 -6.099110546378633257e-02 2.185514612452355288e-01 7.395171537484110935e-01 4.663278271918683826e-01 6.505717916137232493e-01 6.696315120711562319e-01 3.710292249047013602e-01 6.696315120711562319…
1.744880546075092409e-01 -1.710750853242322123e-01 -3.630546075085337998e-01 8.105802047782139849e-03 6.160409556313991564e-01 -5.166382252559736932e-01 1.936860068259389500e-01 -6.062286689419796870e-01 6.416382252559736932e-01 2.512798634812279941e-01 3.280716723549491065e-01 1.424914675767923189e-01 4.560580204778168500e-01 1.808873720136516816e-01 -1.838737201365194529e-01 -3.8865187713310594…
1.000000000000000000e+00 4.595343680709525480e-01 3.547671840354801182e-02 4.678492239467859637e-01 -1.973392461197346626e-01 2.217294900220597147e-03 1.019955654101997733e-01 -2.888026607538805024e-01 6.873614190687235559e-02 -3.104212860310374619e-02 2.017738359201789455e-01 2.932372505543247021e-01 -2.222838137472287201e-01 2.184035476718395596e-01 -2.305986696230590272e-01 4.59534368070952548…
-1.283185840707946612e-01 -1.415929203539810777e-01 1.172566371681431768e-01 -5.199115044247782924e-01 -4.336283185840701937e-01 1.703539823008864418e-01 -3.805309734513269149e-01 -2.079646017699107452e-01 -4.668141592920350136e-01 3.628318584070809871e-01 -6.991150442477889193e-01 -2.477876106194675798e-01 -3.008849557522108031e-01 7.743362831858389972e-02 -4.535398230088485971e-01 -5.4646017699…
-2.395498392282967015e-01 -1.864951768488740669e-01 -1.816720257234728242e-01 -1.720257234726685625e-01 3.633440514469445937e-01 1.800643086816723082e-01 3.922829581993574344e-01 -3.842443729903536886e-01 1.173633440514471882e-01 9.324758842443739426e-02 2.717041800643084648e-01 2.524115755627016622e-01 3.054662379421229160e-02 -3.649517684887468860e-01 2.572347266881029326e-01 1.0771704180064291…
8.264462809915792615e-03 -8.126721763085584249e-02 5.179063360881565048e-01 -2.809917355371919223e-01 6.418732782369134249e-01 4.628099173553743007e-01 -7.975206611570248016e-01 -6.873278236914603934e-01 -1.363636363636380744e-01 -4.325068870523420261e-01 -6.873278236914603934e-01 -2.396694214876021745e-01 3.581267217630896421e-02 5.041322314049599962e-01 -8.870523415977964454e-01 -3.705234159779…
2.910185649774073985e-02 -1.440040140491711529e-01 1.000000000000000000e+00 2.849974912192687060e-01 -1.741093828399401244e-01 1.419969894631202267e-01 -1.605619668840994538e-02 -9.131961866532960215e-02 -3.020572002007013146e-01 5.785248369292538273e-01 1.946813848469645669e-01 -1.741093828399401244e-01 -6.874059207225426127e-02 4.656297039638742641e-01 -1.138986452584049569e-01 -3.4721525338685…
-1.538461538461532996e-01 -2.682771773680874272e-01 -1.633820724729796725e-01 8.455181182454125921e-02 2.733630006357245026e-02 1.703750794659891765e-01 -2.968849332485700709e-01 1.989828353464718202e-01 -7.260012714558167213e-01 2.561983471074371077e-01 1.799109980928155772e-01 2.466624284806107348e-01 1.703750794659891765e-01 1.000000000000000000e+00 9.713922441195174118e-01 1.89446916719645447…
-1.061159650516281916e+00 -1.216044479745829188e+00 -1.198173153296266280e+00 -1.710484511517076145e+00 -1.216044479745829188e+00 -1.162430500397138688e+00 -1.132644956314533102e+00 -1.216044479745829188e+00 2.672756155679119616e-01 6.473391580619432262e-02 1.719618745035755292e-01 4.519459888800623770e-01 1.421763304209679168e-01 1.481334392374903386e-01 5.353455123113584069e-01 2.31532962668786…
6.442174515235454813e-01 6.805747922437677122e-01 6.727839335180041402e-01 4.546398891966748623e-01 3.559556786703597098e-01 1.533933518005536623e-01 5.195637119113576397e-01 5.507271468144041560e-01 7.429016620498606338e-01 5.039819944598324941e-01 6.597991689750687394e-01 6.857686980609414285e-01 7.792590027700828648e-01 4.806094182825476069e-01 5.559210526315778722e-01 1.000000000000000000e+00…
-1.387434554973822065e-01 2.833769633507842167e-01 -5.706806282722524104e-01 -8.965968586387397521e-02 -1.387434554973822065e-01 -1.308900523561340760e-03 8.507853403142480453e-03 -1.356020942408380447e+00 -4.057591623036575085e-02 -3.645287958115193128e-01 -4.332460732984315666e-01 -6.786649214659691287e-01 -8.946335078534060070e-01 4.502617801047129054e-01 -1.092931937172779977e-01 5.5824607329…
-3.260294673214951811e-01 1.953154514544764853e-01 3.086513033622972357e-01 1.046467699282207092e-01 2.123158292406512604e-01 -8.235738571968309607e-02 1.103135625236109085e-01 2.349829996222141393e-01 1.953154514544764853e-01 3.029845107669070225e-01 4.729882886286381205e-01 4.616547034378535308e-01 3.709860219115977964e-01 6.497922176048302745e-02 3.143180959576873934e-01 6.543256516811496448e-…
-7.594936708860791641e-02 -2.658227848101265556e-01 -6.455696202531638894e-01 -9.168173598553353010e-01 -1.301989150090408776e-01 5.117540687160934132e-01 3.128390596745037611e-01 -2.748643761301975963e-01 -5.913200723327309838e-01 -3.978300180831706445e-02 -2.477396021699811435e-01 1.000000000000000000e+00 2.766726943942129369e-01 4.122965641952986426e-01 3.490054249547913101e-01 -1.052441229656…
3.681619256017515385e-01 4.814004376367666399e-02 3.763676148796497034e-01 2.861050328227575101e-01 1.055798687089730820e-01 5.076586433260389386e-01 -4.359956236323863088e-01 9.737417943107186391e-02 -2.636761487965000317e-01 2.352297592997906403e-02 6.881838074398263227e-01 6.061269146608323499e-01 1.466083150984670569e-01 4.420131291028442933e-01 4.091903719912485249e-01 -7.494529540481437158e…
-3.748326639892896744e-02 -8.674698795180740829e-01 3.574297188755009014e-01 -4.123159303882211191e-01 2.637215528781791107e-01 -2.784471218206164278e-01 -9.103078982597281876e-02 1.000000000000000000e+00 -4.390896921017405918e-01 1.298527443105744195e-01 -5.127175368139246237e-01 3.507362784471216854e-01 5.582329317269054680e-01 5.515394912985287501e-01 -7.764390896920939089e-02 -2.9183400267737…
-1.616924820551578768e-01 8.311295806573455389e-03 3.483188515300361110e-01 -4.960332451832261680e-01 2.406497922176033533e-01 5.636569701548933553e-01 3.596524367208165374e-01 -2.240272006044585484e-01 3.993199848885543024e-01 2.463165848129956481e-01 8.764639214204682227e-02 -3.656970154892325575e-01 -2.863619191537591924e-01 -2.466943709860214551e-01 -2.296939931998487339e-01 -3.26029467321496…
-5.070328198258543528e-01 -8.084393837910274216e-01 -4.266577361018089043e-01 1.761553918285335696e-01 -1.682518419290022660e+00 -4.065639651707966262e-01 -1.220361687876762469e+00 -6.175485599464199948e-01 -6.275954454119242465e-01 -8.184862692565316733e-01 -3.362357669122592041e-01 -6.677829872739451389e-01 -8.285331547220396997e-01 2.866711319490955479e-01 -1.553918285331560845e-01 -8.78767582…
5.648734177215198882e-01 3.037974683544306109e-01 5.094936708860760000e-01 4.462025316455699442e-01 4.145569620253154453e-01 3.117088607594927785e-01 3.987341772151882235e-01 -2.104430379746828894e-01 1.772151898734184994e-01 1.297468354430367787e-01 -3.639240506329198543e-02 -4.003164556962010567e-01 1.772151898734184994e-01 2.088607594936700562e-01 -7.594936708860863805e-02 5.174050632911381120…
-7.966728280961187236e-01 -3.031423290203322796e-01 3.789279112754148082e-01 -8.687615526802221488e-01 -9.408502772643255740e-01 -8.410351201478725169e-01 -5.304990757855799766e-01 -5.304990757855799766e-01 -1.312384473197798496e-01 -9.574861367837337323e-01 -9.852125693160793674e-01 -6.303142329020330337e-01 -4.639556377079472882e-01 -1.595194085027723085e+00 -9.242144177449174158e-01 -7.0794824…
-1.026397515527954329e+00 -8.866459627329212889e-01 -4.813664596273216356e-02 -4.673913043478267748e-01 -2.927018633540366399e-01 -1.878881987577651347e-01 -5.722049689441025544e-01 -1.038043478260871844e+00 2.080745341614899102e-01 -5.954968944099378048e-01 -1.189440993788822398e+00 2.895962732919261651e-01 4.503105590062170954e-02 -6.770186335403740596e-01 9.161490683229649157e-02 -1.4130434782…
-8.465608465608463751e-02 -4.197530864197546174e-01 -5.343915343915360827e-01 -2.786596119929472537e-01 -3.174603174603268102e-02 1.798941798941784131e-01 -4.638447971781323176e-01 -7.636684303350989023e-01 -9.347442680775887303e-02 -7.724867724867731100e-01 -1.169312169312169303e+00 -3.932980599647286635e-01 -4.285714285714288807e-01 -3.580246913580251711e-01 -1.816578483245143150e-01 3.29805996…
-1.065573770491804323e-01 -4.227166276346608909e-01 2.915690866510532442e-01 -1.170960187353625205e-03 1.159250585480099821e-01 -1.288056206089041762e-02 2.447306791569082152e-01 -2.002341920374704487e-01 -1.768149882903968795e-01 -1.709601873536295558e-01 -2.880562060889931830e-01 3.395784543325459232e-02 1.744730679156917819e-01 1.000000000000000000e+00 1.451990632318508889e-01 -2.9391100702576…
-4.450704225352111743e-01 -1.408450704225466463e-02 2.478873239436614750e-01 2.816901408450714350e-01 3.915492957746490865e-01 -3.943661971830993984e-01 -3.436619718309875671e-01 8.732394366197204771e-02 -1.450704225352114962e+00 -9.943661971830993762e-01 -1.078873239436621168e+00 -7.154929577464813617e-01 -1.400000000000003020e+00 -8.676056338028198534e-01 -6.056338028169037102e-01 -9.8591549295…
3.488372093023267007e-01 -2.945736434108515711e-01 -2.868217054263565435e-01 -1.240310077519382187e-01 -3.875968992248154249e-02 3.565891472868217282e-01 -1.550387596899211462e-01 5.271317829457350390e-01 -5.426356589147294240e-01 1.000000000000000000e+00 2.403100775193792449e-01 -1.550387596899361828e-02 -3.100775193798365956e-02 -2.945736434108515711e-01 -2.325581395348828018e-01 -6.66666666666…
2.166212534059947237e-01 2.574931880108985993e-01 1.348773841961844744e-01 -1.035422343324248207e-01 2.779291553133505510e-01 1.621253405994554087e-01 -5.531335149863775280e-01 -3.623978201634885377e-01 9.523160762942771695e-01 -1.920980926430515545e-01 -1.171662125340602878e-01 -2.179836512261707285e-02 -2.861035422343354701e-02 -1.716621253405996306e-01 2.166212534059947237e-01 3.93732970027248…
4.996873045653537071e-01 6.435272045028150867e-01 5.153220762976865599e-01 6.185115697310827887e-01 6.185115697310827887e-01 9.781113195747349609e-01 7.936210131332085416e-01 3.214509068167606398e-01 5.121951219512193010e-01 8.217636022514080985e-01 3.714821763602251803e-01 6.966854283927456093e-01 6.747967479674794600e-01 5.559724828017515996e-01 6.278924327704822339e-01 3.621013133208257351e-01…
9.553039332538734163e-01 3.206197854588798135e-01 5.441001191895129541e-01 -1.174016686531590831e-01 1.150178784266980420e-01 -1.174016686531590831e-01 1.954707985697272943e-01 -1.191895113230529010e-03 -6.269368295589999862e-01 -1.442193087008344088e-01 -1.442193087008344088e-01 1.418355184743733677e-01 -1.889153754469610202e-01 -3.694874851012984462e-02 -3.140643623361136227e-01 6.3349225268176…
-5.641711229946539952e-01 2.379679144385027645e-01 -8.449197860962557316e-01 -1.931818181818165392e-01 -1.931818181818165392e-01 -6.744652406417120938e-01 -9.251336898395746688e-01 -3.275401069518592279e-02 5.187165775401081369e-01 1.778074866310171975e-01 -1.055481283422462502e+00 2.479946524064157998e-01 -3.034759358288783293e-01 -7.286096256684543304e-02 -8.348930481283426408e-01 -1.2660427807…
-3.503184713375821074e-02 7.691082802547775099e-01 1.560509554140118438e-01 -3.184713375795064812e-03 -6.687898089171842586e-02 5.063694267515918002e-01 -1.624203821656049207e-01 3.789808917197450833e-01 5.700636942675151309e-01 -8.280254777069999406e-02 -2.818471337579623315e-01 6.337579617834384615e-01 -6.878980891719733703e-01 -7.197452229299364790e-01 -2.898089171974516653e-01 -8.073248407643…
-6.568181818181826337e-01 3.386363636363636243e-01 -7.045454545454576945e-02 -1.590909090909135501e-02 4.545454545454558071e-01 -3.704545454545463135e-01 2.568181818181832776e-01 1.750000000000003775e-01 -3.022727272727276371e-01 -1.113636363636359428e-01 -7.045454545454576945e-02 -5.818181818181831222e-01 -7.522727272727272041e-01 -2.749999999999991895e-01 1.068181818181817289e-01 -3.84090909090…
1.294642857142850323e-01 -1.183035714285717160e-01 -6.941964285714291583e-01 -9.486607142857159669e-01 -5.401785714285715079e-01 -4.531250000000000000e-01 -4.196428571428569287e-01 6.249999999999889672e-02 -9.151785714285627649e-02 -5.133928571428557353e-02 2.232142857142850947e-03 4.910714285714364719e-02 -2.187500000000009437e-01 -1.183035714285717160e-01 -2.455357142857139130e-01 -4.1294642857…
-4.803149606299218499e-01 1.496062992125991309e-01 2.125984251968509320e-01 1.023622047244081013e-01 -3.937007874015628628e-02 -1.653543307086599023e-01 1.000000000000000000e+00 1.023622047244081013e-01 1.811023622047235881e-01 5.118110236220463349e-01 -4.960629921259826491e-01 2.440944881889783036e-01 6.456692913385831956e-01 -8.661417322834441546e-02 2.362204724409551829e-02 -1.4960629921259913…
7.642991829038330298e-01 3.164676304211176405e-01 1.609050911376478099e-01 1.467630421118781558e-01 -3.708359522312926898e-02 3.211816467630420058e-01 3.023255813953479865e-01 -3.236957888120662458e-02 -2.256442489000628215e-01 1.609050911376478099e-01 -1.879321181646764483e-01 7.265870521684449912e-01 9.490886235072386323e-02 1.000000000000000000e+00 -1.502199874292901027e-01 9.49088623507221285…
6.353702051739519296e-01 6.270071364852803919e-01 6.755129348795710920e-01 7.424174843889380648e-01 6.855486173059759381e-01 6.102809991079386487e-01 5.199598572702942567e-01 4.747992863514713946e-01 3.493532560214088756e-01 5.701382694023194864e-01 4.212756467439782715e-01 3.978590544156995756e-01 6.604594112399638783e-01 7.808876003568240298e-01 4.681088314005344420e-01 4.497100802854593904e-01…
6.639004149377641939e-02 -1.203319502074677305e-01 -5.809128630705301388e-02 7.417012448132717650e-02 5.176348547717838366e-01 -1.358921161825721313e-01 -5.404564315352692327e-01 9.751037344398233442e-02 2.997925311203308851e-01 3.075726141078845011e-01 -4.159751037344397995e-01 1.597510373443999099e-01 -4.782157676348545161e-01 -1.358921161825721313e-01 -3.070539419087147670e-01 -6.0269709543568…
-3.773584905660515298e-02 -3.259958071278841740e-01 6.226415094339649015e-01 5.230607966457014868e-01 5.964360587002102143e-01 9.004192872117404711e-01 2.872117400419281763e-01 -3.364779874213837396e-01 -1.477987421383642475e-01 -9.392033542976964133e-01 4.916142557651989597e-01 -1.038784067085956053e+00 8.689727463312378886e-01 5.649895178197076318e-01 5.020964360587023556e-01 1.0000000000000000…
5.032861476238637000e-01 -2.550556117290205815e-01 7.861476238624805213e-02 -1.640546006066735951e-01 -4.446410515672423736e-01 -4.180990899898910373e-01 -4.598078867542979009e-01 -5.659757330637031902e-01 6.723963599595501883e-02 -5.030333670374332461e-02 2.454499494438809604e-01 -8.442871587462240368e-02 -3.134479271991974514e-02 3.933265925176931410e-01 2.780586450959334367e-03 -3.892821031344…
-6.586151368760079228e-01 -6.344605475040276943e-01 -5.619967793880840112e-01 -1.012882447665058638e+00 -6.264090177133656567e-01 -7.713365539452501363e-01 2.028985507246368614e-01 1.304347826086960926e-01 -1.916264090177121904e-01 -8.115942028985515533e-01 4.202898550724650795e-01 6.054750402576509760e-01 -3.929146537842192477e-01 -9.806763285024162613e-01 -1.111111111111123539e-01 -3.8647342995…
-6.948968512486511373e-02 -9.771986970683318313e-03 -1.454940282301846743e-01 -2.269272529858854803e-01 6.623235613463623883e-02 1.000000000000000000e+00 -3.137893593919655610e-01 2.725298588490778773e-01 4.353963083604774909e-01 1.476655808903370448e-01 -3.691639522258358813e-02 4.733984799131382704e-01 8.794788273615725127e-02 -2.812160694896860269e-01 3.365906623235671163e-02 -5.68946796959826…
6.298054105363072308e-01 -6.089226388229727061e-01 2.467963929758039757e-02 1.599430469862365700e-01 -3.099193165638340353e-01 8.163265306122524656e-02 -9.435215946843871215e-01 -1.091599430469795788e-02 -3.455149501661123890e-01 1.599430469862365700e-01 -4.238253440911263215e-01 3.308020882771711135e-01 5.087802562885629376e-01 9.857617465590907679e-01 -3.939250118652169730e-02 9.587090650213711…
-4.223512336719886240e-01 -1.611030478955002843e-01 -1.465892597968058986e-01 1.799709724238031383e-01 3.468795355587819262e-01 -1.075471698113209307e+00 -8.142235123367210781e-01 -8.577648766328015428e-01 -1.611030478955002843e-01 -4.005805515239483361e-01 4.992743105950636640e-01 6.386066763425336801e-02 7.822931785195922361e-01 -9.738751814223512993e-01 -4.499274310595053478e-02 -8.43251088534…
-1.345890410958900718e+00 -4.668949771689488992e-01 -7.865296803652941371e-01 -6.324200913241994071e-01 -1.130136986301365914e-01 -8.664383561643819176e-01 -2.739726027397191774e-02 -3.755707762557074503e-01 -2.499999999999988065e-01 -2.842465753424638364e-01 -1.643835616438341363e-01 1.267123287671228227e-01 -5.468036529680346813e-01 4.977168949771676454e-01 4.235159817351586975e-01 2.9223744292…
-9.486081370449709338e-01 -7.987152034261245648e-01 -4.668094218415413388e-01 -6.702355460385465147e-01 -7.665952890792300245e-01 -1.241970021413278669e-01 9.464668094218411376e-01 6.573875802997865003e-01 6.573875802997865003e-01 -5.631691648822287899e-01 -1.884368308351169197e-01 -1.563169164882223794e-01 6.680942184154167185e-01 2.933618843683087341e-01 -2.098501070663812418e-01 -3.49036402569…
-3.636363636363625917e-01 -2.272727272727266198e-02 -1.244318181818181879e+00 1.524621212121211322e-01 -4.772727272727259051e-01 -3.825757575757579021e-01 -6.382575757575746911e-01 -3.731060606060602747e-01 -4.962121212121212155e-01 -1.742424242424237546e-01 -7.007575757575808251e-02 -1.410984848484833909e-01 -2.168560606060589424e-01 1.998106060606065493e-01 9.005681818181817677e-01 -1.458333333…
-4.542343883661251192e-01 3.336184773310572199e-02 1.000000000000000000e+00 2.386655260906757614e-01 7.613344739093320934e-02 6.757912745936582588e-02 -1.035072711719409733e-01 -3.686911890504701583e-01 3.028229255774154138e-01 4.910179640718569938e-01 3.156544054747665307e-01 -2.651839178785338896e-02 2.814371257485032696e-01 1.488451668092402591e-01 3.071000855431991194e-01 2.044482463644156645…
6.807628524046442919e-01 8.963515754560539284e-01 5.149253731343281792e-01 4.610281923714757979e-01 2.910447761194039917e-01 3.117744610281919515e-01 6.932006633499177006e-01 6.268656716417918551e-01 2.744610281923717809e-01 3.366500829187403232e-01 6.558872305140959202e-01 6.268656716417918551e-01 6.351575456053064617e-01 1.000000000000000000e+00 7.139303482587071592e-01 4.610281923714757979e-01…
1.000000000000000000e+00 4.915254237288123051e-01 9.245233050847462275e-01 6.742584745762704168e-01 -4.078389830508387381e-02 3.405720338983047046e-01 9.523305084745771198e-01 7.179555084745766758e-01 -1.694915254237245802e-02 2.674788135593083108e-02 -3.784427966101691632e-01 -2.950211864406777074e-01 -4.459745762711868067e-01 1.220868644067794467e-01 -2.513241525423729472e-01 -1.917372881355929…
-6.711409395972948999e-02 1.140939597315460963e-01 3.355704697986586216e-01 2.449664429530226950e-01 7.684563758389291177e-01 2.449664429530226950e-01 4.664429530201352758e-01 1.442953020134247477e-01 -1.677852348993051287e-02 2.953020134228179772e-01 -1.979865771812061026e-01 -1.979865771812061026e-01 1.241610738255043977e-01 2.852348993288596479e-01 3.355704697986586216e-01 5.067114093959759202…
4.189080690485741942e-01 4.640706543556811225e-01 3.827780008028904279e-01 6.657968687274185005e-01 6.838619028502603836e-01 8.283821758329976692e-01 8.554797270172627144e-01 9.578482537133674590e-01 6.928944199116813252e-01 7.681653954235254655e-01 2.503010839020462508e-01 3.346045764753113327e-01 4.490164592533114063e-01 7.711762344439976324e-01 9.608590927338418464e-01 1.000000000000000000e+00…
4.111075646345331291e-01 5.834663262049130106e-01 5.547398659431836965e-01 5.643153526970957623e-01 4.206830513884452505e-01 1.956591126715590545e-01 2.052345994254712036e-01 2.435365464411092251e-01 3.440791573571656548e-01 -1.299074369613800739e-01 7.270986275135635779e-01 1.094797318863708485e-01 2.243855729332884519e-01 5.978295563357777231e-01 -2.496010213852537518e-01 -1.059687200766031984e…
-1.627687665032069853e-01 -3.127121840814787723e-01 -4.287061486231616425e-01 1.314598264805729166e-01 -2.419841569219156607e-01 1.320256506977436715e-03 3.153526970954336761e-01 -7.738589211618249752e-01 1.229724632214273666e-01 -5.107506601282522096e-01 2.757450018860810315e-01 2.814032440588447037e-01 -1.571105243304399268e-01 -2.476423990946793607e-01 2.961146737080268612e-02 -7.6254243681629…
-3.398755385351822506e-02 2.604116802297760658e-01 -4.935375777884166704e-01 -5.725227381522265402e-01 1.814265198659635037e-01 5.935854475825780990e-02 -4.834849210148439019e-02 2.345619913834374667e-02 -3.140258496888463369e-01 -1.201531833413125167e-01 2.101483963618958339e-01 -2.924844423168984076e-01 1.598851124940156021e-01 2.891335567257057315e-01 7.127812350406900199e-01 2.532312111057916…
1.531223267750219663e-01 1.659538066723683369e-01 -8.733960650128335113e-01 2.044482463644121117e-01 -8.349016253207897087e-01 -6.680923866552633816e-01 -5.141146278870833974e-01 2.301112061591095714e-01 2.172797262617632286e-01 5.047048759623690151e-02 8.460222412318247898e-01 -1.548331907613332559e-01 -2.061591103507281753e-01 3.584260051325920959e-01 8.896492728828071794e-02 -3.344739093242106…
6.982591876208897874e-01 5.822050290135390993e-01 -6.769825918762110983e-02 -2.417794970986450742e-01 -2.301740812379116929e-01 -8.510638297872329117e-02 5.996131528046513143e-02 2.224371373307535982e-01 2.804642166344289422e-01 -3.926499032882001528e-01 6.924564796905231523e-01 -3.810444874274667715e-01 -4.100580270793044990e-01 -4.970986460348154057e-01 -3.752417794970979714e-01 1.4700193423597…
2.533783783783786769e-01 4.324324324324321789e-01 2.347972972972971195e-01 8.496621621621617271e-01 4.983108108108105228e-01 5.084459459459454989e-01 4.746621621621615050e-01 5.287162162162153400e-01 6.182432432432426461e-01 5.658783783783783994e-01 4.189189189189180818e-01 4.831081081081081141e-01 4.290540540540542791e-01 8.243243243243244534e-01 4.172297297297297702e-01 6.706081081081082251e-01…
1.417910447761190074e-01 -2.748756218905484827e-01 -4.863184079602002052e-01 -8.532338308457709797e-01 6.716417910447856909e-02 -8.345771144278608666e-01 -4.925373134328361324e-01 5.087064676616921410e-01 -1.007462686567169863e-01 -8.208955223880688712e-02 -1.069651741293529273e-01 -4.303482587064675902e-01 -8.830845771144281431e-02 -3.868159203980091054e-01 -8.967661691542294644e-01 1.2935323383…
-5.618448637316583172e-01 1.299790356394101842e-01 5.807127882599594226e-01 -1.033542976939204827e+00 2.243186582809232332e-01 -1.320754716981128452e-01 -2.054507337526222943e-01 3.501048218029322867e-01 -2.473794549266232212e-01 -4.884696016771488680e-01 3.186582809224300372e-01 9.853249475890793474e-02 -4.255765199161444245e-01 -1.949685534591173719e-01 2.452830188679268331e-01 -3.3123689727463…
-9.781357882625683550e-03 -8.745684695051848812e-02 -3.377445339470662722e-01 -4.430379746835157173e-02 -8.124280782508641607e-01 -1.218066743383200645e+00 -5.707710011507478587e-01 -5.621403912543163628e-01 -1.235327963176066968e+00 -1.321634062140394361e+00 -1.045454545454548967e+00 -1.088607594936709555e+00 1.283084004602969841e-01 6.375143843498272123e-01 -7.865362485615665644e-01 -1.27848101…
-2.690879075526206865e-01 -3.619479983491544206e-01 -2.628972348328503794e-01 -9.500619067271967033e-01 2.323565827486582247e-01 -4.857614527445304198e-01 -2.752785802723886621e-01 -3.929013619479989616e-01 -7.210070160957486873e-01 -2.381345439537761177e-01 7.758976475443762899e-02 -2.876599257119269448e-01 -2.381345439537761177e-01 -2.009905076351635456e-01 -4.362360709863795649e-01 -1.26702434…
-3.546255506607936536e-01 -6.602422907488988413e-01 -1.729074889867845966e-01 -3.174559471365637209e-01 -3.463656387665201564e-01 -3.546255506607936536e-01 -5.280837004405292134e-01 -4.487885462555091243e-02 6.076541850220255059e-01 5.746145374449345145e-01 -2.307268722466959410e-01 -4.702643171806163425e-01 -1.439977973568281611e-01 4.548458149779743831e-01 3.846365638766520156e-01 4.54845814977…
7.410894418291869012e-01 9.125756556825823651e-01 6.973772696704780838e-01 7.410894418291869012e-01 7.612642905178214070e-01 5.494283792871558214e-01 7.074646940147952812e-01 8.991257565568252508e-01 5.023537323470070870e-01 5.830531271015474415e-01 4.586415601882982696e-01 2.098184263618024237e-01 1.000000000000000000e+00 9.831876260928054112e-01 6.166778749159377293e-01 7.848016139878957187e-01…
-9.464210966931760893e-01 -8.836333193804926101e-01 -7.392214315613211406e-01 -7.015487651737118968e-01 -5.069066555043940658e-01 -8.622854750941667812e-02 -4.064462118041014538e-01 3.934700711594794897e-02 -6.638760987861027640e-01 -2.620343239849299288e-01 -3.624947676852225964e-01 -3.248221012976134081e-01 -5.445793218920055301e-01 -8.961908748430298388e-01 -1.021766429468396797e+00 -4.0644621…
2.388613861386120196e-01 -5.816831683168405265e-02 1.274752475247526995e-01 -3.366336633663357669e-01 3.595297029702952396e-01 6.194306930693059821e-01 -7.079207920792093267e-01 1.460396039603970575e-01 3.224009900990099098e-01 -2.066831683168320888e-01 3.688118811881191395e-01 5.321782178217868836e-02 -3.180693069306948506e-01 -7.673267326732841065e-02 3.465346534653433036e-02 1.3675742574257318…
7.347665691387862408e-01 8.244498155450956656e-01 9.179493703091207157e-01 6.355425518381884187e-01 9.160412161302625700e-01 7.557562651062201819e-01 8.435313573336723492e-01 9.084085994148316523e-01 7.862867319679425204e-01 7.672051901793659479e-01 8.893270576262550797e-01 5.763897722936011103e-01 9.160412161302625700e-01 6.450833227324767050e-01 8.053682737565190930e-01 8.587965907645327412e-01…
1.302621127879271534e-01 7.069102462271634191e-02 -7.633042096902308282e-01 -2.867355043685486660e-01 -8.467037331215269136e-01 2.851469420174744251e-01 -8.824463860206525068e-01 -2.867355043685486660e-01 -7.156473391580604471e-01 -9.610802223987134629e-02 -2.390786338363782293e-01 -4.177918983320106916e-01 -2.271644162033378267e-01 -5.726767275615579633e-01 -5.131056393963471240e-01 -5.965051628…
-5.620155038759522270e-02 2.635658914728679081e-01 1.957364341085292003e-01 3.798449612403113074e-01 -4.050387596899218678e-01 1.279069767441869121e-01 -8.604651162790696306e-01 -6.182170542635675448e-01 -2.596899224806221151e-01 1.375968992248056966e-01 -2.209302325581397608e-01 -2.209302325581397608e-01 -5.600775193798440688e-01 -3.468992248062019446e-01 -1.531007751937974726e-01 1.472868217054…
-6.852323360916616757e-01 6.228516868236785298e-01 -8.847867600254552545e-02 -2.842138765117772636e-01 -4.560789306174389823e-01 -3.510502864417556768e-01 -1.887332908975183909e-01 2.609802673456230668e-02 -7.415658816040704426e-02 8.615531508593257115e-01 2.027371101209415882e-01 4.080203691915977871e-01 6.180776575429645092e-01 6.419478039465309482e-01 2.075111394016555810e-01 6.323997453851030…
-3.618677042801571875e-01 1.147859922178981751e-01 -4.494163424124513195e-01 2.704280155642012629e-01 9.416342412451372823e-01 3.696498054474663814e-02 -9.922178988326764426e-02 -7.976653696498245405e-02 -1.867704280155653707e-01 1.147859922178981751e-01 6.984435797665364820e-01 2.704280155642012629e-01 -4.202334630350199607e-01 3.696498054474663814e-02 7.957198443579768243e-01 4.8443579766537064…
-4.516129032258063836e-01 -5.501792114695333025e-01 -9.318996415770706976e-02 5.698924731182808401e-01 1.218637992831558409e-01 3.189964157706096093e-01 3.225806451613018322e-02 -3.709677419354852623e-01 -1.290322580645153483e-01 -9.265232974910383446e-01 -6.666666666666659635e-01 3.010752688172038671e-01 6.810035842293846176e-02 -3.978494623655923212e-01 -3.082437275985666636e-01 5.3763440860231…
-2.015257469802911039e-01 -2.034329307056551017e-02 -4.685314685314680982e-01 5.136681500317884508e-01 4.087730451366808349e-01 -1.347743165924994990e-01 3.610934520025419481e-01 -3.731722822631903247e-01 -3.731722822631903247e-01 -6.878575969485062336e-01 -2.110616656071210018e-01 9.408773045136849256e-02 -2.682771773680862060e-01 6.471710108073751577e-01 3.897012078830280890e-01 2.0851875397329…
-6.453900709219863030e-01 3.191489361702136707e-01 2.553191489361721911e-01 7.943262411347516982e-01 2.127659574468085679e-01 -6.453900709219863030e-01 -5.744680851063829197e-01 2.269503546099297664e-01 3.475177304964560676e-01 3.971631205673763487e-01 1.000000000000000000e+00 -3.404255319148948300e-01 5.390070921985805619e-01 -4.255319148936263091e-02 5.106382978723407184e-01 7.02127659574467766…
-2.544080604534018630e-01 1.763224181360193155e-01 -3.148614609571800393e-01 2.292191435768262675e-01 -1.259445843828642039e-02 -4.282115869017651955e-01 2.745591939546591642e-01 -7.078085642317395454e-01 -1.335012594458455382e-01 -3.602015113350129916e-01 6.297229219143420098e-02 1.612090680100740636e-01 3.954659949622155168e-01 -8.816120906800982426e-02 -4.886649874055433163e-01 1.0000000000000…
4.555160142348772534e-01 -1.530249110320276718e-01 7.117437722420004442e-02 -3.558718861210518475e-03 -8.896797153024946225e-02 -8.896797153024946225e-02 -2.491103202846989551e-01 2.206405693950172220e-01 -1.103202846975101792e-01 -3.665480427046270417e-01 -4.839857651245551007e-01 -1.637010676156600009e-01 -3.558718861209986262e-01 3.914590747331092579e-02 -6.654804270462653104e-01 4.34163701067…
1.176470588235283832e-01 6.384505021520675561e-02 4.942611190817798317e-01 -2.804878048780485300e-01 -1.944045911047347086e-01 4.512195121951209087e-01 -1.406025824964130810e-01 8.536585365853620322e-02 -6.678622668579626831e-01 -5.602582496413194280e-01 5.588235294117641638e-01 -7.604017216642869337e-02 -4.096126255380212466e-01 -1.298421807747503209e-01 3.436154949784776536e-01 -6.5710186513629…
3.331668331668332650e-01 4.005994005994022444e-01 2.807192807192799289e-01 4.755244755244749100e-01 1.308691308691318778e-01 -3.561438561438555195e-01 -2.437562437562451612e-01 4.605394605394620422e-01 -1.538461538461541045e-01 -5.209790209790219340e-01 -4.235764235764244989e-01 3.031968031968047539e-01 -1.238761238761228456e-01 3.496503496503140882e-03 6.403596403596413245e-01 3.4965034965031408…
-3.388138578978269200e-01 -1.237228420434526965e+00 -4.357017028772738887e-01 -1.783323546682326510e+00 -1.098062243100403068e-01 7.709923664122133591e-01 -1.078684674104520402e+00 -6.911332941867273094e-01 -5.695830886670655291e-02 -9.553728714034066538e-01 1.720493247210800325e-01 -1.651203758073986894e+00 -1.052260716382853456e+00 -7.968291250734000908e-01 6.476805637110942815e-01 -7.615971814…
-4.163090128755362329e-01 -1.394849785407733522e-01 2.789699570815445950e-01 1.000000000000000000e+00 6.008583690987078646e-02 -6.094420600858379000e-01 1.759656652360513385e-01 3.175965665236064051e-01 1.759656652360513385e-01 4.721030042918353264e-02 6.394849785407734633e-01 -1.781115879828327475e-01 2.918454935622318835e-01 -7.253218884120185006e-01 -2.489270386266090596e-01 -1.652360515021454…
-1.148225469728608866e-01 4.363256784968678192e-01 4.300626304801672406e-01 1.670146137786955587e-02 -9.603340292275687473e-02 6.680584551148104067e-02 -9.665970772442584735e-01 9.185803757828794880e-02 1.294363256784959726e-01 6.680584551148104067e-02 3.048016701461373490e-01 6.242171189979126567e-01 3.674321503131522948e-01 -1.711899791231729362e-01 2.171189979123178126e-01 2.922755741127300647…
-7.186562687462546561e-01 -6.016796640671900898e-01 3.791241751649701563e-01 6.130773845230992336e-01 -1.607678464307154553e-01 -6.016796640671900898e-01 -2.777444511097800217e-01 -8.356328734253191115e-01 -1.967606478704291562e-01 -1.843431313737256438e+00 5.770845830833856160e-01 1.451709658068410791e-01 -1.591481703659273661e+00 -4.667066586682653284e-01 -1.141571685662869040e+00 4.42111577684…
6.655052264808360984e-01 8.275261324041806033e-01 5.505226480836238334e-01 5.888501742160283658e-01 7.160278745644597098e-01 9.355400696864106802e-01 8.763066202090594725e-01 1.000000000000000000e+00 7.526132404181188340e-01 6.097560975609757072e-01 5.940766550522645906e-01 7.508710801393728707e-01 8.013937282229963710e-01 7.613240418118465413e-01 6.655052264808360984e-01 6.672473867595821728e-01…
-1.528176229508194428e+00 -1.449795081967188148e-01 -3.140368852459032856e-01 -1.205430327868851181e+00 -2.679303278688521806e-01 -1.397540983606553988e+00 -9.902663934426212400e-01 -8.596311475409835756e-01 -1.028688524590162467e+00 4.713114754098408216e-02 -4.523565573770479964e-01 -7.581967213114645943e-02 -3.140368852459032856e-01 -1.359118852459015647e+00 -8.980532786885219165e-01 6.46516393…
-2.655086848635241359e-01 4.851116625310188391e-01 -8.734491315136496681e-01 -9.230769230769250155e-01 6.947890818858372397e-02 6.898263027295309380e-01 1.000000000000000000e+00 -4.143920595533523432e-01 -1.786600496277905847e-01 -5.198511166253092508e-01 -4.888337468982641987e-01 -2.406947890818852964e-01 2.431761786600507846e-01 -1.042183622828787432e-01 -4.764267990074425030e-01 -1.10421836228…
9.258426966292114813e-01 -3.078651685393252735e-01 -6.516853932584276698e-01 7.640449438202101540e-02 -2.067415730337091584e-01 -2.202247191011229843e-01 -2.808988764044976216e-01 -8.404494382022485999e-01 1.235955056179768724e-01 4.269662921348395951e-02 -1.460674157303394616e-01 -1.056179775280930155e-01 -4.494382022471928861e-01 1.910112359550559524e-01 8.314606741573041249e-02 5.2134831460674…
3.670382165605114433e-01 -1.106687898089178668e-01 7.133757961783450119e-01 2.237261146496817565e-01 9.235668789809046986e-02 9.641719745222936400e-01 -9.705414012738826646e-01 -7.078025477707000634e-01 -4.450636942675175178e-01 1.401273885350307613e-01 7.730891719745237589e-01 -3.734076433121004679e-01 -8.678343949044552141e-02 -8.033439490445850595e-01 -4.450636942675175178e-01 -2.0621019108280…
-4.285714285714292138e-01 3.007518796992593793e-02 -3.759398496240599075e-01 -6.165413533834604998e-01 2.406015037593976225e-01 -3.233082706766933767e-01 6.090225563909772433e-01 -6.315789473684207955e-01 -4.135338345864661425e-01 -2.406015037593979555e-01 -4.962406015037588158e-01 5.037593984962414062e-01 -6.766917293232975472e-02 -6.090225563909775763e-01 7.518796992479965732e-03 6.917293233082…
6.779661016949091457e-02 -7.796610169491517972e-01 -1.043314500941619816e+00 1.996233521657267140e-01 4.444444444444463072e-01 -2.711864406779675440e-01 8.399246704331467805e-01 -3.088512241054610086e-01 -2.900188323917125555e-01 5.951035781544270487e-01 -5.913370998116775912e-01 3.502824858757074833e-01 -6.572504708097920423e-01 3.013182674199746044e-02 3.013182674199746044e-02 7.721280602636688…
-9.165927240461387848e-01 8.163265306122431675e-02 4.170363797693057983e-02 1.508429458739978142e-02 -8.367346938775513943e-01 -4.507542147293670531e-01 -8.101153504880205247e-01 2.546583850931671278e-01 -1.102928127772844658e+00 -8.234250221827834615e-01 -5.572315882874853132e-01 -6.637089618456085693e-01 -5.838509316770161828e-01 -8.367346938775513943e-01 -3.975155279503103656e-01 4.17036379769…
3.871595330739309171e-01 -1.089494163424127582e-01 6.011673151750965838e-01 -4.007782101167298161e-01 2.898832684824906858e-01 1.536964980544765491e-01 -5.058365758755006131e-02 2.898832684824906858e-01 6.595330739299628542e-01 4.649805447470823361e-01 2.704280155642019290e-01 4.455252918287935793e-01 -7.412451361867705701e-01 9.533073929961026483e-02 3.774319066147847068e-01 -2.93774319066147038…
1.435185185185194334e-01 -4.583333333333316495e-01 -4.988425925925915050e-01 6.296296296296270967e-01 -8.692129629629622434e-01 -6.030092592592581902e-01 -7.997685185185170464e-01 -3.483796296296287620e-01 -5.798611111111091621e-01 -1.273148148148168721e-02 6.006944444444439757e-01 3.576388888888890616e-01 -3.831018518518502503e-01 -3.599537037037033316e-01 -1.747685185185190171e-01 -4.2361111111…
-9.632139399806226299e-02 4.482090997095832252e-01 -1.253630203291388745e-01 -4.549854791868468418e-02 -2.633107454017419857e-01 -6.553727008712503244e-01 -3.141335914811239083e-01 3.610842207163620365e-01 -2.778315585672803123e-01 -4.956437560503376138e-01 -5.464666021297195364e-01 -1.471442400774441994e-01 2.594385285575981914e-01 4.888673765730783272e-02 -3.213939980638909066e-01 -1.9070667957…
4.057142857142846393e-01 -1.714285714285652615e-02 -1.257142857142863612e-01 -4.571428571428520771e-02 -4.285714285714278815e-01 -5.542857142857144925e-01 -3.028571428571433799e-01 -6.799999999999990496e-01 -5.885714285714280791e-01 -3.371428571428569665e-01 -5.142857142857221175e-02 -6.914285714285709483e-01 -2.857142857142842135e-02 5.714285714285156567e-03 -3.714285714285704976e-01 -3.82857142…
-1.363083164300203931e+00 -1.150101419878297504e+00 -5.517241379310348082e-01 -1.089249492900607352e+00 -1.657200811359026638e+00 -1.748478701825556314e+00 -7.647058823529411242e-01 -1.383367139959430059e+00 -8.255578093306276122e-01 -2.225152129817442592e+00 -5.111561866125746700e-01 -1.870182555780933065e+00 -1.900608519269776364e+00 -6.227180527383381348e-01 -2.073022312373226317e+00 -5.821501…
-3.484589041095907391e-01 -2.200342465753435672e-01 -1.455479452054995668e-02 -1.712328767122390290e-03 -1.455479452054995668e-02 -4.023972602739559618e-02 -1.170376712328765167e+00 -6.592465753424599229e-02 -1.943493150684931781e-01 3.681506849315081820e-02 4.220890410958876293e-01 1.652397260273980040e-01 -1.478595890410955516e+00 1.138698630136972395e-01 2.679794520547947867e-01 1.652397260273…
