# Supplementary material for: Clocked stepping of an artificial protein walker along a DNA track
Source: Nat Nanotechnol. 2026 Jul 6;21(7):987–95. doi: 10.1038/s41565-026-02211-3 (PMC13379313; doi:10.1038/s41565-026-02211-3)
Supplement: Supplementary file 3 — Source data for Supplementary single-molecule data—Supplementary Figs. 4–7 and 9–12. [file 41565_2026_2211_MOESM3_ESM.zip › Nilsson_Supplementary_Data_2/Fig_S7_donor.csv]

-5.076717811874574826e-01 7.605070046697902375e-02 -9.679786524349572874e-01 -1.471647765176785638e+00 -1.121414276184123926e+00 -8.012008005336886951e-01 -8.612408272181464319e-01 -1.378252168112075404e+00 -1.575050033355571699e+00 -1.621747831887926150e+00 -1.488325550366912386e+00 -1.715143428952636384e+00 -1.378252168112075404e+00 -1.144763175450301818e+00 -1.394929953302202374e+00 -1.5817211…
-1.059214081679920455e-01 8.052188682158530064e-02 -1.742453485678995551e-01 2.933683316606074554e-03 -9.549911217478602998e-02 -5.728402686636313579e-02 -8.160271751717801392e-02 4.545665096888751311e-01 -2.078283023237861571e-01 -9.804678452868509017e-03 -2.031961707712498511e-01 -2.101443681000538799e-01 -1.615069867984249563e-01 -4.107156643248654343e-02 -1.672971512390955262e-01 -2.425692889…
6.964720839071927294e-01 7.473249284881874344e-01 6.901154783345694321e-01 3.516262315923293080e-01 6.154253628562343925e-01 4.151922873185718288e-01 3.706960483102027526e-01 4.644559805064089608e-01 3.055408411908038246e-01 3.786418052759824571e-01 2.594554507892783413e-01 4.120139845322601246e-01 3.913550164212314386e-01 5.168979764805589072e-01 1.000000000000000000e+00 8.347282551117704008e-01…
1.459686664119213273e-01 -3.842185708826908463e-01 -5.404088651127247900e-01 -1.993695070691631210e-01 -2.896446312571651083e-01 -8.186855177684444762e-02 4.526175009552926287e-01 3.308177302254490804e-01 9.151700420328577612e-02 3.437141765380204439e-01 1.889568207871603900e-01 -5.876958349254877145e-01 -5.848299579671383253e-01 -6.306839893007267772e-01 -5.607565915170057563e-02 1.3307222009934…
9.778560072677719983e-01 9.948898478310244098e-01 8.909834203951843001e-01 9.761526232114463575e-01 8.398818987054282870e-01 1.000000000000000000e+00 9.727458550987964081e-01 9.778560072677719983e-01 7.632296161707917692e-01 1.568248921190097678e-01 -1.692028162616375508e-02 1.040199863729275309e-01 -4.996593231887566135e-03 2.062230297524414169e-01 1.329775153304561530e-01 2.011128775834658267e-…
1.905286343612334621e-01 3.569976279227383142e-01 4.383259911894272776e-01 1.269908505591325898e-01 2.057777024737378613e-01 1.384276516435105353e-01 7.743137919349381282e-02 1.206370721789224443e-01 1.968824127414435798e-01 5.837004405286340403e-02 9.013893595391407609e-02 1.600304981362250800e-01 1.422399186716369890e-01 1.041172483903761853e-01 1.829041003049814706e-01 1.651135208403929078e-01…
5.533944784993318766e-01 9.135825229294369798e-01 8.250910264091810831e-01 8.389178227404712196e-01 1.000000000000000000e+00 8.451398810895516256e-01 8.790155321012121936e-01 9.253352998110336847e-01 7.946720744803427161e-01 6.446513342858459783e-01 7.151679955754253193e-01 6.038622851085402310e-01 6.944278010784901145e-01 3.750288058256902035e-01 5.727519933631377569e-01 4.441627874821402755e-01…
6.807240899144615387e-01 6.658046548637357454e-01 7.732245872289635891e-01 8.010741993236519809e-01 7.423910881241293502e-01 7.543266361647107399e-01 7.364233141038389885e-01 5.514223194748355539e-01 8.557787945096474447e-01 6.160732046946485463e-01 7.483588621444197120e-01 6.369604137656653675e-01 7.652675552019093663e-01 1.000000000000000000e+00 6.707777998806441211e-01 2.639745374975132064e-01…
1.000000000000000000e+00 8.944477232487403340e-01 8.052390248331592337e-01 8.733372678984880899e-01 7.984292005266263592e-01 7.010487129432060316e-01 6.983247832205927708e-01 8.733372678984880899e-01 9.666318608979888038e-01 7.929813410814002816e-01 6.295455577246105161e-01 5.260362282653107124e-01 5.471466836155629565e-01 4.804104054115405087e-01 7.058155899577790438e-01 5.777908929949607808e-01…
7.780197688054953931e-01 8.232534762941866591e-01 8.383313787904169700e-01 7.863963813034012817e-01 7.101692075724580500e-01 7.403250125649185609e-01 6.364550175908865182e-01 7.001172725749705839e-01 6.783380800804152955e-01 7.981236388004689930e-01 8.358183950410452701e-01 3.189814039202544804e-01 4.437929301390515224e-01 8.802144412799464135e-01 6.615848550846035181e-01 7.076562238230856838e-01…
5.199843260188087291e-01 4.932079414838036469e-01 4.429205851619642531e-01 4.050417972831764080e-01 5.820271682340648622e-01 4.337774294670847519e-01 5.493730407523509385e-01 4.847178683385580666e-01 4.605538140020897786e-01 4.533699059561125955e-01 5.147596656217346966e-01 5.363113897596654134e-01 4.827586206896553045e-01 5.787617554858932589e-01 5.598223615464993363e-01 4.886363636363636465e-01…
9.206730769230769829e-01 9.855769230769230171e-01 7.389423076923080647e-01 8.442307692307690070e-01 1.000000000000000000e+00 5.384615384615379918e-01 6.870192307692309930e-01 8.370192307692310152e-01 2.442307692307690292e-01 8.947115384615379474e-01 8.384615384615379252e-01 3.509615384615379918e-01 1.548076923076925626e-01 -7.451923076923097633e-02 1.230769230769230282e-01 -6.009615384615397266e-…
8.332081141998493035e-01 8.185574755822685455e-01 8.794139744552968985e-01 9.628099173553718026e-01 9.098422238918101312e-01 8.906836964688206182e-01 4.365138993238169007e-01 4.748309541697969816e-01 4.387678437265213338e-01 8.692712246431248957e-01 8.850488354620583697e-01 3.643876784372648836e-01 2.685950413223140432e-01 5.210368144252436329e-01 5.830202854996245909e-01 5.965439519158527437e-01…
6.146279365814142359e-01 7.598657562782086261e-01 7.031593565559541847e-01 6.858002546001619182e-01 6.441384099062611446e-01 7.442425645179955307e-01 7.697025807198243363e-01 6.898507117231801322e-01 5.075801411873626101e-01 7.401921073949777607e-01 5.087374146510823536e-01 6.869575280638816617e-01 6.863788913320217899e-01 6.724916097673883097e-01 8.177294294641823669e-01 6.805925240134244047e-01…
1.359159943046988339e-01 4.425723777883287802e-02 1.400094921689617501e-02 2.898671096345518672e-01 -3.761271950640699552e-02 -1.358566682486906339e-02 1.910892263882299769e-01 2.195657332700523545e-01 -8.246321784527447379e-03 6.828429046037015615e-02 1.225676317038441321e-01 4.692691029900368516e-02 1.474845752254392295e-01 7.362363550071177043e-02 3.236829615567158314e-01 2.987660180351214279e…
3.592821938582079211e-01 2.057373941615063817e-01 5.090357639327691697e-01 1.318084165297611077e-01 2.493365348161254713e-01 6.356628333122694985e-02 3.630734234803488780e-01 3.005181347150257531e-01 8.252243144193095736e-02 2.474409200050553537e-01 2.588146088714775028e-01 2.303803867054214638e-01 2.720839125489704080e-01 2.284847718943513462e-01 2.512321496271955890e-01 2.038417793504362641e-01…
4.010734325445229898e-01 3.821663820444011761e-01 4.907294462063918616e-01 3.955842888509392696e-01 3.919248597218834562e-01 1.000000000000000000e+00 4.016833373993657363e-01 4.096121005123201098e-01 8.072700658697241627e-01 3.047084654793852931e-01 3.431324713344720556e-01 3.486216150280557757e-01 4.486460112222492302e-01 4.199804830446451920e-01 4.041229568187364452e-01 3.284947548182484134e-01…
5.073589533932950646e-01 4.705641864268191310e-01 5.891251022076855470e-01 5.196238757154534316e-01 5.094031071136545519e-01 5.666394112837283004e-01 4.695421095666389988e-01 5.134914145543741926e-01 5.574407195421094974e-01 5.237121831561731833e-01 5.973017170891250505e-01 6.269419460343416128e-01 4.950940310711366421e-01 5.993458708094844267e-01 6.913327882256738999e-01 5.666394112837283004e-01…
6.892283381617069216e-01 6.247037134579933593e-01 6.563076112720565014e-01 7.260995522781142908e-01 7.392678430339741924e-01 6.944956544640501495e-01 6.958124835396364283e-01 7.577034500921783211e-01 6.273373716091650287e-01 4.047932578351328692e-01 5.404266526204895005e-01 5.549117724519356809e-01 4.969712931261526245e-01 5.891493284171713807e-01 9.138793784566767719e-02 3.916249670792729121e-01…
4.711246200607901446e-01 5.775075987841938874e-01 4.103343465045594107e-01 5.075987841945291956e-01 9.908814589665655426e-01 7.340425531914895885e-01 9.756838905775077064e-01 9.863221884498483139e-01 3.009118541033434235e-01 9.194528875379935906e-01 5.516717325227965540e-01 8.571428571428572063e-01 8.875379939209728786e-01 6.534954407294831791e-01 7.264437689969600598e-01 6.747720364741642829e-01…
3.529617639338524793e-01 3.372123545367046726e-01 1.954676699623765501e-01 3.818356811619561531e-01 7.178230816344386422e-01 7.270102371161082377e-01 5.734534954939191076e-01 7.283226878992031805e-01 5.301426196517630141e-01 4.015224429083907864e-01 4.448333187505468800e-01 6.075772158544056056e-01 4.960188992912765715e-01 5.865780033248755299e-01 7.978825794032720076e-01 7.414471957301596028e-01…
5.968030965522184150e-01 7.043222708049599046e-01 4.376747186581602111e-01 4.409002938857431997e-01 5.484194681384847447e-01 5.043366066948601345e-01 5.849759873844164737e-01 5.269156332879362248e-01 5.097125654074976531e-01 2.731703820514657655e-01 3.409074618306929261e-01 2.914486416744320185e-01 2.731703820514657655e-01 2.699448068238831655e-01 4.817575801017848214e-01 3.118772847824528016e-01…
5.011888762534890684e-01 4.799958647782488486e-01 5.089424170371138478e-01 5.973327819704332686e-01 5.570143698955857259e-01 5.771735759330094417e-01 5.172128605396466572e-01 4.955029463454980188e-01 5.740721596195597076e-01 4.505324098004754863e-01 2.241290189186395110e-01 4.825803783727902196e-01 6.133567662565904133e-01 3.611082394293396169e-01 5.471932182363280495e-01 5.585650780523105929e-01…
1.420454545454502386e-02 1.107954545454551687e-01 -1.221590909090909810e-01 6.420454545454546968e-01 6.136363636363636465e-01 8.806818181818146241e-02 7.670454545454459538e-02 4.517045454545462468e-01 1.079545454545454281e-01 3.522727272727284586e-01 1.221590909090920357e-01 1.647727272727276260e-01 3.977272727272638392e-02 -1.420454545454549466e-01 1.590909090909102541e-01 -3.579545454545448036e…
8.779701973419249406e-01 7.196939186467986582e-01 8.912605718888443329e-01 8.658880386629087822e-02 6.411598872331860655e-01 6.097462746677411172e-01 4.490535642368108094e-01 7.112364075714864287e-01 3.089005235602092503e-01 3.536045106725737019e-01 6.592831252517117324e-01 1.000000000000000000e+00 5.324204591220296212e-01 6.544502617801045696e-01 5.360451067257346880e-01 4.043495771244463577e-01…
6.000348553502961035e-01 6.078773091669577022e-01 4.222725688393167420e-01 3.791390728476823346e-01 4.353433252004182408e-01 3.360055768560474831e-01 5.712791913558731283e-01 7.987103520390385070e-01 5.189961659114671333e-01 6.327117462530502667e-01 5.399093760892302862e-01 9.228825374695014405e-01 7.555768560474036555e-01 1.000000000000000000e+00 5.869640989891945493e-01 5.621296619031019848e-01…
3.115061454065687352e-01 3.156725227414762247e-01 2.802583153947642014e-01 4.437886257898754905e-01 3.667106450940906814e-01 1.906812026942573401e-01 2.646344003888617680e-01 1.969307686966181581e-01 2.760919380598571005e-01 3.073397680716620228e-01 2.635928060551350760e-01 3.052565794042079172e-01 3.010902020693004277e-01 2.135962780362472835e-01 3.917089091035347304e-01 2.948406360669396098e-01…
2.391682617017573675e-01 1.726117974595438864e-01 2.913694101270224990e-01 2.848442665738643020e-01 3.018096398120755364e-01 2.013224290934400584e-01 2.456934052549155645e-01 2.757090655994431927e-01 1.099704193492257037e-01 4.336175395858705706e-01 3.514007308160777554e-01 3.292152427353402522e-01 2.978945536801806959e-01 3.670610753436575613e-01 1.204106490342787272e-01 2.274230033060728740e-01…
6.212748344370863096e-01 5.726407284768211259e-01 3.905215231788077279e-01 5.653973509933772901e-01 5.281456953642381658e-01 6.140314569536424738e-01 4.081125827814569007e-01 7.268211920529799031e-01 5.798841059602648507e-01 6.812913907284768866e-01 5.933360927152317998e-01 6.047185430463578593e-01 4.267384105960260743e-01 6.399006622516555387e-01 6.078228476821194715e-01 5.457367549668873385e-01…
9.472809764202185789e-01 7.555754361301044719e-01 1.000000000000000000e+00 9.214007284810535880e-01 8.485526231708099276e-01 9.031887021534921178e-01 9.396127548086143921e-01 4.392612946514152794e-01 5.006070675442524376e-01 3.050674164483351269e-01 7.028564125503230509e-01 6.185059748226726661e-01 3.117771103584892622e-01 6.194645025241234393e-01 5.993354207936610889e-01 7.996677103968309330e-01…
2.752100840336131338e-01 2.673319327731092931e-01 4.682247899159663329e-01 6.454831932773111847e-01 6.218487394957982195e-01 4.485294117647056766e-01 7.360819327731089601e-01 1.018907563025212987e-01 3.008140756302518093e-01 1.314338235294114920e-01 5.942752100840338336e-01 2.043067226890759314e-01 4.504989495798322197e-01 9.606092436974787985e-01 6.336659663865543690e-01 5.667016806722686706e-01…
4.300048033303089379e-01 8.799167422746436706e-01 3.499492981800715885e-01 6.165341303303621956e-01 6.077280247638363608e-01 6.973901905321020500e-01 6.989913006351071711e-01 7.126007365106477032e-01 6.014836953621159610e-02 -7.898809841490368397e-03 5.260714095105939458e-01 5.757058227037411546e-01 5.100603084805462872e-01 6.677696536265145255e-01 5.652986070342103098e-01 7.302129476436998168e-0…
-1.616583541147130321e+00 -1.388403990024935197e+00 -1.640897755610970732e+00 -1.603491271820446817e+00 -2.046758104738152007e+00 -1.530548628428925806e+00 -1.238778054862841316e+00 -1.416458852867828799e+00 -1.627805486284287229e+00 -1.448254364089772928e+00 -1.379052369077305107e+00 -1.446384039900247664e+00 -1.414588528678302204e+00 -1.470698254364088076e+00 -1.322942643391519235e+00 -1.414588…
7.446040072233210960e-01 7.652420672456788919e-01 8.052283085389974060e-01 8.439246710809181762e-01 7.600825522400892487e-01 8.361853985725341554e-01 6.910740390403300459e-01 6.388339496087366287e-01 7.587926734886920599e-01 6.588270702553956637e-01 7.923295210250236309e-01 8.677874279817696657e-01 7.903947028979275702e-01 5.930432539341301545e-01 7.336400378364433816e-01 7.529882191074039888e-01…
5.382073739969582826e-01 5.334871767976087087e-01 6.090103319872030019e-01 6.868935857764727482e-01 5.122462894005349598e-01 6.813866890438979862e-01 1.000000000000000000e+00 6.955472806419467080e-01 8.741280746840094373e-01 8.717679760843340953e-01 7.797241306970156272e-01 5.248334819321340827e-01 6.333980175171766147e-01 7.301620601038445457e-01 5.799024492578804812e-01 5.657418576598310933e-01…
9.784750789247109726e-01 8.019707261073381055e-01 1.000000000000000000e+00 1.418731464651297458e-01 1.677030517554770617e-01 3.284224624509711754e-01 4.604419783794126420e-01 2.322778149813451154e-01 3.858222519850760257e-01 4.102171625370709673e-01 3.614273414330816947e-01 4.245671099205973187e-01 5.135367836984602308e-01 4.891418731464653447e-01 3.097675308523870630e-01 2.509327465799292556e-01…
8.593897452028940176e-01 6.659326832337212343e-01 6.291286568103175991e-01 6.517772884554893231e-01 7.593582887700537354e-01 1.000000000000000000e+00 5.375904372444164636e-01 6.753696130858760638e-01 4.941805599245044367e-01 3.903743315508020895e-01 2.412708398867569881e-01 1.770997168921039089e-01 4.271783579742056691e-01 4.620949984271786048e-01 6.385655866624674604e-02 2.091852783894304624e-01…
1.000000000000000000e+00 9.968354430379745557e-01 7.721518987341774443e-01 8.892405063291138889e-01 9.414556962025317777e-01 9.881329113924053331e-01 8.425632911392403335e-01 9.232594936708861111e-01 8.425632911392403335e-01 6.518987341772154442e-01 3.955696202531643890e-01 4.129746835443035002e-01 3.639240506329116664e-01 4.469936708860758334e-01 3.726265822784808890e-01 4.018987341772153332e-01…
8.157553490382536410e-01 9.432677760968228853e-01 1.000000000000000000e+00 7.898206181110867252e-01 4.218716230819104518e-01 4.499675815863409811e-01 5.996325913118650819e-01 5.990922844175490258e-01 5.018370434406740355e-01 6.001728982061808049e-01 2.435703479576400710e-01 2.408688134860600127e-01 5.115625675383617121e-01 6.023341257834448070e-01 5.229090123189968908e-01 5.045385779122540937e-01…
3.932065516104208402e-01 3.816642849290971529e-01 4.311311421347696071e-01 3.321974277234253647e-01 4.278333516543913473e-01 3.157084753215345096e-01 9.013960646366704632e-03 5.267670660657356452e-01 4.641090469385512618e-01 5.350115422666811282e-01 3.833131801692866159e-01 5.069803231834671964e-01 3.305485324832359018e-01 4.789491041002526539e-01 2.514015609541606633e-01 6.092118280751891435e-01…
6.334395827296437353e-01 7.638365691104025412e-01 6.001159084323385295e-01 7.899159663865550352e-01 6.957403651115622312e-01 6.957403651115622312e-01 6.015647638365694272e-01 5.073891625615767342e-01 2.712257316719792755e-01 3.132425383946682573e-01 2.306577803535207472e-01 2.132715155027526399e-01 1.915386844392931720e-01 4.045204288611995991e-01 4.132135612865833751e-01 3.088959721819763971e-01…
8.889641492089602748e-01 7.510764913638784401e-01 7.053558469205090109e-01 8.417920557356426414e-01 7.634138081184380642e-01 8.287290144661088043e-01 6.342348444530455653e-01 6.581837534471914886e-01 6.864870095311820242e-01 9.593594271614493962e-01 9.593594271614493962e-01 9.564565291015533210e-01 7.648652571483866014e-01 6.690696211718030195e-01 7.895398906575062936e-01 8.446949537955392717e-01…
8.940705335228009698e-01 6.931920940446969492e-01 9.302415708564784058e-01 8.081643198553161156e-01 9.295956594755201419e-01 8.856736855703399858e-01 8.023511174266889645e-01 8.281875726650304026e-01 7.261335744735825104e-01 6.731688412349826622e-01 8.191448133316108215e-01 6.486242087585586402e-01 8.126856995220254065e-01 9.741635447616590060e-01 6.718770184730658013e-01 7.519700297119233934e-01…
7.351097178683384525e-01 6.645768025078371277e-01 7.288401253918491696e-01 7.131661442006265172e-01 6.097178683385582332e-01 6.833855799373038664e-01 4.890282131661442544e-01 4.404388714733541987e-01 6.112852664576803319e-01 6.661442006269596705e-01 6.645768025078371277e-01 4.639498432601882327e-01 6.191222570532916025e-01 6.112852664576803319e-01 7.539184952978051912e-01 5.078369905956116037e-01…
7.639796659404501922e-01 6.904502541757444600e-01 7.294843863471316414e-01 4.217501815541030985e-01 8.030137981118374846e-01 8.284313725490195512e-01 7.930283224400870301e-01 8.266158315177924987e-01 5.597312999273782452e-01 9.400871459694987164e-01 8.756354393609294684e-01 6.958968772694261729e-01 7.412854030501091485e-01 8.756354393609294684e-01 7.322076978939725533e-01 9.863834422657954404e-01…
8.546954883846082929e-01 9.347475109875320598e-01 7.867521750829669092e-01 8.250964212036954182e-01 7.309175710826083527e-01 1.000000000000000000e+00 8.896762041438691648e-01 6.098304780697818561e-01 4.995066822136511320e-01 6.266481298771187092e-01 8.627679612521298447e-01 6.629742577809668580e-01 9.394564534935865296e-01 7.504260471791192044e-01 9.179298591801953178e-01 7.537895775405863974e-01…
4.321791613722997805e-01 4.917407878017788780e-01 5.020648030495552527e-01 4.313850063532398971e-01 2.479351969504449971e-01 3.694409148665817044e-01 4.321791613722997805e-01 4.393265565438371212e-01 3.614993646759850354e-01 4.226493011435832892e-01 3.996188055908514447e-01 8.356099110546379993e-01 4.290025412960607465e-01 4.822109275730623867e-01 3.305273189326559113e-01 4.258259212198223231e-01…
3.731179852176286782e-01 2.855187517109222251e-01 5.017793594306051430e-01 1.000000000000000000e+00 3.826991513824248847e-01 4.798795510539275444e-01 3.731179852176286782e-01 4.634546947714203724e-01 3.402682726526142787e-01 4.525047905830825723e-01 1.363263071448121977e-01 4.032302217355598906e-01 4.730358609362165789e-01 2.923624418286337456e-01 3.950177935943063323e-01 3.512181768409520788e-01…
7.574692442882243748e-01 8.031634446397182270e-01 3.901581722319862888e-01 1.000000000000000000e+00 6.397188049209138194e-01 6.942003514938495101e-01 9.033391915641477699e-01 8.875219683655539704e-01 5.957820738137086236e-01 5.571177504393679536e-01 6.256590509666087874e-01 6.713532513181026395e-01 6.379613356766251631e-01 8.646748681898070998e-01 6.133567662565909684e-01 7.434094903339192317e-01…
7.119313538545355424e-01 8.304276763824568475e-01 7.766276219013893423e-01 7.575592481612637430e-01 8.501770634704437501e-01 7.446199945518930940e-01 9.162353582130206009e-01 8.454099700354122948e-01 7.657314083356029366e-01 8.821846908199399984e-01 8.229365295559792903e-01 1.000000000000000000e+00 6.853718332879323860e-01 9.203214383001906418e-01 9.965949332606915956e-01 8.617542903840913482e-01…
2.851883021249738137e-01 1.000000000000000000e+00 3.285819482432148497e-01 6.654744371975597206e-01 4.153692404796969773e-01 3.309488743951188860e-01 4.737534188933303914e-01 2.922890805806858672e-01 3.569850620660636187e-01 8.808647170208292465e-01 4.256259204712812827e-01 3.972228066484325137e-01 2.623080159899012775e-01 3.798653482011361548e-01 4.295707973911216948e-01 3.569850620660636187e-01…
8.052851182197495739e-01 8.289290681502087255e-01 8.191933240611960487e-01 8.748261474269822813e-01 8.511821974965230186e-01 7.496522948539634523e-01 9.888734353268433530e-01 8.748261474269822813e-01 9.304589707927672926e-01 8.915159944367176958e-01 7.774687065368565131e-01 9.082058414464531104e-01 8.664812239221145740e-01 9.805285118219746465e-01 7.746870653685675734e-01 7.635605006954099272e-01…
-3.313244760991651550e-01 -2.779071360087665421e-01 -2.902342144911659871e-01 -3.354335022599644334e-01 -4.669223394055619925e-01 -4.319956170387625471e-01 -1.916175866319689836e-01 1.062868100260240256e-01 -6.682646212847553890e-01 -2.881797014107655985e-01 3.643336529242519051e-02 -1.094370634159706895e-01 1.494315847144220555e-01 -3.518696069031647111e-01 3.643336529242519051e-02 -3.8268730310…
1.000000000000000000e+00 8.958142935477974023e-01 7.779199415097790560e-01 4.178395174556753799e-01 4.214951562785598238e-01 4.416011698044233214e-01 4.607932736245655136e-01 7.815755803326628337e-01 7.669530250411256134e-01 2.770974227746296203e-01 5.074026686163407573e-01 8.016815938585269974e-01 4.352038018643756834e-01 5.165417656735515894e-01 3.099981721805883383e-01 -5.465180040212026108e-0…
4.184218799119772680e-01 6.337629676202454210e-01 8.412448915435395413e-01 8.003772398616785244e-01 9.371266897202145119e-01 9.355548569632194944e-01 1.000000000000000000e+00 7.154982709839674548e-01 8.082364036466523904e-01 8.286702294875829544e-01 8.553913863564923670e-01 7.657969192077963561e-01 -1.395787488211255312e-01 -8.613643508330724730e-02 4.275385099025487412e-02 -5.469977994341392730e…
6.775423082787012108e-01 8.810794328403720455e-01 1.000000000000000000e+00 9.725567921939316518e-01 8.742186308888552082e-01 9.393962494282662723e-01 8.787924988565325446e-01 8.719316969050155963e-01 6.203689586827259017e-01 5.483305381917971122e-01 3.962494282665037226e-01 3.562280835493214504e-01 3.219240737917362649e-01 3.264979417594144340e-01 4.534227778624790317e-01 3.539411495654827822e-01…
5.082159624413146171e-01 4.143192488262913420e-01 2.899061032863851084e-01 5.035211267605631535e-01 2.652582159624414793e-01 7.253521126760563709e-01 6.079812206572772215e-01 7.629107981220656365e-01 1.000000000000000000e+00 7.241784037558691711e-01 8.063380281690143425e-01 3.051643192488269832e-02 -1.607981220657278276e-01 -9.859154929577491899e-02 -3.521126760563256762e-03 -4.342723004694820643…
-5.219001269572582924e-01 -5.028565382987725263e-01 -5.187261955141767578e-01 -3.584426576385947305e-01 -6.917054591620820370e-01 -1.505501481168011468e-01 -3.060727888277608444e-01 -2.346593313584423302e-01 -3.854210749047820572e-01 -4.314430808294539843e-01 3.890181972069407523e-01 4.033008887008042165e-01 5.159754549301734938e-01 5.207363520947947411e-01 2.446043165467629843e-01 5.366060093101…
3.412057178371658006e-01 3.412057178371658006e-01 1.000000000000000000e+00 8.570540708514602368e-01 8.788067122436296064e-01 2.417650714729648598e-01 7.980111870727161216e-01 6.084524549409578986e-01 -1.451833436917338016e+00 -1.029210689869482831e+00 -3.673088875077688553e-01 -5.164698570540703360e-01 -2.367930391547548030e-01 -2.523306401491601791e-01 8.638906152889944123e-02 -4.822871348663752…
-4.684512428298463066e-02 -4.627151051625251199e-01 -4.913957934990446641e-01 -8.164435946462720306e-01 -1.472275334608030561e-01 -7.973231357552613696e-01 -1.390057361376673573e+00 -1.801147227533463235e+00 -1.724665391969409933e+00 -1.275334608030595396e+00 -2.667304015296391717e-01 -1.461759082217976013e+00 -1.304015296367114995e+00 -4.961759082217990779e-01 -8.642447418738058440e-01 -1.299235…
6.909321956975584822e-01 1.000000000000000000e+00 2.593264954161750291e-01 -1.706453662521550257e-02 1.016610692566057537e-02 -8.786420985749289481e-02 -5.518743759644190866e-02 -1.082871925206499580e-01 3.875828265408025330e-02 1.531269855677589442e-01 4.692747571934287321e-02 5.645820096214960310e-02 -7.261504946897547139e-04 -7.016429154942355195e-02 -7.424888808205486190e-02 5.918126531723730…
-5.460152572634318080e-01 -6.093166693718558014e-01 -4.267164421360172821e-01 -3.341989936698587793e-01 -6.945301087485800107e-01 -7.456581723746147361e-01 -3.658496997240707760e-01 -5.070605421197855733e-01 -4.875831845479628446e-01 -5.849699724070772655e-01 -4.340204512254506874e-01 -5.508845966563868934e-01 -3.950657360818052855e-01 -5.776659633176438602e-01 -5.752312936211654293e-01 -5.508845…
-1.018659881255300714e+00 -8.193384223918586118e-01 -5.945716709075488104e-01 -7.557251908396938056e-01 -1.514843087362171214e+00 -3.146734520780311017e-01 -9.338422391857496008e-01 1.603053435114500935e-01 -4.546225614927899561e-01 -6.709075487701428031e-01 -7.896522476675154056e-01 -9.414758269719976369e-02 -7.514843087362184093e-01 -6.581849024597105080e-01 -6.624257845631890129e-01 2.03562340…
2.468513853904282518e-01 1.007556675062975665e-01 -1.712846347607053787e-01 -5.037783375314913020e-02 2.871536523929469897e-01 3.501259445843821760e-01 8.816120906800940793e-02 3.425692695214100358e-01 1.083123425692697067e-01 5.894206549118384819e-01 -1.007556675062980245e-01 4.609571788413101556e-01 1.057934508816117114e-01 1.889168765743071965e-01 1.738035264483629161e-01 6.549118387909295957e…
-1.625100563153671351e-01 -3.716814159292048947e-01 -4.440868865647626951e-01 -8.302493966210801046e-01 -6.090104585679797511e-01 -1.489943684633951326e+00 -1.329042638777153673e+00 -1.007240547063556813e+00 -1.662912308930010186e+00 -1.276749798873694219e+00 -1.377312952534192281e+00 -1.071600965406275918e+00 -7.337087691070000028e-01 -8.704746580852769089e-01 -1.083668543845535570e+00 -1.099758…
4.675842086200648340e-01 2.285403839188696051e-01 5.545092357841354680e-01 6.631655197392247736e-01 5.735240854762763130e-01 5.300615718942409682e-01 5.164795363998557765e-01 1.000000000000000000e+00 1.470481709525536251e-01 3.018833755885550474e-01 7.691053965954363081e-01 4.594349873234333526e-01 5.382107931908725051e-01 4.648678015211870074e-01 5.028975009054686973e-01 7.370517928286816900e-02…
6.488764044943817755e-01 5.898876404494426268e-02 -4.887640449438198087e-01 3.913857677902621290e-01 4.494382022471980764e-02 -3.932584269663037813e-02 -4.868913857677886065e-02 1.666666666666673791e-01 -3.436329588014992997e-01 -2.687265917603010590e-01 1.058052434456936003e-01 2.134831460674167236e-01 7.303370786516871771e-02 1.198501872659180484e-01 -1.329588014981290534e-01 -2.059925093632995…
