# Supplementary material for: Clocked stepping of an artificial protein walker along a DNA track
Source: Nat Nanotechnol. 2026 Jul 6;21(7):987–95. doi: 10.1038/s41565-026-02211-3 (PMC13379313; doi:10.1038/s41565-026-02211-3)
Supplement: Supplementary file 3 — Source data for Supplementary single-molecule data—Supplementary Figs. 4–7 and 9–12. [file 41565_2026_2211_MOESM3_ESM.zip › Nilsson_Supplementary_Data_2/Fig_S5_ATTO565.csv]

1.193737769080239347e-01 3.101761252446184614e-01 5.645792563600777747e-01 -2.720156555772967333e-01 1.976516634050880794e-01 2.123287671232873819e-01 2.367906066536219489e-01 -1.056751467710368153e-01 -7.142857142857057806e-02 3.248532289628177638e-01 -1.252446183953019321e-01 8.512720156555769746e-02 3.620352250489216467e-02 8.512720156555769746e-02 5.303326810176115513e-01 1.878669275929564231…
-2.059143439836852885e+00 3.127124405166743087e-02 2.556084296397019284e-01 -3.358259687287560857e-01 -8.354860639021101099e-01 6.023113528212085122e-01 -3.868116927260411564e-01 -2.236573759347426082e-01 3.473827328348059740e-01 -1.498300475866762627e+00 -8.354860639021101099e-01 7.205982324948641271e-02 4.146838885111840678e-02 -2.950373895309371108e-01 -7.029231815091796509e-01 -1.049626104690…
-1.600985221674848524e-01 1.059113300492618148e-01 4.014778325123152247e-01 -1.179802955665025133e+00 -1.453201970443342428e-01 -5.738916256157623463e-01 -7.068965517241370122e-01 -2.561576354679802603e-01 -1.231527093596055805e-01 -2.931034482758622661e-01 -7.068965517241370122e-01 -1.822660098522135286e-01 4.827586206896572474e-01 -2.487684729064049693e-01 -3.891625615763549817e-01 4.0886699507…
3.544929925803710913e-02 -7.584501236603570506e-02 2.147568013190449543e-01 -2.638087386644575455e-02 -7.497938994229179643e-01 -7.831821929100667157e-03 4.682605111294309008e-01 2.704039571310802303e-01 -1.648804616653065007e-03 -8.821104699093090806e-02 -3.874690849134324044e-02 -6.075845012366047904e-01 -3.107996702390765642e-01 2.580379225061827375e-01 -3.874690849134324044e-02 -2.61335531739…
6.647807637906667788e-02 2.468175388967447370e-01 6.817538896746802024e-01 -4.745403111739753821e-01 -4.851485148514844692e-01 2.574257425742577654e-01 -3.472418670438466859e-01 -4.214992927864220640e-01 1.195190947666199682e-01 -5.063649222065065292e-01 -6.018387553041001370e-01 2.998585572842980551e-01 -1.775106082036777000e-01 7.241867043847244334e-01 -2.199434229137219032e-01 1.00000000000000…
-1.260141661300711258e+00 -7.211848036059134714e-02 4.204764971023819964e-01 -5.453960077269801587e-01 -9.143593045717944567e-02 -9.075981970379918273e-01 -4.584674822923390791e-01 7.971667739858339097e-01 -7.820347714101745229e-01 5.151320025757481248e-03 -2.556342562781729333e-01 -5.357372826786879205e-01 9.207984546039857388e-02 7.276239536381047535e-02 -6.419832582099170848e-01 -1.30360592401…
1.126943005181329505e-01 -2.759067357512949847e-01 7.344559585492242970e-01 -3.886010362693992099e-03 1.126943005181329505e-01 -1.590673575129537110e+00 4.948186528497403591e-01 3.005181347150239768e-01 -8.069948186528510536e-01 -3.471502590673590793e-01 -6.645077720207276384e-01 6.502590673575143754e-01 2.202072538860247800e-02 -3.601036269430049064e-01 -8.588082901554440207e-01 -8.3937823834196…
2.425447316103375439e-01 1.000000000000000000e+00 3.976143141153077321e-01 1.471172962226639236e-01 9.940357852882711343e-02 1.232604373757466149e-01 2.664015904572570315e-01 -7.952286282306273227e-03 4.572564612326152078e-02 5.407554671968182181e-01 -5.208747514910536669e-01 7.554671968190759812e-02 -2.524850894632213461e-01 5.526838966202779480e-01 3.260437375745536270e-01 2.664015904572570315e…
6.249999999999836936e-02 2.067307692307715772e-01 1.005244755244844197e-02 -6.062062937062959733e-01 8.872377622377576600e-02 1.477272727272712360e-01 4.283216783216654139e-02 -1.858391608391611660e+00 4.938811188811210312e-02 -4.029720279720296894e-01 6.328671328671359175e-01 1.608391608391623595e-01 2.919580419580444786e-01 -3.505244755244772970e-01 -7.045454545454550299e-01 -1.0795454545454738…
3.158783783783777332e-01 -5.793918918918905536e-01 2.905405405405405705e-01 -3.006756756756772675e-01 8.310810810810791427e-01 3.074324324324336777e-01 8.564189189189163054e-01 -5.962837837837836608e-01 -9.797297297297530294e-02 -2.077702702702728388e-01 -4.104729729729748033e-01 -3.766891891891885891e-01 1.000000000000000000e+00 -1.148648648648633447e-01 -7.263513513513818187e-02 1.6385135135134…
8.676556137289109794e-01 7.774869109947643020e-01 1.000000000000000000e+00 3.659104130308320491e-01 5.613728912158184869e-02 3.019197207678883665e-01 4.720767888307157989e-01 1.317626527050609619e-01 4.458987783595104726e-01 4.749854566608478490e-01 4.560791157649786709e-01 3.630017452006976120e-01 2.568353694008138621e-01 4.793484584060495601e-01 4.371727748691094928e-01 4.575334496800458894e-01…
-6.746871992300307319e-01 -5.447545717035601198e-01 -7.396535129932634289e-01 -1.324350336862367916e+00 -1.333012512030813945e-01 -6.458132820019255593e-01 -9.345524542829666270e-01 -1.333012512030813945e-01 6.029836381135712520e-01 -1.910490856592864106e-01 -2.127045235803639578e-01 -3.209817131857570227e-01 -5.014436958614050255e-01 -7.613089509143409206e-01 5.524542829643884767e-01 -1.92348411…
6.333630686886647376e-02 -2.644959857270266501e-01 1.770740410347916016e-01 -2.363960749331015659e-02 -9.054415700267341716e-02 3.242640499553963718e-01 -2.711864406779657677e-01 5.918822479928613767e-01 3.710972346119542076e-01 2.506690454950940006e-01 3.777876895628893283e-01 -1.574487065120406537e-01 4.848349687778753525e-01 5.115967885816238292e-01 -8.933987511150724981e-01 -3.447814451382681…
-6.091712242322272486e-01 -6.785864535128326436e-01 -3.491796381994218684e-02 -1.989903239377379396e-01 1.000000000000000000e+00 -3.504417332772411520e-01 1.480858224652935040e-01 -4.955826672275993050e-01 -2.053007993268830267e-01 -3.441312578880937334e-01 -3.491796381994218684e-02 3.689524610854020836e-01 2.175010517458988435e-01 -7.543121581825831257e-01 2.679848548590665902e-01 -1.42196045435…
2.215568862275435758e-01 2.814371257485043243e-01 -2.974051896207606793e-01 -3.173652694610772373e-01 -7.564870259481042414e-01 -1.976047904191631510e-01 -2.175648702594834005e-01 3.113772455089828251e-01 -7.365269461077876834e-01 -2.674650698602784593e-01 -1.195608782435131134e+00 -1.796407185628831268e-02 -8.463073852295435184e-01 2.015968063872270177e-01 6.706586826347324948e-01 6.187624750498…
6.129837702871404614e-01 -1.610486891385761454e-01 -6.729088639201006306e-01 -1.610486891385761454e-01 -5.168539325842693710e-01 5.118601747815287872e-02 -1.548064918851438099e-01 -1.672908863920107847e-01 6.192259675405751285e-01 5.380774032459434419e-01 5.131086142322094368e-01 7.627965043695393854e-01 -6.479400749063666254e-01 -2.858926342072410920e-01 -1.747815230961192318e-02 4.6317103620474…
3.195876288659780240e-01 8.622305529521973044e-02 1.846298031865032663e-01 5.248359887535142265e-01 6.850984067478901318e-01 2.661668228678527592e-01 3.730084348641053982e-01 7.160262417994373019e-01 5.164011246485472606e-01 2.830365510777868021e-01 1.593252108716034302e-02 4.095595126522966201e-01 1.902530459231493443e-01 6.316776007497648671e-01 9.184629803186505903e-01 4.264292408622307184e-01…
-1.447532144338435633e-01 3.031936955620073704e-01 4.773952716715060829e-01 -7.942762339278297556e-02 4.811281625881533991e-02 1.725425134798838911e-01 2.783077561177945691e-01 1.009954375777683822e-01 -4.153878058896728898e-01 1.134384072998759346e-01 8.569058481957713136e-01 -2.567399419328068588e-01 2.285358772293666907e-01 -3.780588967233502462e-01 3.566984653670779437e-02 -3.9983409373703787…
-1.936108422070186713e-03 -7.279767666989369612e-01 1.868344627299120542e-01 4.143272023233297574e-01 -7.424975798644708469e-01 -6.021297192642801610e-01 -1.616650532429786680e-01 -2.584704743465616739e-01 -1.471442400774446990e-01 -2.129719264278794391e-02 -6.795740561471453889e-01 2.013552758954517963e-01 5.934172313649560548e-01 -1.100677637947726328e+00 -4.375605033881908024e-01 -9.4578896418…
7.582256560543503277e-01 3.546023711202884177e-01 5.344345277740778499e-01 9.660317037431741527e-01 6.623151725056612982e-01 6.982816038364201283e-01 3.885706673771142650e-01 2.906620487544966935e-01 5.763953643266295224e-01 6.723058478753171086e-01 8.481417343812449605e-01 6.283468762488354509e-01 6.783002530971099509e-01 8.721193552684165518e-01 8.581324097508993276e-01 5.004662315172505593e-01…
-9.683794466403278234e-02 9.525691699604765805e-01 5.316205533596861654e-01 -5.592885375494088818e-01 -8.616600790513841979e-01 -2.509881422924915007e-01 1.936758893280628169e-01 -2.450592885375494079e-01 -3.280632411067208598e-01 4.249011857707508666e-01 7.865612648221337322e-01 1.106719367588913927e-01 4.130434782608711219e-01 3.952569169960410550e-02 -8.320158102766826991e-01 -2.86561264822135…
-2.603550295857982033e-01 -4.733727810650766726e-02 -7.100591715976346530e-01 -6.804733727810642341e-01 -2.544378698224853963e-01 -3.195266272189346557e-01 -4.970414201183441794e-01 -7.396449704142029624e-01 -9.467455621301860968e-02 -1.597633136094656903e-01 5.325443786982273497e-01 -3.136094674556219042e-01 -9.349112426035507406e-01 5.917159763313867803e-03 -8.875739644970365161e-02 -2.30769230…
-5.713543020535489791e-01 -1.031453080322330962e+00 -5.089680270340534163e-01 -2.282297894463221899e-01 -6.142448661294533929e-01 -5.128671692227728673e-01 -4.192877566935281353e-01 -4.894723160904623782e-01 -2.633220691447878958e-01 2.521445282037925936e-02 3.691187938653448658e-02 -5.674551598648296391e-01 -3.608006238627519680e-01 -3.717182219911625840e-02 -6.259422926956086375e-01 -1.16402391…
1.061989428159537396e-01 5.603075444497827018e-01 -4.776549735703981003e-01 8.457472369053370409e-02 -4.517059106198922924e-02 -3.262854396924551592e-01 1.350312349831822301e-01 3.656895723209995785e-01 -4.199903892359437840e-01 1.350312349831822301e-01 -1.633829889476339295e-02 -2.830370014416150326e-01 -7.400288322921773354e-02 4.810187409899082667e-01 9.279192695819313830e-01 -2.32580490148966…
7.906976744186042239e-02 2.139534883720927705e-01 -6.093023255813940775e-01 -3.953488372093038605e-01 -1.906976744186042461e-01 2.325581395348937097e-02 -2.651162790697668137e-01 -4.651162790697676575e-01 -3.302325581395353371e-01 5.767441860465114534e-01 -8.372093023255744448e-02 5.209302325581404158e-01 -1.627906976744187273e-01 3.674418604651166209e-01 -3.023255813953498183e-01 -7.906976744186…
2.043121149897323408e-01 1.581108829568790008e-01 5.225872689938394489e-01 6.057494866529657823e-02 -2.577002053388086078e-01 5.030800821355265601e-02 -1.447638603696102810e-01 -3.141683778234096169e-01 -4.014373716632443356e-01 2.607802874743314625e-01 -3.696098562628395007e-02 -4.117043121149901452e-01 -4.219712525667360103e-01 -1.652977412731019280e-01 -4.681724845995893225e-01 -2.525667351129…
-7.598425196850390195e-01 -1.055118110236221929e+00 -7.480314960629934617e-01 -5.708661417322836718e-01 1.000000000000000000e+00 -5.000000000000015543e-01 9.527559055118133280e-01 -1.338582677165363888e-01 5.393700787401571883e-01 1.496062992125966051e-01 -9.488188976377943673e-01 -4.173228346456693827e-01 -6.417322834645657892e-01 4.330708661417337346e-02 3.267716535433063951e-01 -2.519685039370…
7.863145258103207413e-02 7.569027611044421011e-01 6.758703481392553947e-01 1.000000000000000000e+00 7.148859543817523976e-01 6.548619447779105984e-01 1.146458583433384998e-01 5.198079231692676050e-01 4.177671068427359913e-01 4.147659063625454556e-01 6.362545018007272069e-02 2.767106842737097061e-01 1.146458583433384998e-01 9.963985594237693977e-02 1.806722689075636323e-01 -4.441776710684212925e-0…
-1.000000000000000000e+00 9.482758620689570039e-02 -4.137931034482738579e-01 -9.482758620689570039e-02 -4.482758620689649698e-01 -4.396551724137938155e-01 -3.362068965517236996e-01 8.620689655172451837e-02 2.931034482758614890e-01 2.155172413793113029e-01 6.034482758620780124e-02 -3.965517241379315494e-01 -2.413793103448280131e-01 -9.051724137931010938e-01 9.051724137931010938e-01 -7.844827586206…
2.515337423312870579e-01 -2.331288343558278742e-01 3.128834355828210567e-01 -1.533742331288341365e-01 -1.042944785276073982e-01 4.233128834355818215e-01 2.147239263803675802e-01 1.042944785276068292e-01 -2.147239263803681353e-01 -9.202453987730013774e-02 -7.546012269938645600e-01 -5.828220858895698520e-01 -5.521472392638065302e-02 -3.619631901840483779e-01 -4.355828220858896094e-01 5.521472392638…
2.748414376321418884e-02 -3.002114164904861604e-01 1.691331923889887942e-02 2.600422832980963106e-01 9.090909090909042589e-02 3.234672304439764612e-01 4.186046511627907751e-01 7.674418604651178644e-01 5.560253699788585413e-01 -2.684989429175480558e-01 3.868921775898526705e-01 1.120507399577171381e-01 -2.262156448202946313e-01 -1.479915433403923564e-02 1.543340380549666491e-01 -4.37632135306553982…
-5.464573610521825664e-01 -1.106491302503179508e+00 -8.455663979635124061e-01 3.508697496817976269e-01 1.281289775137887388e-01 -3.619007212558317810e-01 -7.119219346627042588e-01 -5.591854051760717370e-01 -3.555366991938919141e-01 -5.782774713619007745e-01 -3.809927874416608740e-01 -4.955451845566399838e-01 -5.146372507424690212e-01 -1.851081883750527179e+00 -6.228256257955034902e-01 -9.98302927…
6.797153024911040120e-01 1.000000000000000000e+00 6.307829181494674087e-01 8.398576512455528942e-01 9.466192170818514828e-01 4.528469750889679846e-01 7.330960854092525292e-01 3.016014234875444844e-01 6.841637010676159258e-01 4.528469750889679846e-01 8.443060498220646970e-01 5.996441281138796819e-01 8.131672597864769703e-01 2.971530249110326816e-01 5.507117437722429676e-01 4.217081850533802578e-01…
2.702702702702730955e-02 -5.405405405405424440e-02 -4.594594594594590409e-01 -2.486486486486481906e-01 -5.972972972972983019e-01 5.378378378378375624e-01 3.675675675675674769e-01 7.567567567567504150e-02 -4.918918918918928629e-01 -2.810810810810819849e-01 -7.999999999999991562e-01 -3.216216216216227775e-01 2.621621621621620379e-01 -3.540540540540536019e-01 -5.405405405406510724e-03 -1.27027027027…
-1.342342342342339068e+00 -4.144144144144144004e-01 -2.702702702702710069e-01 -5.585585585585578494e-01 -2.522522522522522292e-01 -4.774774774774784292e-01 -7.207207207207129429e-02 -4.504504504504486251e-01 1.261261261261250877e-01 -2.882882882882864539e-01 -7.477477477477465495e-01 -8.558558558558557738e-01 -4.054054054054033740e-01 -1.081081081081088219e-01 3.423423423423402334e-01 2.882882882…
4.732441471571893210e-01 -4.423076923076928457e-01 -1.538461538461537992e-01 -1.588628762541915290e-02 -2.667224080267559527e-01 2.035953177257525393e-01 4.682274247491562125e-02 2.600334448160524503e-01 -2.416387959866210799e-01 -3.545150501672232335e-01 -3.670568561872906144e-01 -4.423076923076928457e-01 4.682274247491562125e-02 -6.241638795986622634e-01 1.032608695652178360e-01 1.7224080267558…
-5.951821386603987074e-01 -4.101057579318445057e-01 -1.291421856639244803e+00 -1.291421856639244803e+00 -1.457109283196224570e-01 1.891891891891882560e-01 -4.365452408930660666e-01 -1.115158636897766842e+00 -7.626321974148040361e-01 1.980023501762642746e-01 -5.246768507638067680e-01 -8.948296122209150605e-01 -6.639247943595777413e-02 -5.863689776733258530e-01 8.501762632197401581e-01 -4.806110458…
5.473121659855406662e-01 -1.411505815781220197e-01 4.247092109399574489e-01 -1.175730902232002967e-01 -1.647280729330402593e-01 1.182018233259994749e-01 -3.533480037724000544e-01 -5.419679346117564078e-01 -6.834328827412762264e-01 -8.579063187676844171e-01 1.182018233259994749e-01 -1.741590694750068669e-01 9.575605155611450758e-01 -1.930210625589435236e-01 6.038981452373471948e-01 5.3788116944357…
-1.301369863013709105e-01 -4.511986301369869112e-01 -2.739726027397162283e-02 -7.876712328767246363e-02 2.936643835616443710e-01 3.065068493150695517e-01 8.818493150684814097e-02 -1.712328767123578576e-03 -3.420376712328762059e-01 2.679794520547939540e-01 7.534246575342530561e-02 5.761986301369871333e-01 1.267123287671237664e-01 3.321917808219176371e-01 3.450342465753428178e-01 -2.457191780821930…
-1.435758513931882085e-01 7.701238390092832176e-02 3.672600619195060534e-01 2.511609907120749829e-01 7.968266253869976667e-01 -6.253869969040246612e-01 1.000000000000000000e+00 -2.828947368421063646e-01 6.923374613003080436e-01 -8.552631578947264557e-02 -2.596749226006193068e-01 -3.908668730650278339e-02 8.862229102166971351e-02 -9.713622291021618838e-02 -3.409442724458219276e-01 2.47678018575856…
-5.703971119133572909e-01 5.306859205776174315e-01 -2.093862815884489637e-01 -4.711191335740079755e-01 1.516245487364627775e-01 5.667870036101099185e-01 -1.066787003610107698e+00 -3.989169675090262768e-01 -5.162454873646219466e-01 -6.064981949458465582e-01 1.155234657039702628e-01 -8.772563176895302739e-01 -3.718411552346552185e-01 -2.093862815884489637e-01 -1.805054151625375613e-03 -8.3032490974…
-4.248496993987999626e-01 -2.324649298597176728e-01 -2.144288577154293829e-01 1.000000000000000000e+00 -6.172344689378778115e-01 2.004008016032255216e-02 -1.783567134268528587e-01 -3.887775551102189420e-01 3.927855711422875151e-01 2.725450901803627701e-01 4.108216432865757772e-01 4.228456913827665087e-01 5.611222444889909372e-02 -1.903807615230480033e-01 8.617234468937805258e-02 -5.63126252505012…
3.384539147670957426e-01 -1.333994053518332334e+00 -1.223984142715555806e-01 1.154608523290375915e-01 1.154608523290375915e-01 -9.697720515361721860e-01 -1.571853320118925312e+00 -1.372646184340906017e-01 -4.940535183349858417e-01 3.458870168483660357e-01 -4.420218037661050592e-01 -1.125867195242811869e+00 5.168483647175433626e-01 7.472745292368663250e-01 2.626362735381652588e-02 -8.9544103072348…
-2.910487288135605866e-01 3.469279661016921867e-02 -5.174788135593221261e-01 -1.679025423728809363e-01 1.618114406779654901e-01 -2.592690677966100754e-01 -1.297669491525365280e-02 -1.917372881355952907e-01 -9.004237288137038539e-03 1.483050847457439807e-02 2.611228813559308137e-01 4.661016949152493871e-02 2.277542372881350211e-02 2.277542372881350211e-02 2.134533898305079336e-01 -8.03495762711865…
-1.191629955947136610e+00 -6.828193832599101232e-02 -3.524229074889909802e-02 -1.103524229074890117e+00 -5.088105726872274026e-01 1.079295154185019312e-01 8.810572687226172692e-03 -7.951541850220295027e-01 -2.202643171807178949e-03 -5.308370044052860282e-01 -3.105726872246718506e-01 -9.052863436123345098e-01 1.000000000000000000e+00 5.264317180616757685e-01 -5.088105726872274026e-01 -3.7665198237…
2.084198043284896940e-01 -3.963830418025494629e-01 5.552920249036448208e-01 2.528906018381252285e-01 9.955529202490354113e-01 2.662318410910155531e-01 -2.184998517640073801e-01 1.728431663207832258e-01 -1.295582567447363387e-01 -1.695819745034106152e-01 8.532463682182030995e-01 6.264453009190609212e-01 5.686332641565351453e-01 9.866587607471063448e-01 8.843759264749483373e-01 7.554106136970030194…
7.560975609756103166e-01 1.000000000000000000e+00 8.577235772357729715e-01 4.688346883468836879e-01 1.788617886178864858e-01 1.368563685636853822e-01 -4.878048780487851538e-02 9.214092140921366358e-02 -5.149051490514913731e-02 1.287262872628725241e-01 9.485094850948290468e-03 1.002710027100275209e-01 -1.084010840108385124e-02 6.775067750677672869e-03 -5.284552845528494441e-02 1.084010840108410104…
1.294363256784971106e-01 1.000000000000000000e+00 -1.461377870563699416e-02 -3.778705636743213692e-01 3.486430062630473947e-01 1.732776617954081000e-01 -6.471816283924855528e-02 -3.152400835073063678e-01 9.185803757828901739e-02 -1.148225469728601095e-01 6.680584551148208150e-02 -1.962421711899791921e-01 9.812108559498959603e-02 7.933194154488555638e-02 -6.659707724425896203e-01 -4.90605427974947…
-3.832447639887479052e-01 -6.739606126914682305e-01 -4.095029696780171091e-02 3.107221006564567234e-01 -9.271647389809327677e-01 7.983744920287613178e-01 4.701469209127852045e-01 5.076586433260410480e-01 -2.097530478274458876e-01 -7.255392310096906439e-01 -4.113785557986880392e-01 -4.160675211003458385e-01 -7.114723351047205213e-01 8.218193185370435971e-01 -2.847764926539540498e-01 2.469521725539…
9.078735400724921023e-01 8.535038260169141022e-01 9.048530004027381946e-01 6.314941602899718509e-01 4.729158276278692674e-01 8.867297623842126386e-01 7.357027788964953796e-01 7.115384615384607869e-01 7.115384615384607869e-01 5.982682239226733145e-01 1.000000000000000000e+00 7.764800644381791850e-01 8.716270640354408794e-01 7.689287152637938050e-01 8.973016512283529256e-01 9.093838099073696668e-01…
7.380370241005940191e-01 6.122947956688793436e-01 6.227733147048540863e-01 1.093258819420188099e-01 3.597624869018575117e-02 1.983932937478159741e-01 7.265106531610131257e-02 9.884736290604211051e-02 2.926999650716024526e-01 1.000000000000000000e+00 4.603562696472239257e-01 7.223192455466299622e-01 1.617184771219004058e-01 -1.107230178134823023e-01 1.617184771219004058e-01 1.040866224240314247e-0…
4.937319189971052236e-01 2.550626808100294740e-01 5.255544840887211439e-02 4.937319189971052236e-01 -4.146576663452208877e-02 3.563162970106068528e-01 8.481195756991299906e-01 -7.140790742526504919e-01 -1.644165863066542055e-01 -2.801350048216005306e-01 1.465766634522663314e-01 -2.367405978784963283e-01 1.248794599807142303e-01 2.362584378013420430e-02 -2.945998071359694492e-01 1.1041465766634527…
3.101686254471144322e-01 -2.708226877874182412e-02 4.190086867654559816e-02 1.890648952478312522e-02 -2.493612672457828638e-01 -2.110373019928444560e-01 1.875319366377126706e-01 -7.307102708226960452e-02 -1.420541645375570372e-01 -1.023505365355134700e+00 -9.238630556974953834e-01 4.251405212059267691e-01 -4.409810935104748753e-01 -8.165559529892695290e-01 5.094532447623929539e-01 -1.880429228410…
-2.544964028776969256e-01 -7.014388489208533972e-02 5.188848920863287084e-01 4.019784172661849397e-01 -1.330935251798560370e-01 -6.366906474820133166e-01 -4.208633093525164237e-01 6.312949640287768283e-01 -3.417266187050446019e-02 -1.618705035971235509e-02 1.951438848920857283e-01 6.852517985611498164e-01 4.874100719424466210e-01 -3.039568345323727105e-01 1.079136690647414069e-02 3.07553956834532…
-2.908680947012387552e-01 -5.975197294250290947e-02 1.600901916572717576e-01 1.037204058624574265e-01 -8.094701240135290243e-01 3.122886133032709011e-01 -1.226606538895153919e+00 -4.825253664036083801e-01 -3.472378804960531418e-01 -3.246899661781307289e-01 -9.109357384441965078e-01 -9.019165727171252894e-03 -1.330326944757611318e-01 7.688838782412641404e-01 4.419391206313434406e-01 1.262683201803…
-1.934673366834182839e-01 -4.949748743718591637e-01 2.336683417085408387e-01 -4.949748743718591637e-01 -7.587939698492455198e-01 8.291457286432270257e-02 -4.949748743718591637e-01 -1.148241206030150119e+00 5.100502512562817836e-01 3.844221105527635962e-01 -3.693467336683409763e-01 -1.758793969849093558e-02 5.603015075376862608e-01 -1.386934673366831960e+00 6.105527638190954010e-01 2.0100502512563…
2.362459546925569642e-01 9.676375404530740409e-01 1.000000000000000000e+00 4.142394822006475463e-01 4.595469255663426900e-01 7.443365695792883985e-01 7.216828478964398830e-01 8.608414239482189423e-01 8.576051779935270902e-01 5.080906148867315730e-01 7.928802588996752831e-01 5.501618122977348646e-01 7.961165048543690226e-01 1.877022653721681089e-01 5.113268608414233141e-01 6.763754045307447393e-01…
-1.184834123222758689e-01 3.886255924170633480e-01 7.109004739336504120e-01 3.127962085308042539e-01 4.265402843601941857e-02 -4.976303317535537563e-01 -1.516587677725098338e-01 6.398104265402834168e-01 8.009478672985786973e-01 1.000000000000000000e+00 2.322274881516601108e-01 1.516587677725124705e-01 -9.478672985782822177e-03 -3.981042654028413286e-01 9.952606635071022112e-02 -1.3744075829383714…
1.000000000000000000e+00 3.230589153335938213e-01 3.250097541943036128e-01 5.337495122902847777e-01 3.659773702692157848e-01 5.239953179867341548e-01 4.732735076082714154e-01 5.766679672259074074e-01 3.640265314085059378e-01 6.527506827936015998e-01 4.127975029262581086e-01 3.055013655872024780e-01 5.200936402653137947e-01 4.127975029262581086e-01 3.425673039406942344e-01 2.723371049551310819e-01…
-1.261829652996753100e-02 -4.574132492113586190e-01 -8.785488958990534947e-01 -1.171924290220820231e+00 -6.608832807570971246e-01 -3.107255520504734747e-01 -7.886435331230295942e-02 -5.662460567823331958e-01 -6.182965299684544114e-01 -6.561514195583614262e-01 -3.059936908517342236e-01 -4.905362776025228300e-01 2.145110410094637488e-01 -3.817034700315447004e-01 -5.047318611987449549e-02 -5.0946372…
5.436507936507927186e-01 -4.980158730158722458e-01 -1.904761904761894942e-01 6.329365079365089075e-01 8.214285714285711748e-01 4.146825396825387644e-01 8.015873015873005158e-01 4.444444444444429210e-01 -1.805555555555559966e-01 -7.142857142857275687e-02 -1.093253968253967034e+00 -7.142857142857275687e-02 8.730158730158535385e-02 -4.087301587301596650e-01 3.769841269841415349e-02 -1.01190476190476…
-5.044031311154588693e-01 -9.153620352250494419e-01 -9.520547945205487528e-01 3.131115459882709978e-02 4.598825831702463979e-02 9.706457925635995077e-01 2.588062622309187377e-01 2.397260273972562361e-02 7.211350293542089229e-01 7.534246575342512520e-02 -6.952054794520539094e-01 -6.731898238747549001e-01 1.487279843444236638e-01 2.514677103718226947e-01 -2.622309197651669921e-01 6.0665362035224885…
-1.006051437216338440e-01 -1.913767019667166613e-01 -4.387291981845656275e-02 1.285930408472072024e-02 -3.161875945537070964e-01 -3.048411497730712516e-01 9.228441754916766326e-02 1.036308623298035358e-01 2.795007564296522751e-01 -3.956127080181540689e-01 3.362329803328295563e-01 -3.048411497730712516e-01 -3.729198184568822683e-01 -2.821482602117994509e-01 -5.317700453857782117e-01 -6.65658093797…
3.485254691688836892e-02 4.745308310991965817e-01 5.576407506702425465e-01 3.914209115281506723e-01 3.270777479892753026e-01 6.890080428954425962e-01 3.806970509383375556e-01 3.163538873994621858e-01 7.211796246648786157e-01 3.833780160857900854e-01 4.906166219839146470e-01 2.144772117962457647e-01 8.659517426273474205e-01 2.654155495978555712e-01 1.045576407506687011e-01 6.139410187667572183e-01…
-6.475741239892169876e-01 2.216981132075488692e-01 -5.464959568733170903e-01 -2.432614555256062683e-01 -3.443396226415098571e-01 -2.836927223719691860e-01 2.115902964959562871e-01 -1.415768194070083030e+00 -4.656334231805949742e-01 -4.353099730458208638e-01 -8.497304582210242208e-01 -4.858490566037726999e-01 -7.890835579514835496e-01 -5.667115902964948715e-01 -5.970350404312688708e-01 -3.34231805…
2.732855680655062458e-01 1.811668372569084084e-01 -6.960081883316340812e-02 4.421699078812693084e-01 -1.207778915046068685e-01 3.654042988741041387e-01 4.524053224155583641e-01 -3.070624360287288381e-03 6.417604912998976507e-01 2.251791197543444312e-02 1.709314227226193528e-01 -7.471852610030699227e-02 -1.975435005117701648e-01 3.787103377686710376e-02 2.937563971340844127e-01 5.03582395086999978…
-4.536516853932590632e-01 -1.364817415730339212e+00 -1.587078651685388531e-01 1.731039325842679277e-01 4.153792134831451044e-01 -6.917134831460532152e-02 -3.851825842696635083e-01 -9.487359550561803578e-01 -5.063202247191020966e-01 5.470505617977545754e-01 -3.009129213483154319e-01 -4.810393258427122370e-02 -5.589887640449451300e-01 -1.797752808988768436e-01 -1.264747191011238669e+00 -4.167837078…
6.416840848014314647e-01 8.745894296804996859e-01 7.715736040609149082e-01 3.281576590026872298e-01 2.564944759629741999e-01 4.670050761421302710e-01 -8.838459241564505797e-02 9.193789190803207667e-01 -3.015825619587965759e-02 -2.120035831591511252e-02 1.000000000000000000e+00 5.162735144819343702e-01 1.669154971633320661e-01 -8.390564347566527303e-02 -7.494774559569906958e-02 1.71394446103315167…
-7.098445595854936396e-01 5.760715967969851636e-01 -2.435233160621755322e-01 -2.152614225153092753e-01 1.000000000000000000e+00 2.934526613283095497e-01 -1.728685821950085855e-01 4.065002355157797953e-01 -5.614696184644385468e-01 -6.745171926519089034e-01 -7.239755063589280448e-01 9.646726330664152638e-01 -3.918982571832331785e-01 3.499764484220446725e-01 1.309467734338200517e-01 -2.2939236928874…
8.326898326898325431e-01 1.634491634491626599e-01 -2.960102960102849873e-02 -5.765765765765771267e-01 2.277992277992276771e-01 1.763191763191764294e-01 -1.132561132561122341e-01 1.505791505791488905e-01 -2.355212355212372710e-01 -1.325611325611348035e-01 3.436293436293438863e-01 -8.854568854568846126e-01 -1.840411840411860511e-01 -6.821106821106980023e-02 3.886743886743863063e-01 5.55984555984553…
-1.517877305231464025e+00 7.527286413232350034e-04 -4.734663153933014734e-01 -1.314640572073767277e+00 4.015807301467839152e-01 4.693263078660148135e-01 -1.618366578848449283e-02 -2.024840045163736613e-01 5.314264207753084390e-01 -1.911930748964990601e-01 6.161083929243512669e-01 -5.186300338727873882e-01 -6.134738426797037292e-02 -3.379751599548354579e-01 1.136620248400442013e-01 3.5641701166729…
-6.844919786096241854e-01 -8.930481283422442296e-01 1.016042780748647040e-01 -1.414438502673794451e+00 -3.315508021390362048e-01 -9.171122994652384230e-01 -1.871657754010682406e-01 -9.010695187165776998e-01 -3.395721925133695640e-01 1.256684491978618257e-01 -2.192513368983957656e-01 -5.320855614973258874e-01 -8.529411764705863153e-01 -7.326203208556155699e-01 -4.358288770053462269e-01 -1.22994652…
-6.063753581661875947e-01 2.757879656160272530e-02 1.242836676217767000e-01 -7.514326647564466555e-01 1.242836676217767000e-01 1.780085959885391311e-01 1.887535816618900186e-01 4.842406876790814052e-01 -2.077363896848227406e-02 -4.290830945558720133e-01 2.693409742120356776e-01 -2.840257879656170048e-01 -1.174785100286522693e-01 -2.614613180515574023e-02 -2.141833810888262302e-01 -4.7636103151861…
5.712715280322464562e-01 7.691462074019781436e-01 5.437889336753389813e-01 6.399780139245140331e-01 9.038109197508239490e-01 5.492854525467206761e-01 6.179919384389882531e-01 8.570905093440821521e-01 7.993770611945769655e-01 5.850128252107000826e-01 1.000000000000000000e+00 9.532795895932572039e-01 8.406009527299370676e-01 9.312935141077314238e-01 7.251740564309265835e-01 6.207401978746796001e-01…
-5.509838998211094019e-01 -7.441860465116263423e-01 -6.797853309481211026e-02 -3.792486583184248028e-01 1.091234347048305603e-01 -8.407871198568835081e-02 3.881932021466907856e-01 8.765652951699423601e-02 -2.128801431127003152e-01 4.901610017889083126e-01 1.788908765652943685e-03 1.735241502683355364e-01 -2.450805008944547669e-01 -3.577817531305961529e-02 1.520572450805011966e-01 4.09660107334525…
5.435062151735948754e-01 -6.138019717102444206e-01 -4.466352336048008964e-01 -6.086583797685447134e-02 -3.951993141877415683e-01 2.413201885983702055e-01 6.078011144449196879e-01 5.563651950278603042e-01 5.949421345906542591e-01 -2.087441063009010389e-01 6.785255036433759379e-01 -4.723531933133294225e-01 -1.058722674667799402e-01 -2.023146163737671310e-01 8.328332618945564203e-01 1.06300900128589…
7.752004581901484892e-01 5.632875143184422617e-01 5.847651775486829573e-01 7.451317296678122704e-01 7.522909507445586508e-01 8.739977090492553335e-01 6.964490263459331976e-01 4.344215349369987544e-01 7.895189003436423603e-01 6.993127147766325935e-01 5.504009163802981996e-01 7.880870561282936615e-01 6.391752577319591566e-01 6.219931271477660006e-01 8.195876288659795783e-01 6.234249713631156986e-01…
-7.616758241758254666e-01 2.582417582417568802e-01 -6.586538461538468114e-01 -1.184065934065932524e+00 -9.368131868131860385e-01 -9.162087912087896191e-01 -2.671703296703287767e-01 2.273351648351640830e-01 -9.162087912087896191e-01 -4.423076923076932343e-01 -9.265109890109897162e-01 2.788461538461534106e-01 -1.616758241758243564e+00 -9.059065934065932968e-01 -1.039835164835164694e+00 -9.986263736…
-4.153750774953555297e-02 -1.159330440173592797e-01 -4.879107253564778923e-01 -2.461252324860499219e-01 3.862368257904534308e-01 -7.296962182269058905e-01 -3.391196528208304528e-01 -3.298202107873537958e-01 -6.181029138251720179e-01 -7.017978921264723668e-01 -1.008679479231247456e+00 -1.027278363298204100e+00 -1.159330440173592797e-01 -4.507129572225677672e-01 2.374457532548059913e-01 3.285802851…
-8.746355685130494800e-03 -3.061224489795921211e-01 -1.457725947521928619e-02 -7.871720116618091678e-02 4.810495626822159920e-01 2.973760932944599644e-01 6.997084548104880175e-02 -9.329446064139858275e-02 -5.043731778425657453e-01 1.000000000000000000e+00 -2.274052478134106492e-01 4.081632653061233462e-01 -3.556851311953360684e-01 -5.160349854227411770e-01 5.830903790087553495e-02 -9.329446064139…
1.374663072776280970e-01 1.913746630727761744e-01 -3.814016172506750624e-01 6.832884097035040183e-01 4.070080862533685395e-01 -2.938005390835591313e-01 -1.859838274932604507e-01 -3.140161725067393550e-01 8.355795148248000570e-02 2.991913746630723847e-01 4.339622641509437995e-01 4.272237196765512612e-01 -1.590296495956876333e-01 3.935309973045834075e-01 3.261455525606476447e-01 4.33962264150943799…
6.216796350952512595e-01 -6.251676951972126584e-02 1.427421518647692955e-01 2.594580091226171836e-01 1.000000000000000000e+00 6.055808961631335974e-01 3.399517037832024968e-01 2.916554869868525079e-01 1.910383686611193121e-01 4.526428763080201922e-01 -5.044271532063376168e-02 -9.068956265092643909e-02 6.579017976925137789e-01 1.950630533941494771e-01 3.158035953850275024e-01 9.847061980144942994e…
1.216655823031865952e-01 -3.467794404684448328e-01 2.582953806115818041e-01 5.998698763825626168e-01 -3.175016265452182962e-01 -4.424202992843151439e-02 -8.347430058555618260e-01 -3.448275862069054981e-02 -2.296681847755351613e-01 1.802212101496432073e-01 -3.858165256994159353e-01 -5.419648666232930179e-01 8.243331164606373385e-01 1.411841249186721325e-01 2.973324658425492983e-01 1.99739752765128…
7.498104624715691280e-01 6.872630780894619651e-01 1.000000000000000000e+00 4.200151630022748717e-01 -1.315390447308557309e-01 3.904473085670949473e-02 -6.034874905231227826e-01 -1.258529188779376751e-01 5.041698256254773663e-02 5.109931766489765881e-01 8.180439727065965672e-01 7.884761182714229710e-02 -1.372251705837758962e-01 1.698256254738440274e-01 2.721758908263839927e-01 3.335860500379142501…
7.913862718707961319e-01 6.433378196500678659e-01 7.308209959623156449e-01 7.779273216689113202e-01 2.462987886944812133e-01 2.664872139973097354e-01 5.114401076715972133e-02 -1.036339165545097363e-01 5.491251682368789577e-01 -2.288021534320317310e-02 7.846567967698524493e-01 -3.795423956931353038e-01 7.711978465679676376e-01 5.787348586810339007e-02 -3.997308209959637981e-01 1.790040376850619841…
-5.826911677534100109e-01 -1.205097806757559509e+00 -7.427385892116200594e-01 -3.781861292234746652e-01 3.064611736810907705e-01 9.377593360995840621e-01 -3.159454653230587273e-01 -4.919976289271082298e-02 -9.561351511558989769e-01 4.131594546532286749e-01 3.775933609958504467e-01 -8.476585655008901654e-02 3.598103141671596950e-01 -1.027267338470658764e+00 -1.363366923532934732e-02 -1.35625370480…
4.293478260869564300e-01 -2.391304347826100629e-01 -7.038043478260884722e-01 -6.956521739130431259e-01 -4.347826086956527725e-01 -3.858695652173928514e-01 2.989130434782612533e-01 -7.364130434782607537e-01 -2.554347826086977302e-01 -5.163043478260880281e-01 -6.793478260869584284e-01 -6.711956521739131931e-01 -1.135869565217391575e+00 -8.097826086956536606e-01 -7.119565217391308209e-01 1.277173913…
-6.376944190301905291e-01 1.948764867337608175e-01 -5.370539798719115021e-01 2.561756633119799051e-02 -6.834400731930452277e-01 -2.671546203110695683e-01 1.628545288197621732e-01 -6.587374199451147272e-02 -7.044830741079458059e-02 -1.344922232387918692e-01 -2.442817932296422190e-01 -1.161939615736493070e-01 -2.470265324794153686e-02 5.763952424519663831e-02 2.772186642268972823e-01 -8.41720036596…
-1.989574283231973217e-01 -5.377932232841017290e-01 -4.074717636837527079e-01 2.910512597740963839e-02 -4.908774978279668161e-02 3.940052128583854674e-01 2.636837532580363908e-01 1.854908774978261676e-01 -5.052128583840145293e-01 -1.272806255430068978e-01 -4.530842745438756203e-01 -1.077324066029553135e-01 4.721980886185917492e-01 -3.357949609035622562e-01 1.000000000000000000e+00 -1.046046915725…
-2.991371045062330980e-01 6.021093000958754882e-01 5.254074784276111520e-01 -2.588686481303854869e-02 -3.183125599233000980e-01 -5.627996164908923848e-01 -3.998082454458284918e-01 -8.120805369127523932e-01 -2.847555129434337640e-01 4.630872483221461500e-01 -1.121764141898381334e-01 -3.422818791946311556e-01 3.288590604026844222e-01 -4.525407478427617702e-01 -4.908916586768957147e-01 -6.4908916586…
1.315345699831353410e-01 -3.372681281619654015e-03 3.760539629005072992e-01 3.035413153457065458e-02 4.721753794266581039e-02 3.507588532883630372e-01 1.146711635750433111e-01 2.664418212478934511e-01 5.531197301854986481e-01 -5.092748735244524427e-01 7.251264755480699153e-02 1.483979763912305072e-01 -1.888701517706570243e-01 -2.057335581787521628e-01 -7.453625632377752774e-01 -8.2124789207419879…
2.961876832844562712e-01 8.582600195503423679e-01 4.525904203323576902e-01 1.055718475073301188e-01 -2.121212121212134316e-01 -5.444770283479971607e-01 -5.933528836754656810e-01 -5.444770283479971607e-01 4.037145650048891699e-01 3.841642228739010068e-01 -6.842619745843497511e-03 4.134897360703814195e-01 -8.230694037145644959e-01 2.326490713587475445e-01 -7.986314760508320676e-01 -1.38807429130008…
8.897364771151173857e-01 3.758668515950066014e-01 7.711511789181687559e-01 6.567267683772535225e-01 6.213592233009710419e-01 7.711511789181687559e-01 5.693481276005546432e-01 6.317614424410542551e-01 4.403606102635226338e-01 6.671289875173368467e-01 6.296809986130371684e-01 6.192787794729538442e-01 7.628294036061026295e-01 5.776699029126215468e-01 1.000000000000000000e+00 9.188626907073501604e-01…
-2.817028985507234462e-01 8.514492753623337240e-02 3.206521739130452908e-01 -3.677536231884075413e-01 3.623188405796675619e-03 8.061594202898596240e-02 -7.708333333333335924e-01 -4.538043478260883057e-01 -8.478260869565228397e-01 -1.322463768115955951e-01 8.731884057971025515e-01 2.255434782608697342e-01 5.244565217391320422e-01 -7.336956521739261550e-02 -4.221014492753630831e-01 -1.8206521739130…
1.922711434906561601e-01 4.583465315172640109e-01 3.823249920810908309e-01 -3.636363636363620921e-01 4.726005701615462740e-01 4.583465315172640109e-01 2.872980677858735232e-01 -4.063984795692088259e-01 2.597402597402758556e-02 1.685144124168500845e-01 2.397846056382648416e-01 4.060817231548934370e-01 -4.054482103262525144e-02 2.920494140006318906e-01 7.149192271143479660e-01 1.732657586316120046e…
2.195037904893170910e-01 5.554789800137824862e-01 1.000000000000000000e+00 4.521019986216386899e-01 -5.041350792556855698e-01 -9.331495520330781446e-01 -6.902136457615417608e-01 2.866988283942101812e-01 1.678152997932451929e-01 5.410062026188856149e-02 2.453480358373549552e-01 -1.319779462439694961e-01 -2.250172294968985076e-01 -5.816678152997915019e-01 7.580978635425001180e-03 -5.454858718125427…
-2.266949152542378776e-01 5.423728813559319795e-01 4.661016949152565342e-02 -2.076271186440664107e-01 3.516949152542361290e-01 -4.999999999999990563e-01 -3.728813559322018412e-01 -4.618644067796608410e-01 -4.809322033898299487e-01 2.627118644067795161e-01 -2.838983050847452283e-01 1.355932203389823010e-01 -6.779661016949135866e-02 1.000000000000000000e+00 -3.347457627118636259e-01 -9.385593220338…
4.509283819628625428e-02 3.368700265252009829e-01 -2.785145888594365085e-02 -2.599469496021225567e-01 3.766578249336882123e-01 -3.196286472148534563e-01 -3.395225464190970710e-01 -5.450928381962877323e-01 4.098143236074259788e-01 6.816976127320970580e-01 -1.413793103448272692e+00 9.734748010610068114e-01 9.151193633952302287e-02 1.000000000000000000e+00 -3.063660477453593600e-01 6.551724137931038…
3.076923076923073763e-01 -6.390532544378663138e-01 -2.958579881656785981e-01 1.124260355029581410e-01 2.899408284023669569e-01 3.846153846153863021e-01 3.372781065088755192e-01 -6.213017751479259498e-01 2.603550295857988139e-01 -1.834319526627210262e-01 3.372781065088755192e-01 -1.775147928993989557e-02 -7.692307692307666089e-01 4.260355029585799480e-01 1.360946745562135185e-01 3.0769230769230959…
3.084260731319560245e-01 -4.133545310015906971e-02 5.071542130365679357e-01 -6.375198728139916948e-01 -2.798092209856903323e-01 -3.513513513513518149e-01 7.790143084260804651e-02 -4.928457869634236821e-02 9.379968203497758561e-02 7.535771065182854667e-01 4.610492845786897526e-02 -9.952305246422901153e-01 -2.241653418124013863e-01 6.200317965023850741e-02 2.225755166931613765e-02 -2.08267090620031…
4.345484672742337962e-01 6.706710853355436486e-01 -1.122618061309030579e-01 -2.986743993371983596e-01 2.419221209610605550e-01 3.724109362054679462e-01 4.966859983429997016e-01 4.929577464788727909e-02 1.922120961060483080e-01 -3.545981772990885461e-01 -2.116818558409275242e-01 5.898922949461484766e-01 3.786246893123436097e-01 -2.551781275890641076e-01 -6.901408450704228370e-01 -1.681855840927909…
7.111913357400718727e-01 5.171480144404323465e-01 1.000000000000000000e+00 5.126353790613715766e-01 3.501805054151621022e-01 3.727436823104690600e-01 5.893501805054138787e-01 3.140794223826712805e-01 4.088447653429598816e-01 4.990974729241877128e-01 4.765342960288807550e-01 6.750902527075810511e-01 7.021660649819487787e-01 7.220216606498578577e-03 9.747292418772476874e-02 3.772563176895297743e-01…
3.105590062111885166e-02 -2.484472049689429585e-01 3.913043478260876951e-01 4.285714285714283256e-01 -3.354037267080759444e-01 -9.937888198757689751e-02 2.484472049689295109e-02 4.596273291925466742e-01 3.291925465838509424e-01 -9.813664596273288243e-01 3.105590062111885166e-02 2.857142857142844772e-01 2.298136645962735869e-01 8.074534161490753981e-02 -5.590062111801268330e-01 -1.7391304347826178…
5.126705653021426112e-01 -1.364522417153763052e-02 -2.962962962962963354e-01 -8.615984405458065876e-01 -3.255360623781670681e-01 -1.988304093567248854e-01 1.423001949317752868e-01 -2.573099415204663232e-01 -5.204678362573064154e-01 2.300194931773874574e-01 -5.302144249512658059e-01 -1.403508771929798393e-01 1.910331384015610257e-01 -8.615984405458065876e-01 -2.378167641325513171e-01 -3.2553606237…
8.022598870056498743e-01 3.808851224105458400e-01 5.150659133709988291e-01 5.715630885122406912e-01 4.891713747645951571e-01 3.644067796610180876e-01 2.419962335216583049e-01 3.220338983050849424e-01 4.774011299435036437e-01 8.116760828625240176e-01 7.575329566854994701e-01 4.868173258003778980e-01 9.670433145009428300e-01 4.938794726930331169e-01 4.303201506591342596e-01 6.680790960451985505e-01…
4.934172867773342630e-01 -4.510589582140827059e-01 5.792787635947329594e-01 -1.848883800801383315e-01 -4.081282198053818311e-01 -2.621637092157980686e-01 -1.076130509444754163e-01 -2.449914138523170970e-01 -4.939896966227836361e-01 -1.591299370349184283e-01 -3.892386949055458983e-02 -4.253005151688628582e-01 -7.326846021751659555e-02 -1.419576416714374290e-01 -2.278191184888392617e-01 4.693760732…
