# Supplementary material for: Clocked stepping of an artificial protein walker along a DNA track
Source: Nat Nanotechnol. 2026 Jul 6;21(7):987–95. doi: 10.1038/s41565-026-02211-3 (PMC13379313; doi:10.1038/s41565-026-02211-3)
Supplement: Supplementary file 3 — Source data for Supplementary single-molecule data—Supplementary Figs. 4–7 and 9–12. [file 41565_2026_2211_MOESM3_ESM.zip › Nilsson_Supplementary_Data_2/Fig_S5_FRET.csv]

-5.689161500472846716e-02 -7.094081643375024226e-01 -9.217912682568014660e-01 -1.916504675843229422e-01 7.162971524640100451e-01 3.109370074603325929e-01 1.727303772197119891e-01 -6.281391194704212255e-01 -9.184419985289482558e-01 -6.595434485657217238e-02 9.560654618051898090e-01 2.510441840916263212e-01 2.772472943154339897e-01 6.689148366081753005e-01 4.323972890616785136e-01 -3.51528843122834…
-2.311511257683788179e-01 2.369811885207951663e-01 -8.153148661258025065e-01 -5.015919597130978624e-02 -1.828581197068224751e-01 -4.744859074170366675e-01 -2.973403232354894232e-01 -5.132698923735514729e-01 -7.269557599025581185e-01 -2.252213429444478443e-01 -2.109791798736383381e-02 -5.128425206384923385e-01 -3.028427343243608738e-01 -2.644861211029034265e-01 1.138447073572037560e-01 5.261515887…
-9.438038939762007917e-01 -2.564775487774195728e-01 2.726142847604914876e-01 -1.353749916542986431e-01 6.489412513930917781e-01 -3.811238194041429161e-01 4.454858739362442810e-01 -2.273574682478130826e-01 -1.617987684311636143e-01 1.000000000000000000e+00 -6.162415066431797817e-01 -7.522892902814960481e-01 -3.456866843681141721e-01 1.169220023522031943e-01 1.456568966314188696e-01 -9.077042385895…
4.518052627400480081e-01 4.829000643949086791e-01 7.298060213649962824e-01 2.213067755793342584e-01 7.172093187371592071e-02 1.833314220689288843e-01 -3.053200779795888220e-01 -2.739606397148975359e-01 4.357285886929602725e-01 7.238252339828613047e-02 2.365895397969353664e-01 -5.247699866799581114e-01 6.463793301165288163e-01 5.628864797156031274e-01 1.626236073498415757e-01 1.891534274851592867e…
-1.152569991711971609e+00 -2.909660471715351804e-01 2.467725848820706835e-01 -1.345470380827955281e-01 -5.868065798530643917e-01 1.456305224268485687e-01 7.497155379493504468e-02 -6.053492913031883749e-01 -1.086757413572703834e+00 3.738323008414456972e-01 -5.890541812409567646e-01 2.366583786365483999e-01 1.000000000000000000e+00 1.983086799556092739e-01 1.318639639259971408e-01 -7.27379999157147…
-1.476821744838111850e-01 1.856498941441608874e-01 -1.877480403390422714e-01 7.182299689641313822e-01 -3.809292549114285439e-03 3.737431990469174403e-01 3.733448168580164039e-01 2.587245699369423169e-01 -2.844410887595520410e-01 -4.025898636394672492e-01 3.247763368568903995e-03 3.113451659166944011e-02 3.838734889932688965e-01 1.286812411312533988e-01 -3.428894470455226551e-01 1.2412830182952233…
3.125625267971992582e-01 5.406761627999295827e-01 7.799850729677776373e-01 2.647642640496715716e-01 1.552728947326626197e-01 2.811204802058035468e-01 -5.245422641449500878e-01 -3.534371873660119845e-01 -4.383942324488249165e-01 -2.274308036777650255e-01 7.511155574612580869e-03 -1.978149365601126197e-01 9.278262112333847123e-01 7.813348577961977126e-01 3.167706794975613804e-01 -4.6141997363949355…
3.324503730595085305e-01 5.770233333685106381e-01 -2.104382789661968511e-01 3.797028187891132167e-01 8.035817934295072518e-02 -2.426522578806860342e-01 2.677849657545069428e-01 5.672087550260122013e-01 4.351076965290146537e-01 7.630254229238977448e-01 1.983705689289445850e-01 9.294300157244261840e-02 5.640427620123045216e-01 -1.021613178973590358e-01 2.719799064976720637e-01 5.569192777314595499e…
9.043307132734074161e-03 7.482633804631767527e-01 -5.766865416378641473e-02 -4.133095926997545910e-01 7.403329155295436392e-03 4.482996942612511165e-02 2.590813780500659802e-01 7.809809411130859413e-02 1.732168168027467259e-01 1.841460986095441385e-02 -7.195989082432367734e-02 6.518561036466088421e-01 1.000000000000000000e+00 -3.113381048883054891e-01 -2.326777326133056822e-01 3.61580001639977499…
-2.646089240063592696e-01 3.080655767655139932e-01 -2.042770043860237528e-01 -3.053590124063199074e-01 7.094088817765424881e-01 -1.085860367934761289e-01 5.433569746679221130e-02 2.024826115547599947e-01 -3.277430615157020943e-01 3.365881115952801261e-02 2.385520414166684977e-01 -6.027108322660875220e-03 2.512546804245517351e-01 1.157149390035603215e-01 -1.930400544944336771e-01 1.109219671232642…
5.808951635308373662e-01 1.414598639962112436e-01 7.929239775698486703e-01 7.616155837456714539e-02 -2.070952796801844020e-01 3.075049614465529824e-01 -5.625311037044015139e-01 5.821057737995809500e-01 -2.760708545631885835e-01 -7.192561248873931279e-02 2.077578156306570945e-01 1.748753038967228862e-02 4.017735278156898682e-01 7.537936782559225002e-02 4.327690454202788306e-01 7.232213874048059044…
1.486294640790476185e-01 -7.820721865307292409e-02 6.325091429071102445e-01 -1.532407812234775346e-01 -3.897373118052750024e-02 4.131179499313315517e-01 1.448488527001787485e-01 8.972136636953334521e-02 1.870142428747043339e-01 8.329201236542812525e-01 4.981045506216143504e-01 2.940286914969671983e-01 3.604594342970890430e-01 4.359945065402008324e-01 7.220479083188878766e-01 1.955013296435931247e…
7.299049894232185753e-01 2.821677918685128184e-02 7.479070547186894569e-02 -3.879449145882725714e-01 -6.099024747455349810e-02 4.877566630227134770e-01 -1.081442959309956153e+00 3.045204823990115342e-02 -6.728078355493933849e-01 -2.045713580540134968e-01 -3.568432412798311359e-01 -1.424960737266245392e-01 1.000000000000000000e+00 5.699668318670215728e-01 9.953001139754179272e-02 -1.96171636065602…
4.992530554150541033e-01 2.191782433274907516e-01 -5.140390293249061208e-03 7.364167833154905418e-02 -2.044922541258399062e-01 2.974015738769362760e-01 -1.893769188241796742e-01 -1.462070506863658303e-01 -1.202992483502525883e-01 -1.140355004528725014e-01 8.863938456471305571e-02 1.000000000000000000e+00 2.138496465246520276e-02 9.540305600319952395e-02 7.540611435898064707e-02 -7.124792678766778…
1.202763981861386389e-01 -1.773452201005626672e-01 -6.700496652990691748e-01 -6.244254557793744720e-01 2.116173612610714252e-02 3.297035506061640198e-01 2.119875374032136606e-01 1.165746367646602472e-01 3.111947434987808458e-01 3.504334145664320110e-01 -8.846592837091651340e-01 -3.334670080513417456e-02 -2.634111731498909870e-01 7.705833359040209496e-02 -5.491871548878680676e-01 2.958324335996520…
-6.735736804637444397e-01 -6.097579578968755909e-01 -1.010322383809618474e+00 -1.194447269398941497e-01 -1.870309163022471965e+00 -1.901250889860665594e-01 -5.821722770263356717e-01 -5.331028170446451275e-01 1.000000000000000000e+00 -8.842672632970594027e-02 -1.138208074849993423e+00 -6.436997864334360608e-01 -3.505542560764741689e-01 8.424946608359598077e-01 2.006508695209997806e-01 -8.303162819…
3.678371957242576040e-01 -1.490414097757481460e-01 -1.189011739563202406e-02 8.015988131914943970e-01 7.653556202653423179e-01 2.434095774565143977e-01 -2.339209846985437213e-01 1.308243398561289017e-01 -1.493168139773146108e-01 -8.645966062858247980e-01 7.634938878627546555e-02 -6.449231989483267258e-02 4.483653842623013808e-01 -1.044810099622873467e-01 7.833119742074790004e-01 3.167772567538289…
1.996144822112323747e-01 2.761511020401041794e-01 4.580509546362430129e-01 1.955150849098561683e-01 4.321026419307293920e-01 2.621957069715923350e-01 1.000000000000000000e+00 1.573994121289832016e-01 3.747023575895593039e-02 2.056327463345279938e-01 2.597971234441912580e-01 1.633740656426890259e-01 1.551752710399384172e-01 8.222431553148250583e-01 1.421356987727981080e-01 3.833023698005246782e-01…
4.282527904580085004e-02 8.478570474993940564e-02 -1.385934075907628849e-01 -2.764211640535506609e-01 1.130556972939431998e-01 -1.376409608050998545e-01 -8.014852893142919432e-02 1.552588518188038613e-01 -1.813659195016320211e-02 -4.134785203462159053e-01 -6.937611833346733758e-02 -2.160133479744545948e-01 2.963877202434212974e-02 1.007108260747738848e-01 -6.630591535412827531e-01 -2.458716312801…
1.465209615170673940e-01 -9.056368039569782924e-02 2.670528937076940279e-01 -2.488511599647503028e-02 -1.797752808988765383e-01 -3.150260574890672571e-01 -9.445732818744251302e-02 -6.508638763617075051e-01 -8.324704553428512177e-02 -1.431065319150757742e-01 -4.732536347843949165e-01 -4.614871167324162693e-01 2.027863114747083806e-01 -1.169634681704989215e-01 -3.563586263552887545e-01 -2.779294351…
-2.680708694879498921e-01 -7.845712828675137362e-02 3.459716738396398927e-01 4.150485624434981369e-01 -3.696463479651503764e-02 -1.194860184977696721e-01 -1.262546263743905342e-02 6.563540692777810603e-01 1.934461949760859778e-01 -5.816984878806366055e-01 -1.259718283740657307e+00 8.120784107680453778e-03 -1.780159324993619563e-01 9.140015917045883898e-01 -6.308404354780094980e-01 -1.858461918853…
-6.478927907499359984e-02 2.390860248003103816e-01 1.113562542133970518e-01 1.014483871626729455e-01 1.490470061898632459e-01 1.264223407080550809e-01 -1.816101816101739833e-02 3.582357868072154616e-01 4.780494780494786156e-01 -1.458397172682875387e-01 -9.098894813180484487e-02 -3.459377745092013234e-01 5.150252293109438551e-01 2.168188596760021736e-01 -1.634593777450916163e-01 3.8361831218974157…
3.542704116027964867e-01 5.217086860816376737e-01 5.915444695646351336e-01 1.497353689377887431e-01 -8.875662508798622466e-03 -3.565461270005618744e-01 4.766785728917986020e-01 -7.781754796321661838e-02 -2.736370848495467412e-01 -4.059339930797391527e-01 -3.334723841377794651e-01 8.174325013874063350e-02 8.213433052624570518e-02 1.047611243747374465e-01 -2.826207600367896394e-02 9.182083303847127…
-4.902407718863415753e-01 -4.682659113038981774e-02 2.306807116933711210e-01 4.329025404974770619e-01 -4.563158360626628357e-02 8.815614764981851703e-01 2.387802071346385724e-02 7.681685403204399076e-01 -1.377799415774107750e-01 3.444719837124902706e-01 -5.253607152341335795e-02 -1.065105780295643872e-01 9.934938479242285680e-01 5.614322386474179805e-02 3.349119235195178179e-01 6.3406214039125508…
-4.159610161367627290e-01 -3.150063907972517341e-01 7.772807157692843139e-02 -3.824093305639880147e-01 -8.409989614954475057e-01 1.635045534430420722e-01 -1.858423869627738034e-01 -8.693481386803034172e-02 -4.458679501517812116e-01 -6.568141875699005094e-01 2.665062310273211277e-01 -3.615793257708964370e-02 1.630552005112631819e-01 -1.903858443840870107e-01 -1.564347339830653716e-01 -3.7931378814…
3.885419168868614603e-01 -4.834254143646375679e-02 7.748919048762925588e-01 4.888001441268307601e-01 2.765733845784290046e-01 2.804467931779931061e-02 -6.101669469132831036e-01 -1.731023300504461182e-01 -1.112358875810716352e+00 5.289754984386247916e-01 -1.269817439346640764e-01 -1.690487629113699916e-02 8.290295460004717953e-02 -2.135479221715124443e-01 7.675954840259437972e-01 8.270478020658186…
4.134729569254054493e-02 -1.079845481555892772e-01 6.218757187313817686e-02 2.843195696764596048e-01 3.293092199447064106e-01 2.382034179930437867e-01 -1.889518373707459176e-01 1.000000000000000000e+00 4.865969800374550513e-01 5.815751306037562074e-01 4.146417021436386019e-01 6.478274950832896284e-01 2.321484728865189640e-01 -9.270637271238180155e-02 3.728203371055474613e-01 -6.426221197940368279…
1.000000000000000000e+00 1.301353906499699668e-02 -1.886096317526010369e-01 -5.159364384511502810e-02 2.173185174750916215e-01 8.451052948092117045e-01 4.077268565422556557e-01 1.936698505230873280e-01 -3.355239276832869266e-02 -1.838148848448077910e-01 4.896438884584752294e-01 5.943156514625334008e-01 2.326779609593822296e-01 -1.747942593064145400e-01 -4.902723524599497118e-01 -2.996039593232599…
1.045475456202807907e-01 -1.203591692082270764e-01 1.197117104837200491e-01 -3.050552895673944165e-01 9.734201155202657496e-01 2.710807449182883050e-02 -6.850965224651138774e-01 6.035167231773176377e-01 6.137397556695221024e-01 6.057317135506299355e-01 4.746213218380997967e-01 1.703838748627238285e-05 2.966383261488054340e-02 -4.837027823686773642e-01 9.649861137141961809e-01 3.586750949890101237…
-3.191217125544457689e-01 4.621086058645331729e-01 2.294101658059272408e-01 -2.377767023117342282e-01 2.385589933637878579e-01 1.729261000139221127e-01 -6.668766035309169338e-01 4.354974509244919495e-02 2.840047998196764123e-01 6.085296243014162720e-02 -3.047023647730358054e-01 -5.882165752888824928e-01 -5.942826457348550084e-01 -1.195380505041778590e-01 5.184932278787340865e-01 3.541126631706674…
1.982841766382019144e-01 4.185182086029070464e-02 -1.781311794523987857e-01 -1.015004646287600149e-01 3.707032849913891037e-01 7.915116069108575347e-01 3.920409754121094159e-01 2.632881623161854034e-01 7.434060150707307892e-03 -1.663062674235783467e-01 1.490026996912746926e-01 1.319589717391203565e-01 4.980688179051629971e-01 5.498606113721741240e-01 1.869216913367662825e-01 8.078286642914074278e…
-7.595819485660243453e-02 -3.390679934781665739e-01 4.430614139295916548e-02 2.143643857885521239e-02 -3.191562017535841678e-01 -4.028434423351610616e-01 -8.950831341352540882e-01 -8.122471947940644588e-02 -2.752204004482561861e-01 -9.282694536762259307e-01 -4.970637321623511684e-01 -1.845351750939071001e-01 -1.625312023547866580e-01 -2.154705964399938629e-03 5.727622079964601598e-01 -1.830922916…
9.174025161315724208e-01 1.000000000000000000e+00 3.752826949703974568e-01 3.157690846376766114e-01 2.300937509644851355e-03 4.915641160174835100e-01 6.624901422600911749e-01 6.612928459148780247e-01 5.386098804087200431e-01 7.050021444907873525e-01 6.103039855600740360e-01 2.452275767679820348e-02 7.731362885090411474e-01 3.051849849459939978e-01 4.155629368136165569e-02 2.095289889391106219e-01…
-1.248910660997707561e-01 -4.894235085958758003e-01 -1.268716824675840404e-01 6.096205139039275744e-01 -1.701481501043131395e-01 -4.382245754878915656e-01 4.308203712995484214e-01 1.041177014286842617e-01 1.000000000000000000e+00 -5.913460268835646350e-02 -2.446193255341067019e-01 -3.199322629202201451e-01 -5.444846436210943885e-01 4.425060078696487764e-01 1.937901074814477043e-01 -1.596013679457…
6.219720866156795980e-01 3.482503567074684003e-01 -2.726666411550225932e-01 6.457525844207686605e-01 9.707909885580384701e-02 6.674010375950546470e-01 -1.612263083373887129e-01 5.525166326815111884e-01 5.001995375103186481e-01 3.577625558295012831e-01 4.280380269293633244e-01 -1.515501057822133957e-01 -7.430448877396593488e-02 8.291904243862162627e-01 7.861395231873520295e-01 6.705171028246855736…
1.888520913613453145e-01 9.959089807613320799e-03 4.203154028537372383e-02 -4.328545431220042206e-01 2.707437482478932123e-01 1.000000000000000000e+00 6.761822855541005373e-02 -2.573826029525666526e-01 -1.269546376763394935e-01 1.475142663011204669e-01 3.817856990131184292e-01 -1.327276787623364596e-01 8.702847558455006904e-01 6.818840545279125642e-02 1.255624557518969231e-01 2.464114491520892625…
1.029445734264078233e-01 -1.616207095008600769e-01 1.240863052474565631e-01 1.756486400776755552e-01 -2.535285158895770885e-01 3.393208805922819371e-01 8.658674570020230554e-01 7.557777612472119100e-02 4.840830165336175717e-01 -8.862300768541028773e-02 4.289970597332233293e-01 4.215974535958550429e-01 6.317815041167653689e-01 -1.831148035189250900e-01 9.859877299652647364e-02 -4.97186975127143160…
8.931163954943603656e-02 -5.536921151439314071e-02 -1.215519399249068988e-01 2.039549436795994597e-01 -5.340175219023777231e-01 -2.352941176471053802e-03 9.241551939924841363e-02 -5.266583229036314595e-02 1.521902377972458309e-01 2.394993742177720097e-01 2.836545682102633026e-01 1.152941176470585055e-01 3.891864831038805983e-01 8.045056320400582883e-02 2.009511889862318490e-01 2.58723404255318367…
7.963908976315270394e-01 2.608637961918670034e-01 7.922775824321646176e-01 1.257214887547269955e-01 5.148941816493062262e-01 6.859948251840937428e-02 9.583360976580649337e-01 1.674517348902004321e-01 1.511975054733621926e-01 -2.755921183573276090e-01 8.708286339812920662e-01 1.640018576262190497e-01 4.876932262986806155e-01 -2.580773568632594925e-02 7.576461222052778555e-02 -2.318052146221723786e…
1.920475266160812933e-01 5.452620434092175089e-02 5.193812128698309660e-01 5.412034586200812347e-01 2.955708487736023460e-01 1.000000000000000000e+00 -1.186989000647010462e-01 -2.246338450679368770e-01 7.765425563202159598e-01 9.593553320392946004e-02 -2.758073054526203327e-01 -1.886947826598431299e-01 -4.326804305629072811e-01 5.846126698429500168e-01 -4.081524616199034283e-01 -4.099758837715473…
-2.183611878256411509e-01 8.244028129715582631e-01 1.434387723144382454e-01 6.084474560829098433e-01 7.272442559006926377e-01 -4.259886683939289043e-01 5.601173020527858704e-01 2.712752327534655450e-01 2.741223699570088934e-01 5.774848389943926241e-01 1.377444979073544351e-01 7.441135438316772710e-01 -8.241038635651747046e-02 -4.390285567861541144e-02 6.403353927625777819e-01 7.822651823591385556…
5.696847991660377586e-01 -1.727604417094628919e-01 -1.787000036364669864e-01 -1.504567805958143822e-01 7.140525186570932936e-01 -5.687837635811962556e-02 -3.085824649586035306e-01 -4.360527368450873437e-02 -1.802758057803643399e-01 5.322291943610517606e-01 3.384661384362386283e-01 3.330114387073571103e-01 -5.641654511440716835e-01 4.553179281838262149e-01 -3.971910316655406503e-01 1.1664168279506…
8.993069177455221830e-01 -8.610130334335951152e-02 8.765964866396368238e-02 5.144610086744255684e-01 8.090318643476647475e-02 4.652587071182591738e-01 4.200884878601641725e-01 9.114576522383502910e-01 2.342312889586335989e-01 -1.430408439039268786e-01 2.709014428316107725e-01 -9.770716184996387776e-02 1.181182162939722197e-01 2.625212501634617904e-02 -6.127239440303388074e-01 -2.61104572599280583…
3.452540555034189218e-01 3.134691871117665785e-01 8.058274120748971647e-01 9.000647986772138953e-01 8.526947311972117305e-01 3.680453143853059106e-01 1.536510702953926832e-01 3.631854135943151651e-01 3.393327970684191230e-01 4.773651517182813109e-01 8.939759574563156397e-01 9.315703624257051230e-01 4.935089600929526421e-01 4.837332975823395720e-01 -1.476627787460342012e-01 7.363922777852265344e-0…
3.013529267622572227e-01 1.928663186580640843e-01 1.000000000000000000e+00 8.163301675936174284e-01 2.911614230235171075e-01 3.931321516881888800e-01 5.735161987361793168e-01 -8.976691344090471925e-02 2.330754208404191563e-01 8.433404370651448323e-01 4.042147158631045900e-01 -6.871561063629053057e-02 -1.912364206102273034e-01 3.590490900045295586e-01 1.646308410867980132e-01 4.931536856487295228e…
7.370281351618827026e-01 3.120316697299574393e-01 1.167538526792031156e-01 8.171921391207216320e-03 1.386398982044398376e-01 4.757528630001425229e-01 -3.730524529902444764e-01 7.184504453555780046e-01 -8.196804750459476541e-01 2.316980065036044478e-01 -3.893397426834449560e-01 7.408454686837327718e-02 5.159621094302282440e-01 -3.660115933832877588e-01 3.809133323907814006e-01 6.141948253923358303…
7.032393810546615498e-01 5.358849277667501187e-01 2.716558854287346447e-01 6.218008528971582516e-01 1.000000000000000000e+00 -3.575029275287951169e-02 8.125692744112070209e-02 -3.609470790464079648e-02 6.268981971432287248e-02 -3.619114414713416883e-01 1.012956271799919650e-01 -1.827842520868424303e-01 -2.761833791509856195e-01 -7.101214219962489853e-03 -1.301200443356236303e-01 3.372826270735357…
-6.967162393515123620e-02 -2.576318557785534091e-01 2.302138982281731472e-01 7.515521544522612007e-01 -5.833522410841379680e-01 -2.239846537818953598e-01 9.523834079330034674e-02 -8.913595016604447530e-01 7.359274767434668130e-01 -9.898723211154909774e-02 -7.036777294197860133e-02 7.551875992656919001e-01 5.324199170809192916e-01 -3.001742950846742475e-01 -3.992595037231083110e-01 -3.076462944246…
-3.502996186671509804e-01 -8.303976756854866692e-02 4.262030143453778286e-01 -4.540221536226619614e-01 4.835118939531508619e-01 2.074813873252218943e-01 4.475576538950419847e-01 3.391501725077167850e-01 1.259851098601784680e-01 -2.197203559106594983e-01 -7.666606137642956176e-02 -1.107136371890321963e-01 -1.079353550027235820e-01 -3.646813146903938874e-01 1.632467768294965788e-02 1.90430361358270…
3.584860197449853403e-01 5.592432079164731673e-02 2.711486221089708382e-01 8.147199493007320492e-02 1.972287044952685531e-01 9.953459663391250878e-01 2.763967877265546824e-01 4.009169436531851982e-01 -5.438617917039305361e-02 -5.161356337242595932e-02 3.147182989341930637e-01 1.616699068863103328e-02 1.159811594155064629e-01 -3.785940857464608223e-03 4.440905325072689869e-01 -1.011740707611167578…
2.990714319128048859e-01 -4.339009215511991369e-01 1.000000000000000000e+00 2.609463442017134205e-01 -3.284721897366328358e-01 6.298591944613375349e-01 4.397015483931324686e-01 1.397880900032748008e-01 4.087687701735522872e-01 3.408219114001039274e-01 -2.491813631473082935e-01 -1.444543200636196900e-01 -2.803246479861483745e-02 3.617556252046589815e-01 7.640220798053974638e-02 -4.0460541703700170…
-7.225990399500979711e-02 2.831924443404948977e-01 3.665564057157502109e-01 -3.110695312239017407e-02 -3.954692772895855857e-01 1.976009890073178454e-01 4.811386949111702387e-03 9.914575606713575684e-02 1.945381848151725990e-01 -2.743158809181708846e-02 3.461748360007566028e-01 5.758071881229026405e-03 6.722799514406304633e-01 -3.960818381280152289e-01 -6.930847450076389749e-02 1.0000000000000000…
-4.012179491526570718e-01 -1.855677094282575379e-01 -7.933555312930228309e-01 5.674788588169100700e-01 8.104515770271297770e-02 -1.367412400566917485e-01 1.154271298851916178e-01 -4.458738242654010642e-01 -1.141040681943023660e+00 -2.437525854293669247e-01 -3.280799669065035395e-01 5.810078597052779070e-01 -9.588976068248390369e-03 -2.080482297014131232e-01 -8.865327103437540268e-01 2.49598198845…
-1.472563675652697857e+00 -1.628467179141999677e-01 -2.666761132169056525e-01 5.873392610436219130e-02 -1.484147507881963479e+00 8.239044953770932045e-01 -6.326827021857005240e-02 -8.059088171738298945e-02 -4.659392822983471349e-01 -1.445676432037978076e-01 -6.268376492259730703e-01 -9.739275213432985190e-01 -3.223635268695373285e-02 4.525842218994641231e-01 2.143186085231514049e-01 -1.0423677778…
4.057483736296894072e-01 9.446766479011670103e-01 5.444946695925905189e-01 -1.172689629669274453e-01 4.726764921977998357e-01 3.841445316491424178e-01 3.056116466117488883e-01 7.216315766425470679e-01 7.873189340158315286e-01 8.143967224441531760e-01 1.000000000000000000e+00 -2.795167356789396429e-01 -6.305791678628254182e-01 4.880765282042034414e-01 7.511179015078877086e-01 2.508721821340110791e…
1.845326230757761421e-01 -2.192978613420840800e-02 7.777670693990539341e-01 1.569342106415965166e-01 1.876867273539700731e-01 3.858039023279035695e-01 5.355581450362280060e-01 4.384380174702333655e-01 3.434863365954943792e-01 3.686534603152348821e-01 -3.395743711504584650e-01 3.671421186819339710e-01 4.753673217273974849e-01 1.966233561421790732e-01 3.428949420433331507e-01 5.891122072596955972e-…
3.271064985492408428e-01 7.391490157446496401e-01 8.080280973197760952e-01 7.502089248617557216e-01 8.969778862140109776e-02 9.913483530317409587e-01 9.479613527287370500e-01 9.159509549757058888e-01 5.146551336121479858e-01 5.535179420170267539e-01 9.025384660715763951e-01 7.752242259107653410e-01 5.644003636058224638e-01 6.852380490570877392e-01 1.000000000000000000e+00 3.949136946592715081e-01…
2.575241021256218996e-02 4.020825106063928567e-02 6.206700409038692356e-01 4.218750566096518551e-01 2.457963936481247225e-01 -1.721730498201166082e-01 3.360095357827336815e-01 1.000000000000000000e+00 -4.777673515377933722e-02 -5.951531268454755136e-02 3.733990790288850836e-01 1.515617018039010777e-01 -2.091821762018454267e-01 7.341973023009770172e-01 1.563984305087078308e-01 -3.22883342451259283…
2.723992932209578707e-02 -6.524777284564810265e-02 1.768455983303274248e-01 7.237374328159736914e-01 1.396288794350700191e-01 2.082166142328504416e-02 5.029767218504321846e-01 4.746255240815882570e-01 6.265583923855017057e-02 5.952797256613744370e-01 2.639770481508620925e-01 -4.987163464202317570e-02 2.534677116489338425e-02 4.743946511355874862e-01 -7.314362759886036680e-02 1.603150953967006076e…
3.603942179466149143e-01 5.909703552097663598e-02 7.414406640661230785e-02 4.825176321250536082e-01 1.797585343764038224e-01 2.645852795823910308e-01 1.000000000000000000e+00 4.405499654132233323e-01 5.357028247056542375e-02 1.375769288368150767e-01 1.559400115526970720e-01 1.852139744842291047e-01 3.313341938428402411e-01 2.039336219130407912e-01 3.198884665577956254e-01 2.015802948077044521e-01…
-4.586435090899145250e-01 -5.278075159216647494e-01 -5.445383339889572349e-01 1.013160580997572030e-01 -5.877098198947346974e-01 -1.663770309769097289e-01 1.341801650176515370e-01 -3.602752617924885881e-01 -5.867238966872054956e-02 -3.064976322904803263e-01 -3.328636089768798878e-01 7.544154919408250226e-01 -2.887211380939810890e-01 -2.582471480428432664e-01 2.087219347996031871e-01 -8.7571890233…
-7.150456212373387799e-02 -5.339749928032354598e-01 -1.092656795624363103e-02 1.730603151557622843e-01 1.417700289122245938e-01 -2.932525626744370006e-02 -4.870395634379267591e-01 4.375258144861508547e-01 5.778314580021776115e-01 -1.236341790054698853e-01 3.576104234201525345e-01 4.671890058450257621e-01 2.447150706534658160e-01 -1.774534713443559342e-01 2.044757625442762128e-01 1.000000000000000…
4.649154869748188812e-01 -8.024094362176107387e-01 -3.868039159512796227e-02 -5.579539055785669166e-02 -5.490629970264886139e-02 -3.426753731711902895e-01 -1.004973969395517086e+00 1.725527774210444398e-01 8.342141918657947075e-02 1.773242316771950211e-03 2.850227706046809528e-01 -6.968298971618257509e-01 -1.152488960455215539e+00 5.853132069507128721e-01 -2.493208333744947047e-01 -1.161083505388…
-2.730127054172278855e-01 1.000000000000000000e+00 -2.485338611925447805e-01 6.105180603322682975e-01 4.619529089778464520e-02 -1.426495649593156334e-01 5.571126029520202527e-01 8.802849150532532363e-01 6.229669788072945691e-01 1.143903857284742955e-02 5.134688703177229252e-01 1.521601626551234154e-01 5.205716027680308555e-02 1.057688046486712635e-01 -3.478713960918235204e-02 -6.32242564557783159…
3.902612467666372598e-01 4.181281611392106967e-01 -7.114285460315197818e-02 3.158605854274267877e-01 1.000000000000000000e+00 -8.254295593738568415e-02 4.067280598049769491e-01 -4.047591534147091524e-02 3.064605018711289430e-01 1.917261486768765955e-01 5.173957101840913619e-01 2.735935430537160817e-01 3.705277380243379159e-01 -7.734290971475427101e-02 2.515933474964232586e-01 5.309958310740555687…
2.444928137677545577e-01 5.828004708951251001e-01 4.441997747156432585e-01 -1.767719969849165240e-01 6.155132841547169553e-01 1.300932473977969017e-01 5.518026983306932864e-01 -3.418605439008076119e-01 4.825658702667000588e-01 5.116580420587261147e-01 3.985923962294517509e-01 -9.648268444098125063e-02 1.577244585976468050e-01 6.498522100734363538e-02 -1.362462205584686614e-01 4.158698432325765304…
5.238720111220674935e-01 -3.462452387201124804e-01 6.073939041431142272e-01 -1.126243961952323236e+00 -4.701981118022993122e-01 -1.272540271384090760e+00 1.138167554493172834e-01 -5.482937417098759925e-01 -3.396911640575710212e-02 -2.305913562820522122e-01 -8.651449486100982744e-01 -1.018995467474341332e+00 -1.509061504741776139e+00 7.523070484675244973e-01 -6.120257339641526073e-01 -9.0706549109…
1.021934236896090836e-01 -3.009046189431318075e-01 6.120040240492402583e-02 -3.400559247787954820e-01 1.660593626476345175e-01 9.922291490086519727e-02 2.426984893972647661e-01 2.140033744979831787e-01 7.973637724669468962e-02 1.478798488605130301e-01 1.161548149967131377e-01 2.066959228776715507e-01 6.070016872489916171e-01 1.001734777132629872e-01 4.512876165429604569e-01 4.047813309462941316e-…
2.720048288605886322e-01 7.799239380394983323e-01 8.170180304618257505e-02 5.396288739200795215e-01 2.715604551867672467e-01 4.244249989816430979e-01 6.196716819173248014e-01 7.983098987938970215e-01 4.397003440192862045e-01 -3.966775661653921398e-02 1.439141173813071051e-01 3.295512196205783728e-01 9.114474361490491894e-02 4.455882951974324824e-01 2.079039264117198416e-01 1.882959380543096639e-0…
1.000000000000000000e+00 -3.827191553595931661e-01 4.400206384267016935e-01 -2.207885243524915497e-01 4.696180185404691954e-01 6.105946766504337653e-01 1.627322889038614329e-01 -4.581773369606935709e-01 -2.102390475621924715e-01 -8.132563514331631049e-02 3.176782622785828680e-01 -7.175264589747307187e-02 -2.106526689238152339e-01 1.783134482376325103e-01 -5.414175699531899311e-02 7.02687259609232…
-5.394475686404238690e-01 -7.295036300642451232e-01 -7.284590072601281330e-01 1.928983059700200842e-01 -1.336116092414297019e-01 1.624736668001459106e-01 -1.182412904573708623e+00 -3.606212023608487693e-01 -5.294583630760668624e-01 -2.207070355345855661e-01 5.071991921583653973e-01 1.576422863311116307e-01 -4.902850079217224155e-01 -1.400752128418963904e-01 -4.832338039939417240e-01 -1.1670177759…
-2.388859447682978587e-01 3.896838014485066171e-01 5.340045928281219600e-01 8.578578578578572866e-01 -2.445386563033618010e-01 8.019195666254494981e-01 4.949655537890840784e-01 4.810693045987170513e-01 7.099452393570031550e-01 -1.420832597303183231e-01 -5.358299475945909815e-03 1.000000000000000000e+00 1.803568274156515938e-01 3.273862097391505577e-01 8.849437672967077617e-01 1.658128716952242399…
-1.370848434436457985e+00 -4.416701324936199435e-02 -1.049922761570933338e-01 -6.207815934882072728e-01 -1.027508763590993857e+00 3.460727229516980530e-01 4.006594973560710371e-01 -1.050011882835245158e+00 4.207117818311431057e-01 1.474437050680303674e-01 1.985770304794735597e-01 -2.483661101538846838e-01 -5.024731150852618233e-01 2.434718673875583828e-01 -2.409022042659403340e-01 3.7927039391598…
7.244257932855808768e-01 -3.979932775799198408e-02 -7.064893361610168343e-01 2.507052538913997486e-01 3.943069505021802867e-01 -3.798967628346203718e-01 -8.158937217398352926e-02 -2.102606938497864897e-01 1.219438998039342435e-02 1.564713296786848229e-01 -2.575277099755902133e-01 -5.171961906286269839e-01 -1.859519426993729851e-01 2.041134808531075151e-01 6.340932735784887697e-01 -1.1355087831619…
-1.151761124800694480e+00 -8.620814610813121170e-02 -6.066096535729827155e-02 7.497825771850981091e-01 2.295078996956077533e-01 3.432019133207713235e-01 6.383533845484862246e-01 -5.622191621974249875e-02 6.519423104797799073e-01 2.014241194375975819e-01 1.906073343963016545e-02 -5.375416727061879119e-01 4.333961443687382037e-02 -8.675170314538299676e-02 -3.665023916509641544e-01 1.000000000000000…
-4.321372854914187212e-01 -2.855937188307210439e-01 3.506815682463370054e-01 3.895041047543455065e-02 2.579217922815267849e-01 -2.244443876115712333e-01 7.424362548272432638e-02 -4.133398122810170716e-01 -2.638039947827429121e-01 8.682642387662600769e-02 6.383212705557419486e-01 -7.674995524411131198e-01 7.459655763279717799e-01 6.582696094729030278e-01 -2.740850617631251374e-01 -1.86695992429860…
6.986027425722006745e-01 9.607400096959631819e-01 8.552098483274480634e-01 8.076390331740429529e-01 4.374177574624290576e-01 6.488676501142740527e-01 1.000000000000000000e+00 4.122688551838771809e-01 3.413671306877206213e-01 4.771798601011224134e-02 3.285978945910380533e-01 1.698265115312703744e-01 3.950412078398777838e-01 7.143846526767835825e-02 2.153196204723324125e-01 4.900096959623246873e-01…
-8.486398818549970025e-02 1.000000000000000000e+00 8.593731457429535370e-01 -5.227653318213584255e-01 4.122746871662343882e-01 8.570985904349981421e-01 -1.959414021809208900e-02 5.369796542675941975e-01 -1.007245612415773373e+00 -3.297248117723078353e-01 -2.321167209483230298e-01 8.866678094384160547e-01 -4.986352668152262968e-01 4.133625179656910675e-01 -1.414391012539718107e+00 -1.8899906380622…
-1.704724523632275002e-01 3.251094848171392493e-01 2.159726988853246515e-02 1.115633368458698177e-02 -5.250437455891899391e-02 -2.172391457767390288e-01 -7.954929958719686445e-02 1.391303086843447556e-01 -4.905886561161639792e-01 -4.588308084958280242e-01 2.354914490665998561e-01 -1.173976933265015871e-01 8.837575769293870565e-02 5.317530138535752071e-01 -1.005036784965041285e-01 5.50097158711896…
1.798407273135858853e-02 3.359028981060975250e-01 1.000000000000000000e+00 1.183180873450385695e-01 7.108591478090275917e-01 4.257368414229978359e-01 5.368301883531302332e-01 -6.504426881910853331e-02 6.400808894381392333e-01 1.306329857795342775e-01 3.420603473233450043e-01 -1.069149234963940875e-01 -9.745189627830716517e-02 -3.742778500347837545e-01 -6.747613718364753321e-01 6.15256646804392737…
1.886522483803375339e-01 -1.700673397091500838e-01 -8.292624546547370246e-01 -2.493750066488632511e-01 -4.829097562791863085e-01 -7.599919149796348361e-02 -6.075360900415947008e-01 -4.652769651386662875e-01 4.543568685439421106e-02 -4.172455612174341133e-01 -6.064988670333294474e-01 8.237678322571066747e-02 4.653514324315707329e-01 -2.287103328687994652e-01 9.227029499686091596e-02 1.514717928532…
6.196139815439423160e-01 -6.276238317603993755e-02 5.840510325044037110e-01 8.666880611970867454e-01 3.224374046251486381e-01 -1.171874488332350361e-01 5.162653009097036838e-01 3.132028266977548991e-01 3.604563584326115899e-01 -1.834995775671798002e-01 9.762258738464943963e-01 -4.560178666160178418e-01 -1.714160341089952244e-01 4.601701520103196330e-01 1.067019458107094643e-01 4.14095502564068851…
6.098298872829319497e-03 8.305096466357630991e-02 5.579662540625010027e-03 2.193874904916675306e-01 1.884637991840128479e-01 -9.336707350805625305e-01 -3.556505428393622048e-01 1.942336283797787555e-01 7.014988590000574564e-02 3.062590761358123248e-01 -2.863477629486201881e-01 -2.291032777816208732e-01 1.189017011271682328e-01 -4.775300809072686170e-01 -2.598973100062237362e-01 2.3974396653066901…
7.730580137659779361e-01 -3.166175024582099790e-02 4.666011143887237034e-01 1.000000000000000000e+00 1.992789249426497530e-02 3.798098983939682816e-01 4.804981973123579470e-02 -2.016388069485409162e-01 9.767289413306429191e-03 2.454932808915116504e-01 3.442150114716475695e-01 3.659783677482786324e-01 2.163880694854136144e-01 3.367420517862984575e-01 -4.761717469682083537e-01 9.505080301540713358e…
-2.618133546533116252e-01 6.713379543380372239e-01 -7.589359118439041874e-01 -9.758189209778034279e-01 -3.134036792047245612e-01 -1.441602618736943286e+00 1.487596449016861111e-01 -2.994878679770413554e-01 -2.290037184254393177e-01 4.591840582880097471e-02 -2.251570714194144063e-01 8.512252702080993494e-01 -7.544104447779886868e-01 1.533982486442441728e-01 -3.210969732167797130e-01 -1.24010619762…
5.199421261612214851e-01 -7.923471681150616452e-02 4.632622864848655042e-01 6.148299370692247301e-01 4.284256068324834854e-01 6.873127060233751306e-01 6.115991159724309956e-01 2.703120317650551524e-02 3.289022700029968771e-01 3.247583907701523387e-01 -1.616347018279765124e-02 -4.790979922085632225e-02 2.958214713814812380e-01 3.326247377884334333e-01 9.431656427929284436e-02 -4.769768879232847980…
1.000000000000000000e+00 -5.115439403128081708e-02 -2.301736174774059521e-02 -5.779304119712849186e-01 1.760151192474331341e-02 -1.913882346304057736e-02 -2.650381507129446201e-01 3.805198651679175814e-02 -4.312511459317648899e-01 -3.042184392762011663e-02 6.466299028249867797e-01 -3.223699984485847714e-01 2.218523898847630030e-02 -1.770305910892349954e-01 7.944656784621384471e-02 6.5836424410814…
1.927097057531849122e-01 -4.004391743522164315e-01 4.895915678524376258e-01 2.211682037769005238e-01 7.328063241106710368e-01 4.493631971892845800e-01 1.297321036451464238e-01 5.044356609573991124e-01 1.866490996925795065e-01 6.511198945981558905e-01 5.621431708388308079e-02 -5.718050065876123522e-02 4.111550285463332344e-01 -7.176987263943791495e-01 5.482652613087399818e-01 -2.819499341238485002…
-4.490341239573049092e-01 -2.387388294423476720e-01 -1.278724722595061536e+00 -3.881465662311313625e-01 -1.127653160261720966e-01 -1.691998966725220543e-01 -1.713444021072816903e-01 2.169362136922730611e-01 2.799967551949962205e-02 -1.147070211481879543e-01 -3.062929080874463583e-01 -5.017941355325772866e-03 -5.456162626865114496e-02 1.971696555501406545e-01 -2.625053001358331195e-01 4.3345359439…
-3.203539941402321900e-01 -2.499163846040658443e-01 -1.235902444245240567e-01 5.591528757007022815e-02 -1.016602673016977709e+00 1.389955449717034386e-01 4.802466988641697077e-01 -2.388791523405605632e-01 4.574698650113063203e-01 -1.451630165759175972e-01 -4.281777195071505282e-02 -8.894738250364555565e-01 -3.605897226644541043e-01 7.409260572330664818e-01 -2.766666220718053473e-02 3.935943917481…
-6.058257865745518833e-01 9.190084959387538888e-01 -1.312809261506863168e+00 9.293950144711042860e-01 -3.257398935673594398e-01 1.190131640369720550e-01 5.155681075529821022e-01 9.089720847726662223e-01 6.416067594062189183e-01 -1.883717673419850192e+00 -1.265288021659957685e-01 -2.067967510036456194e-02 1.422369526654831962e-01 -6.274157408271860970e-01 -1.292129586406489117e-01 -2.4579871160489…
7.016520560635454429e-02 4.564684085021703530e-01 3.138563414592306366e-01 2.940419618809081981e-01 4.551302945566185892e-02 -3.898371961366245975e-01 9.663412876773419535e-01 -1.166560875606875436e-01 -1.135166663807441328e-01 1.779348441440356809e-01 -4.977097665162722451e-01 -2.609665299960541862e-01 -3.266370451699154853e-02 -2.458355492271535325e-01 -6.431524592132623064e-02 -2.2869739753992…
-2.897332684566728545e-01 1.532268766311326580e-01 4.697217675941073312e-01 3.509532445702668313e-01 2.920334409696112576e-01 3.737780333525059923e-02 -2.896669173264928010e-01 -8.072720838678175415e-02 -2.122351484053608683e-01 1.059185208121386917e-01 -1.927279161321718559e-01 -3.028044411023141924e-01 6.212677489273144005e-02 -2.825673463971337118e-01 -1.413057902419598000e-01 -1.4150484363250…
-3.643846186822044531e-02 9.230291079007161281e-01 6.428602049127614126e-01 4.857032623140577487e-01 5.484631542847338004e-01 -7.469884682985403201e-02 6.061430959831968224e-01 8.310112744887830638e-02 -2.864491790628872492e-01 9.197496463325739724e-02 -3.418785098812533452e-01 -5.933038967719735796e-02 -3.815535645389463437e-01 3.411497406438894764e-01 -7.010760063445791168e-01 -9.72049556308141…
-3.548894035959890836e-01 -7.513879116872179686e-01 2.207151917911639727e-01 -3.814664359044158126e-01 8.056410072053298288e-01 6.649136952603106054e-02 -3.464926020840499166e-01 -9.489669623094081075e-02 2.008401937170360418e-01 -1.503618071354831665e-01 -4.831524725627462380e-01 -2.505071462686866424e-01 -2.192309865086262688e-01 -7.139489618266519066e-01 6.347006167925764997e-01 -1.52826923175…
2.290510758117583756e-01 -4.513657047131373612e-01 5.915360762275881923e-01 5.545569033729759179e-01 -3.310007247323890761e-02 3.087835188727391933e-02 -5.849540804809375688e-02 5.407454050778784937e-01 -6.956955648754287180e-01 -4.211586213451519733e-01 -9.014423362520638250e-01 -3.514952060734805733e-02 -1.395448443013461270e+00 2.410626240064753928e-02 -6.249450510282880122e-01 5.0421176442633…
8.835251674969917257e-01 6.278130905342709234e-01 5.944854835938845339e-01 2.147397354406455350e-01 4.883181583920281899e-01 1.153581858787159492e-01 -2.285689744030245107e-01 9.068029548187578337e-01 -1.116646624291487387e-02 2.101013571551263726e-01 4.253564679608304311e-01 -5.837484968218512593e-01 -7.764988833533777168e-02 -3.361965298058758878e-01 1.419859130733558128e-01 -1.0307507301150259…
-7.472567116616051219e-01 4.659832246039084108e-02 3.228512160658971175e-01 4.795117698343497742e-02 8.381985990439819734e-01 -3.007245287556759572e-01 6.755854853741382060e-01 3.567627694435254182e-01 -3.326518954995052457e-01 -3.229113429335918606e-01 -2.004329134473728236e-01 9.683432041607754892e-02 -5.572257463247448639e-01 3.759733036707447740e-01 5.197366443195128305e-01 8.1998015813366009…
5.460826589127053543e-01 -1.427941269141084490e-01 -3.978061449546728134e-01 -2.187508439635237056e-01 -3.180009542414242718e-01 -2.132144432541422940e-01 1.137032669265321538e-01 -4.431101068570351131e-01 7.825679897013991526e-02 1.715383992150112252e-02 -4.047604043823077036e-01 3.805982913677168900e-01 -4.863210392229244117e-01 1.000000000000000000e+00 2.286848572688882919e-01 2.65346632698072…
4.299086045234845610e-01 -7.025233332974487599e-01 -1.413938617549213295e-01 3.673366130924818895e-01 2.899088198249596404e-01 4.535648541870767048e-01 2.606009064192141289e-01 -8.568460486796661280e-02 1.378467699396240809e-02 -1.774030335977950512e-01 -6.460066958759016487e-01 4.002777389039017808e-01 5.087089446998174225e-01 -4.305491264142478902e-02 1.387671837490443982e-01 1.7719849719569835…
-1.648877438351137037e-01 -1.423366998746123657e-01 4.468911997903954325e-01 -7.262496646974617165e-02 -4.649757022638367765e-01 2.094783004684804689e-02 -9.049737060441645498e-02 -4.679887463116553376e-02 -3.533433560195382572e-01 -5.650050217400801600e-01 -6.875853851768193303e-01 5.378439580045273338e-01 3.514469473434672087e-01 -2.680049655964026334e-01 4.442711614879308879e-01 -1.17633481594…
-3.862346884025709692e-01 1.382695754420821266e-01 -1.721291825062508940e-01 3.316551936710163129e-01 -5.748827014623776321e-01 -6.447481078119108311e-01 -1.520371702227253374e-01 -4.608376999212305258e-01 -5.561035195269248277e-01 4.589426578535786283e-01 3.486649086155909627e-01 -2.600545680788148017e-02 3.777754945945627774e-01 5.470506980832706700e-02 -7.429478178476357775e-02 4.1464890350126…
-5.922422274247678836e-02 2.941568479730650165e-01 2.703876317069915935e-01 2.316122078157191178e-01 2.494554246659914098e-01 5.413946425091681336e-01 3.121322807182644321e-02 3.381942273235893359e-01 2.198461789606376560e-01 3.855429330110079489e-01 -7.360492467646530257e-02 1.681337558444754854e-01 1.000000000000000000e+00 4.598227714111734199e-02 3.543239736074144108e-01 1.875036808984205106e-…
-3.743399795098185240e-02 -5.511860666719202717e-01 -4.603987705886974369e-01 1.000000000000000000e+00 1.558830483095584307e-01 -1.815745921664425888e-01 3.558988099929088489e-01 -6.311766096619119137e-01 1.155331389392377089e-01 1.830719520844817649e-01 5.800299471983746957e-02 -4.328946331468200848e-01 -5.567026558436430905e-01 1.477657813854527935e-01 2.202695247852479998e-01 5.908267002915926…
4.907348255371681289e-01 -9.698997312932340631e-02 5.281218242182046385e-01 3.619147961700931448e-01 3.868886036486726132e-01 9.970456015237844083e-02 6.438799920587019443e-01 1.648074726821336378e-01 4.079350071648573522e-02 1.000000000000000000e+00 5.766246734534616891e-01 5.642114822510042593e-01 5.696662099765493759e-01 7.434214017962262888e-01 2.541765523368839652e-01 3.736203470189670139e-0…
2.148151109733971442e-01 -9.894249174134019942e-01 -8.246515370352771601e-01 -9.175333469936475250e-01 1.804061111583105115e-01 5.005822292633926862e-01 -7.507509008311132048e-02 8.532932186533247476e-01 -7.292209122757908890e-01 -6.261438431129525695e-01 3.624214740145819680e-01 -2.213320805825276238e-01 3.354340231792208304e-01 -3.393272128460267933e-01 -1.904464424042825177e-01 -4.666180226194…
