# Supplementary material for: Clocked stepping of an artificial protein walker along a DNA track
Source: Nat Nanotechnol. 2026 Jul 6;21(7):987–95. doi: 10.1038/s41565-026-02211-3 (PMC13379313; doi:10.1038/s41565-026-02211-3)
Supplement: Supplementary file 3 — Source data for Supplementary single-molecule data—Supplementary Figs. 4–7 and 9–12. [file 41565_2026_2211_MOESM3_ESM.zip › Nilsson_Supplementary_Data_2/Fig_S4_FRET.csv]

5.943456082024214382e-01 4.422252112783290334e-01 4.056036342410476170e-01 6.478694515646016283e-01 5.999796969773880662e-01 2.766286830951776750e-03 -7.611095601857771620e-02 -1.831586427429381936e-01 -2.761211075298837248e-01 -1.352688881557245759e-01 1.403446438088500753e-02 9.854579600538007633e-02 5.042001878029597206e-01 3.577138796538339438e-01 3.070070806791365126e-01 6.474126335558245959…
5.101256361889168200e-01 4.903726376481458149e-01 4.429654411503000100e-01 4.429654411503000100e-01 2.849414528241447919e-01 7.116062213047644747e-01 -5.841904829697120993e-01 2.420187208598845868e-02 -3.550556998967853706e-01 1.308680642061429977e-01 -1.140691176993985784e-01 2.098800583692213007e-01 5.812364309356869985e-01 1.664234615795273653e-01 4.448873545218882952e-03 5.377798341459945064e…
3.490843590513357242e-01 3.601921344941457770e-01 1.380366256379468304e-01 5.361753227259076493e-02 2.668868207745421772e-01 3.846292404683275268e-01 3.068748123686581009e-01 -3.818072650855595662e-01 -1.929750825577907225e-01 -1.729810867607323444e-01 -2.285199639747824973e-01 4.868207745421794241e-01 -6.364455118582735410e-03 -6.412488742119455687e-02 3.362353647553320557e-02 6.6946862803962475…
1.000000000000000000e+00 8.623815296451402546e-01 6.941811769892003436e-01 8.226250826537362393e-01 7.155884945999566593e-01 5.687954595547719538e-01 5.626790830945557209e-01 -7.342406876790869008e-02 -2.263334802733085183e-01 1.220520167511561678e-02 3.363731540665640951e-01 -1.837668062596457472e-02 -9.177319814855636193e-02 6.725258981705974082e-02 2.262783777826758436e-01 1.956964954815956503…
2.643274853801175217e-01 -1.309161793372320970e-01 1.229629629629632181e-01 2.902923976608187684e-01 2.931773879142307582e-01 -9.746588693957296615e-03 1.027680311890837306e-01 -3.444054580896684370e-01 -2.434307992202731363e-01 3.929824561403544303e-02 -4.482651072124757552e-01 5.903313840155948178e-01 8.834307992202711235e-02 -1.107212475633526094e-01 7.374658869395709360e-01 1.2007797270955125…
6.008740388338771332e-01 9.539470044808328053e-01 7.728052221054383386e-01 6.285058361453774722e-01 5.855230403274889195e-01 6.039442385351557752e-01 8.201028931791747023e-02 -1.329036897715333565e-01 -3.171156718482053827e-01 -2.004480831996459378e-01 -8.071029484980908608e-02 8.771920119488846312e-01 7.267522265862711439e-01 1.000000000000000000e+00 4.043812579520943418e-01 7.144714277811591296…
4.849521735749277584e-01 7.208958705964696456e-01 8.877828758068279091e-01 8.388677191072405614e-01 8.992923244420255591e-01 9.309433081888174311e-01 1.569328874718101396e-01 -8.476553386733058637e-02 -1.250486040905201546e-01 -1.509448635197142841e-01 -1.308033284081189795e-01 -5.311455012053762498e-02 8.359903569484407049e-01 6.374523679912905694e-01 7.208958705964696456e-01 1.00000000000000000…
5.109237547834303284e-01 1.000000000000000000e+00 5.230900580872389904e-02 3.200134164748204280e-02 6.584744858288493763e-02 -7.122928450549591284e-02 -3.907548291686353814e-02 -3.907548291686353814e-02 -4.922931499748415402e-02 -4.922931499748415402e-02 -1.876781875562167495e-02 -6.615236846518560143e-02 -1.186138342150598463e-01 -1.524599411503348015e-04 1.064627769053680256e-01 8.4462807397356…
9.403315629905181217e-01 8.042875266088971298e-01 1.908959941514173919e-01 2.621110800524630025e-02 -1.675016664158113233e-02 -4.816479239684574518e-03 1.431612445438329162e-01 8.349280753434924762e-02 -2.152364160233904977e-02 4.769174532866046062e-02 -4.539101640613216887e-02 6.181220031393118708e-01 8.854366009417941052e-01 2.672715935235563944e-01 1.216806072204187766e-01 2.696583310039344927…
6.609824382794604603e-01 9.434970730465757072e-01 9.434970730465757072e-01 6.327309748027489800e-01 1.000000000000000000e+00 -8.061847798421968581e-02 8.535886994146096862e-02 2.885594298803793173e-02 -3.824128276915306213e-02 -9.989819292440240903e-03 1.030160346144058242e-01 6.150738101298041105e-01 9.858742682616435937e-01 5.444451514380246326e-01 7.829600407228275161e-02 3.290277424280979579e…
7.075449101796413842e-01 3.527801539777628698e-02 5.176390076988874878e-01 4.226860564585118718e-01 8.594696321642445458e-01 1.758083832335330943e-01 -3.103507271171939697e-01 -6.142001710863989050e-01 2.365782720273738038e-01 2.859538066723695260e-01 1.264328485885373443e-01 9.604790419161698956e-02 8.024978614200170002e-01 5.670145423438845977e-01 9.772112917023101364e-01 8.860564585115475733e-…
2.170969107067286519e-01 -1.555649597968688236e-01 -1.179856115107913439e-01 1.294117647058820042e-01 -1.464240372407915602e-02 -1.273804485823104293e-01 -5.222175201015662876e-02 -1.806178586542534215e-01 -3.371984765129074635e-01 -2.088023698688106777e-01 -3.747778247989849154e-01 -1.336436732966568564e-01 1.732543377063058831e-01 2.139652983495559935e-01 5.991536182818452128e-01 8.872619551417…
1.000000000000000000e+00 9.096459096459086346e-01 7.063492063492065043e-01 8.719983719983721571e-01 3.298738298738294605e-01 1.416361416361416048e-01 2.922262922262915952e-01 1.529304029304026646e-01 5.128205128205160640e-02 -2.837810337810329764e-01 1.416361416361416048e-01 -1.181318681318686836e-01 5.670533170533161860e-01 3.750508750508751432e-01 6.272893772893776143e-01 -1.181318681318686836e…
2.398117355278727714e-01 3.555605659207489166e-01 2.022715743193733984e-01 -5.425286060537772709e-02 2.335550419931236299e-01 1.835014937151236980e-01 7.713770362437238903e-02 -1.230764894876273524e-01 -1.668733442308781290e-01 6.775266332224753885e-02 1.021644777633735068e-01 -1.793867313003775499e-01 2.836085902711235618e-01 1.084211712981226344e-01 2.585818161321236097e-01 7.088101008962326144…
2.859710528805214369e-01 -2.790653675149178461e-03 3.699744584239890166e-01 3.804748841169229845e-01 1.022136032541862971e-01 3.095970106896223095e-01 -4.479235644688298046e-02 -4.216725002364998115e-02 7.333743259861845443e-02 -8.040866521616146789e-03 -1.812978904550183179e-01 4.671033960836245558e-01 9.107463816100644927e-01 9.684987229211982074e-01 9.737489357676660795e-01 3.43723394191655151…
3.047279895710780506e-01 -2.211376426822674046e-01 -9.055355950526236541e-02 -9.761215859591160227e-02 3.400209850243229304e-01 -1.152586563225327515e-01 1.741439063940729837e-01 -2.070204445009689032e-01 9.649931639693527796e-02 3.329623859336737213e-01 2.659056945725091770e-01 1.000000000000000000e+00 7.882420272805307215e-01 5.835426536517118734e-01 2.129662013926418573e-01 8.27064322279100872…
9.708899119995343385e-01 2.948889795442622974e-01 3.498747013229213110e-01 4.080948773238538552e-01 1.719797190978500645e-01 5.083629582143487369e-01 -3.179089690541442997e-02 5.536453173260078801e-04 -1.223556151290862148e-01 6.847718398508044479e-02 -9.324552712862053949e-02 9.288420071099720010e-01 1.000000000000000000e+00 2.140276239874124020e-01 1.461040853196567679e-01 -3.502535112768799530…
6.557396356783912195e-01 8.082600502512563567e-01 1.000000000000000000e+00 7.058534861809039329e-01 9.651381909547740445e-01 6.775282663316577469e-01 1.437068153266330417e-01 3.040593592964819722e-02 6.526774497487418392e-02 -1.535018844221100985e-02 -7.417949120602976287e-02 1.676743090452258167e-01 6.361298680904519109e-01 7.080323492462310409e-01 7.777559673366830628e-01 8.954145728643205793e-…
9.462386896506179701e-01 9.511260815005611047e-01 1.000000000000000000e+00 6.456640908790706179e-01 7.067564890033682934e-01 5.674658212799690293e-01 9.583250776038546026e-02 -7.278251106267734361e-02 1.691433855095438310e-01 4.574995046562314593e-01 -1.485370847368072955e-01 4.207119741100338178e-02 6.774321379037057111e-01 6.774321379037057111e-01 -2.879598441318250573e-02 1.276005547850205812e…
-1.980176211453746615e-01 7.450283196979222700e-01 6.393958464443018352e-02 1.000000000000000000e+00 6.192888609188157423e-01 7.791063561988703645e-02 -6.878539962240336203e-02 -2.084959093769666594e-01 -1.700755191944622602e-01 -9.408432976715010512e-03 -1.246696035242294415e-01 6.716803020767783128e-01 3.014474512271861917e-01 4.725928256765253854e-01 3.573316551290109389e-01 5.1799874134675816…
3.212115403048022566e-01 7.169941531678331037e-01 9.616984568197058936e-01 1.000000000000000000e+00 9.510591392696251534e-01 5.595322534266262693e-01 -4.690884692801686184e-02 -1.660692034889296453e-01 5.522860155276484301e-02 -3.414166586791934910e-02 -1.469184318987825644e-01 6.042173871369691529e-01 5.595322534266262693e-01 7.595514233681576188e-01 6.829483370075709603e-01 6.914597910476365517…
6.778652238071822822e-01 7.233644859813087580e-01 8.635022134776191294e-01 7.342843089030990367e-01 1.000000000000000000e+00 6.960649286768317845e-01 6.378258730939495580e-01 9.936055090998565514e-03 2.938514510575498395e-01 1.721593703885851076e-02 1.136743728480079652e-01 7.543039842597153433e-01 5.504672897196262182e-01 -1.447614363010331640e-01 2.995573044761425108e-02 4.633546483030030055e-0…
6.375715255552318883e-01 3.397342643778495930e-01 2.464358452138499522e-01 1.926098341576960027e-01 9.572301425661862428e-02 -1.088158277567653209e-01 2.754340025215774521e-02 -1.805838424983025881e-01 1.136650179420032741e-01 1.710794297352336291e-01 -5.498981670061137833e-02 3.289690621666177539e-01 9.572301425661862428e-02 4.150906798564645839e-01 4.043254776452327448e-01 -1.231694307050722470…
1.000000000000000000e+00 6.258497031890797313e-01 5.177618396659247058e-01 5.572554821070773157e-01 4.948970993052567158e-01 1.373757045748209005e-01 -6.048575869365957307e-03 1.332184790546993847e-01 -3.722776727027547750e-02 2.513061553154432790e-02 2.097339001142280168e-02 -6.009250763094347442e-02 5.115260013857427790e-01 4.928184865451955554e-01 -8.127188629426336172e-03 3.099005636598561320…
6.881813925489921324e-01 4.926760751789179271e-01 6.560096314627771319e-01 6.584843823155634990e-01 6.956056451073511226e-01 4.704033175038464520e-01 8.935857133302116395e-01 1.066149421443384621e-01 9.424118788040956873e-02 -6.661761755066519797e-02 -2.207210220052134922e-02 7.921209283659960132e-01 7.599491672797810127e-01 1.000000000000000000e+00 8.267674403049953824e-01 1.610594609056248960e-…
3.959398069278822208e-01 2.961385576377058015e-01 6.874645088018178640e-01 3.775553662691652490e-01 8.608035207268590616e-01 2.120954003407156951e-01 -9.256104486087475547e-02 -2.133730834752977368e-01 9.866553094832251555e-03 -7.680295286768838714e-02 -5.053946621237972309e-02 9.133304940374783465e-01 4.379613855763772601e-01 6.769591141396935630e-01 1.000000000000000000e+00 3.565445769449177571…
9.356728911783656066e-01 8.784932388924662217e-01 8.284610431423057308e-01 9.714101738570509736e-01 8.213135866065681689e-01 1.000000000000000000e+00 4.581455247907303963e-02 -1.078557630392792399e-01 -8.283966516419832837e-02 2.437218287186026719e-02 -1.007083065035416503e-01 1.722472633612399592e-02 7.355441081777209789e-01 9.227301996136540174e-02 3.245653573728272123e-01 5.296200901481063622e…
-6.345607255772398037e-02 7.483153961613392413e-01 3.934468112285571806e-02 5.143550601986393023e-01 7.270462747101851253e-01 4.643438827324083973e-02 -2.548781656181131061e-01 -3.193561779452400336e-03 -2.300641905917671648e-01 -4.250311372273495314e-01 1.456902883786286296e-01 4.363682815444068774e-01 1.456902883786286296e-01 7.440998946124629046e-03 3.654712100405582698e-01 2.34311627758439389…
5.419438285291938717e-01 8.564301552106432514e-01 5.521988174427203688e-01 1.000000000000000000e+00 6.718403547671839560e-01 6.923503325942345077e-01 -1.866223207686663194e-02 -4.600886917960119588e-02 -1.109571322985956343e-01 9.072431633407289364e-02 7.363266814486363332e-02 1.385809312638580648e-01 6.444937176644494059e-01 8.119918699186994271e-01 -1.570583887657371613e-03 2.342941611234296839…
-1.927733576527520046e-02 7.591433692883418072e-01 3.821503820874870838e-01 2.460140255982893875e-01 1.000000000000000000e+00 9.266958080442769807e-01 3.856410578949019397e-01 -1.135255825654898215e-01 -3.324003899493710446e-02 3.657347715336983773e-02 2.610144973112405592e-02 5.182867385766836144e-01 -1.728670712915496843e-01 2.739394320576118980e-01 1.447844271832450791e-01 3.657347715336983773…
