# Supplementary material for: Clocked stepping of an artificial protein walker along a DNA track
Source: Nat Nanotechnol. 2026 Jul 6;21(7):987–95. doi: 10.1038/s41565-026-02211-3 (PMC13379313; doi:10.1038/s41565-026-02211-3)
Supplement: Supplementary file 3 — Source data for Supplementary single-molecule data—Supplementary Figs. 4–7 and 9–12. [file 41565_2026_2211_MOESM3_ESM.zip › Nilsson_Supplementary_Data_2/Fig_S6_ATTO647N.csv]

-5.140845070422547236e-01 -3.556338028169021559e-01 2.253521126760549831e-01 4.049295774647755641e-02 2.165492957746477654e-01 -4.876760563380298508e-01 -2.147887323943672988e-01 -2.940140845070419173e-01 -1.103873239436622411e+00 3.045774647887328768e-01 -7.517605633802818543e-01 -5.933098591549293976e-01 -1.883802816901424260e-01 -6.549295774647895252e-01 -2.235915492957745165e-01 4.63028169014…
-2.595419847328255814e-01 4.211195928753173612e-01 -2.531806615776078240e-01 -5.839694656488551017e-01 6.246819338422426870e-01 3.384223918575055556e-01 -3.613231552162858851e-01 -2.417302798982094367e-02 -6.475826972010183535e-01 7.328244274809160297e-01 1.412213740458026501e-01 -1.137404580152671540e+00 -7.430025445292632869e-01 -1.239185750636134120e+00 -1.118320610687022931e+00 2.175572519083…
4.827586206896554155e-01 -5.911330049261130648e-02 -4.778325123152713516e-01 5.320197044334998848e-01 2.857142857142865311e-01 -6.502463054187179736e-01 9.014778325123155023e-01 -7.118226600985212427e-01 1.477832512315089067e-02 3.596059113300487109e-01 1.502463054187209990e-01 -4.039408866995091718e-01 -8.103448275862057404e-01 2.610837438423642687e-01 -3.448275862068905795e-02 3.842364532019709…
5.452631578947361168e-01 -1.431578947368430665e-01 6.526315789473687845e-01 9.052631578947453739e-02 4.505263157894747184e-01 -5.978947368421045905e-01 -1.368421052631574042e-01 7.221052631578945835e-01 3.115789473684208444e-01 1.000000000000000000e+00 3.684210526315799816e-01 3.684210526315799816e-01 8.421052631579793724e-03 -8.631578947368390153e-02 -1.368421052631574042e-01 -3.5789473684210398…
1.845979614949034842e-01 5.073612684031719722e-01 5.625707814269544915e-01 1.981879954698899122e-03 2.440543601359010384e-01 1.047565118912891641e-02 -1.551528878822187596e-01 -3.759909399773490035e-01 2.865232163080417283e-01 4.988674971687419579e-01 2.865232163080417283e-01 4.054360135900337281e-01 -2.265005662512971623e-03 4.691392978482463172e-01 -1.500566251415485879e-02 -1.04190260475651219…
3.689320388349526247e-01 1.747572815533964541e-01 8.821081830790559186e-01 1.054091539528414223e-01 5.006934812760056586e-01 -4.715672676837763533e-02 7.766990291261836876e-02 8.321775312068450947e-03 -6.102635228848659471e-02 1.678224687933394244e-01 1.678224687933394244e-01 -1.927877947295447703e-01 -3.245492371705978041e-01 5.908460471567267280e-01 -7.128987517336999868e-01 1.12343966712898465…
4.170792079207923386e-01 7.809405940594068563e-01 9.108910891089111450e-01 1.000000000000000000e+00 5.061881188118811936e-01 -5.074257425742632888e-02 4.096534653465346287e-01 9.443069306930689244e-01 6.287128712871291603e-01 6.472772277227728521e-01 5.396039603960403053e-01 4.987623762376234282e-01 4.170792079207923386e-01 3.279702970297035947e-01 5.099009900990093547e-01 6.806930693069306315e-0…
-4.860287891617289802e-01 -6.701947502116867295e-01 -5.304826418289609880e-01 -9.229466553768014836e-02 -5.876375952582572060e-01 2.125317527519046956e-01 -1.113463166807789062e-01 2.061812023708725350e-01 -2.320067739204082768e-01 7.142252328535139139e-01 2.760372565622377650e-01 3.471634208297903063e-02 1.744284504657071799e-01 1.998306519898380706e-01 3.458933107535983598e-01 7.332768839966127…
5.475372279495988037e-01 -1.569301260022910871e-01 2.634593356242931339e-02 -1.569301260022910871e-01 1.695303550973646933e-01 4.730813287514317178e-01 -2.027491408934706807e-01 -3.092783505154568166e-02 -5.383734249713652970e-02 -4.238258877434110394e-02 -2.886597938144310205e-01 4.352806414662138690e-02 -1.912943871706752341e-01 4.158075601374567332e-01 -1.947308132875025938e-02 3.4364261168384…
-4.265402843602031369e-02 1.785150078988936018e-01 2.180094786729854517e-01 9.162717219589265605e-02 3.996840442338074895e-01 -7.377567140600308493e-01 -2.322274881516595835e-01 1.548183254344390747e-01 -4.849921011058452303e-01 -1.532385466034758281e-01 5.339652448657205008e-01 2.575039494470773294e-01 -3.349131121642978659e-01 1.469194312796218704e-01 2.417061611374400065e-01 -1.848341232227475…
4.328493647912873832e-01 1.088929219600763380e-02 4.827586206896552490e-01 -1.179673321234093845e-02 1.470054446460973829e-01 -5.471869328493635942e-01 -5.018148820326681081e-01 3.511796733212345090e-01 -1.751361161524499777e-01 6.733212341197819528e-01 -7.985480943738665349e-02 1.333938294010885706e-01 8.348457350272239785e-02 -2.931034482758618775e-01 -4.564428312159709566e-01 -3.43012704174228…
3.916768665850745013e-02 2.350061199510404542e-01 5.777233782129754802e-01 5.532435740514076716e-01 -6.279069767441856076e-01 -1.591187270501887019e-02 -1.260709914320692349e-01 -1.591187270501887019e-02 2.080783353733276289e-02 1.982864137086910727e-01 -2.790697674418597951e-01 8.567931456548884619e-03 -3.708690330477354968e-01 -8.935128518971761913e-02 -3.671970624234993652e-03 3.30477356181143…
6.529284164859013861e-01 2.386117136659477583e-02 -4.099783080260304136e-01 5.770065075921908537e-01 1.214750542299355002e-01 3.709327548806953256e-01 -4.121475054229970653e-02 -1.062906724511921835e-01 -3.036876355748362524e-02 5.553145336225606687e-01 1.757049891540138908e-01 9.436008676789629790e-02 -9.414316702819943705e-01 9.978308026030334454e-02 -3.340563991323198811e-01 2.4620390455531543…
-7.604562737642344382e-03 1.730038022813681076e-01 5.294676806083647991e-01 6.653992395437243780e-03 -7.414448669201609277e-02 -1.501901140684417379e-01 1.397338403041829824e-01 1.634980988593162099e-01 -6.444866920152101386e-01 3.441064638783266627e-01 -1.026615969581752691e-01 -3.735741444866926830e-01 -2.119771863117877742e-01 -6.017110266159696463e-01 -1.264258555133085105e-01 -1.787072243346…
-4.808510638297858186e-01 4.255319148936150264e-01 -3.276595744680821376e-01 -5.957446808510439423e-02 7.574468085106356163e-01 4.255319148938384657e-03 -4.680851063829772479e-02 5.404255319148939529e-01 -9.787234042553381863e-02 -3.276595744680821376e-01 -8.638297872340424677e-01 -4.680851063829772479e-02 -1.234042553191471575e-01 -6.595744680851027830e-01 -3.531914893617002504e-01 2.97872340425…
3.234387047031619944e-01 3.523515805705462745e-01 8.635312259059219064e-02 -1.738627602158833163e-01 4.911333847340018655e-01 -3.508095605242984860e-02 4.911333847340018655e-01 6.067848882035474789e-01 5.836545875096375013e-01 6.819583654587516586e-01 2.309175019275242213e-01 -1.102544333076340699e-01 2.829606784888206161e-01 -5.821125674633768898e-02 -4.664610639938270020e-02 5.60524286815727523…
-6.030534351145041549e-01 2.475463467829884801e-01 -1.613958560523437724e-01 8.396946564885438002e-02 7.579062159214888794e-02 -4.689203925845170096e-02 4.111232279171225801e-01 -1.286804798255187510e-01 -1.417666303162366977e-02 -4.803707742639035105e-01 4.438386041439476015e-01 -4.476553980370784891e-01 1.657579062159214578e-01 2.181025081787325241e-03 3.784078516902945610e-01 -4.88549618320612…
-3.296749683410724052e-01 -3.170113972140140013e-01 -5.956099620092863978e-01 -8.868720979316171427e-01 3.756859434360621669e-02 -2.574926129168328068e-02 -7.095821021528070371e-01 -5.892781764457584170e-01 -6.842549598986903403e-01 -3.423385394681307536e-01 -1.406078514140986835e+00 -6.272688898269311863e-01 -1.650485436893206481e-01 -6.652596032081039557e-01 4.997889404812143610e-01 -7.47572815…
-3.714991762767707595e-01 4.934102141680419829e-01 -4.209225700164764272e-01 6.095551894563334266e-02 7.775947281713381232e-01 3.574958813838536864e-01 -3.097199341021409369e-01 -7.495881383855040880e-02 -9.892915980230642115e-01 9.802306425041031057e-02 2.092257001647457870e-01 -1.063426688632622685e+00 -8.731466227347454978e-02 2.388797364085637129e-02 2.339373970345986209e-01 -1.61449752883033…
-9.394435351882129970e-01 4.967266775777414156e-01 -2.397708674304399601e-01 -4.238952536824864281e-01 2.512274959083460879e-01 -9.148936170212725871e-01 -1.538461538461552425e-01 5.581014729950902753e-01 2.389525368248781589e-01 1.800327332242328965e-02 -5.834697217675924863e-01 -6.202945990180008806e-01 -2.274959083469720311e-01 4.599018003273330213e-01 6.440261865793749374e-01 1.80032733224232…
-3.113579362235755488e-01 8.634897886062259387e-02 -2.791114295951275803e-01 -1.039054102472327344e-02 3.174489430311716043e-01 -1.125044786814764775e-01 -2.737370118237182348e-01 -2.791114295951275803e-01 3.260480114654332184e-02 -2.113937656753793470e-02 -2.522393407380869590e-01 -7.198136868505903285e-01 -3.059835184521682017e-01 1.615908276603371385e-01 2.905768541741309829e-01 1.347187388032…
4.771241830065340306e-01 -2.854030501089303007e-01 -7.211328976034859783e-01 -2.200435729847485811e-01 8.910675381263610806e-01 -2.636165577342057253e-01 4.139433551198240524e-02 -2.091503267973862934e-01 -5.795206971677562269e-01 -9.389978213507638172e-01 1.721132897603498968e-01 -2.636165577342057253e-01 -5.359477124182989716e-01 3.572984749455328513e-01 8.474945533769079331e-01 1.2854030501089…
-4.452054794520546310e-02 -1.986301369863015531e-01 -1.883561643835663865e-02 -4.126712328767137006e-01 2.037671232876707150e-01 -3.595890410959023953e-02 -2.585616438356175828e-01 -1.386986301369855235e-01 -8.150684931506859687e-01 9.246575342465704339e-02 1.780821917808218802e-01 -1.027397260274141681e-02 -5.239726027397274555e-01 4.434931506849316696e-01 -3.698630136986312822e-01 -3.6130136986…
-1.041963015647227458e-01 1.678520625889066697e-01 5.679231863442403272e-01 1.945234708392603873e-01 9.850640113798221631e-02 3.332147937411092942e-01 4.132290184921744158e-01 2.958748221906108977e-01 -2.535561877667123487e-01 1.305120910384082733e-01 -2.802275960170700353e-01 4.238975817923190670e-01 8.026315789473673634e-01 1.785206258890473519e-01 5.572546230440956760e-01 3.982930298719847273e…
-4.842393787117331427e-02 -1.717679305619000396e-01 -1.169483782549106538e-01 1.023298309730468203e-01 6.121516674280542969e-02 -6.994061215166755829e-01 1.000000000000000000e+00 -5.897670169026968390e-01 5.271813613522163822e-01 -3.156692553677474256e-01 -6.898126998629654227e-02 -1.032434901781626863e-01 -2.814070351758787836e-01 -5.280950205573322620e-01 -2.265874828688894116e-01 -5.2809502055…
2.173913043478191420e-02 1.000000000000000000e+00 2.863894139886584145e-01 2.958412098298686677e-01 -6.332703213610683946e-02 -4.224952741020805980e-01 4.659735349716444541e-01 4.659735349716444541e-01 -1.200378071833648475e-01 9.735349716446042856e-02 4.943289224952752137e-01 3.005671077504729616e-01 8.393194706994344667e-01 3.431001890359164364e-01 2.296786389413986718e-01 7.022684310018919573e…
9.118727050183615679e-02 -2.392900856793149789e-01 -6.891064871481038523e-01 2.564259485924116899e-01 -2.760097919216631945e-01 -2.484700122399011724e-01 -1.107711138310876475e-01 -5.569155446756359623e-02 -1.015911872705014402e-01 2.931456548347599611e-01 -3.310893512851906806e-01 -9.791921664625748839e-03 -1.658506731946151058e-01 -6.982864137086900458e-01 1.646266829865360160e-01 2.19706242350…
-6.389290882778587699e-01 -3.133140376266306260e-01 -1.159913169319829462e+00 -7.257597684515199044e-01 -3.675832127351653100e-01 -2.026049204052092143e-02 9.782923299565837727e-01 -4.652677279305365565e-01 -1.830680173661369814e-01 -4.869753979739528393e-01 -5.520984081041976355e-01 -8.994211287988420622e-01 2.945007235890010899e-01 -5.520984081041976355e-01 1.000000000000000000e+00 -8.451519536…
-5.322580645161280044e-01 5.241935483870982515e-02 -1.155913978494632482e-01 2.876344086021496715e-01 5.564516129032265335e-01 -1.424731182795694606e-01 -5.927419354838713295e-01 -3.172043010752684800e-01 1.330645161290333889e-01 7.258064516129009158e-02 -3.373655913978487186e-01 -7.741935483870961976e-01 -3.575268817204290128e-01 2.607526881720434453e-01 -4.381720430107525766e-01 -1.155913978494…
-4.916550764951302388e-01 -4.290681502086224897e-01 1.237830319888718750e-01 -6.063977746870624630e-01 -3.351877607788569247e-01 4.367176634214184339e-01 -7.420027816411651767e-01 4.680111265646723639e-01 -4.311543810848476183e-02 3.115438108483990498e-01 1.446453407510424061e-01 -9.527121001390918831e-02 8.205841446453464305e-02 -4.603616133518763642e-01 -1.474269819193336217e-01 -4.394993045897…
-3.016095171448566203e-01 -3.918824352694071783e-02 1.602519244226730533e-01 -5.010496850944703429e-01 -2.701189643107074767e-01 -7.319804058782372058e-01 -2.806158152554225627e-01 1.329601119664246441e-02 -1.960111966410076567e+00 -2.596221133659885050e-01 -3.960811756473039957e-01 -2.911126662001415344e-01 -1.231630510846730281e-01 -7.739678096571014354e-01 -1.336599020293919859e-01 -4.69559132…
-9.172932330827073821e-01 -9.924812030075198521e-01 -1.097744360902255689e+00 -7.518796992481193708e-01 2.330827067669203889e-01 7.744360902255624790e-01 7.067669172932329325e-01 1.000000000000000000e+00 -4.060150375939857725e-01 -2.556390977443607770e-01 -5.639097744360909159e-01 3.383458646616534504e-01 3.007518796992499355e-01 -1.804511278195483071e-01 4.060150375939829970e-01 5.26315789473687…
3.675048355899401265e-01 -9.555125725338484699e-01 1.295938104448742523e-01 -7.059961315280449679e-01 -6.363636363636363535e-01 -3.752417794970973053e-01 -8.684719535783355093e-01 -8.742746615087043649e-01 -2.475822050290132914e-01 -3.288201160541411039e-02 5.415860735009674770e-02 -1.019342359767890560e+00 -1.506769825918759853e+00 1.876208897485495963e-01 -2.475822050290132914e-01 -3.8104448742…
-1.803278688524589113e-01 3.114754098360658641e-01 -4.672131147540971030e-01 -3.278688524590166464e-01 1.147540983606565729e-01 -3.770491803278682164e-01 1.475409836065565972e-01 5.409836065573783159e-01 4.590163934426236270e-01 -1.639344262294964091e-02 6.229508196721329494e-01 -2.786885245901650765e-01 1.475409836065565972e-01 1.967213114754112202e-01 -3.934426229508197759e-01 -2.45901639344269…
2.595362752430814823e-01 8.541510845175767086e-01 3.044128646222885037e-01 1.473448017950629574e-01 -9.184741959611067985e-01 -1.050860134629766351e-01 -7.726252804786835071e-01 -3.294689603590136850e-01 9.685863874345587710e-02 1.080777860882560643e-01 7.924457741211653472e-01 6.881077038145123892e-02 -2.116679132385929918e-01 -4.697083021690347526e-01 -1.163051608077789040e-01 -6.94091249065071…
1.315789473684205596e-02 1.154970760233907101e-01 -1.915204678362579516e-01 -1.476608187134517691e-01 -4.546783625731004030e-01 -1.769005847953216692e-01 -5.789473684210522109e-01 -1.184210526315791767e-01 -2.426900584795336213e-01 -3.084795321637429089e-01 -4.532163742690041575e-02 1.008771929824571201e-01 -6.374269005847946756e-01 1.081871345029239151e-01 -8.274853801169583800e-01 -7.9093567251…
-1.950354609929108932e-02 -1.524822695035473186e-01 -3.918439716312058785e-01 3.085106382978716200e-01 3.882978723404266752e-01 3.617021276595761003e-01 1.578014184397172059e-01 5.035460992907813127e-01 -2.322695035460990709e-01 -4.273049645390088469e-01 -3.386524822695047288e-01 -1.790780141843978934e-01 -1.790780141843978934e-01 -4.095744680851073904e-01 4.414893617021278804e-01 3.5283687943262…
-1.707988980716256822e-01 6.969696969696964617e-01 -4.876033057851255070e-01 -8.126721763085423267e-02 2.906336088154277686e-01 2.217630853994493334e-01 -4.462809917355369249e-01 6.336088154269944872e-02 4.214876033057852189e-01 -6.873278236914613926e-01 -7.286501377410474767e-01 -1.776859504132225209e-01 -4.669421487603324650e-01 7.933884297520672479e-01 -1.363636363636364646e-01 1.1157024793388…
4.296392590185245108e-01 1.000000000000000000e+00 3.370165745856358863e-01 8.635034124146891976e-01 4.637634059148526555e-01 4.491387715307107453e-01 7.562560935976604393e-01 2.297692557686053239e-01 4.052648683782903438e-01 5.427364315892028307e-02 3.857653558661023330e-01 1.000000000000000000e+00 6.587585310367238822e-01 5.222619434514130798e-01 7.123821904452383169e-01 5.612609684757874362e-01…
9.040793825799421646e-02 3.252480705622921853e-02 5.203969128996701610e-01 1.234840132304307059e-01 -4.264057331863276845e-01 -2.362183020948182277e-01 1.772326350606401868e-01 1.028114663726577144e-01 3.467475192943781925e-01 -8.820286659316780090e-03 5.865490628445431120e-01 2.227122381477401880e-01 2.805953693495036316e-01 -7.497243660418975719e-02 3.715545755237051329e-01 3.467475192943781925…
-6.062286689419811303e-01 -9.261945392491484075e-01 -1.060580204778158731e+00 -1.582764505119459986e-01 -5.038395904436877570e-01 1.450511945392370626e-02 7.209897610921518762e-02 8.489761092150008293e-02 -1.838737201365205076e-01 4.560580204778140190e-01 1.872866894197934007e-01 3.728668941979503826e-01 -9.428327645051207129e-02 7.849829351535762834e-02 -1.582764505119459986e-01 -2.5426621160409…
-9.341216216216229329e-01 6.250000000000138778e-02 7.939189189189090057e-02 8.226351351351351981e-01 -1.064189189189186230e-01 1.216216216216208929e-01 -8.952702702702600157e-02 3.665540540540530579e-01 -3.935810810810808080e-01 6.368243243243256746e-01 -9.510135135135155959e-01 1.385135135135135143e-01 -6.216216216216234880e-01 -5.574324324324387431e-02 -7.263513513513650266e-02 5.40540540540535…
-3.626453488372103351e-01 -6.460755813953492632e-01 -2.863372093023254794e-01 -8.640988372092995862e-01 -3.408430232558140593e-01 2.696220930232563484e-01 7.994186046513597141e-03 8.582848837209304804e-01 3.132267441860447921e-01 -2.318313953488369272e-01 3.132267441860447921e-01 -6.460755813953492632e-01 2.979651162790580496e-02 4.069767441860593776e-02 4.658430232558143924e-01 -5.26162790697672…
7.189695550351278275e-01 1.861826697892264015e-01 8.946135831381731851e-01 5.374707259953150906e-01 2.505854800936755389e-01 6.545667447306786624e-01 4.320843091334882757e-01 8.665105386416907529e-02 3.559718969555023538e-01 2.681498829039817844e-01 3.325526932084308940e-01 3.969555035128800591e-01 8.243559718969546424e-01 8.079625292739960052e-02 2.096018735362999985e-01 6.194379391100705012e-01…
-6.940509915014139719e-02 -3.101983002832856551e-01 1.926345609065152065e-01 2.422096317280457711e-01 -8.356940509915049276e-02 1.713881019830028607e-01 -1.756373937677057351e-01 3.130311614730886816e-01 2.988668555240795444e-01 -3.399433427761994891e-02 -2.747875354107642276e-01 -1.274787535410760314e-02 1.416430594901498929e-03 -2.110481586402271903e-01 -2.393767705382427724e-01 4.1926345609065…
-4.189189189189179152e-01 3.879686137750534836e-02 1.264167393199661961e-02 4.049694856146468513e-01 1.107236268526597817e-01 -1.900610287707062973e-01 -3.469921534437658828e-01 8.456843940714864338e-02 -5.274629468177882002e-02 3.879686137750534836e-02 -2.227550130775940163e-01 -2.096774193548384402e-01 2.414995640802082566e-01 -3.666085440278980534e-01 1.041848299912807863e-01 -1.35135135135145…
-2.901701323251403841e-01 -7.013232514177694110e-01 6.101134215500927382e-01 7.844990548204257286e-02 9.787334593572757369e-01 -4.177693761814731954e-01 2.556710775047251194e-01 -2.689035916824187300e-01 3.620037807183361656e-01 -7.750472589792085920e-02 -7.041587901701450158e-02 5.108695652173905755e-01 2.344045368620034098e-01 3.974480151228731439e-01 2.202268431001880578e-01 7.7315689981096247…
-2.386104783599091728e-01 2.995444191343951124e-01 1.030751708428261221e-01 -5.973804100227786407e-01 -4.265375854214110696e-01 2.397494305239189771e-01 -1.446469248291582244e-01 -3.582004555808646074e-01 9.111617312072018207e-03 -4.521640091116155280e-01 5.387243735763092012e-01 4.276765375854208462e-01 2.653758542141234633e-01 1.884965831435067851e-01 -7.084282460136670512e-01 1.030751708428261…
-5.602641717116130238e-01 -2.713263621353894095e-01 -7.319757842597865438e-02 3.412217941661921383e-02 1.000000000000000000e+00 -5.520088057237220180e-01 -2.383048981838194191e-01 6.862960924601003709e-01 -4.034122179416632092e-01 -9.796367638965461366e-02 1.761144744083727176e-02 -1.227297743533305729e-01 -1.722619702806824915e-01 4.221243808475497183e-01 -5.668684645019365920e-02 5.707209686296…
3.262411347517739646e-01 9.827760891590658909e-02 -2.836879432624007241e-02 6.707193515704157338e-01 7.163120567375880210e-01 4.478216818642335451e-01 -8.915906788247174308e-02 4.275582573454909108e-01 4.984802431610947937e-01 2.249240121580551033e-01 3.242147922998972476e-02 -1.398176291793311599e-01 2.350557244174273641e-01 3.870314083080037548e-01 3.059777102330294429e-01 -8.105369807497431189…
-1.569301260022911149e-01 2.554410080183279197e-01 5.303550973654058698e-01 1.867124856815573775e-01 4.501718213058419904e-01 -1.970217640320719998e-01 -7.812142038946163769e-01 -1.111111111111114658e-01 3.814432989690714204e-01 -5.956471935853302480e-02 -8.820160366552057263e-02 3.528064146620839003e-01 2.898052691867121222e-01 5.360824742268046617e-01 1.867124856815573775e-01 8.3619702176402604…
-5.409990574929299800e-01 -2.016965127238458111e-01 -6.738925541941696851e-02 7.398680490103609619e-02 1.658812441093300560e-01 -6.823751178133831141e-01 -3.770028275212046649e-03 -5.480678605089542854e-01 -3.204524033930370580e-02 -8.803016022620168135e-01 3.864278982092282655e-02 -8.308199811498577780e-01 -8.803016022620168135e-01 -7.318567389255421496e-01 -6.753063147973614733e-01 -5.339302544…
2.120343839541558584e-01 -2.177650429799438125e-01 4.197707736389691413e-01 3.373925501432669671e-01 4.727793696275152391e-02 -2.435530085959842703e-02 1.000000000000000000e+00 -3.037249283667616262e-01 -6.511461318051564584e-01 -3.180515759312321777e-01 -3.868194842406894735e-02 -2.106017191977072323e-01 -4.971346704871070221e-01 -8.230659025787974148e-01 -4.183381088825204874e-01 -5.83094555873…
-1.664926931106484875e-01 1.356993736951886062e-02 -2.839248434237985896e-01 -3.152400835073072005e-01 2.171189979123162306e-01 3.110647181628392044e-01 1.075156576200418518e-01 -1.195198329853855435e-01 1.310020876826718805e-01 -3.778705636743215357e-01 -9.493736951983293704e-01 1.936325678496862157e-01 4.911273486430065560e-01 -2.134655532359085173e-01 7.620041753653321315e-02 -2.91753653444677…
1.448118586088943949e-01 -7.753705815279343661e-02 -1.630558722919046299e-01 5.929304446978320847e-02 9.401368301026247210e-01 -9.464082098061629700e-02 -2.571265678449256575e-01 -9.122006841505108862e-03 -4.709236031927036548e-01 2.645381984036481726e-01 -1.545039908779947679e-01 -1.616875712656785424e+00 -7.445838084378569866e-01 3.415051311288495040e-01 -1.459521094640817418e-01 -1.63055872291…
5.351506456241031939e-01 -3.041606886657090558e-01 -4.160688665710185474e-02 5.868005738880907041e-01 1.563845050215210142e-01 1.391678622668574561e-01 1.000000000000000000e+00 -9.325681492109091919e-02 4.103299856527964362e-01 1.133428981348637288e-01 -1.492109038737450821e-01 9.526542324246760618e-01 1.391678622668574561e-01 1.305595408895257048e-01 2.338593974175038059e-01 -2.00860832137732155…
-2.998065764023222224e-01 -2.069632495164423769e-01 -3.636363636363643681e-01 -5.609284332688708324e-02 -7.524177949709881519e-01 -1.141199226305625314e-01 -3.868471953578488109e-02 -2.243713733075445860e-01 1.818181818181813791e-01 -1.025145067698270129e-01 -5.203094777562863316e-01 -4.564796905222442414e-01 -2.649903288201178042e-01 1.644100580270791701e-01 -4.216634429400398232e-01 3.152804642…
4.487427466150870625e-01 6.760154738878141334e-01 5.019342359767887674e-01 2.940038684719524786e-01 3.520309477756281558e-01 5.647969052224367514e-01 1.924564796905213482e-01 3.085106382978727302e-01 3.858800773694391339e-01 5.357833655705996900e-01 3.326885880077374846e-01 3.617021276595744350e-01 6.373307543520309038e-01 7.437137330754342024e-01 7.872340425531915153e-01 3.762088974854929102e-01…
6.164772727272724850e-01 -3.636363636363654783e-01 6.271306818181799914e-01 6.164772727272724850e-01 -1.718750000000016653e-01 -2.144886363636358817e-01 -1.002840909090910060e+00 2.968749999999981681e-01 5.845170454545458583e-01 -7.471590909090890520e-01 -3.423295454545464134e-01 4.353693181818162339e-01 -5.767045454545444150e-01 -4.701704545454529760e-01 4.460227272727277370e-01 -9.3892045454545…
3.761061946902640729e-01 2.499999999999994726e-01 -2.212389380530966343e-01 -1.084070796460184227e-01 3.097345132743369867e-01 -1.880530973451318699e-01 5.088495575221231304e-01 -2.544247787610613987e-01 3.097345132743256624e-02 -5.265486725663713896e-01 -5.929203539823009184e-01 -8.185840707964564533e-02 9.734513274336208111e-02 -1.814159292035399107e-01 2.566371681415914319e-01 -2.2123893805310…
-2.663869952805452690e-01 8.584163607760879611e-01 4.493969585736758421e-01 3.251179863660313973e-02 -4.079706345044573634e-01 4.965915049816455595e-01 5.752490823282637722e-01 -2.742527530152059079e-01 5.988463555322486309e-01 -5.102254850550603793e-01 3.550078657577334651e-01 3.550078657577334651e-01 5.595175668589394968e-01 -5.102254850550603793e-01 -3.214472994231785119e-01 8.8987939171473628…
-6.605744125326366012e-01 -7.389033942558747015e-01 -9.660574412532753341e-02 -6.057441253263722292e-01 2.715404699738891980e-01 -9.347258485639698966e-01 -8.563968668407317963e-01 8.433420365535266860e-01 -3.394255874673764162e-02 -2.454308093994781725e-01 6.475195822454314909e-01 -8.093994778067933882e-02 -3.394255874673764162e-02 -2.454308093994781725e-01 -4.490861618798960841e-01 -6.840731070…
-1.737668161435047820e-02 -5.302690582959630472e-01 -4.260089686098675332e-02 3.609865470852029468e-01 -2.948430493273526132e-01 -1.855381165919266773e-01 6.300448430493273966e-01 5.964125560538102722e-01 2.264573991031407774e-01 4.147982062780290052e-02 -1.771300448430489505e-01 4.702914798206289104e-01 1.423766816143511027e-01 -6.816143497757838343e-01 2.466367713004434872e-02 -1.00112107623318…
3.520642201834855989e-01 1.972477064220181375e-01 -3.761467889908284845e-01 3.004587155963304723e-01 5.126146788990849634e-01 -1.811926605504590448e-01 6.215596330275249271e-01 -7.373853211009205877e-01 -5.940366972477084673e-01 -5.504587155963402978e-02 -7.798165137614881948e-02 4.552752293578000709e-01 5.699541284403655261e-01 -6.077981651376166555e-02 4.151376146789002575e-01 1.000000000000000…
-9.690844233055735668e-02 1.706302021403088010e-01 4.738406658739588440e-01 -2.039239001189057932e-01 3.846611177170023432e-01 -4.803804994054695632e-01 4.292508917954805936e-01 4.024970273483943206e-01 4.292508917954805936e-01 -7.925089179548139295e-01 1.527942925089168513e-01 -6.498216409036848829e-01 -4.982164090368614850e-01 7.057074910820443359e-01 -2.841854934601679150e-01 3.579072532699160…
3.412760929499801255e-01 5.982670342654592410e-01 4.151240645923594541e-01 4.623867664434817559e-01 4.978337928318240513e-01 7.636864907443873252e-01 4.210319023237499847e-01 6.159905474596297781e-01 5.628200078771169457e-01 7.046081134304839066e-01 6.750689247735331966e-01 3.412760929499801255e-01 3.737692004726265727e-01 4.033083891295782819e-01 5.716817644742022697e-01 6.455297361165814873e-01…
6.453407510431156124e-01 4.680111265646715313e-01 6.244784422809450675e-01 1.446453407510449596e-01 -3.351877607788590341e-01 -3.977746870653668942e-01 -1.182197496522857313e-02 8.643949930458970643e-01 -4.603616133518786402e-01 7.913769123783019888e-01 4.262865090403342161e-01 -4.499304589707914248e-01 3.949930458970802860e-01 4.888734353268420763e-01 -2.726008344923511739e-01 2.3852573018080677…
6.323185011709686609e-02 8.185011709601871521e-01 7.189695550351297149e-01 -2.119437939110060953e-01 5.152224824356006067e-02 1.861826697892278726e-01 4.496487119437940772e-01 2.974238875878221222e-01 4.906323185011717825e-01 2.622950819672138500e-01 1.920374707259951963e-01 3.559718969555039636e-01 2.740046838407506624e-01 8.126463700234197729e-01 3.325526932084303944e-01 7.658079625292747439e-0…
-1.642710472279199432e-02 1.529774127310052356e-01 2.607802874743333499e-01 3.685831622176586331e-01 -3.244353182751547604e-01 -5.708418891170427001e-01 4.532854209445572602e-01 1.914784394250506061e-01 -1.242299794661201051e-01 -4.707392197125253586e-01 -1.011293634496906180e-01 3.608829568788506914e-01 -4.784394250513333002e-01 2.145790554414772344e-01 3.300821355236132626e-01 2.145790554414772…
2.581252943947232592e-01 -1.163447951012717002e-01 2.510598210080073889e-01 2.298634008478570578e-01 2.227979274611385507e-01 1.097503532736684578e-01 2.934526613283079954e-01 1.945360339142723216e-01 -3.283089967027800760e-01 1.521431935939716873e-01 -1.304757418747061193e-01 2.510598210080073889e-01 -3.155911446066783643e-02 -1.728685821950067536e-01 -4.484220442769660253e-01 3.4997644842204306…
