# Supplementary material for: Clocked stepping of an artificial protein walker along a DNA track
Source: Nat Nanotechnol. 2026 Jul 6;21(7):987–95. doi: 10.1038/s41565-026-02211-3 (PMC13379313; doi:10.1038/s41565-026-02211-3)
Supplement: Supplementary file 3 — Source data for Supplementary single-molecule data—Supplementary Figs. 4–7 and 9–12. [file 41565_2026_2211_MOESM3_ESM.zip › Nilsson_Supplementary_Data_2/Fig_S7_ATTO647N.csv]

-1.708296164139144757e-01 -3.046387154326484215e-01 -5.789473684210495463e-01 8.260481712756468919e-01 3.309545049063352673e-01 -1.239964317573571118e-01 -4.116859946476345566e-01 -3.447814451382675838e-01 -3.983050847457631494e-01 1.000000000000000000e+00 -1.575825156110615799e+00 -1.241302408563780935e+00 -2.310437109723432747e-01 -6.324710080285450564e-01 -3.983050847457631494e-01 -3.782337198…
4.241935483870974966e-01 4.483870967741926949e-01 5.838709677419351429e-01 7.338709677419354982e-01 3.129032258064519678e-01 7.048387096774199057e-01 9.467741935483892091e-01 5.548387096774195504e-01 8.064516129032263114e-01 8.887096774193544713e-01 4.000000000000005773e-01 7.145161290322590286e-01 7.048387096774199057e-01 5.016129032258069831e-01 6.806451612903229309e-01 5.500000000000009326e-01…
5.318595578673586122e-01 5.513654096228861601e-01 2.197659297789334998e-01 1.000000000000000000e+00 2.470741222366597267e-02 5.396618985695537940e-02 2.880364109232778635e-01 2.490247074122229065e-01 8.322496749024839435e-02 -3.068920676202866460e-01 -2.678803641092317167e-01 2.490247074122229065e-01 1.417425227568272217e-01 3.563068920676186191e-01 7.074122236670986608e-01 1.222366710012997432e-…
-3.723258989531172403e-01 -9.799726900318629363e-01 -1.430587164314975457e+00 -8.297678652708238012e-01 -1.335002275830679652e+00 2.148384160218459737e-01 -1.403277196176606179e+00 -2.152935821574864239e-01 -2.017751479289941141e+00 -1.348657259899862959e+00 -1.321347291761493681e+00 -1.662721893491124536e+00 -1.792444242148383715e+00 -9.390077378243054662e-01 -8.502503413746013150e-01 -1.5329995…
-2.265566391597908236e-01 5.386346586646649781e-01 -3.390847711927997277e-01 -1.205551387846961031e+00 -1.644411102775693578e+00 3.810952738184549826e-01 1.335333833458386132e-01 6.601650412603074503e-02 1.335333833458386132e-01 1.222805701425352248e-01 -3.053263315828937396e-01 4.598649662415620898e-01 2.123030757689415293e-01 2.573143285821467563e-01 -9.579894973743448006e-01 -9.804951237809473…
-3.174603174603139039e-02 1.865079365079369278e-01 5.734126984126987070e-01 8.214285714285711748e-01 -2.996031746031745935e-01 7.738095238095185624e-02 1.269841269841267273e-01 -2.053571428571416002e-01 -3.591269841269829621e-01 2.857142857142866421e-01 -1.706349206349206671e-01 1.517857142857141628e-01 9.652777777777772350e-01 9.722222222222252908e-02 1.000000000000000000e+00 3.00595238095238748…
-8.959107806691437581e-01 3.959107806691442022e-01 -3.894052044609660479e-01 -2.695167286245360797e-02 -8.271375464683908274e-02 -1.338289962825263413e-01 -3.717472118959088551e-03 4.330855018587351224e-01 2.983271375464679465e-01 5.724907063197022250e-01 1.000000000000000000e+00 2.379182156133825277e-01 -1.710037174721189268e-01 -7.806691449814086303e-02 -4.498141263940514389e-01 -1.431226765799…
5.346582646631109492e-01 4.401357246728068717e-01 6.182743577314582240e-01 1.000000000000000000e+00 5.492001938923892768e-01 5.164808531265149272e-01 4.437712069801257875e-01 2.292777508482785609e-01 1.929229277750853233e-01 4.401357246728068717e-01 6.146388754241393082e-01 2.765390208434312380e-01 6.509936984973339058e-01 6.837130392632094766e-01 3.928744546776541946e-01 8.945710130877364552e-01…
6.405610753945054636e-01 -2.185856224430141603e-01 -9.585037989479801290e-02 1.320864991233200170e-01 -1.396843950905901910e-01 -6.043249561659833624e-01 1.583869082407946827e-01 -5.780245470485086967e-01 -3.763880771478653742e-01 -6.043249561659833624e-01 -2.185856224430141603e-01 -9.374634716540033441e-01 -3.763880771478653742e-01 1.846873173582693484e-01 5.528930450029210242e-01 2.197545295149…
2.047883710987613293e-01 2.945703292005133478e-01 -1.966652415562229750e-02 7.011543394612973490e-02 -4.557503206498504933e-01 -5.173150919196281561e-02 4.997862334330907541e-01 -3.210773834972212581e-01 6.408721675929894834e-01 1.278324070115436084e-01 -6.289012398460873676e-01 5.510902094912351057e-01 4.869602394185540972e-01 -3.210773834972212581e-01 5.639162035057717626e-01 -7.738349722103381…
1.000000000000000000e+00 -1.275074936592118235e-01 -6.525247867189325202e-02 -1.724694489278307263e-01 -2.174314041964496014e-01 -9.983859810929260337e-02 -1.863038967027896842e-01 -3.488586580585668617e-01 -1.683191145953492895e-02 -7.908692644685350048e-02 -2.243486280839297187e-01 1.457228498962409857e-01 -2.935208669587271446e-01 5.925755130274389104e-02 2.425639843209589364e-01 -1.2750749365…
8.578895785690950904e-01 3.678536426004574977e-01 2.992486115648488321e-01 9.803985625612572363e-01 -2.417510617445184015e-02 3.286507677229665858e-01 3.335511270826541086e-01 6.667755635413261661e-01 -1.613851682456710068e-01 5.197647827507373419e-01 9.460960470434519598e-01 8.235870630512934776e-01 7.647827507350544174e-01 6.177719699444620405e-01 4.462593923554393771e-01 4.658608297941857490e-…
-2.050209205020949443e-01 -2.803347280334744229e-01 -4.309623430962333801e-01 1.966527196652731180e-01 -1.158995815899585446e+00 -1.284518828451887584e+00 1.589958158995833926e-01 -3.556485355648539293e-01 1.213389121338890042e-01 -7.698744769874503735e-01 -1.234309623430964953e+00 5.606694560669468475e-01 2.092050209205014999e-01 -1.347280334728038875e+00 -2.803347280334744229e-01 -1.08368200836…
-3.870817843866166119e-01 -6.031598513011151574e-01 3.099442379182153484e-01 2.263011152416369576e-01 2.472118959107815761e-01 3.169144981412652662e-01 6.375464684014867656e-01 1.719330855018582488e-02 -6.644981412639514029e-02 -1.152416356877316861e-01 -1.291821561338289404e-01 3.447955390334572212e-01 -2.407063197026018675e-01 -2.964684014869883311e-01 1.022304832713848317e-02 3.935873605947963…
5.478723404255322338e-01 2.287234042553205338e-01 -8.882978723404277854e-01 -4.095744680851077790e-01 1.755319148936161089e-01 -1.340425531914895441e+00 1.595744680851273259e-02 -4.361702127659599637e-01 -3.696808510638319167e-01 5.212765957446799936e-01 -5.957446808510633574e-01 -3.297872340425511695e-01 2.021276595744683213e-01 -9.148936170212750296e-01 -4.228723404255314011e-01 1.0000000000000…
-7.882416984213400646e-01 -6.167664670658665749e-01 -7.147523135547081408e-01 -2.411540555253136597e-01 -8.617310832879689908e-01 -2.574850299401210685e-01 -4.616222101252034360e-01 -1.594991834512795026e-01 -1.268372346216646573e-01 -4.354926510616434834e-03 2.896026129559052809e-01 -6.412629286880792145e-01 -2.493195427327158653e-01 3.957539466521490801e-01 -1.252041371801864214e-02 6.096897114…
-3.439104059729338192e-01 -1.064862342510497939e+00 -1.526831544563692855e+00 -2.212785814279045304e+00 -1.918805412972466318e+00 -7.008866075594951672e-01 -1.512832477834810119e+00 -1.969202053196469904e-01 -1.456836210919268959e+00 -1.393840410639288763e+00 -1.176854876341575373e+00 -2.170788614092391544e+00 -1.918805412972466318e+00 -1.197853476434902031e+00 -1.855809612692483679e+00 -1.204853…
-1.427850655903128707e-01 6.367305751765877098e-01 -1.427850655903128707e-01 -1.806256306760850305e-01 -2.336024217961666372e-01 5.156407669021179085e-01 2.885973763874876696e-01 2.431886982845593570e-01 1.599394550958617156e-01 5.534813319878900684e-01 -1.276488395560034239e-01 3.869828456104947301e-01 3.869828456104947301e-01 2.129162462159433222e-01 -1.427850655903128707e-01 2.6589303733602492…
-4.980158730158732450e-01 5.932539682539672565e-01 9.107142857142873638e-01 -6.964285714285728401e-01 -7.460317460317477112e-01 -5.376984126984146739e-01 9.007936507936501469e-01 -4.781746031746025305e-01 1.000000000000000000e+00 -1.805555555555568015e-01 -8.154761904761896885e-01 4.246031746031755372e-01 3.769841269841349429e-02 -5.277777777777774570e-01 1.865079365079345408e-01 2.55952380952380…
-2.947570332480802802e-01 2.231457800511504330e-01 -8.893861892583118101e-01 3.478260869565213964e-01 6.547314578005140051e-01 1.943734015345268962e-01 -4.539641943733825624e-02 -2.276214833759598877e-01 -3.427109974424540351e-01 2.710997442455241324e-01 4.437340153452689062e-01 -4.098465473145779803e-01 -7.455242966751941536e-01 -8.375959079283866460e-02 -7.838874680306909815e-01 -1.317135549872…
-1.141552511415520194e-01 1.552511415525109628e-01 4.474885844748863195e-01 1.050228310502282075e-01 3.196347031963479857e-02 -4.109589041095860346e-02 1.050228310502282075e-01 4.155251141552510630e-01 2.054794520547953973e-01 2.602739726027396561e-01 1.187214611872142583e-01 1.780821917808216026e-01 1.095890410958896555e-01 1.050228310502282075e-01 9.589041095890360467e-02 1.826484018264874776e-…
-6.763005780346820206e-01 -5.221579961464358766e-01 -9.942196531791916980e-01 -1.271676300578032104e-01 -1.090558766859346385e+00 -1.196531791907515130e+00 -4.258188824662812455e-01 -5.028901734104043175e-01 -1.849710982658945846e-01 -6.377649325626222332e-01 -4.046242774566614214e-02 -1.023121387283237427e+00 -2.331406551059719279e-01 -1.061657032755296992e+00 -2.235067437379578692e-01 -8.882466…
2.328589909443420577e-02 -1.225097024579561378e+00 -8.758085381630039690e-01 -9.275549805950866755e-01 -4.294954721862884184e-01 -9.275549805950866755e-01 -5.847347994825363715e-01 -8.822768434670134052e-01 -1.018111254851230774e+00 -1.263906856403625101e+00 -5.071151358344135884e-01 -2.199223803363423158e-02 -1.173350582147478782e+00 2.302716688227696151e-01 -4.100905562742577226e-01 -8.30530401…
-3.039278815196413963e-01 -2.266580811332925827e-01 6.329684481648439887e-01 -5.550547327752759497e-01 -7.868641339343225294e-01 2.273019961365081443e-01 2.079845460399236123e-01 -1.880231809401163856e-01 -4.971023824855116957e-01 -4.507405022538353047e-03 -7.482292337411462491e-01 5.151320025757481248e-03 -7.095943335479736325e-01 2.446877012234201232e-02 -1.153895685769482204e+00 1.403734707018…
-8.185689948892677092e-01 1.000000000000000000e+00 -7.751277683134662200e-02 -1.712095400340717388e-01 -6.524701873935264684e-01 -3.373083475298129796e-01 -2.691652470187398949e-01 4.633730834752982086e-01 2.248722316865423843e-01 9.105621805792178947e-01 5.528109028960833671e-01 5.528109028960818128e-01 -1.371379897785351965e-01 6.890971039182296476e-01 4.122657580919941722e-01 9.574105621805789…
3.328611898017080906e-02 7.556657223796030554e-01 -5.722379603399423420e-01 -2.641643059490083045e-01 -9.971671388101953637e-01 7.577903682719415446e-02 -1.473087818696892093e-01 1.000000000000000000e+00 -2.322946175637398136e-01 -1.791784702549577002e-01 -4.107648725212495466e-02 -7.740793201133120416e-01 -5.722379603399423420e-01 8.937677053824357731e-01 -1.453966005665720873e+00 -9.65297450424…
2.196098049024509391e-01 6.203101550775377143e-02 2.421210605302644148e-01 1.820910455227608693e-01 5.197598799399687497e-01 4.522261130565282672e-01 3.696848424212111905e-01 2.121060530265140298e-01 6.248124062031019665e-01 1.000000000000000000e+00 -2.756378189094541020e-01 3.471735867933977149e-01 -2.081040520260136195e-01 9.204602301150693888e-02 1.700850425212679928e-02 -3.581790895447738987e…
-1.200137080191911121e+00 1.363947909527085112e-01 -7.539410555175937202e-03 3.420150788211088755e-01 -2.645647703906773840e-01 -2.748457847840998780e-01 1.775188485263870797e-01 -1.103495544893780267e-01 1.877998629198095459e-01 9.691569568197401230e-01 8.663468128855380535e-01 5.414667580534759939e-02 4.037011651816324043e-01 -6.244002741603846829e-01 5.065113091158345293e-01 3.4201507882110887…
6.079027355623032453e-02 2.340425531914875346e-01 -5.592705167173249725e-01 -2.310030395136772607e-01 4.984802431610950713e-01 3.343465045592712293e-01 5.440729483282685797e-01 -4.863221884498333120e-02 1.000000000000000000e+00 -3.039513677811541692e-01 -6.869300911854087088e-01 6.808510638297856632e-01 2.796352583586609875e-01 7.902735562310027051e-01 4.255319148936025780e-02 9.45288753799389813…
2.095699576014552201e-01 -1.007874015748031482e+00 1.550575408843117842e-01 -1.720169594185355089e-01 -5.990308903694741005e-01 1.550575408843117842e-01 1.550575408843117842e-01 2.640823743185953254e-01 -7.207752877044085182e-02 4.185342216838267015e-01 2.277407631738330163e-01 -1.135069654754692792e+00 4.276196244700189442e-01 9.691096305269288752e-03 2.277407631738330163e-01 2.82253179890976480…
-7.294117647058752374e-02 -4.047058823529404159e-01 -1.929411764705887822e-01 -4.258823529411779329e-01 -9.411764705882241788e-02 -3.482352941176464767e-01 6.823529411764603370e-02 5.411764705882450566e-02 -2.847058823529417526e-01 1.670588235294123980e-01 -2.917647058823525374e-01 -8.705882352941166080e-02 1.882352941176546404e-02 2.094117647058821863e-01 1.529411764705882470e-01 5.4117647058824…
-5.344467640918580953e-01 -8.350730688936172652e-03 -8.350730688935145696e-02 -4.467640918580352838e-01 -1.711899791231742685e-01 -7.098121085594766289e-02 -4.843423799582466382e-01 -5.845511482254760888e-02 -7.223382045928999906e-01 -1.649269311064704979e-01 -6.471816283924847202e-01 3.423799582463475932e-01 -6.471816283924763935e-02 -3.465553235908124252e-01 -9.102296450939456607e-01 9.18580375…
5.520361990950209963e-01 -8.054298642533933572e-01 -3.303167420814498434e-01 -3.167420814479626201e-01 4.977375565610796249e-02 4.027149321266962900e-01 -3.031674208144803373e-01 -4.117647058823533102e-01 9.049773755655969587e-02 -1.104072398190047766e+00 8.099547511312236159e-01 -3.574660633484143535e-01 9.592760180995483221e-01 6.470588235294116863e-01 5.656108597285082196e-01 -5.88235294117649…
-1.090707964601769442e+00 -1.090707964601769442e+00 -1.361725663716813806e+00 -1.522123893805308992e+00 -1.450221238938052437e+00 -1.002212389380531032e+00 -3.661504424778750377e-01 -9.690265486725649913e-01 -1.096238938053096135e+00 -1.505530973451327137e+00 -1.782079646017697971e+00 -1.107300884955751519e+00 -9.856194690265469571e-01 -7.865044247787612575e-01 -9.192477876106190937e-01 -1.417035…
-1.171428571428569931e+00 -1.647619047619049093e+00 -9.142857142857141461e-01 -1.247619047619046073e+00 -7.333333333333341697e-01 -3.142857142857146124e-01 -5.238095238095226147e-01 2.857142857142892442e-02 -1.228571428571429536e+00 -6.666666666666690166e-02 -6.666666666666664076e-01 -8.476190476190463841e-01 -1.295238095238093967e+00 -9.714285714285701978e-01 3.238095238095245465e-01 -2.38095238…
3.358610567514676570e-01 3.065068493150685525e-01 5.486790606653614288e-01 -5.675146771037140742e-02 1.000000000000000000e+00 5.963796477495101334e-01 4.275929549902156568e-01 3.798923679060656200e-01 5.340019569471625704e-01 5.699608610567558076e-02 2.074363992172204296e-01 2.404598825831702480e-01 2.991682974559684571e-01 5.340019569471625704e-01 7.137964774951064406e-01 -3.906555772994123044e-…
-3.649090060662640300e-01 -6.238917405506314573e-01 5.520298646756892635e-01 -6.938870741950556864e-01 4.680354643023797445e-01 -1.001866542230520629e+00 -4.979001399906684000e-01 -2.739150723285130873e-01 -6.238917405506314573e-01 -1.148856742883810345e+00 -8.338777414839014801e-01 -1.554829678021467432e+00 -1.085860942603827484e+00 2.706486234251043871e-02 -1.155856276248251602e+00 2.7204853009…
2.241379310344819853e-01 1.573971078976635352e-01 -1.194104560622914146e+00 4.827586206896546384e-01 -6.601779755283664342e-01 -1.345939933259168442e-01 -8.854282536151283356e-01 -7.519466073414914353e-01 -7.269187986651848288e-01 -9.288097886540799819e-02 7.080088987764165953e-01 2.575083426028927369e-01 -3.848720800889883775e-01 -3.348164627363752754e-01 -6.351501668520598276e-01 1.557285873192…
8.154568840174478694e-01 4.866346046303547945e-01 9.429594005144844582e-01 7.382843082429257908e-01 7.366066435521761990e-01 5.671625097863772780e-01 8.456548484509570640e-01 8.892741304104694322e-01 6.040711329828881704e-01 1.000000000000000000e+00 6.711777206129069251e-01 6.510457443239009434e-01 5.403198747343698205e-01 4.832792752488536681e-01 6.460127502516496145e-01 4.832792752488536681e-01…
3.148844707146707944e-01 4.519075765717354698e-01 -2.654486835034930436e-01 1.778613648576031769e-01 -5.636754433100482631e-01 2.987641053197211405e-01 4.083825900053554558e-02 -1.445459430413750801e-01 -2.170875873186470517e-01 2.471789360558886844e-02 -2.332079527135967056e-01 -4.911337990327793168e-01 -1.767866738312744157e-01 8.629768941429353246e-01 7.823750671681900526e-01 1.133799032778075…
-2.555485098287905155e-01 1.819911223842736459e-01 4.768547875713381456e-01 1.629676601141396564e-01 2.485732403297408466e-01 -1.699429296131893252e-01 -4.172479391249206415e-01 -6.550412175015867255e-01 2.675967025998748361e-01 -4.838300570703878423e-01 -3.677869372225844175e-02 2.010145846544076353e-01 -2.650602409638557755e-01 -3.221306277742542190e-01 2.390615091946720894e-01 5.43436905516805…
-3.492504164353126828e-01 -7.773459189340622098e-03 -1.826762909494736298e-01 2.837312604108830905e-01 1.721265963353815764e-02 3.003886729594679172e-01 2.554136590782903407e-02 2.337590227651316910e-01 -2.992781787895612555e-01 2.504164353137134369e-01 6.501943364797340141e-01 -5.491393670183244424e-01 8.667406996113274920e-01 3.670183231538041713e-01 4.836202109938918525e-01 2.00444197667962037…
-2.432432432432450886e-01 1.000000000000000000e+00 9.009009009008368818e-03 -4.504504504504497908e-01 3.783783783783791210e-01 -6.306306306306357079e-02 2.252252252252241738e-01 1.981981981981976171e-01 -3.603603603603623973e-01 5.855855855855871539e-01 -3.063063063063059532e-01 1.531531531531522550e-01 4.504504504504600049e-02 1.531531531531522550e-01 8.288288288288295780e-01 -3.3333333333333248…
2.533432392273408662e-01 -6.827637444279307521e-01 3.046062407132226271e-02 -5.936106983655241587e-01 -5.490341753343228604e-01 -3.640416047548167972e-02 -9.836552748885567521e-01 1.419019316493315697e-01 -7.496285289747388614e-01 3.090638930163455700e-01 1.307578008915322998e-01 4.539375928677568117e-01 5.653789004457661083e-01 -5.936106983655241587e-01 -2.815750371471029689e-01 3.20208023774144…
-2.954966070326952021e-01 -3.787785317705114063e-01 2.837754472547861229e-02 -5.953115360888228125e-02 4.447871684145580096e-01 8.852560148056801137e-02 4.262800740283775314e-01 5.743368291178277962e-01 7.085132634176424249e-01 2.180752621838378813e-01 5.095619987661937911e-01 3.763109191856968405e-02 8.241826033312764643e-01 6.206045650832815452e-01 3.429981492905613272e-01 8.241826033312764643e…
-5.570247933884296954e-01 -2.198347107438019532e-01 1.272727272727270098e-01 1.272727272727270098e-01 8.264462809917551625e-03 4.247933884297533935e-01 -5.123966942148808906e-02 7.322314049586755580e-01 2.363636363636352211e-01 4.743801652892559728e-01 -9.090909090909124468e-02 -2.198347107438019532e-01 -2.446280991735541310e-01 -8.099173553718999607e-02 -3.487603305785126340e-01 -9.8347107438016…
6.074766355140143875e-02 -1.635514018691565374e-02 5.373831775700992075e-02 7.476635514018707684e-02 3.341121495327096236e-01 4.672897196261580760e-02 -2.827102803738323344e-01 -1.635514018691583138e-01 3.411214953271011763e-01 5.163551401869150848e-01 3.481308411214952825e-01 1.238317757009354952e-01 6.845794392523348870e-01 3.621495327102808859e-01 9.789719626168202904e-01 5.093457943925235876e…
-5.802707930368593628e-03 -4.023210831721457659e-01 -3.926499032882013185e-01 -2.572533849129607364e-01 -2.088974854932312275e-01 3.288201160541646267e-02 -2.669245647969052393e-01 1.102514506769829983e-01 -6.247582205029009739e-01 -1.895551257253386968e-01 -2.088974854932312275e-01 -3.442940038684717541e-01 3.326885880077381508e-01 -3.829787234042568156e-01 -1.508704061895536352e-01 1.0058027079…
4.620103822557793949e-01 1.151486550259564617e-01 5.469561113732885893e-01 8.230297310051902793e-01 -4.058518168947664734e-02 1.000000000000000000e+00 -1.680037753657391553e-01 7.380840018876810849e-01 5.851816894761524557e-02 3.020292590844725344e-02 3.133553563001402198e-01 -1.396885323265685541e-01 -9.721566776781524755e-02 7.663992449268516305e-01 2.991977347805575560e-01 3.558282208588961493…
-4.537087168381165880e-01 3.665403356794801337e-01 9.025446670276141559e-01 7.807255008121258832e-01 1.391445587439111842e-01 -8.272874932322702435e-01 -1.044937736870593659e-01 1.229020032485095559e-01 1.635083919870076452e-01 4.981050351922018671e-02 -2.425554953979432993e-01 -1.249593936112616932e+00 -6.567406605305921019e-01 -5.024363833243095101e-01 -1.111532214401732999e+00 -5.5928532755820…
-6.143079315707610233e-01 1.788491446345255864e-01 -4.510108864696733000e-01 8.553654743390301518e-02 9.020217729393517625e-02 6.220839813375211511e-03 2.115085536547438305e-01 2.348367029548994456e-01 4.074650077760498257e-01 6.360808709175740372e-01 -2.083981337480559914e-01 -6.842923794712214847e-02 6.780715396578531617e-01 8.087091757387226965e-01 6.687402799377922813e-01 -1.15085536547433434…
5.377105666156191122e-01 2.764165390505349817e-01 1.000000000000000000e+00 1.328483920367537485e-01 4.831546707503820981e-01 3.510719754977018603e-01 7.013782542113323748e-01 7.128637059724354241e-01 2.390888208269515147e-01 4.372128637059718992e-01 3.596860643185286754e-01 8.679173047473197622e-01 2.879019908116380311e-01 5.118683001531387777e-01 5.176110260336913571e-01 5.348392036753449874e-01…
-4.817947774917165360e-02 -2.688488414858406506e-01 3.490253769768288938e-01 4.814269952188290902e-01 2.497241632953282331e-01 5.663847002574490253e-02 -1.364472232438404820e-01 -9.231335049650708779e-02 2.111070246414127882e-01 -2.026480323648395532e-01 2.276572269216625699e-01 -6.329532916513416207e-01 1.000000000000000000e+00 -1.254137550570066095e-01 2.166237587348286975e-01 -3.84700257447591…
8.318584070796470886e-01 6.194690265486710867e-01 7.787610619469014228e-01 3.805309734513272479e-01 3.893805309734498787e-01 5.132743362831864165e-01 6.637168141592908466e-01 4.778761061946893429e-01 8.584070796460182562e-01 -4.601769911504440813e-01 1.592920353982286985e-01 9.911504424778740940e-01 -1.415929203539834091e-01 2.566371681415940409e-01 1.415929203539834091e-01 2.831858407079652085e-…
-6.963490650044541486e-01 4.390026714158508092e-01 -8.699910952805005593e-01 4.256455921638491180e-01 5.992876224398955287e-01 3.829029385574635180e-02 -3.223508459483530597e-01 -6.856634016028675949e-02 6.794300979519154460e-01 4.790739091718607678e-01 -3.891362422083712858e-01 -1.150489759572575155e+00 6.126447016918972199e-01 -1.754229741763149442e-01 2.252894033837944399e-01 -4.18521816562784…
6.769596199525000635e-02 -4.133016627078376914e-01 1.425178147268348940e-02 1.000000000000000000e+00 5.961995249406177866e-01 3.230403800475054044e-01 2.695961995249411269e-01 6.733966745843232848e-01 -2.589073634204266949e-01 2.399049881235157389e-01 6.377672209026137295e-01 1.686460807600944634e-01 1.211401425178143254e-01 3.800475059382465298e-02 4.774346793349164009e-01 4.418052256532068456e-…
-2.862711130359469336e-01 -1.888263317453443280e-01 9.701169337375528667e-02 -6.539627544391576897e-02 -1.108705067128617355e-01 1.359896058899953686e-01 3.204850584668686442e-02 -1.108705067128617355e-01 2.594196621914239276e-01 1.489822433954095526e-01 5.322650498051118007e-01 4.478129060199232958e-01 3.698570809874407450e-01 4.932871372888693040e-01 1.100043308791694430e-01 3.11390212213080608…
-1.716489874638370827e-01 3.201542912246870265e-01 -1.401157184185150006e+00 -4.898746383799441051e-01 1.031822565091602695e-01 -1.054001928640310393e+00 -6.055930568948906245e-01 7.830279652844732707e-01 -4.175506268081018435e-01 2.478302796528447649e-01 -5.043394406943103592e-01 -1.270973963355831904e+00 2.478302796528447649e-01 -2.584378013500456817e-01 4.358727097396335459e-01 -2.005785920925…
-5.431720759338622972e-01 -6.901408450704199504e-01 -1.041028781383992671e-02 -4.513165952235129175e-01 -9.473361910593975921e-01 1.916717697489294103e-01 -8.554807103490482678e-01 -1.829148805878747064e+00 -3.594611145131635377e-01 -8.187385180649104921e-01 -6.717697489283493972e-01 -7.452541334966282793e-01 3.110838946723829546e-01 -1.039191671769746916e+00 -1.222902633190442456e+00 -3.96203306…
3.295128939828172870e-02 1.000000000000000000e+00 -2.077363896848083771e-02 9.742120343839522079e-02 -1.819484240687685439e-01 3.767908309455589855e-01 1.404011461318068754e-01 3.295128939828172870e-02 7.421203438395420626e-01 -2.679083094555878564e-01 5.487106017191976104e-01 7.206303724928362353e-01 1.833810888252145332e-01 1.000000000000000000e+00 3.338108882521513276e-01 -3.861031518624639114…
-2.678936605316952213e-01 -2.394683026584859320e+00 -7.280163599181996847e-01 -1.044989775051123448e+00 -1.290388548057257001e+00 -2.231083844580770581e+00 8.568507157464193558e-01 5.705521472392655058e-01 1.615541922290392729e-01 5.501022494887496395e-01 -7.586912065439659347e-01 -9.018404907975428042e-01 -2.781186094069531545e-01 -2.394683026584859320e+00 -2.474437627811869322e-01 -8.3026584867…
-1.036789297658887721e-01 -1.219899665551842149e+00 -6.367056856187285341e-01 -2.479096989966545761e-01 1.158026755852851059e-01 -2.215719063545099066e-02 5.547658862876225783e-01 1.283444816053496695e-01 -7.859531772575446829e-02 3.164715719063543875e-01 2.161371237458171723e-01 4.669732441471550755e-01 -3.545150501672266752e-01 -4.611204013377935840e-01 -1.475752508361225235e-01 5.9239130434782…
-3.664192949907348756e-02 -8.534322820037038015e-02 2.346938775510191144e-01 -6.558441558441560071e-01 3.320964749536180483e-01 -4.262523191094614861e-01 -1.966604823747669373e-01 -2.244897959183673741e-01 1.790352504638208220e-01 2.068645640074212588e-01 -8.534322820037038015e-02 1.164192949907237179e-01 1.233766233766225434e-01 5.686456400742113670e-01 2.486085343228193190e-01 -6.69758812615956…
1.747104247104259156e-01 1.023166023166032501e-01 -4.247104247104206698e-02 -1.293436293436271145e-01 2.181467181467184602e-01 -7.374517374517385315e-01 5.077220077220091499e-01 2.181467181467184602e-01 -5.926640926640932561e-01 -1.293436293436271145e-01 -7.142857142857220176e-02 -2.451737451737423246e-01 1.000000000000000000e+00 -1.148648648648647325e-01 -6.216216216216180479e-01 -3.320463320463…
-1.851628468033776898e-01 -7.659831121833436673e-02 3.033775633293122609e-01 -5.832328106151987157e-01 2.671893848009633810e-01 -2.394451145958976790e-01 -2.575392038600721190e-01 -3.841978287092865374e-01 5.006031363088005864e-02 8.624849215922894552e-02 -1.942098914354632444e-01 -1.037394451145943614e-01 -3.299155609167665482e-01 6.815440289505450555e-02 -1.670687575392032498e-01 -6.37515078407…
3.949044585987293576e-01 -1.372611464968152450e+00 -6.082802547770690405e-01 -7.277070063694264235e-01 3.471337579617816971e-01 -6.401273885350321491e-01 -1.624203821656053648e-01 -7.834394904458604758e-01 -1.181528662420382458e+00 -6.560509554140137034e-01 -1.054140127388535575e+00 -1.544585987261130888e-01 -1.165605095541400793e+00 4.506369426751575258e-01 -1.420382165605094338e+00 -4.649681528…
5.921985815602827108e-01 -3.031914893617034812e-01 8.404255319148933312e-01 3.262411347517739091e-01 -3.652482269503536938e-01 5.390070921985816721e-01 2.482269503546212855e-02 -6.489361702127672826e-01 -1.702127659574474150e-01 -3.741134751773060318e-01 -1.170212765957430179e-01 -2.234042553191485092e-01 1.932624113475178429e-01 4.148936170212779162e-01 6.365248226950347421e-01 2.482269503546212…
