# Supplementary material for: Clocked stepping of an artificial protein walker along a DNA track
Source: Nat Nanotechnol. 2026 Jul 6;21(7):987–95. doi: 10.1038/s41565-026-02211-3 (PMC13379313; doi:10.1038/s41565-026-02211-3)
Supplement: Supplementary file 3 — Source data for Supplementary single-molecule data—Supplementary Figs. 4–7 and 9–12. [file 41565_2026_2211_MOESM3_ESM.zip › Nilsson_Supplementary_Data_2/Fig_S4_Donor.csv]

-2.174224309503014207e-01 4.548617574204258385e-01 -1.398891768445489035e-02 -1.904039174696809111e-01 -1.045804040606522767e-01 -1.538494580547245805e-01 1.417648659097091590e-01 1.099783794619204336e-01 2.800360819575890559e-01 3.531450007875028829e-01 -1.745106742457871174e-01 1.973912171933388249e-01 8.454919030368968080e-02 2.574419037528101473e-02 1.242822983634255946e-01 8.9669391904468720…
7.443924620698706418e-01 7.249792313409991751e-01 8.091032311661051635e-01 6.473263084255168609e-01 6.796816929736347879e-01 6.602684622447645424e-01 6.214420007870228302e-01 5.308469240522929455e-01 1.393467710200693710e-01 -4.831445935901354516e-02 1.037558480171395792e-01 2.590616938481046239e-01 2.881815399414106027e-01 7.993966158016700962e-01 9.029338463556475514e-01 3.771588474487347908e-0…
5.965918347398265625e-02 1.625883809585878734e-02 1.408882082695263327e-02 -6.164673682838577203e-03 -4.088494998533783592e-02 3.434231533674357573e-02 2.855560261966041263e-02 1.696067250985633101e-01 1.553549900622322455e-02 5.604248802580564376e-02 6.689257437033667431e-02 7.880616467368287692e-01 8.097618194258903168e-01 8.893291192857846195e-01 1.000000000000000000e+00 8.242286012185984223e-…
1.591356907018851297e-01 3.645489402492280151e-01 2.019916924060068675e-01 2.670145915432952100e-01 3.615933539248057382e-01 6.896634359356698107e-01 6.455692832037517037e-02 1.975583129193736742e-01 6.899030780700839138e-02 3.204547875173072158e-02 2.170092661625287050e-02 3.204547875173072158e-02 1.295798274576629994e-01 8.285759931835129377e-01 2.465651294067519247e-02 5.537064650122485165e-01…
2.265868122834827636e-01 1.527215078386469360e-01 1.081850742763197093e-01 2.113792496036641932e-01 1.961716869238447902e-01 1.375139451588279216e-01 1.233926369561387099e-01 7.668369443955151687e-02 7.342493100816176177e-02 1.147026011390992334e-01 1.179613645704889885e-01 4.192355117139316689e-02 9.695848746403620266e-01 1.000000000000000000e+00 -4.403734366744888658e-04 7.870941224825322990e-0…
1.988886593229729702e-02 2.109589934863710659e-02 1.080023053250833559e-01 3.195920009569272469e-02 4.197431519883336633e-03 4.523656767542751089e-02 9.955307141070691979e-02 1.562836419786650388e-01 3.678733376105106784e-02 7.179130283489752740e-02 9.834603799436711369e-02 1.868183251595793501e-02 -1.632213655788852802e-02 8.386163699829295159e-02 1.385369885059958665e-02 -1.270103630886998923e-…
6.098332061484804112e-02 5.614302845306869821e-02 1.731167556960645226e-01 1.118063883135288900e-01 1.545623024092444564e-01 1.706966096151750212e-01 8.760492750463307055e-02 1.779570478578435810e-01 1.279406955194594409e-01 1.368145644827211127e-01 3.274828300446958745e-02 2.102256622697046551e-01 1.150332497547148225e-01 6.421018205603397366e-02 1.247138340782732030e-01 1.134198190341220019e-01…
-9.440938356600986348e-02 -2.482947663670563229e-02 -4.016064257028120754e-02 -1.474788041053102239e-01 -2.482947663670563229e-02 -1.757824950596034996e-01 -1.828584177981767145e-01 -1.451201631924523561e-01 -2.571556065531971358e-01 -1.392235609103078808e-01 -2.253139542296168363e-01 -2.819213361382038041e-01 -1.722445336903168922e-01 8.172053292535222946e-01 3.124561739019574569e-01 9.551858226…
8.583546519456045076e-02 3.020510749068711781e-02 6.756878057537801796e-02 2.605358825905476280e-02 8.002333827027509339e-02 6.175665365109296590e-02 6.922938826803103074e-02 7.421121134598973601e-02 6.756878057537801796e-02 -5.116466944930670585e-02 7.255060365333702854e-02 3.141690229342728011e-04 -1.546160405726849929e-02 1.000000000000000000e+00 9.609757192226564548e-01 9.360666038328622207e-…
1.426216075782407444e-01 1.392941364562930717e-01 1.625864343099246989e-01 8.716375554578506546e-02 1.348575082936968594e-01 2.180442863423799615e-01 1.082377393181183783e-01 8.938206962708336589e-02 2.080618729765377761e-01 1.559314920660297699e-01 1.625864343099246989e-01 5.167073024501375733e-02 1.237659378872057320e-01 6.608977177345215503e-02 6.461789040329355416e-01 1.000000000000000000e+00…
3.994414314941730632e-02 8.570129574903390113e-01 9.663559899977269829e-01 3.633942779203051116e-02 5.796771993634905473e-02 8.680544279544075148e-02 1.468840320852142778e-01 -2.373916149774302209e-02 4.354885850680365739e-02 1.733186113727144817e-01 5.676614815055375241e-02 7.464683531971552100e-01 2.912999707725781248e-02 -1.412658721137927467e-02 1.060305913681682394e-01 6.037086350794010348e-…
1.000000000000000000e+00 2.265769702606702518e-01 1.820762205633555952e-01 2.399271951698647432e-01 1.669459656662684310e-01 1.224452159689537883e-01 1.206651859810611294e-01 2.328070752182940795e-01 1.553757707449666126e-01 1.295653359205241328e-01 1.384654858599871086e-01 1.429155608297186242e-01 6.244136725546638456e-01 1.046449160900277953e-01 2.721361161670033529e-02 1.162151110113296276e-01…
-6.476631063337615068e-02 9.759167290291873020e-02 1.051432070208855596e-01 1.882100823185248739e-01 6.752840329274095721e-01 1.126947411388530967e-01 1.334614599632627518e-01 -8.129804748622477401e-03 1.806585482005580445e-01 2.391829376148039699e-01 2.018844819375470792e-02 2.826042587931148486e-01 1.504524117286886453e-01 8.861147016804111695e-03 6.356384788080817749e-01 7.545751411660658325e-…
9.620604030721290056e-02 2.569729167869751196e-02 5.293930819425993889e-02 -8.487324594329273553e-02 -3.199168447190604836e-02 -5.122134318877409609e-02 3.050470635791437471e-02 -6.404111566668593825e-02 -1.345498642952013268e-01 -1.544724836865510190e-03 -9.609054686146581425e-02 8.659121094877858527e-02 -6.083617254720782852e-02 4.172200727608686016e-02 -2.878674135242793863e-02 8.2693307154818…
2.045457157634616441e-01 7.951841848169660665e-02 1.394804896270330219e-01 1.000000000000000000e+00 1.968909832768231116e-01 1.324636515142807169e-01 1.063099821849320115e-01 7.058789724728464776e-02 9.227630595942737379e-02 1.311878627665077901e-01 1.260847077754150836e-01 1.375668065053733680e-01 8.717315096833515298e-02 6.038158726509975510e-02 7.505315786449062720e-02 8.807137520832133415e-01…
5.466943720916597749e-02 6.653984605929351703e-01 8.282361204600638405e-02 1.243817495390537632e-02 5.033802569580612951e-02 1.023149638561266922e-01 8.282361204600638405e-02 1.586233135298074914e-01 -5.578155638151550272e-02 -2.762738154467510310e-02 7.740934765430666775e-02 4.492376130410602464e-02 -2.221311715297499476e-02 -2.004741139629487301e-02 1.348005502063273353e-01 3.084667388568582483…
8.391441000770137604e-02 1.497616718356472032e-01 8.853527048685566614e-02 1.694003288720522804e-01 3.770580521616062608e-02 1.116395728826258260e-01 1.393647357575507062e-01 1.624690381533208661e-01 5.849967737235407111e-02 1.532273171950127022e-01 9.777699144516381613e-02 -5.037154216014614466e-03 8.044876464833587704e-02 1.000000000000000000e+00 6.384176675061919992e-01 6.811606269383676526e-0…
1.217631210513313161e-01 7.605562549266452199e-02 1.184982999399979559e-01 7.736155393719766626e-02 4.667223549066428639e-02 7.148487593679776764e-02 9.303269527159789554e-02 1.537583679423978611e-01 7.801451815946448820e-02 1.158864430509311677e-01 1.015212301610645823e-01 1.498405826087979009e-01 1.067449439391979088e-01 7.017894749226437356e-02 6.495523371413104707e-02 3.361295104533108813e-02…
1.644674193987214206e-01 3.360087062984642992e-02 1.204257924091959309e-01 1.355257788056047630e-01 1.493674330023125885e-01 1.040674738130865640e-01 1.292341178071011176e-01 -6.329070874710926442e-02 -6.329070874710926442e-02 7.890082981907245441e-02 -2.679907495578843016e-02 9.148415181607927327e-02 1.850088423343760127e-02 1.598421983403604946e-02 9.018500884233437986e-01 9.446333832131686981e…
6.236217900103847162e-02 4.941138036845605513e-02 6.624741859081310913e-02 5.459169982148921046e-02 7.272281790710431737e-02 3.646058173587363865e-02 -2.311309197400529883e-02 1.361817312067578889e-01 6.236217900103847162e-02 7.272281790710431737e-02 2.480486296654974693e-02 -8.527692541040034213e-02 -1.922785238423019294e-02 4.682122064193947747e-02 3.387042200935705405e-02 -1.176539219918563833…
1.664375360326403874e-01 2.451993436516033131e-01 1.040844383342943019e-01 -3.867133797507681797e-02 2.648897955563443429e-01 3.188611468357798601e-02 7.783050246130665539e-02 4.337221162801031121e-02 1.057253093263557930e-01 2.550445696039735366e-01 1.680784070247018924e-01 1.383653377089906315e-02 3.188611468357798601e-02 -5.672091888775574603e-02 -3.703046698301471623e-02 -4.359395095126192277…
1.364702924662699601e-01 2.217380373753455036e-01 3.488644934216040272e-01 8.530964552082440089e-02 1.907315846811359905e-01 9.461158132908759066e-02 2.062348110282407609e-01 2.465431995307128532e-01 2.868515880331850010e-01 1.690270677951896949e-01 2.465431995307128532e-01 1.256180340232965209e-01 3.142545881169923113e-03 2.434425542612923821e-01 8.945780608396883826e-01 1.000000000000000000e+00…
1.184582515052765433e-01 1.400176964412888359e-01 6.815287998791469404e-02 5.870039061657077520e-03 1.079051298098594996e-03 5.185057297623925088e-01 5.736020890433128905e-01 4.659343505190240847e-02 9.450331268748501934e-02 2.742948399766936135e-02 2.623173705677952008e-02 1.664976152966299999e-02 -1.089841811079716831e-02 -1.568940587435520631e-02 3.474545179877836041e-03 7.891965384034357323e-…
6.954650870379186500e-02 4.680209002766211324e-02 8.195255525440774125e-02 8.815557852971606101e-02 3.026069462684068470e-02 8.402022967951050525e-02 1.005616250803319373e-01 8.712174131716447778e-02 7.368185755399701831e-02 1.222722065439101058e-01 7.368185755399701831e-02 5.197127609041885671e-02 1.475313643857045429e-02 6.954650870379186500e-02 9.607141859230492464e-01 3.129453183939188282e-02…
1.021960477165922282e-01 9.467255090974817378e-02 1.172430413302806562e-01 1.339619231232678509e-01 9.132877455115061271e-02 5.538317869622851053e-02 1.105554886130858255e-01 2.209001084468004694e-01 1.138992649716834005e-01 2.008374502952163243e-01 1.490089167369562650e-01 5.538317869622851053e-02 1.314540908543198328e-01 8.129744547535854016e-02 7.878961320641052202e-02 8.411706229666222612e-01…
1.000000000000000000e+00 8.578644091911503677e-01 1.222942953041833945e-02 -2.797053554683193513e-02 1.048329205119417212e-01 3.807226422293650409e-02 -4.281270412023836271e-03 4.237940333835611001e-02 5.889010328079828660e-02 8.329722493484316426e-02 1.127293422235444292e-01 5.673653372308848364e-02 2.730441643438722560e-02 3.879012074217302181e-02 6.678652499240099460e-02 8.327394310178689585e-…
1.343262252074764462e-01 1.105315272092526335e-01 1.422577912068840877e-01 1.388585486357093168e-01 1.025999612098445618e-01 1.241284974939517172e-01 2.306380980574297412e-01 1.195961740657188327e-01 1.014668803527864482e-01 9.240223349632026295e-02 8.673682921102884857e-02 3.574819064340606367e-02 1.014668803527864482e-01 1.399916294927678606e-01 5.195737166072909030e-01 4.787828057531928194e-01…
9.733592895812797751e-04 -1.530707485532966511e-02 -6.414837729006085676e-02 -4.194778527427420189e-02 1.474972665937759608e-01 3.251020027200724472e-01 6.757513533694234353e-02 5.721485906290820628e-02 1.577375396677220196e-02 5.413477692738611138e-03 7.201525374009967728e-02 -1.085495613216352767e-01 3.797434598255940846e-02 5.425478012746980799e-02 -9.374916664444379877e-02 9.64479052774740219…
1.261186456315158688e-01 2.814374019743520194e-01 1.892702278808007510e-01 1.636682350770364280e-01 1.739090321985425347e-01 8.003505858474056767e-02 3.787249746286560637e-01 1.636682350770364280e-01 1.978042254820555346e-01 2.063382230833103181e-01 1.261186456315158688e-01 2.216994187655691728e-01 3.053787249746258217e-02 5.784666482147825944e-02 -3.598117907555914170e-03 8.958852292646924953e-0…
-5.851901186728016707e-02 -2.512714943085554622e-03 1.316904819568921747e-02 3.221118914991519255e-02 -4.731775248244116105e-02 -2.939573746669891727e-02 3.893194478081843379e-02 8.261685638169030677e-02 7.568418503269715332e-03 -7.196052312908705895e-02 1.117401307822715462e-01 4.341244853475419857e-02 8.709736013562606460e-02 6.908452409784452408e-01 8.331012351658999560e-01 5.37387987406151679…
