# Supplementary material for: Clocked stepping of an artificial protein walker along a DNA track
Source: Nat Nanotechnol. 2026 Jul 6;21(7):987–95. doi: 10.1038/s41565-026-02211-3 (PMC13379313; doi:10.1038/s41565-026-02211-3)
Supplement: Supplementary file 3 — Source data for Supplementary single-molecule data—Supplementary Figs. 4–7 and 9–12. [file 41565_2026_2211_MOESM3_ESM.zip › Nilsson_Supplementary_Data_2/Fig_S12_raw_trace.csv]

2.281060958585387488e-01
2.051186598417868989e-01
5.509539320614230407e-02
3.452768729641664258e-02
4.253140995812005332e-01
7.265704979060023661e-01
7.374592833876223441e-01
9.140995812005585641e-01
9.189390414146109132e-01
1.000000000000000000e+00
8.475570032573291890e-01
4.095858538855280950e-01
3.212657049790595964e-01
2.982782689623077466e-01
5.475104699860400270e-01
1.192182410423454492e-01
2.668217775709629258e-01
8.897161470451328547e-02
2.135877152163798698e-01
1.821312238250350768e-01
2.002791996277336339e-01
2.256863657515125465e-01
1.337366216845043143e-01
2.111679851093528071e-01
4.362028850628196786e-01
4.277338296882267077e-01
8.185202419730105428e-01
5.402512796649605598e-01
6.322010237319679593e-01
8.161005118659844237e-01
3.442531409958123345e-01
4.652396463471382693e-01
4.966961377384830900e-01
8.185202419730105428e-01
6.951140065146576008e-01
1.857608189855747827e-01
1.083294555607263038e-01
3.452768729641664258e-02
1.700325732899023723e-01
1.458352722196369911e-01
1.059097254536992272e-01
1.022801302931595074e-01
1.758957654723159944e-02
3.210795718939046112e-02
5.257328990228008481e-01
7.398790134946485741e-01
8.342484876686829809e-01
7.483480688692415450e-01
6.515588645881800200e-01
5.523499302000932643e-01
7.241507677989761360e-01
6.576081898557468719e-01
3.345742205677058045e-01
6.781758957654725473e-01
7.168915774778967798e-01
6.854350860865519035e-01
2.970684039087951311e-01
6.235458352722173664e-02
1.059097254536992272e-01
1.518845974872028992e-01
2.026989297347607244e-01
1.591437878082832269e-01
2.484876686831103201e-02
8.776174965100064229e-02
-2.354583527221971659e-02
9.381107491856653657e-02
9.623080502559361316e-02
1.579339227547696956e-01
-1.348534201954400824e-01
5.630525825965583542e-02
4.541647277803669003e-02
1.758957654723159944e-02
-1.070265239646349814e-01
-8.887854816193550833e-02
2.847836202885074830e-02
-9.250814332247522809e-02
2.726849697533721001e-02
-9.855746859004201055e-02
-1.917170777105628998e-01
2.484876686831103201e-02
-2.233597021870617830e-02
-5.500232666356451999e-02
3.071195905071837876e-03
-4.653327128897154913e-02
1.071195905072127585e-01
-8.040949278734253747e-02
6.840390879478852604e-02
3.694741740344371916e-02
6.356444858073527493e-02
2.363890181479749372e-02
5.267566309911612260e-02
8.776174965100064229e-02
-1.144718473708702770e-02
3.694741740344371916e-02
-1.628664495114028055e-02
4.662633783154933320e-02
1.516984644020452459e-02
-5.137273150302480718e-02
1.434155421126108165e-01
-8.887854816193550833e-02
-1.118659841786873443e-01
2.484876686831103201e-02
-7.798976268031636294e-02
1.228478362028851689e-01
3.573755234993018087e-02
7.808282922289414008e-02
-4.169381107491829802e-02
1.154025127966480831e-02
-9.976733364355555578e-02
-4.048394602140565485e-02
-6.952070730572339208e-02
-3.201489064681268398e-02
-1.288040949278732861e-01
-9.613773848301493397e-02
-1.870637505816646201e-02
-9.008841321544903968e-02
6.477431363424880628e-02
3.210795718939046112e-02
-4.048394602140565485e-02
1.337366216845043143e-01
-9.855746859004201055e-02
1.758957654723159944e-02
7.808282922289414008e-02
-1.507677989762674572e-02
-1.033969288040948176e-01
1.010702652396459761e-01
6.235458352722173664e-02
-3.806421591437857826e-02
-8.887854816193550833e-02
-6.607724523033774860e-03
-7.436016751977664319e-02
1.879944160074424261e-02
2.121917170777131573e-02
1.154025127966480831e-02
2.363890181479749372e-02
9.018147975802683070e-02
-9.976733364355555578e-02
2.000930665425777744e-02
1.397859469520711106e-01
-1.409027454630059628e-01
