# Supplementary material for: Clocked stepping of an artificial protein walker along a DNA track
Source: Nat Nanotechnol. 2026 Jul 6;21(7):987–95. doi: 10.1038/s41565-026-02211-3 (PMC13379313; doi:10.1038/s41565-026-02211-3)
Supplement: Supplementary file 3 — Source data for Supplementary single-molecule data—Supplementary Figs. 4–7 and 9–12. [file 41565_2026_2211_MOESM3_ESM.zip › Nilsson_Supplementary_Data_2/Fig_S7_ATTO565.csv]

4.583112055231015614e-01 5.001327668613921862e-01 6.395379713223581231e-01 7.709771640998414055e-01 5.100902814657463091e-01 1.000000000000000000e+00 9.083908656399374282e-01 7.371216144450348784e-01 3.507700477960707386e-01 2.352628783855557348e-01 4.941582580987795015e-01 4.782262347318111950e-01 5.041157727031335689e-01 8.924588422729691217e-01 7.251725969198093980e-01 5.598778544875196994e-01…
-3.287197231833922650e-01 -4.325259515570955005e-01 -1.418685121107273184e-01 -1.885813148788926252e-01 -1.211072664359859330e-01 -8.166089965397941297e-01 -8.166089965397941297e-01 -1.574394463667824207e-01 -2.664359861591700240e-01 -5.726643598615932529e-01 3.719723183391003274e-01 2.318339100346026027e-01 -3.806228373702414541e-02 9.169550173010290739e-02 -3.806228373702414541e-02 -1.937716262…
6.722689075630113031e-02 -5.882352941176464262e-02 -7.521008403361367778e-01 -2.100840336135394778e-03 2.941176470588227621e-01 -3.928571428571446256e-01 1.302521008403351721e-01 2.184873949579837771e-01 1.932773109243692278e-01 -2.983193277310935421e-01 4.327731092436981619e-01 -2.289915966386570356e-01 1.050420168067229543e-01 1.302521008403351721e-01 5.399159663865541470e-01 4.2016806722694069…
4.189189189189190810e-01 4.819819819819832762e-01 6.801801801801802272e-01 3.918918918918925520e-01 6.711711711711725314e-01 5.405405405405393909e-02 2.657657657657658268e-01 3.333333333333338699e-01 2.837837837837846600e-01 3.918918918918925520e-01 5.405405405405393909e-02 8.558558558558602980e-02 6.216216216216216006e-01 3.648648648648659676e-01 1.936936936936939080e-01 2.027027027027033246e-01…
6.960486322188449426e-01 6.757852077001023083e-01 1.000000000000000000e+00 5.947315096251278854e-01 3.768996960486324932e-01 3.515704154002027293e-01 3.313069908814600395e-01 -2.330293819655444507e-02 4.630192502532939902e-01 5.339412360688960968e-01 3.920972644376899408e-01 1.691995947315093340e-01 1.388044579533944112e-01 2.603850050658560455e-01 2.299898682877410949e-01 8.784194528875383101e-0…
-4.719140083217744919e-01 -3.314840499306499488e-01 -1.234396671289884201e-01 -5.447295423023581495e-01 -2.898751733703192057e-01 -2.950762829403619780e-01 -1.858529819694864915e-01 -3.158807212205254622e-01 -1.189667128987515810e+00 -4.563106796116499497e-01 -3.938973647711518922e-01 -4.771151178918172642e-01 -1.234396671289884201e-01 -8.099861303744787522e-01 -5.655339805825254640e-01 -1.234396…
-1.333804809052332452e+00 -1.475247524752474559e+00 -1.093352192362092357e+00 -1.602545968882602034e+00 -1.758132956152756110e+00 -2.196605374823194623e+00 -1.545968882602545502e+00 -1.093352192362092357e+00 -5.346534653465350173e-01 -9.872701555869857204e-01 -1.079207920792077502e+00 -1.135785007072133812e+00 -2.048090523338046420e+00 -6.053748231966060711e-01 -1.581329561527581085e+00 -4.992927…
-4.608801955990222132e-01 4.559902200489016622e-01 -8.557457212714484132e-03 -1.674816625916878410e-01 -7.579462102689499270e-02 1.320293398533007589e-01 -8.337408312958455303e-01 3.337408312958445311e-01 4.437652811735955383e-01 -1.674816625916878410e-01 5.476772616136922345e-01 6.479217603912024170e-02 -4.731051344743283926e-01 3.154034229828864278e-01 7.432762836185841104e-01 -4.18092909535451…
-4.347125201504551395e-01 -6.442772702847914257e-01 -1.606663084363232075e-01 2.101020956475005697e-01 -2.090274046211721137e-01 -6.200967221923685546e-01 7.098334228909184418e-01 1.665771090811385413e-02 -3.541106931757129206e-01 -2.364320257925874719e-02 -4.508328855454047379e-01 -1.015045674368618256e+00 -4.427727028479314098e-01 -4.427727028479314098e-01 -1.606663084363232075e-01 2.0204191295…
8.406026962727999319e-01 8.168120539254564161e-01 6.312450436161780587e-01 6.122125297383034237e-01 6.003172085646316658e-01 6.764472640761302058e-01 5.955590800951627850e-01 6.931007137192708445e-01 6.478984932593178092e-01 6.455194290245838129e-01 5.860428231562250234e-01 4.218873909595561300e-01 3.957176843774786179e-01 1.000000000000000000e+00 7.573354480570976266e-01 2.268041237113400110e-01…
-2.000000000000009270e-01 -6.372881355932187297e-01 -6.271186440677964935e-01 -4.644067796610175658e-01 1.355932203389683191e-02 2.067796610169500560e-01 -1.064406779661014379e+00 -4.745762711864431188e-02 -7.694915254237271185e-01 -8.101694915254237239e-01 1.050847457627123033e-01 7.355932203389833335e-01 1.559322033898311866e-01 9.491525423728627842e-02 7.355932203389833335e-01 -8.7118644067796…
3.351800554016625688e-01 -1.260387811634350874e-01 4.224376731301943133e-01 -2.631578947368470520e-02 5.387811634349038981e-01 -2.216066481994464488e-01 3.393351800554015862e-01 9.833795013850442357e-02 -2.091412742382263157e-01 6.925207756233625264e-03 8.711911357340733630e-01 6.052631578947375024e-01 -4.085872576177286275e-01 -3.047091412742372954e-02 -1.592797783933518896e-01 5.096952908587261…
1.976566479877738813e-01 2.740703005603674081e-01 6.790626591951095525e-01 -3.295975547631195823e-01 3.810494141619966135e-01 -2.455425369332650265e-01 -5.664798777381554462e-01 5.262353540499253857e-01 4.268976057055544060e-01 -2.455425369332650265e-01 -2.394294447274556564e-02 -3.158430973000660863e-02 -9.271523178808084575e-02 6.255731023942963098e-01 -2.394294447274556564e-02 -2.6846663270504…
-3.381001021450464328e-01 -7.517875383043930437e-01 -4.453524004085825383e-01 -3.993871297242077567e-01 -5.423901940755891937e-01 -7.517875383043930437e-01 1.930541368743619035e-01 6.373850868232890932e-01 1.430030643513880914e-02 -1.644535240040842783e-01 -4.187946884576160267e-02 -6.087844739530152705e-01 -1.593462717058233558e-01 -1.002042900919306812e+00 -5.474974463738502273e-01 -5.832482124…
-1.356466876971607061e-01 -3.406940063091482562e-01 6.151419558359768475e-02 -3.485804416403774364e-01 -4.984227129337549522e-01 2.586750788643531473e-01 -4.353312302839128511e-01 -2.933753943217674021e-01 -9.463722397476496961e-03 -4.511041009463712115e-01 -4.432176656151420313e-01 2.429022082018919004e-01 -8.044164037854777127e-02 2.113564668769722932e-01 6.940063091482685798e-02 6.309148264984…
-2.790697674418608498e-01 3.023255813953483750e-01 -1.139534883720927816e+00 -1.782945736434113082e-01 1.550387596899230336e-01 -8.527131782945680805e-02 1.162790697674422336e-01 1.627906976744180612e-01 3.875968992248062656e-02 -4.341085271317811634e-01 -1.782945736434113082e-01 -8.759689922480600188e-01 2.325581395348772992e-02 -4.651162790697669913e-01 -5.503875968992235634e-01 -1.031007751937…
5.651750972762649150e-01 -8.560311284046581703e-02 -2.577821011673144258e-01 -1.468871595330738244e-01 2.149805447470821695e-01 1.303501945525298022e-01 2.821011673151757049e-01 -1.848249027237353070e-01 -5.642023346303590148e-02 -5.642023346303590148e-02 -1.848249027237353070e-01 -4.708171206225683081e-01 -9.435797665369738407e-02 -3.891050583657493234e-02 -3.015564202334635735e-01 -7.6848249027…
7.389033942558733692e-01 -2.010443864229786715e-01 6.866840731070509296e-01 -4.621409921671004728e-01 -2.663185378590054997e-01 -6.971279373368134413e-01 -9.660574412532416111e-02 -1.096605744125333792e-01 -2.793733681462147178e-01 -3.185378590078327687e-01 -8.276762402088767567e-01 6.866840731070509296e-01 1.122715404699752284e-01 -4.490861618798960841e-01 -5.404699738903413486e-01 -1.1148825065…
-1.937075879086982699e-01 -1.489204194941393222e+00 -2.584824182603340237e-01 -1.659469463294267755e-01 -4.565083281924801895e-02 -1.011721159777910078e-01 -6.471314003701418294e-01 -1.045033929673038875e+00 -8.969771745835887211e-01 1.671807526218380135e-01 1.486736582356558700e-01 -5.360888340530524099e-01 3.615052436767419164e-01 -2.677359654534234301e-01 -1.937075879086982699e-01 2.8747686613…
1.020721412125850519e-01 -8.303914044512682446e-01 -9.339984650805833732e-01 -9.339984650805833732e-01 1.481197237145057410e-01 -1.279355333844975684e+00 -7.498081350729092209e-01 -3.814274750575608053e-01 -1.152724481964700232e+00 9.976976208747956668e-03 -6.807367613200324685e-01 -6.807367613200324685e-01 -4.044512663085211290e-01 2.862624712202634925e-01 -5.909439754412880441e-02 -1.5349194167…
-5.894529324790537261e-01 -1.281419418432754379e-02 -5.598817151306049178e-01 -1.754558896007875068e-01 3.893543617545641017e-02 -5.717102020699794257e-02 -4.120256283883693693e-01 -4.859536717594885036e-01 -1.003449975357317170e+00 -1.606702809265658505e-01 1.000000000000000000e+00 -4.268112370625909979e-01 -1.010842779694430815e+00 -5.007392804337101877e-01 3.790044356826007266e-01 -4.859536717…
1.000000000000000000e+00 -1.687170474516685170e-01 1.476274165202123290e-01 -5.202108963093152738e-01 2.882249560632697549e-01 -6.326889279437705738e-02 -3.690685413005419940e-02 3.848857644991213189e-01 4.217926186291763579e-02 -1.862917398945515002e-01 -3.268892794376089261e-01 -4.674868189806663521e-01 3.673110720562383635e-01 1.036906854130064809e-01 2.179261862917410419e-01 -2.21441124780317…
-9.140518417462505096e-02 -1.323328785811726804e-01 -9.508867667121402301e-01 -7.530695770804900491e-01 1.746248294679395296e-01 -1.596180081855394506e-01 -4.733969986357420834e-01 -5.825375170532065550e-01 -1.732605729877202960e-01 -9.549795361527295759e-03 1.541609822646657080e-01 -1.596180081855394506e-01 -5.416098226466564691e-01 1.091405184174651551e-02 2.633015006821277093e-01 -1.1214188267…
-6.382978723404070243e-02 -1.620294599017994830e-01 -1.078559738134203583e+00 6.235679214402616299e-01 1.000000000000000000e+00 8.199672667757761380e-01 8.690671031096569576e-01 4.271685761047470664e-01 1.407528641571191008e-01 -9.967266775777383625e-01 5.908346972176743428e-01 -3.256955810147297292e-01 9.819967266776103570e-03 -2.929623567921424976e-01 -6.284779050736483130e-01 -4.40261865793779…
-4.132516277288401096e-01 -5.855993872079656715e-01 -5.109153581003441635e-01 -8.383761011106850569e-01 -1.604749138261207242e-01 3.680582152432025911e-01 4.484871696667942498e-01 2.761394101876686324e-01 -3.902719264649555653e-01 1.267713519724254778e-01 2.072003063960171365e-01 -2.259670624281769763e-02 8.678667177326692128e-01 3.106089620834933673e-01 8.736116430486413620e-01 -2.92608196093449…
9.881610102604572177e-01 -3.378058405682718424e-01 1.736385161799479382e-02 -6.278610891870567423e-01 3.429360694554057232e-01 -2.134964483030786508e-01 -8.918705603788541769e-02 -1.069455406471984255e-01 -3.792423046566703038e-01 7.063930544593599592e-02 -8.942383583267562441e-01 -1.424625098658244271e-01 -2.786108918705603732e-01 -2.134964483030786508e-01 -6.278610891870567423e-01 -2.2533543804…
3.819894055326668592e-01 1.347851677457329311e-01 -7.657445556209513393e-01 -6.827545615067694140e-02 6.415538552089514179e-02 -6.951147733961136055e-01 -2.801648028251903511e-01 -2.713360800470868139e-01 -5.979988228369620407e-01 2.884049440847461648e-02 5.762213066509699333e-01 -2.713360800470868139e-01 5.938787522071802272e-01 -3.419658622719246033e-01 -3.949381989405521542e-01 1.5244261330194…
4.639103013314653801e-01 5.138402242466717507e-01 4.507708479327257045e-01 8.107918710581637489e-01 1.000000000000000000e+00 5.874211632796072502e-01 6.793973370707769854e-01 8.396986685353894364e-01 7.424667133847230316e-01 8.055360896986690777e-01 1.827259985984593660e-01 1.590749824807283774e-01 5.658724597056726674e-02 8.023826208829824835e-02 -7.480728801681758855e-02 2.116327960756831106e-0…
-2.818791946308734087e-01 -1.409395973154373982e-01 -3.825503355704688024e-01 -3.355704697986486990e-02 2.080536912751665135e-01 4.563758389261750592e-01 2.885906040268452766e-01 -4.026845637583954807e-02 2.885906040268452766e-01 1.342281879194548097e-02 6.711409395973283454e-03 -4.765100671140944377e-01 -6.711409395973593102e-03 9.865771812080531555e-01 -1.140939597315436538e-01 2.81879194630873…
9.624857900719965831e-02 4.884425918908688602e-01 3.372489579386173109e-02 -9.132247063281412336e-02 -1.017809776430465663e+00 1.019325502084135332e-01 -2.959454338764674342e-01 -2.163698370594920872e-01 5.225464190981436996e-01 -2.732095490716182073e-01 6.782872300113658437e-02 1.189844638120509529e-01 -1.174687381583877123e-02 3.577112542629791170e-01 1.098901098901042955e-02 9.6248579007199658…
-8.975903614457825253e-01 -1.069277108433735191e-01 -3.102409638554217697e-01 2.884036144578330796e-01 -8.524096385542144771e-01 -6.490963855421661988e-01 -7.507530120481923364e-01 -6.174698795180537381e-02 7.966867469879517216e-01 -9.879518072289146247e-01 1.754518072289169284e-01 1.731927710843261109e-02 -8.524096385542144771e-01 7.740963855421676421e-01 -6.265060240963862270e-01 5.256024096385…
5.583038869257962444e-01 6.148409893992943243e-01 -2.190812720848050732e-01 5.689045936395769054e-01 -4.416961130742044217e-01 -6.590723255725312382e-16 6.678445229681974071e-01 5.583038869257962444e-01 -2.826855123674968176e-02 1.908127208480568382e-01 6.713780918727922931e-01 4.664310954063614068e-01 -3.462897526501766965e-01 1.872791519434640062e-01 1.000000000000000000e+00 1.73144876325088431…
-1.791383219954650330e-01 -4.512471655328790798e-01 -2.244897959183694558e-01 -2.471655328798174900e-01 -1.154195011337868504e+00 -9.047619047619066546e-01 -3.265306122448981552e-01 -9.047619047619066546e-01 -7.687074829931975772e-01 9.206349206349193626e-01 -1.471655328798187057e+00 -4.308390022675591402e-02 -9.047619047619066546e-01 -1.494331065759639143e+00 -2.244897959183694558e-01 -4.1723356…
-4.888628370457219763e-01 1.148886283704580735e-01 -7.350527549824160678e-01 -4.126611957796022523e-01 -2.192262602579131137e-01 2.907385697538100722e-01 6.365767878077407405e-01 3.024618991793674438e-01 -4.888628370457219763e-01 -4.923798358733871144e-02 -1.957796014068005075e-01 -1.203985932004691728e+00 -1.488862837045709930e-01 3.200468933177024189e-01 2.672919109026974938e-01 -2.016412661195…
-5.378548895899046833e-01 2.744479495268153380e-01 1.876971608832800065e-01 -3.958990536277594008e-01 1.876971608832800065e-01 -6.955835962145111573e-01 2.113564668769704058e-01 -1.277602523659300826e-01 -5.457413249211338080e-01 -5.851735015772854265e-01 -2.697160883280753652e-01 -1.137223974763405199e+00 -3.091482649842269836e-01 -6.561514195583595388e-01 6.451104100946383202e-01 -9.08517350157…
2.950889077053335252e-01 -2.193056731583411523e-01 -3.082133784928026143e-01 -2.066045723962745551e-01 2.836579170194682489e-02 -1.049957662997465235e-01 -3.590177815410666162e-01 1.363251481795093312e-01 -4.796782387806957093e-01 -4.225232853513972153e-01 -2.320067739204077495e-01 -2.193056731583411523e-01 -3.590177815410666162e-01 -3.463166807790000190e-01 1.490262489415759284e-01 1.61727349703…
5.158036314727625360e-01 -3.214525891055806661e-01 -3.214525891055806661e-01 1.173503698722256489e-01 -1.600537995965027327e-01 -1.045729657027574394e-01 -2.256220578345658756e-01 -5.917955615332810837e-02 2.283120376597181089e-01 3.291862811028927749e-01 4.905850706119707083e-01 5.914593140551452910e-01 5.460659045057141281e-01 3.796234028244800940e-01 4.855413584398108329e-01 6.9233355749831992…
1.106993978693822656e-01 1.384900416859651817e-01 3.330245484020379898e-01 -8.383510884668796126e-02 -4.867994441871250078e-01 -7.230199166280696366e-01 -6.118573413617430790e-01 1.801760074108370024e-01 -9.175544233441423891e-01 -3.061602593793436577e-01 4.302918017600730893e-01 -3.061602593793436577e-01 -2.227883279295974628e-01 9.680407596109336099e-02 -3.200555812876351158e-01 -4.631773969443…
-1.665699361578684146e-01 -8.195008705745854272e-01 -7.324434126523561295e-01 -5.060940220545609991e-01 -1.759721416134655492e+00 -8.543238537434720836e-01 4.776552524666302091e-01 1.000000000000000000e+00 -9.152640742890332248e-01 -1.272199651770175688e+00 -9.866511897852972210e-03 -1.550783517121307131e+00 -2.464886825304708928e+00 -5.322112594312291556e-01 1.555426581543808973e-01 -3.842135809…
7.115384615384612310e-01 -3.419732441471544648e-01 4.983277591973223064e-01 -3.344481605350719047e-03 -5.050167224080237549e-01 -6.304347826086932338e-01 -5.351170568562033797e-02 2.224080267558533053e-01 -6.555183946488279956e-01 -6.605351170568542207e-02 -7.683946488294323141e-01 -7.558528428093626017e-01 -3.344481605350719047e-03 -1.006688963210701449e+00 1.095317725752489729e-01 3.72909698996…
1.099071207430344227e-01 -3.622291021671840139e-01 -3.390092879256955127e-01 2.105263157894740889e-01 -2.074303405572759385e-01 -1.764705882352931854e-01 1.000000000000000000e+00 -8.266253869969052426e-01 -4.396284829721351928e-01 1.795665634674913358e-01 -2.848297213622299484e-01 -1.764705882352931854e-01 -6.099071207430345476e-01 -3.777089783281725177e-01 -9.659442724458219276e-01 -3.1578947368…
-5.058365758754978375e-02 4.669260700389041285e-02 -2.062256809338526564e-01 -6.634241245136186516e-01 -9.066147859922192298e-01 -1.867704280155638996e-01 -6.342412451361874037e-01 -4.007782101167330358e-01 -9.649805447470818365e-01 -6.439688715953298948e-01 1.536964980544731907e-01 1.926070038910507043e-01 -1.867704280155638996e-01 -3.035019455252928600e-01 4.669260700389041285e-02 -1.0914396887…
4.520547945205496965e-01 1.000000000000000000e+00 3.150684931506844144e-01 -4.774951076320942400e-01 -4.677103718199625559e-01 3.052837573385526748e-01 3.346379647749513908e-01 4.031311154598840041e-01 -6.438356164383581826e-01 3.542074363992183672e-01 2.172211350293530574e-01 2.759295499021540143e-01 -1.741682974559685959e-01 -8.297455968688854933e-01 2.152641878669404527e-02 2.15264187866940452…
1.651459854014599993e-01 4.457116788321173750e-01 -4.575729927007295417e-01 9.124087591248741498e-04 -8.613138686131389665e-01 3.225364963503654092e-01 5.209854014598540584e-01 -5.054744525547448797e-01 -3.549270072992691261e-01 1.104014598540149494e-01 -4.014598540146080419e-02 1.719890510948896833e-01 -1.906934306569340321e-01 9.671532846715305554e-02 -3.549270072992691261e-01 -5.32846715328466…
3.350604490500859733e-01 -4.939550949913640299e-01 2.227979274611396332e-01 2.055267702936086904e-01 -4.075993091537125634e-01 1.554404145077792516e-02 1.018998272884294315e-01 6.735751295336755984e-02 4.732297063903270762e-01 1.882556131260809396e-01 3.609671848013807360e-01 5.008635578583661707e-02 4.041450777202065248e-01 6.373056994818662169e-01 5.423143350604476831e-01 3.091537132987911551e-…
-1.149425287356370569e-02 -4.252873563218387276e-01 -6.704980842911879568e-01 -4.176245210727976831e-01 5.593869731800770184e-01 3.256704980842908825e-01 2.988505747126429246e-01 -4.865900383141756880e-01 -4.252873563218387276e-01 -5.632183908045975684e-01 -3.333333333333333148e-01 2.030651340996169896e-01 -2.950191570881223746e-01 -3.409961685823758026e-01 -2.337164750957854698e-01 1.53256704980…
-1.324639670555919635e-01 2.175703500343183494e-01 -1.120796156485928119e+00 -4.927934111187372568e-01 -1.151681537405625511e+00 -6.678105696636905675e-01 7.632120796156480758e-01 -5.442690459849008899e-01 -1.336993822923813857e+00 -2.354152367879192020e-01 -4.310226492793386432e-01 -4.619080301990398651e-01 -8.943033630748111751e-01 -1.324639670555919635e-01 6.911461908030183121e-01 -5.133836650…
-8.533772652388792457e-01 -9.089785831960445206e-01 -5.939044481054367441e-01 -6.878088962108729054e-02 -6.618616144975306703e-01 6.663920922569991356e-01 2.215815485996677769e-01 1.598023064250427283e-01 -1.248764415156505159e+00 1.598023064250427283e-01 -1.490939044481053299e-01 -3.714991762767710370e-01 -9.336902800658972712e-01 -7.421746293245486958e-01 -7.051070840197672940e-01 -2.6647446457…
-4.547537227949594030e-01 -5.635738831615130229e-01 -1.569301260022902267e-01 -2.886597938144326858e-01 -3.917525773195875693e-01 -4.776632302405502961e-01 -3.974799541809863057e-01 -4.490263459335627205e-01 -7.353951890034363670e-01 -9.358533791523494516e-01 7.479954180985105561e-01 -5.578465063001142310e-01 -6.838487972508600077e-01 -7.296678121420396845e-01 -6.552119129438724876e-01 4.84536082…
6.320296227725051841e-01 1.113168248090709717e-01 1.113168248090709717e-01 -2.497107151122431312e-01 1.000000000000000000e+00 -3.677389493172867341e-01 -3.448275862069029307e-02 -3.434390187456594634e-01 -7.613978245776421849e-02 3.022448507289990927e-01 3.543161305253414994e-01 2.848877574635498844e-01 5.105299699143712733e-01 -1.212682249479284796e-01 -5.531127053922725578e-02 3.494561444110127…
-1.690882134914744261e+00 -2.898443291326912030e-01 -1.968865826538165331e+00 -1.179392142327643667e+00 3.550778354336585063e-01 -3.565604151223116247e-01 -6.901408450704218378e-01 -3.343217197924326922e-01 -1.001482579688653063e+00 -3.565604151223116247e-01 -7.012601927353531162e-01 -9.125277983691578720e-01 -5.344699777613021174e-01 -8.569310600444728365e-01 -1.779836916234239563e+00 -8.0133432…
1.000000000000000000e+00 5.122985581000851774e-01 7.667514843087364085e-01 2.748091603053431364e-01 5.419847328244267182e-01 4.147582697201018798e-01 6.776929601357085664e-01 5.165394402035621280e-01 3.893129770992372340e-01 4.359626802374896304e-01 6.734520780322300615e-01 6.692111959287532219e-01 5.843935538592022194e-01 3.129770992366416871e-01 5.801526717557252688e-01 -6.446140797285911106e-0…
4.255593803786580365e-01 -9.724612736660835643e-02 -8.433734939758887050e-02 -3.941480206540445286e-01 -1.746987951807228712e-01 1.738382099827888716e-01 -4.586919104991371565e-01 1.222030981067133149e-01 -9.492254733218584706e-01 4.707401032702226429e-01 -6.329604130808942353e-01 1.802925989672997942e-01 -2.263339070567984002e-01 1.222030981067133149e-01 -4.264199655765920638e-01 -2.392426850258…
2.190611664295863403e-01 5.391180654338540990e-01 2.403982930298725618e-01 9.957325746798018767e-03 -2.076813655761028943e-01 -2.887624466571835358e-01 -7.112375533427155519e-03 8.378378378378388280e-01 1.379800853485057544e-01 2.275960170697020890e-01 9.530583214793650337e-02 4.879089615931722634e-01 5.689900426743301626e-03 3.556187766714208331e-02 4.665718349928860698e-01 6.116642958748300107e…
-6.500440011733646939e-01 5.643883836902305884e-01 -5.708418891170431442e-01 5.599882663537705252e-01 5.291874449985338735e-01 5.203872103256073078e-01 7.491933118216470566e-01 5.423877970079205024e-01 4.675858022880606257e-01 2.651804048107942458e-01 4.235846289234373452e-01 -3.596362569668517528e-01 2.123789967732475914e-01 2.035787621003242454e-01 2.035787621003242454e-01 -7.626870049867151211…
6.553446553446550249e-01 1.098901098901179825e-02 9.400599400599375377e-01 -6.033966033966029485e-01 -1.538461538461542988e-01 -6.393606393606343641e-02 2.597402597402740168e-02 1.308691308691310728e-01 -1.538461538461542988e-01 -4.985014985014964983e-01 2.432567432567439292e-01 3.856143856143852133e-01 3.106893106893099943e-01 -2.887112887112891491e-01 -2.437562437562423578e-01 -2.96203796203795…
4.738106679481020600e-01 -4.992791926958193849e-01 4.810187409899078226e-01 -3.695338779432963405e-01 4.233541566554534508e-01 -3.046612205670361506e-01 -8.841902931283023015e-02 9.899086977414719990e-02 -1.028351753964444892e-01 -3.334935127342620320e-01 -2.181643440653532606e-01 1.566554541086015995e-01 -3.046612205670361506e-01 2.359442575684760346e-01 -5.958673714560170503e-02 -1.633829889476…
5.425219941348975450e-01 -3.548387096774182625e-01 1.466275659824097140e-02 3.225806451612702602e-02 1.026392961876842619e-01 -5.483870967741940605e-01 2.609970674486782882e-01 2.434017595307922111e-01 -4.076246334310861807e-01 1.290322580645165973e-01 5.249266862170082204e-01 2.434017595307922111e-01 2.346041055718400131e-02 1.202346041055703113e-01 6.217008797653945651e-01 1.818181818181812681e…
-3.686635944700444312e-01 -5.898617511520736212e-01 1.981566820276495222e-01 1.912442396313371595e-01 -1.405529953917054042e-01 3.294930875576025375e-01 -3.271889400921650926e-01 7.580645161290311407e-01 -9.907834101382348435e-02 -3.548387096774197058e-01 3.847926267281092105e-01 -1.059907834101384144e-01 8.202764976958526466e-01 -6.105990783410133460e-01 -1.405529953917054042e-01 -3.617511520737…
3.064729194187578720e-01 1.479524438573317502e-01 1.000000000000000000e+00 -1.294583883751658226e-01 -3.276089828269466708e-01 1.974900924702778782e-01 4.649933949801840494e-01 -5.019815059445275479e-02 4.154557463672379214e-01 -6.605019815066286550e-04 5.878467635403091668e-02 -3.077939233817711395e-01 -1.591809775429327556e-01 9.247027741084793903e-03 -8.626155878467626215e-01 1.281373844121525…
-2.707641196013265139e-01 1.000000000000000000e+00 -4.576411960132875101e-01 1.154485049833910565e-01 -2.333887043189352140e-01 -6.694352159468419661e-01 -8.999169435215942370e-01 2.200996677740824775e-02 -5.386212624584701958e-01 -3.953488372093005299e-01 -7.628737541528224364e-01 -2.906976744187471547e-03 -3.392857142857135799e-01 -2.022425249169440276e-01 -5.897009966777438938e-02 -2.832225913…
6.636506687647535374e-01 -5.519276160503517881e-01 7.946498819826895710e-02 -4.870180959874090831e-01 5.586152635719843218e-02 -3.630999213217924737e-01 -3.808025177025941566e-01 7.946498819826895710e-02 1.856805664830838976e-01 -2.037765538945724986e-01 -9.826907946498804058e-01 -2.675059008654597642e-02 -2.037765538945724986e-01 2.151848937844232645e-01 -1.742722265932331038e-01 3.7450826121164…
1.859134787272044217e-02 1.204862352520567198e-01 -1.798355380765102318e-01 1.473006792992502811e-01 1.526635681086881968e-01 -3.031819806936001949e-01 -3.460850911691094600e-01 4.583482302466930780e-01 7.758312477654744077e-02 -2.710046478369667056e-01 2.116553450125132074e-01 1.859134787272044217e-02 -3.353593135502316303e-01 -1.315695387915610526e-01 3.403646764390410584e-01 -1.047550947443694…
4.129763130792976078e-01 4.284243048403721943e-01 -9.927909371781686865e-01 -5.046343975283105326e-02 -1.533470648815653092e+00 -2.358393408856859497e-01 9.536560247167876758e-01 4.222451081359353958e-02 4.747682801235844630e-01 -2.821833161688982461e-01 3.820803295571598701e-01 1.503604531410926981e-01 -5.602471678681777423e-01 3.202883625128730150e-01 -1.193614830072092348e+00 -6.68383110195676…
-2.171428571428576371e-01 2.028571428571425972e-01 4.771428571428557586e-01 -2.171428571428576371e-01 7.857142857142845882e-01 -3.114285714285711104e-01 -4.485714285714276772e-01 5.628571428571419455e-01 -1.999999999999997613e-01 -4.400000000000003353e-01 -2.857142857142251288e-03 -8.857142857142839831e-02 2.457142857142856907e-01 3.228571428571413438e-01 1.685714285714268734e-01 -4.4857142857142…
1.468640436306951347e-01 6.026490066225134168e-01 1.000000000000000000e+00 -5.718737826256330425e-01 3.455395403194383985e-01 1.527074405921300393e-01 -4.141020646669253957e-01 1.877678223607307795e-01 -8.406700428515777590e-01 -3.428126217374347778e-02 -1.044020257109449651e-01 7.487339306583555842e-01 -4.550058433969610405e-01 -1.686793922867158568e-01 -1.308141799766261659e+00 7.79119594857266…
4.841628959276020883e-01 2.669683257918561425e-01 4.705882352941173630e-01 4.570135746606325822e-01 -4.592760180995466013e-01 -1.334841628959276827e-01 -2.081447963800900358e-01 2.398190045248866364e-01 4.298642533936656296e-01 2.737556561085972562e-01 5.588235294117644969e-01 3.076923076923078759e-01 -2.895927601809960006e-01 1.787330316742090364e-01 5.927601809954751166e-01 5.656108597285129658…
