# Supplementary material for: Clocked stepping of an artificial protein walker along a DNA track
Source: Nat Nanotechnol. 2026 Jul 6;21(7):987–95. doi: 10.1038/s41565-026-02211-3 (PMC13379313; doi:10.1038/s41565-026-02211-3)
Supplement: Supplementary file 3 — Source data for Supplementary single-molecule data—Supplementary Figs. 4–7 and 9–12. [file 41565_2026_2211_MOESM3_ESM.zip › Nilsson_Supplementary_Data_2/Fig_S6_FRET.csv]

3.464165942118992980e-01 9.585322142768418763e-01 3.548804939937691937e-04 1.857621945809752317e-01 6.475504373902085664e-01 2.833898184786267094e-01 5.410862891921146556e-01 1.145909115105493287e-01 2.801958940326835235e-01 5.041432297673760221e-01 1.995493017726284735e-01 3.605763259222449224e-01 -6.911297620526199448e-02 -1.228241389712008691e-01 -4.824600315843570464e-02 9.798250439164686576e…
6.021218009555495687e-01 8.230091682979666645e-01 8.189031538872976190e-01 7.609327135892859362e-01 1.000000000000000000e+00 8.611518811128741069e-01 9.204729840459722201e-01 3.716177156512988633e-01 3.838817323779054047e-01 9.986223241122096361e-01 8.984301698413238446e-01 7.882160988180798578e-01 7.548817449840888871e-01 7.028272070277679084e-01 4.474979424905850545e-01 8.850315965012429675e-01…
1.000000000000000000e+00 9.454483404359582677e-01 8.890590407518562666e-01 2.589059915818577862e-01 9.950383716758399999e-02 1.898632270710637615e-01 -2.012653464826697769e-01 1.855053947863527508e-01 5.511432746746942613e-01 2.389807222800733322e-01 4.409898754780047225e-01 4.173105699309574423e-01 1.836677546662929261e-01 3.576922740358947639e-01 3.725509070066596595e-01 2.673328841324170563e-0…
1.000000000000000000e+00 5.648474514587645823e-01 8.049926202494963601e-01 9.434387615498159851e-01 7.022826680325384707e-01 6.783237520134259846e-01 5.588829955721502651e-01 4.957002001630953503e-01 2.219417842147466680e-01 7.805787881034380593e-01 4.933750732920426652e-01 5.990167072159812145e-01 7.401923452779706203e-01 4.315064800274981960e-01 -8.805828318023457835e-02 -7.845449827805905940e-…
6.364657322462555777e-01 1.000000000000000000e+00 7.103211644764666488e-01 8.623528725405835704e-01 6.198022256902411264e-01 3.825386870469496547e-01 6.907224012951589387e-01 5.825372285343412004e-01 9.001101177019678046e-01 7.972849787786421283e-01 8.381233318262032439e-01 6.960642037250417413e-01 8.050697898283326603e-01 6.029928678733427194e-01 9.783702580108782909e-02 1.034158365299066851e-01…
4.420759380267739180e-01 -2.007096350841067189e-02 6.588564894674585615e-01 -1.989532293111513639e-01 2.681446146712919143e-01 9.015705489652127147e-01 5.867259731941736056e-02 3.386955445447293322e-01 5.550045776571030931e-01 3.600317489007733851e-01 -8.402063678550186765e-02 4.797384645005635662e-01 4.829212132166584848e-01 4.591095376369858649e-01 6.431195652601018331e-01 -7.361304848387196786…
6.307921453332440143e-01 1.643197133477745098e-01 4.099989045588025571e-01 4.279146686643741648e-01 1.386651872321030543e-01 7.746748129799183591e-01 8.117519638433732254e-01 2.423698986893577656e-01 2.035435755907435418e-01 3.212416649292729742e-01 6.702863341943700315e-02 9.579138559176795242e-01 4.949662710121523479e-01 6.386104151722143962e-01 1.000000000000000000e+00 7.994282503683858288e-01…
4.916671947278367649e-01 1.000000000000000000e+00 6.015634451094813429e-01 6.523206848281306591e-01 6.870747907437599888e-01 2.205989941874865745e-01 4.549256585882911486e-01 6.674942825376887212e-01 6.073701977637089300e-01 4.740049887378948723e-01 6.115524422349080114e-01 5.613309445766194727e-01 4.761133929754426397e-01 6.527008888709662227e-01 4.071582052064912638e-01 6.055901515631566534e-01…
1.000000000000000000e+00 5.923434980208174272e-01 4.155056534965549386e-01 4.004212633778035380e-01 5.946456714557983858e-01 5.036410991790057912e-01 5.199109368127845521e-01 3.432277158774371117e-01 7.012500458143964277e-01 8.103799387919660147e-01 8.598079460489665982e-01 4.765647907198357625e-01 4.899826821580414715e-01 3.628305508723059791e-01 4.182373369007479358e-01 5.992671987245269394e-01…
1.000000000000000000e+00 6.807255150759176088e-01 6.828358208955230824e-01 7.468977160307971319e-01 8.063626392533018716e-01 8.374930104520625918e-01 8.206105638952220227e-01 6.968417996472966447e-01 1.472213858660586516e-01 1.480547550432276538e-01 1.930029248569829492e-01 2.022506344358896979e-01 2.303163576928043133e-01 1.895753580799172666e-01 4.374919351369969261e-02 2.898753709836985326e-01…
7.740380530221492306e-01 7.571676910440152675e-01 8.435995298249586716e-01 5.504747776581884189e-01 7.700373166034104599e-01 8.114343171132385457e-01 7.349600634453068437e-01 7.879521186200643124e-01 7.715243159802868123e-01 8.339959921826320954e-01 7.570349232425084285e-01 8.509017589078345933e-01 7.668862941143147482e-01 9.432727440095169946e-01 1.000000000000000000e+00 7.879078626862289214e-01…
6.662424494364799221e-01 7.511710485674544246e-01 6.080674040924575197e-01 7.400585698460505624e-01 6.367717378430410857e-01 8.079178442952456018e-01 6.285505937105928531e-01 4.677505881369355412e-01 8.528206188152719358e-01 9.236060632099155621e-01 5.989057053346859005e-01 5.270403648887478365e-01 4.075202567598009140e-01 7.654187093732648384e-01 2.044301284031239396e-01 -3.171875326581415772e-0…
8.083481537854215748e-01 8.738742221806189425e-02 7.679605565707198211e-02 1.307143525734679457e-01 1.626410656074624150e-01 8.701718222848054962e-01 8.756964255918345819e-01 -1.908725007020215525e-01 -4.566089720371672989e-02 1.198116547763912118e-02 9.201526947448104288e-01 9.607783687871104261e-01 9.616177422177366596e-01 7.578178732617341096e-01 -1.931983281716094514e-02 8.384587679422433881e…
6.083496116301747580e-01 7.689342175686063596e-01 1.099077095281694727e-01 4.024280245709463411e-01 2.603449821640582695e-01 2.762995242843208077e-01 9.415692912080908528e-02 9.525724237048216470e-02 1.980142741871948886e-01 7.564436245676864345e-01 7.130831320620413250e-01 2.966349432319866919e-01 2.517666140508643680e-01 5.405662402160409802e-02 5.718966411919241821e-01 6.984122887330640461e-01…
8.105541691881325006e-01 6.488948091337316537e-01 8.109870645456001004e-01 7.192403047222574175e-01 7.336881872777465396e-01 8.392875985400605199e-01 8.474584984122663922e-01 1.000000000000000000e+00 7.056717408616243192e-01 8.864596645241358264e-01 6.309837637184991799e-01 8.448611262674593503e-01 8.694414657836808669e-01 7.238398178953536766e-01 6.945787973265106219e-01 7.034666801345222931e-01…
7.422670467002849826e-01 1.000000000000000000e+00 2.795001096250818162e-01 1.045910984433242735e-01 1.070116202587149123e-01 7.743652707739535623e-01 2.886033764525321454e-01 3.625082218811665480e-01 7.079587809690865985e-01 5.198947599210693715e-01 2.440342030256519856e-01 2.443236132427100415e-01 -2.310721333041001468e-01 2.481911861433936176e-03 5.031352773514579518e-02 2.568734926551194953e-0…
8.276323555653162245e-01 -5.856999711748315379e-02 8.072316857233057252e-01 8.827948059791629332e-01 7.777030458594701434e-01 2.543477962472382933e-02 -3.184494804606385811e-03 -1.092027781971914996e-01 1.279528639863837802e-01 8.372064293851999572e-01 9.341413531357649347e-02 3.848400203148808485e-01 9.611031803769235493e-01 5.234925123193279184e-01 9.968257998984246804e-01 8.282671955856314439e…
2.011377784240132027e-01 1.441034542298640642e-01 1.537954725142901546e-01 2.733031016276047387e-01 4.806932087714352320e-01 2.534146984251036683e-01 8.366942629431386447e-01 8.511573169512626214e-01 5.308572415234598108e-01 8.632348530975383349e-01 6.633011932133152655e-01 7.385745054026301437e-01 9.790892319995636583e-01 7.639018893301464663e-01 7.872799643762667943e-01 7.990576068484810390e-01…
6.404908899262160560e-01 9.059127641419471022e-01 1.000000000000000000e+00 9.717913968779795519e-01 7.360839231039508768e-01 6.313306228981581114e-01 5.699442854991717544e-01 2.376399136676205781e-01 1.911860663554689754e-01 5.644732219043314680e-01 2.481303016613968793e-01 3.631983135070018798e-01 3.015861065100641225e-01 1.073884455152335216e-01 1.811474175575965018e-01 3.843296692265220638e-01…
7.301977173091709350e-01 5.351655217640500783e-01 5.648825004604278721e-01 4.496033433107102240e-01 8.961325757640948853e-01 1.000000000000000000e+00 5.342360593547808012e-01 6.176036737862331538e-01 5.993758832044419060e-01 8.528867553327903472e-01 8.810288116134593617e-01 6.789998295985575361e-01 8.147529781524696091e-01 5.789793470010204945e-01 6.028613672392036937e-01 5.685487132969919699e-01…
5.334453334918353162e-01 -2.625768544272074137e-03 1.321327988559903022e-01 1.688446093950770888e-01 1.497282451929375369e-01 8.990897219168229870e-03 -9.495597205007516584e-02 1.499118042456330513e-01 -4.313987374633530825e-02 -2.391861865694179523e-02 2.757022007856331225e-01 4.856098443594051434e-02 -4.382166451348987884e-02 -4.316609646814874995e-02 1.000000000000000000e+00 8.7476028061808763…
6.766236715212439190e-01 -4.078824927982827031e-02 4.753315909687936269e-01 4.495523132338075101e-01 4.902248006447036399e-01 -4.196634891517783128e-01 7.107778752354307339e-02 -3.203932341639949971e-02 2.421827345624876227e-01 1.297824122102061717e-01 -3.880738560723783759e-01 -5.571752323029035558e-01 -2.558381827167519607e-01 3.321029924443062720e-02 3.165152115548147127e-01 1.8307739571413905…
5.702231532342049158e-01 2.542019193878490846e-01 6.165836286563355362e-01 6.398841790198800394e-01 6.401047522160920877e-01 8.636256084143991707e-01 7.467819707479835811e-01 9.262082398125262017e-01 5.847609320754864060e-01 6.410873055446759672e-01 3.432733864402294222e-01 4.787654852409798933e-01 6.683982776575391194e-01 7.026873836142180085e-01 5.893328128697100654e-01 9.367155447957419279e-01…
7.618223249297466637e-01 8.384671438808953825e-01 8.666490865024598644e-01 7.104204745839138857e-01 8.574195002938972410e-01 9.160681358852756917e-01 8.579630091873137188e-01 9.748979411077922652e-01 6.985337337853185780e-01 1.000000000000000000e+00 8.037932894768627934e-01 8.896676946365735805e-01 7.467550506067173188e-01 6.647657275369790453e-01 9.171450886925995860e-01 6.064291063103394164e-01…
7.744852629944952715e-01 9.106415031601411414e-01 8.138269221471141623e-01 8.400122826050996361e-01 6.130724919692287500e-01 9.464968703956129215e-01 9.486726219205476873e-01 9.522225323033364219e-01 1.000000000000000000e+00 9.376666273645926086e-01 7.962300545507136063e-01 8.020422375717094210e-02 1.186170533114261350e-01 7.829719663110533689e-01 6.754949304565347479e-01 6.447290404723711177e-01…
1.000000000000000000e+00 6.636991890205053979e-01 7.231567602039989939e-01 8.746005214689530627e-01 7.063091521495523661e-01 7.087590062924954415e-01 7.411612438259461699e-01 6.986096105574454151e-01 7.355226906398069087e-01 8.728506256525649931e-01 -8.041484196820500308e-02 -9.725272837922706304e-02 6.339742920861289599e-02 -7.910242010591413131e-02 -5.529411535961319818e-02 6.481678914857186280…
9.266311354381030485e-01 7.163167140019373047e-01 7.804728247906130845e-01 9.987252793521328442e-01 7.606132565153188585e-01 8.556378866290492713e-01 7.722595678890137316e-01 8.211045454413763434e-01 7.084511081861208925e-01 -2.163065741786033072e-02 6.970365642029470177e-01 7.437087224691725229e-01 -2.442635156602314048e-02 6.597220143290187799e-01 5.955659035403430002e-01 6.193655174544986375e-…
6.725981627076846880e-01 6.614442609350863478e-01 6.374239852651286675e-01 4.535729779509699022e-01 6.568091697174043286e-01 6.430180608726759894e-01 6.176734734262384618e-01 6.261901681267076913e-01 4.684144030322173191e-01 6.016789837809861652e-01 5.821339685970665645e-01 4.887585718743575058e-01 5.356460586502679311e-01 7.465883749781181411e-01 6.380633081917058691e-01 6.177077228687336552e-01…
7.960279450497222964e-01 9.374864708089165610e-01 8.546473782449838241e-01 8.142389103002116713e-01 6.947005628913832664e-01 8.825415851705429304e-01 1.000000000000000000e+00 7.813297548221701527e-01 7.095720808338835672e-01 7.451735934841109410e-01 7.984776434209807094e-01 7.519795950910507232e-01 6.119423565944263066e-01 8.756662524776234191e-01 8.688949164136721137e-01 7.630610136666978738e-01…
4.145427844072165358e-01 2.233205992048993282e-01 2.622103686643397213e-01 8.681920664546833866e-01 7.895876665491379232e-01 7.674134623782535858e-01 1.895498199862202249e-01 5.541626367085790150e-01 8.595552867119762297e-01 4.902116496249310229e-01 3.250453673542664235e-01 4.358436063569290919e-01 8.559404547410103259e-01 2.839236211073840055e-01 7.503582484481293724e-01 6.125336818236227776e-01…
6.393857672111841195e-01 4.635944124975472924e-01 6.815105761740236634e-01 5.744256991811419466e-01 7.349861144974156879e-01 6.648970332003255601e-01 1.000000000000000000e+00 9.543963820386415220e-01 6.082771867436568280e-01 7.366809188813102649e-01 6.010519680544236243e-01 6.079649859360968245e-01 7.401597278798296431e-01 6.334985519829210432e-01 7.663399955994553148e-01 6.078534856476826009e-01…
6.457556481684580962e-01 1.000000000000000000e+00 9.095708123126419187e-01 6.142721357022740136e-01 2.956057614974044179e-01 1.834466622797395752e-01 4.155882137895739459e-01 4.098559625648907079e-01 4.302113036484612740e-01 3.559260071653144175e-01 3.579001242962642215e-01 3.637493602398191861e-01 1.297360532280470713e-01 1.636469986108064212e-01 3.495795861665570436e-01 2.129414345251153251e-01…
5.128221245862695232e-01 4.611586406011902728e-01 3.758765018391641011e-01 4.248576463473578424e-01 2.919761743228042605e-01 3.300491382916698191e-01 2.953900609297477331e-01 3.087367319026079193e-01 5.039785326139963884e-01 4.073330284317144279e-01 3.647407288593718100e-01 3.490856202761019045e-01 3.681058456576447036e-01 5.423116022291056826e-01 5.551218053065880564e-01 3.599125178009801584e-01…
6.477431845459225013e-01 1.000000000000000000e+00 7.797658169972001563e-01 9.390074012687893434e-01 7.381872606732587938e-01 6.703899239869690607e-01 9.577606161056183565e-01 4.773032519860552214e-01 8.505636680573813724e-01 6.566375664399618506e-01 7.486712007772760025e-01 7.999299879979434591e-01 4.666049894267587650e-01 4.874657084071555291e-01 4.357782762759331852e-01 4.249549922843918748e-01…
4.253974268834974648e-01 9.942817096889061679e-01 7.185026069012117045e-01 5.472963101618920634e-01 1.000000000000000000e+00 4.123515070719614428e-01 3.949843403307281425e-02 1.665335062136467370e-01 3.686254188847398194e-01 2.637786827615799523e-01 1.952961640658531783e-01 2.208401435393584356e-01 4.716847612699437420e-02 2.120058986276106006e-01 4.915446916917022568e-02 9.216149091008661587e-02…
3.325234181916162934e-01 1.519556589343220021e-01 1.432107214007157792e-01 3.631754078288352283e-01 3.497808102569117672e-01 1.338756347084004983e-01 3.631754078288355059e-01 7.272080222134531535e-01 2.253845209240665504e-01 8.496192643760932528e-01 9.151973542242165527e-01 9.013306373253253401e-02 1.523848583224741982e-01 7.843094241455649263e-01 7.685363466309634850e-01 3.847963270070137720e-01…
1.000000000000000000e+00 6.934694521917584842e-01 5.665947481976522093e-01 3.186075882755355360e-01 1.719202231226651945e-01 5.127611429774239227e-01 3.845445455980635585e-01 3.556017470925639246e-01 5.435983792032829109e-01 2.990054201968107006e-01 2.357785612797975716e-01 2.178603378413937197e-01 4.107509340630424721e-01 5.305741198758091581e-01 7.526443193180017976e-01 3.559964216176386698e-02…
3.253404183456546916e-01 1.791894620676698635e-01 4.720792837442689543e-02 1.123249593159661719e-01 1.660224651724804823e-01 1.695851402583183620e-01 3.433894992748191821e-02 2.549809719736229052e-01 1.132190146607010700e-01 2.796352254193476550e-01 2.262357380110786853e-01 7.587947050249523873e-01 6.774085760678542067e-01 9.482937992294862006e-01 8.800611208744760772e-01 9.965592415520792002e-01…
3.001487996512212097e-01 8.141615566149500438e-01 8.025608704305713381e-01 5.752101676602446867e-01 1.000000000000000000e+00 6.519225483598873883e-01 6.808105316033395971e-01 8.768848745628412544e-01 5.862421927571532798e-01 6.106661864639708615e-01 7.463202888798329271e-01 5.317644605775707634e-01 6.184284103079300543e-01 8.236013306669447420e-01 8.381590545061654574e-01 7.778809792343929219e-01…
5.108084255985393396e-01 6.790779559324838788e-01 3.976827678088930562e-01 3.800435259904086926e-01 1.764785185302671089e-01 4.508044151350809603e-01 1.287947877569838862e-01 2.461858113428140038e-01 1.018771008201058426e-01 4.606776323764484316e-01 5.169090882313289725e-01 2.786433757679639966e-01 2.441126056570192548e-01 2.472054206964839074e-01 3.519193013183550822e-01 2.896891437660515933e-01…
8.363724600300176393e-01 7.668125567308643475e-01 6.560828967116321131e-01 1.000000000000000000e+00 8.213550700541921712e-01 7.600183336179237026e-01 9.653278931617408354e-01 5.991677975393405742e-01 8.227840138041369045e-01 4.936146884633011434e-01 8.215707596768262455e-01 5.304167303250615362e-01 3.453550341059220541e-01 7.897835015412817405e-01 1.478372621797251207e-02 8.588041807838485420e-02…
8.630299726758768886e-01 6.012495020859974781e-01 7.849186216342757261e-01 8.579634793182249197e-01 8.432182365807808777e-01 7.066325639251698210e-01 6.210262968475929179e-01 7.562841988301638452e-01 7.105459932772869580e-01 9.033697422028411639e-01 7.575420868362016114e-01 9.077723502239735121e-01 8.149332271116792592e-01 6.688609824105326007e-01 7.160143119702019332e-01 9.573541024619663942e-01…
8.946740812130850040e-01 1.135331029316706125e-01 6.663104075122451286e-01 2.620534995461200056e-01 9.297127135513052476e-01 5.852770070497312904e-01 1.000000000000000000e+00 7.097849143694563434e-01 7.476938442618554781e-01 7.477288478905647073e-01 3.930020745483954747e-01 7.340074254364368223e-01 7.626403937208154904e-01 6.535340830332746487e-01 8.066049513799599113e-01 5.239506495506700556e-01…
8.801167529152977842e-01 7.047758710641716107e-01 4.423356223296996403e-01 5.465249086986571081e-01 4.570143403037265073e-01 2.872149917511528927e-01 6.456802831399203191e-01 1.000000000000000000e+00 5.024887547765766183e-01 4.621328557932284364e-01 8.141259747035348715e-01 7.325681411187416892e-01 4.906442561231836308e-01 5.329037352472543176e-01 6.041822360721393892e-01 3.843821824898832618e-01…
4.838137255699996309e-01 4.935083963500505599e-01 7.907220942442476641e-01 8.921620499629631107e-01 6.081594777413293906e-01 5.446679310709723332e-01 5.132884551204307533e-01 7.716013707662136012e-01 6.536047732619191253e-01 9.273998583650124861e-01 1.000000000000000000e+00 8.618814661663315446e-01 8.844942247112363987e-01 6.784153161146438960e-01 6.131167023467459787e-01 4.232037183254512835e-01…
8.858644493253836627e-01 8.044399121430732824e-02 3.006255883275816276e-01 5.960640884844672360e-01 6.208719014747405840e-01 6.343053812362731136e-01 3.040574992155633538e-01 9.116528082836519165e-01 -9.198501725760933889e-02 4.551596328835903482e-01 6.673497803577040921e-01 -4.908613115782884534e-02 3.999058675870734714e-01 7.267708660181987357e-01 -4.768002823972383730e-01 2.043457797301624634e…
7.267083040762770674e-01 7.839443438412357912e-01 8.123891311578399499e-01 8.249658154403335386e-01 6.038864148712074220e-01 7.324942717764880706e-01 1.000000000000000000e+00 2.288032632395877453e-01 3.675971950182930215e-01 7.026289774197115312e-01 6.691950922059198836e-01 6.463976865368271651e-01 5.873253815735979266e-01 8.027227539820390723e-01 4.890332236963667589e-01 7.876168742377760434e-01…
8.998923940326183368e-01 7.987541367952063487e-01 1.000000000000000000e+00 8.276123723560808720e-01 9.396755330558237418e-01 7.313316193652503738e-01 9.020791671620762564e-01 4.196805996777197012e-01 6.668935095259065360e-01 8.737676248835660742e-01 8.164544520848729947e-01 5.018996844713419225e-01 4.969973692999757331e-01 6.028497358246615034e-01 6.674402028082706551e-01 5.671264665868833710e-01…
1.000000000000000000e+00 4.883461880373869968e-01 6.182854716050817379e-02 -1.197269020223210995e-01 3.216639253695347533e-01 7.469128915346111564e-01 3.817775122458604842e-01 6.006913827294682040e-01 4.980636964682256806e-01 5.868439332155237498e-01 4.534711300022669644e-01 7.902097902097893201e-01 2.807154245651414803e-01 1.838912502834276763e-01 3.764328826088993996e-01 -3.181530255642457394e-…
7.473911786041074201e-01 7.383592753616313731e-01 4.663354178618331902e-01 1.000000000000000000e+00 9.016447072098754401e-01 7.431952550505156463e-01 5.844257748235102135e-01 8.085520981988336686e-01 5.825411650918114193e-01 2.134065683982952211e-01 6.024184639600977942e-01 6.240736965375333067e-01 9.959463111431394733e-01 7.279761425002011510e-01 8.179395881831404980e-01 6.445199341927467795e-01…
8.149910603768401041e-01 4.998487140695925812e-01 -4.884885160225573286e-01 -6.865355521936471472e-01 1.165451794801252439e-01 -4.110026131206168110e-01 1.460871957089810436e-01 1.785173978819992041e-02 3.990097648191455182e-01 -1.467748590290196276e-01 -8.925869894099980328e-02 5.807179205061201444e-01 2.130931096135332270e-01 -5.608582038234084105e-02 9.354696740475862970e-01 -4.459909228441777…
7.519414571187812424e-01 5.519533611721109123e-01 6.900090533458229647e-01 7.794774120588074950e-01 5.577800820126620485e-01 1.000000000000000000e+00 1.945498231621548280e-01 9.539501094859645924e-01 6.453218636735289504e-01 5.176978813917719746e-01 4.680297851944903997e-01 3.733455715355284421e-01 3.232075784962672449e-01 4.492339115152930162e-01 -1.400167283275750019e-01 -1.110710828616096185e-…
7.483220078699703848e-01 6.406444822731265365e-01 3.026578506705022154e-01 1.000000000000000000e+00 6.123609078513642112e-01 5.470879165127753296e-01 2.832467377389242258e-01 5.629167210492544982e-01 3.284004854166723275e-01 3.818018733529013331e-01 1.472439829715389836e-01 7.117074836921659653e-01 5.368741721118642368e-02 -2.385206454819877309e-01 6.440601716731045867e-01 3.476033246043492286e-0…
9.269857701222052881e-01 4.984453316181953336e-02 2.630072652679091294e-01 3.547460200870009572e-01 6.704940306062256994e-01 2.959464448140302628e-01 2.064340816800306899e-01 -9.361501311097285283e-02 6.051865411768286851e-01 5.291467020859590420e-01 8.797862663982412845e-02 3.318541466069412360e-01 5.236092663563679528e-01 -2.528876490445539083e-01 3.759823715448106229e-01 1.672153358426235192e-…
4.955137703931984383e-01 3.513383197916451484e-01 5.946503736190952294e-01 2.619363903902516832e-01 4.425118502455276936e-01 2.392343274186616298e-01 3.491101205297517662e-01 3.941672318337833825e-01 4.892492429601694170e-01 1.000000000000000000e+00 5.318407239334167480e-01 3.596666711311823916e-01 4.352062788950559757e-01 3.710998902946701650e-01 7.485897203305549863e-02 2.073089806171019289e-01…
8.230877852429946406e-01 4.756327984843996548e-01 1.305899083905783520e-01 9.108654904345293568e-01 7.416041447861029257e-01 7.738282486670654547e-01 5.037488002331699244e-01 7.959140087539012809e-01 8.003613119795781605e-01 7.382121338512646069e-01 3.285702799539692576e-01 5.342392096363262066e-01 7.743935838228712676e-01 6.419920903330196271e-01 9.377754438509121604e-01 9.556777237847807749e-01…
8.338291065658550716e-01 9.644807209692032313e-01 5.799424315071243230e-01 8.339493750050112064e-01 1.770832498135844757e-01 6.015105715958024568e-01 1.000000000000000000e+00 5.685570192670037493e-01 6.228381748061684320e-01 3.253742352931743298e-01 8.823774665052398491e-01 5.955773285974298448e-01 7.266699272776846463e-01 8.232855733998283299e-01 9.041460539925122442e-01 6.225575484481369326e-01…
6.606638677764171685e-01 3.742785609909727862e-01 2.947563974253611385e-01 1.686624480803727011e-01 1.626671100552206095e-01 9.368714887304595675e-04 4.768228225731666048e-01 8.924676171808796354e-01 1.000000000000000000e+00 5.861298254477323999e-01 6.317423571430850204e-01 2.513981128274659915e-01 8.383656868419107067e-01 5.940436716409319695e-01 6.469465343748699304e-01 5.051208180518825808e-01…
9.069452186692332774e-01 3.910581259818566302e-01 4.397709420767237365e-01 6.894542137536217863e-02 -7.259413165762677173e-03 5.268078852683324431e-01 9.220214868494400751e-01 3.015507018699627451e-01 1.000000000000000000e+00 -3.794151928242033289e-01 1.973470835656006839e-01 1.972203922363564843e-01 8.148406223078072941e-01 6.438073278264824229e-01 2.818502001723008354e-01 2.724750418081388070e-…
5.733421101636567707e-01 4.446951422842574525e-02 3.719658223298150657e-01 2.694587958131057781e-01 7.462333972829366946e-01 4.621629112515208138e-01 3.779096708255567094e-01 3.141253556565042071e-02 3.691400582908571648e-01 6.847486694007647312e-01 5.242322799693385216e-01 5.828262837197010215e-01 1.000000000000000000e+00 6.488906981477707836e-01 4.602855645681676322e-02 -8.460619026378075891e-0…
6.955036719528593370e-01 7.385366372845928451e-01 4.020377161324033000e-01 7.257646273379060320e-01 5.167681009375799661e-01 -2.560691236659628361e-02 1.000000000000000000e+00 -5.785768884674540313e-01 4.677845400625036953e-01 -2.126152625518855643e-01 1.343479985679791634e-02 -5.338748536540509626e-01 -1.456347785701141151e-01 -3.705237491654645443e-01 -5.269808710123756734e-01 3.099631353349208…
7.150933175296204647e-01 9.099003162285919100e-01 1.000000000000000000e+00 8.729529638906771138e-01 7.844043281184169825e-01 8.057949005245783614e-01 7.680372992318833525e-01 6.055939587837925187e-01 -1.466180208627526904e-01 -1.313158906025013173e-01 -1.970988457424867682e-02 1.191667862748452822e-01 -3.116541579661358807e-01 -4.464240241130087300e-02 -1.305658315700945109e-03 -1.104577675094798…
8.365979083607791855e-01 6.241405211764039507e-01 2.310047957473863600e-01 3.540763852776337428e-01 6.103310799098626838e-01 2.662506500260023445e-01 9.333795574045198329e-01 7.030103426359275431e-01 1.000000000000000000e+00 -7.632749754434624556e-01 2.430230542555041340e-01 6.534928063789217090e-01 4.535736985035006275e-02 4.858727682440636131e-01 2.882070838389095280e-01 5.177095972727800977e-0…
1.000000000000000000e+00 4.360497445634893277e-01 3.741340544199721063e-01 3.725718653467413044e-01 5.184831144098926980e-01 3.684990152629594173e-01 8.217430682509249129e-01 1.998383878208761510e-01 2.245126063078961842e-01 -3.943597535460836336e-03 1.155276014632505323e-02 -9.965557450433061570e-02 -1.875845023404938694e-01 -1.938416275034529623e-02 -1.386126645180366934e-01 -1.3864056075148745…
1.000000000000000000e+00 8.566698327712870542e-01 9.026304015295065764e-01 7.777333451920809271e-01 1.456813224042751709e-01 5.050129235457006399e-02 6.795673548587689849e-02 6.843538532670039032e-02 1.379720047552673579e-01 6.648004980674079856e-02 4.441123693302912595e-02 1.728727069787146520e-01 6.775305470254799900e-02 1.376359314627742803e-01 -7.058897014243246081e-03 -5.551659217607792483e-…
8.093737803979762502e-01 9.280838646813603932e-01 1.000000000000000000e+00 3.952841624257890651e-01 5.921133910040879966e-01 2.261746302102061179e-01 4.370769354034167442e-01 -1.021583886650343220e-01 9.361090075444107317e-01 -7.126507783483969627e-01 -8.316167367520464759e-02 -5.260565145809477094e-01 -3.639641362697684790e-01 2.664166509437611019e-01 8.871440054379731155e-01 5.89787262637984421…
9.522528972958570481e-01 8.468928999600368046e-01 2.381277474357264279e-01 3.670074597042762843e-01 1.436326095644072098e-01 5.445084587718126423e-01 8.394831490608768432e-01 9.561659118156391468e-01 1.000000000000000000e+00 1.874250699347281279e-01 -4.373418143066409164e-02 1.232349806846946422e-01 4.048055148528041935e-01 1.532902624217395149e-01 3.967297189289993309e-01 1.419674970027975658e-0…
5.931294465729961551e-01 4.385760584993013689e-01 5.924481658950905283e-01 4.717154971889058190e-01 6.144437992103629620e-01 5.809637201818054209e-01 -7.369834838098529572e-02 5.903556609558044954e-01 2.770152120242804772e-01 6.026673760636913624e-01 2.949718241776785876e-01 4.487952686679018699e-01 4.430919761357079989e-02 9.510937799074115073e-01 -8.552343443322399374e-02 5.690413083184374665e-…
6.290838639648100861e-01 8.827456944698633956e-01 8.924642967581516428e-01 4.476804725512589234e-01 7.930695006279218084e-01 4.897733798648222225e-01 8.402425864103637565e-01 8.635293672180170965e-01 6.932013959446921003e-01 8.173660063486443139e-01 6.866697379132772339e-01 6.511715964381949995e-01 6.793807861970595496e-01 6.786550464157921070e-01 5.359051868306621280e-01 4.190295281429263774e-01…
5.578694433319980606e-01 4.134137435510855108e-01 1.000000000000000000e+00 5.422507008410097917e-01 8.004193267214780860e-01 3.004075478809867805e-01 3.594195387406072251e-01 3.627058352375798767e-01 3.262738815990949282e-01 2.294518127635521432e-01 3.266272468138242679e-01 6.784376545972824468e-01 6.404862305354668273e-01 3.088529765129927607e-01 1.182124431670952269e-01 3.470517562251179133e-01…
