# Supplementary material for: Clocked stepping of an artificial protein walker along a DNA track
Source: Nat Nanotechnol. 2026 Jul 6;21(7):987–95. doi: 10.1038/s41565-026-02211-3 (PMC13379313; doi:10.1038/s41565-026-02211-3)
Supplement: Supplementary file 3 — Source data for Supplementary single-molecule data—Supplementary Figs. 4–7 and 9–12. [file 41565_2026_2211_MOESM3_ESM.zip › Nilsson_Supplementary_Data_2/Fig_S7_FRET.csv]

6.398573598986099231e-01 1.153873402974025936e-01 7.348720411231741689e-01 2.252800453425493343e-01 2.050097218832902801e-01 4.298331929498634962e-01 -4.142781796855941057e-01 1.747419961742223138e-01 1.620287641793862754e-01 2.975053726197127157e-01 -2.149598923114462157e-01 2.135665535726942801e-02 3.794132233356686257e-01 -3.425881463871659205e-02 8.480473577731734158e-02 -1.644218431431207494…
3.997546089191598706e-01 3.620727486040021814e-01 1.775816440306829669e-01 2.031282884867699201e-01 2.222714795559672107e-01 3.969335070773826191e-01 1.722081167130135038e-01 3.470940412059982938e-01 5.190827388868746867e-02 1.926722999144712678e-01 2.173233564842798338e-01 -3.931630820761723537e-03 4.253684224667170777e-01 3.551901556979563529e-02 4.660057228065936363e-01 1.434821352606382161e-0…
5.462428552485572020e-01 2.296754067012362899e-01 2.639074026254995542e-01 1.052834520926527739e-01 4.167736780028891141e-01 7.878296705214006268e-01 7.481540544501592560e-01 1.000000000000000000e+00 5.734086134820325364e-01 8.210409876681066255e-01 6.097081382121197768e-01 8.848203256401481198e-01 5.325291198782855506e-01 2.489112759706046396e-01 3.925390998485552285e-01 2.148886500519934517e-01…
6.206944269207447240e-01 3.873296187611667829e-01 3.877417083504611783e-01 1.219591858330720674e-01 1.216936169866423287e-03 7.089060191535166700e-02 1.107656115816542386e-02 -2.353377506623960114e-01 -2.032710755843528949e-01 -1.014391592965377120e-01 -1.148091770825275387e-01 5.144058380375988726e-01 4.776840768582693020e-01 5.997236455988831372e-01 9.034031477539590238e-01 9.034641980634842140…
8.730832987981751447e-01 2.344295778817117037e-01 6.179918299686210093e-01 -2.811556450180570099e-01 5.654490557101403692e-01 7.517908945592319814e-01 9.670830619856783661e-02 5.326653247291438520e-01 7.456485702445080355e-01 7.358800544668739896e-01 2.182967260671351273e-01 5.059499141554665291e-01 -4.862944763483502131e-01 2.484163163815035213e-01 -1.564590610384223313e-01 4.118909478420458847e…
3.396294596005918764e-01 1.000180170459579465e-01 3.871914071923642231e-01 1.000000000000000000e+00 5.421532711117538206e-01 7.461276075093417059e-01 7.437456929589993937e-01 6.734792137238996279e-01 5.775918843896041821e-01 5.657891924189969446e-01 7.234383445490292219e-01 7.514563778815822603e-01 7.811081602967417936e-01 7.153001365020266178e-01 6.880302686372096188e-01 9.177017985490675267e-01…
1.000000000000000000e+00 4.310917640408649665e-01 4.017257192575054286e-02 2.568572956527280793e-01 2.956638117115042430e-01 1.137816471918267486e-01 2.281230170715421168e-01 2.294946147473074516e-01 1.459102836574827367e-01 -9.029546153569077693e-02 9.942836242321120843e-02 5.347291302408163638e-02 7.573712984180892838e-02 1.614412027941801164e-01 -2.639840617579163398e-02 -3.390755708755759795e…
6.581194481565908472e-01 2.507590794748843499e-01 5.078143424259101701e-01 7.773981015643420811e-01 7.581263265466556822e-01 1.000000000000000000e+00 6.666683043785865959e-01 3.961264837670000483e-01 4.028329140790821161e-01 4.994865773131040854e-01 6.616569059036245815e-01 5.598076016036479530e-01 6.192442614574320547e-01 7.037010651678328177e-01 7.808250137567800397e-01 1.517102625579753450e-01…
3.795128868257332533e-01 3.352726657879466221e-01 5.281715579090572321e-01 7.616215842322288099e-01 7.423115203264848416e-01 1.782559073424357654e-01 1.000000000000000000e+00 5.051147651857809118e-01 6.085533015405786283e-01 3.942692341686306334e-01 1.268104385786257837e-01 3.503460440307887835e-01 7.194564745395375382e-01 6.760520622379699862e-01 5.177383592017749114e-01 1.506742190472163401e-01…
3.209035872214196505e-01 3.630421357917136271e-01 4.508342247168708461e-01 2.582540277670563045e-01 2.184105620678627457e-01 2.761391330238301411e-01 2.817631198791395453e-01 2.687783266984989927e-01 1.525354807406016644e-01 3.752412249263916144e-01 3.124882833607179333e-01 1.000000000000000000e+00 7.509111410076865223e-01 3.484859345191486657e-01 2.261435439939130376e-01 3.840080279655504469e-01…
5.692005528824463090e-01 -1.816437328114836602e-01 5.141260514978656104e-01 1.533987545895419413e-01 1.814347394470224584e-01 1.629459514660403507e-01 3.043370872974786590e-01 9.048700203768590689e-02 1.443146680092908529e-01 1.348030950017340690e-01 1.568186460079889211e-01 3.456607752703852454e-01 2.190535450499441761e-01 3.173397994613675333e-01 1.957555347617710440e-01 4.282725273472566818e-0…
4.886543419664836074e-01 2.483739599203095283e-01 2.486596156099848687e-01 3.251494198992146978e-01 3.004511894995898769e-01 -1.882397749912105289e-01 2.202698347591706685e-01 6.399419899214778273e-02 1.943630610570722117e-01 7.234413453650508086e-02 1.759932028594867470e-01 2.554054845892417824e-01 5.610131255127146499e-01 7.362958514004448451e-01 7.756064690026961417e-01 5.334803117309275811e-0…
4.490791925956342245e-01 1.112155289509426798e-01 1.500221120131406405e-01 3.129718545661302476e-01 2.025934232555200998e-01 7.368591464762931365e-01 5.878162807593899641e-01 1.000000000000000000e+00 6.587484600562274473e-01 2.501658400985560804e-01 3.178759831948695935e-01 7.653125691000404185e-01 5.391777489970621673e-01 2.697586631708627225e-01 5.075022901727894720e-01 3.526550210064122726e-01…
6.303903896710519872e-01 5.539473132639065600e-01 4.310036110595433234e-01 8.528927401534247554e-01 3.353674238114336403e-01 9.186763041434351518e-01 6.961440112104537725e-01 8.971776246055068738e-01 4.553767658560242126e-01 3.503985340176175023e-01 6.558115302388803913e-01 4.664554725816973946e-01 2.838963512129688005e-01 7.321947217448058209e-01 9.761358668638866476e-01 5.632594154035933665e-01…
7.870793473616265468e-01 3.589816260148414595e-01 1.000000000000000000e+00 2.599609323903620539e-01 4.857333461233239169e-01 5.452177059987968200e-01 7.646459933898995809e-01 2.317393806737420014e-01 5.315484028498421720e-01 2.582277432351119950e-01 -5.188230882596606836e-02 5.908692543144418163e-01 5.503518701001972602e-01 5.356034114394846446e-01 4.328220243649333887e-01 5.827265354529832520e-0…
4.563280274291701688e-01 5.274969946722676273e-01 6.028055962242794275e-01 5.185394808851803150e-01 4.276546282047087866e-01 4.064653136065335959e-01 7.321633214367578857e-01 7.181072749980125236e-01 4.431841038042544367e-01 4.651452146295146362e-01 5.699691749264463869e-01 5.593277420984446024e-01 7.308536066271575926e-01 1.126916042603151452e-01 4.977477582827776192e-01 1.000000000000000000e+00…
9.128832398150587002e-01 7.188743696198909294e-01 8.227130088172411870e-01 9.234775456421676632e-01 1.000000000000000000e+00 8.714633208695797550e-02 3.516738728119375712e-01 7.112922714865658191e-01 1.732624616338960533e-01 8.434993050603025733e-01 8.900337876173508578e-01 8.196079591054984403e-01 6.917748161556113162e-01 8.562186615206974771e-01 7.569602285426626498e-01 8.763344320784989261e-01…
5.694299676471777927e-01 3.972425649425369021e-01 6.232385309923783590e-01 8.264927646095328040e-01 3.813030471214111095e-01 8.397926170590058748e-01 4.938441649858539284e-01 1.000000000000000000e+00 6.685697074709292531e-01 5.771459125796974954e-01 6.017151056542991983e-01 6.023750219972112685e-01 8.301476858933577452e-01 5.100374967850234142e-01 7.196878426488709790e-01 5.910549185764766289e-01…
1.000000000000000000e+00 7.648833479775605237e-01 6.766493188898250466e-01 5.795980313243094262e-01 3.789823593386135725e-01 6.094599659598530783e-01 7.414730658867338953e-01 5.097972952214766540e-01 8.783709884546150315e-01 4.607647358816335248e-01 4.451271589994415523e-01 4.994132068399813607e-01 3.375688944325315188e-01 4.755113702695565880e-01 3.106562866745728457e-01 4.278920300585564718e-01…
7.833188192013085249e-01 7.270691524339308875e-01 8.531643769882889528e-01 1.000000000000000000e+00 2.201290276716374728e-01 5.375530950646025818e-01 1.862725931718418881e-01 5.802601880320621408e-01 8.189347219507000508e-01 -7.735439955924448829e-02 -1.619688271988912187e-01 3.657916718502858267e-01 -2.036362343824975329e-01 -1.803899265999578047e-02 -1.258464108624946232e-01 6.08171752537008947…
1.000000000000000000e+00 -4.192647788402434350e-03 1.944571445247538638e-02 -2.159164972421915019e-01 -4.032724053735938230e-01 -5.460656232064437648e-02 8.027218163600825518e-01 1.083668129067365954e-02 -2.187618556600753883e-01 7.584363661125115286e-01 4.156071557116314263e-01 7.824395178941435658e-01 1.590141927450658133e-01 -3.303144972227355369e-01 5.099417309506899532e-01 -4.218037140439094…
2.766580780330372691e-01 1.956837009521417980e-01 1.703846793560568063e-01 2.358426149909100267e-01 -1.802299964108659835e-02 1.750680622466811442e-01 2.248563616680429589e-01 7.301846215797461181e-02 4.417363824441711828e-01 4.802539239745437505e-01 6.161814526365547717e-01 1.000000000000000000e+00 5.787362744783354218e-01 4.301154650847242578e-01 3.077566158254575468e-01 4.735133542067284651e-0…
4.395101401928730445e-01 3.079292424723034660e-01 4.640416695076791109e-01 3.838065225704886396e-01 2.271901245401262148e-01 1.661651661177335204e-01 3.566069115175152793e-01 2.132123407673993387e-01 2.138645385256178755e-01 4.542438804580793965e-01 8.487345881222932986e-01 5.018839621606717705e-01 4.432009865973361995e-01 1.000000000000000000e+00 2.621271726337818797e-01 2.893119610104318840e-01…
1.509992665103106479e-01 7.105704014271360114e-01 -8.958535193922032014e-02 4.454002952069617827e-01 3.239670020193606836e-01 3.281777761679235961e-01 6.354827901585600181e-01 4.264110621111829036e-01 7.767746375564930916e-02 2.635491845586844795e-01 4.114152728853319174e-01 2.308953101936957186e-01 1.149496065416424767e-01 5.874256322952804421e-01 2.718077351468330960e-01 1.969917867265543188e-0…
3.759043551769182256e-01 1.056023362280012895e-01 -4.017038655351482662e-02 9.478300965011464685e-01 3.623349105799953396e-01 1.080066310230882037e-01 2.892838714635469211e-02 -1.275483878050656383e-01 5.377166884407216241e-01 5.702899425823660939e-01 -3.766728512301440596e-02 9.585341486710514947e-02 7.335185042871102956e-01 -1.042958929375608452e-03 1.000000000000000000e+00 6.023691635469382577…
9.622551047268077529e-01 6.421990749445343205e-01 6.874647463618239751e-01 5.041223254239834972e-01 7.455157372240813762e-01 1.000000000000000000e+00 7.687361335689849584e-01 1.712574737712929118e-01 3.273605836122284174e-01 7.325188959500621433e-01 4.531455646222688483e-01 1.199046741623735896e-01 2.064876095213028229e-01 2.309066295641711286e-01 9.277065393148578032e-01 3.179831158575562866e-01…
5.992445338994737414e-01 8.851848474115420196e-01 7.198179415775710632e-01 8.829897114933932256e-01 4.287556442564854908e-01 4.035274879797752789e-01 3.649376348099776513e-01 4.379497642614905706e-01 6.533912198805084115e-01 7.459686912111854751e-01 6.608992209918624905e-01 5.648222576177583942e-01 5.747480895954804048e-01 7.322888586777863695e-01 8.623108948731389445e-01 6.103156541823173686e-01…
5.892177163552888564e-01 6.871873618575652376e-01 7.303653552344833155e-01 8.082098291493143849e-01 7.376553981216508182e-01 1.000000000000000000e+00 5.404558603413917028e-01 4.441148414415677093e-01 5.833430275393006736e-01 5.883064609943933210e-01 6.734022009725231239e-01 4.456077491604816254e-01 6.467043577394657738e-01 5.583125877325642028e-01 5.169571050774370846e-01 5.354536500624307305e-01…
3.711809972680444880e-01 2.158401284644737017e-01 8.682769910950762782e-01 8.524535463285431991e-01 5.711246897874909800e-01 3.665147754999893981e-01 7.261788075326894853e-01 4.440157660945549534e-01 1.787971053784070952e-01 3.197222164292715108e-01 2.794467268670099980e-01 3.875831578069313665e-02 3.754561948655915637e-01 3.228504097933306838e-01 4.113000771621032059e-01 2.100529707409644620e-01…
5.121633200461948032e-01 3.191216264270694269e-01 5.393415584899388104e-01 5.061180670091742773e-01 9.647444906916646801e-01 3.058119096564881900e-01 4.270217730710219595e-01 3.846542013661933823e-01 8.016242595835029183e-01 5.837919484680268445e-01 -2.211411134780355836e-01 5.520315098233108744e-04 2.017217964392283291e-01 -1.484050353401721381e-02 8.996081592289267848e-02 2.359104963880882255e-…
1.000000000000000000e+00 6.586072586261743078e-01 4.971969768621614105e-01 2.789094004453878672e-01 1.317506857088814598e-01 2.724607275822630847e-01 1.841783960860859659e-01 8.763144544852666806e-01 3.409778767529645926e-01 4.234564026723305896e-01 7.296071468491788226e-01 8.100220974523443251e-01 5.690029491930563843e-01 5.536228644145035904e-01 2.794897810030691487e-01 4.407710893098198968e-01…
6.690387277980325287e-01 1.068907477931916455e-01 2.253726373239038627e-01 2.712029874598615997e-01 1.595334982503254229e-01 6.218420029430600238e-01 -2.308472237277949812e-01 3.352700586080640255e-01 3.584594822835405759e-01 1.522212838989142614e-01 4.166650979862692727e-01 -9.387870616971645543e-02 3.405895079298404959e-01 -1.005158470257499492e-01 4.446189826772241060e-01 1.855024072211988728e…
5.645044419452471818e-01 6.588608693683157824e-01 4.256870485406113458e-01 4.544445870160844225e-01 4.013563594918748700e-01 5.210511219968754215e-01 5.112237427068316853e-01 5.416229516858260817e-01 5.420645044419448721e-01 5.942809483194573250e-01 7.017141304429869164e-01 6.384022583347797042e-01 6.638651339376691052e-01 5.471367002045481875e-01 4.742578517137526206e-01 9.084174296346055888e-01…
8.647476198839934014e-01 7.474294323907384463e-01 8.050093003866165553e-01 5.644054418371391435e-01 6.815331777273184732e-01 5.528513779173483966e-01 4.092191272661098722e-01 1.979130736560993087e-01 6.563300822539310797e-01 8.901094250266105012e-01 5.339331853453830323e-01 7.925982042529950977e-01 9.151220688969239347e-01 5.284418307900983214e-01 8.949341989711372403e-01 1.000000000000000000e+00…
6.635470019921992924e-01 7.329415133801869819e-01 9.977524583318184703e-01 9.113484452065295782e-01 1.000000000000000000e+00 7.985856889668306868e-01 2.305082281303546393e-02 3.044722976082077093e-01 7.332128142679442129e-02 2.769166388125178790e-01 2.150892943428447113e-01 7.599785087139891981e-01 7.956997922686341873e-01 8.134008452884516904e-01 6.906903898310047252e-01 6.568309751139068675e-01…
1.000000000000000000e+00 4.496633012141418306e-01 7.739028501943734373e-01 3.729733588812934042e-01 5.887415479853348454e-01 6.911329845054069443e-01 3.810568933434051453e-01 6.289864952005457255e-01 5.798980231037081934e-01 4.192291394144851968e-01 5.263877885660588340e-01 9.847311015715681792e-01 1.768612856274300593e-01 -4.246504044070243539e-02 2.744855095160013692e-01 4.445506383919519133e-0…
2.920195709209523760e-01 8.951017546071240449e-01 9.853218092859458155e-01 9.647108877035682761e-01 5.548088210962560662e-01 1.000000000000000000e+00 9.141999479999689537e-01 8.447562695492552010e-01 3.194614057341855773e-01 4.194432845110819263e-01 4.537396689331308491e-02 2.558322762619852364e-01 6.685943446026337833e-02 5.241760752582272365e-02 7.417962071492166798e-01 6.552397910544192072e-01…
7.456377858002415371e-01 8.212996389891695781e-01 1.000000000000000000e+00 8.027978339350185788e-01 3.704121540312872995e-01 1.945321901323707192e-01 5.198932009626955342e-01 9.634100481347781519e-01 7.079196750902537749e-01 6.110108303249103257e-01 9.935318892900122378e-01 4.908995186522265852e-01 3.963598074608912225e-01 4.070773164861616333e-01 6.621164259927801998e-01 8.647713598074611152e-01…
4.579717221938608418e-01 3.319172877548082767e-01 3.852602586904891879e-01 1.000000000000000000e+00 7.255840705487925923e-01 8.333412145502057111e-01 3.769077772169786567e-01 3.653706407622325791e-01 1.343383975781183848e-01 3.565983638593772653e-01 4.692193445594027845e-01 5.664237000093603758e-01 8.529992212070999225e-01 7.327929713699516956e-01 9.910540146436219722e-01 8.940957461694868380e-01…
3.793065609519897796e-01 7.691439479972967952e-01 8.216587357434977923e-01 5.964460639165055644e-01 6.702802878820605104e-01 -2.981237502699760761e-02 1.441395935372842552e-01 3.024155060579244436e-01 8.148657781245860487e-01 7.879813420097402377e-01 6.253683873170258201e-01 8.729194390062076092e-01 9.204962690986617790e-01 4.230793347778434577e-03 6.342514857417559382e-01 6.982359211598887505e-0…
3.770333285135917811e-01 3.121927414690573999e-01 1.413705537883172825e-01 2.454543811451707636e-01 1.459342466743781264e-01 2.814894809138229204e-01 4.350057836899946517e-01 3.287078875072299566e-01 7.328658183921346048e-01 7.873816150954318083e-01 7.731709080393291966e-01 9.502060439560440219e-01 6.484826850780802676e-01 1.000000000000000000e+00 8.685566078658187861e-01 8.146959947946793568e-01…
6.040651532000800294e-01 5.440508227820175513e-01 7.172252537868351041e-01 6.815361234545748159e-01 4.493285849244613717e-01 5.093429153425230727e-01 4.478225218797489693e-01 6.897281936523249612e-01 6.208828571993614265e-01 4.148716879924180256e-01 7.731321395375023720e-01 6.250815784149225118e-01 5.701330964199824436e-01 6.339354035868639548e-01 7.366671585458434146e-01 5.694485223087488723e-01…
3.415482179036467558e-01 4.070277144858838181e-01 5.880815402967743966e-01 4.835486660312934282e-01 7.466974254751105322e-01 1.000000000000000000e+00 8.317982857539588659e-01 6.788983949456254274e-01 6.016673819877931262e-01 8.258811073171045125e-01 8.308752059178096117e-01 7.656915682574150228e-01 6.087443273982718894e-01 6.543066013620556509e-01 6.354189677916142198e-01 6.168153587861422427e-01…
4.282013591016430865e-01 5.848956576220535331e-01 -5.120728709817574248e-03 2.851342233360645850e-01 2.597595064822394995e-01 4.028627885681235754e-01 6.331871415489900290e-01 9.437924719263581785e-01 -5.482191912863277478e-02 1.691045351583205236e-01 -2.597715552556817062e-02 1.000000000000000000e+00 4.289965781483451313e-01 3.355583401609722460e-01 4.738903079666487161e-01 4.330811123427633635e…
2.250908232893555072e-01 5.948817983727776315e-02 2.539498458654983470e-01 7.944045402569512859e-01 2.461690865512752013e-01 1.317646991391969724e-01 1.176790888152901560e-01 3.252949667228055564e-01 2.147021483302178346e-01 2.755009729531446849e-01 9.227340508763282045e-02 3.243205806576726080e-01 2.089704655941413136e-01 3.602295729991892848e-01 2.237295486395373401e-01 2.317539044700441253e-01…
3.589708388862723476e-01 4.752868695786239828e-01 4.999978879471472792e-01 5.970836774219434595e-01 3.186095088843503564e-01 4.152359268638337042e-01 5.877695243445769657e-01 8.308879281395127325e-01 6.454285672044652866e-01 6.206066660612110653e-01 4.867077953758713327e-01 4.929013903643916783e-01 3.292225744657033548e-01 3.251515925934531648e-01 1.802594868133978179e-01 3.866915325689110339e-01…
9.400594329270919314e-01 6.798939422930490029e-01 6.517980217660401809e-01 6.374864792043325457e-01 6.256350380925228549e-01 5.717666261856316767e-01 5.319949860789499052e-01 8.067648884949263355e-01 6.406885160121371658e-01 4.975535657803801248e-01 8.858395779559298244e-01 6.213396228625426287e-01 6.005654328411828002e-01 6.884066742942833717e-01 8.108845821927703756e-01 8.058081823755212092e-01…
7.697483855274810383e-01 9.297102361932190195e-01 6.531948625306815970e-01 2.886485540652400025e-02 9.540390896076709204e-01 1.000000000000000000e+00 7.380213686265945094e-01 6.471955720621499486e-01 5.890774456482543719e-01 9.056842315764573881e-01 4.397729883869506695e-01 7.630280264930204837e-01 6.396820376051679524e-01 8.919983501951208593e-01 8.296259192422434925e-01 9.233071473277676411e-01…
6.845349881603649544e-01 6.323589450477669072e-01 1.834735037151956349e-01 2.348738466563243255e-01 5.702621050053074958e-01 6.481179064260624845e-01 8.335919000571561099e-01 2.141340736506898157e-01 4.590103698865024562e-01 2.085816934759526509e-01 5.467461419123039734e-01 5.149832612068260262e-01 9.663999346778798794e-01 8.199559075692005594e-01 3.720502980321708786e-01 1.955989221850243098e-01…
4.231067599038371707e-01 4.028665415006754680e-01 2.375714245415194437e-01 4.724613923515014191e-01 3.654068573828610500e-01 3.908540541557091741e-01 3.525833508335867172e-01 3.868107120356817363e-01 2.440125625699357259e-01 2.626660042690169838e-01 3.785712270759737375e-01 2.495133884774153876e-01 1.717730838789755798e-01 2.089741821635327512e-01 4.987337130104702032e-02 3.530535068940554022e-01…
7.325925920084164211e-01 8.766814746583030671e-02 4.751220220045761500e-01 4.363092060072131795e-01 1.000000000000000000e+00 6.974114537041932183e-01 9.062861541203575122e-01 6.352707275736999559e-01 7.317290334690050857e-01 7.563037801782351117e-04 6.694936707862485514e-01 8.292874892843824508e-01 7.868548251629127188e-01 8.028602320645993329e-01 7.899778313876317792e-01 8.843304739950587079e-01…
3.264211846095023128e-01 6.345067980330602042e-01 3.416267261846538394e-01 7.892565290461407423e-01 5.798735539174266762e-01 6.230626272686041744e-01 1.718048355400634830e-01 1.000000000000000000e+00 5.032856418783728802e-01 2.681065988493583352e-01 4.400626005922157469e-01 6.699597186530197312e-01 5.603197609795567136e-01 5.804337580807226171e-01 7.229923794449522045e-01 5.475684471674115983e-01…
6.414741556139569312e-01 2.245225974328980967e-01 3.177509826731947928e-01 6.077408399952044515e-01 6.295265346066215850e-02 7.993013541933323696e-01 3.739407706490986971e-01 2.944681899046335816e-01 2.522286347566569109e-01 7.647903252461957235e-01 1.264432253067928127e-02 1.000000000000000000e+00 4.226450678392856264e-01 7.984750337819230825e-01 6.737006516589595373e-01 2.951486890669710039e-01…
7.248166838598162354e-01 3.626453285750133038e-01 4.523034887436703788e-01 5.578858646581064118e-01 6.990484074711916795e-01 6.969251787050878555e-01 6.016050751601539348e-01 1.109140392604306968e-01 -5.160947174497231699e-02 7.529012098114620244e-01 6.996274698619470156e-01 5.366535769970689485e-01 1.000000000000000000e+00 5.667648213163596349e-01 7.397757956210021524e-01 6.732350928966226999e-0…
6.872926726294174005e-01 5.749500640386572270e-01 2.877872426479721746e-01 5.527050567478301035e-01 8.740868726074199069e-01 3.154604574595287203e-01 4.472807518599601906e-01 5.081086067245914606e-01 5.998027396482660256e-01 4.806482627962014864e-01 5.524389681438720556e-01 8.382713465147711984e-01 2.650100581492294549e-01 -1.608381436239842144e-01 6.828756018037267506e-01 6.661652374752099481e-0…
1.000000000000000000e+00 6.482659941459338881e-01 6.137688166422743397e-01 4.189381664227469493e-01 2.075449508676564525e-01 3.060219788835460974e-01 4.196895254024672339e-01 4.330506481287903497e-01 8.775219527493199889e-02 2.051765366924525325e-01 1.561585302111652696e-01 1.350061415429650302e-01 2.573469841103910305e-01 2.146828611749948545e-01 3.448149696842993106e-01 -2.660137466025480277e-0…
1.000000000000000000e+00 6.598711312981940802e-01 7.168409563043557364e-01 1.342558360621104174e-01 2.225977958522581956e-01 2.410478504278019130e-01 3.572409422203436380e-01 4.383648463082286950e-01 5.085736417731770986e-01 3.397415583958314778e-01 4.362522446392718550e-02 4.056899404950528032e-01 1.623534382592167480e-01 2.799901411922114391e-01 1.481990070772160606e-01 -1.545368120840816262e-0…
9.711021974830239545e-01 7.443316555940784340e-01 5.831142713231595165e-01 6.878412312081558788e-01 6.240528248888760343e-01 2.192078472607751072e-01 6.639619401969905077e-01 5.548598677171842075e-01 5.159801906666714455e-01 6.241998874971043110e-01 -6.057876489468515951e-02 5.841326798851408791e-02 -5.947579533296790122e-02 1.352167151360510744e-01 2.551095064946521385e-01 1.217972521351654708e-…
8.955089757789799210e-01 1.000000000000000000e+00 7.026882057497931822e-01 4.880636419998194420e-01 9.679909162469617634e-01 7.386331180818236364e-01 7.477934978718663306e-01 8.725906111331703796e-01 4.333451756494117735e-01 6.873280251893035819e-01 1.426163159251286339e-01 9.538637297722751818e-02 4.766880524962895105e-02 1.770635235766577498e-01 4.164524600670138632e-01 3.154235717818448803e-02…
8.330516549324624709e-01 9.578991390126031513e-01 4.346455810263736841e-01 7.872322079131518491e-01 1.000000000000000000e+00 -6.034672311731652250e-02 -3.555054474590737534e-01 3.116282879845541989e-02 -4.586557904312706935e-01 -5.711317004608931769e-02 5.238593102615735075e-01 -2.764450748675332803e-01 -7.916600199186833720e-02 -2.863397472654919951e-01 -2.821037927421819469e-01 -3.3148014813984…
9.393546025882204553e-01 -3.456930616633006048e-01 3.947469248408821962e-01 6.956064253813000475e-02 2.874380250358852806e-01 6.578638866808912689e-02 -2.148808536676008740e-01 2.675717251199500810e-02 -9.617542274502614008e-01 -2.370974844026106365e-01 5.635590070281168984e-01 -3.011397102974128562e-02 1.265175645769109347e-01 -7.610325443617784735e-01 -2.284338562009264328e-01 -2.20507923073845…
8.186141673442112188e-01 5.624414396295603913e-01 6.971511422310453510e-01 2.219256937408196351e-01 2.751411644494338171e-01 -5.042506607849811702e-03 1.031327355687699926e-01 4.490368695615694072e-01 3.664756832082929905e-01 1.000000000000000000e+00 1.353665557494725113e-01 5.238595084884537512e-01 3.884474388803688671e-01 1.724204365327118016e-01 5.300610695899740099e-01 5.796199426001128474e-0…
-1.359316248803293103e-01 1.040334105698396960e-01 -3.648661773479671688e-01 -4.679561000652118774e-01 -4.220720658221427390e-02 -2.479430577331284691e-02 -3.204667489906061206e-01 -1.868522192776772284e-01 -8.989774256656443141e-01 -3.611199755803150557e-01 -5.981019244377220323e-01 -2.437389868605450149e-01 -1.906677951521387193e-01 -5.004925561583407623e-01 2.836429730967210960e-01 -2.00796414…
8.311878453038674675e-01 1.000000000000000000e+00 1.805524861878445575e-01 5.475138121546958558e-01 5.847237569060770301e-01 4.283011049723758346e-01 5.033839779005530035e-01 6.109944751381217731e-01 2.827762430939221860e-01 7.852762430939222993e-01 2.102209944751372850e-01 6.647790055248650742e-02 3.367679558011045793e-01 2.705110497237561140e-01 4.079972375690604225e-01 6.122375690607738674e-01…
4.450988139345908312e-01 6.698921284320281944e-02 -1.471884062292666551e-01 -2.259115408413535919e-01 -1.090568879015361703e-01 6.385519714330450958e-01 6.340790660573583093e-01 7.347492563794882914e-02 5.949038698086349664e-01 8.189964291305421584e-01 9.000678390648648719e-01 5.821933636993912309e-01 6.398938430457506987e-01 9.828911369379982332e-01 1.000000000000000000e+00 -1.475984225553700069…
-3.635867389642994940e-01 -7.216783725754205570e-01 -1.127442774482332322e+00 2.536118490483653676e-01 -1.740783871319925846e-01 -8.065613741402543058e-01 2.319589504712684380e-01 1.378871137959889193e-01 -1.585210524400455512e-01 -4.470140834819305020e-01 -7.305032934240683895e-01 3.650605917245912657e-01 -3.406237490447256572e-02 3.463190072418950716e-01 8.775792423305066314e-02 -7.970996033334…
4.622416281624174839e-01 2.388413322319148935e-01 4.090921469485566120e-01 9.236118045406266353e-01 4.843456395639109124e-01 7.137371665108337426e-01 8.547126478517802495e-01 8.711431450331783566e-01 7.543595283267218177e-01 4.798522163015952469e-01 1.000000000000000000e+00 4.068227412605190385e-01 1.975835368233772871e-01 9.269705249589240692e-01 8.753188514991697700e-01 8.402792276758561663e-01…
