# Supplementary material for: Clocked stepping of an artificial protein walker along a DNA track
Source: Nat Nanotechnol. 2026 Jul 6;21(7):987–95. doi: 10.1038/s41565-026-02211-3 (PMC13379313; doi:10.1038/s41565-026-02211-3)
Supplement: Supplementary file 3 — Source data for Supplementary single-molecule data—Supplementary Figs. 4–7 and 9–12. [file 41565_2026_2211_MOESM3_ESM.zip › Nilsson_Supplementary_Data_2/Fig_S7_timeaxis.csv]

0.000000000000000000e+00
6.994129999999999514e-01
1.401521999999999935e+00
2.099083999999999950e+00
2.799462000000000117e+00
3.498593000000000064e+00
4.199252999999999680e+00
4.898464999999999847e+00
5.598762999999999934e+00
6.299422999999999995e+00
6.999197999999999809e+00
7.699093999999999660e+00
8.399432000000000897e+00
9.099408000000000385e+00
9.799101999999999535e+00
1.049939999999999962e+01
1.119945700000000066e+01
1.189923199999999959e+01
1.259928799999999960e+01
1.329894299999999951e+01
1.399851600000000040e+01
1.469841199999999937e+01
1.539846900000000041e+01
1.609892699999999977e+01
1.679902399999999929e+01
1.749924199999999885e+01
1.819889600000000129e+01
1.889822799999999958e+01
1.959896900000000031e+01
2.029898499999999828e+01
2.099912199999999984e+01
2.169865599999999972e+01
2.239891300000000030e+01
2.309832600000000014e+01
2.379890599999999878e+01
2.449827799999999911e+01
2.519885800000000131e+01
2.589923599999999837e+01
2.659796499999999853e+01
2.729838399999999865e+01
2.799908399999999986e+01
2.869885899999999879e+01
2.939875500000000130e+01
3.009832799999999864e+01
3.079806299999999908e+01
3.149896499999999833e+01
3.219865899999999925e+01
3.289803200000000061e+01
3.359897300000000087e+01
3.429894900000000035e+01
3.499816100000000318e+01
3.569890199999999680e+01
3.639875700000000336e+01
3.709901500000000141e+01
3.779870900000000233e+01
3.849828300000000070e+01
3.919817799999999863e+01
3.989871800000000235e+01
4.059821099999999916e+01
4.129818699999999865e+01
4.199880699999999933e+01
4.269894399999999735e+01
