# Supplementary material for: Clocked stepping of an artificial protein walker along a DNA track
Source: Nat Nanotechnol. 2026 Jul 6;21(7):987–95. doi: 10.1038/s41565-026-02211-3 (PMC13379313; doi:10.1038/s41565-026-02211-3)
Supplement: Supplementary file 3 — Source data for Supplementary single-molecule data—Supplementary Figs. 4–7 and 9–12. [file 41565_2026_2211_MOESM3_ESM.zip › Nilsson_Supplementary_Data_2/Fig_S5_donor.csv]

7.570558050032070163e-01 5.357601026298901559e-01 4.203014753046821483e-01 4.106799230275810508e-01 5.574085952533681665e-01 3.288967286722259686e-01 3.313021167415016732e-01 8.364336112892880593e-01 7.137588197562546588e-01 1.893842206542650786e-01 8.508659397049388451e-01 8.965683130211670182e-01 6.031109685695962286e-01 6.223540731237966472e-01 5.429762668377156043e-01 7.498396407953815679e-01…
6.847278830016775286e-01 8.993047230879877008e-01 7.386717813473986372e-01 8.093982258451202227e-01 6.032126588348111218e-01 5.468712538959481506e-01 5.804363461999515472e-01 8.369695516662662982e-01 7.170942220091099939e-01 1.000000000000000000e+00 7.518580676096853210e-01 6.739391033325335956e-01 7.015104291536796710e-01 6.943179093742504193e-01 8.213857588108359753e-01 5.744425797170941150e-01…
7.707582198783832217e-01 7.110262067481030179e-01 7.465425388796208539e-01 8.530915352741753610e-01 6.698595490502072813e-01 7.158693429478554249e-01 7.077974492816012653e-01 9.321960932034656366e-01 7.570360006457511615e-01 8.966797610719472456e-01 7.029543130818488583e-01 6.399935424850669019e-01 7.804444922778880356e-01 7.521928644459987545e-01 6.787386320830864905e-01 7.780229241780117766e-01…
4.115146362200904351e-01 6.119276084051989972e-01 5.317624195311561053e-01 4.625288473217539775e-01 2.566500668043243394e-01 3.860075306692580255e-01 4.989675695372285391e-01 5.754888861897244912e-01 5.590914611927613187e-01 4.935017612049074631e-01 6.866269889469208687e-01 7.522166889347747798e-01 6.902708611684691409e-01 4.242681889955066676e-01 5.153649945341917116e-01 5.754888861897244912e-01…
6.492638871706050141e-01 4.841024372139053344e-01 5.731782753927996410e-01 4.674007175553630544e-01 6.771000866015087771e-01 7.216380056909562635e-01 7.253494989484097211e-01 6.548311270567857001e-01 6.882345663738703712e-01 5.676110355066188440e-01 7.587529382654956134e-01 6.622541135716931704e-01 5.583323023629840343e-01 1.000000000000000000e+00 7.810218978102186904e-01 9.127799084498323667e-01…
2.596301095535402115e-01 5.962421957827773733e-01 6.731063729532338336e-01 7.853104016963123879e-01 5.458829072917894543e-01 4.769701967251738228e-01 5.379314406879492916e-01 5.715042996819412746e-01 8.789610083637647842e-01 6.068441512545649230e-01 8.038638237719399893e-01 7.773589350924723362e-01 7.190481799976441435e-01 6.554364471669219538e-01 3.568147013782543842e-01 5.317469666627401281e-01…
7.149766799101742176e-01 7.227500431853517426e-01 8.626705821385386441e-01 9.170841250647776555e-01 5.655553636206600565e-01 7.426153048885814068e-01 7.849369493867676129e-01 7.978925548453964511e-01 8.756261875971668163e-01 9.455864570737603225e-01 9.861806875107963499e-01 8.669891172914144795e-01 8.160304024874759365e-01 7.426153048885814068e-01 5.845569182933150199e-01 7.287959923993777567e-01…
7.725303292894278862e-01 7.237868284228776705e-01 8.586438474870019544e-01 9.366334488734835428e-01 6.019280762564996889e-01 6.457972270363948608e-01 6.734185441941074046e-01 5.743067590987870341e-01 7.741551126516466041e-01 8.050259965337954737e-01 7.692807625649915604e-01 6.782928942807625594e-01 5.418110918544194465e-01 6.051776429809359037e-01 5.905545927209708834e-01 7.530329289428078221e-01…
8.503700525581887604e-01 1.000000000000000000e+00 3.886088169044301655e-01 4.272229968894133423e-01 1.681862061568165367e-01 3.081626086023809830e-01 3.306875469269549561e-01 3.789552719081838994e-01 2.051914619757590208e-01 4.964067360291748998e-01 3.049447602702994864e-01 1.665772819907752056e-01 2.502413386249058291e-01 3.516035610854876814e-01 5.430655368443630948e-01 2.502413386249058291e-01…
5.343949559453560205e-01 7.623474254304419828e-01 5.962331258588631222e-01 8.387357529706572778e-01 7.635599385660011285e-01 7.659849648371187536e-01 9.502869614420818012e-01 8.605609894107183466e-01 8.920863309352514703e-01 7.417347021259392825e-01 6.883841241613450901e-01 7.635599385660011285e-01 7.514348072104114484e-01 8.047853851750056409e-01 8.945113572063699836e-01 9.126990542397541706e-01…
6.875803548470046378e-01 7.672923630753409885e-01 7.595782977629205179e-01 8.148624325019282466e-01 8.174337876060686625e-01 6.644381589097451135e-01 6.875803548470046378e-01 5.860118282334789708e-01 5.551555669838000862e-01 9.704294163023913233e-01 8.688608896888656563e-01 6.785806119825148475e-01 6.194394445872974941e-01 7.415788120339420475e-01 5.551555669838000862e-01 6.927230650552836932e-01…
1.000000000000000000e+00 4.131710497717892561e-01 9.119756574657683634e-01 8.641599652249515318e-01 8.054770702021306628e-01 8.348185177135407642e-01 8.543794827211482756e-01 3.577483155835686768e-01 8.206911540969356045e-01 5.153227559226259968e-01 6.163877417952621229e-01 7.576613779613130539e-01 5.685720495544452913e-01 5.837861334492502330e-01 4.696805042382096174e-01 5.598782873288417061e-01…
7.138402274603320441e-01 4.221773823718239504e-01 2.474548289461616923e-01 2.458039071815069573e-02 3.877831789415757124e-01 4.015408603136751964e-01 2.983582500229294276e-01 3.286251490415479370e-01 2.983582500229294276e-01 5.005961661927912365e-01 7.823534806933843400e-02 3.244978446299182084e-01 4.386866000183434200e-01 2.350729157112719514e-01 4.108960836467019651e-02 5.542511235439789852e-01…
9.772217803167261296e-01 8.774314845614289426e-01 9.598669462723267154e-01 9.674596861667515979e-01 7.353387808229081557e-01 7.472702292284331138e-01 6.941210499674597134e-01 8.503145563670549967e-01 8.210282739171307353e-01 9.609516234001012069e-01 1.000000000000000000e+00 3.524477547183455517e-01 8.145202111504810105e-01 7.722178031672574106e-01 6.203630052787620919e-01 7.602863547617324524e-01…
6.463654223968560153e-01 1.984282907662083817e-01 6.070726915520628930e-01 5.461689587426326042e-01 5.618860510805500086e-01 4.086444007858545668e-01 4.557956777996068354e-01 6.070726915520621159e-01 6.051080550098226762e-01 5.893909626719052719e-01 5.540275049115909178e-01 6.856581532416500258e-01 4.145383104125734963e-01 4.282907662082515166e-01 4.066797642436144611e-01 3.713163064833000515e-01…
5.918576104746318123e-01 4.875204582651392338e-01 8.465630114566287112e-01 7.360883797054009747e-01 9.472176759410827485e-02 5.887888707037648439e-01 6.747135842880531698e-01 4.844517184942722099e-01 7.299509001636670380e-01 5.887888707037648439e-01 8.527004909983638692e-01 7.606382978723403854e-01 4.476268412438625943e-01 4.629705400981998786e-01 4.108019639934541445e-01 6.256137479541744595e-01…
1.000000000000000000e+00 9.464710547184772560e-01 9.241673275178428071e-01 8.327220459952416887e-01 8.966593973037273457e-01 8.163659793814432852e-01 3.123017446471056946e-01 1.829401268834257022e-01 3.033802537668514598e-01 1.264373513084852685e-01 2.297779540047582003e-01 1.695578905630452937e-01 1.420499603489293328e-01 1.264373513084852685e-01 2.706681205392545975e-01 1.888877874702618032e-01…
9.180094110936835028e-01 1.000000000000000000e+00 9.593611863681735796e-01 8.452873235419935405e-01 8.631113646085839530e-01 8.146299729074575335e-01 7.390560387851135005e-01 8.866390988164837283e-01 9.222871809496651085e-01 9.565093397975190648e-01 6.613432197347781649e-01 8.303151290460571987e-01 6.135747896763155129e-01 6.620561813774419324e-01 2.806217025524028741e-01 4.873805789248535913e-01…
9.962113558294607429e-01 9.143766417458073503e-01 9.007375227318648037e-01 8.098100626389168610e-01 9.105879975752675382e-01 8.651242675287937889e-01 8.219337239846431498e-01 7.651040614265506301e-01 6.643261264901998420e-01 7.310062638916950961e-01 8.666397251970093807e-01 8.158718933117802274e-01 7.279753485552634684e-01 9.355930491008284111e-01 8.211759951505356314e-01 9.363507779349364846e-01…
6.807795698924736794e-01 5.917338709677419928e-01 9.512768817204302341e-01 1.801075268817204922e-01 4.153225806451609214e-01 2.254704301075267370e-01 4.186827956989251365e-01 1.969086021505377926e-01 1.000000000000000000e+00 2.153897849462365899e-01 3.363575268817207142e-01 1.263440860215055972e-01 3.363575268817207142e-01 1.532258064516130447e-01 -7.358870967741935887e-02 2.439516129032261449e-0…
9.016246832612907491e-01 1.000000000000000000e+00 8.278431957072593939e-01 9.038604859144436787e-01 7.920703532568189598e-01 6.847518259055002110e-01 2.666567297659860336e-01 3.516172305857806490e-01 4.611715605902515502e-01 4.566999552839472454e-01 4.008048889551348859e-01 2.744820390520198439e-01 5.002981070204206571e-01 4.175734088537781941e-01 3.538530332389328015e-01 5.371888507974367233e-01…
8.605585096493510999e-01 1.000000000000000000e+00 9.815937232737143026e-01 8.689249990703902249e-01 8.443832967686758506e-01 7.780091473617670728e-01 7.094039341092479578e-01 6.034284014427545584e-01 3.903618041869633126e-01 5.420741456884691223e-01 4.539471237868592524e-01 4.896441453166252011e-01 5.532294649165211409e-01 5.047038262744953929e-01 3.831108466887295783e-01 4.924329751236379837e-01…
8.275137530562347576e-01 1.000000000000000000e+00 7.994345965770170981e-01 8.200641809290953876e-01 6.556005501222493814e-01 4.498777506112466851e-01 4.854064792176037146e-01 4.710803789731050628e-01 5.484413202933986486e-01 5.232273838630806528e-01 5.811048288508556814e-01 5.558908924205380186e-01 4.017420537897308797e-01 3.243811124694376824e-01 5.690709046454764941e-01 3.702246332518335792e-01…
8.289368505195844339e-01 7.545963229416464690e-01 5.467625899280573742e-01 8.808952837729817631e-01 8.297362110311747863e-01 8.920863309352514703e-01 7.106314948041564383e-01 7.609912070343725077e-01 8.265387689848122665e-01 6.762589928057550770e-01 8.840927258193441718e-01 8.609112709832130728e-01 7.625899280575537675e-01 8.209432454036771354e-01 8.745003996802556134e-01 9.528377298161470055e-01…
8.988208640131819527e-01 9.189022192472070527e-01 8.246743216106277030e-01 8.802842284125432792e-01 6.447144843210960152e-01 8.200401627104682012e-01 7.420318212244478850e-01 6.439421245044025799e-01 9.243087379640594348e-01 9.822357242160547619e-01 8.810565882292367146e-01 1.000000000000000000e+00 5.134133154832398738e-01 4.307708150970600003e-01 1.527212810874828686e-01 3.751609082951444796e-01…
4.888268156424581679e-01 8.030726256983242717e-01 5.663407821229056172e-01 5.495810055865920640e-01 8.680167597765358067e-01 9.790502793296088635e-01 7.590782122905023188e-01 7.925977653631278708e-01 8.114525139664809927e-01 7.967877094972071195e-01 7.842178770949727040e-01 6.291899441340776944e-01 7.632681564245814565e-01 5.474860335195524952e-01 8.324022346368722403e-01 5.810055865921780471e-01…
8.605887458411691782e-01 7.016490669752641907e-01 8.432301461015477839e-01 7.971213655431798051e-01 5.188413134673801608e-01 7.347388977289166512e-01 1.000000000000000000e+00 8.757775206133373569e-01 9.104947200925792572e-01 8.112252278316218757e-01 7.878996094315060539e-01 6.772385360914222607e-01 9.853536814696950419e-01 9.517213944741793608e-01 7.325690727614639908e-01 4.808693765369594364e-01…
7.138880929966029409e-01 2.319184642462444601e-01 1.870983586427082124e-01 2.104293725185215902e-01 8.579264049772833411e-02 1.625393966681675240e-01 3.606074249928376690e-02 2.067455282223405744e-01 1.649952928656217011e-01 9.316032909009057394e-02 1.981498915312512599e-01 1.392083827923541461e-01 1.085096803241782787e-01 7.044328926364039345e-02 1.281568499038106546e-01 1.699070852605297777e-01…
7.382996399889224515e-01 8.213791193575188387e-01 7.112988091941286894e-01 9.833841041262808558e-01 6.001800055386317112e-01 9.491138188867349612e-01 7.621849903073938393e-01 9.262669620603705134e-01 9.885765715868177761e-01 8.826502353918576071e-01 4.807532539462747723e-01 9.553447798393794876e-01 8.348795347549156087e-01 7.746469122126828921e-01 7.382996399889224515e-01 4.672528385488779468e-01…
3.235158766682009746e-01 6.120570639668652252e-02 3.718361711919004886e-01 6.583064887252646491e-01 4.339622641509433554e-01 4.684767602393006825e-01 6.669351127473546192e-01 9.292452830188684398e-01 2.286010124252189912e-01 4.840082834790611077e-01 8.153474459272894714e-01 1.543948458352508990e-01 6.496778647031759002e-01 7.221583064887258097e-01 7.704786010124252682e-01 6.859180855959502443e-01…
6.800275245140201541e-01 8.142095303629792724e-01 8.228109409943228369e-01 8.056081197316357079e-01 7.918458627214860490e-01 8.004472733528296136e-01 8.425941854464130687e-01 1.000000000000000000e+00 9.062446241183550466e-01 9.148460347496987222e-01 8.365731980044724958e-01 9.105453294340272175e-01 7.264751419232755580e-01 9.604335110958196475e-01 7.866850163426800657e-01 7.583003612592462694e-01…
3.846057336428082007e-01 5.248102377517097628e-01 5.831503669782326371e-01 5.257512075779441352e-01 4.382410137381594906e-01 9.275453233799637598e-01 8.720281036321435586e-01 7.525249357003951367e-01 1.000000000000000000e+00 8.908475001568284535e-01 8.353302804090082523e-01 9.821215733015495886e-01 7.609936641365038223e-01 6.283169186374758519e-01 7.007715952575120921e-01 8.503857976287561016e-01…
5.880681818181817677e-01 5.131714876033058870e-01 9.147727272727269598e-01 7.546487603305781500e-01 7.701446280991738336e-01 4.912190082644626865e-01 4.021177685950409475e-01 6.926652892561981911e-01 6.862086776859507298e-01 3.750000000000001665e-01 8.192148760330577595e-01 8.166322314049589970e-01 3.026859504132231038e-01 6.526342975206613772e-01 8.308367768595038561e-01 6.061466942148762138e-01…
8.785781323322381375e-01 8.381041764429841834e-01 9.489676208352887388e-01 8.979352416705768114e-01 1.000000000000000000e+00 9.454481464101360810e-01 8.425035194744251443e-01 8.125879868606284973e-01 5.213514781792584207e-01 4.597606757390897969e-01 4.439230408259031146e-01 5.380689816987327401e-01 5.776630689816983910e-01 4.799976536837167740e-01 5.160722665415297117e-01 4.975950258094787859e-01…
9.937946013031334624e-01 9.100217188954381475e-01 4.818492088116655414e-01 6.369841762333231516e-01 4.771951597890159436e-01 6.556003723239215430e-01 7.098976109215011654e-01 6.044058330747748009e-01 6.757679180887369297e-01 7.983245423518461337e-01 6.137139311200739966e-01 7.005895128762019697e-01 8.340055848588273646e-01 6.695625193918703921e-01 6.307787775364566141e-01 4.291033198883028588e-01…
1.000000000000000000e+00 9.298846992832654479e-01 8.130258647553746387e-01 3.946712371455282642e-01 8.060143346837013167e-01 4.694608912433777537e-01 6.891555001558112847e-01 5.021813649111867006e-01 4.788095980056085166e-01 4.390775942661263032e-01 3.712994702399500802e-01 5.419133686506698577e-01 9.551262075412866870e-02 3.712994702399500802e-01 5.232159551262074437e-01 6.914926768463687257e-01…
9.257697947214079681e-01 6.989552785923749401e-01 7.349706744867989805e-02 4.501466275659822824e-01 6.370967741935481543e-01 5.477456011730201801e-01 7.924303519061578482e-01 6.810850439882694118e-01 6.096041055718470769e-01 1.000000000000000000e+00 5.353739002932550450e-01 4.556451612903226756e-01 8.776576246334306663e-01 1.793438416422289960e-01 4.556451612903226756e-01 6.137280058651021220e-01…
5.290437890974083457e-01 8.239499553172471291e-01 6.219839142091151407e-01 5.915996425379799195e-01 6.336014298480785456e-01 5.978552278820372656e-01 6.595174262734583293e-01 8.078641644325289528e-01 9.294012511170686164e-01 6.184092940125108795e-01 7.131367292225202492e-01 8.212689901697941552e-01 7.703306523681858753e-01 6.711349419124216231e-01 8.775692582663091601e-01 6.827524575513850280e-01…
4.172661870503590609e-01 1.000000000000000000e+00 8.741007194244597711e-01 2.428057553956831094e-01 2.032374100719424315e-01 3.956834532374103874e-02 3.327338129496404395e-01 5.251798561151078681e-01 3.723021582733810897e-01 5.719424460431653534e-01 6.438848920863311509e-01 6.762589928057550770e-01 5.089928057553958496e-01 4.730215827338129508e-01 1.546762589928059872e-01 3.561151079136691822e-01…
8.321751216122302841e-01 9.843641417651142200e-01 8.790826963168861807e-01 9.239054899235576990e-01 8.113273106323830586e-01 8.196664350243223485e-01 1.000000000000000000e+00 7.571230020847805608e-01 5.413481584433632587e-01 3.922863099374563345e-01 4.339819318971508411e-01 7.185545517720639541e-01 5.267546907574700565e-01 7.717164697706738741e-01 9.030576789437104734e-01 7.842251563585818097e-01…
7.294277276718010850e-01 7.892888498683054976e-01 7.761194029850742027e-01 6.432277117088349705e-01 6.156915954984431005e-01 2.972304254130414547e-01 7.545693989943331736e-01 7.378082847793117072e-01 7.617527336579135167e-01 6.971027216856885422e-01 6.085082608348627575e-01 7.605555112139831264e-01 7.653444009897036882e-01 7.090749461249894470e-01 3.846276638199374043e-01 6.264665974938145032e-01…
6.931009084213103355e-01 1.000000000000000000e+00 8.355020869138225503e-01 8.084949668548981894e-01 7.004664866191996353e-01 7.495703412717892311e-01 5.666584826908909189e-01 6.599558065308126498e-01 7.643014976675669425e-01 7.004664866191996353e-01 6.992388902528846595e-01 8.588264178738027610e-01 6.145347409771663161e-01 6.059415664129629286e-01 6.329486864718881778e-01 6.010311809477045797e-01…
7.257105089226700834e-01 8.041969596827495126e-01 1.000000000000000000e+00 9.909120951751484441e-01 8.413747521480501312e-01 8.265036351619301502e-01 7.794117647058822484e-01 8.570720423000659505e-01 7.273628552544616488e-01 9.818241903502975543e-01 7.347984137475216393e-01 4.497686715135492674e-01 3.778916060806346566e-01 5.117316589557171502e-01 4.365499008592201857e-01 5.009914077990748060e-01…
7.128936836610408889e-01 7.729250043500961453e-01 6.737428223420917073e-01 5.980511571254570891e-01 9.008178179919964501e-01 8.799373586218893761e-01 1.000000000000000000e+00 9.556290238385239943e-01 9.791195406298929260e-01 5.693405254915613334e-01 8.668870715155739815e-01 3.683661040542893783e-01 6.659126500783020264e-01 9.921698277362103191e-01 9.947798851574741752e-01 8.851574734644170883e-01…
1.000000000000000000e+00 7.539136964935593266e-01 9.003523771012654775e-01 7.842412338975219832e-01 7.929062445843685358e-01 6.395355554271848764e-01 6.282710415342844801e-01 7.755762232106754306e-01 8.630928311478253123e-01 7.019236323724798998e-01 7.842412338975219832e-01 8.396973022933394981e-01 5.797469816879444737e-01 3.830512390965286063e-01 2.938016290220090698e-01 3.518572006238810945e-01…
9.669911129919593895e-01 9.289039356749891896e-01 8.451121455776550162e-01 9.212865002115954161e-01 7.359289039356750051e-01 7.892509521794328631e-01 6.648328396106641947e-01 8.057553956834532238e-01 8.616165890816753770e-01 8.641557342361405603e-01 1.000000000000000000e+00 7.194244604316547553e-01 7.156157426999577575e-01 7.143461701227251659e-01 5.429538721963608205e-01 7.333897587812098218e-01…
4.018904823989569164e-01 9.152542372881355970e-01 1.215775749674054551e-01 1.000000000000000000e+00 1.965449804432856939e-01 2.943285528031292508e-01 3.285528031290744222e-01 5.176010430247716121e-01 7.050195567144722508e-01 3.578878748370275531e-01 1.981747066492828557e-01 1.835071707953065956e-01 4.458930899608868903e-01 6.121251629726202070e-01 3.562581486310303913e-01 7.213168187744463111e-01…
7.426721199727340794e-01 7.597137014314935266e-01 6.421267893660533854e-01 6.762099522835723908e-01 8.227675528289024598e-01 6.830265848670764584e-01 6.676891615541920011e-01 4.717109747784599127e-01 5.637355146557601060e-01 9.011588275391957392e-01 7.477845944103617137e-01 4.222903885480578379e-01 5.245398773006134663e-01 6.745057941376960686e-01 7.205180640763468869e-01 4.001363326516699792e-01…
9.368697939500212346e-01 8.027181060938184398e-01 6.501534414730374412e-01 5.002192021043404546e-01 8.027181060938184398e-01 9.197720298114854254e-01 6.975010960105211266e-01 1.000000000000000000e+00 8.303375712406833031e-01 8.066637439719419600e-01 7.514248136782112342e-01 7.185444980271803450e-01 5.646646207803588391e-01 9.210872424375269318e-01 7.921964050854882755e-01 4.870670758439283321e-01…
6.810277226809354767e-01 8.450113012592831430e-01 9.494902901425344988e-01 7.951935052354812683e-01 7.633654688869416782e-01 8.048802989067762592e-01 7.405323123760323423e-01 6.678813598413211317e-01 8.975967526177408562e-01 1.000000000000000000e+00 7.695926933899167599e-01 9.840859818257299274e-01 6.575026523363626252e-01 5.696295954610455237e-01 7.896581945661702573e-01 5.620185432907423007e-01…
1.000000000000000000e+00 8.918316507145667149e-01 9.429657794676806759e-01 5.751933918972077509e-01 1.031860495607714034e-01 7.659630260915173405e-01 9.311655959092699497e-01 8.190638521043669407e-01 6.223941261308519879e-01 7.285957781565496338e-01 7.875966959486045971e-01 5.968270617542950074e-01 7.993968795070152122e-01 7.561295397928422535e-01 8.741313753769507366e-01 5.633932083387970247e-01…
6.532321381837210561e-01 8.351216958911281685e-01 8.364302538602456094e-01 5.053650876733837283e-01 7.422140800837471186e-01 8.076419785396491413e-01 4.857367181366136211e-01 7.500654278984562051e-01 9.188694059146819137e-01 1.000000000000000000e+00 7.343627322690391424e-01 6.964145511646162579e-01 9.280293116985083302e-01 7.906307249411147486e-01 7.173514786705047497e-01 6.728605077204921070e-01…
9.069358273914249757e-01 8.791554773590144478e-01 7.576164459672189988e-01 7.395592184461522445e-01 8.742939161033430606e-01 8.374849523103991000e-01 5.645430132419669844e-01 9.854153162329842841e-01 9.701361237151586714e-01 9.652745624594868401e-01 8.562366885822763063e-01 8.708213723492914671e-01 8.722103898509118158e-01 6.062135382905822212e-01 5.298175757014537135e-01 1.000000000000000000e+00…
5.948616600790510578e-01 5.790513833992099180e-01 4.980237154150193302e-01 5.889328063241104916e-01 4.031620553359682169e-01 3.913043478260870289e-01 2.252964426877472615e-01 6.620553359683798433e-01 5.474308300395263061e-01 7.292490118577071856e-01 6.225296442687748844e-01 8.636363636363646457e-01 8.893280632411078024e-01 9.802371541501975205e-01 8.102766798418977734e-01 5.632411067193674459e-01…
3.849828332586950896e-01 3.640841916703985714e-01 4.842513808031052025e-01 2.521271831616658243e-01 7.290640394088672149e-01 7.820570234363338757e-01 1.000000000000000000e+00 7.760859829825345058e-01 1.000000000000000000e+00 8.828183310941929429e-01 7.477235408269891082e-01 8.798328108672933690e-01 8.574414091655472303e-01 9.253619943275116499e-01 8.746081504702195586e-01 8.880429914912673084e-01…
6.728672225785754524e-01 6.897049390635019428e-01 5.814624759461193282e-01 7.209749839640792191e-01 7.738935214881336178e-01 7.678800513149451890e-01 7.762989095574084342e-01 9.278383579217442945e-01 7.053399615137906364e-01 7.522450288646564953e-01 6.632456703014752986e-01 6.812860808210386976e-01 6.223540731237968693e-01 1.000000000000000000e+00 8.292174470814619447e-01 8.905548428479794776e-01…
1.000000000000000000e+00 7.150663544106167224e-01 7.462919594067134454e-01 8.985167837626854004e-01 7.775175644028101685e-01 6.448087431693988458e-01 4.672131147540982132e-01 7.521467603434814908e-01 4.984387197501956024e-01 6.760343481654954578e-01 6.701795472287274125e-01 5.550351288056202259e-01 6.194379391100701682e-01 6.311475409836062589e-01 4.067135050741613189e-01 4.769711163153792510e-01…
1.000000000000000000e+00 7.391099968661858366e-01 7.073801316201820955e-01 6.909276089000313537e-01 4.323879661548107323e-01 6.638984644312128092e-01 5.264023816985270443e-01 6.368693199623941537e-01 8.248981510498277769e-01 7.919931056095272925e-01 7.661391413350044921e-01 7.590880601692258089e-01 3.430742713882795614e-01 3.983077405202135046e-01 4.500156690692572736e-01 4.782199937323726169e-01…
4.788236629953442347e-01 6.508459180197567751e-01 6.832065402520730579e-01 6.014533893493810845e-01 6.866129215396846730e-01 3.306460769842169967e-01 6.474395367321451600e-01 7.121607811967751722e-01 6.678778244578175149e-01 5.912342454865449071e-01 8.041330759623034341e-01 8.024298853184970159e-01 8.995117520154420898e-01 6.014533893493810845e-01 7.479277847167030702e-01 1.000000000000000000e+00…
7.376506735996215536e-01 7.967383597258331784e-01 7.092885842590406220e-01 6.490191444103053930e-01 1.000000000000000000e+00 8.900969038052473081e-01 6.832900023635078979e-01 7.187426140392340068e-01 6.608366816355468742e-01 5.993854880642870420e-01 7.116520917040887184e-01 8.215551878988422985e-01 8.617348144646655994e-01 7.329236587095253608e-01 7.518317182699129075e-01 7.589222406050580849e-01…
7.158081705150971530e-01 5.870337477797510362e-01 6.047957371225581857e-01 7.180284191829484630e-01 8.845470692717584127e-01 7.801953818827701559e-01 9.844582593250441604e-01 8.512433392539954236e-01 9.711367673179396309e-01 7.624333925399646716e-01 8.756660746003548379e-01 6.114564831261104505e-01 6.603019538188276139e-01 8.023978685612782602e-01 8.379218472468908940e-01 1.000000000000000000e+00…
9.677624187954869672e-01 8.432081277780492101e-01 1.000000000000000000e+00 9.413862159917942840e-01 7.215845259610218498e-01 9.252674253895377676e-01 9.531089727934354272e-01 9.106139793874862276e-01 7.538221071655353267e-01 6.827528940555858128e-01 7.340399550627657588e-01 7.215845259610218498e-01 7.838616714697407284e-01 6.974063400576367977e-01 4.036047477165048969e-01 6.937429785571241903e-01…
7.993547086106068678e-01 8.346440814680375908e-01 1.000000000000000000e+00 7.751562815083682390e-01 4.686428715466828265e-01 3.960475902399677173e-01 5.099818511796730958e-01 2.770719903206289025e-01 4.797338173018749763e-01 4.131881427707200238e-01 4.726759427303886540e-01 4.565436579955631791e-01 5.069570477918933227e-01 2.196007259528128253e-01 3.758822343214356376e-01 3.778987699132885236e-01…
5.619541484716154001e-01 5.947052401746724115e-01 6.012554585152840581e-01 5.332969432314409453e-01 4.276746724890830298e-01 3.441593886462880891e-01 2.156113537117901047e-01 2.712882096069871851e-01 1.000000000000000000e+00 8.608078602620086173e-01 8.632641921397378182e-01 7.109716157205236975e-01 3.580786026200873384e-01 3.875545851528384711e-01 3.679039301310041976e-01 3.015829694323142740e-01…
9.503437738731855822e-01 9.388846447669979556e-01 9.637127578304051090e-01 8.968678380443091402e-01 6.027501909854851014e-01 8.815889992360579352e-01 8.567608861726507818e-01 9.255156608097784288e-01 7.956455309396487374e-01 1.000000000000000000e+00 8.185637891520241016e-01 8.548510313216189926e-01 4.385026737967914756e-01 4.499618029029792132e-01 4.919786096256686392e-01 3.067226890756299951e-01…
4.702785698618117682e-01 4.011844702785699046e-01 7.203334064487821875e-01 -1.153761789866200177e-01 2.284492213204652733e-01 7.450098705856551540e-01 8.881333625795131415e-01 5.969510857644215740e-01 2.794472472033343591e-01 7.960078964685235459e-01 7.302039921035309300e-01 7.269137968852817933e-01 1.000000000000000000e+00 8.683921912700157675e-01 -2.654090809388023886e-02 3.268260583461295166e-…
8.768973781683490065e-01 1.000000000000000000e+00 7.706805141985618723e-01 8.240612971167113887e-01 8.120778560534533952e-01 8.376788437795044118e-01 6.688212651608687054e-01 8.545646016413682711e-01 7.031374827511073233e-01 6.029123393129492969e-01 6.508461035659814931e-01 8.044520299222890358e-01 7.510712470041395195e-01 7.412666134069285651e-01 6.001888299803904703e-01 6.497566998329578070e-01…
2.709787027486199040e-01 8.440021843334738483e-02 9.353801347005643585e-01 1.326375826709545458e-01 1.572113342636975719e-01 3.164856501425882818e-01 7.670044293428798232e-01 1.854256416479582725e-01 2.946423153934836781e-01 2.500455069473941916e-01 3.210363448819855692e-01 3.137552332989502202e-01 1.000000000000000000e+00 8.880529094108368104e-01 5.218129967841799062e-03 7.438869000667432119e-02…
4.724249312118680710e-01 3.862902261036005314e-01 5.477927981816012037e-01 1.000000000000000000e+00 7.164732623519564081e-01 5.657375284124901427e-01 7.362124656059333416e-01 7.864577102524230590e-01 3.414284005263787392e-01 7.182677353750444027e-01 6.554611795669337271e-01 8.097858595525785352e-01 7.451848307213785327e-01 6.967340590979781423e-01 5.047254456274674617e-01 5.962435698050002619e-01…
8.277634961439594985e-01 8.508997429305914517e-01 8.817480719794341670e-01 7.866323907455020636e-01 8.637532133676085744e-01 1.000000000000000000e+00 5.115681233933161431e-01 8.303341902313617906e-01 7.917737789203085352e-01 8.843187660668383465e-01 5.141388174807203226e-01 8.457583547557849801e-01 5.835475578406170705e-01 3.624678663239075949e-01 3.059125964010279142e-01 4.370179948586118690e-01…
6.460247070003167780e-01 4.963573012353501568e-01 8.004434589800444311e-01 5.533734558124802083e-01 2.374089325308836596e-01 6.056382641748491169e-01 6.840354767184034790e-01 6.151409566043712918e-01 7.624326892619578411e-01 6.602787456445990966e-01 7.006651884700667576e-01 7.434273044029153787e-01 1.000000000000000000e+00 3.158061450744379384e-01 -3.579347481786514934e-02 -1.260690528983216818e-…
4.563481134673645911e-01 6.835582484164143269e-01 1.000000000000000000e+00 1.000000000000000000e+00 8.958964472597081841e-01 7.934453318645001696e-01 8.521068576149826157e-01 7.793996144312865804e-01 8.380611401817684714e-01 9.950426879647480405e-01 7.686587716882405941e-01 3.076287524098043624e-01 2.580556320572847118e-01 1.762599834756264638e-01 1.572569540071607486e-01 2.159184797576426118e-01…
6.431357254290173131e-01 7.377145085803432645e-01 5.251560062402496065e-01 7.299141965678631605e-01 6.489859594383775576e-01 7.367394695787830017e-01 1.000000000000000000e+00 8.771450858034323117e-01 8.439937597503904820e-01 9.912246489859596332e-01 8.420436817472699564e-01 2.609204368174727340e-01 -5.265210608424430831e-03 6.103744149765977928e-02 7.663806552262109051e-02 -1.076443057722308722e-…
1.000000000000000000e+00 8.909895202485647037e-01 7.029859392279736996e-01 8.720311759439677290e-01 7.630206961925324327e-01 7.416925588498601840e-01 6.690189056822372082e-01 9.099478645531623444e-01 7.875085575859703813e-01 7.551213860656167398e-01 2.859023645268313207e-01 3.546263626309967276e-01 4.296698088366948665e-01 2.456158828795620697e-01 2.680499236400032959e-02 -8.741903207119990082e-0…
7.994482173174874973e-01 9.952249575551783689e-01 1.000000000000000000e+00 7.755730050933786757e-01 8.400360780984720277e-01 7.723896434634973662e-01 7.835314091680816162e-01 8.543612054329375871e-01 8.233234295415963189e-01 8.161608658743637612e-01 8.726655348047542837e-01 -4.414261460101878698e-02 -4.732597623089978417e-02 -3.777589134125650117e-02 3.862478777589125473e-02 1.634125636672339316e…
8.393700787401570107e-01 7.291338582677165947e-01 8.377952755905515581e-01 7.133858267716535195e-01 8.425196850393703585e-01 8.881889763779529101e-01 8.393700787401570107e-01 8.157480314960630086e-01 1.000000000000000000e+00 5.433070866141728184e-01 -8.031496062992153628e-02 -1.574803149606312375e-02 -8.188976377952759955e-02 -1.118110236220471176e-01 2.047244094488185479e-02 -3.86392580223873419…
8.397121360811251600e-01 8.658815832515535105e-01 1.000000000000000000e+00 8.544324501144913153e-01 8.277178061280121568e-01 7.214044269981463309e-01 7.737433213390031428e-01 6.243593937411405781e-01 2.678006760440519440e-01 3.375858684985277858e-01 8.515974266710285567e-02 3.882891723912332838e-01 3.332242939701232642e-01 3.833824010467780097e-01 1.609421000981353655e-01 7.196597971867895079e-03…
8.316408337787282168e-01 6.512560128273643389e-01 1.000000000000000000e+00 9.839657936932114657e-01 8.136023516835907410e-01 6.813201496525923551e-01 5.911277391769111933e-01 6.392303580972736876e-01 -1.524585783003738204e-01 2.143238909673970960e-01 -4.422768572955666083e-02 1.389631213254904386e-02 8.605024051309430322e-02 -6.226616782469261008e-02 -7.429182255478324060e-02 -6.82789951897379288…
7.614335971855762386e-01 9.318381706244502904e-01 1.000000000000000000e+00 8.328935795954267585e-01 9.714160070360597921e-01 8.878627968337727827e-01 7.416446789797711547e-01 7.724274406332456433e-01 7.669305189094105524e-01 5.672823218997372768e-02 6.552330694810913625e-02 5.343007915567299371e-02 2.858399296394073096e-03 1.072999120492522385e-01 -6.860158311345640469e-02 5.123131046613903922e-0…
1.000000000000000000e+00 9.265323257766586718e-01 9.643157010915193172e-01 9.664147774979010563e-01 5.172124265323261305e-01 5.864819479429056459e-01 9.265323257766586718e-01 4.269521410579344978e-01 2.317380352644834440e-01 2.737195633921075122e-01 1.603694374475229667e-01 3.891687657430730196e-01 2.170445004198156280e-01 3.366918555835428650e-01 1.519731318219986194e-01 1.498740554156169358e-01…
1.000000000000000000e+00 8.916161938157476374e-01 9.776856869620652590e-01 7.290404845393684274e-01 -5.355435129104223896e-02 1.058335989799169957e-01 3.251514185527602796e-02 9.467644246095023586e-02 -1.211348422059277050e-02 4.048453936882345783e-02 -8.065030283710562797e-02 -4.558495377749421928e-02 1.138029964934650085e-01 7.013069811922007304e-03 -5.833598979917093558e-02 7.87376474338541965…
1.000000000000000000e+00 9.704304019275002968e-01 9.244332493702768216e-01 8.275106779104158816e-01 6.303800240937473820e-01 1.786222757638811498e-01 1.523381885883254294e-01 -3.000766619209319433e-02 2.541890263936043004e-01 2.196911619756873324e-01 3.264702661263828021e-01 3.149709779870769610e-01 4.808892782827730583e-01 2.459752491512430528e-01 3.543971087504104722e-01 2.837586244661046142e-0…
5.407175136032470464e-01 5.005994650926872680e-01 4.521811306833901090e-01 6.375541824218392550e-01 7.191736604260817733e-01 1.000000000000000000e+00 4.853822742783365785e-01 -5.966983307202816667e-02 -1.454394540256389035e-01 -2.646868947708171452e-02 3.855021672968762109e-02 -4.583602324080056356e-02 -1.233053582956744332e-01 1.503274001660058826e-02 -1.125149866273155407e-02 -1.067047864982017…
9.083056478405312495e-01 8.923588039867115240e-01 9.581395348837217218e-01 1.000000000000000000e+00 8.345514950166119661e-01 7.747508305647844429e-01 9.481727574750830057e-01 1.568106312292361915e-01 7.308970099667917719e-03 -5.647840531561427319e-02 -6.046511627906959313e-02 -1.481727574750829612e-01 -1.601328903654481994e-01 1.528239202657782209e-02 -5.049833887043165409e-02 -5.6478405315614273…
7.388781431334623395e-01 5.858976613328646943e-01 1.000000000000000000e+00 5.239141902584840693e-01 1.617724635132776478e-02 -8.405134517320227150e-02 2.277123263583633039e-02 9.398628450852808403e-02 3.991559697555850661e-02 2.672762440654137539e-02 6.892913662739581782e-02 1.506945665553016678e-01 2.350975909970110522e-01 9.266748725162655964e-02 2.219096184279939210e-01 1.441005802707931160e-0…
4.990067047429853075e-01 8.286565681648866422e-01 1.000000000000000000e+00 6.535882791159669525e-01 3.146262726595478454e-01 1.291283834119701102e-02 6.133598212068545191e-02 1.376955550037250731e-01 1.477526694810014918e-02 -7.275887757635966790e-02 -2.254780233424382441e-01 -6.903402036255271157e-02 -6.530916314874575523e-02 1.060342686863669226e-01 1.637695555003724213e-01 -6.34467345418426170…
8.885408319370586838e-01 1.000000000000000000e+00 -1.952356669337801734e-02 5.609382967873600273e-03 -1.078167115902967967e-02 1.061411816128796648e-01 2.855685874553803502e-02 6.570991476651856511e-02 4.931886063961528344e-02 1.872222626939590295e-02 5.478254534858304631e-02 -3.132512566474735232e-03 3.839149122167976463e-02 1.107306767684136141e-02 3.402054345450579442e-02 6.789538865010574797e…
8.346111719605691093e-01 1.000000000000000000e+00 2.190580503833338463e-03 -5.038335158817085213e-02 -2.300109529025215482e-02 -1.226725082146771229e-01 1.095290251916736452e-03 -2.300109529025215482e-02 -1.642935377875132802e-02 -1.204819277108451318e-02 -2.190580503833514797e-02 8.433734939759024440e-02 3.614457831325285780e-02 -9.090909090909078671e-02 -5.914567360350487385e-02 -7.667031763417…
9.948559670781893516e-01 4.821673525377230263e-01 8.148148148148145475e-01 1.000000000000000000e+00 7.136488340192039814e-01 2.558299039780521644e-01 -2.259945130315499651e-01 -9.224965706447177394e-02 -3.511659807956102330e-01 -2.294238683127572398e-01 -1.165980795610420048e-02 -1.371742112482996672e-03 -1.488340192043896559e-01 -2.860082304526751495e-01 -4.801097393690275522e-03 -1.488340192043…
2.424703376939457700e-01 1.000000000000000000e+00 7.581381198661383269e-01 4.706419227258910598e-01 3.017949498022511889e-01 5.801642835412220700e-01 2.744143595984184225e-01 -6.884697292363848309e-01 -5.972010952236084247e-01 -5.880742318223303178e-01 5.984180103437783949e-01 -5.606936416184975513e-01 9.187709157286223782e-02 -2.677213264374862789e-02 -3.918466686948576805e-01 -1.910556738667485…
-1.112908443869295022e-01 -2.180524102232293815e-01 -1.792300226463935386e-01 4.467809770300871786e-01 -1.112908443869295022e-01 -2.908443869297954176e-01 -1.258492397282427178e-01 -4.024587512131991285e-01 6.826269815593645485e-02 1.313490779682948972e-01 3.914590747331002374e-02 -7.809770300873498661e-01 -4.509867356842443553e-01 -1.355548366224521295e-01 -2.471692009058558126e-01 -5.7230669686…
-5.362537764350463476e-01 -3.141993957703935192e-01 -1.850453172205436814e-01 4.833836858006039794e-01 -3.255287009063443926e-01 -6.586102719033236630e-01 -1.737160120845946537e-02 -6.042296072507552518e-02 -2.575528700906340451e-01 -3.051359516616318213e-01 1.000000000000000000e+00 1.000000000000000000e+00 5.196374622356492168e-01 -5.815709969788516176e-01 5.309667673716000902e-01 -1.53323262839…
-6.644518272425214978e-02 -2.657807308970086199e-02 5.215946843853808135e-01 1.727574750830556116e-01 -3.455149501661130551e-01 -1.162790697674417340e-01 9.800664451827123536e-02 -3.156146179401981833e-01 -3.455149501661130551e-01 -1.710963455149495382e-01 1.627906976744173118e-01 -7.142857142857036989e-02 -7.142857142857036989e-02 -2.458471760797338868e-01 -4.601328903654468561e-01 -4.5514950166…
2.000000000000012879e-01 6.650000000000008127e-01 2.600000000000002864e-01 1.000000000000000000e+00 5.400000000000017009e-01 5.250000000000019096e-01 -4.550000000000011258e-01 4.349999999999997757e-01 -3.200000000000015610e-01 -2.950000000000013722e-01 4.499999999999995115e-01 -4.000000000000016737e-02 6.449999999999999067e-01 7.999999999999964084e-02 -2.399999999999998523e-01 -5.0000000000000613…
-1.868686868686875724e-01 -3.299663299663300742e-01 -2.542087542087536622e-01 -1.447811447811441776e-01 -3.411896745230084127e-01 1.217732884399541915e-01 8.529741863075103459e-02 2.356902356902310439e-02 -1.290684624018005079e-02 -1.447811447811441776e-01 -3.131313131313135378e-01 -1.447811447811452323e-01 -1.503928170594833746e-01 -2.233445566778907154e-01 -4.169472502805838254e-01 -3.019079685…
1.000000000000000000e+00 2.152207676946944759e-02 -9.163523408031970519e-02 -8.331484357665867868e-02 -1.415575771022852258e-01 1.812735744397602211e-01 -1.498779676059462385e-01 -1.082760150876417443e-01 4.481917017972055634e-02 -1.109385400490863974e-04 -1.165964055913021602e-01 -7.333037497226509160e-02 -3.672065675615709263e-02 1.553139560683486874e-03 4.814732638118508767e-02 8.2094519636119…
8.309090909090908195e-01 4.463636363636366289e-01 4.354545454545452610e-01 1.000000000000000000e+00 4.681818181818183655e-01 7.790909090909092782e-01 -1.263636363636361504e-01 -1.427272727272722030e-01 -6.363636363636329674e-02 -4.181818181818156011e-02 2.254545454545449079e-01 -3.636363636363779475e-03 9.454545454545451588e-02 2.854545454545454608e-01 4.272727272727303016e-02 1.81818181818179519…
7.750865051903115255e-01 6.574394463667810884e-01 2.387543252595142607e-01 2.941176470588219849e-01 4.532871972318326392e-01 3.702422145328723713e-01 4.567474048442902168e-01 2.664359861591694134e-01 7.785467128027665495e-01 1.000000000000000000e+00 3.564013840830447810e-01 5.916955017301032127e-01 1.903114186851216083e-01 2.076124567474087884e-02 3.737024221453273398e-01 -1.211072664359859746e-0…
-3.880126182965300541e-01 -9.085173501577263888e-01 -1.124079915878023028e+00 1.156677181913891642e-02 -5.667718191377476566e-01 -4.826498422712916514e-01 -3.049421661409103257e-02 2.271293375394317360e-01 -1.619348054679278226e-01 -5.036803364879065548e-01 -6.729758149316626692e-02 -2.986330178759193377e-01 1.219768664563607302e-01 -1.129337539432173854e+00 -1.087276550998947933e+00 5.8990536277…
-3.576843556168159965e-01 -2.129565816678141710e-01 -3.852515506547208313e-01 7.305306685044805903e-02 -8.890420399724316414e-02 -4.645072363886976197e-01 -3.611302549965536568e-01 -1.440385940730540548e-01 4.893177119228087762e-02 -1.026878015161949431e-01 1.316333563059965683e-01 -5.099931082012421762e-02 -6.747070985527219289e-01 2.832529290144724099e-01 -3.507925568573395103e-01 -3.2322536181…
6.410767696909271951e-01 7.401545363908278441e-01 9.289631106679964168e-01 5.251744765702889284e-01 5.831256231306080062e-01 3.382352941176471339e-01 3.326271186440679650e-01 3.531904287138584730e-01 7.121136590229307783e-01 1.000000000000000000e+00 5.700398803589236119e-01 3.232801595214358503e-01 2.559820538384845467e-01 3.307577268195411313e-01 1.363409770687933620e-01 3.887088733798602647e-01…
7.879600292468930123e-01 1.920545941993664352e-01 7.258103826468436104e-01 5.722641969290763742e-01 1.847428710699499932e-01 2.139897635876185367e-01 -3.124543017304421966e-01 -4.221301486717038975e-01 2.754082378747315513e-02 5.357055812819886409e-01 6.965634901291724024e-01 6.526931513526682549e-01 7.506702412868689056e-02 1.481842554228622877e-01 9.524737996587863131e-01 5.064586887643174329e-…
5.224408578377185419e-01 4.063674552288311648e-01 6.915763873535272221e-01 5.589210700862259351e-01 5.158080919743532888e-01 7.380057483970818843e-01 5.589210700862259351e-01 7.877514923723198947e-01 7.678531947822240245e-01 9.734689365465399868e-01 7.778023435772725147e-01 7.280565996020346153e-01 7.380057483970818843e-01 8.441300022109219370e-01 4.328985186822911779e-01 1.000000000000000000e+00…
-3.173241852487139747e-01 -4.562607204116613246e-01 -3.739279588336171800e-01 -2.555746140651780074e-01 4.493996569468243218e-01 -9.605488850771864984e-02 -3.018867924528308988e-01 -4.305317324185241601e-01 -4.459691252144058066e-02 -6.569468267581446419e-01 -5.077186963979394285e-01 -2.864493996569478784e-01 6.861063464837487656e-03 -5.746140651801004973e-01 -1.295025728987989622e+00 -9.55403087…
5.278525574653123442e-01 8.726444398426161930e-01 6.645268171464068230e-01 2.886726030233997542e-01 1.364671774694547479e-01 3.849658314350803412e-01 2.234417063574246076e-01 2.731414371505492822e-01 5.899772209567186732e-01 4.533029612756264703e-01 3.073100020708212088e-01 6.396769517498434032e-01 3.396148270863554725e-02 2.482915717539858069e-01 3.396148270863554725e-02 6.024021536550004940e-01…
2.313377679231332362e-01 1.869918699186981503e-01 -5.691056910569130406e-02 -8.869179600887218060e-03 -1.050997782705098249e+00 5.861049519586096768e-01 1.906873614190685295e-01 -2.823355506282329563e-01 3.458980044345892346e-01 9.926090169992591861e-01 1.463414634146348314e-01 -1.160384331116038198e-01 2.202512934220261509e-01 9.830007390983075410e-02 2.387287509238726346e-01 -2.7346637102735049…
