# Supplementary material for: Clocked stepping of an artificial protein walker along a DNA track
Source: Nat Nanotechnol. 2026 Jul 6;21(7):987–95. doi: 10.1038/s41565-026-02211-3 (PMC13379313; doi:10.1038/s41565-026-02211-3)
Supplement: Supplementary file 3 — Source data for Supplementary single-molecule data—Supplementary Figs. 4–7 and 9–12. [file 41565_2026_2211_MOESM3_ESM.zip › Nilsson_Supplementary_Data_2/Fig_S6_timeaxis.csv]

0.000000000000000000e+00
6.979640000000000288e-01
1.398665000000000047e+00
2.097675000000000178e+00
2.797772000000000148e+00
3.498311000000000170e+00
4.197803999999999647e+00
4.897700000000000387e+00
5.597475000000000200e+00
6.298135000000000261e+00
6.997910000000000075e+00
7.697041000000000466e+00
8.397097999999999729e+00
9.097516000000000602e+00
9.798056000000000765e+00
1.049787099999999995e+01
1.119756500000000088e+01
1.189750100000000010e+01
1.259695400000000021e+01
1.329761399999999938e+01
1.399755000000000038e+01
1.469688200000000045e+01
1.539790499999999973e+01
1.609763900000000092e+01
1.679753499999999988e+01
1.749735000000000085e+01
1.819772800000000146e+01
1.889798599999999951e+01
1.959747899999999987e+01
2.029822000000000060e+01
2.099755199999999888e+01
2.169760899999999992e+01
2.239677999999999969e+01
2.309752100000000041e+01
2.379781900000000050e+01
2.449731200000000086e+01
2.519732799999999884e+01
2.589726399999999984e+01
2.659744200000000092e+01
2.729745799999999889e+01
2.799783599999999950e+01
2.869744999999999990e+01
2.939778799999999848e+01
3.009752299999999892e+01
3.079685500000000076e+01
3.149731399999999937e+01
3.219720999999999833e+01
3.289835300000000018e+01
3.359748400000000146e+01
3.429705799999999982e+01
3.499739600000000195e+01
3.569717099999999732e+01
3.639662400000000275e+01
3.709712300000000340e+01
3.779713900000000137e+01
3.849723600000000090e+01
3.919656899999999666e+01
3.989742999999999995e+01
4.059752699999999948e+01
4.129710000000000036e+01
4.199715700000000140e+01
4.269681099999999674e+01
4.339723000000000042e+01
4.409728599999999687e+01
4.479702100000000087e+01
4.549655400000000327e+01
4.619657099999999872e+01
4.689723099999999789e+01
4.759825299999999970e+01
4.829742399999999947e+01
4.899739999999999895e+01
4.969818099999999816e+01
5.039771499999999804e+01
5.109785200000000316e+01
5.179786800000000113e+01
5.249792500000000217e+01
5.319713600000000042e+01
5.389771600000000262e+01
5.459684699999999680e+01
5.529690399999999784e+01
5.599740299999999849e+01
5.669701700000000244e+01
5.739795800000000270e+01
5.809725099999999998e+01
5.879706600000000094e+01
5.949788699999999864e+01
6.019790299999999661e+01
6.089695400000000092e+01
