# Supplementary material for: Clocked stepping of an artificial protein walker along a DNA track
Source: Nat Nanotechnol. 2026 Jul 6;21(7):987–95. doi: 10.1038/s41565-026-02211-3 (PMC13379313; doi:10.1038/s41565-026-02211-3)
Supplement: Supplementary file 3 — Source data for Supplementary single-molecule data—Supplementary Figs. 4–7 and 9–12. [file 41565_2026_2211_MOESM3_ESM.zip › Nilsson_Supplementary_Data_2/Fig_S12_filtered.csv]

2.011471027915811838e-01
1.667526677462614626e-01
1.439942410424802921e-01
2.172105079076676604e-01
4.037924636778570942e-01
6.091938015078168789e-01
7.583500928386812667e-01
8.553415929288784580e-01
9.041462656587336832e-01
8.740181120462219289e-01
7.351413027141742162e-01
5.411856965898491634e-01
4.066792144667365494e-01
3.648404636175875959e-01
3.375667713093467026e-01
2.716776033566162818e-01
2.084319626084583932e-01
1.790433456095365528e-01
1.793612283569847032e-01
1.901941719632765371e-01
1.965017870789698140e-01
1.963199208973542831e-01
2.101233374079120586e-01
2.741224996582468654e-01
3.863665644505172025e-01
5.118185389844512878e-01
6.037522433768887087e-01
6.358380167871580113e-01
6.395129665088548077e-01
6.049403698954711750e-01
5.308801414782772232e-01
5.081119773845221843e-01
5.684976719743797258e-01
6.138237876855530128e-01
5.251961214256276600e-01
3.317728634522026931e-01
1.743777775261242668e-01
1.172752201179169673e-01
1.218313390857265754e-01
1.268389899149148237e-01
1.108930238571572413e-01
8.897929037947925612e-02
1.040534459475020712e-01
2.230572180429295781e-01
4.401955989022534599e-01
6.408319062844467506e-01
7.341014344049966445e-01
7.241331433913804627e-01
6.729285447560591216e-01
6.423381466904333204e-01
6.296574392788144570e-01
5.912503244317037776e-01
5.638465957765044223e-01
5.995643741017206985e-01
6.226666604782498116e-01
5.349967188697641873e-01
3.555070360150708875e-01
1.993413003874961453e-01
1.403034899781790967e-01
1.470918568193389508e-01
1.538847069490410779e-01
1.276570844849701236e-01
8.497835968406294849e-02
5.521514325385882410e-02
4.959623535064837385e-02
6.731513843750540349e-02
8.020764334476426782e-02
5.632660474305783288e-02
1.869980822638111356e-02
1.210711118226638280e-02
1.357645557881139928e-02
-1.278917993090539391e-02
-4.686698738265286657e-02
-5.322263757652423433e-02
-4.112285856336112683e-02
-3.750405944248846879e-02
-5.045680181550978027e-02
-7.710902095669122658e-02
-8.276592267294033411e-02
-5.448347848915323366e-02
-3.210425512256679520e-02
-2.606941435028431800e-02
-1.677760225678146672e-02
-6.355253435515878513e-05
1.150702844716652504e-02
1.464298125679437332e-02
2.641906095685067624e-02
4.096669894114574051e-02
4.563259337180165798e-02
4.628612882065800960e-02
4.914806729586949918e-02
4.468751251956765147e-02
2.963523055134604720e-02
1.787537995339689989e-02
1.530767725529318286e-02
1.596573791367520909e-02
1.355622595268271557e-02
1.487684501877635859e-02
7.646045670272307027e-03
-2.503354238476100321e-02
-4.569232781626596934e-02
-3.087553734867014288e-02
2.429945693790826200e-03
3.710773879532829056e-02
4.941583704645566288e-02
3.307321568503323456e-02
2.898839190613716060e-03
-2.666801484305968487e-02
-4.863221590383502019e-02
-5.743935685271752550e-02
-6.040638623735995749e-02
-7.039114853596049881e-02
-8.219141248984170034e-02
-7.682558191032304307e-02
-5.541125091920696966e-02
-2.678699654893308690e-02
3.262642813705612932e-03
1.818250183822707824e-02
2.171289135279949600e-02
1.786096983472395400e-02
6.101553038305746607e-03
8.950979715291053351e-03
1.326518008959015615e-02
-1.535800671022838348e-03
-3.063223894143179971e-03
1.940050893963615741e-02
1.928265969577333538e-02
-1.364111071674614130e-02
-3.939269099128896168e-02
-4.078198525671445501e-02
-2.773200317307281115e-02
-6.713523488242010076e-03
1.095459072570569015e-02
2.088587522942964708e-02
2.588717769270008906e-02
1.689454051207549268e-02
4.231990694037405382e-03
1.033287543647962853e-02
1.530282887615579124e-03
-3.503010495971074778e-02
