# Supplementary material for: Clocked stepping of an artificial protein walker along a DNA track
Source: Nat Nanotechnol. 2026 Jul 6;21(7):987–95. doi: 10.1038/s41565-026-02211-3 (PMC13379313; doi:10.1038/s41565-026-02211-3)
Supplement: Supplementary file 4 — Excel spreadsheet of molecular masses, SAXS and Guinier plot; unprocessed SDS–PAGE image, mass photometry data output and AFM image. [file 41565_2026_2211_MOESM4_ESM.zip]

Archive with 12 entries (11 files):
- Figure2_SourceData/
- __MACOSX/._Figure2_SourceData
- Figure2_SourceData/~$Figure2B_insert_SourceData.xlsx
- __MACOSX/Figure2_SourceData/._~$Figure2B_insert_SourceData.xlsx
- Figure2_SourceData/Figure2B_SourceData.pdf
- __MACOSX/Figure2_SourceData/._Figure2B_SourceData.pdf
- Figure2_SourceData/Figure2A_SourceData.tif
- __MACOSX/Figure2_SourceData/._Figure2A_SourceData.tif
- Figure2_SourceData/Figure2D_SourceData.tif
- __MACOSX/Figure2_SourceData/._Figure2D_SourceData.tif
- Figure2_SourceData/Figure2_SourceData.xlsx
- __MACOSX/Figure2_SourceData/._Figure2_SourceData.xlsx
