# Supplementary material for: Clocked stepping of an artificial protein walker along a DNA track
Source: Nat Nanotechnol. 2026 Jul 6;21(7):987–95. doi: 10.1038/s41565-026-02211-3 (PMC13379313; doi:10.1038/s41565-026-02211-3)
Supplement: Supplementary file 4 — Excel spreadsheet of molecular masses, SAXS and Guinier plot; unprocessed SDS–PAGE image, mass photometry data output and AFM image. [file 41565_2026_2211_MOESM4_ESM.zip › Figure2_SourceData/Figure2_SourceData.xlsx]

## Sheet: Fig 2B inset. TW masses
		Observed Mass (kDa)
	Protein	Replicate 1	Replicate 2	Replicate 3	Replicate 4	Average	SEM	Theoretical Mass (kDa)
	TW1	53	55	60	54	55.5	1.55456	59
	TW2	67	71	79	69	71.5	2.62996	74
	TW	134	132	134	132	133	0.57735	133

## Sheet: Fig 2C. SAXS intensity
		Observed I(q) (cm-1)		Fitted I(q) (cm-1)
	q (Å-1)	Mean	SEM	Model 1 & 2	Residual
	0.00470691	0.182299	0.0209499	0.0596423	11.7095
	0.00505557	0.0529665	0.00758443	0.0593377	-1.68009
	0.00540423	0.0610469	0.0035197	0.0589812	1.17382
	0.00575289	0.0589556	0.00197279	0.0586248	0.335373
	0.00610155	0.0593696	0.0015887	0.0582518	1.40719
	0.00645021	0.0581849	0.00130505	0.0578391	0.529941
	0.00679887	0.0579531	0.00117656	0.0574264	0.895322
	0.00714753	0.0572831	0.00107916	0.0569857	0.551095
	0.00749619	0.0564935	0.00097787	0.0565071	-0.0278156
	0.00784485	0.0559854	0.00092766	0.0560288	-0.0935688
	0.00819351	0.0560978	0.00084924	0.0555493	1.29156
	0.00854217	0.0546945	0.0008305	0.0550691	-0.902179
	0.00889083	0.0542461	0.00078075	0.0545888	-0.877797
	0.00923949	0.0539809	0.0007587	0.0540587	-0.205035
	0.00958815	0.0544082	0.00073162	0.0535057	2.46729
	0.0099368	0.053029	0.00070564	0.0529527	0.216258
	0.0102855	0.0525514	0.00068614	0.052383	0.490978
	0.0106341	0.0519116	0.00065625	0.0518098	0.310065
	0.0109828	0.0516417	0.00065376	0.0512362	1.24043
	0.0113314	0.0507278	0.00061933	0.0506373	0.292477
	0.0116801	0.0501282	0.0006132	0.0500369	0.29775
	0.0120288	0.0492674	0.00059924	0.0494353	-0.560176
	0.0123774	0.04889	0.00058411	0.0488213	0.235435
	0.0127261	0.0479547	0.00056171	0.048207	-0.898079
	0.0130747	0.0470914	0.00055584	0.0475947	-1.81095
	0.0134234	0.046497	0.00054666	0.0469895	-1.80181
	0.013772	0.0462521	0.00053737	0.0463841	-0.491356
	0.0141207	0.0455626	0.00052341	0.0457487	-0.711259
	0.0144694	0.0454969	0.00052347	0.0450564	1.68281
	0.014818	0.044197	0.00049863	0.044364	-0.669595
	0.0151667	0.0434324	0.00049926	0.0436856	-1.01426
	0.0155153	0.0430704	0.00049669	0.0430221	0.194488
	0.015864	0.042311	0.00048613	0.0423588	-0.196573
	0.0162126	0.0417267	0.00047245	0.0417139	0.0543973
	0.0165613	0.0410054	0.00045323	0.0410806	-0.332105
	0.01691	0.0400935	0.00045682	0.0404473	-1.54927
	0.0172586	0.039501	0.00044197	0.0397305	-1.03858
	0.0176073	0.0386757	0.00044669	0.0389846	-1.38297
	0.0179559	0.038237	0.00043199	0.0382387	-0.00782426
	0.0183046	0.0374205	0.00041977	0.0376688	-1.18336
	0.0186532	0.0371292	0.00041326	0.0371283	0.00416203
	0.0190019	0.0368465	0.00040398	0.0365833	1.30318
	0.0193506	0.0361567	0.00039804	0.0359026	1.27676
	0.0196992	0.0356734	0.00038819	0.0352222	2.32438
	0.0200479	0.0349456	0.00038565	0.0345544	2.02909
	0.0203965	0.0340775	0.00038691	0.0339683	0.564627
	0.0207452	0.0335887	0.00036782	0.0333821	1.12348
	0.0210938	0.0327735	0.0003742	0.0327985	-0.133725
	0.0214425	0.0322549	0.00036538	0.0322214	0.182988
	0.0217911	0.0320488	0.00036644	0.0316447	2.20554
	0.0221398	0.0310278	0.00035621	0.0310696	-0.235086
	0.0224885	0.0305492	0.00034141	0.0304977	0.301807
	0.0228371	0.0298554	0.00035186	0.0299256	-0.399136
	0.0231858	0.0292306	0.00033453	0.0293627	-0.790064
	0.0235344	0.0287767	0.00033364	0.0288079	-0.187388
	0.0238831	0.0283275	0.00032989	0.0282531	0.450938
	0.0242317	0.027552	0.00032231	0.0277159	-1.01716
	0.0245804	0.0271237	0.00031934	0.0271878	-0.401641
	0.024929	0.0267763	0.00031192	0.0266598	0.747307
	0.0252777	0.025927	0.00030994	0.0261804	-1.63522
	0.0256263	0.0257921	0.00030903	0.0257135	0.508365
	0.025975	0.024955	0.0003041	0.0252466	-1.91779
	0.0263237	0.0246216	0.00030499	0.0247244	-0.674711
	0.0266723	0.0243797	0.00029762	0.0241979	1.22136
	0.027021	0.0237048	0.00029576	0.0236771	0.187584
	0.0273696	0.0231443	0.00028715	0.0232433	-0.689674
	0.0277183	0.0228052	0.00029015	0.0228095	-0.0300534
	0.0280669	0.0227117	0.00028503	0.0223753	2.36024
	0.0284156	0.0220998	0.00028102	0.0219388	1.14547
	0.0287642	0.021378	0.00028225	0.0215025	-0.882338
	0.0291129	0.0212531	0.00027295	0.021075	1.30515
	0.0294615	0.0205065	0.00027424	0.020666	-1.1638
	0.0298102	0.0199592	0.00027019	0.0202572	-2.206
	0.0301588	0.0196808	0.00026967	0.0198625	-1.34794
	0.0305075	0.0192986	0.00026868	0.019485	-1.38745
	0.0308561	0.0193004	0.0002593	0.0191074	1.48808
	0.0312048	0.0186253	0.00025624	0.0187398	-0.894084
	0.0315534	0.0184197	0.00025393	0.0183791	0.320009
	0.0319021	0.0181152	0.0002575	0.0180201	0.738874
	0.0322507	0.017426	0.00026065	0.0176822	-1.96601
	0.0325994	0.0174256	0.0002555	0.0173534	0.565636
	0.032948	0.0170075	0.00026068	0.0170246	-0.131272
	0.0332967	0.0164859	0.00025203	0.0167106	-1.7828
	0.0336453	0.0164125	0.00025447	0.0163992	0.103902
	0.033994	0.0158774	0.00025382	0.0160879	-1.65834
	0.0343426	0.0159071	0.0002538	0.0157667	1.10646
	0.0346913	0.0153149	0.00025284	0.0154453	-1.03124
	0.0350399	0.0151076	0.00024323	0.0151331	-0.20902
	0.0353886	0.0148735	0.00024534	0.014891	-0.142659
	0.0357372	0.0145639	0.00024434	0.014649	-0.696407
	0.0360859	0.0144228	0.00025009	0.0144027	0.160982
	0.0364345	0.0141652	0.00025156	0.0141434	0.173557
	0.0367831	0.0137734	0.0002479	0.0138841	-0.893183
	0.0371318	0.0136263	0.00025017	0.0136292	-0.0231842
	0.0374804	0.0133874	0.00025055	0.0133816	0.0462981
	0.0378291	0.0132375	0.0002527	0.013134	0.818995
	0.0381777	0.012899	0.00025146	0.0129012	-0.0171797
	0.0385264	0.0125636	0.00023998	0.0126824	-0.990082
	0.038875	0.0121637	0.00023833	0.0124637	-2.5171
	0.0392237	0.0121375	0.00023224	0.0122449	-0.924819
	0.0395723	0.0118371	0.00023381	0.012026	-1.6161
	0.0399209	0.0117538	0.00022712	0.0118071	-0.469179
	0.0402696	0.0113162	0.00022943	0.0116061	-2.52652
	0.0406182	0.0113688	0.0002286	0.0114104	-0.36448
	0.0409669	0.0113188	0.0002255	0.0112148	0.922395
	0.0413155	0.0108787	0.00022437	0.011033	-1.37621
	0.0416642	0.0108042	0.00022454	0.0108516	-0.422107
	0.0420128	0.0106586	0.00022374	0.0106704	-0.105569
	0.0423614	0.0103245	0.00022065	0.010495	-1.54598
	0.0427101	0.00995618	0.00021377	0.0103196	-3.39992
	0.0430587	0.0100841	0.00021152	0.0101464	-0.589448
	0.0434074	0.0100362	0.00020937	0.00998434	0.495295
	0.043756	0.00977243	0.00021025	0.00982223	-0.473722
	0.0441046	0.0097263	0.00020536	0.00966302	0.616284
	0.0444533	0.00941035	0.0002017	0.00951052	-0.993257
	0.0448019	0.00948822	0.00020086	0.00935804	1.29623
	0.0451506	0.00923483	0.0001961	0.00921236	0.229169
	0.0454992	0.00899274	0.00019799	0.00907572	-0.838224
	0.0458478	0.00895289	0.00019559	0.00893906	0.141418
	0.0461965	0.00892684	0.00019494	0.00880325	1.26798
	0.0465451	0.00901123	0.00019595	0.00866818	3.5014
	0.0468937	0.00857748	0.00018903	0.00853312	0.469344
	0.0472424	0.00850316	0.00018912	0.00840364	1.05245
	0.047591	0.00839384	0.00018744	0.00827666	1.25032
	0.0479397	0.00821134	0.00018755	0.00814973	0.656998
	0.0482883	0.00794567	0.00018459	0.00803375	-0.954331
	0.0486369	0.00786781	0.000184	0.00792076	-0.575543
	0.0489856	0.00782036	0.00018424	0.00780707	0.144268
	0.0493342	0.00772186	0.00018271	0.00769442	0.300367
	0.0496828	0.00768782	0.00018095	0.00758177	1.17215
	0.0500315	0.00733732	0.00018045	0.0074718	-1.4905
	0.0503801	0.00740129	0.00017943	0.0073885	0.142563
	0.0507287	0.00720258	0.00017842	0.00730518	-1.1501
	0.0510774	0.00736987	0.00017693	0.00721766	1.72057
	0.051426	0.00729608	0.00017551	0.00711521	2.06108
	0.0517746	0.00720244	0.00017431	0.00701278	2.17612
	0.0521233	0.00707746	0.00017488	0.00691602	1.8463
	0.0524719	0.00678702	0.00017237	0.00682964	-0.494518
	0.0528205	0.00689411	0.00017085	0.00674325	1.76599
	0.0531691	0.00671957	0.0001698	0.0066601	0.700471
	0.0535178	0.00664154	0.00016882	0.00658042	0.724085
	0.0538664	0.00662616	0.00016924	0.00650075	1.48204
	0.054215	0.00655317	0.00016874	0.00642188	1.55612
	0.0545637	0.00621533	0.00016653	0.00634354	-1.53978
	0.0549123	0.00643066	0.00016502	0.00626526	2.00461
	0.0552609	0.00632318	0.00016469	0.00619104	1.60471
	0.0556096	0.00608574	0.00016508	0.00611747	-0.38442
	0.0559582	0.00601017	0.00016451	0.00604392	-0.410309
	0.0563068	0.0059508	0.00016316	0.00597516	-0.298603
	0.0566554	0.00594247	0.0001616	0.00590706	0.438243
	0.0570041	0.00588394	0.00015912	0.00583903	0.56448
	0.0573527	0.00583173	0.00016064	0.00577516	0.704308
	0.0577013	0.00563321	0.00015791	0.00571124	-0.988285
	0.0580499	0.00569001	0.00015827	0.00564802	0.530612
	0.0583986	0.00562094	0.00015923	0.00558876	0.404195
	0.0587472	0.00558968	0.00015568	0.00552948	0.773381
	0.0590958	0.0055527	0.00015499	0.00547066	1.05865
	0.0594444	0.00553438	0.00015378	0.00541302	1.57836
	0.0597931	0.00551804	0.00015339	0.00535538	2.12087
	0.0601417	0.00526839	0.00015346	0.00529883	-0.396716
	0.0604903	0.00523701	0.00015449	0.00524388	-0.0889378
	0.0608389	0.00511821	0.00015357	0.00518942	-0.927395
	0.0611875	0.00521228	0.00015121	0.00513578	1.01184
	0.0615362	0.00501288	0.000153	0.00508323	-0.919608
	0.0618848	0.00511834	0.00015503	0.00503068	1.13088
	0.0622334	0.00497209	0.00015598	0.00498167	-0.122836
	0.062582	0.00475627	0.00015571	0.00493437	-2.28759
	0.0629306	0.00474707	0.00015396	0.00488711	-1.81917
	0.0632792	0.00487314	0.00015588	0.00483954	0.431101
	0.0636279	0.00488853	0.00015353	0.00479195	1.25812
	0.0639765	0.00467667	0.00015514	0.0047443	-0.871858
	0.0643251	0.00480961	0.00015239	0.00469922	1.44878
	0.0646737	0.00476618	0.00015127	0.00465428	1.47947
	0.0650223	0.00471533	0.00014969	0.00460949	1.41412
	0.0653709	0.00467936	0.00014739	0.00456678	1.52765
	0.0657196	0.00450465	0.00014748	0.00452404	-0.262951
	0.0660682	0.00449998	0.00014534	0.00448223	0.244255
	0.0664168	0.00459145	0.00014507	0.00444463	2.02413
	0.0667654	0.00450079	0.00014406	0.00440656	1.30821
	0.067114	0.00433577	0.00014192	0.00436875	-0.464769
	0.0674626	0.00420731	0.00014359	0.00433139	-1.72825
	0.0678112	0.00440175	0.00014223	0.00429405	1.51445
	0.0681598	0.00414777	0.0001418	0.00425405	-1.49901
	0.0685085	0.00412418	0.00014103	0.00421095	-1.23052
	0.0688571	0.00416689	0.00014178	0.00416785	-0.0135421
	0.0692057	0.00420098	0.00014197	0.00412864	1.01909
	0.0695543	0.00409258	0.00013862	0.00409215	0.00620401
	0.0699029	0.00404744	0.00013899	0.00405565	-0.118138
	0.0702515	0.00391092	0.00013815	0.00402043	-1.58538
	0.0706001	0.00393161	0.00013805	0.00398569	-0.783484
	0.0709487	0.00404647	0.00013778	0.00395095	1.38656
	0.0712973	0.00392176	0.00013552	0.00391735	0.0650827
	0.0716459	0.00393223	0.0001356	0.00388351	0.718584
	0.0719945	0.00390997	0.00013413	0.00384967	0.899128
	0.0723431	0.00383542	0.00013312	0.0038179	0.263221
	0.0726917	0.00385741	0.00013247	0.00378612	1.07632
	0.0730404	0.00382719	0.00013223	0.00375403	1.10656
	0.073389	0.00373747	0.00013416	0.00371919	0.27251
	0.0737376	0.00369019	0.00013119	0.00368432	0.0894885
	0.0740862	0.003625	0.00013237	0.00365028	-0.38196
	0.0744348	0.0037347	0.00013201	0.00361855	1.75971
	0.0747834	0.0037272	0.0001319	0.00358685	2.12813
	0.075132	0.00372131	0.00013302	0.00355563	2.49105
	0.0754806	0.00350829	0.00013112	0.00352525	-0.258694
	0.0758292	0.00350069	0.00012976	0.00349522	0.0843095
	0.0761778	0.00343625	0.00012831	0.00346605	-0.4645
	0.0765264	0.0034976	0.00012851	0.00343799	0.92771
	0.076875	0.00336028	0.00012942	0.00340996	-0.767733
	0.0772236	0.00336393	0.00012956	0.00338153	-0.271689
	0.0775722	0.00345825	0.00013006	0.00335289	1.62017
	0.0779207	0.00340143	0.00012687	0.00332425	1.21668
	0.0782693	0.00338197	0.00012808	0.00329658	1.33339
	0.0786179	0.00321076	0.00012673	0.0032692	-0.922276
	0.0789665	0.00328917	0.00012685	0.0032418	0.746866
	0.0793151	0.00328731	0.00012601	0.00321448	1.15594
	0.0796637	0.00320038	0.00012592	0.00318715	0.210133
	0.0800123	0.00313858	0.00012845	0.00316025	-0.337408
	0.0803609	0.00310992	0.0001259	0.00313525	-0.402383
	0.0807095	0.00326509	0.0001258	0.00311024	2.46184
	0.0810581	0.00307457	0.00012426	0.00308527	-0.172219
	0.0814067	0.00303897	0.00012411	0.00306041	-0.3455
	0.0817553	0.0029282	0.00012434	0.00303556	-1.72688
	0.0821039	0.00300691	0.00012346	0.00301099	-0.0660943
	0.0824524	0.0029318	0.00012389	0.0029871	-0.892727
	0.082801	0.00294148	0.00012208	0.00296319	-0.355668
	0.0831496	0.00298596	0.00012265	0.00294019	0.746351
	0.0834982	0.00291888	0.00012281	0.00291836	0.00846837
	0.0838468	0.00294884	0.00012177	0.00289653	0.859161
	0.0841954	0.00296256	0.00012228	0.00287265	1.47056
	0.084544	0.00295643	0.00012085	0.00284667	1.81647
	0.0848925	0.00284732	0.00011931	0.00282067	0.446735
	0.0852411	0.00275149	0.00012064	0.0027966	-0.747845
	0.0855897	0.00274768	0.00011933	0.00277338	-0.430738
	0.0859383	0.0028056	0.0001202	0.00275015	0.922629
	0.0862869	0.00279886	0.00011825	0.00272565	1.23822
	0.0866355	0.00268225	0.00011891	0.00270088	-0.313346
	0.086984	0.00274205	0.00011857	0.00267609	1.11259
	0.0873326	0.00266225	0.00011704	0.00265103	0.191729
	0.0876812	0.00267963	0.0001175	0.00262596	0.913532
	0.0880298	0.0026107	0.00011682	0.00260139	0.15939
	0.0883783	0.00261554	0.00011647	0.00257924	0.623336
	0.0887269	0.00256958	0.0001168	0.00255706	0.214384
	0.0890755	0.00245305	0.00011625	0.00253465	-1.40387
	0.0894241	0.00241278	0.00011596	0.00251134	-1.6999
	0.0897726	0.00246857	0.00011575	0.00248804	-0.336415
	0.0901212	0.00254007	0.00011585	0.00246509	1.29443
	0.0904698	0.00247069	0.00011487	0.00244274	0.486637
	0.0908184	0.00231767	0.00011462	0.00242038	-1.79218
	0.0911669	0.00230174	0.00011508	0.00239793	-1.67171
	0.0915155	0.00238278	0.00011455	0.00237532	0.130249
	0.0918641	0.00246212	0.00011526	0.00235297	1.89398
	0.0922127	0.00221562	0.00011406	0.00233087	-2.02087
	0.0925612	0.00230098	0.00011347	0.00230909	-0.142945
	0.0929098	0.00230057	0.00011453	0.00228732	0.23138
	0.0932584	0.00237315	0.00011415	0.00226582	1.88051
	0.0936069	0.00228601	0.00011366	0.00224443	0.731656
	0.0939555	0.00214913	0.00011199	0.00222304	-1.31994
	0.0943041	0.00220318	0.00011254	0.00220152	0.0295006
	0.0946526	0.00231018	0.00011227	0.00217996	2.31976
	0.0950012	0.00211825	0.00011226	0.00215841	-0.715482
	0.0953498	0.00203186	0.00011193	0.00213779	-1.89279
	0.0956983	0.00216548	0.00011001	0.00211693	0.882647
	0.0960469	0.00206428	0.00011126	0.00209619	-0.573611
	0.0963954	0.00202836	0.00011019	0.00207611	-0.866685
	0.096744	0.00205068	0.00011027	0.00205605	-0.0973973
	0.0970926	0.00198568	0.00011019	0.00203613	-0.915691
	0.0974411	0.0019894	0.00010965	0.00201652	-0.494665
	0.0977897	0.00188228	0.00010913	0.00199693	-2.10116
	0.0981382	0.00187208	0.00010868	0.00197775	-1.94461
	0.0984868	0.00185995	0.00010943	0.00195921	-1.81413
	0.0988354	0.0018175	0.00010889	0.00194088	-2.26614
	0.0991839	0.00189255	0.0001089	0.00192262	-0.55225
	0.0995325	0.00195902	0.00010809	0.00190462	1.00657
	0.099881	0.00189199	0.00010779	0.00188662	0.0996382
	0.10023	0.00185977	0.00010849	0.00186821	-0.15559
	0.100578	0.00181832	0.00010591	0.00184959	-0.590501
	0.100927	0.00187663	0.00010775	0.00183096	0.847703
	0.101275	0.00177787	0.00010686	0.00181224	-0.643272
	0.101624	0.00182298	0.00010588	0.00179346	0.557612
	0.101972	0.00175456	0.00010671	0.00177469	-0.377284
	0.102321	0.0018521	0.00010573	0.00175862	1.76828
	0.102669	0.00169296	0.00010594	0.00174258	-0.936757
	0.103018	0.00172745	0.0001059	0.00172649	0.0181303
	0.103367	0.00157476	0.00010523	0.00170965	-2.56372
	0.103715	0.00165044	0.00010581	0.00169279	-0.800492
	0.104064	0.00171303	0.0001041	0.00167593	0.712776
	0.104412	0.00178045	0.00010494	0.00165898	2.31504
	0.104761	0.00162535	0.0001038	0.00164203	-0.321387
	0.105109	0.00155153	0.00010379	0.00162556	-1.42653
	0.105458	0.00156453	0.00010427	0.00161038	-0.879448
	0.105806	0.00149731	0.00010381	0.00159503	-1.88267
	0.106155	0.0015474	0.0001054	0.00158007	-0.619924
	0.106503	0.00168602	0.00010417	0.00156564	2.31122
	0.106852	0.00155127	0.00010518	0.0015512	0.00133105
	0.107201	0.0014511	0.00010544	0.00153666	-1.62291
	0.107549	0.00149943	0.00010547	0.00152203	-0.428558
	0.107898	0.001439	0.00010661	0.00150738	-1.28281
	0.108246	0.00142213	0.00010685	0.00149295	-1.3256
	0.108595	0.0015378	0.00010806	0.00147875	1.09291
	0.108943	0.0015077	0.00010783	0.00146439	0.803302
	0.109292	0.00150102	0.00010881	0.00145047	0.929142
	0.10964	0.00136189	0.00011091	0.00143663	-1.34776
	0.109989	0.00133783	0.00011153	0.00142278	-1.52336
	0.110337	0.00135349	0.00011342	0.00141078	-1.01023
	0.110686	0.00143538	0.00011322	0.00139883	0.645646
	0.111034	0.0014375	0.00011617	0.00138686	0.871826
	0.111383	0.00136769	0.00011484	0.00137457	-0.119819
	0.111731	0.00130305	0.00011459	0.00136245	-1.03674
	0.11208	0.00134684	0.00011443	0.00135027	-0.0599493
	0.112429	0.00148155	0.00011233	0.00133843	2.54821
	0.112777	0.00127591	0.00011181	0.0013266	-0.906717
	0.113126	0.00112015	0.00011019	0.00131475	-3.53208
	0.113474	0.00131215	0.00011009	0.00130287	0.168589
	0.113823	0.00135162	0.00011019	0.00129099	1.10046
	0.114171	0.00130648	0.00010921	0.00127982	0.488234
	0.11452	0.00126223	0.00010912	0.00126952	-0.133614
	0.114868	0.00126182	0.00010898	0.00125908	0.0502845
	0.115217	0.0012601	0.00010789	0.00124854	0.214292
	0.115565	0.00113836	0.00010886	0.00123796	-1.82987
	0.115914	0.00117674	0.00010709	0.00122738	-0.945747
	0.116262	0.00118113	0.00010831	0.00121629	-0.649247
	0.116611	0.00130974	0.00010641	0.00120503	1.96805
	0.116959	0.00119217	0.00010624	0.00119377	-0.0301205
	0.117308	0.00109653	0.00010511	0.00118265	-1.63866
	0.117656	0.00107769	0.00010488	0.00117168	-1.79233
	0.118005	0.00122237	0.00010482	0.00116059	1.17878
	0.118353	0.00111542	0.0001039	0.0011501	-0.667565
	0.118702	0.00114578	0.00010442	0.00113961	0.118177
	0.11905	0.00119034	0.00010321	0.00112912	1.18632
	0.119399	0.00123277	0.00010308	0.00111859	2.21537
	0.119747	0.00101565	0.0001027	0.00110806	-1.79961
	0.120096	0.00100103	0.00010107	0.00109783	-1.9155
	0.120444	0.00107214	0.00010172	0.00108852	-0.322061
	0.120793	0.00102408	0.00010042	0.00107907	-1.0952
	0.121141	0.00098216	0.00010057	0.00106962	-1.73929
	0.12149	0.00100804	0.00010021	0.00106013	-1.03962
	0.121838	0.0011131	0.00010029	0.00105064	1.24559
	0.122187	0.00105183	9.956e-05	0.0010415	0.207513
	0.122535	0.00092596	9.883e-05	0.00103266	-2.15926
	0.122884	0.00092998	9.916e-05	0.00102382	-1.8927
	0.123232	0.00096263	9.854e-05	0.00101511	-1.06515
	0.123581	0.00102573	9.832e-05	0.00100631	0.395037
	0.123929	0.00102098	9.853e-05	0.0009975	0.476606
	0.124278	0.00091085	9.667e-05	0.00098851	-1.6067
	0.124626	0.00096735	9.755e-05	0.00097947	-0.248488
	0.124975	0.00095344	9.738e-05	0.00097043	-0.348942
	0.125323	0.00095999	9.744e-05	0.00096255	-0.0525452
	0.125672	0.00091248	9.669e-05	0.00095488	-0.87703
	0.12602	0.00089983	9.628e-05	0.00094707	-0.981305
	0.126369	0.00090358	9.665e-05	0.00093889	-0.730678
	0.126717	0.00091817	9.651e-05	0.00093071	-0.259869
	0.127066	0.00089673	9.573e-05	0.00092249	-0.53818
	0.127414	0.0008426	9.552e-05	0.00091415	-1.49812
	0.127763	0.00078995	9.541e-05	0.00090581	-2.42868
	0.128111	0.00086248	9.562e-05	0.00089774	-0.737503
	0.12846	0.00096293	9.494e-05	0.00089037	1.52854
	0.128808	0.00094824	9.49e-05	0.0008829	1.37703
	0.129157	0.00083224	9.494e-05	0.00087537	-0.908574
	0.129505	0.00080568	9.469e-05	0.00086776	-1.31123
	0.129854	0.00091336	9.503e-05	0.00086015	1.11986
	0.130202	0.00082241	9.383e-05	0.00085276	-0.646915
	0.130551	0.00089501	9.435e-05	0.00084553	1.04886
	0.130899	0.00081415	9.421e-05	0.00083839	-0.514595
	0.131248	0.00079986	9.432e-05	0.0008315	-0.670908
	0.131596	0.00083943	9.38e-05	0.00082476	0.312793
	0.131945	0.00087261	9.346e-05	0.00081801	1.16841
	0.132293	0.00070863	9.308e-05	0.00081086	-2.1966
	0.132641	0.00069373	9.248e-05	0.00080361	-2.3763
	0.13299	0.00075301	9.321e-05	0.00079636	-0.930158
	0.133338	0.00077193	9.264e-05	0.00078983	-0.386442
	0.133687	0.00077626	9.29e-05	0.00078341	-0.153929
	0.134035	0.00072513	9.313e-05	0.00077691	-1.11199
	0.134384	0.00073177	9.175e-05	0.00077056	-0.845559
	0.134732	0.00080842	9.242e-05	0.00076421	0.956719
	0.135081	0.00073206	9.207e-05	0.00075798	-0.56305
	0.135429	0.00072039	9.273e-05	0.00075214	-0.684784
	0.135778	0.00080407	9.184e-05	0.00074631	1.25784
	0.136126	0.00088802	9.181e-05	0.00074049	3.21381
	0.136475	0.00071649	9.181e-05	0.00073447	-0.391678
	0.136823	0.00063637	9.146e-05	0.00072846	-2.01378
	0.137172	0.00069247	9.209e-05	0.00072263	-0.655011
	0.13752	0.00074044	9.091e-05	0.000717	0.515675
	0.137869	0.00071213	9.128e-05	0.00071136	0.0168712
	0.138217	0.00068908	9.207e-05	0.00070577	-0.36255
	0.138565	0.00071084	9.033e-05	0.00070029	0.233588
	0.138914	0.00077153	9.121e-05	0.00069473	1.68403
	0.139262	0.00060728	9.028e-05	0.00068965	-1.82477
	0.139611	0.0007956	9.064e-05	0.00068471	2.44682
	0.139959	0.00078595	9.07e-05	0.00067977	2.34135
	0.140308	0.00073809	8.938e-05	0.00067445	1.42403
	0.140656	0.00074502	9.029e-05	0.00066906	1.68258
	0.141005	0.0006707	8.922e-05	0.00066376	0.155571
	0.141353	0.00063382	9.025e-05	0.00065895	-0.556898
	0.141702	0.00076554	8.978e-05	0.00065415	2.4814
	0.14205	0.00063837	8.985e-05	0.00064941	-0.245743
	0.142398	0.00065303	8.998e-05	0.00064505	0.177373
	0.142747	0.00062064	8.879e-05	0.0006407	-0.451853
	0.143095	0.00065156	8.906e-05	0.00063631	0.342466
	0.143444	0.00075253	8.868e-05	0.00063193	2.71989
	0.143792	0.00070523	8.893e-05	0.00062748	1.74857
	0.144141	0.00060557	8.918e-05	0.00062319	-0.395156
	0.144489	0.00068125	8.849e-05	0.00061913	1.404
	0.144838	0.00052047	8.851e-05	0.00061508	-2.13784
	0.145186	0.00065526	8.787e-05	0.00061112	1.00467
	0.145534	0.00060073	8.739e-05	0.0006073	-0.150361
	0.145883	0.0006324	8.736e-05	0.00060342	0.663462
	0.146231	0.00056383	8.696e-05	0.00059975	-0.826127
	0.14658	0.0006887	8.833e-05	0.00059619	2.09464
	0.146928	0.00059043	8.702e-05	0.00059263	-0.0505631
	0.147277	0.00058491	8.759e-05	0.00058864	-0.0851695
	0.147625	0.00062592	8.712e-05	0.00058454	0.949954
	0.147973	0.00061211	8.756e-05	0.0005805	0.722019
	0.148322	0.00056309	8.704e-05	0.00057741	-0.329044
	0.14867	0.00055835	8.587e-05	0.0005744	-0.373821
	0.149019	0.00051583	8.665e-05	0.00057136	-1.28171
	0.149367	0.00060408	8.607e-05	0.00056775	0.844197
	0.149716	0.0005236	8.57e-05	0.00056413	-0.945858
	0.150064	0.00056984	8.56e-05	0.00056068	0.214019
	0.150412	0.00060972	8.567e-05	0.00055758	1.21723
	0.150761	0.00052058	8.573e-05	0.0005545	-0.791322
	0.151109	0.0005611	8.585e-05	0.00055136	0.226907
	0.151458	0.00054181	8.503e-05	0.00054812	-0.148418
	0.151806	0.00048177	8.544e-05	0.00054487	-1.47706
	0.152154	0.00056062	8.817e-05	0.00054172	0.428717
	0.152503	0.00057248	8.595e-05	0.00053872	0.785573
	0.152851	0.00050129	8.503e-05	0.00053568	-0.808891
	0.1532	0.00046487	8.457e-05	0.0005327	-1.60411
	0.153548	0.00043524	8.384e-05	0.00052978	-2.25525
	0.153896	0.00049293	8.366e-05	0.00052686	-0.81114
	0.154245	0.00051437	8.416e-05	0.00052383	-0.22481
	0.154593	0.00055491	8.402e-05	0.00052082	0.811473
	0.154942	0.00056569	8.381e-05	0.00051775	1.14402
	0.15529	0.00048703	8.398e-05	0.00051473	-0.659681
	0.155639	0.00049355	8.402e-05	0.00051172	-0.432516
	0.155987	0.00050653	8.393e-05	0.00050871	-0.0519481
	0.156335	0.00054614	8.368e-05	0.000506	0.959369
	0.156684	0.00048419	8.311e-05	0.00050336	-0.461316
	0.157032	0.00045991	8.367e-05	0.00050065	-0.973826
	0.157381	0.00048597	8.364e-05	0.00049787	-0.284553
	0.157729	0.00049173	8.372e-05	0.00049508	-0.0800287
	0.158077	0.00042289	8.328e-05	0.00049232	-1.66739
	0.158426	0.00044341	8.318e-05	0.00048961	-1.11084
	0.158774	0.00044693	8.298e-05	0.00048696	-0.964811
	0.159123	0.00052579	8.34e-05	0.00048427	0.995683
	0.159471	0.00044978	8.259e-05	0.00048163	-0.77128
	0.159819	0.00031967	8.286e-05	0.00047899	-3.84552
	0.160168	0.00042626	8.201e-05	0.00047636	-1.2218
	0.160516	0.00050101	8.296e-05	0.00047374	0.657425
	0.160864	0.00045362	8.304e-05	0.00047116	-0.422447
	0.161213	0.00045695	8.232e-05	0.00046851	-0.280855
	0.161561	0.00045402	8.272e-05	0.00046583	-0.285542
	0.16191	0.00045272	8.254e-05	0.00046315	-0.252726
	0.162258	0.00045907	8.225e-05	0.00046047	-0.0340425
	0.162606	0.00045025	8.228e-05	0.00045778	-0.183033
	0.162955	0.00038331	8.185e-05	0.00045515	-1.75541
	0.163303	0.00040406	8.2e-05	0.00045253	-1.1822
	0.163652	0.00043505	8.195e-05	0.00044992	-0.362904
	0.164	0.0004702	8.19e-05	0.00044731	0.558974
	0.164348	0.00040667	8.157e-05	0.00044469	-0.932205
	0.164697	0.00045328	8.14e-05	0.00044207	0.27543
	0.165045	0.00048131	8.211e-05	0.00043949	1.01863
	0.165393	0.00031439	8.143e-05	0.00043687	-3.00823
	0.165742	0.00039286	8.188e-05	0.00043425	-1.01099
	0.16609	0.00048571	8.144e-05	0.00043172	1.32588
	0.166438	0.00041234	8.089e-05	0.00042946	-0.423291
	0.166787	0.00040185	8.077e-05	0.00042721	-0.627956
	0.167135	0.00032435	8.041e-05	0.00042481	-2.49869
	0.167484	0.00031106	8.112e-05	0.00042207	-2.73693
	0.167832	0.00035086	8.102e-05	0.00041932	-1.68995
	0.16818	0.00042075	8.125e-05	0.00041676	0.0982154
	0.168529	0.00042099	8.065e-05	0.00041436	0.164414
	0.168877	0.00036644	7.959e-05	0.00041196	-1.14386
	0.169225	0.0003781	8.036e-05	0.00040944	-0.77999
	0.169574	0.00040899	8.017e-05	0.00040678	0.0551328
	0.169922	0.00034181	7.961e-05	0.00040412	-1.56538
	0.17027	0.00029947	7.969e-05	0.00040157	-2.56243
	0.170619	0.00040375	7.932e-05	0.00039906	0.118255
	0.170967	0.00026301	7.97e-05	0.00039659	-3.35207
	0.171316	0.00041609	7.906e-05	0.00039404	0.557804
	0.171664	0.0003219	7.971e-05	0.00039147	-1.74558
	0.172012	0.00030551	7.927e-05	0.0003889	-2.10395
	0.17236	0.00034659	7.916e-05	0.00038627	-1.00253
	0.172709	0.00029051	7.954e-05	0.00038363	-2.34146
	0.173057	0.00034979	7.861e-05	0.00038104	-0.795064
	0.173405	0.00045231	7.96e-05	0.0003784	1.85703
	0.173754	0.00033713	7.903e-05	0.00037577	-0.977857
	0.174102	0.00035106	7.865e-05	0.0003732	-0.563001
	0.174451	0.0003784	7.873e-05	0.00037082	0.192557
	0.174799	0.0003697	7.792e-05	0.00036843	0.0325975
	0.175147	0.00035842	7.797e-05	0.00036598	-0.193921
	0.175496	0.00034073	7.794e-05	0.00036335	-0.580446
	0.175844	0.0003574	7.805e-05	0.00036072	-0.0850737
	0.176192	0.00024665	7.793e-05	0.00035809	-2.86
	0.176541	0.00037994	7.806e-05	0.00035546	0.62721
	0.176889	0.00033989	7.82e-05	0.00035286	-0.331714
	0.177237	0.00033632	7.761e-05	0.00035043	-0.363613
	0.177586	0.00032643	7.793e-05	0.00034809	-0.555883
	0.177934	0.00040723	7.74e-05	0.00034576	1.58837
	0.178282	0.00032469	7.777e-05	0.0003432	-0.476019
	0.17863	0.00023594	7.748e-05	0.00034063	-2.70237
	0.178979	0.00030627	7.684e-05	0.00033803	-0.826653
	0.179327	0.00021172	7.629e-05	0.00033571	-3.25049
	0.179675	0.00035224	7.659e-05	0.00033342	0.491448
	0.180024	0.00029764	7.721e-05	0.00033112	-0.867245
	0.180372	0.00031565	7.786e-05	0.00032885	-0.33907
	0.18072	0.00026655	7.819e-05	0.00032662	-1.53651
	0.181069	0.00029562	7.888e-05	0.00032436	-0.728702
	0.181417	0.00029985	7.815e-05	0.00032219	-0.571721
	0.181765	0.00028562	7.84e-05	0.00032001	-0.877296
	0.182114	0.00030795	7.855e-05	0.00031779	-0.250541
	0.182462	0.00038924	7.922e-05	0.00031552	1.86115
	0.18281	0.00030631	7.943e-05	0.00031321	-0.173738
	0.183159	0.00035155	7.85e-05	0.00031086	1.03669
	0.183507	0.00033335	7.898e-05	0.00030848	0.62978
	0.183855	0.00031481	7.93e-05	0.00030609	0.219924
	0.184203	0.00029994	8.031e-05	0.00030383	-0.0968746
	0.184552	0.0003665	8.092e-05	0.00030159	1.6043
	0.1849	0.00029067	8.029e-05	0.00029936	-0.216465
	0.185248	0.0002977	8.104e-05	0.0002972	0.0123396
	0.185597	0.00032789	8.077e-05	0.00029508	0.81243
	0.185945	0.00029585	8.164e-05	0.00029296	0.0707986
	0.186293	0.00024585	8.205e-05	0.00029088	-1.09762
	0.186642	0.0002156	8.207e-05	0.00028878	-1.78336
	0.18699	0.00026409	8.302e-05	0.00028668	-0.544206
	0.187338	0.0003022	8.227e-05	0.00028464	0.426887
	0.187686	0.00030495	8.254e-05	0.00028261	0.541313
	0.188035	0.00025926	8.233e-05	0.0002806	-0.518402
	0.188383	0.00027961	8.284e-05	0.00027847	0.0275229
	0.188731	0.00022289	8.323e-05	0.00027634	-1.28439
	0.18908	0.00024313	8.281e-05	0.00027426	-0.751842
	0.189428	0.00040853	8.367e-05	0.00027232	3.25589
	0.189776	0.00024328	8.304e-05	0.0002704	-0.653179
	0.190124	0.00031481	8.38e-05	0.00026846	1.10621
	0.190473	0.00026524	8.342e-05	0.00026652	-0.0306881
	0.190821	0.00030315	8.267e-05	0.00026457	0.93335
	0.191169	0.00035504	8.239e-05	0.00026269	2.24178
	0.191518	0.00031006	8.151e-05	0.0002609	1.20623
	0.191866	0.00029108	8.176e-05	0.00025909	0.782534
	0.192214	0.00029715	8.111e-05	0.00025728	0.983109
	0.192562	0.00029673	8.146e-05	0.00025548	1.01277
	0.192911	0.00029691	8.207e-05	0.00025368	1.05349
	0.193259	0.00026435	8.119e-05	0.00025204	0.303239
	0.193607	0.00027612	8.156e-05	0.00025042	0.630211
	0.193955	0.00032365	8.109e-05	0.00024879	1.84634
	0.194304	0.0001659	8.116e-05	0.00024712	-2.00148
	0.194652	0.00029706	8.183e-05	0.00024543	1.26188
	0.195	0.00029788	8.069e-05	0.00024377	1.34118
	0.195348	0.00027716	8.101e-05	0.00024203	0.8673
	0.195697	0.00024898	7.991e-05	0.0002403	0.217244
	0.196045	0.00021874	8.055e-05	0.00023859	-0.492862
	0.196393	0.00026756	7.974e-05	0.00023703	0.765739
	0.196741	0.00022822	8.044e-05	0.00023549	-0.180756
	0.19709	0.00029168	8.103e-05	0.00023395	1.4249
	0.197438	0.00024866	8.056e-05	0.00023247	0.401936
	0.197786	0.00022635	8.047e-05	0.00023099	-0.115322
	0.198134	0.00023202	8.014e-05	0.0002295	0.0628899
	0.198483	0.00029154	8.051e-05	0.00022803	1.57769
	0.198831	0.00024499	8.044e-05	0.00022654	0.458727
	0.199179	0.00029357	8.035e-05	0.0002251	1.70429
	0.199527	0.0003095	8.108e-05	0.00022371	2.11618
	0.199876	0.00025704	8.052e-05	0.00022232	0.862394
	0.200224	0.00015833	8.043e-05	0.00022092	-1.55638
	0.200572	0.00025594	8.066e-05	0.00021949	0.903794
	0.20092	0.00024139	7.991e-05	0.00021805	0.584157
	0.201268	0.00024681	8.044e-05	0.00021668	0.74913
	0.201617	0.00018301	7.999e-05	0.00021535	-0.808601
	0.201965	0.00019248	8.076e-05	0.00021399	-0.53269
	0.202313	0.0001927	7.978e-05	0.00021273	-0.502131
	0.202661	0.0001557	7.985e-05	0.00021149	-1.39737
	0.20301	0.00019809	8.075e-05	0.00021023	-0.300681
	0.203358	0.0002682	7.983e-05	0.00020889	1.48591
	0.203706	0.00023266	8.029e-05	0.00020753	0.625981
	0.204054	0.00019132	7.98e-05	0.0002062	-0.372932
	0.204402	0.00015697	8.012e-05	0.00020505	-1.2002
	0.204751	0.00023073	8.03e-05	0.0002039	0.668244
	0.205099	0.0002015	7.971e-05	0.00020275	-0.0313637
	0.205447	0.00023347	7.976e-05	0.00020151	0.801404
	0.205795	0.00029527	7.921e-05	0.00020027	2.39869
	0.206144	0.00021442	7.969e-05	0.00019903	0.386247
	0.206492	0.00021231	8.019e-05	0.00019779	0.36214
	0.20684	0.00028197	8.002e-05	0.00019657	2.13447
	0.207188	0.00021495	7.984e-05	0.00019533	0.491483
	0.207536	0.00021648	7.892e-05	0.00019408	0.567663
	0.207885	0.00014134	7.996e-05	0.00019284	-1.28814
	0.208233	0.00018436	7.963e-05	0.00019172	-0.184855
	0.208581	0.00020657	7.999e-05	0.00019064	0.3983
	0.208929	0.0001896	7.998e-05	0.00018955	0.00125031
	0.209277	0.00021237	7.969e-05	0.00018838	0.602083
	0.209626	0.00021788	7.937e-05	0.0001872	0.773088
	0.209974	0.00016329	7.887e-05	0.00018603	-0.576645
	0.210322	0.00017067	7.946e-05	0.00018484	-0.356658
	0.21067	0.00021313	7.963e-05	0.00018366	0.740173
	0.211018	0.00018197	7.916e-05	0.00018248	-0.0128853
	0.211367	0.00021901	7.943e-05	0.00018143	0.946242
	0.211715	0.00030285	7.882e-05	0.00018037	3.10784
	0.212063	0.00011595	7.917e-05	0.00017929	-1.6001
	0.212411	0.00015771	7.873e-05	0.00017816	-0.519497
	0.212759	0.00024414	7.851e-05	0.00017704	1.70934
	0.213108	0.00024687	7.903e-05	0.00017595	1.79476
	0.213456	0.00019276	7.842e-05	0.0001749	0.455496
	0.213804	0.00022744	7.872e-05	0.00017385	1.36153
	0.214152	0.00019587	7.838e-05	0.00017279	0.588926
	0.2145	0.00020052	7.836e-05	0.00017174	0.734559
	0.214848	0.00015087	7.877e-05	0.00017067	-0.50273
	0.215197	0.00015663	7.886e-05	0.00016961	-0.329191
	0.215545	0.00020963	7.897e-05	0.00016857	1.03989
	0.215893	0.00014748	7.84e-05	0.00016752	-0.511224
	0.216241	0.00021181	7.887e-05	0.00016656	1.14746
	0.216589	0.00010608	7.77e-05	0.0001656	-1.53205
	0.216937	0.00016498	7.812e-05	0.00016465	0.00844854
	0.217285	0.0001309	7.836e-05	0.00016358	-0.834099
	0.217634	0.00019402	7.814e-05	0.00016251	0.806501
	0.217982	0.00014409	7.806e-05	0.00016143	-0.444274
	0.21833	0.00021308	7.776e-05	0.00016042	1.35442
	0.218678	0.00025472	7.774e-05	0.00015942	2.45176
	0.219026	0.00021725	7.846e-05	0.00015843	1.49936
	0.219374	0.0001074	7.845e-05	0.00015757	-1.27903
	0.219723	0.00014422	7.875e-05	0.00015669	-0.316698
	0.220071	0.0002066	7.759e-05	0.0001558	1.30945
	0.220419	0.00018439	7.846e-05	0.00015479	0.754525
	0.220767	0.00015668	7.773e-05	0.00015381	0.0738454
	0.221115	0.00012326	7.837e-05	0.00015283	-0.754625
	0.221463	0.00014797	7.845e-05	0.0001519	-0.100191
	0.221811	0.00014132	7.777e-05	0.00015097	-0.248168
	0.22216	0.0001426	7.797e-05	0.00015009	-0.192125
	0.222508	0.00016857	7.745e-05	0.00014928	0.498128
	0.222856	0.0001985	7.778e-05	0.00014845	1.28696
	0.223204	0.00021669	7.825e-05	0.0001476	1.76588
	0.223552	0.00016941	7.711e-05	0.00014672	0.58851
	0.2239	0.00015236	7.77e-05	0.00014585	0.167568
	0.224248	0.00019918	7.696e-05	0.00014499	1.40826
	0.224597	0.00010854	7.767e-05	0.00014415	-0.916956
	0.224945	0.00028497	7.756e-05	0.0001433	3.65317
	0.225293	0.00018125	7.74e-05	0.00014255	1
	0.225641	0.00020253	7.838e-05	0.0001418	1.54963
	0.225989	0.00017266	7.722e-05	0.00014106	0.818441
	0.226337	0.00010978	7.753e-05	0.00014023	-0.785502
	0.226685	0.00014985	7.703e-05	0.00013942	0.270804
	0.227033	0.00016883	7.76e-05	0.00013861	0.778866
	0.227381	0.00020237	7.772e-05	0.00013793	1.65826
	0.22773	0.00015344	7.701e-05	0.00013725	0.420465
	0.228078	0.00020079	7.777e-05	0.00013655	1.65205
	0.228426	0.000208	7.784e-05	0.00013579	1.85534
	0.228774	0.00016631	7.719e-05	0.00013502	0.810727
	0.229122	0.00015797	7.758e-05	0.00013426	0.61124
	0.22947	0.00012543	7.731e-05	0.00013352	-0.209287
	0.229818	0.00012409	7.775e-05	0.00013279	-0.223794
	0.230166	0.0001107	7.71e-05	0.00013211	-0.555383
	0.230514	9.565e-05	7.711e-05	0.00013147	-0.929062
	0.230862	0.00011064	7.702e-05	0.00013084	-0.524539
	0.231211	0.00010633	7.676e-05	0.00013022	-0.62246
	0.231559	0.00012558	7.831e-05	0.00012959	-0.102414
	0.231907	0.00014411	7.701e-05	0.00012895	0.393715
	0.232255	8.689e-05	7.724e-05	0.00012832	-1.07276
	0.232603	0.00018018	7.686e-05	0.00012771	1.36534
	0.232951	0.00012446	7.658e-05	0.00012708	-0.0684252
	0.233299	0.0002187	7.654e-05	0.00012649	2.40946
	0.233647	0.00021432	7.716e-05	0.00012591	2.2916
	0.233995	0.00017154	7.819e-05	0.00012534	1.18174
	0.234343	0.00020009	7.83e-05	0.00012474	1.92465
	0.234691	0.00013102	7.815e-05	0.00012413	0.176328
	0.23504	8.943e-05	7.852e-05	0.00012354	-0.868823
	0.235388	0.00010867	7.884e-05	0.00012302	-0.364028
	0.235736	0.00010788	7.927e-05	0.0001225	-0.368866
	0.236084	0.00011515	7.923e-05	0.00012197	-0.172157
	0.236432	0.00014641	7.978e-05	0.00012141	0.626723
	0.23678	0.00022116	8.003e-05	0.00012086	2.50656
	0.237128	0.00021286	8.009e-05	0.00012033	2.31065
	0.237476	0.00017051	7.929e-05	0.00011978	1.27961
	0.237824	0.00025853	7.835e-05	0.00011924	3.55558
	0.238172	0.00014169	7.957e-05	0.00011871	0.577605
	0.23852	0.00020876	7.912e-05	0.00011822	2.28868
	0.238868	5.786e-05	7.963e-05	0.00011772	-1.50345
	0.239216	0.00016621	7.978e-05	0.00011729	1.22637
	0.239564	0.00014202	7.977e-05	0.0001169	0.629811
	0.239912	0.00014472	8.027e-05	0.00011652	0.702629
	0.24026	0.000249	8.019e-05	0.00011607	3.31538
	0.240609	7.315e-05	8.045e-05	0.0001156	-1.05531
	0.240956	7.635e-05	7.996e-05	0.00011512	-0.969735
	0.241305	0.00013681	8.061e-05	0.00011468	0.549063
	0.241653	0.00023224	8.097e-05	0.00011422	2.91515
	0.242001	0.00015665	8.022e-05	0.00011377	1.06906
	0.242349	0.0001506	8.058e-05	0.00011341	0.923058
	0.242697	0.0001777	8.051e-05	0.00011305	1.60601
	0.243045	0.00014412	8.101e-05	0.00011268	0.7762
	0.243393	0.00011084	8.1e-05	0.00011223	-0.034321
	0.243741	0.00014504	8.018e-05	0.00011179	0.829384
	0.244089	8.781e-05	8.201e-05	0.00011137	-0.574564
	0.244437	0.00013448	8.09e-05	0.00011099	0.580717
	0.244785	0.00014843	8.095e-05	0.0001106	0.934651
	0.245133	0.00019936	8.12e-05	0.00011024	2.19507
	0.245481	0.0002204	8.157e-05	0.00010994	2.70835
	0.245829	0.00016277	8.189e-05	0.00010963	1.29784
	0.246177	0.00011802	8.087e-05	0.00010928	0.216149
	0.246525	0.0001021	8.152e-05	0.00010889	-0.166585
	0.246873	7.264e-05	8.11e-05	0.00010851	-0.884587
	0.247221	6.2e-05	8.193e-05	0.00010816	-1.12682
	0.247569	6.391e-05	8.215e-05	0.00010783	-1.06926
	0.247917	6.693e-05	8.165e-05	0.00010752	-0.994244
	0.248265	9.306e-05	8.231e-05	0.00010721	-0.343822
	0.248613	9.863e-05	8.185e-05	0.0001069	-0.202077
	0.248961	7.244e-05	8.206e-05	0.00010659	-0.832318
	0.249309	3.713e-05	8.171e-05	0.00010631	-1.69331
	0.249657	5.667e-05	8.168e-05	0.00010602	-1.20837
	0.250005	0.00011684	8.239e-05	0.00010573	0.269693
	0.250353	7.292e-05	8.147e-05	0.00010541	-0.797594
	0.250701	0.00010675	8.236e-05	0.0001051	0.040068
	0.251049	0.00020717	8.212e-05	0.00010479	2.49342
	0.251397	0.00011848	8.252e-05	0.00010452	0.338342
	0.251745	0.00016899	8.289e-05	0.00010426	1.56183
	0.252093	0.00010811	8.176e-05	0.000104	0.100538
	0.252441	0.00010618	8.222e-05	0.00010374	0.059353
	0.252789	8.393e-05	8.216e-05	0.00010347	-0.475657
	0.253137	8.056e-05	8.257e-05	0.00010322	-0.548868
	0.253485	-1.382e-05	8.245e-05	0.00010298	-2.83323
	0.253833	0.00010886	8.221e-05	0.00010273	0.14913
	0.254181	9.547e-05	8.262e-05	0.0001025	-0.170177
	0.254529	9.876e-05	8.192e-05	0.00010227	-0.0856934
	0.254877	0.00010027	8.272e-05	0.00010206	-0.0432785
	0.255225	4.358e-05	8.241e-05	0.00010179	-1.41269
	0.255573	8.488e-05	8.29e-05	0.00010151	-0.401206
	0.255921	5.267e-05	8.335e-05	0.00010123	-1.16521
	0.256269	0.00011704	8.237e-05	0.00010102	0.388977
	0.256617	0.00013452	8.269e-05	0.00010082	0.815092
	0.256965	7.886e-05	8.233e-05	0.00010063	-0.528847
	0.257313	0.0001865	8.24e-05	0.00010042	2.08932
	0.257661	7.381e-05	8.365e-05	0.00010021	-0.631201
	0.258008	0.00014103	8.506e-05	9.999e-05	0.964966
	0.258356	0.00015185	8.514e-05	9.977e-05	1.2234
	0.258704	5.816e-05	8.493e-05	9.955e-05	-0.974685
	0.259052	3.944e-05	8.498e-05	9.933e-05	-1.40951
	0.2594	0.00012898	8.485e-05	9.911e-05	0.704066
	0.259748	0.0001816	8.488e-05	9.89e-05	1.94863
	0.260096	0.00015283	8.606e-05	9.869e-05	1.25819
	0.260444	0.00017745	8.659e-05	9.85e-05	1.82354
	0.260792	5.458e-05	8.637e-05	9.83e-05	-1.01239
	0.26114	7.96e-05	8.667e-05	9.812e-05	-0.427368
	0.261488	7.792e-05	8.701e-05	9.794e-05	-0.460177
	0.261836	3.678e-05	8.762e-05	9.776e-05	-1.39192
	0.262184	0.00016042	8.782e-05	9.758e-05	1.43111
	0.262532	9.046e-05	8.802e-05	9.739e-05	-0.157464
	0.26288	0.00011529	8.82e-05	9.72e-05	0.410204
	0.263228	0.00010804	8.809e-05	9.705e-05	0.249518
	0.263576	5.076e-05	8.824e-05	9.69e-05	-1.04578
	0.263923	0.00022032	8.88e-05	9.677e-05	2.78266
	0.264271	0.00014676	8.762e-05	9.657e-05	1.14563
	0.264619	3.83e-06	8.668e-05	9.636e-05	-2.13498
	0.264967	5.934e-05	8.618e-05	9.616e-05	-0.854491
	0.265315	2.1e-06	8.591e-05	9.603e-05	-2.18671
	0.265663	8.662e-05	8.604e-05	9.592e-05	-0.216178
	0.266011	6.839e-05	8.575e-05	9.581e-05	-0.639533
	0.266359	8.133e-05	8.554e-05	9.566e-05	-0.335048
	0.266707	0.00017923	8.601e-05	9.551e-05	1.94675
	0.267055	0.00010652	8.558e-05	9.537e-05	0.260575
	0.267403	0.00013942	8.56e-05	9.523e-05	1.03248
	0.267751	0.00014556	8.619e-05	9.511e-05	1.17067
	0.268098	9.417e-05	8.596e-05	9.498e-05	-0.018846
	0.268446	8.732e-05	8.606e-05	9.486e-05	-0.175227
	0.268794	7.007e-05	8.596e-05	9.474e-05	-0.573988
	0.269142	0.00010962	8.541e-05	9.463e-05	0.351013
	0.26949	0.00021799	8.52e-05	9.452e-05	2.89836
	0.269838	0.00010842	8.534e-05	9.442e-05	0.328099
	0.270186	7.279e-05	8.555e-05	9.432e-05	-0.503331
	0.270534	0.00012656	8.549e-05	9.424e-05	0.756112
	0.270881	0.00010359	8.581e-05	9.415e-05	0.220021
	0.271229	0.00012578	8.616e-05	9.407e-05	0.736072
	0.271577	5.315e-05	8.592e-05	9.398e-05	-0.950419
	0.271925	5.8e-05	8.552e-05	9.389e-05	-0.839336
	0.272273	-5.49e-06	8.487e-05	9.382e-05	-2.34029
	0.272621	8.427e-05	8.574e-05	9.378e-05	-0.221833
	0.272969	8.874e-05	8.492e-05	9.372e-05	-0.117287
	0.273317	2.433e-05	8.547e-05	9.364e-05	-1.62186
	0.273664	8.719e-05	8.546e-05	9.356e-05	-0.149076
	0.274012	0.00014207	8.582e-05	9.348e-05	1.13237
	0.27436	5.564e-05	8.608e-05	9.345e-05	-0.878485
	0.274708	7.534e-05	8.561e-05	9.342e-05	-0.422381
	0.275056	6.984e-05	8.643e-05	9.339e-05	-0.54495
	0.275404	0.00015349	8.603e-05	9.337e-05	1.39765
	0.275752	0.00012332	8.64e-05	9.335e-05	0.69375
	0.276099	0.00010307	8.559e-05	9.334e-05	0.227363
	0.276447	8.2e-05	8.538e-05	9.334e-05	-0.265636
	0.276795	0.00011664	8.605e-05	9.334e-05	0.541546
	0.277143	0.00013656	8.573e-05	9.333e-05	1.00852
	0.277491	7.565e-05	8.597e-05	9.332e-05	-0.411074
	0.277839	0.00011304	8.579e-05	9.33e-05	0.460193
	0.278187	6.893e-05	8.526e-05	9.331e-05	-0.571898
	0.278535	0.00016832	8.624e-05	9.337e-05	1.73817
	0.278882	0.00017612	8.551e-05	9.342e-05	1.93428
	0.27923	0.00010637	8.602e-05	9.349e-05	0.299465
	0.279578	0.00010859	8.601e-05	9.356e-05	0.349494
	0.279926	0.00011249	8.531e-05	9.364e-05	0.441918
	0.280274	0.00011184	8.544e-05	9.368e-05	0.425094
	0.280621	0.00015733	8.528e-05	9.372e-05	1.49179
	0.280969	9.683e-05	8.691e-05	9.376e-05	0.0706478
	0.281317	0.00010551	8.745e-05	9.386e-05	0.266438
	0.281665	2.168e-05	8.795e-05	9.397e-05	-1.64389
	0.282013	0.00018171	8.866e-05	9.409e-05	1.97654
	0.282361	8.141e-05	8.854e-05	9.419e-05	-0.288683
	0.282708	0.00015964	8.929e-05	9.429e-05	1.46377
	0.283056	0.00012039	8.963e-05	9.439e-05	0.580163
	0.283404	0.00016048	8.981e-05	9.451e-05	1.4691
	0.283752	9.52e-05	9.022e-05	9.462e-05	0.0128575
	0.2841	4.31e-05	8.984e-05	9.475e-05	-1.14982
	0.284447	0.00012392	9.035e-05	9.493e-05	0.641727
	0.284795	0.00013825	8.978e-05	9.512e-05	0.960793
	0.285143	0.00014877	9.069e-05	9.528e-05	1.17962
	0.285491	0.00014334	9.057e-05	9.541e-05	1.05841
	0.285839	7.044e-05	9.123e-05	9.555e-05	-0.550477
	0.286186	0.0001286	9.18e-05	9.572e-05	0.71634
	0.286534	3.723e-05	9.132e-05	9.591e-05	-1.28515
	0.286882	4.18e-05	9.185e-05	9.61e-05	-1.18236
	0.28723	9.565e-05	9.177e-05	9.628e-05	-0.01373
	0.287577	4.214e-05	9.214e-05	9.646e-05	-1.17908
	0.287925	7.885e-05	9.216e-05	9.664e-05	-0.386068
	0.288273	0.00014055	9.23e-05	9.684e-05	0.947129
	0.288621	3.711e-05	9.266e-05	9.704e-05	-1.29355
	0.288969	9.898e-05	9.237e-05	9.724e-05	0.0376746
	0.289316	7.497e-05	9.291e-05	9.744e-05	-0.483694
	0.289664	0.00013218	9.333e-05	9.763e-05	0.740384
	0.290012	7.404e-05	9.352e-05	9.783e-05	-0.508768
	0.29036	0.00015474	9.423e-05	9.807e-05	1.2028
	0.290708	0.00010878	9.321e-05	9.83e-05	0.224869
	0.291055	0.00010898	9.407e-05	9.853e-05	0.222175
	0.291403	0.00016142	9.423e-05	9.874e-05	1.33036
	0.291751	8.39e-06	9.455e-05	9.896e-05	-1.91581
	0.292099	0.00016154	9.501e-05	9.917e-05	1.31291
	0.292446	-4.571e-05	9.538e-05	9.941e-05	-3.04299
	0.292794	5.101e-05	9.57e-05	9.965e-05	-1.01651
	0.293142	8.445e-05	9.454e-05	9.988e-05	-0.326423
	0.29349	9.739e-05	9.508e-05	0.00010011	-0.057215
	0.293837	9.78e-05	9.553e-05	0.00010034	-0.053177
	0.294185	6.477e-05	9.648e-05	0.00010057	-0.742123
	0.294533	7.239e-05	9.666e-05	0.00010081	-0.58804
	0.29488	3.83e-05	9.617e-05	0.00010104	-1.30477
	0.295228	5.571e-05	9.659e-05	0.00010126	-0.943162
	0.295576	5.684e-05	9.602e-05	0.00010146	-0.92939
	0.295924	2.296e-05	9.656e-05	0.00010166	-1.63007
	0.296272	8.818e-05	9.751e-05	0.00010191	-0.281612
	0.296619	0.00015066	9.701e-05	0.00010217	0.999691
	0.296967	0.0001527	9.73e-05	0.00010242	1.0335
	0.297315	-1.377e-05	9.579e-05	0.00010263	-2.43032
	0.297662	8.306e-05	9.559e-05	0.00010282	-0.413432
	0.29801	9.956e-05	9.614e-05	0.00010302	-0.0719784
	0.298358	6.66e-05	9.74e-05	0.00010325	-0.752567
	0.298706	0.00014724	9.741e-05	0.00010348	0.89847
	0.299053	8.905e-05	9.666e-05	0.0001037	-0.303124
	0.299401	0.00013336	9.749e-05	0.00010388	0.60478
	0.299749	0.00011912	9.756e-05	0.00010407	0.308528
	0.300096	0.00010047	9.809e-05	0.00010426	-0.077276
	0.300444	8.87e-05	9.823e-05	0.00010444	-0.320472
	0.300792	2.71e-05	9.715e-05	0.00010463	-1.59609
	0.30114	0.00013728	9.738e-05	0.00010481	0.666872
	0.301487	0.00011583	9.731e-05	0.00010497	0.223204
	0.301835	0.00013744	9.732e-05	0.00010514	0.66379
	0.302183	3.651e-05	9.744e-05	0.0001053	-1.41195
	0.30253	-2.875e-05	9.659e-05	0.00010545	-2.77876
	0.302878	9.456e-05	9.802e-05	0.0001056	-0.22526
	0.303226	5.092e-05	9.758e-05	0.00010572	-1.12318
	0.303573	7.825e-05	9.823e-05	0.00010583	-0.561539
	0.303921	7.509e-05	9.749e-05	0.00010594	-0.632885
	0.304269	-2.936e-05	9.749e-05	0.00010607	-2.77834
	0.304616	9.766e-05	9.727e-05	0.00010619	-0.175388
	0.304964	-4.683e-05	9.726e-05	0.00010632	-3.14929
	0.305312	0.00011048	9.821e-05	0.00010641	0.0828836
	0.305659	0.00018374	9.816e-05	0.00010648	1.57417
	0.306007	0.00011845	9.854e-05	0.00010656	0.241323
	0.306355	0.00012103	9.854e-05	0.00010665	0.291861
	0.306702	7.208e-05	9.805e-05	0.00010673	-0.706782
	0.30705	9.427e-05	9.813e-05	0.00010681	-0.255579
	0.307398	0.00012301	9.818e-05	0.00010686	0.328988
	0.307745	0.00012729	9.902e-05	0.00010691	0.411634
	0.308093	7.809e-05	9.887e-05	0.00010695	-0.583797
	0.308441	3.69e-05	9.83e-05	0.00010698	-1.42584
	0.308788	4.006e-05	9.942e-05	0.000107	-1.34661
	0.309136	5.22e-06	9.879e-05	0.00010702	-2.06094
	0.309484	0.00010633	9.972e-05	0.00010704	-0.0142399
	0.309831	0.00013885	9.936e-05	0.00010706	0.639895
	0.310179	-7.2e-06	9.943e-05	0.00010706	-2.2983
	0.310526	5.841e-05	9.97e-05	0.00010704	-0.975527
	0.310874	0.00012613	9.927e-05	0.00010703	0.384809
	0.311222	0.00015475	0.00010017	0.00010699	0.953579
	0.311569	0.00013662	9.968e-05	0.00010695	0.595305
	0.311917	6.274e-05	9.995e-05	0.0001069	-0.883642
	0.312265	0.0001399	0.00010023	0.00010686	0.659284
	0.312612	4.246e-05	0.00010035	0.00010682	-1.28271
	0.31296	-3.153e-05	0.00010014	0.00010678	-2.76233
	0.313308	-4.113e-05	9.972e-05	0.00010671	-2.9651
	0.313655	1.441e-05	0.00010052	0.00010664	-1.83506
	0.314003	-8.36e-06	0.0001007	0.00010657	-2.28262
	0.31435	5.054e-05	0.00010059	0.00010648	-1.11224
	0.314698	8.617e-05	0.0001017	0.00010638	-0.397444
	0.315046	3.778e-05	0.0001001	0.00010629	-1.36883
	0.315393	8.272e-05	0.00010081	0.00010619	-0.465628
	0.315741	5.232e-05	0.00010129	0.00010608	-1.06151
	0.316088	8.709e-05	0.00010209	0.00010597	-0.36987
	0.316436	8.707e-05	0.00010144	0.00010585	-0.370268
	0.316784	0.0001412	0.00010058	0.00010573	0.705309
	0.317131	4.724e-05	0.00010159	0.0001056	-1.14893
	0.317479	3.59e-05	0.0001016	0.00010546	-1.36929
	0.317826	-6.486e-05	0.00010229	0.00010531	-3.32721
	0.318174	0.0001689	0.00010259	0.00010517	1.24242
	0.318522	0.00011894	0.00010225	0.00010503	0.272078
	0.318869	1.027e-05	0.00010253	0.00010489	-1.8457
	0.319217	0.00010488	0.00010212	0.00010473	0.00293772
	0.319564	0.00011784	0.0001021	0.00010456	0.260137
	0.319912	7.76e-05	0.00010219	0.0001044	-0.524513
	0.320259	0.0001154	0.00010357	0.00010423	0.215699
	0.320607	8.619e-05	0.00010358	0.00010406	-0.345047
	0.320955	7.679e-05	0.00010226	0.00010389	-0.530022
	0.321302	6.339e-05	0.00010335	0.00010371	-0.780261
	0.32165	0.00017232	0.00010289	0.00010352	1.33735
	0.321997	6.885e-05	0.00010333	0.00010334	-0.66757
	0.322345	4.444e-05	0.00010253	0.00010317	-1.14562
	0.322692	4.056e-05	0.00010279	0.000103	-1.2149
	0.32304	2.298e-05	0.00010341	0.00010283	-1.54434
	0.323388	0.00015756	0.00010317	0.00010264	1.06465
	0.323735	0.00011343	0.00010437	0.00010244	0.210597
	0.324083	1.834e-05	0.00010381	0.00010224	-1.61641
	0.32443	7.26e-06	0.00010402	0.00010203	-1.82215
	0.324778	5.221e-05	0.00010431	0.00010181	-0.951011
	0.325125	0.00018009	0.00010335	0.00010161	1.51872
	0.325473	6.923e-05	0.00010389	0.00010143	-0.619886
	0.32582	4.43e-05	0.00010328	0.00010125	-1.10283
	0.326168	8.546e-05	0.00010465	0.00010104	-0.297754
	0.326515	7.832e-05	0.00010426	0.00010082	-0.431613
	0.326863	4.005e-05	0.00010338	0.00010059	-1.17121
	0.327211	0.00015242	0.00010417	0.00010037	0.999328
	0.327558	2.753e-05	0.0001045	0.00010017	-1.39024
	0.327906	0.00012483	0.00010517	9.996e-05	0.472949
	0.328253	0.0001368	0.00010457	9.975e-05	0.708616
	0.328601	0.00017781	0.00010521	9.955e-05	1.48769
	0.328948	9.473e-05	0.00010605	9.934e-05	-0.0869401
	0.329296	2.408e-05	0.00010505	9.911e-05	-1.42846
	0.329643	-3.112e-05	0.00010473	9.887e-05	-2.48238
	0.329991	-5.296e-05	0.00010481	9.864e-05	-2.89285
	0.330338	5.265e-05	0.00010511	9.843e-05	-0.871087
	0.330686	-6.662e-05	0.00010501	9.822e-05	-3.13951
	0.331033	0.0001484	0.00010545	9.801e-05	0.955714
	0.331381	0.0001577	0.00010781	9.78e-05	1.11121
	0.331728	4.754e-05	0.00010918	9.759e-05	-0.916835
	0.332076	5.392e-05	0.00011105	9.738e-05	-0.78271
	0.332423	0.00011993	0.00011202	9.716e-05	0.406535
	0.332771	6.774e-05	0.00011223	9.694e-05	-0.52036
	0.333118	0.00011952	0.00011448	9.673e-05	0.398148
	0.333466	0.00010835	0.0001143	9.653e-05	0.206824
	0.333813	8.181e-05	0.00011571	9.632e-05	-0.250799
	0.334161	0.00015402	0.00011637	9.611e-05	0.995274
	0.334508	0.00011518	0.00011702	9.589e-05	0.329687
	0.334855	0.00017363	0.00011839	9.567e-05	1.317
	0.335203	4.987e-05	0.00011757	9.547e-05	-0.775708
	0.33555	0.00012116	0.00011861	9.528e-05	0.436388
	0.335898	3.613e-05	0.00011852	9.508e-05	-0.994769
	0.336245	0.00016243	0.00012051	9.488e-05	1.12107
	0.336593	0.00028456	0.00012106	9.467e-05	3.13712
	0.33694	0.00011442	0.00012032	9.445e-05	0.331948
	0.337288	0.00010818	0.00012116	9.428e-05	0.229449
	0.337635	1.403e-05	0.00012095	9.411e-05	-1.32418
	0.337983	0.00011321	0.00012109	9.394e-05	0.318276
	0.33833	0.00018786	0.0001175	9.374e-05	1.60204
	0.338678	0.0001303	0.00011497	9.354e-05	0.639471
	0.339025	0.00013028	0.0001156	9.334e-05	0.6391
	0.339372	0.00012553	0.0001152	9.317e-05	0.561806
	0.33972	9.474e-05	0.00011463	9.301e-05	0.0301841
	0.340067	4.113e-05	0.00011313	9.284e-05	-0.91417
	0.340415	3.367e-05	0.00011337	9.268e-05	-1.04102
	0.340762	9.79e-06	0.0001145	9.25e-05	-1.44472
	0.34111	-3.104e-05	0.00011314	9.233e-05	-2.18084
	0.341457	3.475e-05	0.00011211	9.218e-05	-1.02453
	0.341804	0.00015089	0.00011306	9.202e-05	1.04139
	0.342152	0.00021637	0.00011278	9.187e-05	2.20784
	0.342499	0.00018114	0.00011287	9.174e-05	1.58412
	0.342847	8.956e-05	0.00011248	9.16e-05	-0.0362731
	0.343194	7.41e-05	0.00011193	9.146e-05	-0.310194
	0.343541	8.011e-05	0.00011135	9.133e-05	-0.201527
	0.343889	4.086e-05	0.00011282	9.12e-05	-0.892395
	0.344236	0.00012067	0.00011265	9.107e-05	0.525521
	0.344584	5.422e-05	0.00011151	9.094e-05	-0.658596
	0.344931	6.805e-05	0.00011229	9.081e-05	-0.405379
	0.345278	4.638e-05	0.00011246	9.07e-05	-0.788191
	0.345626	0.00015103	0.00011217	9.059e-05	1.07765
	0.345973	6.442e-05	0.00011176	9.048e-05	-0.466357
	0.346321	0.00012806	0.00011229	9.036e-05	0.671476
	0.346668	7.39e-06	0.0001126	9.024e-05	-1.47158
	0.347015	9.629e-05	0.000112	9.011e-05	0.110357
	0.347363	2.831e-05	0.00011114	9.005e-05	-1.11103
	0.34771	3.128e-05	0.00011168	8.998e-05	-1.05122
	0.348058	4.026e-05	0.00011123	8.99e-05	-0.892565
	0.348405	7.92e-05	0.00011196	8.98e-05	-0.189353
	0.348752	7.28e-05	0.00011209	8.97e-05	-0.301543
	0.3491	0.00018129	0.00011077	8.96e-05	1.6555
	0.349447	9.451e-05	0.00011156	8.954e-05	0.0891
	0.349794	5.701e-05	0.0001113	8.947e-05	-0.583288
	0.350142	0.00011068	0.00011063	8.941e-05	0.384525
	0.350489	0.00015053	0.00011084	8.933e-05	1.10429
	0.350836	9.519e-05	0.00011052	8.926e-05	0.107311
	0.351184	0.00015091	0.00011063	8.919e-05	1.11579
	0.351531	0.00014624	0.0001113	8.911e-05	1.02659
	0.351879	0.00012558	0.00010961	8.903e-05	0.66691
	0.352226	0.00015212	0.0001104	8.898e-05	1.14384
	0.352573	0.00017229	0.00011022	8.892e-05	1.51279
	0.352921	5.922e-05	0.00011047	8.887e-05	-0.536797
	0.353268	7.23e-06	0.00011	8.882e-05	-1.48345
	0.353615	1.19e-06	0.00010946	8.875e-05	-1.59985
	0.353963	3.569e-05	0.00011083	8.869e-05	-0.95642
	0.35431	0.00012367	0.00011006	8.863e-05	0.636744
	0.354657	5.041e-05	0.00011119	8.857e-05	-0.686393
	0.355005	0.00010156	0.00011138	8.852e-05	0.234153
	0.355352	1.575e-05	0.00011039	8.847e-05	-1.31751
	0.355699	8.799e-05	0.00011124	8.842e-05	-0.00773103
	0.356047	-1.898e-05	0.00011048	8.838e-05	-1.94352
	0.356394	7.292e-05	0.00011067	8.834e-05	-0.278666
	0.356741	8.7e-06	0.00011041	8.829e-05	-1.44172
	0.357088	-3.972e-05	0.00011029	8.825e-05	-2.32061
	0.357436	7.351e-05	0.00011062	8.819e-05	-0.265413
	0.357783	1.786e-05	0.0001092	8.813e-05	-1.287
	0.35813	1.053e-05	0.00011047	8.807e-05	-1.40382
	0.358478	5.411e-05	0.00011065	8.8e-05	-0.612562
	0.358825	8.096e-05	0.00011081	8.793e-05	-0.125801
	0.359172	3.714e-05	0.00011067	8.787e-05	-0.91678
	0.35952	4.36e-05	0.00010987	8.781e-05	-0.804769
	0.359867	9.625e-05	0.00011086	8.776e-05	0.153166
	0.360214	0.00016401	0.00011036	8.769e-05	1.38311
	0.360561	4.35e-05	0.00010999	8.762e-05	-0.802255
	0.360909	6.288e-05	0.00011018	8.755e-05	-0.447813
	0.361256	6.421e-05	0.00011106	8.748e-05	-0.419053
	0.361603	2.474e-05	0.00011087	8.742e-05	-1.13069
	0.361951	0.00015367	0.00011007	8.735e-05	1.20505
	0.362298	0.00020954	0.00011011	8.727e-05	2.22087
	0.362645	2.353e-05	0.0001103	8.719e-05	-1.15431
	0.362992	0.00013202	0.00011037	8.71e-05	0.813989
	0.36334	0.00015004	0.00011141	8.702e-05	1.13132
	0.363687	-1.35e-05	0.00011057	8.694e-05	-1.81677
	0.364034	3.385e-05	0.00011031	8.685e-05	-0.960928
	0.364381	-1.194e-05	0.00011032	8.677e-05	-1.78952
	0.364729	9.776e-05	0.00011125	8.668e-05	0.199191
	0.365076	0.000161	0.0001109	8.659e-05	1.34193
	0.365423	5.107e-05	0.00011055	8.649e-05	-0.640796
	0.36577	8.991e-05	0.0001105	8.638e-05	0.0638914
	0.366118	0.00017285	0.00011125	8.627e-05	1.55649
	0.366465	0.00013274	0.00011054	8.615e-05	0.842953
	0.366812	7.78e-05	0.00011028	8.602e-05	-0.149075
	0.367159	-5.6e-06	0.00010986	8.591e-05	-1.66594
	0.367507	0.00012804	0.00011063	8.582e-05	0.763265
	0.367854	6.202e-05	0.00011055	8.572e-05	-0.428765
	0.368201	-1.297e-05	0.00011005	8.562e-05	-1.79173
	0.368548	-5.504e-05	0.00011049	8.55e-05	-2.54394
	0.368895	0.00010351	0.00011088	8.538e-05	0.32702
	0.369243	-5.704e-05	0.00011036	8.525e-05	-2.57865
	0.36959	3.653e-05	0.00011029	8.51e-05	-0.880769
	0.369937	8.024e-05	0.00011082	8.496e-05	-0.0851832
	0.370284	6.641e-05	0.00010998	8.482e-05	-0.334788
	0.370632	1.137e-05	0.00010981	8.468e-05	-1.33522
	0.370979	-5.713e-05	0.00011014	8.454e-05	-2.57254
	0.371326	8.861e-05	0.00010916	8.439e-05	0.0773177
	0.371673	5.7e-07	0.00010909	8.425e-05	-1.53415
	0.37202	0.0001307	0.00010947	8.411e-05	0.851192
	0.372368	0.0002176	0.00010976	8.395e-05	2.43531
	0.372715	6.491e-05	0.00010966	8.38e-05	-0.344519
	0.373062	0.00010446	0.0001094	8.365e-05	0.380439
	0.373409	0.00020037	0.0001101	8.35e-05	2.12298
	0.373756	0.00014224	0.00011057	8.334e-05	1.06539
	0.374103	0.00010708	0.00011026	8.318e-05	0.433521
	0.374451	5.038e-05	0.00010928	8.303e-05	-0.597548
	0.374798	0.00010675	0.00011017	8.287e-05	0.433512
	0.375145	3.28e-05	0.0001105	8.271e-05	-0.903348
	0.375492	0.00021744	0.00011047	8.255e-05	2.44211
	0.375839	0.00012807	0.00011032	8.239e-05	0.828136
	0.376186	6.19e-05	0.00011033	8.222e-05	-0.368349
	0.376534	7.581e-05	0.00011005	8.204e-05	-0.113221
	0.376881	9.53e-06	0.00011013	8.186e-05	-1.31354
	0.377228	2.837e-05	0.00011122	8.169e-05	-0.95882
	0.377575	4.845e-05	0.00010982	8.152e-05	-0.602258
	0.377922	8.189e-05	0.00011023	8.136e-05	0.00961626
	0.378269	0.00010923	0.00011044	8.119e-05	0.507787
	0.378617	5.226e-05	0.00011017	8.102e-05	-0.522102
	0.378964	0.00010821	0.00011051	8.085e-05	0.495159
	0.379311	0.00013085	0.0001112	8.068e-05	0.902338
	0.379658	9.206e-05	0.00011115	8.051e-05	0.207827
	0.380005	8.16e-06	0.00011101	8.034e-05	-1.30042
	0.380352	9.193e-05	0.00011049	8.016e-05	0.213051
	0.380699	4.544e-05	0.00011035	7.999e-05	-0.626189
	0.381047	2.652e-05	0.00011071	7.981e-05	-0.962695
	0.381394	8.432e-05	0.00011023	7.964e-05	0.0849134
	0.381741	-2.028e-05	0.00011061	7.947e-05	-1.80363
	0.382088	0.00015174	0.00011046	7.93e-05	1.31161
	0.382435	0.00012817	0.00011019	7.914e-05	0.889917
	0.382782	9.748e-05	0.00011026	7.898e-05	0.33557
	0.383129	0.00010434	0.00011013	7.882e-05	0.463452
	0.383476	0.00015982	0.00011087	7.866e-05	1.46406
	0.383823	8.041e-05	0.00011097	7.85e-05	0.0344237
	0.384171	6.465e-05	0.00010994	7.833e-05	-0.248863
	0.384518	1.302e-05	0.00010936	7.816e-05	-1.19129
	0.384865	9.475e-05	0.000111	7.798e-05	0.302162
	0.385212	0.00016529	0.00010978	7.783e-05	1.59337
	0.385559	0.00011496	0.00010971	7.77e-05	0.679245
	0.385906	0.00017198	0.00010984	7.756e-05	1.71923
	0.386253	9.375e-05	0.00011052	7.741e-05	0.295693
	0.3866	3.67e-05	0.00011182	7.726e-05	-0.725452
	0.386947	9.093e-05	0.00011031	7.711e-05	0.250567
	0.387294	3.491e-05	0.00011007	7.696e-05	-0.764059
	0.387641	4.266e-05	0.00011049	7.683e-05	-0.618518
	0.387988	8.762e-05	0.00010991	7.669e-05	0.19889
	0.388335	1.583e-05	0.0001109	7.656e-05	-1.09522
	0.388682	-2.1e-05	0.00010929	7.644e-05	-1.78315
	0.389029	6.873e-05	0.00011046	7.631e-05	-0.137244
	0.389377	0.00015117	0.00011066	7.62e-05	1.35496
	0.389724	3.972e-05	0.00011038	7.608e-05	-0.658815
	0.390071	0.00011449	0.00011054	7.597e-05	0.696942
	0.390418	0.00018976	0.00010975	7.586e-05	2.07563
	0.390765	0.00015605	0.00011084	7.574e-05	1.44912
	0.391112	2.403e-05	0.00011135	7.563e-05	-0.926807
	0.391459	8.016e-05	0.00010904	7.552e-05	0.0851064
	0.391806	0.00016217	0.00010926	7.542e-05	1.58796
	0.392153	0.00018108	0.00010982	7.532e-05	1.92606
	0.3925	3.297e-05	0.00011089	7.523e-05	-0.762197
	0.392847	0.00010384	0.0001097	7.514e-05	0.523245
	0.393194	0.00014172	0.00011013	7.505e-05	1.21075
	0.393541	6.194e-05	0.00011146	7.497e-05	-0.233806
	0.393888	8.117e-05	0.00011025	7.488e-05	0.114104
	0.394235	3e-05	0.00010965	7.48e-05	-0.817145
	0.394582	-8.086e-05	0.00010957	7.472e-05	-2.83983
	0.394929	8.449e-05	0.00011078	7.464e-05	0.17783
	0.395276	-6.49e-06	0.00011106	7.458e-05	-1.45993
	0.395623	0.0001197	0.00011091	7.452e-05	0.814715
	0.39597	2.82e-06	0.00011016	7.446e-05	-1.30065
	0.396317	5.65e-06	0.00011035	7.44e-05	-1.24604
	0.396664	9.201e-05	0.00011056	7.434e-05	0.319645
	0.397011	2.385e-05	0.00011072	7.429e-05	-0.911127
	0.397358	6.594e-05	0.00011061	7.424e-05	-0.150077
	0.397705	5.262e-05	0.00011003	7.42e-05	-0.392257
	0.398052	0.00010401	0.00010982	7.416e-05	0.543617
	0.398399	8.005e-05	0.0001111	7.411e-05	0.106931
	0.398746	0.00015155	0.00011065	7.407e-05	1.40045
	0.399093	7.781e-05	0.00011003	7.404e-05	0.0685268
	0.39944	0.00011146	0.00011162	7.402e-05	0.670848
	0.399787	9.337e-05	0.00011068	7.4e-05	0.350018
	0.400134	5.21e-05	0.00011096	7.398e-05	-0.394376
	0.400481	3.239e-05	0.00011039	7.396e-05	-0.753148
	0.400828	-6.483e-05	0.00011084	7.393e-05	-2.50379
	0.401175	7.644e-05	0.00011216	7.391e-05	0.0451141
	0.401522	3.286e-05	0.00011133	7.389e-05	-0.737088
	0.401869	1.232e-05	0.00011037	7.387e-05	-1.11534
	0.402216	0.00016179	0.00011033	7.385e-05	1.59413
	0.402563	7.598e-05	0.00011053	7.384e-05	0.0387225
	0.402909	0.00016745	0.00011148	7.383e-05	1.67958
	0.403256	0.00010521	0.00011039	7.382e-05	0.568711
	0.403603	-2.956e-05	0.00011122	7.381e-05	-1.85884
	0.40395	2.248e-05	0.00011116	7.381e-05	-0.923534
	0.404297	-4.737e-05	0.00011004	7.38e-05	-2.20229
	0.404644	0.00017564	0.00010939	7.379e-05	1.86214
	0.404991	6.198e-05	0.00010893	7.379e-05	-0.216836
	0.405338	5.972e-05	0.00011316	7.379e-05	-0.248674
	0.405685	0.00020926	0.00011521	7.379e-05	2.35171
	0.406032	0.0001583	0.00011624	7.379e-05	1.45406
	0.406379	7.718e-05	0.00011663	7.379e-05	0.0581326
	0.406726	3.553e-05	0.00011818	7.379e-05	-0.647487
	0.407073	0.00016047	0.00012044	7.379e-05	1.43939
	0.407419	8.165e-05	0.00012091	7.379e-05	0.130014
	0.407766	0.00010135	0.00012111	7.38e-05	0.454958
	0.408113	5.108e-05	0.0001223	7.38e-05	-0.371545
	0.40846	6.551e-05	0.00012316	7.379e-05	-0.134459
	0.408807	9.257e-05	0.00012264	7.378e-05	0.306425
	0.409154	1.263e-05	0.00012283	7.378e-05	-0.995685
	0.409501	0.00011668	0.00012511	7.379e-05	0.685637
	0.409848	0.00011489	0.00012692	7.379e-05	0.647652
	0.410195	0.00010198	0.00012608	7.379e-05	0.447176
	0.410542	-3.461e-05	0.0001257	7.378e-05	-1.72458
	0.410888	0.00015384	0.00012651	7.377e-05	1.26583
	0.411235	4.059e-05	0.00012725	7.377e-05	-0.521493
	0.411582	0.00013671	0.00012871	7.376e-05	0.978168
	0.411929	7.065e-05	0.00012962	7.375e-05	-0.0478321
	0.412276	0.00010869	0.00012823	7.374e-05	0.545114
	0.412623	4.123e-05	0.00013004	7.373e-05	-0.499846
	0.412969	0.00022319	0.00013183	7.372e-05	2.26762
	0.413316	-7.28e-06	0.00013127	7.371e-05	-1.23395
	0.413663	-3.94e-06	0.00013117	7.369e-05	-1.18365
	0.41401	0.00019471	0.00013175	7.368e-05	1.83727
	0.414357	6.408e-05	0.00013383	7.367e-05	-0.143316
	0.414704	9.91e-06	0.00013515	7.366e-05	-0.943396
	0.415051	0.00011607	0.00013413	7.365e-05	0.632521
	0.415397	0.00021928	0.00013502	7.363e-05	2.15746
	0.415744	1.536e-05	0.00013671	7.36e-05	-0.852023
	0.416091	0.00018246	0.00013748	7.357e-05	1.58408
	0.416438	7.531e-05	0.00013701	7.354e-05	0.0258375
	0.416785	0.0002358	0.00013626	7.352e-05	2.38192
	0.417132	0.00011513	0.00013786	7.349e-05	0.604091
	0.417478	0.00010288	0.00013802	7.348e-05	0.426025
	0.417825	8.197e-05	0.00013799	7.346e-05	0.123342
	0.418172	0.00036937	0.00014084	7.344e-05	4.20236
	0.418519	0.00027686	0.00014025	7.341e-05	2.90125
	0.418866	-2.544e-05	0.00014161	7.338e-05	-1.39566
	0.419212	3.368e-05	0.00014193	7.335e-05	-0.559008
	0.419559	-1.88e-05	0.00014007	7.332e-05	-1.31534
	0.419906	0.00024956	0.00014186	7.329e-05	2.48513
	0.420253	0.0001969	0.00014221	7.326e-05	1.73884
	0.4206	0.00025574	0.0001441	7.323e-05	2.5331
	0.420946	3.453e-05	0.0001432	7.32e-05	-0.540084
	0.421293	5.326e-05	0.00014505	7.316e-05	-0.274388
	0.42164	7.558e-05	0.0001461	7.312e-05	0.0336756
	0.421987	0.00026896	0.00014614	7.308e-05	2.68072
	0.422333	0.0002642	0.00014639	7.305e-05	2.61152
	0.42268	7.702e-05	0.00014845	7.302e-05	0.0538902
	0.423027	0.00015804	0.00014913	7.298e-05	1.14075
	0.423374	-4.787e-05	0.00015015	7.294e-05	-1.60919
	0.42372	9.39e-05	0.00014779	7.289e-05	0.284322
	0.424067	9.852e-05	0.00014906	7.285e-05	0.344425
	0.424414	0.00016302	0.00015259	7.283e-05	1.18212
	0.424761	0.00022867	0.00015224	7.28e-05	2.04769
	0.425108	-7.5e-06	0.00015342	7.277e-05	-1.04641
	0.425454	3.089e-05	0.00015263	7.273e-05	-0.548254
	0.425801	7.711e-05	0.00015251	7.269e-05	0.0579634
	0.426148	-0.00013198	0.00015512	7.265e-05	-2.63835
	0.426494	9.355e-05	0.00015549	7.262e-05	0.269213
	0.426841	7.12e-05	0.00015519	7.259e-05	-0.0179135
	0.427188	2.852e-05	0.0001563	7.256e-05	-0.563532
	0.427535	2.671e-05	0.00015731	7.253e-05	-0.582544
	0.427881	6.465e-05	0.00015712	7.251e-05	-0.100051
	0.428228	5.282e-05	0.00015622	7.247e-05	-0.251568
	0.428575	6.386e-05	0.00015892	7.244e-05	-0.107979
	0.428922	0.00059509	0.00049055	7.241e-05	2.131
	0.429268	-0.0019813	0.00124227	7.238e-05	-3.30633
	0.429615	0.00040213	0.00049016	7.236e-05	1.34556
	0.429962	-2.785e-05	0.00016207	7.234e-05	-1.23638
	0.430308	8.018e-05	0.00016434	7.232e-05	0.0956554
	0.430655	0.00010521	0.00016464	7.23e-05	0.399781
	0.431002	-6.832e-05	0.00016385	7.228e-05	-1.7162
	0.431349	4.843e-05	0.00016329	7.227e-05	-0.291996
	0.431695	-0.00014794	0.00016477	7.225e-05	-2.6727
	0.432042	-2.894e-05	0.00016605	7.223e-05	-1.21855
	0.432389	-2.763e-05	0.00016816	7.223e-05	-1.18768
	0.432735	7.404e-05	0.00016645	7.223e-05	0.0217483
	0.433082	8.717e-05	0.00017045	7.222e-05	0.175418
	0.433429	-4.569e-05	0.00017044	7.222e-05	-1.38359
	0.433775	3.912e-05	0.00017105	7.221e-05	-0.386904
	0.434122	-3.682e-05	0.00016972	7.221e-05	-1.28482
	0.434469	-8.945e-05	0.0001707	7.221e-05	-1.89408
	0.434815	6.823e-05	0.00017274	7.221e-05	-0.0460808
	0.435162	-8.997e-05	0.00017493	7.222e-05	-1.85434
	0.435509	0.00010883	0.00017451	7.222e-05	0.419575
	0.435855	-5.671e-05	0.00017361	7.223e-05	-1.4854
	0.436202	9.526e-05	0.00017616	7.224e-05	0.261353
	0.436549	4.589e-05	0.00017663	7.226e-05	-0.29859
	0.436895	-6.295e-05	0.00017578	7.228e-05	-1.53863
	0.437242	0.00013548	0.00017647	7.23e-05	0.716042
	0.437588	8.146e-05	0.00017971	7.231e-05	0.101831
	0.437935	0.0001468	0.00017928	7.233e-05	0.830767
	0.438282	-8.077e-05	0.0001805	7.234e-05	-1.69651
	0.438628	8.956e-05	0.00017754	7.236e-05	0.193759
	0.438975	0.0001536	0.0001787	7.238e-05	0.90901
	0.439321	1.458e-05	0.00018358	7.24e-05	-0.629916
	0.439668	0.00025182	0.00018263	7.243e-05	1.96452
	0.440015	0.00011177	0.00018161	7.245e-05	0.433016
	0.440361	0.00014338	0.00018213	7.249e-05	0.778455
	0.440708	0.00032924	0.00018497	7.252e-05	2.7758
	0.441055	0.00018737	0.0001872	7.255e-05	1.22671
	0.441401	0.00013202	0.00018625	7.258e-05	0.638282
	0.441748	-6.953e-05	0.00018648	7.262e-05	-1.52456
	0.442094	6.686e-05	0.00018928	7.265e-05	-0.0611792
	0.442441	-0.00011684	0.00018887	7.269e-05	-2.00699
	0.442788	1.63e-06	0.00018992	7.273e-05	-0.748736
	0.443134	0.0001165	0.00018901	7.277e-05	0.462727
	0.443481	7.207e-05	0.0001921	7.282e-05	-0.00780843
	0.443827	-5.874e-05	0.00019387	7.286e-05	-1.35761
	0.444174	0.00020785	0.00019497	7.291e-05	1.38421
	0.44452	5.179e-05	0.000195	7.294e-05	-0.216923
	0.444867	0.00020137	0.00019829	7.298e-05	1.29497
	0.445213	-7.98e-05	0.00019851	7.302e-05	-1.53967
	0.44556	-9.9e-06	0.00020108	7.305e-05	-0.825045
	0.445907	6.6e-05	0.00019724	7.309e-05	-0.0718921
	0.446253	0.00029138	0.00020154	7.313e-05	2.16582
	0.4466	3.26e-06	0.00020184	7.317e-05	-0.692727
	0.446946	0.00015579	0.00020618	7.321e-05	0.801048
	0.447293	0.00027143	0.00020418	7.324e-05	1.94133
	0.447639	0.00010691	0.00020396	7.328e-05	0.329771
	0.447986	0.00024104	0.00020941	7.332e-05	1.60183
	0.448332	0.00025896	0.00021143	7.336e-05	1.75566
	0.448679	-0.0001814	0.00021142	7.341e-05	-2.41046
	0.449026	2.654e-05	0.00020872	7.345e-05	-0.449502
	0.449372	7.643e-05	0.00021033	7.349e-05	0.0279561
	0.449719	0.00027228	0.00021558	7.352e-05	1.84396
	0.450065	3.73e-06	0.00021642	7.356e-05	-0.645319
	0.450412	7.581e-05	0.00021565	7.359e-05	0.0205889
	0.450758	5.073e-05	0.00021744	7.362e-05	-0.210541
	0.451105	-4.95e-06	0.00022166	7.365e-05	-0.709194
	0.451451	5.16e-05	0.00022387	7.367e-05	-0.197168
	0.451798	-3.638e-05	0.00021953	7.37e-05	-1.00287
	0.452144	5.211e-05	0.00022123	7.372e-05	-0.195362
	0.452491	0.00021695	0.00022493	7.376e-05	1.2732
	0.452837	-7.77e-06	0.00022724	7.379e-05	-0.717831
	0.453184	-0.00011099	0.00022882	7.382e-05	-1.61533
	0.45353	0.00016845	0.00022888	7.384e-05	0.826721
	0.453877	-7.756e-05	0.00023417	7.387e-05	-1.29333
	0.454223	0.00023409	0.00023872	7.388e-05	1.34224
	0.45457	-6.467e-05	0.00023879	7.389e-05	-1.16052
	0.454916	2.963e-05	0.00023715	7.39e-05	-0.37335
	0.455262	0.00011529	0.00023945	7.39e-05	0.345709
	0.455609	-7.748e-05	0.00024423	7.391e-05	-1.23973
	0.455955	0.00031253	0.00024213	7.392e-05	1.97093
	0.456302	-0.00015852	0.00024273	7.392e-05	-1.91521
	0.456648	0.00029655	0.00024719	7.392e-05	1.80129
	0.456995	5.481e-05	0.0002486	7.392e-05	-0.153741
	0.457341	3.239e-05	0.00025186	7.392e-05	-0.329786
	0.457688	0.00038611	0.00025538	7.393e-05	2.44483
	0.458034	0.00020709	0.00025609	7.393e-05	1.03995
	0.458381	0.00026751	0.00026191	7.392e-05	1.47829
	0.458727	0.00020044	0.00025962	7.39e-05	0.974809
	0.459073	-7.365e-05	0.00025882	7.389e-05	-1.1401
	0.45942	0.00028473	0.00026838	7.389e-05	1.5712
	0.459766	0.00012495	0.00027138	7.388e-05	0.376373
	0.460113	-5.446e-05	0.00027182	7.387e-05	-0.944228
	0.460459	0.00030725	0.00027794	7.385e-05	1.6795
	0.460805	0.00032148	0.00028017	7.383e-05	1.76785
	0.461152	0.00016562	0.00028094	7.382e-05	0.65352
	0.461498	0.00024831	0.0002799	7.38e-05	1.24694
	0.461845	-0.00027249	0.00028186	7.379e-05	-2.45711
	0.462191	4.658e-05	0.00028946	7.377e-05	-0.187867
	0.462537	3.787e-05	0.00028914	7.374e-05	-0.248115
	0.462884	-0.0001426	0.0002897	7.37e-05	-1.49327
	0.46323	0.00026299	0.00029498	7.368e-05	1.28354
	0.463577	-1.154e-05	0.00029819	7.365e-05	-0.571381
	0.463923	-0.00016874	0.00029961	7.363e-05	-1.6179
	0.464269	6.709e-05	0.00030351	7.36e-05	-0.0428981
	0.464616	-0.00016563	0.0003092	7.357e-05	-1.54722
	0.464962	-4.107e-05	0.00030906	7.355e-05	-0.741733
	0.465309	0.00030852	0.00032071	7.352e-05	1.4655
	0.465655	1.701e-05	0.00032321	7.348e-05	-0.349432
	0.466001	-0.00016688	0.00032574	7.345e-05	-1.47559
	0.466348	6.644e-05	0.00033237	7.342e-05	-0.0420014
	0.466694	-1.14e-06	0.00033267	7.338e-05	-0.448012
	0.46704	8.793e-05	0.00034254	7.335e-05	0.0851288
	0.467387	-4.797e-05	0.00034938	7.332e-05	-0.694316
	0.467733	-0.00038095	0.00034965	7.328e-05	-2.5982
	0.468079	-1.616e-05	0.00035332	7.324e-05	-0.506057
	0.468426	-0.00013792	0.00035266	7.321e-05	-1.19736
	0.468772	0.00027355	0.00035362	7.317e-05	1.13331
	0.469118	0.00057441	0.00036513	7.314e-05	2.74571
	0.469465	0.0008699	0.00036191	7.311e-05	4.40325
	0.469811	0.00052692	0.00036371	7.308e-05	2.49561
	0.470157	0.00037579	0.00037005	7.305e-05	1.63621
	0.470504	-1.287e-05	0.0003713	7.301e-05	-0.462591
	0.47085	-0.00017196	0.00037171	7.297e-05	-1.31785
	0.471196	0.00013814	0.00037285	7.294e-05	0.349739
	0.471543	0.0001357	0.00038109	7.292e-05	0.329476
	0.471889	0.00010553	0.00038987	7.289e-05	0.16744
	0.472235	2.658e-05	0.00039129	7.286e-05	-0.236551
	0.472581	-0.00011046	0.00039462	7.284e-05	-0.928995
	0.472928	-7.636e-05	0.00039244	7.281e-05	-0.760218
	0.473274	0.00017208	0.00039675	7.278e-05	0.500567
	0.47362	7.673e-05	0.00040728	7.274e-05	0.0195934
	0.473967	8.618e-05	0.0004091	7.271e-05	0.0658519
	0.474313	0.00027326	0.00042664	7.269e-05	0.940231
	0.474659	7.387e-05	0.00041866	7.267e-05	0.00573258
	0.475006	8.935e-05	0.00042596	7.265e-05	0.0784111
	0.475352	0.00017279	0.00042841	7.262e-05	0.467636
	0.475698	-0.00023647	0.00043253	7.26e-05	-1.42913
	0.476044	0.00034255	0.00045743	7.257e-05	1.18042
	0.476391	-1.182e-05	0.00044039	7.257e-05	-0.383251
	0.476737	-3.797e-05	0.00043844	7.255e-05	-0.504151
	0.477083	0.00025451	0.00046112	7.254e-05	0.789252
	0.477429	-8.39e-06	0.00046005	7.252e-05	-0.351744
	0.477776	-9.889e-05	0.00046594	7.249e-05	-0.735631
	0.478122	0.0001464	0.0004622	7.247e-05	0.319905
	0.478468	0.00048498	0.00047841	7.247e-05	1.7245
	0.478814	7e-06	0.00048233	7.247e-05	-0.271474
	0.47916	-0.0001419	0.000469	7.246e-05	-0.914115
	0.479507	9.769e-05	0.00048132	7.244e-05	0.10492
	0.479853	0.00015094	0.00050231	7.243e-05	0.312596
	0.480199	0.0004193	0.00052193	7.242e-05	1.32922
	0.480545	-0.00020322	0.00052021	7.242e-05	-1.05973
	0.480892	-0.00010702	0.00053457	7.242e-05	-0.671343
	0.481238	-0.00037678	0.00054263	7.242e-05	-1.65564
	0.481584	0.00014424	0.0005511	7.242e-05	0.260642
	0.48193	0.00047689	0.00055424	7.241e-05	1.45958
	0.482276	-5.54e-05	0.00055828	7.242e-05	-0.457906
	0.482623	0.00018951	0.00054891	7.242e-05	0.426627
	0.482969	-0.00032464	0.00058562	7.243e-05	-1.35607
	0.483315	0.00091851	0.00062879	7.243e-05	2.69114
	0.483661	-0.00012354	0.00061544	7.244e-05	-0.636878
	0.484007	0.00043691	0.00064513	7.244e-05	1.12991
	0.484354	7.308e-05	0.0006223	7.244e-05	0.00205689
	0.4847	8.623e-05	0.00064865	7.245e-05	0.0424882
	0.485046	0.00031505	0.00068064	7.245e-05	0.712858
	0.485392	-0.00033465	0.00067767	7.246e-05	-1.2015
	0.485738	0.00016607	0.00070082	7.247e-05	0.267116
	0.486084	-0.00063129	0.00070058	7.248e-05	-2.00911
	0.486431	0.00046697	0.00078895	7.249e-05	1.00001
	0.486777	-0.00055865	0.00078919	7.251e-05	-1.59951
	0.487123	0.00077277	0.0007913	7.252e-05	1.76987
	0.487469	0.00050535	0.00088632	7.254e-05	0.976645
	0.487815	-0.00034312	0.00087601	7.256e-05	-0.94903
	0.488161	0.00036808	0.00101081	7.257e-05	0.584699
	0.488507	0.00032114	0.00103163	7.259e-05	0.481859
	0.488854	-0.00018051	0.00112459	7.261e-05	-0.450155
	0.4892	-0.00038743	0.00128549	7.262e-05	-0.715758
	0.489546	0.00122804	0.00140729	7.263e-05	1.64203
	0.489892	-0.00112768	0.00120954	7.264e-05	-1.98476
	0.490238	-0.00061609	0.0013213	7.266e-05	-1.04253
	0.490584	0.00080819	0.00175691	7.268e-05	0.837277
	0.49093	-0.00176187	0.00190461	7.269e-05	-1.92644
	0.491276	-0.00134754	0.00269846	7.272e-05	-1.05265
	0.491623	0.00046956	0.00316323	7.274e-05	0.250895
	0.491969	0.00104565	0.00137282	7.276e-05	1.41736

## Sheet: Fig 2C inset. Guinier plot
	q2 (10-3 Å-1)	I(q) (cm-1)
	0.0330957	-0.0463741
	0.0372289	-0.0393761
	0.0416052	-0.0595336
	0.0462246	-0.063525
	0.0510872	-0.075154
	0.0561929	-0.0890323
	0.0615417	-0.0980669
	0.0671336	-0.0960627
	0.0729687	-0.121396
	0.0790469	-0.129627
	0.0853682	-0.134528
	0.0919326	-0.126643
	0.09874	-0.152319
	0.105791	-0.161367
	0.113085	-0.173617
	0.120622	-0.178829
	0.128402	-0.196684
	0.136425	-0.208576
	0.144691	-0.225895
	0.1532	-0.233586
	0.161953	-0.252901
	0.170949	-0.271069
	0.180187	-0.283771
	0.189669	-0.289051
	0.199395	-0.304073
	0.209363	-0.305515
	0.219574	-0.334501
