# Supplementary material for: Clocked stepping of an artificial protein walker along a DNA track
Source: Nat Nanotechnol. 2026 Jul 6;21(7):987–95. doi: 10.1038/s41565-026-02211-3 (PMC13379313; doi:10.1038/s41565-026-02211-3)
Supplement: Supplementary file 5 — Excel spreadsheet of SPR and mass photometry data; mass photometry data output. [file 41565_2026_2211_MOESM5_ESM.zip]

Archive with 6 entries (5 files):
- Figure3_SourceData/
- __MACOSX/._Figure3_SourceData
- Figure3_SourceData/Figure3_SourceData.xlsx
- __MACOSX/Figure3_SourceData/._Figure3_SourceData.xlsx
- Figure3_SourceData/Figure3C_SourceData.pdf
- __MACOSX/Figure3_SourceData/._Figure3C_SourceData.pdf
