# Supplementary material for: Clocked stepping of an artificial protein walker along a DNA track
Source: Nat Nanotechnol. 2026 Jul 6;21(7):987–95. doi: 10.1038/s41565-026-02211-3 (PMC13379313; doi:10.1038/s41565-026-02211-3)
Supplement: Supplementary file 5 — Excel spreadsheet of SPR and mass photometry data; mass photometry data output. [file 41565_2026_2211_MOESM5_ESM.zip › Figure3_SourceData/Figure3_SourceData.xlsx]

## Sheet: Fig3A. TW DNA SPR
	Ligand	None																	SAM																		Co2+
	DNA	metJ					dtxr						trpr						metJ						dtxr						trpr						metJ						dtxr						trpr
	Time (s)	5 nM	10 nM	20 nM	40 nM	80 nM	Time (s)	5 nM	10 nM	20 nM	40 nM	80 nM	Time (s)	5 nM	10 nM	20 nM	40 nM	80 nM	Time (s)	5 nM	10 nM	20 nM	40 nM	80 nM	Time (s)	5 nM	10 nM	20 nM	40 nM	80 nM	Time (s)	5 nM	10 nM	20 nM	40 nM	80 nM	Time (s)	5 nM	10 nM	20 nM	40 nM	80 nM	Time (s)	5 nM	10 nM	20 nM	40 nM	80 nM	Time (s)
	-60.01	-0.112122	-0.151184	-0.20459	-0.307617	-0.293762	-60.013	-0.141479	-0.152466	-0.178284	-0.212952	-0.2323	-60.011	-0.166016	-0.276306	-0.326355	-0.450806	-0.505005	-60.01	-0.190671	-0.94592	-0.255731	-0.336914	-0.310486	-60.013	-0.14978	-0.844666	-0.178345	-0.200806	-0.104675	-60.011	-0.202759	-0.937988	-0.277161	-0.319885	-0.286072	-60.01	-0.0116577	-0.0636597	-0.0615845	-0.0603638	-0.0759888	-60.013	0.0118713	0.0245361	0.00384521	0.0797119	-0.0008545	-60.011
	-59.985	-0.112122	-0.151184	-0.193787	-0.307617	-0.302734	-59.988	-0.141479	-0.161865	-0.167053	-0.212952	-0.2323	-59.986	-0.175781	-0.276306	-0.315125	-0.450806	-0.504639	-59.985	-0.171936	-0.936157	-0.245972	-0.327148	-0.30072	-59.988	-0.152096	-0.844662	-0.178338	-0.200806	-0.104675	-59.986	-0.193359	-0.937988	-0.277161	-0.319885	-0.286072	-59.985	-0.0116577	-0.0636597	-0.0615845	-0.0603638	-0.0759888	-59.988	0.0118713	0.0245361	0.00384521	0.0699463	-0.0004578	-59.986
	-59.96	-0.111328	-0.151184	-0.193787	-0.307617	-0.293762	-59.963	-0.141477	-0.161862	-0.166562	-0.212952	-0.222898	-59.961	-0.175415	-0.276306	-0.315125	-0.450806	-0.506958	-59.96	-0.171936	-0.936157	-0.245972	-0.327148	-0.30072	-59.963	-0.140015	-0.832947	-0.166626	-0.189087	-0.102722	-59.961	-0.193359	-0.937988	-0.277161	-0.329651	-0.286072	-59.96	-0.0116577	-0.0636597	-0.0615845	-0.0701294	-0.0759888	-59.963	0.0118713	0.0245361	0.00384521	0.0699463	-0.0004578	-59.961
	-59.935	-0.102356	-0.16095	-0.193787	-0.307617	-0.293762	-59.938	-0.122314	-0.1521	-0.156799	-0.203186	-0.212769	-59.936	-0.166016	-0.276306	-0.315125	-0.450806	-0.506958	-59.935	-0.171936	-0.936157	-0.245972	-0.327148	-0.30072	-59.938	-0.140015	-0.832947	-0.166626	-0.189087	-0.102722	-59.936	-0.193359	-0.937988	-0.277161	-0.329651	-0.286072	-59.935	-0.0116577	-0.0636597	-0.0615845	-0.0701294	-0.0759888	-59.938	0.0118713	0.0245361	0.00384521	0.0699463	-0.0004578	-59.936
	-59.91	-0.103152	-0.161746	-0.19458	-0.308411	-0.294556	-59.913	-0.121951	-0.152102	-0.156799	-0.203186	-0.212769	-59.911	-0.166388	-0.276678	-0.315494	-0.451172	-0.507327	-59.91	-0.171936	-0.936157	-0.245179	-0.327148	-0.30072	-59.913	-0.140015	-0.832947	-0.166626	-0.189087	-0.102722	-59.911	-0.193359	-0.937988	-0.276794	-0.329651	-0.286072	-59.91	-0.0116577	-0.0636597	-0.0615845	-0.0701296	-0.075989	-59.913	0.0118713	0.0245361	0.00384521	0.0699463	-0.0004578	-59.911
	-59.885	-0.112116	-0.170709	-0.203549	-0.317383	-0.303525	-59.888	-0.131348	-0.161499	-0.166199	-0.212585	-0.222168	-59.886	-0.175781	-0.286072	-0.336609	-0.460571	-0.516724	-59.885	-0.172732	-0.936953	-0.237005	-0.327942	-0.311279	-59.888	-0.140018	-0.842715	-0.157232	-0.189087	-0.102725	-59.886	-0.193728	-0.948123	-0.267764	-0.330017	-0.286438	-59.885	-0.0125732	-0.0637817	-0.0625	-0.0710483	-0.0769076	-59.888	0.0118713	0.0245361	0.00384521	0.069943	-0.0004611	-59.886
	-59.86	-0.102356	-0.16095	-0.193787	-0.307617	-0.293762	-59.863	-0.131714	-0.161865	-0.166565	-0.212952	-0.222534	-59.861	-0.175781	-0.286072	-0.336609	-0.470337	-0.516724	-59.86	-0.181702	-0.945923	-0.245972	-0.335999	-0.320251	-59.863	-0.149414	-0.852112	-0.16626	-0.198486	-0.112122	-59.861	-0.203125	-0.95752	-0.277161	-0.338928	-0.295837	-59.86	-0.0233765	-0.0656128	-0.0733032	-0.0818481	-0.0877075	-59.863	0.00061035	0.022644	-0.0074158	0.0586853	-0.0117188	-59.861
	-59.835	-0.102356	-0.16095	-0.193787	-0.317383	-0.293762	-59.838	-0.131714	-0.161865	-0.166565	-0.212952	-0.222534	-59.836	-0.175781	-0.286072	-0.336609	-0.470337	-0.516724	-59.835	-0.181702	-0.945923	-0.245972	-0.334961	-0.320251	-59.838	-0.14978	-0.852478	-0.166626	-0.187622	-0.112488	-59.836	-0.203125	-0.95752	-0.277161	-0.327698	-0.295837	-59.835	-0.022583	-0.0656128	-0.0733032	-0.0818481	-0.0877075	-59.838	0.00015259	0.022583	-0.0078735	0.0582275	-0.0121765	-59.836
	-59.81	-0.102356	-0.16095	-0.193787	-0.316467	-0.293762	-59.813	-0.131714	-0.161865	-0.166565	-0.212952	-0.222534	-59.811	-0.175781	-0.286072	-0.336609	-0.469849	-0.516724	-59.81	-0.181702	-0.945923	-0.245972	-0.334961	-0.319336	-59.813	-0.14978	-0.852478	-0.166626	-0.187134	-0.112488	-59.811	-0.203125	-0.95752	-0.286926	-0.327698	-0.305115	-59.81	-0.0136108	-0.0656128	-0.0733032	-0.0818481	-0.0877075	-59.813	0.00952148	0.0128174	-0.0078735	0.0582275	-0.0121765	-59.811
	-59.785	-0.112122	-0.16095	-0.193787	-0.305664	-0.293762	-59.788	-0.131714	-0.161865	-0.166565	-0.201721	-0.222534	-59.786	-0.175781	-0.286072	-0.336609	-0.458618	-0.516724	-59.785	-0.181702	-0.945923	-0.245972	-0.334961	-0.308533	-59.788	-0.14978	-0.852478	-0.166626	-0.187134	-0.101257	-59.786	-0.203125	-0.95752	-0.286926	-0.327698	-0.293884	-59.785	-0.0136108	-0.0656128	-0.0733032	-0.0818481	-0.0877075	-59.788	0.00991821	0.0128174	-0.0078735	0.0582275	-0.0121765	-59.786
	-59.76	-0.112122	-0.160156	-0.193787	-0.305664	-0.293762	-59.763	-0.131714	-0.161865	-0.178284	-0.201233	-0.222534	-59.761	-0.175781	-0.285706	-0.336609	-0.458618	-0.516724	-59.76	-0.181702	-0.945923	-0.245972	-0.334961	-0.308533	-59.763	-0.14978	-0.852478	-0.166626	-0.187134	-0.100769	-59.761	-0.203125	-0.95752	-0.286926	-0.327698	-0.293884	-59.76	-0.0233765	-0.0656128	-0.0725098	-0.0818481	-0.0877075	-59.763	0.0196838	0.022583	0.00189209	0.0679932	-0.0024109	-59.761
	-59.735	-0.112122	-0.151184	-0.193787	-0.305664	-0.293762	-59.738	-0.131714	-0.152466	-0.178284	-0.210999	-0.222534	-59.736	-0.175781	-0.276306	-0.336609	-0.458618	-0.516724	-59.735	-0.181702	-0.945923	-0.245972	-0.334961	-0.308533	-59.738	-0.14978	-0.852478	-0.166626	-0.187134	-0.100769	-59.736	-0.203125	-0.95752	-0.286926	-0.327698	-0.293884	-59.735	-0.0233765	-0.0656128	-0.0635376	-0.0818481	-0.0877075	-59.738	0.0196838	0.022583	0.011261	0.0679932	-0.0024109	-59.736
	-59.71	-0.112122	-0.151184	-0.202759	-0.305664	-0.293762	-59.713	-0.131714	-0.1521	-0.178284	-0.210999	-0.222534	-59.711	-0.175781	-0.276306	-0.336243	-0.458618	-0.516724	-59.71	-0.181702	-0.945129	-0.245972	-0.334961	-0.308533	-59.713	-0.14978	-0.852478	-0.166626	-0.187134	-0.100769	-59.711	-0.203125	-0.957153	-0.286926	-0.327698	-0.293884	-59.71	-0.0136108	-0.05585	-0.053772	-0.0720825	-0.0779419	-59.713	0.0196838	0.022583	0.00189209	0.0679932	-0.0024109	-59.711
	-59.685	-0.112122	-0.151184	-0.193787	-0.305664	-0.293762	-59.688	-0.131714	-0.1521	-0.168884	-0.210999	-0.222534	-59.686	-0.175778	-0.276303	-0.326843	-0.458618	-0.516724	-59.685	-0.180908	-0.945923	-0.255737	-0.334961	-0.308533	-59.688	-0.14978	-0.843079	-0.166626	-0.196899	-0.100769	-59.686	-0.202759	-0.947754	-0.286926	-0.327698	-0.293884	-59.685	-0.0136108	-0.0558472	-0.0635376	-0.0720825	-0.0779419	-59.688	0.0196838	0.022583	0.00189209	0.0679932	-0.0024109	-59.686
	-59.66	-0.112122	-0.151184	-0.193787	-0.305664	-0.292969	-59.663	-0.131714	-0.161865	-0.168518	-0.210999	-0.234253	-59.661	-0.164063	-0.264587	-0.315125	-0.446899	-0.504639	-59.66	-0.171936	-0.945923	-0.255737	-0.334961	-0.308533	-59.663	-0.140381	-0.842712	-0.176392	-0.196899	-0.100769	-59.661	-0.193359	-0.947754	-0.286926	-0.327698	-0.293884	-59.66	-0.0136108	-0.0558472	-0.0635376	-0.0712891	-0.0779419	-59.663	0.0196838	0.022583	0.00189209	0.0679932	-0.0024109	-59.661
	-59.635	-0.112122	-0.151185	-0.193787	-0.305664	-0.283997	-59.638	-0.141479	-0.161865	-0.168518	-0.210999	-0.224854	-59.636	-0.164063	-0.274353	-0.315125	-0.446899	-0.495239	-59.635	-0.171936	-0.945923	-0.255737	-0.334961	-0.308533	-59.638	-0.140015	-0.842712	-0.176392	-0.196899	-0.100769	-59.636	-0.193359	-0.947754	-0.286926	-0.327698	-0.293884	-59.635	-0.0136108	-0.0656128	-0.0635376	-0.0623169	-0.0779419	-59.638	0.0196838	0.022583	0.00189209	0.0773621	-0.0024109	-59.636
	-59.61	-0.112002	-0.15198	-0.194583	-0.306458	-0.294558	-59.613	-0.141485	-0.161871	-0.168521	-0.210999	-0.22449	-59.611	-0.163943	-0.274722	-0.315491	-0.447266	-0.495605	-59.61	-0.171936	-0.945923	-0.255737	-0.334961	-0.308533	-59.613	-0.140015	-0.842712	-0.176392	-0.196899	-0.100769	-59.611	-0.193359	-0.947754	-0.286926	-0.327698	-0.293884	-59.61	-0.0136108	-0.0656128	-0.0635376	-0.0623169	-0.0779419	-59.613	0.00991821	0.022583	0.00189209	0.0777588	-0.0121765	-59.611
	-59.585	-0.110168	-0.16095	-0.203552	-0.31543	-0.303528	-59.588	-0.139648	-0.171265	-0.177917	-0.220398	-0.233887	-59.586	-0.162109	-0.284119	-0.32489	-0.456665	-0.505005	-59.585	-0.171936	-0.945923	-0.254944	-0.334961	-0.308533	-59.588	-0.140015	-0.842712	-0.176392	-0.196899	-0.100769	-59.586	-0.193357	-0.947748	-0.286554	-0.327698	-0.293881	-59.585	-0.0128174	-0.0656128	-0.0635376	-0.0623169	-0.0779419	-59.588	0.00991821	0.022583	0.00189209	0.0777588	-0.0121765	-59.586
	-59.56	-0.110165	-0.160947	-0.203552	-0.31543	-0.303528	-59.563	-0.139526	-0.171631	-0.178284	-0.220764	-0.234253	-59.561	-0.171875	-0.284119	-0.32489	-0.456665	-0.505005	-59.56	-0.172732	-0.946722	-0.246771	-0.335754	-0.309329	-59.563	-0.140015	-0.842715	-0.166995	-0.196899	-0.100769	-59.561	-0.183963	-0.938357	-0.267767	-0.318298	-0.284488	-59.56	-0.0038452	-0.0648193	-0.0635376	-0.0740356	-0.0779419	-59.563	0.0192871	0.022583	0.00189209	0.0777588	-0.0121765	-59.561
	-59.535	-0.100403	-0.151184	-0.193787	-0.305664	-0.293762	-59.538	-0.139526	-0.171631	-0.178284	-0.220764	-0.234253	-59.536	-0.171875	-0.284119	-0.334656	-0.456665	-0.505005	-59.535	-0.19342	-0.955688	-0.255737	-0.343933	-0.328064	-59.538	-0.149411	-0.852106	-0.17602	-0.206299	-0.119931	-59.536	-0.193359	-0.947754	-0.277161	-0.327332	-0.293884	-59.535	-0.0038452	-0.0558472	-0.0635376	-0.0740356	-0.0779419	-59.538	0.0196838	0.0319519	0.00189209	0.0777588	-0.0121765	-59.536
	-59.51	-0.100403	-0.151184	-0.193787	-0.305664	-0.293762	-59.513	-0.139523	-0.171628	-0.178284	-0.220764	-0.234253	-59.511	-0.171875	-0.284119	-0.334656	-0.456665	-0.505005	-59.51	-0.19342	-0.955688	-0.255737	-0.344727	-0.328064	-59.513	-0.140015	-0.842712	-0.166626	-0.1875	-0.110535	-59.511	-0.193359	-0.947754	-0.277161	-0.317932	-0.293884	-59.51	-0.0038452	-0.0558472	-0.0635376	-0.0740359	-0.0877078	-59.513	0.0196838	0.0323486	0.00189209	0.0777588	-0.0121765	-59.511
	-59.485	-0.100403	-0.16095	-0.193787	-0.304871	-0.293762	-59.488	-0.129761	-0.161865	-0.168518	-0.210999	-0.224487	-59.486	-0.171875	-0.284119	-0.334656	-0.456299	-0.505005	-59.485	-0.19342	-0.955688	-0.255737	-0.344727	-0.328064	-59.488	-0.140015	-0.842712	-0.166626	-0.187134	-0.110535	-59.486	-0.193359	-0.947754	-0.277161	-0.317932	-0.293884	-59.485	-0.0046387	-0.0566406	-0.0643311	-0.0748291	-0.0875854	-59.488	0.0196838	0.0323486	0.00189209	0.0679903	-0.0121794	-59.486
	-59.46	-0.100403	-0.160156	-0.193787	-0.295898	-0.293762	-59.463	-0.129761	-0.161865	-0.168518	-0.201599	-0.224487	-59.461	-0.171875	-0.283752	-0.334656	-0.446899	-0.514771	-59.46	-0.19342	-0.955688	-0.255737	-0.344727	-0.328064	-59.463	-0.14978	-0.842712	-0.166626	-0.187134	-0.110535	-59.461	-0.193359	-0.947754	-0.277161	-0.327698	-0.293884	-59.46	-0.0136108	-0.0656102	-0.0733032	-0.0838013	-0.0857544	-59.463	0.0103149	0.0229797	-0.0074768	0.0586243	-0.0102844	-59.461
	-59.435	-0.100403	-0.151184	-0.203552	-0.295898	-0.293762	-59.438	-0.129761	-0.152466	-0.178284	-0.201233	-0.224487	-59.436	-0.171875	-0.274353	-0.334656	-0.446899	-0.514771	-59.435	-0.192623	-0.955681	-0.25573	-0.344727	-0.32806	-59.438	-0.14978	-0.842712	-0.166626	-0.187134	-0.110535	-59.436	-0.192993	-0.95752	-0.277161	-0.327698	-0.293884	-59.435	-0.0233765	-0.0656128	-0.0733032	-0.0838013	-0.0857544	-59.438	0.00991821	0.022583	-0.0078735	0.0582275	-0.0102234	-59.436
	-59.41	-0.100403	-0.151184	-0.202759	-0.295898	-0.293762	-59.413	-0.129761	-0.1521	-0.178284	-0.201233	-0.224487	-59.411	-0.171875	-0.274353	-0.33429	-0.446899	-0.514771	-59.41	-0.171936	-0.943176	-0.244019	-0.333008	-0.316345	-59.413	-0.140381	-0.842712	-0.166626	-0.187134	-0.110535	-59.411	-0.183594	-0.957153	-0.277161	-0.327698	-0.293884	-59.41	-0.0233765	-0.0656128	-0.0733032	-0.0838013	-0.0857544	-59.413	0.00991821	0.022583	-0.0078735	0.0582275	-0.0102234	-59.411
	-59.385	-0.110168	-0.151184	-0.193787	-0.305664	-0.292969	-59.388	-0.129761	-0.1521	-0.168884	-0.210999	-0.224487	-59.386	-0.171875	-0.274353	-0.32489	-0.456665	-0.514404	-59.385	-0.171936	-0.934204	-0.244019	-0.333008	-0.315552	-59.388	-0.140015	-0.833313	-0.166626	-0.187134	-0.110535	-59.386	-0.195313	-0.947754	-0.286926	-0.327698	-0.293518	-59.385	-0.0233765	-0.0656128	-0.0733032	-0.0830078	-0.0857544	-59.388	0.00991821	0.022583	-0.0078735	0.0582275	-0.0102234	-59.386
	-59.36	-0.110168	-0.151184	-0.193787	-0.305664	-0.283997	-59.363	-0.129761	-0.1521	-0.168518	-0.210999	-0.215088	-59.361	-0.171875	-0.274353	-0.32489	-0.456665	-0.505005	-59.36	-0.171936	-0.934204	-0.253784	-0.333008	-0.30658	-59.363	-0.140015	-0.842712	-0.166626	-0.187134	-0.101135	-59.361	-0.195313	-0.947754	-0.286926	-0.327698	-0.293884	-59.36	-0.0233765	-0.0656128	-0.0733032	-0.0740356	-0.0857544	-59.363	0.00991821	0.022583	-0.0078735	0.0675964	-0.0102234	-59.361
	-59.335	-0.110168	-0.151184	-0.193787	-0.305664	-0.283997	-59.338	-0.129761	-0.1521	-0.168518	-0.210999	-0.214722	-59.336	-0.171875	-0.274353	-0.32489	-0.456665	-0.505005	-59.335	-0.171936	-0.934204	-0.253784	-0.333008	-0.30658	-59.338	-0.140015	-0.842712	-0.166626	-0.187134	-0.100769	-59.336	-0.195313	-0.947754	-0.286926	-0.327698	-0.293884	-59.335	-0.0233765	-0.0656128	-0.0723877	-0.0740356	-0.0857544	-59.338	0.00991821	0.0128174	-0.0195923	0.0679932	-0.0102234	-59.336
	-59.31	-0.109375	-0.151184	-0.193787	-0.305664	-0.283997	-59.313	-0.129761	-0.1521	-0.168518	-0.210999	-0.214722	-59.311	-0.171509	-0.274353	-0.32489	-0.456665	-0.505005	-59.31	-0.171936	-0.934204	-0.253784	-0.333008	-0.30658	-59.313	-0.140015	-0.842712	-0.166626	-0.187134	-0.100769	-59.311	-0.195313	-0.947754	-0.286926	-0.327698	-0.293884	-59.31	-0.0233765	-0.0656128	-0.0615845	-0.0740356	-0.0857544	-59.313	0.00991821	0.0128174	-0.0083313	0.0679932	-0.0102234	-59.311
	-59.285	-0.101199	-0.15198	-0.19458	-0.306458	-0.28479	-59.288	-0.120364	-0.152102	-0.168518	-0.210999	-0.214722	-59.286	-0.162475	-0.274719	-0.325256	-0.457031	-0.505371	-59.285	-0.171936	-0.934204	-0.252991	-0.333008	-0.30658	-59.288	-0.140015	-0.842712	-0.166626	-0.187134	-0.100769	-59.286	-0.195313	-0.947754	-0.28656	-0.327698	-0.293884	-59.285	-0.0233765	-0.0656128	-0.0615845	-0.0740356	-0.0857544	-59.288	0.00991821	0.0128174	-0.0078735	0.0679932	-0.0102234	-59.286
	-59.26	-0.110168	-0.16095	-0.203552	-0.31543	-0.293762	-59.263	-0.129395	-0.161499	-0.177917	-0.220398	-0.233887	-59.261	-0.162109	-0.274353	-0.32489	-0.456665	-0.505005	-59.26	-0.172732	-0.935	-0.244817	-0.333801	-0.307373	-59.263	-0.140018	-0.842715	-0.157232	-0.187134	-0.100772	-59.261	-0.195682	-0.948123	-0.27753	-0.328064	-0.29425	-59.26	-0.0233765	-0.0648193	-0.0615845	-0.0740356	-0.0857544	-59.263	0.00991821	0.0128174	-0.0078735	0.0679932	-0.0102234	-59.261
	-59.235	-0.110168	-0.16095	-0.203552	-0.31543	-0.293762	-59.238	-0.139526	-0.171631	-0.178284	-0.220764	-0.234253	-59.236	-0.162109	-0.284119	-0.32489	-0.456665	-0.505005	-59.235	-0.181702	-0.94397	-0.253784	-0.342773	-0.316345	-59.238	-0.149414	-0.852112	-0.177979	-0.196533	-0.110168	-59.236	-0.205078	-0.95752	-0.286926	-0.337463	-0.30365	-59.235	-0.0233765	-0.0558472	-0.0713501	-0.0740356	-0.0857544	-59.238	0.00991821	0.0221863	-0.0078735	0.0679932	-0.0102234	-59.236
	-59.21	-0.110168	-0.16095	-0.203552	-0.31543	-0.293762	-59.213	-0.139526	-0.171631	-0.178284	-0.220764	-0.234253	-59.211	-0.162109	-0.284119	-0.32489	-0.456665	-0.505005	-59.21	-0.181702	-0.94397	-0.253784	-0.34198	-0.316345	-59.213	-0.14978	-0.852478	-0.178345	-0.196899	-0.110535	-59.211	-0.205078	-0.95752	-0.286926	-0.337097	-0.30365	-59.21	-0.0233765	-0.0656128	-0.0713501	-0.0740356	-0.0857544	-59.213	0.00991821	0.022583	-0.0078735	0.0679932	-0.0102234	-59.211
	-59.185	-0.110168	-0.160156	-0.203552	-0.31543	-0.293762	-59.188	-0.139526	-0.171631	-0.178284	-0.220764	-0.234253	-59.186	-0.162109	-0.283752	-0.32489	-0.456665	-0.505005	-59.185	-0.181702	-0.94397	-0.253784	-0.333008	-0.316345	-59.188	-0.14978	-0.852478	-0.178345	-0.197266	-0.110535	-59.186	-0.205078	-0.95752	-0.286926	-0.327698	-0.30365	-59.185	-0.0241699	-0.066406	-0.0721436	-0.0748291	-0.0865479	-59.188	0.00991821	0.022583	-0.0078735	0.0679932	-0.0102234	-59.186
	-59.16	-0.110168	-0.151184	-0.203552	-0.31543	-0.293762	-59.163	-0.139526	-0.162231	-0.178284	-0.220764	-0.234253	-59.161	-0.162109	-0.274353	-0.32489	-0.456665	-0.505005	-59.16	-0.181702	-0.953735	-0.253784	-0.333008	-0.316345	-59.163	-0.14978	-0.852478	-0.178345	-0.196899	-0.110535	-59.161	-0.205075	-0.957517	-0.286921	-0.327698	-0.30365	-59.16	-0.0331421	-0.0753784	-0.0811157	-0.0837984	-0.0955172	-59.163	0.00054932	0.013217	-0.0172424	0.0586243	-0.0195923	-59.161
	-59.135	-0.110168	-0.16095	-0.202759	-0.31543	-0.305481	-59.138	-0.139526	-0.161865	-0.178284	-0.220764	-0.234253	-59.136	-0.162109	-0.274353	-0.324524	-0.456665	-0.505005	-59.135	-0.181702	-0.94397	-0.253784	-0.333008	-0.326111	-59.138	-0.14978	-0.852478	-0.178345	-0.196899	-0.110535	-59.136	-0.195313	-0.947754	-0.277161	-0.317932	-0.293884	-59.135	-0.0233765	-0.0656128	-0.0713501	-0.0740356	-0.0857544	-59.138	0.00015259	0.0128174	-0.0176392	0.0582275	-0.019989	-59.136
	-59.11	-0.110168	-0.16095	-0.203552	-0.314636	-0.304688	-59.113	-0.139526	-0.161865	-0.168884	-0.220764	-0.234253	-59.111	-0.171875	-0.274353	-0.315125	-0.456299	-0.504639	-59.11	-0.191467	-0.953735	-0.253784	-0.333008	-0.326111	-59.113	-0.14978	-0.852478	-0.178345	-0.196899	-0.110535	-59.111	-0.195313	-0.947754	-0.277161	-0.317932	-0.293884	-59.11	-0.0233765	-0.0656128	-0.0713501	-0.0740356	-0.0857544	-59.113	-0.009613	0.0128174	-0.0176392	0.0582275	-0.0297546	-59.111
	-59.085	-0.110165	-0.160947	-0.203552	-0.305664	-0.295715	-59.088	-0.139526	-0.161865	-0.168518	-0.211365	-0.224854	-59.086	-0.171875	-0.274353	-0.32489	-0.446899	-0.495239	-59.085	-0.190674	-0.953735	-0.253784	-0.342773	-0.326111	-59.088	-0.14978	-0.852478	-0.178345	-0.196899	-0.110535	-59.086	-0.194946	-0.947754	-0.277161	-0.317932	-0.293884	-59.085	-0.0233765	-0.0656128	-0.0713501	-0.0740356	-0.0849609	-59.088	-0.009613	0.0128174	-0.0176392	0.0582275	-0.0297546	-59.086
	-59.06	-0.0996094	-0.151184	-0.193787	-0.295898	-0.28595	-59.063	-0.139526	-0.161865	-0.168518	-0.210999	-0.224487	-59.061	-0.171509	-0.274353	-0.32489	-0.446899	-0.495239	-59.06	-0.181702	-0.953735	-0.253784	-0.342773	-0.325317	-59.063	-0.140381	-0.852475	-0.178342	-0.196899	-0.110535	-59.061	-0.185547	-0.947754	-0.277161	-0.317932	-0.293518	-59.06	-0.0233765	-0.0656128	-0.0713501	-0.0732422	-0.0759888	-59.063	-0.009613	0.0128174	-0.0176392	0.0465088	-0.0203857	-59.061
	-59.035	-0.0906374	-0.151184	-0.193787	-0.295898	-0.28595	-59.038	-0.130127	-0.161865	-0.168518	-0.220764	-0.224487	-59.036	-0.16211	-0.274353	-0.32489	-0.446899	-0.495239	-59.035	-0.181702	-0.953736	-0.253785	-0.342773	-0.316345	-59.038	-0.130249	-0.842712	-0.168579	-0.187134	-0.101135	-59.036	-0.185547	-0.947754	-0.277161	-0.317932	-0.284119	-59.035	-0.0233765	-0.0656128	-0.0705566	-0.06427	-0.0759888	-59.038	-0.009613	0.0128174	-0.0176392	0.0558777	-0.019989	-59.036
	-59.01	-0.101202	-0.151983	-0.194583	-0.296692	-0.286746	-59.013	-0.12976	-0.161865	-0.178284	-0.220764	-0.224487	-59.011	-0.162478	-0.274722	-0.325259	-0.447266	-0.495608	-59.01	-0.182495	-0.953613	-0.254577	-0.343567	-0.317139	-59.013	-0.140018	-0.842715	-0.168585	-0.187134	-0.100772	-59.011	-0.185916	-0.947635	-0.27753	-0.318298	-0.284485	-59.01	-0.0233765	-0.0656128	-0.0615845	-0.0740356	-0.0759888	-59.013	0.00210571	0.0245361	0.00344849	0.0679932	-0.0082703	-59.011
	-58.985	-0.110168	-0.16095	-0.203552	-0.305664	-0.295715	-58.988	-0.127442	-0.159546	-0.175964	-0.218445	-0.222168	-58.986	-0.171875	-0.284119	-0.334656	-0.456665	-0.505005	-58.985	-0.181702	-0.942017	-0.253784	-0.342773	-0.316345	-58.988	-0.149414	-0.850647	-0.177979	-0.196533	-0.110168	-58.986	-0.195313	-0.945801	-0.286926	-0.327698	-0.293884	-58.985	-0.0224609	-0.0656128	-0.0615845	-0.0740356	-0.0877075	-58.988	0.00210571	0.0245361	0.00384521	0.0679932	-0.0082703	-58.986
	-58.96	-0.110168	-0.160156	-0.203552	-0.31543	-0.295715	-58.963	-0.127808	-0.159912	-0.176331	-0.218811	-0.222534	-58.961	-0.171875	-0.293518	-0.334656	-0.456665	-0.514771	-58.96	-0.181702	-0.942017	-0.253784	-0.342773	-0.316345	-58.963	-0.14978	-0.850525	-0.178345	-0.196899	-0.110535	-58.961	-0.195313	-0.945801	-0.286926	-0.327698	-0.293884	-58.96	-0.0214233	-0.0656128	-0.0615845	-0.0740356	-0.0877075	-58.963	0.0133667	0.0245361	0.00384521	0.0679932	-0.0082703	-58.961
	-58.935	-0.110168	-0.151184	-0.203552	-0.31543	-0.295715	-58.938	-0.127808	-0.150513	-0.176331	-0.218811	-0.222534	-58.936	-0.171875	-0.284119	-0.334656	-0.456665	-0.514771	-58.935	-0.181702	-0.942017	-0.252869	-0.342773	-0.316345	-58.938	-0.14978	-0.850525	-0.178345	-0.196899	-0.110535	-58.936	-0.195313	-0.945801	-0.286438	-0.337463	-0.293884	-58.935	-0.0214233	-0.0646973	-0.0615845	-0.0740356	-0.0877075	-58.938	0.0138245	0.0245361	0.00384521	0.0679932	-0.0082703	-58.936
	-58.91	-0.110168	-0.151184	-0.203552	-0.31543	-0.295715	-58.913	-0.127808	-0.150146	-0.176331	-0.218811	-0.222534	-58.911	-0.171875	-0.284119	-0.334656	-0.456665	-0.514771	-58.91	-0.181702	-0.942017	-0.242065	-0.34198	-0.316345	-58.913	-0.14978	-0.850525	-0.167114	-0.196899	-0.110535	-58.911	-0.195313	-0.945801	-0.275208	-0.337097	-0.293884	-58.91	-0.0214233	-0.053894	-0.0615845	-0.0740356	-0.0877075	-58.913	0.0138245	0.0357971	0.00384521	0.0679932	-0.0082703	-58.911
	-58.885	-0.110168	-0.151184	-0.203552	-0.31543	-0.295715	-58.888	-0.127808	-0.159912	-0.176331	-0.218811	-0.222534	-58.886	-0.171875	-0.284119	-0.334656	-0.466431	-0.514771	-58.885	-0.181702	-0.942017	-0.242065	-0.333008	-0.316345	-58.888	-0.14978	-0.850525	-0.166626	-0.1875	-0.110535	-58.886	-0.195313	-0.945801	-0.275208	-0.327698	-0.30365	-58.885	-0.0214233	-0.053894	-0.0615845	-0.0740356	-0.0877075	-58.888	0.0138245	0.0362549	0.00384521	0.0679932	-0.0082703	-58.886
	-58.86	-0.110168	-0.151184	-0.203552	-0.31543	-0.295715	-58.863	-0.127808	-0.159912	-0.176331	-0.218811	-0.2323	-58.861	-0.171875	-0.284119	-0.334656	-0.466431	-0.514771	-58.86	-0.181702	-0.942017	-0.253784	-0.333008	-0.316345	-58.863	-0.14978	-0.850525	-0.176392	-0.187134	-0.110535	-58.861	-0.195313	-0.955566	-0.284973	-0.327698	-0.30365	-58.86	-0.0214233	-0.053894	-0.0615845	-0.0740356	-0.0877075	-58.863	0.0138245	0.0362549	0.00384521	0.0679932	-0.0082703	-58.861
	-58.835	-0.110168	-0.151184	-0.203552	-0.314636	-0.294922	-58.838	-0.127808	-0.159912	-0.176331	-0.218811	-0.2323	-58.836	-0.171875	-0.284119	-0.334656	-0.466064	-0.514404	-58.835	-0.181702	-0.942017	-0.253784	-0.333008	-0.316345	-58.838	-0.14978	-0.850525	-0.176392	-0.187134	-0.110535	-58.836	-0.205078	-0.955566	-0.284973	-0.327698	-0.30365	-58.835	-0.0222168	-0.0546873	-0.0623779	-0.0748291	-0.088501	-58.838	0.0138245	0.0264893	-0.0059204	0.0679932	-0.0082703	-58.836
	-58.81	-0.110168	-0.151184	-0.202759	-0.305664	-0.28595	-58.813	-0.127808	-0.159912	-0.176331	-0.209412	-0.2229	-58.811	-0.171875	-0.284119	-0.33429	-0.456665	-0.505005	-58.81	-0.181702	-0.942017	-0.253784	-0.333008	-0.316345	-58.813	-0.14978	-0.850525	-0.176392	-0.187134	-0.110535	-58.811	-0.205078	-0.955566	-0.284973	-0.327698	-0.30365	-58.81	-0.031189	-0.063657	-0.0713501	-0.0830078	-0.0974731	-58.813	0.00445557	0.0171232	-0.0152893	0.0586243	-0.0176392	-58.811
	-58.785	-0.109375	-0.151184	-0.193787	-0.305664	-0.28595	-58.788	-0.127808	-0.159912	-0.166931	-0.209045	-0.222534	-58.786	-0.171503	-0.284113	-0.324887	-0.456665	-0.505002	-58.785	-0.181702	-0.942017	-0.253784	-0.333008	-0.315552	-58.788	-0.14978	-0.850525	-0.176392	-0.187134	-0.110535	-58.786	-0.205078	-0.955566	-0.284973	-0.327698	-0.303284	-58.785	-0.031189	-0.0636597	-0.0811157	-0.0740356	-0.0974731	-58.788	0.00405884	0.0167236	-0.015686	0.0675964	-0.0180359	-58.786
	-58.76	-0.100403	-0.151184	-0.203552	-0.305664	-0.28595	-58.763	-0.118408	-0.159912	-0.166565	-0.209045	-0.222534	-58.761	-0.152344	-0.274353	-0.315125	-0.446899	-0.495239	-58.76	-0.180908	-0.951782	-0.253784	-0.333008	-0.30658	-58.763	-0.14978	-0.850525	-0.176392	-0.187134	-0.101135	-58.761	-0.204712	-0.955566	-0.284973	-0.327698	-0.293884	-58.76	-0.031189	-0.0636597	-0.0811157	-0.0740356	-0.0974731	-58.763	0.00405884	0.0167236	-0.015686	0.0679932	-0.0180359	-58.761
	-58.735	-0.100403	-0.150391	-0.203552	-0.305664	-0.28595	-58.738	-0.127808	-0.159912	-0.166565	-0.209045	-0.222534	-58.736	-0.152344	-0.273987	-0.315125	-0.446899	-0.495239	-58.735	-0.171936	-0.951782	-0.253784	-0.333008	-0.30658	-58.738	-0.140381	-0.850525	-0.176392	-0.187134	-0.100769	-58.736	-0.195313	-0.955564	-0.28497	-0.327698	-0.293884	-58.735	-0.031189	-0.0636597	-0.0803223	-0.0740356	-0.0974731	-58.738	0.00405884	0.0167236	-0.015686	0.0679932	-0.0180359	-58.736
	-58.71	-0.101322	-0.142337	-0.204468	-0.30658	-0.286865	-58.713	-0.127811	-0.150516	-0.166568	-0.209045	-0.222538	-58.711	-0.152835	-0.265079	-0.315613	-0.447388	-0.495728	-58.71	-0.182495	-0.952578	-0.25458	-0.343567	-0.307373	-58.713	-0.140018	-0.850528	-0.176394	-0.187134	-0.110535	-58.711	-0.185916	-0.946173	-0.275579	-0.318298	-0.284488	-58.71	-0.031189	-0.0636597	-0.0713501	-0.0740356	-0.0974731	-58.713	0.00405884	0.0167236	-0.0063171	0.0679932	-0.0180359	-58.711
	-58.685	-0.112119	-0.153134	-0.215271	-0.317383	-0.297668	-58.688	-0.139038	-0.161377	-0.177795	-0.220276	-0.233765	-58.686	-0.164063	-0.276306	-0.326843	-0.458618	-0.506958	-58.685	-0.191467	-0.961548	-0.26355	-0.352539	-0.316345	-58.688	-0.149414	-0.859924	-0.185791	-0.208252	-0.119934	-58.686	-0.195313	-0.955566	-0.284973	-0.327698	-0.293884	-58.685	-0.031189	-0.0636597	-0.0713501	-0.0740356	-0.0966797	-58.688	0.00405884	0.0167236	-0.0059204	0.0679932	-0.0278015	-58.686
	-58.66	-0.102356	-0.143372	-0.205505	-0.307617	-0.297668	-58.663	-0.139526	-0.161865	-0.178284	-0.23053	-0.234253	-58.661	-0.164063	-0.276306	-0.336609	-0.458618	-0.506958	-58.66	-0.191467	-0.961548	-0.262756	-0.351746	-0.316345	-58.663	-0.159546	-0.860291	-0.186157	-0.208618	-0.1203	-58.661	-0.195313	-0.955566	-0.284607	-0.327332	-0.293884	-58.66	-0.031189	-0.0734253	-0.0713501	-0.0740356	-0.0877075	-58.663	0.00405884	0.0167236	-0.0059204	0.0679932	-0.0184326	-58.661
	-58.635	-0.102356	-0.143372	-0.205505	-0.307617	-0.297668	-58.638	-0.139526	-0.161865	-0.188049	-0.23053	-0.234253	-58.636	-0.164063	-0.276306	-0.336609	-0.458618	-0.506958	-58.635	-0.191467	-0.960754	-0.253784	-0.342773	-0.316345	-58.638	-0.159546	-0.860291	-0.176758	-0.199219	-0.1203	-58.636	-0.195313	-0.9552	-0.275208	-0.317932	-0.293884	-58.635	-0.031189	-0.0734253	-0.0713501	-0.0838013	-0.0877075	-58.638	-0.0057068	0.0167236	-0.0059204	0.0679932	-0.0180359	-58.636
	-58.61	-0.112122	-0.143372	-0.205505	-0.307617	-0.297668	-58.613	-0.139526	-0.161865	-0.188049	-0.23053	-0.234253	-58.611	-0.173828	-0.276306	-0.336609	-0.458618	-0.506958	-58.61	-0.191467	-0.951782	-0.253784	-0.342773	-0.328064	-58.613	-0.159546	-0.850891	-0.176392	-0.198853	-0.1203	-58.611	-0.195313	-0.945801	-0.275208	-0.317932	-0.293884	-58.61	-0.031189	-0.0734253	-0.0713501	-0.0838013	-0.0877075	-58.613	-0.0057068	0.0167236	-0.0059204	0.0679932	-0.0180359	-58.611
	-58.585	-0.112122	-0.143372	-0.205505	-0.317383	-0.297668	-58.588	-0.139526	-0.161865	-0.188049	-0.23053	-0.234253	-58.586	-0.173828	-0.276306	-0.336609	-0.458618	-0.506958	-58.585	-0.191467	-0.951779	-0.253781	-0.342773	-0.328064	-58.588	-0.159543	-0.850522	-0.176389	-0.198853	-0.1203	-58.586	-0.195313	-0.945801	-0.275208	-0.317932	-0.293884	-58.585	-0.0303955	-0.0726318	-0.0713501	-0.0838013	-0.0877075	-58.588	-0.0057068	0.0167236	-0.0059204	0.0582275	-0.0180359	-58.586
	-58.56	-0.112122	-0.15509	-0.205505	-0.316589	-0.297668	-58.563	-0.139526	-0.171631	-0.188049	-0.23053	-0.234253	-58.561	-0.173828	-0.276306	-0.336609	-0.458252	-0.506958	-58.56	-0.181702	-0.942017	-0.244019	-0.333008	-0.318298	-58.563	-0.14978	-0.840759	-0.166626	-0.189087	-0.110535	-58.561	-0.195313	-0.945801	-0.275208	-0.317932	-0.293884	-58.56	-0.0214233	-0.0538969	-0.0615845	-0.0740356	-0.0877075	-58.563	0.00366211	0.0260925	-0.0059204	0.0582275	-0.0180359	-58.561
	-58.535	-0.112122	-0.15509	-0.205505	-0.307617	-0.297668	-58.538	-0.139526	-0.171631	-0.188049	-0.22113	-0.244019	-58.536	-0.173828	-0.276306	-0.336609	-0.448853	-0.506958	-58.535	-0.181702	-0.942017	-0.244019	-0.333008	-0.318298	-58.538	-0.14978	-0.840759	-0.166626	-0.189087	-0.110535	-58.536	-0.195313	-0.945801	-0.275208	-0.317932	-0.293884	-58.535	-0.0214233	-0.053894	-0.0615845	-0.0740356	-0.0877075	-58.538	0.00405884	0.0264893	-0.0059204	0.0582275	-0.0180359	-58.536
	-58.51	-0.112122	-0.15509	-0.204712	-0.307617	-0.296875	-58.513	-0.139526	-0.171631	-0.188049	-0.220764	-0.244019	-58.511	-0.173828	-0.288025	-0.336243	-0.448853	-0.506592	-58.51	-0.181702	-0.942017	-0.244019	-0.333008	-0.318298	-58.513	-0.14978	-0.840759	-0.166626	-0.189087	-0.110535	-58.511	-0.195313	-0.945801	-0.275208	-0.327698	-0.293884	-58.51	-0.0214233	-0.053894	-0.0615845	-0.0740356	-0.0877075	-58.513	0.00405884	0.0264893	-0.0059204	0.0582275	-0.0180359	-58.511
	-58.485	-0.112122	-0.15509	-0.19574	-0.307617	-0.287903	-58.488	-0.139526	-0.171631	-0.17865	-0.220764	-0.234619	-58.486	-0.173828	-0.288025	-0.326843	-0.448853	-0.497192	-58.485	-0.181702	-0.942017	-0.244019	-0.333008	-0.318298	-58.488	-0.14978	-0.840759	-0.166626	-0.189087	-0.110535	-58.486	-0.195313	-0.945801	-0.275208	-0.327698	-0.30365	-58.485	-0.0214233	-0.053894	-0.0615845	-0.0740356	-0.0877075	-58.488	0.00405884	0.0264893	-0.0059204	0.0582304	-0.018033	-58.486
	-58.46	-0.111328	-0.15509	-0.19574	-0.307617	-0.287903	-58.463	-0.139526	-0.171631	-0.178284	-0.220764	-0.234253	-58.461	-0.173462	-0.288025	-0.326843	-0.448853	-0.497192	-58.46	-0.180908	-0.942017	-0.244019	-0.333008	-0.317505	-58.463	-0.14978	-0.850525	-0.166626	-0.189087	-0.110535	-58.461	-0.194946	-0.945801	-0.275208	-0.327698	-0.303284	-58.46	-0.0214233	-0.053894	-0.0615845	-0.0740356	-0.0877075	-58.463	0.0138245	0.0264893	0.00384521	0.0679932	-0.0082703	-58.461
	-58.435	-0.102356	-0.155091	-0.19574	-0.307617	-0.287903	-58.438	-0.130127	-0.171631	-0.178284	-0.220764	-0.234253	-58.436	-0.16406	-0.288022	-0.326843	-0.448853	-0.497192	-58.435	-0.172732	-0.942816	-0.244817	-0.333801	-0.309329	-58.438	-0.140381	-0.850528	-0.166629	-0.189087	-0.101135	-58.436	-0.185916	-0.94617	-0.285345	-0.328064	-0.294253	-58.435	-0.0214233	-0.053894	-0.0615845	-0.0740356	-0.0877075	-58.438	0.0138245	0.0264893	-0.0059204	0.0679932	-0.0082703	-58.436
	-58.41	-0.103152	-0.155887	-0.196533	-0.308411	-0.288696	-58.413	-0.129761	-0.171631	-0.178284	-0.220764	-0.234253	-58.411	-0.154669	-0.278631	-0.317447	-0.449219	-0.487796	-58.41	-0.181702	-0.951782	-0.26355	-0.34198	-0.318298	-58.413	-0.149414	-0.859925	-0.176026	-0.198486	-0.110168	-58.411	-0.195313	-0.955566	-0.294739	-0.337097	-0.30365	-58.41	-0.0214233	-0.053894	-0.060791	-0.0740359	-0.0877078	-58.413	0.0138245	0.0264893	-0.0059204	0.0679932	-0.0082703	-58.411
	-58.385	-0.112122	-0.164063	-0.215271	-0.317383	-0.297668	-58.388	-0.129395	-0.171265	-0.177917	-0.220398	-0.233887	-58.386	-0.164063	-0.287659	-0.326843	-0.458618	-0.497192	-58.385	-0.181702	-0.951782	-0.26355	-0.333008	-0.318298	-58.388	-0.14978	-0.860291	-0.186157	-0.189453	-0.110535	-58.386	-0.195313	-0.955566	-0.294739	-0.327698	-0.30365	-58.385	-0.0222168	-0.0546875	-0.0623779	-0.0739162	-0.0885036	-58.388	0.0138245	0.0264893	0.00344849	0.0679903	-0.0082731	-58.386
	-58.36	-0.112119	-0.155087	-0.215268	-0.317383	-0.297665	-58.363	-0.129761	-0.162231	-0.178284	-0.220764	-0.234253	-58.361	-0.164063	-0.278259	-0.326843	-0.458618	-0.506958	-58.36	-0.191467	-0.960754	-0.26355	-0.333008	-0.318298	-58.363	-0.14978	-0.860291	-0.186157	-0.189087	-0.110535	-58.361	-0.195313	-0.9552	-0.294739	-0.327698	-0.30365	-58.36	-0.031189	-0.0636597	-0.0713501	-0.0720825	-0.0966797	-58.363	0.00445557	0.0171204	-0.0055237	0.0698853	-0.0176392	-58.361
	-58.335	-0.102356	-0.145325	-0.205505	-0.307617	-0.287903	-58.338	-0.129761	-0.161865	-0.178284	-0.220764	-0.234253	-58.336	-0.164063	-0.278259	-0.326843	-0.458618	-0.506958	-58.335	-0.191467	-0.951782	-0.262756	-0.333008	-0.318298	-58.338	-0.159546	-0.850891	-0.186157	-0.189087	-0.110535	-58.336	-0.195313	-0.955566	-0.294373	-0.327698	-0.30365	-58.335	-0.031189	-0.0636597	-0.0713501	-0.0720825	-0.0877075	-58.338	-0.0057068	0.0167236	-0.0059204	0.0699463	-0.008667	-58.336
	-58.31	-0.112122	-0.145325	-0.205505	-0.307617	-0.287903	-58.313	-0.129761	-0.161865	-0.178284	-0.220764	-0.234253	-58.311	-0.164063	-0.278259	-0.326843	-0.458618	-0.506958	-58.31	-0.191467	-0.951782	-0.253784	-0.333008	-0.318298	-58.313	-0.159546	-0.850525	-0.176758	-0.189087	-0.110535	-58.311	-0.195313	-0.955566	-0.284973	-0.327698	-0.30365	-58.31	-0.031189	-0.0628662	-0.0713501	-0.0720825	-0.0877075	-58.313	-0.0057068	0.0167236	-0.0059204	0.0699463	-0.0082703	-58.311
	-58.285	-0.112122	-0.145325	-0.205505	-0.307617	-0.287903	-58.288	-0.129761	-0.161865	-0.178284	-0.220764	-0.234253	-58.286	-0.164063	-0.278259	-0.326843	-0.458618	-0.506958	-58.285	-0.191467	-0.951782	-0.253784	-0.342773	-0.318298	-58.288	-0.159546	-0.850525	-0.176392	-0.198853	-0.110535	-58.286	-0.19531	-0.955564	-0.284967	-0.327698	-0.30365	-58.285	-0.031189	-0.053894	-0.0713501	-0.0720825	-0.0877075	-58.288	-0.0057068	0.0260925	-0.0059204	0.0699463	-0.0082703	-58.286
	-58.26	-0.112122	-0.145325	-0.205505	-0.306824	-0.287903	-58.263	-0.139526	-0.171631	-0.178284	-0.220764	-0.234253	-58.261	-0.164063	-0.278259	-0.326843	-0.458252	-0.506958	-58.26	-0.191467	-0.951782	-0.253784	-0.342773	-0.328064	-58.263	-0.159546	-0.850525	-0.176392	-0.198853	-0.110535	-58.261	-0.185547	-0.945801	-0.275208	-0.317932	-0.293884	-58.26	-0.0303955	-0.053894	-0.0713501	-0.0720825	-0.0877075	-58.263	-0.0057068	0.0264893	-0.0059204	0.0699463	-0.0082703	-58.261
	-58.235	-0.112122	-0.145325	-0.204712	-0.297852	-0.287903	-58.238	-0.139526	-0.171631	-0.178284	-0.211365	-0.234253	-58.236	-0.164063	-0.278259	-0.326477	-0.448853	-0.506958	-58.235	-0.191467	-0.951782	-0.253784	-0.342773	-0.328064	-58.238	-0.159546	-0.850525	-0.176392	-0.198853	-0.110535	-58.236	-0.195313	-0.945801	-0.275208	-0.317932	-0.293884	-58.235	-0.0214233	-0.053894	-0.0713501	-0.0720825	-0.0974731	-58.238	0.00366211	0.0264893	-0.0059204	0.0699463	-0.0082703	-58.236
	-58.21	-0.111328	-0.145325	-0.19574	-0.297852	-0.287903	-58.213	-0.139526	-0.171631	-0.17865	-0.210999	-0.234253	-58.211	-0.163696	-0.278259	-0.317078	-0.448853	-0.506958	-58.21	-0.191467	-0.95178	-0.253782	-0.342773	-0.328064	-58.213	-0.159543	-0.850522	-0.176389	-0.198853	-0.122253	-58.211	-0.195313	-0.945801	-0.275208	-0.317932	-0.293884	-58.21	-0.0214233	-0.0636597	-0.0713501	-0.0818481	-0.0974731	-58.213	0.00405884	0.0264893	-0.0059204	0.0699463	-0.0082703	-58.211
	-58.185	-0.102356	-0.145325	-0.19574	-0.297852	-0.286987	-58.188	-0.130127	-0.171631	-0.178284	-0.210999	-0.234253	-58.186	-0.154297	-0.288025	-0.317078	-0.448853	-0.50647	-58.185	-0.182498	-0.942816	-0.244817	-0.333801	-0.318301	-58.188	-0.14978	-0.840762	-0.166629	-0.189087	-0.112488	-58.186	-0.195682	-0.94617	-0.275579	-0.318298	-0.293887	-58.185	-0.0331421	-0.0636597	-0.0713501	-0.0818481	-0.0974731	-58.188	0.00405884	0.0264893	-0.0059204	0.0699463	-0.0082703	-58.186
	-58.16	-0.102356	-0.15509	-0.19574	-0.30957	-0.276184	-58.163	-0.129761	-0.171631	-0.178284	-0.210999	-0.232788	-58.161	-0.154297	-0.288025	-0.326843	-0.448853	-0.495239	-58.16	-0.191467	-0.951782	-0.253784	-0.342773	-0.318298	-58.163	-0.15918	-0.850159	-0.176026	-0.198486	-0.112488	-58.161	-0.205078	-0.955566	-0.284973	-0.327698	-0.293884	-58.16	-0.0331421	-0.0636597	-0.0713501	-0.0810547	-0.0974731	-58.163	0.00405884	0.0264893	-0.0059204	0.0601807	-0.0082703	-58.161
	-58.135	-0.102356	-0.154175	-0.19574	-0.30957	-0.28595	-58.138	-0.129761	-0.171631	-0.178284	-0.210999	-0.2323	-58.136	-0.154297	-0.287537	-0.326843	-0.448853	-0.495239	-58.135	-0.190674	-0.951782	-0.253784	-0.342773	-0.318298	-58.138	-0.159546	-0.850525	-0.176392	-0.198853	-0.112488	-58.136	-0.204712	-0.955566	-0.284973	-0.327698	-0.293884	-58.135	-0.0331421	-0.0636597	-0.0713501	-0.0720825	-0.0974731	-58.138	0.00405884	0.0167236	-0.0059204	0.0695496	-0.0180359	-58.136
	-58.11	-0.102356	-0.143372	-0.19574	-0.30957	-0.28595	-58.113	-0.129761	-0.1604	-0.178284	-0.220764	-0.2323	-58.111	-0.164063	-0.276306	-0.326843	-0.448853	-0.495239	-58.11	-0.181702	-0.951782	-0.253784	-0.342773	-0.318298	-58.113	-0.150146	-0.850525	-0.176392	-0.198853	-0.112488	-58.111	-0.195313	-0.955566	-0.284973	-0.327698	-0.293884	-58.11	-0.0331421	-0.0636597	-0.0705566	-0.0720825	-0.0974731	-58.113	0.00405884	0.0167236	-0.0059204	0.0699463	-0.0180359	-58.111
	-58.085	-0.103152	-0.144168	-0.196533	-0.310364	-0.286743	-58.088	-0.129764	-0.159915	-0.178287	-0.220764	-0.232303	-58.086	-0.164432	-0.276675	-0.327209	-0.449219	-0.495605	-58.085	-0.181702	-0.950989	-0.253784	-0.342773	-0.318298	-58.088	-0.14978	-0.850525	-0.176392	-0.198853	-0.112488	-58.086	-0.195313	-0.9552	-0.284973	-0.327698	-0.293884	-58.085	-0.0331421	-0.0636597	-0.0615845	-0.0720825	-0.0974731	-58.088	0.00405884	0.0167236	0.00344849	0.0699463	-0.0180359	-58.086
	-58.06	-0.112122	-0.153137	-0.205505	-0.319336	-0.295715	-58.063	-0.139157	-0.169309	-0.187683	-0.230164	-0.241699	-58.061	-0.173828	-0.286072	-0.336609	-0.458618	-0.505005	-58.06	-0.181702	-0.942017	-0.253784	-0.34198	-0.318298	-58.063	-0.14978	-0.841125	-0.176392	-0.198853	-0.112488	-58.061	-0.195313	-0.945801	-0.294739	-0.327332	-0.293884	-58.06	-0.0331421	-0.0636597	-0.0615845	-0.0720825	-0.0974731	-58.063	0.00405884	0.0167236	0.00384521	0.0699463	-0.0180359	-58.061
	-58.035	-0.112118	-0.153134	-0.217224	-0.319336	-0.295715	-58.038	-0.129761	-0.159912	-0.178284	-0.220764	-0.2323	-58.036	-0.173828	-0.286072	-0.336609	-0.458618	-0.505005	-58.035	-0.181702	-0.951782	-0.26355	-0.333008	-0.318298	-58.038	-0.14978	-0.840759	-0.186157	-0.189453	-0.112488	-58.036	-0.195313	-0.945801	-0.294739	-0.317932	-0.293884	-58.035	-0.0331421	-0.0636597	-0.0615845	-0.0720799	-0.0974705	-58.038	0.0138245	0.0264864	0.0136108	0.0797119	-0.0082703	-58.036
	-58.01	-0.100403	-0.141418	-0.205505	-0.307617	-0.283997	-58.013	-0.129761	-0.159912	-0.178284	-0.220764	-0.2323	-58.011	-0.173828	-0.286072	-0.336609	-0.458618	-0.505005	-58.01	-0.191467	-0.951782	-0.262756	-0.333008	-0.318298	-58.013	-0.14978	-0.840759	-0.186157	-0.189087	-0.112488	-58.011	-0.195313	-0.945801	-0.294373	-0.327698	-0.293884	-58.01	-0.0233765	-0.053894	-0.0526123	-0.063113	-0.0885036	-58.013	0.0138245	0.0264893	0.0136108	0.0797091	-0.0082731	-58.011
	-57.985	-0.100403	-0.141418	-0.205505	-0.307617	-0.283997	-57.988	-0.129761	-0.159912	-0.178284	-0.220764	-0.2323	-57.986	-0.173825	-0.286069	-0.336609	-0.470337	-0.505005	-57.985	-0.191467	-0.951782	-0.253784	-0.342773	-0.318298	-57.988	-0.14978	-0.840759	-0.176758	-0.189087	-0.112488	-57.986	-0.195313	-0.945801	-0.284973	-0.327698	-0.293884	-57.985	-0.0233765	-0.053894	-0.0615845	-0.0720825	-0.0974731	-57.988	0.0138245	0.0264893	-0.0055237	0.070343	-0.0176392	-57.986
	-57.96	-0.100403	-0.141418	-0.204712	-0.307617	-0.283997	-57.963	-0.129761	-0.169678	-0.178284	-0.220764	-0.2323	-57.961	-0.164063	-0.276306	-0.326477	-0.460571	-0.495239	-57.96	-0.191467	-0.951782	-0.253784	-0.342773	-0.318298	-57.963	-0.14978	-0.840759	-0.176392	-0.189087	-0.112488	-57.961	-0.195313	-0.945801	-0.284973	-0.327698	-0.293884	-57.96	-0.0233765	-0.053894	-0.0713501	-0.0720825	-0.0974731	-57.963	0.00405884	0.0264893	-0.0059204	0.0699463	-0.0180359	-57.961
	-57.935	-0.0996094	-0.141418	-0.19574	-0.307617	-0.283997	-57.938	-0.129761	-0.169678	-0.168884	-0.220764	-0.2323	-57.936	-0.163696	-0.276306	-0.317078	-0.460571	-0.505005	-57.935	-0.191467	-0.951782	-0.253784	-0.342773	-0.317505	-57.938	-0.14978	-0.840759	-0.176392	-0.189087	-0.112488	-57.936	-0.195313	-0.945801	-0.284973	-0.327698	-0.305237	-57.935	-0.0233765	-0.053894	-0.0713501	-0.0720825	-0.0974731	-57.938	0.00405884	0.0264893	-0.0059204	0.0699463	-0.0180359	-57.936
	-57.91	-0.0906372	-0.140625	-0.19574	-0.306824	-0.283997	-57.913	-0.120361	-0.169678	-0.168518	-0.220764	-0.2323	-57.911	-0.154297	-0.27594	-0.317078	-0.460205	-0.505005	-57.91	-0.191467	-0.951782	-0.253784	-0.342773	-0.318298	-57.913	-0.159546	-0.852478	-0.176392	-0.198853	-0.103088	-57.911	-0.195313	-0.945801	-0.284973	-0.327698	-0.295837	-57.91	-0.0233765	-0.053894	-0.0713501	-0.0712891	-0.0966797	-57.913	0.00405884	0.0264893	-0.0059204	0.0699463	-0.0180359	-57.911
	-57.885	-0.100403	-0.131653	-0.19574	-0.297852	-0.283997	-57.888	-0.131714	-0.160278	-0.168518	-0.211365	-0.2323	-57.886	-0.154297	-0.266541	-0.317078	-0.450806	-0.505005	-57.885	-0.191468	-0.951782	-0.253785	-0.342773	-0.318298	-57.888	-0.159546	-0.852478	-0.176392	-0.198853	-0.102722	-57.886	-0.195313	-0.945801	-0.284973	-0.327698	-0.295837	-57.885	-0.0233765	-0.053894	-0.0713501	-0.0623169	-0.0974731	-57.888	0.00405884	0.0264893	-0.0059204	0.0793152	-0.008667	-57.886
	-57.86	-0.101199	-0.142215	-0.196536	-0.298645	-0.283999	-57.863	-0.13172	-0.159918	-0.168521	-0.210999	-0.242068	-57.861	-0.154666	-0.276675	-0.317444	-0.451172	-0.505005	-57.86	-0.192263	-0.952578	-0.25458	-0.343567	-0.319092	-57.863	-0.159549	-0.852481	-0.176397	-0.198853	-0.102722	-57.861	-0.195679	-0.94617	-0.285342	-0.328064	-0.296204	-57.86	-0.0233765	-0.053894	-0.0705566	-0.0623169	-0.0974731	-57.863	0.00405884	0.0264893	-0.0059204	0.0797119	-0.0082703	-57.861
	-57.835	-0.110168	-0.151184	-0.205505	-0.307617	-0.283997	-57.838	-0.141113	-0.169312	-0.177917	-0.220398	-0.242065	-57.836	-0.164063	-0.286072	-0.326843	-0.460571	-0.505005	-57.835	-0.200317	-0.961545	-0.263547	-0.351746	-0.328064	-57.838	-0.168942	-0.861875	-0.185788	-0.208252	-0.121887	-57.836	-0.20459	-0.955566	-0.294739	-0.337097	-0.305603	-57.835	-0.0233765	-0.053894	-0.0615845	-0.0720825	-0.0974731	-57.838	0.00405884	0.0264893	0.00344849	0.0797119	-0.0082703	-57.836
	-57.81	-0.110168	-0.151184	-0.205505	-0.307617	-0.283997	-57.813	-0.141479	-0.169678	-0.178284	-0.220764	-0.242065	-57.811	-0.164063	-0.286072	-0.326843	-0.460571	-0.505005	-57.81	-0.179749	-0.951782	-0.253784	-0.333008	-0.318298	-57.813	-0.148315	-0.852478	-0.176392	-0.189453	-0.112488	-57.811	-0.193359	-0.955566	-0.294739	-0.327698	-0.305603	-57.81	-0.0331421	-0.053894	-0.0615845	-0.0720825	-0.0974731	-57.813	0.00405884	0.0264893	0.00384521	0.0797119	-0.0082703	-57.811
	-57.785	-0.110168	-0.151184	-0.205505	-0.307617	-0.283997	-57.788	-0.141479	-0.169678	-0.178284	-0.220764	-0.242065	-57.786	-0.164063	-0.286072	-0.326843	-0.460571	-0.505005	-57.785	-0.179749	-0.950989	-0.253784	-0.333008	-0.318298	-57.788	-0.147827	-0.852478	-0.176392	-0.189087	-0.112488	-57.786	-0.193359	-0.9552	-0.294739	-0.327698	-0.305603	-57.785	-0.0331421	-0.0636597	-0.0615845	-0.0720825	-0.0974731	-57.788	0.00405884	0.0264893	0.00384521	0.0699463	-0.0082703	-57.786
	-57.76	-0.110168	-0.151184	-0.205505	-0.307617	-0.293762	-57.763	-0.141479	-0.169678	-0.178284	-0.220764	-0.242065	-57.761	-0.175781	-0.286072	-0.326843	-0.460571	-0.505005	-57.76	-0.179749	-0.942017	-0.253784	-0.333008	-0.318298	-57.763	-0.147827	-0.843079	-0.176392	-0.189087	-0.112488	-57.761	-0.193356	-0.945797	-0.294735	-0.327698	-0.305603	-57.76	-0.0331421	-0.0636597	-0.0615845	-0.0720828	-0.0974734	-57.763	0.00405884	0.0264893	0.00384521	0.0699463	-0.0082703	-57.761
	-57.735	-0.110168	-0.151184	-0.205505	-0.307617	-0.293762	-57.738	-0.141479	-0.169678	-0.188049	-0.220764	-0.242065	-57.736	-0.175781	-0.286072	-0.326843	-0.460571	-0.505005	-57.735	-0.179749	-0.942017	-0.253784	-0.333008	-0.318298	-57.738	-0.147827	-0.842712	-0.176392	-0.189087	-0.112488	-57.736	-0.181641	-0.934082	-0.28302	-0.315979	-0.293884	-57.735	-0.0331421	-0.0644531	-0.0623779	-0.072876	-0.0982666	-57.738	0.00405884	0.0167236	0.00384521	0.0699434	-0.0082731	-57.736
	-57.71	-0.109375	-0.151184	-0.205505	-0.307617	-0.293762	-57.713	-0.141479	-0.169678	-0.188049	-0.220764	-0.242065	-57.711	-0.175415	-0.286072	-0.326843	-0.460571	-0.505005	-57.71	-0.179749	-0.942017	-0.253784	-0.333008	-0.318298	-57.713	-0.147827	-0.842712	-0.176392	-0.189087	-0.112488	-57.711	-0.181641	-0.934082	-0.28302	-0.315979	-0.293884	-57.71	-0.0331421	-0.0734227	-0.0713501	-0.0818481	-0.107239	-57.713	0.00405884	0.00735474	-0.0055237	0.0605774	-0.0176392	-57.711
	-57.685	-0.100403	-0.150391	-0.214355	-0.307617	-0.293762	-57.688	-0.13208	-0.169678	-0.188049	-0.220764	-0.242065	-57.686	-0.166016	-0.285706	-0.326355	-0.460571	-0.505005	-57.685	-0.189514	-0.942017	-0.252991	-0.333008	-0.318298	-57.688	-0.147827	-0.842712	-0.176392	-0.189087	-0.112488	-57.686	-0.191406	-0.934082	-0.282654	-0.315979	-0.293884	-57.685	-0.0331421	-0.0734253	-0.0713501	-0.0818481	-0.107239	-57.688	0.00405884	0.00695801	-0.0059204	0.0601807	-0.0180359	-57.686
	-57.66	-0.100403	-0.141419	-0.203552	-0.306824	-0.293762	-57.663	-0.131714	-0.160278	-0.176819	-0.220764	-0.242065	-57.661	-0.166016	-0.276306	-0.315125	-0.460205	-0.505005	-57.66	-0.189514	-0.942017	-0.253784	-0.333008	-0.318298	-57.663	-0.147827	-0.842712	-0.176758	-0.189087	-0.112488	-57.661	-0.191406	-0.934082	-0.273254	-0.315979	-0.293884	-57.66	-0.0233765	-0.0628662	-0.0615845	-0.0712891	-0.0974731	-57.663	0.00405884	0.00695801	-0.0059204	0.0601807	-0.0180359	-57.661
	-57.635	-0.101202	-0.142217	-0.204348	-0.308411	-0.293765	-57.638	-0.131714	-0.159912	-0.176331	-0.211365	-0.242065	-57.636	-0.166385	-0.276675	-0.315494	-0.451172	-0.505008	-57.635	-0.189514	-0.942017	-0.253784	-0.333008	-0.317505	-57.638	-0.147827	-0.842712	-0.176392	-0.189087	-0.112488	-57.636	-0.191406	-0.934082	-0.273254	-0.315979	-0.293518	-57.635	-0.0233765	-0.053894	-0.0615845	-0.0623169	-0.0974731	-57.638	0.0138245	0.0260925	-0.0059204	0.0793152	-0.0082703	-57.636
	-57.61	-0.110165	-0.151181	-0.213315	-0.317383	-0.293759	-57.613	-0.131348	-0.159546	-0.175964	-0.210632	-0.2323	-57.611	-0.175781	-0.286072	-0.32489	-0.460571	-0.505005	-57.61	-0.189514	-0.942017	-0.253784	-0.341858	-0.318298	-57.613	-0.147827	-0.842712	-0.176392	-0.189087	-0.103088	-57.611	-0.191406	-0.934082	-0.273254	-0.315491	-0.284119	-57.61	-0.0233765	-0.053894	-0.0615845	-0.0623169	-0.0974731	-57.613	0.0138245	0.0264893	-0.0059204	0.0797119	-0.0180359	-57.611
	-57.585	-0.110168	-0.141418	-0.203552	-0.307617	-0.283997	-57.588	-0.131714	-0.159912	-0.176331	-0.220764	-0.2323	-57.586	-0.175781	-0.286072	-0.334656	-0.460571	-0.505005	-57.585	-0.189514	-0.953735	-0.253784	-0.331055	-0.318298	-57.588	-0.147827	-0.842712	-0.176392	-0.177856	-0.102722	-57.586	-0.191406	-0.945801	-0.273254	-0.30426	-0.284119	-57.585	-0.0233765	-0.053894	-0.060791	-0.0623169	-0.0966797	-57.588	0.0138245	0.0264893	-0.0059204	0.0797119	-0.0180359	-57.586
	-57.56	-0.110168	-0.141418	-0.203552	-0.307617	-0.283997	-57.563	-0.131714	-0.171631	-0.176331	-0.220764	-0.2323	-57.561	-0.175781	-0.286072	-0.334656	-0.460571	-0.505005	-57.56	-0.189514	-0.953735	-0.253784	-0.331055	-0.318298	-57.563	-0.157593	-0.842712	-0.176392	-0.187134	-0.102722	-57.561	-0.191406	-0.945801	-0.273254	-0.30426	-0.284119	-57.56	-0.0233765	-0.053894	-0.0635376	-0.0720825	-0.0877075	-57.563	0.0138245	0.0264893	0.00344849	0.0797119	-0.008667	-57.561
	-57.535	-0.110168	-0.151184	-0.203552	-0.307617	-0.283997	-57.538	-0.131714	-0.171631	-0.176331	-0.220764	-0.2323	-57.536	-0.175776	-0.286066	-0.334653	-0.460571	-0.505002	-57.535	-0.189514	-0.953736	-0.253785	-0.331055	-0.318299	-57.538	-0.157593	-0.842712	-0.176392	-0.187134	-0.102722	-57.536	-0.191406	-0.945801	-0.273255	-0.314026	-0.284119	-57.535	-0.0233765	-0.053894	-0.0635376	-0.0720825	-0.0974731	-57.538	0.00405884	0.0264893	0.00384521	0.0797119	-0.0082703	-57.536
	-57.51	-0.110168	-0.151184	-0.203552	-0.307617	-0.283997	-57.513	-0.131714	-0.171631	-0.176331	-0.220764	-0.2323	-57.511	-0.166016	-0.286072	-0.32489	-0.450806	-0.495239	-57.51	-0.18964	-0.954654	-0.254706	-0.33197	-0.319214	-57.513	-0.157596	-0.852481	-0.176399	-0.187134	-0.102726	-57.511	-0.191532	-0.946292	-0.273746	-0.314514	-0.294373	-57.51	-0.0233765	-0.053894	-0.0635376	-0.0720825	-0.0974731	-57.513	0.00405884	0.0264893	0.00384521	0.0797119	-0.0082703	-57.511
	-57.485	-0.110168	-0.151184	-0.203552	-0.307617	-0.283997	-57.488	-0.131714	-0.171631	-0.176331	-0.220764	-0.2323	-57.486	-0.166016	-0.286072	-0.32489	-0.450806	-0.505005	-57.485	-0.191467	-0.965454	-0.265503	-0.342773	-0.330017	-57.488	-0.159421	-0.863706	-0.187616	-0.198364	-0.113953	-57.486	-0.193359	-0.95752	-0.284973	-0.325745	-0.305603	-57.485	-0.0233765	-0.053894	-0.0635376	-0.0720825	-0.0974731	-57.488	0.00405884	0.0264893	0.00384521	0.0797119	-0.0082703	-57.486
	-57.46	-0.110168	-0.150391	-0.203552	-0.307617	-0.283997	-57.463	-0.141479	-0.171631	-0.176331	-0.220764	-0.2323	-57.461	-0.166016	-0.285706	-0.32489	-0.450806	-0.505005	-57.46	-0.191467	-0.964661	-0.265503	-0.342773	-0.330017	-57.463	-0.14978	-0.854431	-0.178345	-0.189087	-0.114441	-57.461	-0.193359	-0.957153	-0.294739	-0.325745	-0.305603	-57.46	-0.0339355	-0.0546873	-0.0643311	-0.072876	-0.0982666	-57.463	0.00405884	0.0264893	0.00384521	0.0797119	-0.0082703	-57.461
	-57.435	-0.110169	-0.141419	-0.203552	-0.307617	-0.283997	-57.438	-0.141479	-0.162231	-0.176331	-0.220764	-0.242065	-57.436	-0.166016	-0.276306	-0.32489	-0.450806	-0.505005	-57.435	-0.191467	-0.955688	-0.265503	-0.342773	-0.330017	-57.438	-0.14978	-0.845032	-0.178345	-0.189087	-0.114441	-57.436	-0.193359	-0.947754	-0.294739	-0.325745	-0.305603	-57.435	-0.0421143	-0.063657	-0.0733032	-0.0818481	-0.107239	-57.438	-0.0053101	0.0171232	-0.0055237	0.070343	-0.0176392	-57.436
	-57.41	-0.110049	-0.142215	-0.204346	-0.308411	-0.294556	-57.413	-0.141482	-0.161868	-0.176331	-0.220764	-0.242065	-57.411	-0.165899	-0.276678	-0.325259	-0.451172	-0.505374	-57.41	-0.191464	-0.955686	-0.265497	-0.342773	-0.330014	-57.413	-0.14978	-0.844666	-0.178345	-0.189087	-0.114441	-57.411	-0.193359	-0.947754	-0.294739	-0.325745	-0.305603	-57.41	-0.0331421	-0.0636597	-0.0733032	-0.0818481	-0.107239	-57.413	0.00366211	0.0167236	-0.0059204	0.0699463	-0.0180359	-57.411
	-57.385	-0.108215	-0.151184	-0.223083	-0.317383	-0.303528	-57.388	-0.139648	-0.171265	-0.18573	-0.230164	-0.251465	-57.386	-0.164063	-0.286072	-0.334656	-0.470337	-0.514771	-57.385	-0.191467	-0.945923	-0.255737	-0.333008	-0.319458	-57.388	-0.14978	-0.844666	-0.178345	-0.189087	-0.114441	-57.386	-0.193359	-0.947754	-0.294739	-0.325745	-0.305237	-57.385	-0.0331421	-0.0734253	-0.0733032	-0.0818481	-0.107239	-57.388	0.00405884	0.0167236	-0.0059204	0.0699463	-0.0180359	-57.386
	-57.36	-0.108215	-0.151184	-0.22229	-0.317383	-0.303528	-57.363	-0.139526	-0.171631	-0.195862	-0.23053	-0.251831	-57.361	-0.164063	-0.286072	-0.33429	-0.470337	-0.514771	-57.36	-0.191467	-0.945923	-0.264709	-0.333008	-0.310486	-57.363	-0.14978	-0.844666	-0.178345	-0.189087	-0.105042	-57.361	-0.193359	-0.947754	-0.294373	-0.325745	-0.295837	-57.36	-0.0331421	-0.0734253	-0.0733032	-0.0818481	-0.107239	-57.363	0.00405884	0.0167236	-0.0059204	0.0601807	-0.0180359	-57.361
	-57.335	-0.108215	-0.151184	-0.213318	-0.316467	-0.302734	-57.338	-0.139526	-0.171631	-0.186462	-0.23053	-0.251831	-57.336	-0.164063	-0.286072	-0.32489	-0.469849	-0.514404	-57.335	-0.191467	-0.945923	-0.255737	-0.333008	-0.310486	-57.338	-0.14978	-0.844666	-0.168945	-0.189087	-0.104675	-57.336	-0.193359	-0.947754	-0.284973	-0.325745	-0.295837	-57.335	-0.0331421	-0.0726318	-0.0733032	-0.0818481	-0.107239	-57.338	0.00405884	0.0167236	-0.015686	0.0601807	-0.0180359	-57.336
	-57.31	-0.108212	-0.151181	-0.213318	-0.305664	-0.293762	-57.313	-0.139526	-0.171631	-0.186096	-0.219299	-0.242432	-57.311	-0.173828	-0.286072	-0.32489	-0.458618	-0.505005	-57.31	-0.191467	-0.945923	-0.255737	-0.332214	-0.310486	-57.313	-0.14978	-0.844666	-0.168579	-0.189087	-0.104675	-57.311	-0.193359	-0.947754	-0.284973	-0.325378	-0.295837	-57.31	-0.0331421	-0.0636597	-0.0733032	-0.0818481	-0.107239	-57.313	0.00405884	0.0163269	-0.015686	0.0601807	-0.0180359	-57.311
	-57.285	-0.0984497	-0.151184	-0.203552	-0.295898	-0.283997	-57.288	-0.139526	-0.171631	-0.186096	-0.218811	-0.242065	-57.286	-0.173828	-0.286072	-0.32489	-0.458618	-0.505005	-57.285	-0.191467	-0.945923	-0.255737	-0.323242	-0.310486	-57.288	-0.14978	-0.844666	-0.168579	-0.189453	-0.104675	-57.286	-0.193359	-0.947754	-0.284973	-0.315979	-0.295837	-57.285	-0.0331421	-0.0636597	-0.0725098	-0.0818481	-0.107239	-57.288	0.00405884	0.0167236	-0.015686	0.0601807	-0.0180359	-57.286
	-57.26	-0.110168	-0.151184	-0.203552	-0.295898	-0.283997	-57.263	-0.139526	-0.171631	-0.186096	-0.218811	-0.242065	-57.261	-0.173828	-0.286072	-0.32489	-0.458618	-0.505005	-57.26	-0.191467	-0.945923	-0.255737	-0.323242	-0.310486	-57.263	-0.14978	-0.844666	-0.168579	-0.189087	-0.104675	-57.261	-0.193359	-0.947754	-0.284973	-0.315979	-0.295837	-57.26	-0.0331421	-0.0636597	-0.0635376	-0.0810547	-0.107239	-57.263	0.0138245	0.0264893	0.00344849	0.0699463	-0.0082703	-57.261
	-57.235	-0.110168	-0.151184	-0.203552	-0.305664	-0.283997	-57.238	-0.13952	-0.181391	-0.186093	-0.218811	-0.242063	-57.236	-0.173828	-0.286072	-0.32489	-0.458618	-0.505005	-57.235	-0.191468	-0.945923	-0.255738	-0.323242	-0.310486	-57.238	-0.14978	-0.844666	-0.168579	-0.189087	-0.104675	-57.236	-0.203125	-0.947754	-0.284973	-0.315979	-0.295837	-57.235	-0.0331421	-0.0636597	-0.0733032	-0.0720825	-0.106445	-57.238	0.0138245	0.0264893	0.00384521	0.0793152	-0.0082703	-57.236
	-57.21	-0.110168	-0.150391	-0.203552	-0.305664	-0.283997	-57.213	-0.129761	-0.171631	-0.176331	-0.209045	-0.2323	-57.211	-0.173828	-0.285706	-0.32489	-0.458618	-0.505005	-57.21	-0.191467	-0.956485	-0.256533	-0.324036	-0.311279	-57.213	-0.149783	-0.844668	-0.178348	-0.189087	-0.104675	-57.211	-0.203128	-0.948126	-0.285345	-0.316345	-0.296206	-57.21	-0.0233765	-0.0538969	-0.0635376	-0.0720825	-0.0877075	-57.213	0.0138245	0.0264893	0.00384521	0.0797119	0.00109863	-57.211
	-57.185	-0.110169	-0.141419	-0.203552	-0.305664	-0.283997	-57.188	-0.129761	-0.162231	-0.176331	-0.209045	-0.2323	-57.186	-0.173828	-0.276306	-0.32489	-0.458618	-0.505005	-57.185	-0.191467	-0.965454	-0.265503	-0.333008	-0.330017	-57.188	-0.159546	-0.863831	-0.187744	-0.198486	-0.114075	-57.186	-0.203125	-0.95752	-0.294739	-0.325745	-0.305603	-57.185	-0.0233765	-0.053894	-0.0635376	-0.0720825	-0.0877075	-57.188	0.0138245	0.0264893	0.00384521	0.0797119	0.00149536	-57.186
	-57.16	-0.110965	-0.142215	-0.204346	-0.306458	-0.28479	-57.163	-0.129764	-0.161868	-0.176331	-0.209045	-0.2323	-57.161	-0.1742	-0.276678	-0.325259	-0.458984	-0.505374	-57.16	-0.191467	-0.964661	-0.265503	-0.344727	-0.330017	-57.163	-0.159546	-0.864197	-0.18811	-0.198853	-0.114441	-57.161	-0.203125	-0.957153	-0.294739	-0.337463	-0.305603	-57.16	-0.024292	-0.0548096	-0.0644531	-0.0730014	-0.0886264	-57.163	0.0138245	0.0264893	0.00384521	0.0797119	0.00149536	-57.161
	-57.135	-0.119934	-0.151184	-0.213318	-0.31543	-0.293762	-57.138	-0.13916	-0.171265	-0.18573	-0.218445	-0.241699	-57.136	-0.183594	-0.286072	-0.334656	-0.468384	-0.514771	-57.135	-0.191467	-0.955688	-0.265503	-0.344727	-0.330017	-57.138	-0.159543	-0.854795	-0.188104	-0.198853	-0.114438	-57.136	-0.203125	-0.947754	-0.294739	-0.337463	-0.305603	-57.135	-0.0350952	-0.0656128	-0.0752563	-0.0838013	-0.0994263	-57.138	0.00256348	0.0152283	-0.0074158	0.0684509	-0.0097656	-57.136
	-57.11	-0.119141	-0.151184	-0.213318	-0.31543	-0.293762	-57.113	-0.139526	-0.171631	-0.186096	-0.218811	-0.251831	-57.111	-0.183228	-0.295837	-0.334656	-0.468384	-0.514771	-57.11	-0.191467	-0.955688	-0.265503	-0.344727	-0.330017	-57.113	-0.14978	-0.844666	-0.178345	-0.189087	-0.114441	-57.111	-0.203125	-0.947751	-0.304502	-0.337463	-0.305603	-57.11	-0.0343018	-0.0656128	-0.0752563	-0.0838013	-0.0994263	-57.113	-0.009613	0.0147705	-0.0078735	0.0679932	-0.0102234	-57.111
	-57.085	-0.110168	-0.151184	-0.212524	-0.31543	-0.293762	-57.088	-0.130127	-0.171631	-0.186096	-0.218811	-0.251831	-57.086	-0.173828	-0.295837	-0.33429	-0.468384	-0.514771	-57.085	-0.201233	-0.955688	-0.264709	-0.344727	-0.330017	-57.088	-0.14978	-0.844666	-0.178345	-0.189087	-0.114441	-57.086	-0.193359	-0.937988	-0.294373	-0.327698	-0.295837	-57.085	-0.0253296	-0.0656128	-0.0752563	-0.0838013	-0.0994263	-57.088	-0.0002441	0.0147705	-0.0078735	0.0679932	-0.0102234	-57.086
	-57.06	-0.110168	-0.151184	-0.203552	-0.31543	-0.292969	-57.063	-0.129761	-0.171631	-0.176697	-0.218811	-0.251831	-57.061	-0.173828	-0.295837	-0.334656	-0.468384	-0.52417	-57.06	-0.201233	-0.955688	-0.265503	-0.343933	-0.329102	-57.063	-0.14978	-0.844666	-0.168945	-0.189087	-0.114441	-57.061	-0.193359	-0.937988	-0.284973	-0.327332	-0.295349	-57.06	-0.0253296	-0.0656128	-0.0752563	-0.0838013	-0.109192	-57.063	0.00015259	0.0147705	-0.0078735	0.0679932	-0.0219421	-57.061
	-57.035	-0.110165	-0.160947	-0.213318	-0.314636	-0.293762	-57.038	-0.139526	-0.171631	-0.176331	-0.218811	-0.242432	-57.036	-0.173828	-0.295837	-0.334656	-0.468018	-0.514771	-57.035	-0.201233	-0.955688	-0.265503	-0.334961	-0.318298	-57.038	-0.14978	-0.844666	-0.168579	-0.179688	-0.10321	-57.036	-0.193359	-0.947754	-0.284973	-0.317932	-0.284119	-57.035	-0.0350952	-0.074585	-0.0752563	-0.0838013	-0.109192	-57.038	0.00015259	0.0147705	-0.0078735	0.0679932	-0.0219421	-57.036
	-57.01	-0.100403	-0.151184	-0.203552	-0.295898	-0.283997	-57.013	-0.139526	-0.171631	-0.176331	-0.209412	-0.242065	-57.011	-0.173828	-0.295837	-0.334656	-0.458618	-0.514771	-57.01	-0.201233	-0.955688	-0.265503	-0.334961	-0.318298	-57.013	-0.14978	-0.844666	-0.168579	-0.179321	-0.102722	-57.011	-0.193359	-0.947754	-0.284973	-0.317932	-0.284119	-57.01	-0.0350952	-0.0656128	-0.0752563	-0.0838013	-0.109192	-57.013	0.00015259	0.0241394	-0.0078735	0.0582275	-0.0219421	-57.011
	-56.985	-0.100403	-0.151184	-0.203552	-0.295898	-0.283997	-56.988	-0.139526	-0.171631	-0.176331	-0.209045	-0.242065	-56.986	-0.173828	-0.295837	-0.334656	-0.458618	-0.514771	-56.985	-0.20123	-0.955686	-0.2655	-0.334961	-0.318298	-56.988	-0.14978	-0.844666	-0.168579	-0.179321	-0.102722	-56.986	-0.193359	-0.947754	-0.284973	-0.317932	-0.284119	-56.985	-0.0350952	-0.0656128	-0.0743408	-0.0830078	-0.109192	-56.988	0.00015259	0.0245361	-0.0078735	0.0582275	-0.0219421	-56.986
	-56.96	-0.100403	-0.150391	-0.203552	-0.295898	-0.283997	-56.963	-0.139526	-0.171631	-0.176331	-0.209045	-0.242065	-56.961	-0.173828	-0.295471	-0.334656	-0.458618	-0.514771	-56.96	-0.192261	-0.946719	-0.256533	-0.325989	-0.309326	-56.963	-0.149783	-0.844668	-0.168582	-0.189087	-0.102722	-56.961	-0.193728	-0.948126	-0.285345	-0.318298	-0.294253	-56.96	-0.0350952	-0.0656128	-0.0635376	-0.0740356	-0.109192	-56.963	0.00015259	0.0245361	0.00338745	0.0675964	-0.0219421	-56.961
	-56.935	-0.110169	-0.141419	-0.203552	-0.295898	-0.283997	-56.938	-0.139526	-0.171997	-0.176331	-0.209045	-0.242065	-56.936	-0.173825	-0.286069	-0.334656	-0.458618	-0.514771	-56.935	-0.201233	-0.955688	-0.265503	-0.334961	-0.318298	-56.938	-0.15918	-0.854065	-0.177979	-0.198486	-0.112122	-56.936	-0.203125	-0.95752	-0.294739	-0.327698	-0.30365	-56.935	-0.0350952	-0.0656128	-0.0635376	-0.0740356	-0.109192	-56.938	0.00015259	0.0245361	-0.0059204	0.0679932	-0.0219421	-56.936
	-56.91	-0.110171	-0.142215	-0.204346	-0.296692	-0.28479	-56.913	-0.139529	-0.171634	-0.186096	-0.209045	-0.242065	-56.911	-0.164068	-0.276678	-0.325259	-0.449219	-0.505374	-56.91	-0.200439	-0.955688	-0.265503	-0.334961	-0.318298	-56.913	-0.159546	-0.854431	-0.178345	-0.198853	-0.112488	-56.911	-0.202759	-0.95752	-0.294739	-0.327698	-0.30365	-56.91	-0.0350952	-0.0656128	-0.0733032	-0.0740328	-0.109189	-56.913	0.00015259	0.0245361	-0.0059204	0.0679932	-0.0219421	-56.911
	-56.885	-0.110168	-0.151184	-0.213318	-0.305664	-0.293762	-56.888	-0.139524	-0.181027	-0.195496	-0.230164	-0.251465	-56.886	-0.164063	-0.286072	-0.334656	-0.458618	-0.514771	-56.885	-0.191467	-0.955688	-0.265503	-0.334961	-0.318298	-56.888	-0.150146	-0.854431	-0.178345	-0.198853	-0.112488	-56.886	-0.193359	-0.95752	-0.294739	-0.327698	-0.30365	-56.885	-0.0253296	-0.0558472	-0.0635376	-0.06427	-0.0994263	-56.888	0.00015259	0.0245361	-0.0059204	0.0679932	-0.0219421	-56.886
	-56.86	-0.110168	-0.151184	-0.213318	-0.305664	-0.293762	-56.863	-0.129761	-0.171631	-0.186096	-0.220764	-0.242065	-56.861	-0.164063	-0.286072	-0.334656	-0.468384	-0.514771	-56.86	-0.191467	-0.965454	-0.265503	-0.334961	-0.328064	-56.863	-0.159546	-0.854431	-0.178345	-0.198853	-0.112488	-56.861	-0.193359	-0.95752	-0.294739	-0.327698	-0.30365	-56.86	-0.0253296	-0.0558472	-0.0635376	-0.06427	-0.0986328	-56.863	0.00015259	0.0245361	-0.0059204	0.067996	-0.0219393	-56.861
	-56.835	-0.110168	-0.151184	-0.213318	-0.305664	-0.293762	-56.838	-0.129761	-0.171631	-0.186096	-0.220764	-0.242065	-56.836	-0.164063	-0.295837	-0.334656	-0.468384	-0.514771	-56.835	-0.191467	-0.965454	-0.265503	-0.344727	-0.328064	-56.838	-0.159546	-0.854431	-0.18811	-0.198853	-0.112488	-56.836	-0.203125	-0.95752	-0.294739	-0.327698	-0.30365	-56.835	-0.0245361	-0.0558472	-0.0635376	-0.06427	-0.0896606	-56.838	0.00991821	0.0343018	0.00384521	0.0777588	-0.0028076	-56.836
	-56.81	-0.110168	-0.151184	-0.213318	-0.305664	-0.293762	-56.813	-0.129761	-0.171631	-0.186096	-0.220764	-0.242065	-56.811	-0.173828	-0.295837	-0.334656	-0.468384	-0.514771	-56.81	-0.191467	-0.964661	-0.265503	-0.343933	-0.328064	-56.813	-0.159546	-0.854431	-0.18811	-0.198853	-0.112488	-56.811	-0.203125	-0.957153	-0.294739	-0.327332	-0.30365	-56.81	-0.0163574	-0.0566404	-0.0643311	-0.0650635	-0.0904541	-56.813	0.0192871	0.0245361	0.00384521	0.0777588	-0.0024109	-56.811
	-56.785	-0.110168	-0.151184	-0.212524	-0.31543	-0.292969	-56.788	-0.129761	-0.171631	-0.186096	-0.220764	-0.242065	-56.786	-0.173828	-0.295837	-0.33429	-0.468384	-0.514404	-56.785	-0.191467	-0.955688	-0.264709	-0.334961	-0.328064	-56.788	-0.159546	-0.845032	-0.18811	-0.189453	-0.112488	-56.786	-0.203125	-0.947754	-0.294373	-0.317932	-0.30365	-56.785	-0.0253296	-0.0656128	-0.0733032	-0.0838013	-0.0994263	-56.788	0.0103149	0.0151701	-0.0055237	0.0683899	-0.0117798	-56.786
	-56.76	-0.110168	-0.150391	-0.203552	-0.314636	-0.283997	-56.763	-0.129761	-0.171631	-0.176697	-0.220764	-0.232666	-56.761	-0.173828	-0.295471	-0.32489	-0.468018	-0.505005	-56.76	-0.191467	-0.955688	-0.255737	-0.334961	-0.327271	-56.763	-0.159546	-0.844666	-0.178711	-0.189087	-0.112488	-56.761	-0.203125	-0.947754	-0.284973	-0.317932	-0.303284	-56.76	-0.0253296	-0.0656128	-0.0733032	-0.0838013	-0.0994263	-56.763	0.00991821	0.0147705	-0.0059204	0.0679932	-0.0121765	-56.761
	-56.735	-0.110168	-0.151184	-0.213318	-0.305664	-0.283997	-56.738	-0.129761	-0.162231	-0.176331	-0.211365	-0.2323	-56.736	-0.173828	-0.286072	-0.32489	-0.458618	-0.505005	-56.735	-0.191467	-0.955688	-0.265503	-0.334961	-0.318298	-56.738	-0.159546	-0.854431	-0.178345	-0.189087	-0.103088	-56.736	-0.203125	-0.947754	-0.284973	-0.317932	-0.293884	-56.735	-0.0253296	-0.0656128	-0.0733032	-0.0838013	-0.0994263	-56.738	0.00991821	0.0147705	-0.0059204	0.0679932	-0.0121765	-56.736
	-56.71	-0.110165	-0.151181	-0.213318	-0.305664	-0.283997	-56.713	-0.129761	-0.161865	-0.176331	-0.210999	-0.2323	-56.711	-0.173828	-0.286072	-0.32489	-0.458618	-0.505005	-56.71	-0.191467	-0.955689	-0.265503	-0.334961	-0.318298	-56.713	-0.159542	-0.854428	-0.178341	-0.189087	-0.112488	-56.711	-0.203122	-0.947748	-0.284967	-0.317932	-0.293881	-56.71	-0.0253296	-0.0648193	-0.0725098	-0.0838013	-0.0994263	-56.713	0.00991821	0.0147705	-0.0059204	0.0679932	-0.0121765	-56.711
	-56.685	-0.100403	-0.141418	-0.203552	-0.295898	-0.274231	-56.688	-0.129761	-0.161865	-0.176331	-0.210999	-0.244019	-56.686	-0.173828	-0.286072	-0.32489	-0.458618	-0.514771	-56.685	-0.192263	-0.956487	-0.266302	-0.335754	-0.319094	-56.688	-0.147827	-0.842715	-0.166629	-0.177368	-0.100769	-56.686	-0.193728	-0.938357	-0.275579	-0.308533	-0.284488	-56.685	-0.0253296	-0.0558472	-0.0635376	-0.0830078	-0.0994263	-56.688	0.00991821	0.0241394	0.00344849	0.0679932	-0.0219421	-56.686
	-56.66	-0.100403	-0.141418	-0.203552	-0.295898	-0.274231	-56.663	-0.129761	-0.171631	-0.176331	-0.210999	-0.244019	-56.661	-0.173828	-0.286072	-0.32489	-0.458618	-0.514771	-56.66	-0.200439	-0.965454	-0.275269	-0.344727	-0.328064	-56.663	-0.157227	-0.852112	-0.176026	-0.186768	-0.110168	-56.661	-0.202759	-0.947754	-0.284973	-0.327698	-0.293884	-56.66	-0.0350952	-0.0558472	-0.0635376	-0.0740356	-0.0994263	-56.663	0.00991821	0.0245361	0.00384521	0.0773621	-0.0219421	-56.661
	-56.635	-0.109376	-0.141419	-0.203552	-0.295898	-0.274231	-56.638	-0.139526	-0.171631	-0.176331	-0.210999	-0.244019	-56.636	-0.173462	-0.286072	-0.334656	-0.458618	-0.514771	-56.635	-0.203183	-0.965451	-0.275263	-0.344727	-0.328064	-56.638	-0.148193	-0.852478	-0.176392	-0.196899	-0.110535	-56.636	-0.193359	-0.947754	-0.284973	-0.327698	-0.293884	-56.635	-0.0350952	-0.0558472	-0.0635376	-0.0740356	-0.0994263	-56.638	0.00991821	0.0245361	0.00384521	0.0777588	-0.0219421	-56.636
	-56.61	-0.101322	-0.142337	-0.204471	-0.296814	-0.284915	-56.613	-0.130134	-0.171638	-0.176334	-0.210999	-0.244022	-56.611	-0.164554	-0.286563	-0.335144	-0.459106	-0.515259	-56.61	-0.19342	-0.955688	-0.265503	-0.334961	-0.318298	-56.613	-0.147827	-0.852478	-0.176392	-0.196899	-0.110535	-56.611	-0.193359	-0.947754	-0.284973	-0.327698	-0.293884	-56.61	-0.0350952	-0.0558472	-0.0635376	-0.0740356	-0.0994263	-56.613	0.00015259	0.0245361	0.00384521	0.0777588	-0.0219421	-56.611
	-56.585	-0.112122	-0.153137	-0.215271	-0.307617	-0.295715	-56.588	-0.140991	-0.182862	-0.187561	-0.222229	-0.255249	-56.586	-0.175781	-0.297791	-0.346375	-0.470337	-0.526489	-56.585	-0.19342	-0.955688	-0.265503	-0.334961	-0.318298	-56.588	-0.147827	-0.852478	-0.176392	-0.196899	-0.110535	-56.586	-0.193359	-0.947754	-0.284973	-0.327698	-0.293884	-56.585	-0.0358887	-0.0683591	-0.0643311	-0.0748291	-0.10022	-56.588	0.00015259	0.0245361	0.00384521	0.0679932	-0.0219421	-56.586
	-56.56	-0.112122	-0.153137	-0.215271	-0.307617	-0.295715	-56.563	-0.141479	-0.18335	-0.188049	-0.222717	-0.255737	-56.561	-0.175781	-0.307556	-0.346375	-0.470337	-0.526489	-56.56	-0.19342	-0.965454	-0.265503	-0.334167	-0.318298	-56.563	-0.147827	-0.852478	-0.176392	-0.196899	-0.110535	-56.561	-0.193359	-0.947754	-0.284973	-0.327332	-0.293884	-56.56	-0.0448608	-0.0773289	-0.0733032	-0.0838013	-0.118958	-56.563	-0.0092163	0.0151701	-0.0055237	0.0586243	-0.031311	-56.561
	-56.535	-0.112122	-0.152344	-0.215271	-0.307617	-0.295715	-56.538	-0.141479	-0.18335	-0.188049	-0.222717	-0.255737	-56.536	-0.175781	-0.30719	-0.346375	-0.470337	-0.526489	-56.535	-0.19342	-0.964661	-0.265503	-0.325195	-0.318298	-56.538	-0.147827	-0.852478	-0.176392	-0.1875	-0.110535	-56.536	-0.193359	-0.947388	-0.284973	-0.317932	-0.293884	-56.535	-0.0331421	-0.0656128	-0.0615845	-0.0720825	-0.0974731	-56.538	-0.009613	0.0147705	-0.0059204	0.0582275	-0.0317078	-56.536
	-56.51	-0.112122	-0.143372	-0.225037	-0.306824	-0.295715	-56.513	-0.141479	-0.17395	-0.188049	-0.222717	-0.255737	-56.511	-0.175781	-0.297791	-0.346375	-0.469971	-0.526489	-56.51	-0.19342	-0.955688	-0.265503	-0.325195	-0.327271	-56.513	-0.147827	-0.843079	-0.176392	-0.187134	-0.110535	-56.511	-0.193359	-0.937988	-0.296692	-0.317932	-0.293518	-56.51	-0.0322266	-0.0656128	-0.0615845	-0.0720825	-0.107239	-56.513	-0.009613	0.0147705	-0.0059204	0.0582275	-0.0317078	-56.511
	-56.485	-0.112122	-0.153137	-0.224243	-0.298645	-0.295715	-56.488	-0.141479	-0.173584	-0.188049	-0.223083	-0.255737	-56.486	-0.175781	-0.297791	-0.346008	-0.460938	-0.526489	-56.485	-0.19342	-0.955688	-0.265503	-0.334961	-0.318298	-56.488	-0.147827	-0.842712	-0.176392	-0.187134	-0.101135	-56.486	-0.193359	-0.937988	-0.296692	-0.317932	-0.293884	-56.485	-0.0214233	-0.0656128	-0.0713501	-0.0720825	-0.106323	-56.488	0.00164795	0.0147705	-0.0059204	0.0582275	-0.0317078	-56.486
	-56.46	-0.112122	-0.153137	-0.215271	-0.306824	-0.295715	-56.463	-0.141479	-0.173584	-0.190369	-0.232117	-0.255737	-56.461	-0.175781	-0.297791	-0.336609	-0.469971	-0.526489	-56.46	-0.19342	-0.955688	-0.264587	-0.334961	-0.318298	-56.463	-0.147827	-0.842712	-0.176392	-0.187134	-0.100769	-56.461	-0.193359	-0.937988	-0.296204	-0.317932	-0.293884	-56.46	-0.0214233	-0.0656128	-0.0705566	-0.0720825	-0.09552	-56.463	0.00210571	0.0147705	-0.015686	0.0582275	-0.0204468	-56.461
	-56.435	-0.112122	-0.153137	-0.215271	-0.297852	-0.294922	-56.438	-0.141479	-0.173584	-0.190002	-0.223083	-0.255737	-56.436	-0.175781	-0.297791	-0.336609	-0.460571	-0.526123	-56.435	-0.193421	-0.955689	-0.253785	-0.334961	-0.318299	-56.438	-0.147827	-0.842712	-0.165161	-0.187134	-0.100769	-56.436	-0.203125	-0.937988	-0.284973	-0.317932	-0.293884	-56.435	-0.0214233	-0.0648193	-0.0615845	-0.0720825	-0.09552	-56.438	0.00210571	0.0147705	-0.0063171	0.0582275	-0.019989	-56.436
	-56.41	-0.112122	-0.153137	-0.215271	-0.307617	-0.28595	-56.413	-0.141479	-0.173584	-0.190002	-0.222717	-0.246338	-56.411	-0.175781	-0.297791	-0.336609	-0.460571	-0.516724	-56.41	-0.193423	-0.956485	-0.264349	-0.335754	-0.319094	-56.413	-0.159549	-0.842718	-0.164679	-0.187134	-0.110538	-56.411	-0.203128	-0.938357	-0.285345	-0.318298	-0.29425	-56.41	-0.0214233	-0.0558472	-0.0615845	-0.0720825	-0.09552	-56.413	0.00210571	0.0241394	-0.0059204	0.0582275	-0.019989	-56.411
	-56.385	-0.112122	-0.153138	-0.215271	-0.307617	-0.28595	-56.388	-0.141479	-0.173584	-0.190002	-0.222717	-0.245972	-56.386	-0.185544	-0.297788	-0.336606	-0.460571	-0.516721	-56.385	-0.19342	-0.965454	-0.273315	-0.344727	-0.328064	-56.388	-0.159546	-0.861877	-0.183838	-0.196533	-0.119934	-56.386	-0.203125	-0.95752	-0.294739	-0.327698	-0.30365	-56.385	-0.0214233	-0.0558472	-0.0615845	-0.0712891	-0.09552	-56.388	0.00210571	0.0245361	-0.0059204	0.0582304	-0.0199862	-56.386
	-56.36	-0.112124	-0.153018	-0.216067	-0.308411	-0.286746	-56.363	-0.141479	-0.173584	-0.190002	-0.222717	-0.245972	-56.361	-0.175784	-0.287906	-0.327209	-0.451172	-0.507324	-56.36	-0.19342	-0.965454	-0.273315	-0.344727	-0.328064	-56.363	-0.159546	-0.862244	-0.184204	-0.196899	-0.1203	-56.361	-0.203125	-0.95752	-0.294739	-0.327698	-0.30365	-56.36	-0.0214233	-0.0558472	-0.0615845	-0.0623169	-0.09552	-56.363	0.0118713	0.0343018	0.00384521	0.0773621	-0.0102234	-56.361
	-56.335	-0.121887	-0.151184	-0.225037	-0.317383	-0.295715	-56.338	-0.141479	-0.161987	-0.189636	-0.222351	-0.255371	-56.336	-0.175781	-0.286072	-0.336609	-0.460571	-0.516724	-56.335	-0.203186	-0.965454	-0.273315	-0.343933	-0.328064	-56.338	-0.159546	-0.862244	-0.184204	-0.206665	-0.1203	-56.336	-0.203125	-0.95752	-0.294739	-0.327332	-0.30365	-56.335	-0.0214233	-0.0558472	-0.0615845	-0.0720825	-0.09552	-56.338	0.0118713	0.0343018	0.00384521	0.0777588	-0.0102234	-56.336
	-56.31	-0.121887	-0.151184	-0.225037	-0.317383	-0.295715	-56.313	-0.141479	-0.171631	-0.190002	-0.222717	-0.255737	-56.311	-0.175781	-0.286072	-0.336609	-0.460571	-0.516724	-56.31	-0.203186	-0.965454	-0.273315	-0.334961	-0.328064	-56.313	-0.159546	-0.862244	-0.184204	-0.197266	-0.1203	-56.311	-0.203125	-0.95752	-0.294739	-0.317932	-0.30365	-56.31	-0.031189	-0.0558472	-0.0615845	-0.0720825	-0.09552	-56.313	0.0118713	0.022583	0.00384521	0.0777588	-0.0102234	-56.311
	-56.285	-0.121887	-0.151184	-0.225037	-0.317383	-0.305481	-56.288	-0.141479	-0.171631	-0.190002	-0.222717	-0.255737	-56.286	-0.175781	-0.286072	-0.336609	-0.470337	-0.516724	-56.285	-0.203186	-0.965454	-0.273315	-0.334961	-0.328064	-56.288	-0.159543	-0.862238	-0.184198	-0.196899	-0.120297	-56.286	-0.203125	-0.95752	-0.294739	-0.317932	-0.30365	-56.285	-0.031189	-0.0558472	-0.0615845	-0.0720828	-0.0955203	-56.288	0.0118713	0.022583	0.00384521	0.0777588	-0.0102234	-56.286
	-56.26	-0.121881	-0.151178	-0.225034	-0.317383	-0.305478	-56.263	-0.141479	-0.171631	-0.190002	-0.222717	-0.255737	-56.261	-0.175781	-0.286072	-0.336609	-0.470337	-0.516724	-56.26	-0.203186	-0.965454	-0.273315	-0.334961	-0.328064	-56.263	-0.14978	-0.852478	-0.174438	-0.187134	-0.110535	-56.261	-0.203122	-0.957517	-0.294736	-0.317932	-0.30365	-56.26	-0.0319824	-0.0566406	-0.0623779	-0.0728786	-0.0963161	-56.263	0.0118713	0.022583	0.00384521	0.0777559	-0.0102262	-56.261
	-56.235	-0.112122	-0.141418	-0.214478	-0.307617	-0.295715	-56.238	-0.141479	-0.171631	-0.190002	-0.222717	-0.255737	-56.236	-0.175781	-0.286072	-0.336243	-0.470337	-0.516724	-56.235	-0.203186	-0.965454	-0.273315	-0.334961	-0.328064	-56.238	-0.14978	-0.852478	-0.174438	-0.187134	-0.110535	-56.236	-0.193359	-0.947754	-0.284973	-0.308167	-0.293884	-56.235	-0.0409546	-0.0656128	-0.0713501	-0.0818481	-0.105286	-56.238	0.00250244	0.0132141	-0.0055237	0.0683899	-0.0195923	-56.236
	-56.21	-0.112122	-0.141418	-0.205505	-0.307617	-0.295715	-56.213	-0.141479	-0.171631	-0.180603	-0.222717	-0.255737	-56.211	-0.175781	-0.286072	-0.326843	-0.470337	-0.516724	-56.21	-0.203186	-0.965451	-0.273312	-0.334961	-0.328064	-56.213	-0.14978	-0.852478	-0.174438	-0.187134	-0.110535	-56.211	-0.193359	-0.947754	-0.284973	-0.317932	-0.293884	-56.21	-0.0409546	-0.0753784	-0.0713501	-0.0818481	-0.105286	-56.213	0.00210571	0.0128174	-0.0059204	0.0679932	-0.019989	-56.211
	-56.185	-0.112122	-0.141418	-0.205505	-0.306824	-0.294922	-56.188	-0.141479	-0.171631	-0.180237	-0.222717	-0.255737	-56.186	-0.175781	-0.295837	-0.326843	-0.469971	-0.516357	-56.185	-0.191467	-0.962585	-0.260803	-0.333008	-0.315552	-56.188	-0.14978	-0.852478	-0.174438	-0.187134	-0.110535	-56.186	-0.193359	-0.947266	-0.284607	-0.317932	-0.293518	-56.185	-0.0401611	-0.0753784	-0.0713501	-0.0818481	-0.105286	-56.188	0.00210571	0.0128174	-0.0059204	0.0679932	-0.019989	-56.186
	-56.16	-0.112122	-0.141419	-0.205505	-0.297852	-0.28595	-56.163	-0.141479	-0.171631	-0.180237	-0.223083	-0.246338	-56.161	-0.175781	-0.295837	-0.326843	-0.460571	-0.506958	-56.16	-0.191467	-0.951782	-0.251831	-0.333008	-0.316345	-56.163	-0.14978	-0.841248	-0.165039	-0.187134	-0.101135	-56.161	-0.193359	-0.936035	-0.275208	-0.317932	-0.284119	-56.16	-0.031189	-0.0753784	-0.0803223	-0.0818481	-0.105286	-56.163	0.00170898	0.0128174	-0.0059204	0.0679932	-0.0297546	-56.161
	-56.135	-0.112921	-0.142217	-0.206302	-0.298645	-0.286746	-56.138	-0.141482	-0.171634	-0.180237	-0.222717	-0.245972	-56.136	-0.17615	-0.296206	-0.327212	-0.460938	-0.507327	-56.135	-0.191467	-0.951782	-0.251831	-0.333008	-0.316345	-56.138	-0.14978	-0.840759	-0.164673	-0.187134	-0.100769	-56.136	-0.193359	-0.936035	-0.275208	-0.317932	-0.284119	-56.135	-0.031189	-0.0753784	-0.0713501	-0.0818481	-0.105286	-56.138	0.00210571	0.0128174	0.00344849	0.0582275	-0.0297546	-56.136
	-56.11	-0.121887	-0.151184	-0.215271	-0.307617	-0.295715	-56.113	-0.150879	-0.181031	-0.199402	-0.232117	-0.255371	-56.111	-0.185547	-0.305603	-0.336609	-0.470337	-0.528442	-56.11	-0.191467	-0.951782	-0.26355	-0.332214	-0.316345	-56.113	-0.14978	-0.840759	-0.164673	-0.187134	-0.100769	-56.111	-0.193359	-0.936035	-0.275208	-0.317566	-0.284119	-56.11	-0.031189	-0.0753784	-0.0713501	-0.0818481	-0.105286	-56.113	0.00210571	0.0128174	0.00384521	0.0582275	-0.0297546	-56.111
	-56.085	-0.121094	-0.162109	-0.225037	-0.307617	-0.295715	-56.088	-0.151245	-0.181396	-0.199768	-0.232483	-0.255737	-56.086	-0.185181	-0.305237	-0.336609	-0.470337	-0.528442	-56.085	-0.190674	-0.951782	-0.26355	-0.323242	-0.316345	-56.088	-0.14978	-0.840759	-0.164673	-0.177734	-0.100769	-56.086	-0.192993	-0.936035	-0.275208	-0.308167	-0.293884	-56.085	-0.031189	-0.0744629	-0.0713501	-0.0818481	-0.105286	-56.088	0.00210571	0.0128174	0.00384521	0.0582275	-0.0297546	-56.086
	-56.06	-0.112122	-0.153137	-0.225037	-0.307617	-0.295715	-56.063	-0.141846	-0.171997	-0.199768	-0.232483	-0.255737	-56.061	-0.175781	-0.295837	-0.348328	-0.470337	-0.528442	-56.06	-0.182498	-0.952581	-0.264349	-0.324036	-0.317141	-56.063	-0.140381	-0.840762	-0.164676	-0.177368	-0.100769	-56.061	-0.183963	-0.936404	-0.275579	-0.308533	-0.294253	-56.06	-0.031189	-0.0636597	-0.0713501	-0.0818481	-0.115051	-56.063	0.00210571	0.0240784	0.00384521	0.0582275	-0.0297546	-56.061
	-56.035	-0.112122	-0.153137	-0.225037	-0.307617	-0.295715	-56.038	-0.141479	-0.171631	-0.199768	-0.232483	-0.255737	-56.036	-0.175781	-0.295837	-0.348328	-0.470337	-0.528442	-56.035	-0.191467	-0.961548	-0.273315	-0.333008	-0.326111	-56.038	-0.149411	-0.850153	-0.174067	-0.186768	-0.110166	-56.036	-0.193359	-0.945801	-0.284973	-0.317932	-0.30365	-56.035	-0.0214233	-0.053894	-0.0615845	-0.0720825	-0.105286	-56.038	0.00210571	0.0245361	0.00384521	0.0582275	-0.0297546	-56.036
	-56.01	-0.112122	-0.153137	-0.225037	-0.307617	-0.295715	-56.013	-0.141479	-0.171631	-0.199768	-0.232483	-0.255737	-56.011	-0.175781	-0.295837	-0.348328	-0.470337	-0.528442	-56.01	-0.201233	-0.961548	-0.273315	-0.333008	-0.326111	-56.013	-0.140015	-0.840759	-0.176392	-0.177368	-0.100769	-56.011	-0.193359	-0.945801	-0.284973	-0.317932	-0.30365	-56.01	-0.031189	-0.053894	-0.0615845	-0.0720825	-0.104492	-56.013	0.00210571	0.0245361	-0.0078735	0.0582275	-0.0297546	-56.011
	-55.985	-0.112122	-0.153137	-0.225037	-0.317383	-0.295715	-55.988	-0.141479	-0.181396	-0.199768	-0.232483	-0.255737	-55.986	-0.175781	-0.295837	-0.348328	-0.470337	-0.528442	-55.985	-0.201233	-0.961548	-0.273315	-0.333008	-0.326111	-55.988	-0.140015	-0.840759	-0.176392	-0.177368	-0.110535	-55.986	-0.193359	-0.945801	-0.284973	-0.317932	-0.30365	-55.985	-0.031189	-0.053894	-0.0615845	-0.071167	-0.09552	-55.988	0.00210571	0.0245361	-0.0078735	0.0582275	-0.0203857	-55.986
	-55.96	-0.112122	-0.153137	-0.225037	-0.317383	-0.295715	-55.963	-0.141479	-0.181396	-0.199768	-0.232483	-0.255737	-55.961	-0.175781	-0.295837	-0.348328	-0.470337	-0.528442	-55.96	-0.201233	-0.961548	-0.273315	-0.333008	-0.326111	-55.963	-0.14978	-0.840759	-0.176392	-0.177368	-0.110535	-55.961	-0.193359	-0.945801	-0.284973	-0.317932	-0.30365	-55.96	-0.0319824	-0.0546873	-0.0623779	-0.0611572	-0.0963135	-55.963	0.00210571	0.0245361	-0.0078735	0.0694885	-0.019989	-55.961
	-55.935	-0.121887	-0.153137	-0.224243	-0.317383	-0.305481	-55.938	-0.141477	-0.181394	-0.199768	-0.232483	-0.255737	-55.936	-0.185547	-0.295837	-0.347961	-0.470337	-0.528442	-55.935	-0.201233	-0.961548	-0.273315	-0.333008	-0.326111	-55.938	-0.14978	-0.840759	-0.176392	-0.177368	-0.110535	-55.936	-0.193359	-0.945801	-0.294739	-0.317932	-0.30365	-55.935	-0.0409546	-0.063657	-0.0713501	-0.0701294	-0.105286	-55.938	-0.0072632	0.0151701	-0.0172424	0.0605774	-0.0293579	-55.936
	-55.91	-0.121887	-0.153137	-0.215271	-0.317383	-0.305481	-55.913	-0.131714	-0.171631	-0.180603	-0.222717	-0.245972	-55.911	-0.185547	-0.295837	-0.338562	-0.470337	-0.528442	-55.91	-0.201233	-0.960754	-0.273315	-0.342773	-0.325317	-55.913	-0.14978	-0.840759	-0.176392	-0.177368	-0.110535	-55.911	-0.193359	-0.945435	-0.294739	-0.317932	-0.303284	-55.91	-0.0409546	-0.0636597	-0.0713501	-0.0818481	-0.105286	-55.913	-0.0076599	0.0147705	-0.0176392	0.0601807	-0.0297546	-55.911
	-55.885	-0.121887	-0.153137	-0.215271	-0.316589	-0.305481	-55.888	-0.141479	-0.171631	-0.180237	-0.222717	-0.245972	-55.886	-0.185544	-0.295834	-0.338559	-0.469971	-0.528439	-55.885	-0.201233	-0.951782	-0.273315	-0.342773	-0.316345	-55.888	-0.14978	-0.83136	-0.176392	-0.189087	-0.101135	-55.886	-0.193359	-0.936035	-0.294739	-0.317932	-0.293884	-55.885	-0.0409546	-0.0636597	-0.0705566	-0.0818481	-0.105286	-55.888	-0.0076599	0.0147705	-0.0176392	0.0601807	-0.0297546	-55.886
	-55.86	-0.121884	-0.153134	-0.215268	-0.307617	-0.304685	-55.863	-0.141479	-0.171631	-0.180237	-0.213318	-0.245972	-55.861	-0.173828	-0.284119	-0.326843	-0.448853	-0.516357	-55.86	-0.201233	-0.951782	-0.272522	-0.34198	-0.316345	-55.863	-0.14978	-0.830994	-0.176392	-0.189087	-0.100769	-55.861	-0.193359	-0.936035	-0.294373	-0.317566	-0.293884	-55.86	-0.0401611	-0.0636597	-0.0615845	-0.0818481	-0.105286	-55.863	-0.0076599	0.00500488	-0.0082703	0.0601807	-0.0297546	-55.861
	-55.835	-0.112918	-0.143374	-0.206299	-0.298645	-0.286743	-55.838	-0.141482	-0.171634	-0.18024	-0.212952	-0.236575	-55.836	-0.174197	-0.284122	-0.327209	-0.449219	-0.507324	-55.835	-0.201233	-0.951782	-0.26355	-0.333008	-0.316345	-55.838	-0.14978	-0.830994	-0.166992	-0.179688	-0.100769	-55.836	-0.203125	-0.945801	-0.284973	-0.308167	-0.293884	-55.835	-0.031189	-0.0636597	-0.0615845	-0.0818481	-0.105286	-55.838	0.00170898	0.00500488	-0.0078735	0.0601807	-0.0297546	-55.836
	-55.81	-0.121887	-0.143372	-0.215271	-0.307617	-0.295715	-55.813	-0.150879	-0.171631	-0.189636	-0.232117	-0.245605	-55.811	-0.183594	-0.295837	-0.336609	-0.458618	-0.516724	-55.81	-0.201233	-0.951782	-0.26355	-0.333008	-0.316345	-55.813	-0.14978	-0.840759	-0.166626	-0.179321	-0.100769	-55.811	-0.203125	-0.945801	-0.284973	-0.308167	-0.293884	-55.81	-0.031189	-0.0636597	-0.0713501	-0.0818481	-0.105286	-55.813	-0.0076599	0.00500488	-0.0078735	0.050415	-0.0297546	-55.811
	-55.785	-0.121887	-0.143372	-0.215271	-0.307617	-0.295715	-55.788	-0.151245	-0.171631	-0.199768	-0.232483	-0.245972	-55.786	-0.183594	-0.295837	-0.336609	-0.458618	-0.516724	-55.785	-0.20123	-0.951779	-0.263544	-0.333008	-0.316342	-55.788	-0.14978	-0.840759	-0.166626	-0.179321	-0.100769	-55.786	-0.203125	-0.945801	-0.284973	-0.308167	-0.293884	-55.785	-0.031189	-0.0734253	-0.0713501	-0.0818481	-0.105286	-55.788	0.00210571	0.0147676	0.00189209	0.0601807	-0.0297546	-55.786
	-55.76	-0.121887	-0.143372	-0.215271	-0.307617	-0.295715	-55.763	-0.151245	-0.171631	-0.199768	-0.232483	-0.255737	-55.761	-0.183594	-0.295837	-0.336609	-0.458618	-0.516724	-55.76	-0.191468	-0.951782	-0.253785	-0.323242	-0.30658	-55.763	-0.14978	-0.840759	-0.166626	-0.179321	-0.100769	-55.761	-0.203122	-0.945798	-0.28497	-0.317932	-0.293884	-55.76	-0.031189	-0.0726318	-0.0713501	-0.0818481	-0.105286	-55.763	0.00210571	0.0147705	0.00189209	0.0601807	-0.0297546	-55.761
	-55.735	-0.121094	-0.153137	-0.225037	-0.307617	-0.295715	-55.738	-0.151245	-0.171631	-0.199768	-0.232483	-0.255737	-55.736	-0.183228	-0.295837	-0.336609	-0.458618	-0.516724	-55.735	-0.192263	-0.952578	-0.264346	-0.324036	-0.319092	-55.738	-0.149783	-0.840762	-0.166632	-0.179321	-0.100769	-55.736	-0.193726	-0.936404	-0.275577	-0.308533	-0.284485	-55.735	-0.031189	-0.0636597	-0.0713501	-0.0810547	-0.105286	-55.738	0.00210571	0.0241394	0.00189209	0.0601807	-0.0297546	-55.736
	-55.71	-0.112122	-0.153137	-0.225037	-0.307617	-0.295715	-55.713	-0.141846	-0.171631	-0.199768	-0.232483	-0.255737	-55.711	-0.173828	-0.295837	-0.336609	-0.458618	-0.516724	-55.71	-0.200439	-0.961548	-0.273315	-0.333008	-0.328064	-55.713	-0.15918	-0.850159	-0.176025	-0.188721	-0.110168	-55.711	-0.202759	-0.945801	-0.284973	-0.317932	-0.293884	-55.71	-0.031189	-0.0636597	-0.0713501	-0.0720825	-0.105286	-55.713	0.00210571	0.0245361	0.00189209	0.0695496	-0.0297546	-55.711
	-55.685	-0.112122	-0.153137	-0.225037	-0.307617	-0.295715	-55.688	-0.141479	-0.171631	-0.199768	-0.232483	-0.255737	-55.686	-0.173828	-0.295837	-0.336609	-0.468384	-0.516724	-55.685	-0.201233	-0.961548	-0.273315	-0.333008	-0.328064	-55.688	-0.150146	-0.850525	-0.176392	-0.189087	-0.110535	-55.686	-0.193359	-0.945801	-0.284973	-0.317932	-0.293884	-55.685	-0.0214233	-0.0538969	-0.0615845	-0.0623169	-0.09552	-55.688	0.00210571	0.0245361	0.00189209	0.0699463	-0.0297546	-55.686
	-55.66	-0.112122	-0.153137	-0.224243	-0.307617	-0.295715	-55.663	-0.141479	-0.171631	-0.199768	-0.232483	-0.255737	-55.661	-0.173828	-0.295837	-0.336243	-0.468384	-0.526489	-55.66	-0.201233	-0.961548	-0.273315	-0.333008	-0.327271	-55.663	-0.14978	-0.850525	-0.176392	-0.189087	-0.110535	-55.661	-0.193359	-0.945801	-0.284973	-0.317932	-0.293518	-55.66	-0.0214233	-0.053894	-0.0615845	-0.0623169	-0.09552	-55.663	0.00210571	0.0245361	0.00189209	0.0699463	-0.0297546	-55.661
	-55.635	-0.112921	-0.153936	-0.216067	-0.308411	-0.296512	-55.638	-0.141482	-0.171634	-0.190369	-0.232483	-0.255737	-55.636	-0.174197	-0.296206	-0.327212	-0.46875	-0.526858	-55.635	-0.201233	-0.960754	-0.273315	-0.342773	-0.318298	-55.638	-0.14978	-0.850525	-0.176392	-0.189087	-0.101135	-55.636	-0.193359	-0.945435	-0.284973	-0.317932	-0.284119	-55.635	-0.0214233	-0.053894	-0.060791	-0.0623169	-0.09552	-55.638	0.00210571	0.0245361	-0.0078735	0.0699463	-0.0297546	-55.636
	-55.61	-0.131653	-0.162903	-0.225037	-0.316589	-0.305481	-55.613	-0.150879	-0.190796	-0.199402	-0.241882	-0.265137	-55.611	-0.183594	-0.305603	-0.336609	-0.477783	-0.536255	-55.61	-0.201233	-0.951782	-0.273315	-0.342773	-0.318298	-55.613	-0.149777	-0.841123	-0.176386	-0.189087	-0.100769	-55.611	-0.193359	-0.936035	-0.284973	-0.317932	-0.284119	-55.61	-0.0206299	-0.053894	-0.0518188	-0.0623169	-0.0947266	-55.613	0.00210571	0.0245361	0.00149536	0.0699463	-0.0297546	-55.611
	-55.585	-0.131653	-0.162903	-0.225037	-0.317383	-0.305481	-55.588	-0.151245	-0.191162	-0.199768	-0.232849	-0.265503	-55.586	-0.183594	-0.305603	-0.336609	-0.468384	-0.536255	-55.585	-0.201233	-0.951782	-0.273315	-0.342773	-0.318298	-55.588	-0.140015	-0.830994	-0.166626	-0.179321	-0.100769	-55.586	-0.193359	-0.936035	-0.284973	-0.317932	-0.284119	-55.585	-0.0222168	-0.0546873	-0.0526123	-0.0631104	-0.0865479	-55.588	0.0114746	0.0245361	0.00189209	0.0699463	-0.0203857	-55.586
	-55.56	-0.131653	-0.162109	-0.225037	-0.317383	-0.304565	-55.563	-0.161011	-0.191162	-0.199768	-0.232483	-0.265503	-55.561	-0.183594	-0.305237	-0.336609	-0.468384	-0.535767	-55.56	-0.201233	-0.951782	-0.272522	-0.34198	-0.318298	-55.563	-0.140015	-0.830994	-0.166626	-0.179321	-0.100769	-55.561	-0.193359	-0.936035	-0.284607	-0.317566	-0.284119	-55.56	-0.031189	-0.063657	-0.0615845	-0.0720825	-0.09552	-55.563	0.00250244	0.0151701	-0.0074768	0.0605774	-0.0293579	-55.561
	-55.535	-0.131653	-0.153137	-0.225037	-0.317383	-0.293762	-55.538	-0.161008	-0.18176	-0.199768	-0.232483	-0.254272	-55.536	-0.183594	-0.295837	-0.336609	-0.468384	-0.524536	-55.535	-0.201233	-0.951782	-0.26355	-0.333008	-0.318298	-55.538	-0.14978	-0.830994	-0.157227	-0.179688	-0.100769	-55.536	-0.193359	-0.936035	-0.275208	-0.308167	-0.284119	-55.535	-0.031189	-0.0636597	-0.0615845	-0.0818481	-0.105286	-55.538	0.00210571	0.0147705	-0.0078735	0.0601807	-0.0297546	-55.536
	-55.51	-0.131653	-0.153137	-0.225037	-0.317383	-0.293762	-55.513	-0.151245	-0.171631	-0.190002	-0.222717	-0.244019	-55.511	-0.193359	-0.295837	-0.336609	-0.468384	-0.524536	-55.51	-0.201233	-0.951782	-0.26355	-0.333008	-0.318298	-55.513	-0.14978	-0.830994	-0.166626	-0.179321	-0.100769	-55.511	-0.193359	-0.936035	-0.275208	-0.308167	-0.284119	-55.51	-0.031189	-0.0636597	-0.0615845	-0.0810547	-0.105286	-55.513	0.00210571	0.0147705	-0.0078735	0.0601807	-0.0297546	-55.511
	-55.485	-0.131653	-0.153137	-0.225037	-0.317383	-0.293762	-55.488	-0.151245	-0.171631	-0.190002	-0.222717	-0.244019	-55.486	-0.193359	-0.295837	-0.336609	-0.468384	-0.524536	-55.485	-0.201233	-0.951782	-0.26355	-0.333008	-0.318298	-55.488	-0.14978	-0.830994	-0.166626	-0.179321	-0.100769	-55.486	-0.205078	-0.936035	-0.275208	-0.308167	-0.293884	-55.485	-0.031189	-0.0636597	-0.0615845	-0.0720825	-0.105286	-55.488	0.00210571	0.0147705	-0.0078735	0.0695496	-0.0297546	-55.486
	-55.46	-0.131653	-0.162903	-0.225037	-0.317383	-0.293762	-55.463	-0.151245	-0.171631	-0.190002	-0.222717	-0.244019	-55.461	-0.193359	-0.295837	-0.346375	-0.468384	-0.524536	-55.46	-0.200439	-0.951782	-0.26355	-0.333008	-0.318298	-55.463	-0.14978	-0.830994	-0.166626	-0.179321	-0.100769	-55.461	-0.204712	-0.936035	-0.275208	-0.308167	-0.293884	-55.46	-0.031189	-0.0636597	-0.0615845	-0.0720825	-0.105286	-55.463	-0.0076599	0.00500488	-0.0078735	0.0699463	-0.0297546	-55.461
	-55.435	-0.130856	-0.1629	-0.225037	-0.317383	-0.305481	-55.438	-0.151245	-0.171631	-0.190002	-0.222717	-0.244019	-55.436	-0.192993	-0.295837	-0.346375	-0.468384	-0.524536	-55.435	-0.191468	-0.951783	-0.273316	-0.333008	-0.318299	-55.438	-0.140381	-0.830994	-0.166626	-0.179321	-0.100769	-55.436	-0.195313	-0.936035	-0.275208	-0.308167	-0.293884	-55.435	-0.031189	-0.0628662	-0.0615845	-0.0720825	-0.105286	-55.438	-0.0076599	0.00500488	-0.0078735	0.0699463	-0.0297546	-55.436
	-55.41	-0.112122	-0.153137	-0.215271	-0.307617	-0.295715	-55.413	-0.141846	-0.171631	-0.199768	-0.222717	-0.244019	-55.411	-0.183594	-0.295837	-0.346375	-0.468384	-0.524536	-55.41	-0.192261	-0.952575	-0.274108	-0.333801	-0.319092	-55.413	-0.140018	-0.830999	-0.166632	-0.179321	-0.100772	-55.411	-0.195682	-0.936404	-0.285345	-0.308533	-0.29425	-55.41	-0.031189	-0.0636597	-0.0713501	-0.0720825	-0.105286	-55.413	-0.0076599	0.0143738	-0.0078735	0.0699463	-0.0395203	-55.411
	-55.385	-0.112921	-0.153936	-0.216067	-0.308411	-0.296512	-55.388	-0.141482	-0.171634	-0.199768	-0.232483	-0.244019	-55.386	-0.183963	-0.296206	-0.346744	-0.46875	-0.524905	-55.385	-0.201233	-0.961548	-0.273315	-0.333008	-0.317505	-55.388	-0.149414	-0.840393	-0.176026	-0.188721	-0.110168	-55.386	-0.205078	-0.955566	-0.294739	-0.327698	-0.303284	-55.385	-0.031189	-0.0636597	-0.0705566	-0.0720825	-0.105286	-55.388	-0.0076599	0.0147705	-0.0078735	0.0699463	-0.0395203	-55.386
	-55.36	-0.121887	-0.162903	-0.224243	-0.317383	-0.305481	-55.363	-0.150879	-0.181031	-0.209167	-0.241882	-0.253418	-55.361	-0.193359	-0.315369	-0.355774	-0.478149	-0.534302	-55.36	-0.201233	-0.961548	-0.273315	-0.333008	-0.308533	-55.363	-0.14978	-0.840759	-0.176392	-0.189087	-0.101135	-55.361	-0.205078	-0.955566	-0.294739	-0.327698	-0.293884	-55.36	-0.031189	-0.0636597	-0.0615845	-0.0720825	-0.105286	-55.363	-0.0076599	0.0147705	0.00149536	0.0699463	-0.0395203	-55.361
	-55.335	-0.121887	-0.162903	-0.215271	-0.317383	-0.305481	-55.338	-0.151245	-0.181396	-0.200134	-0.242249	-0.26355	-55.336	-0.193359	-0.315369	-0.346375	-0.478149	-0.534302	-55.335	-0.201233	-0.961548	-0.273315	-0.333008	-0.318298	-55.338	-0.14978	-0.840759	-0.176392	-0.189087	-0.100769	-55.336	-0.205078	-0.955566	-0.294739	-0.327698	-0.293884	-55.335	-0.031189	-0.0636597	-0.0615845	-0.0720825	-0.105286	-55.338	-0.0076599	0.0147705	0.00189209	0.0582275	-0.0395203	-55.336
	-55.31	-0.121887	-0.162109	-0.22699	-0.316589	-0.305481	-55.313	-0.151245	-0.181396	-0.199768	-0.242249	-0.26355	-55.311	-0.193357	-0.315	-0.346375	-0.477783	-0.534302	-55.31	-0.201233	-0.960754	-0.273315	-0.333008	-0.318298	-55.313	-0.14978	-0.840759	-0.176392	-0.189087	-0.100769	-55.311	-0.205078	-0.9552	-0.294739	-0.327698	-0.293884	-55.31	-0.0303955	-0.0636597	-0.0615845	-0.0720825	-0.105286	-55.313	-0.0076599	0.0147705	0.00189209	0.0582275	-0.0395203	-55.311
	-55.285	-0.131653	-0.153137	-0.22699	-0.307617	-0.305481	-55.288	-0.151245	-0.171997	-0.199768	-0.232849	-0.26355	-55.286	-0.183594	-0.295837	-0.336609	-0.458618	-0.524536	-55.285	-0.201233	-0.951782	-0.273315	-0.333008	-0.318298	-55.288	-0.149777	-0.84112	-0.176386	-0.189087	-0.112485	-55.286	-0.205078	-0.945801	-0.294739	-0.327698	-0.293884	-55.285	-0.0116577	-0.053894	-0.0518188	-0.0623171	-0.0955203	-55.288	0.00170898	0.0147705	0.00189209	0.0582275	-0.0395203	-55.286
	-55.26	-0.131653	-0.153137	-0.22699	-0.307617	-0.305481	-55.263	-0.151245	-0.171631	-0.199768	-0.232483	-0.26355	-55.261	-0.183594	-0.295837	-0.336609	-0.458618	-0.524536	-55.26	-0.201233	-0.951782	-0.272522	-0.342773	-0.318298	-55.263	-0.140015	-0.830994	-0.166626	-0.179321	-0.102722	-55.261	-0.205078	-0.945801	-0.294373	-0.327698	-0.293884	-55.26	-0.0124512	-0.0546875	-0.0526123	-0.063113	-0.0963161	-55.263	0.00210571	0.0147705	0.00189209	0.0582247	-0.0395231	-55.261
	-55.235	-0.131653	-0.153137	-0.22699	-0.307617	-0.304688	-55.238	-0.151245	-0.171631	-0.199768	-0.232483	-0.26355	-55.236	-0.183594	-0.295837	-0.336609	-0.458618	-0.52417	-55.235	-0.201233	-0.951782	-0.26355	-0.342773	-0.318298	-55.238	-0.140015	-0.830994	-0.157227	-0.179321	-0.102722	-55.236	-0.205078	-0.945801	-0.284973	-0.327698	-0.293884	-55.235	-0.0214233	-0.0636597	-0.0615845	-0.0720825	-0.105286	-55.238	-0.0072632	0.00540161	-0.0172424	0.048862	-0.0488858	-55.236
	-55.21	-0.131653	-0.162903	-0.22699	-0.317383	-0.295715	-55.213	-0.161011	-0.171631	-0.199768	-0.232483	-0.25415	-55.211	-0.183594	-0.295837	-0.336609	-0.468384	-0.514771	-55.21	-0.201233	-0.951782	-0.26355	-0.342773	-0.318298	-55.213	-0.140015	-0.830994	-0.15686	-0.179321	-0.102722	-55.211	-0.205078	-0.945801	-0.284973	-0.327698	-0.293884	-55.21	-0.0214233	-0.0636597	-0.0615845	-0.0712891	-0.104492	-55.213	0.00405884	0.0167236	-0.0059204	0.0601807	-0.0375671	-55.211
	-55.185	-0.131653	-0.162903	-0.22699	-0.317383	-0.295715	-55.188	-0.161011	-0.181396	-0.199768	-0.232483	-0.253784	-55.186	-0.183594	-0.295837	-0.336609	-0.468384	-0.524536	-55.185	-0.201233	-0.951782	-0.26355	-0.341858	-0.318298	-55.188	-0.140015	-0.830994	-0.15686	-0.189087	-0.102722	-55.186	-0.205078	-0.945801	-0.284973	-0.327209	-0.293884	-55.185	-0.0214233	-0.0636597	-0.0615845	-0.0623169	-0.09552	-55.188	-0.0057068	0.0167236	-0.0059204	0.0695496	-0.0281982	-55.186
	-55.16	-0.130859	-0.162903	-0.22699	-0.317383	-0.295715	-55.163	-0.161011	-0.181396	-0.199768	-0.232483	-0.253784	-55.161	-0.183228	-0.295837	-0.336609	-0.468384	-0.524536	-55.16	-0.201233	-0.951782	-0.26355	-0.331055	-0.318298	-55.163	-0.140015	-0.830994	-0.15686	-0.177856	-0.102722	-55.161	-0.205075	-0.945798	-0.284967	-0.315979	-0.293884	-55.16	-0.0331421	-0.0636597	-0.0615845	-0.0623169	-0.09552	-55.163	-0.0057068	0.0167236	-0.0059204	0.0699463	-0.0278015	-55.161
	-55.135	-0.121887	-0.162903	-0.22699	-0.317383	-0.295715	-55.138	-0.151611	-0.181396	-0.199768	-0.232483	-0.253784	-55.136	-0.183594	-0.295837	-0.336609	-0.468384	-0.524536	-55.135	-0.201233	-0.951782	-0.26355	-0.331055	-0.317505	-55.138	-0.140015	-0.830994	-0.15686	-0.177368	-0.102722	-55.136	-0.195313	-0.936035	-0.275208	-0.306213	-0.283752	-55.135	-0.0331421	-0.0636597	-0.0615845	-0.0720825	-0.09552	-55.138	-0.0057068	0.0167236	-0.0059204	0.0699463	-0.0278015	-55.136
	-55.11	-0.121887	-0.162903	-0.22699	-0.317383	-0.295716	-55.113	-0.151245	-0.181396	-0.199768	-0.232483	-0.253784	-55.111	-0.183594	-0.295837	-0.336609	-0.468384	-0.524536	-55.11	-0.20123	-0.951779	-0.263547	-0.331055	-0.308533	-55.113	-0.140015	-0.830994	-0.15686	-0.177368	-0.0933228	-55.111	-0.195313	-0.936035	-0.275208	-0.306213	-0.274353	-55.11	-0.0331421	-0.0628662	-0.0615845	-0.0720825	-0.09552	-55.113	-0.0057068	0.0167236	-0.0059204	0.0699463	-0.0278015	-55.111
	-55.085	-0.12268	-0.163696	-0.227783	-0.318176	-0.296509	-55.088	-0.151248	-0.181399	-0.199771	-0.232483	-0.253787	-55.086	-0.183963	-0.296206	-0.336975	-0.46875	-0.524902	-55.085	-0.191467	-0.941223	-0.26355	-0.321289	-0.298767	-55.088	-0.140015	-0.830994	-0.166626	-0.177368	-0.0929565	-55.086	-0.195313	-0.935669	-0.275208	-0.315979	-0.274353	-55.085	-0.0331421	-0.053894	-0.0615845	-0.0720825	-0.09552	-55.088	-0.0057068	0.0163269	-0.0059204	0.0699463	-0.0278015	-55.086
	-55.06	-0.121887	-0.162109	-0.22699	-0.317383	-0.295715	-55.063	-0.160645	-0.190796	-0.218933	-0.241882	-0.263184	-55.061	-0.193359	-0.315002	-0.346375	-0.478149	-0.534302	-55.06	-0.191467	-0.942017	-0.26355	-0.321289	-0.298767	-55.063	-0.140015	-0.821594	-0.166626	-0.177368	-0.0929565	-55.061	-0.195313	-0.92627	-0.275208	-0.315979	-0.284119	-55.06	-0.0331421	-0.053894	-0.0705566	-0.0720825	-0.107239	-55.063	-0.0057068	0.0167236	-0.0059204	0.0699463	-0.0278015	-55.061
	-55.035	-0.121887	-0.153137	-0.22699	-0.316467	-0.295715	-55.038	-0.161011	-0.181763	-0.219299	-0.242249	-0.26355	-55.036	-0.193359	-0.305603	-0.346375	-0.477661	-0.534302	-55.035	-0.190552	-0.942017	-0.26355	-0.321289	-0.308533	-55.038	-0.14978	-0.821228	-0.166626	-0.177368	-0.0929565	-55.036	-0.194824	-0.92627	-0.275208	-0.315979	-0.284119	-55.035	-0.0323486	-0.0636597	-0.0615845	-0.0720825	-0.107239	-55.038	-0.0057068	0.0167236	0.00344849	0.0699463	-0.0278015	-55.036
	-55.01	-0.121887	-0.153137	-0.22699	-0.305664	-0.305481	-55.013	-0.161011	-0.181396	-0.219299	-0.240784	-0.26355	-55.011	-0.193359	-0.305603	-0.35614	-0.466431	-0.534302	-55.01	-0.179749	-0.942017	-0.26355	-0.321289	-0.308533	-55.013	-0.13855	-0.821228	-0.166626	-0.177368	-0.0929565	-55.011	-0.183594	-0.92627	-0.275208	-0.315979	-0.284119	-55.01	-0.0233765	-0.0636597	-0.0615845	-0.0720825	-0.107239	-55.013	0.00366211	0.0167236	0.00384521	0.0601807	-0.0278015	-55.011
	-54.985	-0.121887	-0.153137	-0.22699	-0.305664	-0.305481	-54.988	-0.161011	-0.181396	-0.219299	-0.240295	-0.26355	-54.986	-0.193359	-0.305603	-0.35614	-0.466431	-0.534302	-54.985	-0.189514	-0.942017	-0.26355	-0.321289	-0.308533	-54.988	-0.138062	-0.821228	-0.166626	-0.177368	-0.0929565	-54.986	-0.183594	-0.92627	-0.275208	-0.315979	-0.284119	-54.985	-0.0233765	-0.0636597	-0.0615845	-0.0720825	-0.107239	-54.988	0.00405884	0.0167236	0.00384521	0.0601807	-0.0278015	-54.986
	-54.96	-0.131653	-0.153137	-0.236755	-0.305664	-0.304688	-54.963	-0.161011	-0.181396	-0.219299	-0.240295	-0.26355	-54.961	-0.193359	-0.305603	-0.35614	-0.466431	-0.533936	-54.96	-0.189514	-0.942017	-0.26355	-0.321289	-0.308533	-54.963	-0.138062	-0.821228	-0.166626	-0.177368	-0.0929565	-54.961	-0.183594	-0.936036	-0.275208	-0.315979	-0.284119	-54.96	-0.0241699	-0.0644529	-0.0623779	-0.072876	-0.108032	-54.963	0.00405884	0.0167236	0.00384521	0.0601807	-0.0278015	-54.961
	-54.935	-0.131653	-0.153137	-0.23584	-0.305664	-0.295715	-54.938	-0.161007	-0.181393	-0.219299	-0.240295	-0.25415	-54.936	-0.193359	-0.305603	-0.355652	-0.466431	-0.524536	-54.935	-0.190433	-0.942939	-0.264472	-0.331177	-0.309452	-54.938	-0.138062	-0.821231	-0.166629	-0.177368	-0.0929565	-54.936	-0.184085	-0.936527	-0.275702	-0.316101	-0.28461	-54.935	-0.0331421	-0.0734227	-0.0713501	-0.0818481	-0.117004	-54.938	-0.0053101	0.0073576	-0.0055237	0.0508118	-0.0371704	-54.936
	-54.91	-0.131653	-0.162903	-0.225037	-0.31543	-0.295715	-54.913	-0.149292	-0.169678	-0.19635	-0.228577	-0.242065	-54.911	-0.193359	-0.305603	-0.344421	-0.466431	-0.524536	-54.91	-0.201233	-0.953735	-0.274475	-0.333008	-0.320251	-54.913	-0.149292	-0.832459	-0.177857	-0.179199	-0.104187	-54.911	-0.195313	-0.947754	-0.296326	-0.317932	-0.295837	-54.91	-0.0331421	-0.0734253	-0.0713501	-0.0810547	-0.117004	-54.913	-0.0057068	0.00695801	-0.015686	0.050415	-0.0473328	-54.911
	-54.885	-0.131653	-0.162903	-0.225037	-0.31543	-0.295715	-54.888	-0.159058	-0.169678	-0.195862	-0.228577	-0.251831	-54.886	-0.193359	-0.305603	-0.344421	-0.466431	-0.524536	-54.885	-0.201233	-0.953735	-0.265503	-0.333008	-0.320251	-54.888	-0.149777	-0.832944	-0.168939	-0.179321	-0.104672	-54.886	-0.195313	-0.947754	-0.286926	-0.317932	-0.295837	-54.885	-0.0331421	-0.0734253	-0.0713501	-0.0720797	-0.117002	-54.888	-0.0057068	0.00695801	-0.015686	0.0597839	-0.0473328	-54.886
	-54.86	-0.131653	-0.162903	-0.225037	-0.31543	-0.295715	-54.863	-0.159058	-0.169678	-0.195862	-0.228577	-0.251831	-54.861	-0.193359	-0.305603	-0.344421	-0.466431	-0.524536	-54.86	-0.201233	-0.953735	-0.265503	-0.333008	-0.320251	-54.863	-0.140015	-0.823181	-0.158813	-0.169556	-0.0949097	-54.861	-0.205078	-0.947754	-0.286926	-0.317932	-0.295837	-54.86	-0.0233765	-0.0636597	-0.0615845	-0.0623169	-0.107239	-54.863	-0.0057068	0.00695801	-0.015686	0.0601807	-0.0473328	-54.861
	-54.835	-0.131653	-0.16211	-0.225037	-0.31543	-0.295715	-54.838	-0.159058	-0.169678	-0.195862	-0.228577	-0.251831	-54.836	-0.193359	-0.305237	-0.344421	-0.466431	-0.534302	-54.835	-0.201233	-0.953735	-0.265503	-0.333008	-0.320251	-54.838	-0.140015	-0.823181	-0.158813	-0.169556	-0.104675	-54.836	-0.205078	-0.947754	-0.286926	-0.317932	-0.295837	-54.835	-0.0233765	-0.0628662	-0.0615845	-0.0623169	-0.106445	-54.838	-0.0057068	0.00695801	-0.015686	0.0601807	-0.0473328	-54.836
	-54.81	-0.131534	-0.153933	-0.22583	-0.316223	-0.296509	-54.813	-0.15906	-0.160281	-0.195862	-0.228577	-0.251831	-54.811	-0.193237	-0.296204	-0.344788	-0.466797	-0.534668	-54.81	-0.201233	-0.953735	-0.275269	-0.333008	-0.320251	-54.813	-0.140015	-0.823181	-0.158813	-0.179321	-0.104675	-54.811	-0.205078	-0.947754	-0.286926	-0.317932	-0.295837	-54.81	-0.0233765	-0.053894	-0.0606689	-0.0623169	-0.0974731	-54.813	-0.0057068	0.0163269	-0.015686	0.0601807	-0.0379639	-54.811
	-54.785	-0.1297	-0.162903	-0.234802	-0.325195	-0.305481	-54.788	-0.157227	-0.169312	-0.205261	-0.237976	-0.26123	-54.786	-0.181641	-0.295837	-0.344421	-0.466431	-0.534302	-54.785	-0.201233	-0.953735	-0.275269	-0.333008	-0.319336	-54.788	-0.140015	-0.832947	-0.168579	-0.179321	-0.104675	-54.786	-0.205078	-0.947754	-0.286926	-0.317932	-0.295349	-54.785	-0.0323486	-0.053894	-0.0498657	-0.0720825	-0.0974731	-54.788	-0.0057068	0.0167236	-0.0044251	0.0601807	-0.0375671	-54.786
	-54.76	-0.1297	-0.162903	-0.234802	-0.325195	-0.305481	-54.763	-0.157104	-0.169678	-0.205627	-0.238342	-0.261597	-54.761	-0.181641	-0.295837	-0.344421	-0.466431	-0.534302	-54.76	-0.20123	-0.952939	-0.275263	-0.333008	-0.308533	-54.763	-0.140015	-0.832947	-0.158813	-0.179321	-0.0934448	-54.761	-0.205075	-0.947385	-0.286923	-0.327698	-0.284119	-54.76	-0.0233765	-0.053894	-0.0498657	-0.0720825	-0.0974731	-54.763	-0.0061035	0.0167236	-0.0039673	0.0601807	-0.0375671	-54.761
	-54.735	-0.1297	-0.162903	-0.234802	-0.325195	-0.305481	-54.738	-0.157104	-0.181396	-0.205627	-0.238342	-0.261597	-54.736	-0.181641	-0.295837	-0.344421	-0.476196	-0.534302	-54.735	-0.191467	-0.934204	-0.265503	-0.323242	-0.298767	-54.738	-0.140015	-0.823547	-0.168579	-0.179321	-0.0929565	-54.736	-0.195313	-0.928223	-0.277161	-0.317932	-0.274353	-54.735	-0.0233765	-0.053894	-0.0498657	-0.0720825	-0.0974731	-54.738	-0.0057068	0.00695801	-0.0039673	0.0601835	-0.0375643	-54.736
	-54.71	-0.1297	-0.162903	-0.234802	-0.324402	-0.304688	-54.713	-0.157104	-0.181396	-0.205627	-0.238342	-0.261597	-54.711	-0.181641	-0.305603	-0.344421	-0.47583	-0.533936	-54.71	-0.191467	-0.934204	-0.265503	-0.323242	-0.298767	-54.713	-0.140015	-0.823181	-0.168579	-0.179321	-0.0929565	-54.711	-0.195313	-0.928223	-0.277161	-0.317932	-0.274353	-54.71	-0.0233765	-0.053894	-0.0615845	-0.0720825	-0.0974731	-54.713	0.00405884	0.0167236	0.00579834	0.0699463	-0.0278015	-54.711
	-54.685	-0.1297	-0.162903	-0.234802	-0.31543	-0.305481	-54.688	-0.157104	-0.181396	-0.205627	-0.238708	-0.252197	-54.686	-0.181641	-0.305603	-0.344421	-0.466431	-0.524536	-54.685	-0.191467	-0.934204	-0.265503	-0.323242	-0.298767	-54.688	-0.140015	-0.823181	-0.168579	-0.179321	-0.0929565	-54.686	-0.195313	-0.928223	-0.277161	-0.317932	-0.274353	-54.685	-0.0233765	-0.0636597	-0.0615845	-0.0720825	-0.0974731	-54.688	0.00405884	0.0167236	0.00579834	0.0699463	-0.0278015	-54.686
	-54.66	-0.129696	-0.162899	-0.234802	-0.31543	-0.305481	-54.663	-0.157104	-0.181396	-0.205627	-0.238342	-0.251831	-54.661	-0.191406	-0.305603	-0.344421	-0.466431	-0.524536	-54.66	-0.201233	-0.934204	-0.265503	-0.323242	-0.308533	-54.663	-0.140015	-0.823181	-0.168579	-0.179321	-0.0929565	-54.661	-0.195313	-0.928223	-0.277161	-0.317932	-0.274353	-54.66	-0.0233765	-0.0636597	-0.0615845	-0.0720828	-0.0974734	-54.663	0.00405884	0.0167236	0.00579834	0.0699463	-0.0278015	-54.661
	-54.635	-0.127747	-0.151184	-0.232849	-0.303711	-0.293762	-54.638	-0.157104	-0.181396	-0.215393	-0.238342	-0.251831	-54.636	-0.191406	-0.305603	-0.344421	-0.466431	-0.524536	-54.635	-0.200439	-0.934204	-0.265503	-0.334961	-0.308533	-54.638	-0.140015	-0.823181	-0.168579	-0.179321	-0.0929565	-54.636	-0.194946	-0.928223	-0.277161	-0.317932	-0.274353	-54.635	-0.0241699	-0.0644531	-0.0623779	-0.0720851	-0.0982692	-54.638	0.00405884	0.0167236	0.00579834	0.0699434	-0.0278044	-54.636
	-54.61	-0.127747	-0.150391	-0.232056	-0.303711	-0.293762	-54.613	-0.157104	-0.181396	-0.215393	-0.238342	-0.251831	-54.611	-0.191406	-0.305237	-0.344055	-0.466431	-0.524536	-54.61	-0.191468	-0.934204	-0.26471	-0.334167	-0.308533	-54.613	-0.130615	-0.823181	-0.168579	-0.179321	-0.0929565	-54.611	-0.185547	-0.928223	-0.276794	-0.317566	-0.284119	-54.61	-0.0331421	-0.0734253	-0.0713501	-0.0720825	-0.107239	-54.613	-0.0053101	0.00735474	-0.0035706	0.0699463	-0.0371704	-54.611
	-54.585	-0.127747	-0.151184	-0.223083	-0.303711	-0.293762	-54.588	-0.157104	-0.171997	-0.205994	-0.238342	-0.251831	-54.586	-0.191406	-0.295837	-0.334656	-0.466431	-0.524536	-54.585	-0.192261	-0.935	-0.256533	-0.325989	-0.309326	-54.588	-0.140018	-0.823184	-0.159183	-0.169922	-0.0929565	-54.586	-0.185916	-0.928595	-0.267767	-0.308533	-0.284488	-54.585	-0.0331421	-0.0734253	-0.0713501	-0.0720825	-0.107239	-54.588	-0.0057068	0.00695801	-0.0137329	0.0699463	-0.0375671	-54.586
	-54.56	-0.126953	-0.151184	-0.223083	-0.303711	-0.293762	-54.563	-0.157104	-0.171631	-0.205627	-0.238342	-0.251831	-54.561	-0.19104	-0.295837	-0.334656	-0.466431	-0.524536	-54.56	-0.201233	-0.955688	-0.265503	-0.334961	-0.318298	-54.563	-0.149414	-0.832581	-0.168213	-0.178955	-0.102356	-54.561	-0.195313	-0.937988	-0.277161	-0.317932	-0.293884	-54.56	-0.0331421	-0.0726318	-0.0713501	-0.0720825	-0.107239	-54.563	-0.0057068	0.00695801	-0.0137329	0.0601807	-0.0375671	-54.561
	-54.535	-0.117981	-0.151184	-0.223083	-0.303711	-0.293762	-54.538	-0.147702	-0.171628	-0.205627	-0.238342	-0.261597	-54.536	-0.181641	-0.295837	-0.334656	-0.466431	-0.524536	-54.535	-0.201233	-0.955688	-0.265503	-0.334961	-0.318298	-54.538	-0.14978	-0.832947	-0.168579	-0.179321	-0.102722	-54.536	-0.195313	-0.937988	-0.277161	-0.317932	-0.293884	-54.535	-0.0331421	-0.0636597	-0.0713501	-0.0720825	-0.117004	-54.538	-0.0057068	0.0163269	-0.0137329	0.0601807	-0.0375671	-54.536
	-54.51	-0.117982	-0.151185	-0.223084	-0.303711	-0.293762	-54.513	-0.149292	-0.161865	-0.195862	-0.228577	-0.251831	-54.511	-0.181641	-0.295837	-0.334656	-0.466431	-0.524536	-54.51	-0.201233	-0.955688	-0.265503	-0.334961	-0.318298	-54.513	-0.14978	-0.832947	-0.168579	-0.179321	-0.102722	-54.511	-0.195313	-0.937988	-0.277161	-0.317932	-0.293884	-54.51	-0.0331421	-0.0636597	-0.0705566	-0.0720797	-0.117002	-54.513	-0.0057068	0.0167236	-0.0137329	0.0601807	-0.0375671	-54.511
	-54.485	-0.1189	-0.152103	-0.224002	-0.304626	-0.294681	-54.488	-0.149299	-0.161872	-0.195865	-0.228577	-0.251834	-54.486	-0.182132	-0.296329	-0.34491	-0.466919	-0.53479	-54.485	-0.201233	-0.955688	-0.275269	-0.334961	-0.318298	-54.488	-0.14978	-0.832947	-0.168579	-0.179321	-0.102722	-54.486	-0.195313	-0.937988	-0.277161	-0.317932	-0.293884	-54.485	-0.0233765	-0.053894	-0.0518188	-0.0623169	-0.107239	-54.488	-0.0057068	0.0167236	-0.004364	0.0601807	-0.0473328	-54.486
	-54.46	-0.1297	-0.162903	-0.234802	-0.314636	-0.305481	-54.463	-0.160523	-0.173096	-0.207093	-0.239807	-0.263062	-54.461	-0.193359	-0.307556	-0.35614	-0.477783	-0.546021	-54.46	-0.201233	-0.955688	-0.275269	-0.334961	-0.318298	-54.463	-0.14978	-0.832947	-0.168579	-0.179321	-0.102722	-54.461	-0.195313	-0.947754	-0.286926	-0.317932	-0.293884	-54.46	-0.0233765	-0.053894	-0.0518188	-0.0623169	-0.107239	-54.463	-0.0057068	0.0167236	-0.0039673	0.0601807	-0.0473328	-54.461
	-54.435	-0.1297	-0.162903	-0.234802	-0.305664	-0.304688	-54.438	-0.161011	-0.173584	-0.207581	-0.230896	-0.26355	-54.436	-0.193359	-0.307556	-0.35614	-0.468384	-0.545654	-54.435	-0.201233	-0.954895	-0.275269	-0.334961	-0.317505	-54.438	-0.14978	-0.832947	-0.178345	-0.189087	-0.102722	-54.436	-0.195313	-0.947388	-0.286926	-0.317932	-0.293518	-54.435	-0.022583	-0.053894	-0.0518188	-0.0623169	-0.107239	-54.438	-0.0057068	0.0167236	-0.0039673	0.0601807	-0.0473328	-54.436
	-54.41	-0.1297	-0.162903	-0.234802	-0.317383	-0.295715	-54.413	-0.161011	-0.173584	-0.207581	-0.23053	-0.25415	-54.411	-0.193359	-0.307556	-0.35614	-0.468384	-0.536255	-54.41	-0.201233	-0.945923	-0.275269	-0.334961	-0.308533	-54.413	-0.14978	-0.823547	-0.178345	-0.189087	-0.103088	-54.411	-0.205078	-0.937988	-0.286926	-0.317932	-0.284119	-54.41	-0.0136108	-0.053894	-0.0518188	-0.0720825	-0.107239	-54.413	0.00366211	0.0167236	-0.0039673	0.0601807	-0.0473328	-54.411
	-54.385	-0.1297	-0.162903	-0.234802	-0.317383	-0.295715	-54.388	-0.161011	-0.173584	-0.207581	-0.23053	-0.253784	-54.386	-0.193359	-0.307556	-0.35614	-0.468384	-0.536255	-54.385	-0.20123	-0.94592	-0.275263	-0.334961	-0.308533	-54.388	-0.149777	-0.823178	-0.178339	-0.189087	-0.102719	-54.386	-0.205078	-0.937988	-0.286926	-0.317932	-0.284119	-54.385	-0.0233765	-0.053894	-0.0518188	-0.0720825	-0.107239	-54.388	0.00405884	0.00695801	-0.0039673	0.0601807	-0.0473328	-54.386
	-54.36	-0.1297	-0.162903	-0.234802	-0.317383	-0.295715	-54.363	-0.161011	-0.173584	-0.207581	-0.23053	-0.253784	-54.361	-0.203125	-0.317322	-0.35614	-0.468384	-0.536255	-54.36	-0.191467	-0.936157	-0.264709	-0.325195	-0.298767	-54.363	-0.140015	-0.813416	-0.168579	-0.179321	-0.0929565	-54.361	-0.205078	-0.937988	-0.28656	-0.317932	-0.284119	-54.36	-0.0233765	-0.053894	-0.0518188	-0.0720825	-0.106445	-54.363	0.00405884	0.00695801	-0.0039673	0.0601807	-0.0473328	-54.361
	-54.335	-0.1297	-0.171875	-0.234802	-0.317383	-0.295715	-54.338	-0.161011	-0.18335	-0.207581	-0.23053	-0.253784	-54.336	-0.203125	-0.316956	-0.35614	-0.468384	-0.536255	-54.335	-0.201233	-0.936157	-0.255737	-0.324402	-0.298767	-54.338	-0.140015	-0.813416	-0.15918	-0.179321	-0.0929565	-54.336	-0.205078	-0.937988	-0.277161	-0.327332	-0.284119	-54.335	-0.0233765	-0.053894	-0.0518188	-0.0712891	-0.0974731	-54.338	0.00405884	0.00695801	-0.0039673	0.0601807	-0.0379639	-54.336
	-54.31	-0.1297	-0.162903	-0.244568	-0.317383	-0.305481	-54.313	-0.161011	-0.17395	-0.207581	-0.23053	-0.253784	-54.311	-0.203125	-0.307556	-0.35614	-0.468384	-0.536255	-54.31	-0.201233	-0.936158	-0.255738	-0.31543	-0.298767	-54.313	-0.140015	-0.813416	-0.158813	-0.169922	-0.0929565	-54.311	-0.205078	-0.937988	-0.277161	-0.317932	-0.284119	-54.31	-0.024292	-0.064575	-0.0527344	-0.0632324	-0.0983887	-54.313	0.00405884	0.00695801	-0.0039673	0.0695496	-0.0375671	-54.311
	-54.285	-0.128903	-0.1629	-0.244568	-0.317383	-0.305481	-54.288	-0.161011	-0.173584	-0.207581	-0.23053	-0.253784	-54.286	-0.202759	-0.307556	-0.35614	-0.468384	-0.536255	-54.285	-0.201236	-0.936953	-0.256536	-0.316223	-0.309329	-54.288	-0.140018	-0.813421	-0.158819	-0.169556	-0.0929594	-54.286	-0.205081	-0.938357	-0.277533	-0.318298	-0.284485	-54.285	-0.0350952	-0.0753784	-0.0635376	-0.0740356	-0.109192	-54.288	-0.0169678	-0.0042996	-0.0152283	0.0586853	-0.0488281	-54.286
	-54.26	-0.110168	-0.153137	-0.234009	-0.307617	-0.295715	-54.263	-0.161377	-0.173584	-0.207581	-0.23053	-0.253784	-54.261	-0.193359	-0.307556	-0.355774	-0.478149	-0.536255	-54.26	-0.201233	-0.945923	-0.265503	-0.325195	-0.318298	-54.263	-0.140015	-0.834534	-0.168213	-0.178955	-0.102356	-54.261	-0.205078	-0.947754	-0.286926	-0.327698	-0.293884	-54.26	-0.0350952	-0.0753784	-0.0733032	-0.0740356	-0.109192	-54.263	-0.0076599	0.00500488	-0.0059204	0.0679932	-0.0395203	-54.261
	-54.235	-0.121887	-0.153137	-0.225037	-0.307617	-0.295715	-54.238	-0.161011	-0.173584	-0.198181	-0.23053	-0.253784	-54.236	-0.193359	-0.307556	-0.346375	-0.478149	-0.536255	-54.235	-0.201233	-0.945923	-0.265503	-0.325195	-0.318298	-54.238	-0.140015	-0.8349	-0.168579	-0.179321	-0.102722	-54.236	-0.205078	-0.947754	-0.286926	-0.327698	-0.293884	-54.235	-0.0350952	-0.074585	-0.0725098	-0.0740356	-0.109192	-54.238	-0.0076599	0.00500488	-0.015686	0.0582275	-0.0395203	-54.236
	-54.21	-0.121887	-0.153137	-0.225037	-0.307617	-0.295715	-54.213	-0.161011	-0.173584	-0.197815	-0.240295	-0.253784	-54.211	-0.193359	-0.307556	-0.346375	-0.478149	-0.536255	-54.21	-0.201233	-0.945923	-0.265503	-0.334961	-0.318298	-54.213	-0.14978	-0.8349	-0.168579	-0.179321	-0.102722	-54.211	-0.205075	-0.947748	-0.286921	-0.327698	-0.293881	-54.21	-0.0350952	-0.0656128	-0.0635376	-0.0740356	-0.109192	-54.213	-0.0076599	0.0143738	-0.0063171	0.0582275	-0.0395203	-54.211
	-54.185	-0.121887	-0.153137	-0.225037	-0.307617	-0.295715	-54.188	-0.161011	-0.173584	-0.207581	-0.240295	-0.26355	-54.186	-0.193359	-0.307556	-0.346375	-0.478149	-0.536255	-54.185	-0.201233	-0.945129	-0.265503	-0.334961	-0.318298	-54.188	-0.14978	-0.8349	-0.168579	-0.179321	-0.102722	-54.186	-0.195313	-0.937622	-0.277161	-0.317932	-0.284119	-54.185	-0.0253296	-0.05585	-0.053772	-0.06427	-0.0994263	-54.188	-0.0076599	0.0147705	-0.0059204	0.0582275	-0.0395203	-54.186
	-54.16	-0.122683	-0.153933	-0.22583	-0.307617	-0.296509	-54.163	-0.161011	-0.173584	-0.207581	-0.240295	-0.26355	-54.161	-0.193731	-0.307928	-0.346744	-0.478149	-0.536624	-54.16	-0.201233	-0.936157	-0.275269	-0.334961	-0.318298	-54.163	-0.14978	-0.8255	-0.168579	-0.179321	-0.102722	-54.161	-0.195313	-0.928223	-0.277161	-0.317932	-0.284119	-54.16	-0.0244141	-0.0558472	-0.053772	-0.06427	-0.0994263	-54.163	-0.0076599	0.0147705	-0.0059204	0.0582275	-0.0395203	-54.161
	-54.135	-0.131653	-0.162903	-0.234802	-0.307617	-0.305481	-54.138	-0.160645	-0.173218	-0.207214	-0.23053	-0.263184	-54.136	-0.203125	-0.317322	-0.35614	-0.478149	-0.546021	-54.135	-0.201233	-0.936157	-0.275269	-0.334961	-0.318298	-54.138	-0.14978	-0.825134	-0.168579	-0.179321	-0.102722	-54.136	-0.195313	-0.928223	-0.277161	-0.317932	-0.284119	-54.135	-0.0136108	-0.0558472	-0.053772	-0.06427	-0.0994263	-54.138	0.00360107	0.0147705	-0.0059204	0.0582275	-0.0395203	-54.136
	-54.11	-0.131653	-0.162903	-0.234802	-0.307617	-0.304688	-54.113	-0.161011	-0.173584	-0.207581	-0.23053	-0.26355	-54.111	-0.203122	-0.317319	-0.35614	-0.478149	-0.545654	-54.11	-0.201233	-0.945923	-0.275269	-0.334961	-0.317505	-54.113	-0.14978	-0.825134	-0.168579	-0.189087	-0.102722	-54.111	-0.195313	-0.928223	-0.277161	-0.317932	-0.295471	-54.11	-0.0136108	-0.0558472	-0.053772	-0.06427	-0.109192	-54.113	0.00405884	0.0147705	-0.0059204	0.0582275	-0.0492859	-54.111
	-54.085	-0.131653	-0.162903	-0.234802	-0.307617	-0.295715	-54.088	-0.161011	-0.173584	-0.207581	-0.23053	-0.25415	-54.086	-0.193359	-0.307556	-0.346375	-0.468384	-0.526489	-54.085	-0.201233	-0.94592	-0.275265	-0.334167	-0.308533	-54.088	-0.14978	-0.825134	-0.168579	-0.189087	-0.0933228	-54.086	-0.195313	-0.928223	-0.277161	-0.317566	-0.286072	-54.085	-0.0136108	-0.0558472	-0.053772	-0.06427	-0.108398	-54.088	0.00405884	0.0147705	-0.0059204	0.0582275	-0.0492859	-54.086
	-54.06	-0.131653	-0.161987	-0.234802	-0.307617	-0.295715	-54.063	-0.161011	-0.173584	-0.207581	-0.23053	-0.253784	-54.061	-0.193359	-0.307068	-0.346375	-0.468384	-0.536255	-54.06	-0.191467	-0.936157	-0.265503	-0.31543	-0.298767	-54.063	-0.14978	-0.825134	-0.168579	-0.179688	-0.0929565	-54.061	-0.195313	-0.928223	-0.277161	-0.308167	-0.286072	-54.06	-0.0136108	-0.0558472	-0.053772	-0.06427	-0.0994263	-54.063	0.00405884	0.0147705	-0.0059204	0.0582275	-0.039917	-54.061
	-54.035	-0.130859	-0.151184	-0.234802	-0.307617	-0.295715	-54.038	-0.161011	-0.162354	-0.207581	-0.23053	-0.253784	-54.036	-0.192993	-0.295837	-0.346375	-0.468384	-0.536255	-54.035	-0.191467	-0.936157	-0.264587	-0.31543	-0.298767	-54.038	-0.149777	-0.825128	-0.168573	-0.179321	-0.102719	-54.036	-0.195313	-0.928223	-0.286438	-0.308167	-0.286072	-54.035	-0.0136108	-0.0558472	-0.053772	-0.0634766	-0.0994263	-54.038	0.00405884	0.00500488	-0.0059204	0.0582275	-0.0395203	-54.036
	-54.01	-0.121887	-0.151184	-0.234802	-0.307617	-0.295715	-54.013	-0.151611	-0.161865	-0.207581	-0.23053	-0.253784	-54.011	-0.183594	-0.295837	-0.35614	-0.468384	-0.536255	-54.01	-0.191468	-0.936157	-0.253785	-0.31543	-0.298767	-54.013	-0.140015	-0.815369	-0.147583	-0.169556	-0.0929565	-54.011	-0.195313	-0.928223	-0.275208	-0.308167	-0.286072	-54.01	-0.0136108	-0.0558472	-0.053772	-0.0545044	-0.0994263	-54.013	0.00405884	0.00500488	-0.0059204	0.0675964	-0.0395203	-54.011
	-53.985	-0.121887	-0.151184	-0.244568	-0.317383	-0.295715	-53.988	-0.151245	-0.161865	-0.207581	-0.23053	-0.253784	-53.986	-0.183594	-0.295837	-0.35614	-0.468384	-0.536255	-53.985	-0.192263	-0.936953	-0.25458	-0.316223	-0.299561	-53.988	-0.140018	-0.815372	-0.1471	-0.169556	-0.0929565	-53.986	-0.195679	-0.928592	-0.275577	-0.318298	-0.286438	-53.985	-0.0233765	-0.0648193	-0.0529785	-0.0545044	-0.0994263	-53.988	0.00405884	0.00500488	-0.0059204	0.0679932	-0.0395203	-53.986
	-53.96	-0.121887	-0.151184	-0.244568	-0.317383	-0.295715	-53.963	-0.151245	-0.161865	-0.207581	-0.23053	-0.253784	-53.961	-0.183594	-0.295837	-0.35614	-0.468384	-0.536255	-53.96	-0.200439	-0.945923	-0.26355	-0.325195	-0.308533	-53.963	-0.149414	-0.824768	-0.16626	-0.178955	-0.102356	-53.961	-0.214478	-0.937988	-0.284973	-0.327698	-0.295837	-53.96	-0.0241699	-0.0566404	-0.0447998	-0.0552979	-0.10022	-53.963	0.00405884	0.0143738	0.00344849	0.0679932	-0.0395203	-53.961
	-53.935	-0.131653	-0.151184	-0.243774	-0.317383	-0.295715	-53.938	-0.161011	-0.161865	-0.207581	-0.23053	-0.253784	-53.936	-0.183594	-0.305603	-0.355774	-0.468384	-0.536255	-53.935	-0.191467	-0.945923	-0.26355	-0.325195	-0.308533	-53.938	-0.140381	-0.825134	-0.166626	-0.179321	-0.102722	-53.936	-0.205078	-0.947754	-0.284973	-0.327698	-0.295837	-53.935	-0.0331421	-0.0656102	-0.0635376	-0.06427	-0.109192	-53.938	-0.0053101	0.00540447	-0.0055237	0.0586243	-0.0488892	-53.936
	-53.91	-0.132449	-0.15198	-0.235596	-0.318176	-0.306274	-53.913	-0.161014	-0.171634	-0.198181	-0.23053	-0.253784	-53.911	-0.183966	-0.305975	-0.346744	-0.46875	-0.536624	-53.91	-0.191467	-0.945923	-0.26355	-0.334961	-0.318298	-53.913	-0.140015	-0.825134	-0.166626	-0.179321	-0.102722	-53.911	-0.205078	-0.947754	-0.284973	-0.327698	-0.295837	-53.91	-0.0331421	-0.0656128	-0.0635376	-0.06427	-0.109192	-53.913	-0.0057068	0.00500488	-0.0059204	0.0582275	-0.0492859	-53.911
	-53.885	-0.141412	-0.160944	-0.244565	-0.327148	-0.315244	-53.888	-0.17041	-0.18103	-0.207214	-0.239929	-0.263184	-53.886	-0.205078	-0.315369	-0.35614	-0.478149	-0.546021	-53.885	-0.203186	-0.945007	-0.26355	-0.334961	-0.318298	-53.888	-0.140015	-0.825134	-0.166626	-0.179321	-0.102722	-53.886	-0.205078	-0.947266	-0.284973	-0.327698	-0.295837	-53.885	-0.0331421	-0.0656128	-0.0635376	-0.06427	-0.109192	-53.888	-0.0154724	0.00500488	-0.0059204	0.0582275	-0.0492859	-53.886
	-53.86	-0.131653	-0.16095	-0.234802	-0.317383	-0.305481	-53.863	-0.170776	-0.181396	-0.207581	-0.240295	-0.26355	-53.861	-0.205078	-0.315369	-0.35614	-0.478149	-0.546021	-53.86	-0.203186	-0.934204	-0.26355	-0.334961	-0.318298	-53.863	-0.140015	-0.813904	-0.166626	-0.179321	-0.102722	-53.861	-0.205078	-0.936035	-0.284973	-0.327698	-0.295837	-53.86	-0.0331421	-0.0656128	-0.0635376	-0.06427	-0.109192	-53.863	-0.0154724	0.00500488	-0.0059204	0.0582275	-0.0492859	-53.861
	-53.835	-0.131653	-0.16095	-0.234802	-0.317383	-0.305481	-53.838	-0.170776	-0.181396	-0.207581	-0.240295	-0.26355	-53.836	-0.205078	-0.315369	-0.35614	-0.478149	-0.546021	-53.835	-0.203186	-0.934204	-0.26355	-0.334961	-0.318298	-53.838	-0.140015	-0.813416	-0.166626	-0.179321	-0.102722	-53.836	-0.205078	-0.936035	-0.284973	-0.327698	-0.295837	-53.835	-0.0323486	-0.0656128	-0.0635376	-0.0740356	-0.109192	-53.838	-0.0154724	0.00500488	-0.015686	0.0582275	-0.0492859	-53.836
	-53.81	-0.131653	-0.16095	-0.234802	-0.317383	-0.305481	-53.813	-0.170776	-0.181396	-0.217346	-0.240295	-0.26355	-53.811	-0.205078	-0.315369	-0.35614	-0.478149	-0.546021	-53.81	-0.203186	-0.934204	-0.26355	-0.334961	-0.317505	-53.813	-0.14978	-0.813416	-0.166626	-0.179321	-0.102722	-53.811	-0.205078	-0.936035	-0.284973	-0.327698	-0.295471	-53.81	-0.0233765	-0.0656128	-0.0635376	-0.0740356	-0.108398	-53.813	-0.0061035	0.00500488	-0.015686	0.0484619	-0.0492859	-53.811
	-53.785	-0.131653	-0.16095	-0.234802	-0.316589	-0.304688	-53.788	-0.170776	-0.181396	-0.217346	-0.240295	-0.26355	-53.786	-0.205078	-0.315369	-0.35614	-0.477783	-0.545654	-53.785	-0.203186	-0.934204	-0.273315	-0.334961	-0.308533	-53.788	-0.14978	-0.813416	-0.166626	-0.179321	-0.0933228	-53.786	-0.205078	-0.936035	-0.284973	-0.327698	-0.286072	-53.785	-0.0233765	-0.0656128	-0.0635376	-0.0740356	-0.0994263	-53.788	-0.0057068	0.00500488	-0.015686	0.0484619	-0.039917	-53.786
	-53.76	-0.131653	-0.160156	-0.234802	-0.307617	-0.295715	-53.763	-0.170773	-0.181393	-0.217346	-0.230896	-0.25415	-53.761	-0.205078	-0.315002	-0.35614	-0.468384	-0.536255	-53.76	-0.203186	-0.934204	-0.273315	-0.334961	-0.308533	-53.763	-0.14978	-0.813416	-0.166626	-0.179321	-0.0929565	-53.761	-0.205078	-0.936035	-0.284973	-0.327698	-0.286072	-53.76	-0.0233765	-0.0656128	-0.0635376	-0.0740328	-0.0994234	-53.763	-0.0057068	0.00500488	-0.015686	0.0484619	-0.0395203	-53.761
	-53.735	-0.131653	-0.151184	-0.234802	-0.307617	-0.295715	-53.738	-0.161011	-0.162231	-0.207581	-0.232483	-0.244019	-53.736	-0.205078	-0.305603	-0.35614	-0.468384	-0.536255	-53.735	-0.203186	-0.934204	-0.273316	-0.334961	-0.308533	-53.738	-0.14978	-0.813416	-0.166626	-0.179321	-0.0929565	-53.736	-0.205078	-0.936035	-0.284973	-0.327698	-0.286072	-53.735	-0.0136108	-0.0558472	-0.053772	-0.06427	-0.0896606	-53.738	-0.0057068	0.00500488	-0.015686	0.0484648	-0.0395174	-53.736
	-53.71	-0.131653	-0.151184	-0.234802	-0.307617	-0.295715	-53.713	-0.161011	-0.161865	-0.207581	-0.232483	-0.253784	-53.711	-0.205078	-0.305603	-0.35614	-0.468384	-0.536255	-53.71	-0.203186	-0.944763	-0.274109	-0.334961	-0.309326	-53.713	-0.14978	-0.813416	-0.166626	-0.189087	-0.0929565	-53.711	-0.205081	-0.936407	-0.285345	-0.327698	-0.286441	-53.71	-0.0136108	-0.0558472	-0.053772	-0.0633545	-0.0994263	-53.713	0.00405884	0.0147705	-0.0059204	0.0582275	-0.0297546	-53.711
	-53.685	-0.130859	-0.151184	-0.234802	-0.307617	-0.295715	-53.688	-0.161011	-0.161865	-0.207581	-0.232483	-0.253784	-53.686	-0.204712	-0.305603	-0.35614	-0.468384	-0.536255	-53.685	-0.19342	-0.94397	-0.272522	-0.325195	-0.308533	-53.688	-0.140015	-0.813049	-0.16626	-0.179321	-0.0925903	-53.686	-0.205078	-0.945801	-0.294373	-0.327698	-0.295837	-53.685	-0.0136108	-0.0675659	-0.053772	-0.0525513	-0.0994263	-53.688	0.00405884	0.0147705	-0.0059204	0.0694885	-0.0297546	-53.686
	-53.66	-0.121887	-0.151184	-0.234802	-0.307617	-0.295715	-53.663	-0.151611	-0.161865	-0.207581	-0.232483	-0.253784	-53.661	-0.195307	-0.305597	-0.356137	-0.478149	-0.536252	-53.66	-0.19342	-0.94397	-0.26355	-0.325195	-0.308533	-53.663	-0.140015	-0.823181	-0.157227	-0.179321	-0.0929565	-53.661	-0.205078	-0.945801	-0.284973	-0.327698	-0.295837	-53.66	-0.0136108	-0.0675659	-0.0529785	-0.0525515	-0.0994265	-53.663	0.00405884	0.00500488	-0.0059204	0.0699463	-0.0297546	-53.661
	-53.635	-0.122686	-0.151983	-0.235598	-0.308411	-0.296512	-53.638	-0.151248	-0.161868	-0.207581	-0.232483	-0.253784	-53.636	-0.185916	-0.296206	-0.356509	-0.46875	-0.526858	-53.635	-0.19342	-0.943176	-0.26355	-0.325195	-0.308533	-53.638	-0.140015	-0.823181	-0.15686	-0.179321	-0.102722	-53.636	-0.205078	-0.945435	-0.284973	-0.327698	-0.295837	-53.635	-0.0144043	-0.0674438	-0.0447998	-0.0533473	-0.100222	-53.638	0.00405884	0.00500488	0.00344849	0.0699434	-0.0297575	-53.636
	-53.61	-0.141418	-0.16095	-0.243774	-0.317383	-0.305481	-53.613	-0.160645	-0.171265	-0.21698	-0.241882	-0.263184	-53.611	-0.195313	-0.305603	-0.36554	-0.478149	-0.536255	-53.61	-0.19342	-0.934204	-0.26355	-0.325195	-0.308533	-53.613	-0.140015	-0.813782	-0.15686	-0.179321	-0.102722	-53.611	-0.205078	-0.936031	-0.294735	-0.327698	-0.295837	-53.61	-0.0331421	-0.0656128	-0.053772	-0.0623169	-0.109192	-53.613	-0.0053101	0.00689697	-0.0055237	0.0605774	-0.0508423	-53.611
	-53.585	-0.141418	-0.172668	-0.234802	-0.317383	-0.305481	-53.588	-0.161011	-0.171631	-0.207947	-0.242249	-0.26355	-53.586	-0.195313	-0.305603	-0.35614	-0.478149	-0.536255	-53.585	-0.19342	-0.934204	-0.26355	-0.325195	-0.308533	-53.588	-0.140015	-0.813416	-0.15686	-0.179321	-0.102722	-53.586	-0.193359	-0.924316	-0.28302	-0.315979	-0.284119	-53.585	-0.0331421	-0.0656128	-0.0635376	-0.0623169	-0.109192	-53.588	-0.0057068	0.00695801	-0.0059204	0.0601807	-0.051239	-53.586
	-53.56	-0.141418	-0.172668	-0.234802	-0.327148	-0.305481	-53.563	-0.161011	-0.171631	-0.207581	-0.242249	-0.26355	-53.561	-0.195313	-0.315369	-0.35614	-0.478149	-0.536255	-53.56	-0.19342	-0.934204	-0.26355	-0.334961	-0.308533	-53.563	-0.140015	-0.813416	-0.166626	-0.179321	-0.102722	-53.561	-0.193359	-0.924316	-0.28302	-0.315979	-0.284119	-53.56	-0.0331421	-0.0656128	-0.0635376	-0.0623169	-0.109192	-53.563	-0.0057068	0.00695801	-0.0059204	0.0601807	-0.051239	-53.561
	-53.535	-0.141415	-0.172665	-0.244568	-0.327148	-0.305481	-53.538	-0.161011	-0.171631	-0.207581	-0.242249	-0.26355	-53.536	-0.205078	-0.315369	-0.35614	-0.478149	-0.536255	-53.535	-0.19342	-0.934204	-0.26355	-0.334961	-0.307739	-53.538	-0.140015	-0.813416	-0.166626	-0.179321	-0.102722	-53.536	-0.193359	-0.924316	-0.28302	-0.315979	-0.283752	-53.535	-0.0331421	-0.0656128	-0.0635376	-0.0623169	-0.109192	-53.538	-0.0057068	0.00695801	-0.015686	0.0601807	-0.051239	-53.536
	-53.51	-0.131653	-0.162109	-0.234802	-0.317383	-0.294922	-53.513	-0.161011	-0.181396	-0.207581	-0.242249	-0.26355	-53.511	-0.205078	-0.315002	-0.35614	-0.478149	-0.535889	-53.51	-0.19342	-0.934204	-0.26355	-0.334961	-0.308533	-53.513	-0.140015	-0.813416	-0.166626	-0.179321	-0.0933228	-53.511	-0.193359	-0.924316	-0.28302	-0.327698	-0.274353	-53.51	-0.0331421	-0.0656128	-0.0635376	-0.0623169	-0.109192	-53.513	-0.0057068	0.00695801	-0.015686	0.0601807	-0.051239	-53.511
	-53.485	-0.131653	-0.153137	-0.234802	-0.316589	-0.28595	-53.488	-0.170776	-0.171997	-0.207581	-0.242249	-0.25415	-53.486	-0.205078	-0.305603	-0.35614	-0.477783	-0.526489	-53.485	-0.19342	-0.934204	-0.273315	-0.334961	-0.308533	-53.488	-0.140015	-0.813416	-0.166626	-0.179321	-0.0929565	-53.486	-0.193359	-0.924316	-0.28302	-0.327698	-0.274353	-53.485	-0.0331421	-0.0656128	-0.0635376	-0.0623169	-0.109192	-53.488	-0.0057068	0.00695801	-0.015686	0.0601807	-0.051239	-53.486
	-53.46	-0.131653	-0.153137	-0.234802	-0.307617	-0.295715	-53.463	-0.170776	-0.171631	-0.207581	-0.232849	-0.253784	-53.461	-0.205078	-0.305603	-0.35614	-0.468384	-0.536255	-53.46	-0.19342	-0.934204	-0.273315	-0.334961	-0.308533	-53.463	-0.140015	-0.813416	-0.166626	-0.179321	-0.0929565	-53.461	-0.203125	-0.924316	-0.28302	-0.327698	-0.274353	-53.46	-0.0323486	-0.0656128	-0.0635376	-0.0623169	-0.108398	-53.463	-0.0057068	0.00695801	-0.015686	0.0601807	-0.051239	-53.461
	-53.435	-0.130859	-0.153137	-0.234802	-0.307617	-0.295715	-53.438	-0.170776	-0.171631	-0.207581	-0.232483	-0.253784	-53.436	-0.204712	-0.305603	-0.35614	-0.468384	-0.536255	-53.435	-0.19342	-0.934204	-0.273315	-0.334961	-0.308533	-53.438	-0.140015	-0.813416	-0.166626	-0.179321	-0.0929565	-53.436	-0.203125	-0.924316	-0.28302	-0.327698	-0.284119	-53.435	-0.0233765	-0.0656128	-0.0635376	-0.0623169	-0.0994263	-53.438	0.00366211	0.00695801	-0.015686	0.0601807	-0.0418701	-53.436
	-53.41	-0.121887	-0.153137	-0.234802	-0.307617	-0.295715	-53.413	-0.161377	-0.171631	-0.207581	-0.242249	-0.253784	-53.411	-0.195313	-0.305603	-0.35614	-0.468384	-0.536255	-53.41	-0.193421	-0.933411	-0.273316	-0.334167	-0.308533	-53.413	-0.140015	-0.813416	-0.166626	-0.179321	-0.0929565	-53.411	-0.203125	-0.92395	-0.28302	-0.327332	-0.284119	-53.41	-0.0233765	-0.0656128	-0.0635376	-0.0623169	-0.0994263	-53.413	0.00405884	0.00695801	-0.015686	0.050415	-0.0414734	-53.411
	-53.385	-0.121888	-0.153138	-0.234802	-0.307617	-0.295716	-53.388	-0.161011	-0.171631	-0.207581	-0.242249	-0.253784	-53.386	-0.195313	-0.305603	-0.35614	-0.468384	-0.536255	-53.385	-0.193423	-0.925235	-0.273321	-0.325989	-0.309326	-53.388	-0.149783	-0.804019	-0.166632	-0.169922	-0.0929594	-53.386	-0.203128	-0.91492	-0.283023	-0.318298	-0.284485	-53.385	-0.0233765	-0.0656128	-0.0627441	-0.0623169	-0.0994263	-53.388	-0.0076599	0.00695801	-0.015686	0.050415	-0.0414734	-53.386
	-53.36	-0.122683	-0.153933	-0.235598	-0.308411	-0.296512	-53.363	-0.161011	-0.171631	-0.219299	-0.242249	-0.253784	-53.361	-0.195682	-0.305972	-0.356506	-0.46875	-0.536621	-53.36	-0.203186	-0.934204	-0.273315	-0.334961	-0.318298	-53.363	-0.14978	-0.813049	-0.166626	-0.188721	-0.102356	-53.361	-0.203125	-0.936035	-0.28302	-0.327698	-0.293884	-53.36	-0.0233765	-0.0656128	-0.053772	-0.0623169	-0.0994263	-53.363	-0.0076599	0.00695801	-0.0063171	0.0504179	-0.0414705	-53.361
	-53.335	-0.131653	-0.162903	-0.244568	-0.317383	-0.305481	-53.338	-0.160645	-0.171265	-0.218933	-0.241882	-0.253418	-53.336	-0.205078	-0.315369	-0.365906	-0.478149	-0.546021	-53.335	-0.203186	-0.94397	-0.273315	-0.334961	-0.318298	-53.338	-0.14978	-0.813416	-0.166626	-0.189087	-0.102722	-53.336	-0.203125	-0.936035	-0.28302	-0.327698	-0.293884	-53.335	-0.0233765	-0.074585	-0.053772	-0.0623169	-0.0994263	-53.338	0.00210571	0.00500488	0.00384521	0.0601807	-0.0317078	-53.336
	-53.31	-0.131653	-0.162903	-0.244568	-0.317383	-0.305481	-53.313	-0.161011	-0.171631	-0.219299	-0.242249	-0.265503	-53.311	-0.205078	-0.315369	-0.365906	-0.478149	-0.546021	-53.31	-0.203186	-0.94397	-0.273315	-0.334961	-0.318298	-53.313	-0.14978	-0.813416	-0.166626	-0.189087	-0.102722	-53.311	-0.203125	-0.936035	-0.28302	-0.327698	-0.293884	-53.31	-0.0241699	-0.066406	-0.0545654	-0.072876	-0.10022	-53.313	0.00210571	0.0143738	0.00384521	0.0601807	-0.0317078	-53.311
	-53.285	-0.131653	-0.162903	-0.243774	-0.317383	-0.305481	-53.288	-0.161011	-0.171631	-0.219299	-0.242249	-0.265503	-53.286	-0.205078	-0.315369	-0.36554	-0.478149	-0.546021	-53.285	-0.203186	-0.94397	-0.273315	-0.334961	-0.318298	-53.288	-0.14978	-0.813416	-0.166626	-0.189087	-0.102722	-53.286	-0.203125	-0.936035	-0.28302	-0.327698	-0.293884	-53.285	-0.0233765	-0.0656128	-0.053772	-0.0712891	-0.0994263	-53.288	-0.0072632	0.00540447	-0.0055237	0.0508118	-0.0410767	-53.286
	-53.26	-0.131653	-0.162903	-0.244568	-0.317383	-0.305481	-53.263	-0.161011	-0.171631	-0.2099	-0.242249	-0.265503	-53.261	-0.205078	-0.315369	-0.35614	-0.478149	-0.546021	-53.26	-0.203186	-0.94397	-0.273315	-0.334961	-0.318298	-53.263	-0.149777	-0.813412	-0.166619	-0.189087	-0.102719	-53.261	-0.203125	-0.936035	-0.28302	-0.327698	-0.293884	-53.26	-0.0233765	-0.0656128	-0.053772	-0.0623169	-0.0994263	-53.263	-0.0076599	0.00500488	-0.0059204	0.0597839	-0.0414734	-53.261
	-53.235	-0.131653	-0.162903	-0.244568	-0.317383	-0.305481	-53.238	-0.161011	-0.171631	-0.209534	-0.242249	-0.265503	-53.236	-0.205078	-0.315369	-0.365906	-0.478149	-0.546021	-53.235	-0.203182	-0.943966	-0.273312	-0.334961	-0.318298	-53.238	-0.138062	-0.801697	-0.154907	-0.177368	-0.0910034	-53.236	-0.203125	-0.936035	-0.28302	-0.327698	-0.293884	-53.235	-0.0233765	-0.0656128	-0.053772	-0.0623169	-0.109192	-53.238	-0.0076599	0.00500488	-0.0059204	0.0601807	-0.0414734	-53.236
	-53.21	-0.131653	-0.162903	-0.244568	-0.317383	-0.305481	-53.213	-0.161011	-0.171631	-0.209534	-0.242249	-0.265503	-53.211	-0.205078	-0.315369	-0.365906	-0.478149	-0.546021	-53.21	-0.191467	-0.932251	-0.261597	-0.333008	-0.305786	-53.213	-0.138062	-0.811462	-0.154907	-0.177368	-0.0910034	-53.211	-0.203122	-0.936029	-0.29278	-0.327698	-0.293515	-53.21	-0.0331421	-0.0656128	-0.0635376	-0.0623169	-0.109192	-53.213	-0.0076599	0.00500488	-0.0059204	0.0601807	-0.0414734	-53.211
	-53.185	-0.13165	-0.1629	-0.244568	-0.317383	-0.304565	-53.188	-0.161011	-0.171631	-0.209534	-0.242249	-0.265503	-53.186	-0.214841	-0.315366	-0.365906	-0.478149	-0.545532	-53.185	-0.191467	-0.932251	-0.261597	-0.333008	-0.296814	-53.188	-0.138062	-0.811462	-0.154907	-0.177368	-0.0913696	-53.186	-0.193359	-0.92627	-0.28302	-0.317932	-0.274353	-53.185	-0.0331421	-0.0656128	-0.0635376	-0.0623169	-0.109192	-53.188	-0.0076599	0.00500488	-0.0059204	0.0601807	-0.0414734	-53.186
	-53.16	-0.121887	-0.152344	-0.234802	-0.307617	-0.283997	-53.163	-0.170776	-0.171631	-0.209534	-0.242249	-0.254272	-53.161	-0.205078	-0.305237	-0.35614	-0.468384	-0.524536	-53.16	-0.191467	-0.932251	-0.261597	-0.333008	-0.296814	-53.163	-0.138062	-0.811462	-0.164673	-0.177368	-0.0910034	-53.161	-0.193359	-0.92627	-0.28302	-0.317932	-0.274353	-53.16	-0.0331421	-0.0656128	-0.0635376	-0.0623169	-0.109192	-53.163	-0.0076599	0.00500488	-0.0176392	0.0601807	-0.051239	-53.161
	-53.135	-0.121888	-0.143372	-0.234802	-0.306824	-0.283997	-53.138	-0.170776	-0.162231	-0.209534	-0.242249	-0.253784	-53.136	-0.205078	-0.295837	-0.35614	-0.468018	-0.524536	-53.135	-0.191467	-0.931458	-0.261597	-0.332214	-0.296814	-53.138	-0.138062	-0.811462	-0.164673	-0.177368	-0.0910034	-53.136	-0.193359	-0.925903	-0.28302	-0.317566	-0.274353	-53.135	-0.0331421	-0.0656128	-0.0635376	-0.0623169	-0.109192	-53.138	-0.0076599	0.00500488	-0.0176392	0.0601807	-0.051239	-53.136
	-53.11	-0.12189	-0.144168	-0.235598	-0.308411	-0.284793	-53.113	-0.170782	-0.171637	-0.209537	-0.232849	-0.253787	-53.111	-0.205081	-0.296206	-0.356506	-0.458984	-0.524902	-53.11	-0.191468	-0.922486	-0.261597	-0.323242	-0.30658	-53.113	-0.138062	-0.802063	-0.164673	-0.167969	-0.0910034	-53.111	-0.193359	-0.916504	-0.28302	-0.308167	-0.274353	-53.11	-0.0331421	-0.0656128	-0.0635376	-0.0623169	-0.109192	-53.113	-0.0076599	0.00500488	-0.0176392	0.0601807	-0.051239	-53.111
	-53.085	-0.131653	-0.162903	-0.244568	-0.317383	-0.293762	-53.088	-0.170776	-0.18103	-0.218933	-0.241882	-0.263184	-53.086	-0.205078	-0.305603	-0.365906	-0.468384	-0.534302	-53.085	-0.192261	-0.923281	-0.273318	-0.324036	-0.307373	-53.088	-0.138064	-0.8017	-0.164676	-0.167603	-0.0910034	-53.086	-0.193728	-0.916876	-0.283026	-0.308533	-0.274722	-53.085	-0.0331421	-0.0648193	-0.0635376	-0.0623169	-0.109192	-53.088	-0.0076599	0.00500488	-0.0176392	0.0601807	-0.051239	-53.086
	-53.06	-0.131653	-0.162903	-0.244568	-0.317383	-0.303528	-53.063	-0.170774	-0.181394	-0.219299	-0.242249	-0.26355	-53.061	-0.205078	-0.305603	-0.365906	-0.468384	-0.534302	-53.06	-0.201233	-0.932251	-0.273315	-0.333008	-0.316345	-53.063	-0.147461	-0.811096	-0.164673	-0.177002	-0.100403	-53.061	-0.203125	-0.92627	-0.28302	-0.317932	-0.284119	-53.06	-0.0331421	-0.0558472	-0.0627441	-0.0623169	-0.109192	-53.063	-0.0076599	0.0143738	-0.0176392	0.0601807	-0.051239	-53.061
	-53.035	-0.131653	-0.162903	-0.244568	-0.317383	-0.303528	-53.038	-0.161011	-0.171631	-0.209534	-0.232483	-0.253784	-53.036	-0.205078	-0.305603	-0.365906	-0.468384	-0.534302	-53.035	-0.200439	-0.932251	-0.273315	-0.333008	-0.316345	-53.038	-0.147827	-0.811462	-0.164673	-0.177368	-0.100769	-53.036	-0.202759	-0.92627	-0.28302	-0.317932	-0.284119	-53.035	-0.0331421	-0.0656128	-0.053772	-0.0623169	-0.109192	-53.038	-0.0076599	0.0147705	-0.0082703	0.0601807	-0.051239	-53.036
	-53.01	-0.131653	-0.162903	-0.244568	-0.317383	-0.303528	-53.013	-0.161011	-0.171631	-0.209534	-0.232483	-0.253784	-53.011	-0.205078	-0.315369	-0.365906	-0.468384	-0.544067	-53.01	-0.191467	-0.932251	-0.273315	-0.333008	-0.316345	-53.013	-0.138428	-0.811462	-0.164673	-0.177368	-0.100769	-53.011	-0.203125	-0.92627	-0.28302	-0.327698	-0.284119	-53.01	-0.0323486	-0.0656128	-0.053772	-0.0615237	-0.109192	-53.013	-0.0076599	0.0147705	-0.0078735	0.0601807	-0.051239	-53.011
	-52.985	-0.131653	-0.162903	-0.243774	-0.317383	-0.303528	-52.988	-0.161011	-0.171631	-0.209534	-0.232483	-0.253784	-52.986	-0.205078	-0.315369	-0.36554	-0.468384	-0.544067	-52.985	-0.201233	-0.932251	-0.273315	-0.333008	-0.316345	-52.988	-0.138062	-0.811462	-0.164673	-0.177368	-0.100769	-52.986	-0.203125	-0.92627	-0.28302	-0.327698	-0.284119	-52.985	-0.0241699	-0.0664063	-0.0545654	-0.0533447	-0.109985	-52.988	0.00170898	0.0147705	-0.0078735	0.0695467	-0.0512419	-52.986
	-52.96	-0.131653	-0.162903	-0.234802	-0.317383	-0.303528	-52.963	-0.161011	-0.171631	-0.200134	-0.232483	-0.253784	-52.961	-0.205078	-0.315369	-0.35614	-0.480103	-0.544067	-52.96	-0.201233	-0.932251	-0.273315	-0.333008	-0.316345	-52.963	-0.138062	-0.811462	-0.164673	-0.189087	-0.100769	-52.961	-0.203125	-0.92627	-0.28302	-0.327698	-0.284119	-52.96	-0.0331421	-0.0753758	-0.0635376	-0.0623169	-0.118958	-52.963	-0.0072632	0.00540161	-0.0172424	0.0605774	-0.0606079	-52.961
	-52.935	-0.131653	-0.162903	-0.244568	-0.317383	-0.302734	-52.938	-0.161011	-0.171631	-0.199768	-0.242249	-0.253784	-52.936	-0.205078	-0.315369	-0.35614	-0.480103	-0.543701	-52.935	-0.201233	-0.932251	-0.273315	-0.333008	-0.316345	-52.938	-0.138062	-0.811462	-0.164673	-0.189087	-0.100769	-52.936	-0.203125	-0.92627	-0.28302	-0.327698	-0.284119	-52.935	-0.0331421	-0.0753784	-0.0635376	-0.0623169	-0.118958	-52.938	-0.0076599	-0.0047607	-0.0176392	0.0601807	-0.0610046	-52.936
	-52.91	-0.130859	-0.162903	-0.244568	-0.317383	-0.293762	-52.913	-0.161011	-0.171631	-0.199768	-0.242249	-0.244385	-52.911	-0.204712	-0.315369	-0.35614	-0.480103	-0.534302	-52.91	-0.201233	-0.931458	-0.273315	-0.333008	-0.316345	-52.913	-0.138062	-0.811462	-0.164673	-0.189087	-0.100769	-52.911	-0.203125	-0.925903	-0.28302	-0.327698	-0.293884	-52.91	-0.0331421	-0.0753784	-0.0635376	-0.0623169	-0.118958	-52.913	-0.0076599	-0.0047607	-0.0176392	0.050415	-0.0610046	-52.911
	-52.885	-0.121887	-0.162109	-0.244568	-0.317383	-0.293762	-52.888	-0.151611	-0.171631	-0.199768	-0.242249	-0.244019	-52.886	-0.195313	-0.315002	-0.35614	-0.480103	-0.534302	-52.885	-0.201233	-0.932251	-0.273315	-0.333008	-0.315552	-52.888	-0.14978	-0.802063	-0.164673	-0.189087	-0.100769	-52.886	-0.203125	-0.916504	-0.28302	-0.327698	-0.293518	-52.885	-0.0331421	-0.0753784	-0.0635376	-0.0623169	-0.118958	-52.888	-0.0174255	-0.0047607	-0.0176392	0.050415	-0.0610046	-52.886
	-52.86	-0.121887	-0.153137	-0.244568	-0.317383	-0.293762	-52.863	-0.151245	-0.162231	-0.199768	-0.242249	-0.253784	-52.861	-0.195313	-0.305603	-0.35614	-0.480103	-0.534302	-52.86	-0.201233	-0.932251	-0.273315	-0.333008	-0.30658	-52.863	-0.14978	-0.801697	-0.164673	-0.189087	-0.0913696	-52.861	-0.203125	-0.92627	-0.28302	-0.327698	-0.284119	-52.86	-0.0331421	-0.0753784	-0.0635376	-0.0720825	-0.118042	-52.863	-0.0174255	-0.0047607	-0.0176392	0.0504179	-0.0610018	-52.861
	-52.835	-0.121887	-0.153137	-0.244568	-0.316589	-0.293762	-52.838	-0.151245	-0.161865	-0.199768	-0.242249	-0.253784	-52.836	-0.205078	-0.305603	-0.35614	-0.479736	-0.534302	-52.835	-0.201233	-0.932251	-0.272522	-0.342773	-0.30658	-52.838	-0.14978	-0.801697	-0.164673	-0.189087	-0.0910034	-52.836	-0.203125	-0.92627	-0.282654	-0.327698	-0.284119	-52.835	-0.0214233	-0.0636632	-0.0518188	-0.0603638	-0.105286	-52.838	-0.0076599	0.00500488	-0.0176392	0.0601807	-0.039978	-52.836
	-52.81	-0.122683	-0.153933	-0.245361	-0.308411	-0.294556	-52.813	-0.151248	-0.161868	-0.209534	-0.232849	-0.253784	-52.811	-0.205447	-0.305972	-0.356506	-0.470703	-0.534668	-52.81	-0.201233	-0.932251	-0.273315	-0.342773	-0.30658	-52.813	-0.14978	-0.801694	-0.15527	-0.189087	-0.100769	-52.811	-0.203125	-0.92627	-0.273254	-0.327698	-0.284119	-52.81	-0.031189	-0.0636597	-0.0615845	-0.0603638	-0.105286	-52.813	-0.0076599	0.00500488	-0.0176392	0.0601807	-0.0395203	-52.811
	-52.785	-0.13165	-0.1629	-0.254333	-0.317383	-0.303528	-52.788	-0.160645	-0.171265	-0.218933	-0.241882	-0.263184	-52.786	-0.214844	-0.315369	-0.365906	-0.480103	-0.544067	-52.785	-0.20123	-0.932248	-0.273309	-0.342773	-0.306577	-52.788	-0.140015	-0.791931	-0.154907	-0.179321	-0.0910034	-52.786	-0.203125	-0.92627	-0.273254	-0.327698	-0.284119	-52.785	-0.031189	-0.0628662	-0.0615845	-0.0603638	-0.105286	-52.788	-0.0076599	0.00500488	-0.0176392	0.0601807	-0.0395203	-52.786
	-52.76	-0.121887	-0.162903	-0.244568	-0.307617	-0.293762	-52.763	-0.161011	-0.171631	-0.219299	-0.242249	-0.26355	-52.761	-0.214844	-0.315369	-0.375671	-0.480103	-0.544067	-52.76	-0.191468	-0.922486	-0.26355	-0.332092	-0.296814	-52.763	-0.140015	-0.791931	-0.154907	-0.179321	-0.0910034	-52.761	-0.203125	-0.92627	-0.273254	-0.327209	-0.284119	-52.76	-0.031189	-0.053894	-0.060791	-0.0603638	-0.105286	-52.763	-0.0076599	0.0143738	-0.0176392	0.0601807	-0.0395203	-52.761
	-52.735	-0.121887	-0.162903	-0.243774	-0.307617	-0.293762	-52.738	-0.170776	-0.171631	-0.219299	-0.242249	-0.26355	-52.736	-0.214844	-0.315369	-0.375305	-0.480103	-0.544067	-52.735	-0.192263	-0.923281	-0.264346	-0.322083	-0.297607	-52.738	-0.140018	-0.791934	-0.154913	-0.168091	-0.0910034	-52.736	-0.203491	-0.926639	-0.273623	-0.316345	-0.284485	-52.735	-0.031189	-0.053894	-0.0518188	-0.0603638	-0.105286	-52.738	-0.0076599	0.0147705	-0.0082703	0.0601807	-0.0395203	-52.736
	-52.71	-0.121887	-0.162903	-0.234802	-0.307617	-0.293762	-52.713	-0.170776	-0.171631	-0.2099	-0.242249	-0.26355	-52.711	-0.214841	-0.315366	-0.365906	-0.480103	-0.544067	-52.71	-0.201233	-0.932251	-0.273315	-0.331055	-0.316345	-52.713	-0.149414	-0.811096	-0.164307	-0.177002	-0.100403	-52.711	-0.212891	-0.936035	-0.292786	-0.325745	-0.293884	-52.71	-0.031189	-0.053894	-0.0518188	-0.0603638	-0.105286	-52.713	-0.0076599	0.0147705	-0.0078735	0.0601807	-0.0492859	-52.711
	-52.685	-0.131653	-0.162903	-0.234802	-0.307617	-0.293762	-52.688	-0.170776	-0.181396	-0.209534	-0.242249	-0.26355	-52.686	-0.205078	-0.305603	-0.35614	-0.470337	-0.534302	-52.685	-0.210205	-0.932251	-0.273315	-0.331055	-0.316345	-52.688	-0.14978	-0.811462	-0.164673	-0.177368	-0.100769	-52.686	-0.212524	-0.936035	-0.292786	-0.325745	-0.293884	-52.685	-0.031189	-0.0636597	-0.0518188	-0.0603638	-0.105286	-52.688	-0.0076599	0.0147705	-0.0078735	0.0601807	-0.0492859	-52.686
	-52.66	-0.131653	-0.162903	-0.246521	-0.307617	-0.293762	-52.663	-0.170774	-0.181394	-0.209534	-0.242249	-0.26355	-52.661	-0.205078	-0.305603	-0.35614	-0.470337	-0.534302	-52.66	-0.201233	-0.931458	-0.273315	-0.331055	-0.316345	-52.663	-0.140381	-0.811462	-0.164673	-0.177368	-0.100769	-52.661	-0.203125	-0.935669	-0.292786	-0.325745	-0.293884	-52.66	-0.0303955	-0.0636597	-0.0518188	-0.0603638	-0.105286	-52.663	-0.0076599	0.0147705	-0.0078735	0.0601807	-0.0492859	-52.661
	-52.635	-0.131653	-0.162109	-0.246521	-0.317383	-0.292969	-52.638	-0.161011	-0.171631	-0.199768	-0.232483	-0.253784	-52.636	-0.205078	-0.305237	-0.35614	-0.470337	-0.533936	-52.635	-0.201233	-0.922485	-0.273315	-0.331055	-0.316345	-52.638	-0.140015	-0.802063	-0.164673	-0.177368	-0.100769	-52.636	-0.203125	-0.92627	-0.292786	-0.325745	-0.293884	-52.635	-0.0214233	-0.0636597	-0.0518188	-0.0595703	-0.105286	-52.638	0.00170898	0.0147705	-0.0078735	0.0601807	-0.0492859	-52.636
	-52.61	-0.130737	-0.153137	-0.246521	-0.317383	-0.293762	-52.613	-0.161011	-0.162231	-0.199768	-0.232483	-0.244385	-52.611	-0.20459	-0.295837	-0.35614	-0.470337	-0.524536	-52.61	-0.201233	-0.922485	-0.273315	-0.331055	-0.316345	-52.613	-0.140015	-0.801697	-0.164673	-0.177368	-0.100769	-52.611	-0.203125	-0.92627	-0.292786	-0.325745	-0.293884	-52.61	-0.0214233	-0.0636597	-0.0518188	-0.0505981	-0.105286	-52.613	0.00210571	0.0147705	-0.0078735	0.0597839	-0.0492859	-52.611
	-52.585	-0.119934	-0.153137	-0.246521	-0.317383	-0.293762	-52.588	-0.14978	-0.161865	-0.199768	-0.232483	-0.244019	-52.586	-0.193359	-0.295837	-0.35614	-0.470337	-0.536255	-52.585	-0.201233	-0.932251	-0.273315	-0.331055	-0.316345	-52.588	-0.140015	-0.801697	-0.164673	-0.177368	-0.100769	-52.586	-0.212888	-0.926264	-0.29278	-0.325745	-0.293881	-52.585	-0.0214233	-0.0636597	-0.0518188	-0.0505981	-0.105286	-52.588	0.00210571	0.0147705	-0.0078735	0.0601807	-0.0492859	-52.586
	-52.56	-0.119934	-0.153137	-0.246521	-0.317383	-0.293762	-52.563	-0.149292	-0.161865	-0.199768	-0.232483	-0.244019	-52.561	-0.193359	-0.295837	-0.35614	-0.470337	-0.536255	-52.56	-0.201233	-0.932251	-0.273315	-0.34082	-0.315552	-52.563	-0.140015	-0.801697	-0.164673	-0.177368	-0.100769	-52.561	-0.203125	-0.916504	-0.28302	-0.315979	-0.283752	-52.56	-0.0214233	-0.0636597	-0.0518188	-0.0505981	-0.105286	-52.563	0.00210571	0.0147705	-0.0078735	0.0601807	-0.0492859	-52.561
	-52.535	-0.12073	-0.153933	-0.247314	-0.318176	-0.294556	-52.538	-0.149295	-0.161868	-0.199768	-0.242249	-0.253784	-52.536	-0.193731	-0.296209	-0.356509	-0.470703	-0.536624	-52.535	-0.201233	-0.932251	-0.273315	-0.34082	-0.30658	-52.538	-0.14978	-0.801697	-0.164673	-0.177368	-0.0913696	-52.536	-0.203125	-0.916504	-0.28302	-0.315979	-0.274353	-52.535	-0.0222168	-0.0644531	-0.0526123	-0.0513942	-0.106082	-52.538	0.00210571	0.0147705	-0.0078735	0.0601807	-0.0492859	-52.536
	-52.51	-0.1297	-0.162903	-0.256287	-0.327148	-0.303528	-52.513	-0.158691	-0.171265	-0.209167	-0.251648	-0.263184	-52.511	-0.203125	-0.305603	-0.365906	-0.480103	-0.546021	-52.51	-0.201233	-0.932251	-0.273315	-0.340027	-0.30658	-52.513	-0.14978	-0.801697	-0.164673	-0.187134	-0.0910034	-52.511	-0.203125	-0.916504	-0.28302	-0.325378	-0.274353	-52.51	-0.031189	-0.0734253	-0.0615845	-0.0603638	-0.115051	-52.513	-0.0072632	0.00540161	-0.0172424	0.0508118	-0.0586548	-52.511
	-52.485	-0.1297	-0.162903	-0.256287	-0.327148	-0.303528	-52.488	-0.159058	-0.171631	-0.209534	-0.252014	-0.26355	-52.486	-0.203125	-0.305603	-0.365906	-0.480103	-0.546021	-52.485	-0.201233	-0.932251	-0.273315	-0.331055	-0.30658	-52.488	-0.14978	-0.801697	-0.164673	-0.177734	-0.0910034	-52.486	-0.203125	-0.916504	-0.28302	-0.315979	-0.274353	-52.485	-0.031189	-0.0734253	-0.0615845	-0.0603638	-0.115051	-52.488	-0.0174255	0.00500488	-0.0176392	0.050415	-0.0590515	-52.486
	-52.46	-0.1297	-0.172668	-0.256287	-0.326355	-0.303528	-52.463	-0.159058	-0.171631	-0.209534	-0.252014	-0.26355	-52.461	-0.203125	-0.315369	-0.365906	-0.479736	-0.546021	-52.46	-0.201233	-0.932251	-0.282288	-0.331055	-0.30658	-52.463	-0.14978	-0.801697	-0.164673	-0.177368	-0.0910034	-52.461	-0.203125	-0.916504	-0.282654	-0.315979	-0.284119	-52.46	-0.031189	-0.0734253	-0.0705566	-0.0603638	-0.114258	-52.463	-0.0174255	0.00500488	-0.0176392	0.050415	-0.0590515	-52.461
	-52.435	-0.1297	-0.172668	-0.256287	-0.317383	-0.303528	-52.438	-0.159058	-0.171631	-0.209534	-0.242615	-0.26355	-52.436	-0.203125	-0.315369	-0.365906	-0.480103	-0.546021	-52.435	-0.201233	-0.932251	-0.273315	-0.331055	-0.30658	-52.438	-0.14978	-0.801697	-0.155273	-0.177368	-0.0910034	-52.436	-0.203125	-0.916504	-0.273254	-0.315979	-0.284119	-52.435	-0.031189	-0.0734253	-0.0615845	-0.0603638	-0.105286	-52.438	-0.0174255	-0.0047607	-0.0180359	0.050415	-0.0496826	-52.436
	-52.41	-0.1297	-0.172668	-0.256287	-0.317383	-0.303528	-52.413	-0.159058	-0.171631	-0.209534	-0.242249	-0.26355	-52.411	-0.212891	-0.315369	-0.375671	-0.480103	-0.546021	-52.41	-0.201233	-0.932251	-0.273316	-0.331055	-0.30658	-52.413	-0.14978	-0.801697	-0.154907	-0.177368	-0.0910034	-52.411	-0.203125	-0.916504	-0.273255	-0.315979	-0.284119	-52.41	-0.0214233	-0.0636597	-0.0518188	-0.0505981	-0.105286	-52.413	-0.0174255	-0.0047607	-0.0176392	0.050415	-0.0492859	-52.411
	-52.385	-0.1297	-0.171875	-0.255371	-0.317383	-0.302734	-52.388	-0.168823	-0.171631	-0.209534	-0.242249	-0.26355	-52.386	-0.212891	-0.315002	-0.375183	-0.480103	-0.545654	-52.385	-0.202152	-0.932376	-0.274238	-0.33197	-0.307495	-52.388	-0.149784	-0.8017	-0.154914	-0.177368	-0.100772	-52.386	-0.203617	-0.916629	-0.273746	-0.316467	-0.284607	-52.385	-0.0214233	-0.0628662	-0.0518188	-0.0505981	-0.105286	-52.388	-0.0174255	-0.0047607	-0.0176392	0.050415	-0.0492859	-52.386
	-52.36	-0.139462	-0.1629	-0.244565	-0.317383	-0.293759	-52.363	-0.168823	-0.162231	-0.208069	-0.242249	-0.25415	-52.361	-0.212891	-0.305603	-0.363953	-0.480103	-0.536255	-52.36	-0.212952	-0.934204	-0.285034	-0.342773	-0.318298	-52.363	-0.161011	-0.803528	-0.166138	-0.188599	-0.112	-52.361	-0.214844	-0.918457	-0.284973	-0.327698	-0.295837	-52.36	-0.0206299	-0.053894	-0.0518188	-0.0505981	-0.105286	-52.363	-0.0174255	0.00460815	-0.0176392	0.050415	-0.0492859	-52.361
	-52.335	-0.1297	-0.153137	-0.234802	-0.307617	-0.283997	-52.338	-0.168823	-0.161865	-0.207581	-0.242249	-0.253784	-52.336	-0.212891	-0.305603	-0.363953	-0.480103	-0.536255	-52.335	-0.212036	-0.934204	-0.285034	-0.342773	-0.318298	-52.338	-0.161499	-0.80365	-0.166626	-0.189087	-0.112488	-52.336	-0.214355	-0.918457	-0.284973	-0.327698	-0.295837	-52.335	-0.0116577	-0.053894	-0.0518188	-0.0505981	-0.105286	-52.338	-0.0080566	0.00500488	-0.0176392	0.050415	-0.0492859	-52.336
	-52.31	-0.128906	-0.153137	-0.234802	-0.307617	-0.283997	-52.313	-0.168823	-0.161865	-0.207581	-0.242249	-0.253784	-52.311	-0.212524	-0.305603	-0.363953	-0.480103	-0.536255	-52.31	-0.210999	-0.934204	-0.285034	-0.342773	-0.318298	-52.313	-0.150269	-0.80365	-0.166626	-0.189087	-0.112488	-52.311	-0.203125	-0.918457	-0.284973	-0.327698	-0.295837	-52.31	-0.0116577	-0.053894	-0.0518188	-0.0498047	-0.105286	-52.313	0.00210571	0.0147676	-0.0078735	0.0601807	-0.0395203	-52.311
	-52.285	-0.121524	-0.153933	-0.245361	-0.318176	-0.28479	-52.288	-0.159427	-0.161868	-0.207581	-0.242249	-0.253784	-52.286	-0.203863	-0.305975	-0.364322	-0.480469	-0.536624	-52.285	-0.210999	-0.934204	-0.285034	-0.342773	-0.317383	-52.288	-0.14978	-0.813416	-0.178345	-0.189087	-0.112488	-52.286	-0.203125	-0.918457	-0.284973	-0.327698	-0.295349	-52.285	-0.0214233	-0.053894	-0.0518188	-0.0408325	-0.105286	-52.288	0.00210571	0.0147705	-0.0078735	0.0695496	-0.0395203	-52.286
	-52.26	-0.138672	-0.162903	-0.254333	-0.327148	-0.293762	-52.263	-0.177856	-0.171265	-0.21698	-0.251648	-0.263184	-52.261	-0.22229	-0.315369	-0.373718	-0.489868	-0.546021	-52.26	-0.210999	-0.934204	-0.285034	-0.342773	-0.30658	-52.263	-0.149777	-0.813413	-0.178339	-0.189087	-0.101254	-52.261	-0.203125	-0.928223	-0.284973	-0.327698	-0.284119	-52.26	-0.0214233	-0.053894	-0.0518188	-0.0408325	-0.105286	-52.263	0.00210571	0.0147705	-0.0078735	0.0699463	-0.0395203	-52.261
	-52.235	-0.1297	-0.162903	-0.254333	-0.327148	-0.293762	-52.238	-0.169183	-0.171625	-0.217343	-0.252014	-0.263547	-52.236	-0.212891	-0.315369	-0.373718	-0.489868	-0.546021	-52.235	-0.210999	-0.934204	-0.285034	-0.34198	-0.30658	-52.238	-0.140015	-0.80365	-0.168579	-0.179321	-0.0910034	-52.236	-0.203125	-0.928223	-0.284973	-0.327332	-0.284119	-52.235	-0.0214233	-0.0636597	-0.0518188	-0.0525513	-0.105286	-52.238	0.00210571	0.0147705	-0.0078735	0.0699463	-0.0395203	-52.236
	-52.21	-0.1297	-0.162903	-0.254333	-0.327148	-0.293762	-52.213	-0.159058	-0.161865	-0.207581	-0.242249	-0.253784	-52.211	-0.212891	-0.315369	-0.373718	-0.489868	-0.546021	-52.21	-0.210999	-0.934201	-0.285031	-0.333008	-0.30658	-52.213	-0.140015	-0.80365	-0.168579	-0.169922	-0.0910034	-52.211	-0.212891	-0.928223	-0.284973	-0.317932	-0.284119	-52.21	-0.0214233	-0.0636597	-0.0518188	-0.0525513	-0.105286	-52.213	0.00210571	0.0147705	-0.0078735	0.0699463	-0.0395203	-52.211
	-52.185	-0.1297	-0.162903	-0.254333	-0.327148	-0.293762	-52.188	-0.159058	-0.171631	-0.207581	-0.242249	-0.253784	-52.186	-0.212891	-0.315369	-0.373718	-0.489868	-0.546021	-52.185	-0.201233	-0.924438	-0.275269	-0.333008	-0.308533	-52.188	-0.140015	-0.80365	-0.168579	-0.169556	-0.0910034	-52.186	-0.212888	-0.92822	-0.284967	-0.317932	-0.284116	-52.185	-0.0214233	-0.0636597	-0.0518188	-0.0525513	-0.105286	-52.188	0.00210571	0.0147705	-0.0078735	0.0699463	-0.0492859	-52.186
	-52.16	-0.1297	-0.162903	-0.254333	-0.327148	-0.293762	-52.163	-0.159058	-0.171631	-0.207581	-0.242249	-0.253784	-52.161	-0.212891	-0.315369	-0.373718	-0.489868	-0.546021	-52.16	-0.201233	-0.934204	-0.275269	-0.333008	-0.308533	-52.163	-0.140015	-0.80365	-0.168579	-0.169556	-0.0910034	-52.161	-0.203125	-0.918457	-0.275208	-0.308167	-0.274353	-52.16	-0.0214233	-0.0636597	-0.0518188	-0.0525513	-0.105286	-52.163	0.00210571	0.0147705	-0.0078735	0.0699463	-0.0492859	-52.161
	-52.135	-0.1297	-0.162903	-0.254333	-0.327148	-0.293762	-52.138	-0.159058	-0.171631	-0.207581	-0.252014	-0.253784	-52.136	-0.212891	-0.315369	-0.373718	-0.489868	-0.546021	-52.135	-0.201233	-0.934204	-0.274475	-0.333008	-0.308533	-52.138	-0.140015	-0.80365	-0.168579	-0.169556	-0.0910034	-52.136	-0.203125	-0.918457	-0.28656	-0.317932	-0.274353	-52.135	-0.0214233	-0.0636597	-0.0518188	-0.0525513	-0.105286	-52.138	0.00210571	0.00500488	-0.0078735	0.0699463	-0.0492859	-52.136
	-52.11	-0.1297	-0.172668	-0.254333	-0.326233	-0.293762	-52.113	-0.159058	-0.171631	-0.207581	-0.252014	-0.26355	-52.111	-0.212891	-0.315369	-0.373718	-0.48938	-0.546021	-52.11	-0.200439	-0.934204	-0.265503	-0.333008	-0.308533	-52.113	-0.140015	-0.80365	-0.15918	-0.169556	-0.0910034	-52.111	-0.202759	-0.918457	-0.277161	-0.317932	-0.274353	-52.11	-0.0214233	-0.0636597	-0.0518188	-0.0525513	-0.104492	-52.113	0.00210571	0.00500488	-0.0176392	0.0699463	-0.0492859	-52.111
	-52.085	-0.1297	-0.172668	-0.254333	-0.31543	-0.292969	-52.088	-0.159058	-0.171631	-0.207581	-0.240784	-0.26355	-52.086	-0.212891	-0.315369	-0.373718	-0.478149	-0.545654	-52.085	-0.191467	-0.933411	-0.265503	-0.333008	-0.308533	-52.088	-0.130615	-0.80365	-0.158813	-0.169556	-0.0910034	-52.086	-0.193359	-0.918091	-0.277161	-0.317932	-0.274353	-52.085	-0.0222168	-0.0644529	-0.0526123	-0.0533447	-0.0963135	-52.088	0.00210571	0.00500488	-0.0176392	0.0699463	-0.039917	-52.086
	-52.06	-0.1297	-0.172668	-0.254333	-0.31543	-0.283997	-52.063	-0.159058	-0.171631	-0.207581	-0.240295	-0.25415	-52.061	-0.212888	-0.315366	-0.373718	-0.478149	-0.536255	-52.06	-0.191467	-0.924438	-0.265503	-0.333008	-0.308533	-52.063	-0.140015	-0.79425	-0.158813	-0.179321	-0.0910034	-52.061	-0.193359	-0.908691	-0.277161	-0.317932	-0.274353	-52.06	-0.031189	-0.0734227	-0.0615845	-0.0623169	-0.105286	-52.063	-0.0072632	-0.0043612	-0.0270081	0.0605774	-0.0488892	-52.061
	-52.035	-0.1297	-0.171875	-0.25354	-0.31543	-0.283997	-52.038	-0.159058	-0.171631	-0.207581	-0.240295	-0.253784	-52.036	-0.212891	-0.305237	-0.363586	-0.468384	-0.526489	-52.035	-0.191467	-0.924438	-0.275269	-0.333008	-0.308533	-52.038	-0.140015	-0.793884	-0.158813	-0.179321	-0.0910034	-52.036	-0.193359	-0.908691	-0.277161	-0.317932	-0.274353	-52.035	-0.0303955	-0.0726318	-0.0704346	-0.0623169	-0.105286	-52.038	-0.0076599	-0.0047607	-0.0274048	0.0601807	-0.0492859	-52.036
	-52.01	-0.1297	-0.162903	-0.254333	-0.31543	-0.295715	-52.013	-0.159058	-0.162231	-0.198181	-0.240295	-0.253784	-52.011	-0.212891	-0.295837	-0.354187	-0.468384	-0.526489	-52.01	-0.191467	-0.924438	-0.275269	-0.333008	-0.308533	-52.013	-0.140015	-0.793884	-0.158813	-0.179321	-0.0910034	-52.011	-0.193359	-0.908691	-0.277161	-0.317932	-0.274353	-52.01	-0.0214233	-0.0636597	-0.0596313	-0.062314	-0.105283	-52.013	0.00170898	0.00460815	-0.0161438	0.0484619	-0.0492859	-52.011
	-51.985	-0.139465	-0.162903	-0.254333	-0.31543	-0.295715	-51.988	-0.159058	-0.161865	-0.197815	-0.240295	-0.253784	-51.986	-0.212891	-0.295837	-0.365906	-0.468384	-0.526489	-51.985	-0.191467	-0.924438	-0.275269	-0.333008	-0.308533	-51.988	-0.140015	-0.793884	-0.158813	-0.179321	-0.0910034	-51.986	-0.193359	-0.908691	-0.277161	-0.317932	-0.274353	-51.985	-0.0116577	-0.053894	-0.0498657	-0.0517578	-0.105286	-51.988	-0.0076599	0.00500488	-0.015686	0.0484619	-0.0492859	-51.986
	-51.96	-0.138672	-0.162903	-0.254333	-0.31543	-0.295715	-51.963	-0.168823	-0.161865	-0.197815	-0.240295	-0.253784	-51.961	-0.212524	-0.295837	-0.365906	-0.468384	-0.536255	-51.96	-0.191467	-0.924438	-0.275269	-0.333008	-0.308533	-51.963	-0.140015	-0.793884	-0.158813	-0.179321	-0.0910034	-51.961	-0.193359	-0.908691	-0.277161	-0.317932	-0.274353	-51.96	-0.0116577	-0.053894	-0.0498657	-0.0427856	-0.105286	-51.963	-0.0076599	0.00500488	-0.015686	0.0578308	-0.0492859	-51.961
	-51.935	-0.130616	-0.163819	-0.255249	-0.316345	-0.296631	-51.938	-0.159427	-0.161869	-0.207581	-0.240295	-0.253784	-51.936	-0.203617	-0.308048	-0.366394	-0.468872	-0.536743	-51.935	-0.191468	-0.924439	-0.275269	-0.333008	-0.308533	-51.938	-0.140015	-0.80365	-0.158813	-0.179321	-0.0910034	-51.936	-0.193359	-0.908691	-0.277161	-0.317932	-0.284119	-51.935	-0.0116577	-0.053894	-0.0498657	-0.0427856	-0.105286	-51.938	-0.0076599	0.00500488	-0.015686	0.0582275	-0.0492859	-51.936
	-51.91	-0.131653	-0.164856	-0.256287	-0.317383	-0.297668	-51.913	-0.170288	-0.173096	-0.218811	-0.251526	-0.265015	-51.911	-0.214844	-0.319275	-0.377625	-0.480103	-0.547974	-51.91	-0.191467	-0.925232	-0.276062	-0.333008	-0.309326	-51.913	-0.140018	-0.803656	-0.158819	-0.179321	-0.0910063	-51.911	-0.193362	-0.918826	-0.277533	-0.317932	-0.284485	-51.91	-0.0116577	-0.053894	-0.0498657	-0.0427856	-0.105286	-51.913	-0.0076599	0.00500488	-0.015686	0.0582275	-0.0492859	-51.911
	-51.885	-0.131653	-0.164856	-0.256287	-0.317383	-0.297668	-51.888	-0.170776	-0.173584	-0.219299	-0.252014	-0.265503	-51.886	-0.214844	-0.319275	-0.377625	-0.480103	-0.547974	-51.885	-0.191467	-0.924438	-0.275269	-0.323242	-0.307739	-51.888	-0.140012	-0.813046	-0.168207	-0.179321	-0.1004	-51.886	-0.193359	-0.928223	-0.286926	-0.317932	-0.293518	-51.885	-0.0233765	-0.053894	-0.0498657	-0.0427856	-0.105286	-51.888	-0.0076599	0.00500488	-0.015686	0.0582275	-0.0492859	-51.886
	-51.86	-0.131653	-0.164856	-0.256287	-0.317383	-0.297668	-51.863	-0.170776	-0.173584	-0.219299	-0.252014	-0.265503	-51.861	-0.214844	-0.319275	-0.377625	-0.480103	-0.547974	-51.86	-0.191467	-0.924438	-0.275269	-0.323242	-0.298767	-51.863	-0.130249	-0.80365	-0.168579	-0.169556	-0.0913696	-51.861	-0.193359	-0.928223	-0.286926	-0.317932	-0.284119	-51.86	-0.0233765	-0.053894	-0.0498657	-0.0427856	-0.105286	-51.863	-0.0076599	0.00500488	-0.015686	0.0582275	-0.0492859	-51.861
	-51.835	-0.131653	-0.164856	-0.256287	-0.316589	-0.296875	-51.838	-0.170776	-0.173584	-0.219299	-0.252014	-0.265503	-51.836	-0.214844	-0.319275	-0.377625	-0.479736	-0.547607	-51.835	-0.191467	-0.923523	-0.275269	-0.323242	-0.298767	-51.838	-0.130249	-0.80365	-0.168579	-0.169556	-0.0910034	-51.836	-0.193359	-0.927734	-0.286926	-0.317932	-0.284119	-51.835	-0.0233765	-0.053894	-0.0498657	-0.0427856	-0.105286	-51.838	-0.0076599	0.00500488	-0.015686	0.0582275	-0.0492859	-51.836
	-51.81	-0.131653	-0.164856	-0.256287	-0.317383	-0.287903	-51.813	-0.170776	-0.173584	-0.219299	-0.242615	-0.256104	-51.811	-0.214844	-0.319275	-0.377625	-0.470337	-0.538208	-51.81	-0.191467	-0.91272	-0.274475	-0.333008	-0.298767	-51.813	-0.130249	-0.792419	-0.168579	-0.169556	-0.0910034	-51.811	-0.193359	-0.916504	-0.28656	-0.317932	-0.284119	-51.81	-0.0233765	-0.053894	-0.0498657	-0.0427856	-0.105286	-51.813	-0.0076599	-0.0047607	-0.0254517	0.0582275	-0.0492859	-51.811
	-51.785	-0.131653	-0.164856	-0.256287	-0.317383	-0.287903	-51.788	-0.170776	-0.173584	-0.219299	-0.242249	-0.255737	-51.786	-0.214844	-0.319275	-0.377625	-0.470337	-0.538208	-51.785	-0.191467	-0.91272	-0.265503	-0.333008	-0.298767	-51.788	-0.130249	-0.791931	-0.15918	-0.169556	-0.0910034	-51.786	-0.193359	-0.916504	-0.286926	-0.317932	-0.284119	-51.785	-0.0233765	-0.0636597	-0.0498657	-0.0427856	-0.105286	-51.788	-0.0076599	-0.0047607	-0.0254517	0.0582275	-0.0492859	-51.786
	-51.76	-0.131653	-0.164856	-0.256287	-0.317383	-0.287903	-51.763	-0.170776	-0.173584	-0.219299	-0.242249	-0.255737	-51.761	-0.214844	-0.319275	-0.377625	-0.470337	-0.538208	-51.76	-0.191467	-0.91272	-0.265503	-0.333008	-0.298767	-51.763	-0.130249	-0.791931	-0.158813	-0.169556	-0.0910034	-51.761	-0.193359	-0.916504	-0.286926	-0.317932	-0.284119	-51.76	-0.0233765	-0.0636597	-0.0498657	-0.0427856	-0.105286	-51.763	-0.0076599	-0.0047607	-0.0254517	0.0582304	-0.049283	-51.761
	-51.735	-0.130859	-0.164856	-0.255493	-0.317383	-0.287903	-51.738	-0.170769	-0.183342	-0.219296	-0.242249	-0.265499	-51.736	-0.214478	-0.319275	-0.377258	-0.470337	-0.538208	-51.735	-0.191467	-0.91272	-0.265503	-0.333008	-0.298767	-51.738	-0.130249	-0.791931	-0.158813	-0.169556	-0.0910034	-51.736	-0.193359	-0.916504	-0.286926	-0.317932	-0.284119	-51.735	-0.022583	-0.0628662	-0.0498657	-0.0427856	-0.104492	-51.738	0.00210571	0.00500488	-0.015686	0.0679932	-0.0492859	-51.736
	-51.71	-0.121887	-0.164856	-0.246521	-0.317383	-0.287903	-51.713	-0.149658	-0.171631	-0.198181	-0.23053	-0.253784	-51.711	-0.214844	-0.319275	-0.367859	-0.470337	-0.538208	-51.71	-0.191467	-0.922485	-0.265503	-0.333008	-0.298767	-51.713	-0.130249	-0.791931	-0.158813	-0.169556	-0.0910034	-51.711	-0.193359	-0.916504	-0.286926	-0.327698	-0.284119	-51.71	-0.0136108	-0.053894	-0.0498657	-0.0427856	-0.09552	-51.713	0.0114746	0.0143738	-0.015686	0.0679932	-0.039917	-51.711
	-51.685	-0.122683	-0.165652	-0.247314	-0.318176	-0.288696	-51.688	-0.149295	-0.171634	-0.197815	-0.23053	-0.253784	-51.686	-0.215213	-0.319644	-0.368225	-0.470703	-0.538574	-51.685	-0.190674	-0.922485	-0.265503	-0.333008	-0.298767	-51.688	-0.130249	-0.791931	-0.158813	-0.169556	-0.0910034	-51.686	-0.192993	-0.916504	-0.286926	-0.327698	-0.284119	-51.685	-0.0136108	-0.053894	-0.0498657	-0.0427856	-0.09552	-51.688	0.0118713	0.0147705	-0.015686	0.0679932	-0.0395203	-51.686
	-51.66	-0.131653	-0.184387	-0.256287	-0.327148	-0.297668	-51.663	-0.158691	-0.18103	-0.207214	-0.239929	-0.263184	-51.661	-0.224609	-0.329041	-0.377625	-0.489868	-0.547974	-51.66	-0.181702	-0.922485	-0.275269	-0.332214	-0.298767	-51.663	-0.12085	-0.791931	-0.158813	-0.169556	-0.0910034	-51.661	-0.183594	-0.916504	-0.286926	-0.327332	-0.284119	-51.66	-0.0144043	-0.0546875	-0.0596313	-0.0435817	-0.0963161	-51.663	0.0118713	0.0147705	-0.015686	0.0679932	-0.0395203	-51.661
	-51.635	-0.141418	-0.183472	-0.256287	-0.327148	-0.307434	-51.638	-0.159058	-0.181396	-0.207581	-0.250061	-0.26355	-51.636	-0.224609	-0.328552	-0.377625	-0.489868	-0.547974	-51.635	-0.181702	-0.922485	-0.275269	-0.323242	-0.308533	-51.638	-0.120483	-0.791931	-0.158813	-0.169922	-0.0910034	-51.636	-0.183594	-0.916504	-0.286926	-0.317932	-0.284119	-51.635	-0.0233765	-0.0636597	-0.0596313	-0.0525513	-0.105286	-51.638	0.00250244	0.00540161	-0.015686	0.0586243	-0.0488892	-51.636
	-51.61	-0.141418	-0.172668	-0.266052	-0.327148	-0.307434	-51.613	-0.159058	-0.170166	-0.207581	-0.250061	-0.26355	-51.611	-0.224609	-0.317322	-0.377625	-0.489868	-0.547974	-51.61	-0.181702	-0.922486	-0.275269	-0.323242	-0.308533	-51.613	-0.120483	-0.791931	-0.158813	-0.169556	-0.0910034	-51.611	-0.183594	-0.916501	-0.286923	-0.317932	-0.284119	-51.61	-0.0233765	-0.0636597	-0.0596313	-0.0623169	-0.105286	-51.613	0.00210571	0.00500488	-0.015686	0.0582275	-0.0492859	-51.611
	-51.585	-0.141418	-0.172668	-0.266052	-0.327148	-0.307434	-51.588	-0.159058	-0.169678	-0.207581	-0.250061	-0.26355	-51.586	-0.224609	-0.317322	-0.377625	-0.489868	-0.547974	-51.585	-0.182495	-0.923281	-0.276065	-0.324036	-0.309326	-51.588	-0.120486	-0.791934	-0.158816	-0.169556	-0.0910034	-51.586	-0.174197	-0.90711	-0.277533	-0.308533	-0.274722	-51.585	-0.0233765	-0.0636597	-0.0596313	-0.0615234	-0.105286	-51.588	0.00210571	0.00500488	-0.015686	0.0582275	-0.0492859	-51.586
	-51.56	-0.141418	-0.172668	-0.266052	-0.326355	-0.307434	-51.563	-0.159058	-0.169678	-0.207581	-0.250061	-0.26355	-51.561	-0.224609	-0.317322	-0.377625	-0.489502	-0.547974	-51.56	-0.191467	-0.932251	-0.285034	-0.333008	-0.318298	-51.563	-0.129883	-0.801331	-0.168213	-0.178955	-0.100403	-51.561	-0.193359	-0.916504	-0.286926	-0.317932	-0.284119	-51.56	-0.0136108	-0.0538969	-0.0498657	-0.0427856	-0.09552	-51.563	0.00210571	0.00500488	-0.015686	0.0675964	-0.0492859	-51.561
	-51.535	-0.141418	-0.172668	-0.266052	-0.317383	-0.306641	-51.538	-0.159058	-0.169678	-0.217346	-0.240662	-0.26355	-51.536	-0.224609	-0.317322	-0.377625	-0.480103	-0.547607	-51.535	-0.201233	-0.932251	-0.285034	-0.333008	-0.318298	-51.538	-0.130249	-0.801697	-0.168579	-0.179321	-0.100769	-51.536	-0.193359	-0.916504	-0.286926	-0.317932	-0.284119	-51.535	-0.0136108	-0.053894	-0.0498657	-0.0427856	-0.09552	-51.538	0.00210571	0.00500488	-0.015686	0.0679932	-0.0492859	-51.536
	-51.51	-0.141418	-0.172668	-0.266052	-0.317383	-0.297668	-51.513	-0.159058	-0.169678	-0.217346	-0.240295	-0.25415	-51.511	-0.224609	-0.317322	-0.377625	-0.480103	-0.538208	-51.51	-0.201233	-0.932251	-0.284241	-0.333008	-0.317505	-51.513	-0.140015	-0.801697	-0.168579	-0.179321	-0.100769	-51.511	-0.193359	-0.916504	-0.28656	-0.317932	-0.283752	-51.51	-0.0136108	-0.053894	-0.0498657	-0.0427856	-0.09552	-51.513	0.00210571	0.00500488	-0.015686	0.0679932	-0.0492859	-51.511
	-51.485	-0.141418	-0.172668	-0.266052	-0.317383	-0.297668	-51.488	-0.170776	-0.169678	-0.217346	-0.240295	-0.253784	-51.486	-0.224607	-0.317319	-0.377625	-0.480103	-0.538208	-51.485	-0.200437	-0.932248	-0.275266	-0.333008	-0.308533	-51.488	-0.140012	-0.801694	-0.159174	-0.179321	-0.0913696	-51.486	-0.192993	-0.92627	-0.277161	-0.317932	-0.274353	-51.485	-0.0136108	-0.053894	-0.0498657	-0.0427856	-0.09552	-51.488	0.00210571	0.00500488	-0.0254517	0.0582275	-0.0492859	-51.486
	-51.46	-0.141418	-0.172668	-0.266052	-0.327148	-0.297668	-51.463	-0.170776	-0.169678	-0.217346	-0.240295	-0.253784	-51.461	-0.214844	-0.307556	-0.367859	-0.470337	-0.528442	-51.46	-0.181702	-0.921692	-0.265503	-0.323242	-0.298767	-51.463	-0.12085	-0.801697	-0.149048	-0.169556	-0.0812378	-51.461	-0.183594	-0.925903	-0.277161	-0.317932	-0.274353	-51.46	-0.0136108	-0.0531006	-0.0498657	-0.0427856	-0.09552	-51.463	0.00210571	-0.0047607	-0.0254517	0.0582275	-0.0492859	-51.461
	-51.435	-0.141418	-0.172668	-0.266052	-0.327148	-0.297668	-51.438	-0.170776	-0.169678	-0.217346	-0.240295	-0.253784	-51.436	-0.214844	-0.307556	-0.377625	-0.470337	-0.538208	-51.435	-0.181702	-0.91272	-0.265503	-0.334961	-0.298767	-51.438	-0.120483	-0.792297	-0.149048	-0.169556	-0.0812378	-51.436	-0.183594	-0.916504	-0.277161	-0.317932	-0.274353	-51.435	-0.0136108	-0.0441284	-0.0498657	-0.0427856	-0.09552	-51.438	0.00210571	0.00460815	-0.0254517	0.0582275	-0.0492859	-51.436
	-51.41	-0.141415	-0.172665	-0.265259	-0.327148	-0.297668	-51.413	-0.170776	-0.169678	-0.217346	-0.240295	-0.253784	-51.411	-0.214844	-0.307556	-0.377258	-0.470337	-0.538208	-51.41	-0.181702	-0.91272	-0.265503	-0.334961	-0.298767	-51.413	-0.120483	-0.791931	-0.158813	-0.169556	-0.0812378	-51.411	-0.183594	-0.916504	-0.277161	-0.317932	-0.274353	-51.41	-0.0136108	-0.0441284	-0.0498657	-0.0427856	-0.09552	-51.413	0.00210571	0.00500488	-0.0254517	0.0582275	-0.0492859	-51.411
	-51.385	-0.129705	-0.171514	-0.245364	-0.316223	-0.286746	-51.388	-0.170779	-0.179446	-0.207947	-0.240295	-0.253784	-51.386	-0.224612	-0.307925	-0.368228	-0.470703	-0.538577	-51.385	-0.181702	-0.91272	-0.265503	-0.334167	-0.298767	-51.388	-0.120483	-0.791931	-0.158813	-0.169556	-0.0812378	-51.386	-0.183594	-0.916504	-0.277161	-0.317566	-0.274353	-51.385	-0.022583	-0.0441284	-0.0498657	-0.0427856	-0.09552	-51.388	-0.0076599	0.00500488	-0.0254517	0.0582275	-0.0492859	-51.386
	-51.36	-0.1297	-0.180481	-0.254333	-0.325195	-0.295715	-51.363	-0.170777	-0.188843	-0.21698	-0.249695	-0.263184	-51.361	-0.224609	-0.317322	-0.377625	-0.480103	-0.547974	-51.36	-0.181702	-0.91272	-0.265503	-0.325195	-0.298767	-51.363	-0.120483	-0.791931	-0.158813	-0.160156	-0.0812378	-51.361	-0.183594	-0.916504	-0.277161	-0.308167	-0.274353	-51.36	-0.0136108	-0.053894	-0.0498657	-0.0427856	-0.09552	-51.363	0.00170898	0.00500488	-0.0254517	0.0582275	-0.0492859	-51.361
	-51.335	-0.1297	-0.179688	-0.254333	-0.325195	-0.295715	-51.338	-0.170776	-0.189209	-0.217346	-0.250061	-0.26355	-51.336	-0.224609	-0.316956	-0.377625	-0.480103	-0.547974	-51.335	-0.181702	-0.91272	-0.265503	-0.325195	-0.298767	-51.338	-0.120483	-0.791931	-0.158813	-0.15979	-0.0812378	-51.336	-0.183594	-0.916504	-0.286926	-0.308167	-0.274353	-51.335	-0.0136108	-0.053894	-0.0490723	-0.0427856	-0.0947266	-51.338	0.00210571	0.00500488	-0.0254517	0.0582275	-0.0590515	-51.336
	-51.31	-0.1297	-0.170715	-0.264099	-0.325195	-0.295715	-51.313	-0.170774	-0.179807	-0.217346	-0.250061	-0.273315	-51.311	-0.224609	-0.307556	-0.377625	-0.480103	-0.547974	-51.31	-0.181702	-0.922485	-0.265503	-0.325195	-0.298767	-51.313	-0.120483	-0.791931	-0.158813	-0.15979	-0.0929565	-51.311	-0.183594	-0.916504	-0.286926	-0.317932	-0.274353	-51.31	-0.0145264	-0.0548093	-0.0410156	-0.0437012	-0.0983887	-51.313	0.00210571	0.00500488	-0.0160828	0.0582275	-0.0496826	-51.311
	-51.285	-0.1297	-0.170715	-0.264099	-0.325195	-0.295715	-51.288	-0.161011	-0.169678	-0.207581	-0.240295	-0.26355	-51.286	-0.224609	-0.307556	-0.377625	-0.480103	-0.547974	-51.285	-0.181702	-0.922485	-0.265503	-0.325195	-0.298767	-51.288	-0.120483	-0.791931	-0.158813	-0.15979	-0.0929565	-51.286	-0.183594	-0.916504	-0.286926	-0.317932	-0.274353	-51.285	-0.0253296	-0.0656128	-0.0518188	-0.0545044	-0.109192	-51.288	0.00256348	0.00546265	-0.0152283	0.0586853	-0.0488281	-51.286
	-51.26	-0.1297	-0.170715	-0.264099	-0.325195	-0.295715	-51.263	-0.161011	-0.169678	-0.207581	-0.240295	-0.26355	-51.261	-0.224609	-0.317322	-0.377625	-0.480103	-0.547974	-51.26	-0.180908	-0.922485	-0.275269	-0.325195	-0.298767	-51.263	-0.120483	-0.791931	-0.158813	-0.15979	-0.0929565	-51.261	-0.183228	-0.916504	-0.286926	-0.317932	-0.274353	-51.26	-0.0253296	-0.0656128	-0.0518188	-0.0537109	-0.109192	-51.263	0.00210571	0.00500488	-0.015686	0.0582275	-0.0492859	-51.261
	-51.235	-0.141418	-0.170715	-0.264099	-0.325195	-0.295715	-51.238	-0.161011	-0.169678	-0.207581	-0.240295	-0.26355	-51.236	-0.224609	-0.317322	-0.377625	-0.480103	-0.547974	-51.235	-0.171936	-0.922486	-0.275269	-0.325195	-0.298767	-51.238	-0.111084	-0.791931	-0.158813	-0.169556	-0.0929565	-51.236	-0.173828	-0.916504	-0.286926	-0.317932	-0.274353	-51.235	-0.0253296	-0.0656128	-0.0518188	-0.0447388	-0.109192	-51.238	0.00210571	0.00500488	-0.015686	0.0675964	-0.0492859	-51.236
	-51.21	-0.141418	-0.170715	-0.264099	-0.325195	-0.304688	-51.213	-0.161011	-0.169678	-0.207581	-0.240295	-0.26355	-51.211	-0.224609	-0.317322	-0.377625	-0.480103	-0.547607	-51.21	-0.172729	-0.922488	-0.276065	-0.325989	-0.299561	-51.213	-0.110721	-0.791934	-0.158816	-0.169556	-0.0929565	-51.211	-0.174197	-0.91651	-0.287298	-0.318298	-0.274722	-51.21	-0.015564	-0.05585	-0.0420532	-0.0349731	-0.0994263	-51.213	0.00210571	0.00500488	-0.015686	0.0679932	-0.0492859	-51.211
	-51.185	-0.141419	-0.170716	-0.264099	-0.325195	-0.295715	-51.188	-0.161011	-0.169678	-0.207581	-0.250061	-0.25415	-51.186	-0.224609	-0.317322	-0.377625	-0.480103	-0.538208	-51.185	-0.181702	-0.922485	-0.285034	-0.334961	-0.308533	-51.188	-0.120117	-0.791931	-0.168213	-0.178955	-0.102356	-51.186	-0.183594	-0.916504	-0.296692	-0.327698	-0.293884	-51.185	-0.015564	-0.0558472	-0.0420532	-0.0349731	-0.0994263	-51.188	0.00210571	0.00500488	-0.015686	0.0679932	-0.0492859	-51.186
	-51.16	-0.142215	-0.171512	-0.264893	-0.325195	-0.296509	-51.163	-0.161014	-0.169681	-0.217346	-0.250061	-0.253784	-51.161	-0.224981	-0.317694	-0.377994	-0.480103	-0.538577	-51.16	-0.181702	-0.922485	-0.285034	-0.334961	-0.308533	-51.163	-0.120483	-0.791931	-0.168579	-0.179321	-0.102722	-51.161	-0.183594	-0.916504	-0.296692	-0.327698	-0.293884	-51.16	-0.015564	-0.0558472	-0.0420532	-0.0349731	-0.0994263	-51.163	0.00210571	0.00500488	-0.015686	0.0679932	-0.0492859	-51.161
	-51.135	-0.150391	-0.180481	-0.273071	-0.325195	-0.305481	-51.138	-0.17041	-0.179077	-0.226746	-0.250061	-0.263184	-51.136	-0.234009	-0.327087	-0.387024	-0.480103	-0.547974	-51.135	-0.181702	-0.922485	-0.285034	-0.334961	-0.308533	-51.138	-0.130249	-0.791931	-0.168579	-0.179321	-0.102722	-51.136	-0.195313	-0.916504	-0.296692	-0.327698	-0.293884	-51.135	-0.015564	-0.0558472	-0.0420532	-0.0447388	-0.0994263	-51.138	0.00210571	0.00500488	-0.0254517	0.0679932	-0.0492859	-51.136
	-51.11	-0.141418	-0.180481	-0.264099	-0.325195	-0.305481	-51.113	-0.171143	-0.179443	-0.217712	-0.250061	-0.26355	-51.111	-0.224609	-0.327087	-0.377625	-0.489868	-0.547974	-51.11	-0.181702	-0.922485	-0.284119	-0.334961	-0.307739	-51.113	-0.130249	-0.791931	-0.168579	-0.179321	-0.102722	-51.111	-0.195313	-0.92627	-0.296204	-0.327698	-0.293518	-51.11	-0.015564	-0.0558472	-0.0420532	-0.0447388	-0.0994263	-51.113	0.00210571	0.00500488	-0.0254517	0.0679932	-0.0492859	-51.111
	-51.085	-0.141418	-0.180481	-0.264099	-0.325195	-0.305481	-51.088	-0.170776	-0.179443	-0.217346	-0.250061	-0.26355	-51.086	-0.224609	-0.327087	-0.377625	-0.489868	-0.547974	-51.085	-0.191467	-0.922485	-0.273315	-0.344727	-0.298767	-51.088	-0.130249	-0.791931	-0.157349	-0.179321	-0.0933228	-51.086	-0.195313	-0.92627	-0.284973	-0.327698	-0.284119	-51.085	-0.015564	-0.0656128	-0.053772	-0.0447388	-0.0994263	-51.088	0.00210571	0.00500488	-0.0254517	0.0679932	-0.0492859	-51.086
	-51.06	-0.141418	-0.179688	-0.264099	-0.325195	-0.305481	-51.063	-0.170776	-0.179443	-0.217346	-0.250061	-0.26355	-51.061	-0.224609	-0.326721	-0.377625	-0.489868	-0.547974	-51.06	-0.191467	-0.922485	-0.273315	-0.344727	-0.298767	-51.063	-0.130249	-0.791931	-0.15686	-0.179321	-0.0929565	-51.061	-0.195313	-0.92627	-0.284973	-0.327698	-0.284119	-51.06	-0.0253296	-0.0646973	-0.053772	-0.0447388	-0.0994263	-51.063	0.00210571	0.00500488	-0.0254517	0.0679932	-0.0492859	-51.061
	-51.035	-0.141418	-0.180481	-0.264099	-0.325195	-0.305481	-51.038	-0.170776	-0.170044	-0.217346	-0.250061	-0.26355	-51.036	-0.224609	-0.317322	-0.377625	-0.489868	-0.557739	-51.035	-0.190674	-0.922485	-0.273315	-0.344727	-0.298767	-51.038	-0.130249	-0.801697	-0.15686	-0.179321	-0.0929565	-51.036	-0.194946	-0.92627	-0.284973	-0.327698	-0.284119	-51.035	-0.026123	-0.0546875	-0.053772	-0.0455348	-0.100222	-51.038	0.00210571	0.0162659	-0.0254517	0.0679932	-0.0492859	-51.036
	-51.01	-0.141418	-0.180481	-0.264099	-0.325195	-0.305481	-51.013	-0.170776	-0.169678	-0.217346	-0.250061	-0.26355	-51.011	-0.224609	-0.317322	-0.377625	-0.489868	-0.557739	-51.01	-0.181702	-0.922485	-0.273315	-0.343933	-0.298767	-51.013	-0.120847	-0.801694	-0.156854	-0.179321	-0.0929537	-51.011	-0.185547	-0.92627	-0.284973	-0.327332	-0.284119	-51.01	-0.0350952	-0.0636597	-0.053772	-0.0545044	-0.109192	-51.013	-0.0072632	-0.0024109	-0.0254517	0.0586243	-0.0586548	-51.011
	-50.985	-0.141415	-0.180478	-0.264096	-0.325195	-0.305478	-50.988	-0.170776	-0.169678	-0.217346	-0.250061	-0.26355	-50.986	-0.224609	-0.317322	-0.377625	-0.489868	-0.557739	-50.985	-0.181699	-0.921689	-0.273313	-0.334961	-0.308533	-50.988	-0.110718	-0.791931	-0.15686	-0.160156	-0.0831909	-50.986	-0.185547	-0.925903	-0.284973	-0.317932	-0.284119	-50.985	-0.0350952	-0.0636597	-0.053772	-0.0545044	-0.118958	-50.988	-0.0076599	-0.0028076	-0.0254517	0.0484619	-0.0590515	-50.986
	-50.96	-0.131653	-0.170715	-0.254333	-0.31543	-0.295715	-50.963	-0.170776	-0.169678	-0.217346	-0.250061	-0.26355	-50.961	-0.224609	-0.317322	-0.377625	-0.489868	-0.557739	-50.96	-0.171936	-0.902954	-0.26355	-0.325195	-0.298767	-50.963	-0.110718	-0.782532	-0.15686	-0.15979	-0.0831909	-50.961	-0.185544	-0.916498	-0.284967	-0.327698	-0.284116	-50.96	-0.0341797	-0.0636597	-0.053772	-0.0545044	-0.118958	-50.963	-0.0076599	-0.0028076	-0.0254517	0.0484619	-0.0590515	-50.961
	-50.935	-0.131653	-0.170715	-0.254333	-0.31543	-0.295715	-50.938	-0.170776	-0.169678	-0.217346	-0.250061	-0.26355	-50.936	-0.224609	-0.317322	-0.38739	-0.489868	-0.557739	-50.935	-0.171936	-0.902954	-0.26355	-0.325195	-0.298767	-50.938	-0.110718	-0.782166	-0.15686	-0.15979	-0.0831909	-50.936	-0.175781	-0.906738	-0.275208	-0.317932	-0.274353	-50.935	-0.0233765	-0.0636597	-0.053772	-0.0545044	-0.118958	-50.938	0.00360107	-0.0028076	-0.0254517	0.0484619	-0.0688171	-50.936
	-50.91	-0.131653	-0.170716	-0.264099	-0.31543	-0.295715	-50.913	-0.170776	-0.169678	-0.217346	-0.250061	-0.273315	-50.911	-0.224609	-0.317322	-0.38739	-0.489868	-0.557739	-50.91	-0.171936	-0.914673	-0.26355	-0.325195	-0.298767	-50.913	-0.110718	-0.782166	-0.15686	-0.15979	-0.0831909	-50.911	-0.175781	-0.906738	-0.284973	-0.317932	-0.274353	-50.91	-0.0233765	-0.0636597	-0.053772	-0.0545044	-0.118164	-50.913	0.00405884	-0.0028076	-0.0254517	0.0484619	-0.0688171	-50.911
	-50.885	-0.132452	-0.171514	-0.264895	-0.316223	-0.295596	-50.888	-0.170779	-0.169681	-0.217346	-0.250061	-0.273315	-50.886	-0.224978	-0.317691	-0.387759	-0.490234	-0.55762	-50.885	-0.171936	-0.914673	-0.273315	-0.325195	-0.298767	-50.888	-0.110718	-0.782166	-0.15686	-0.169556	-0.0831909	-50.886	-0.175781	-0.906738	-0.284973	-0.317932	-0.274353	-50.885	-0.0233765	-0.0636597	-0.053772	-0.0545015	-0.109189	-50.888	0.00405884	-0.0028076	-0.0254517	0.0484619	-0.0594482	-50.886
	-50.86	-0.141418	-0.180481	-0.273865	-0.336914	-0.293762	-50.863	-0.18017	-0.19079	-0.226743	-0.25946	-0.271482	-50.861	-0.234375	-0.327087	-0.397156	-0.499634	-0.555786	-50.86	-0.171143	-0.914673	-0.273315	-0.325195	-0.298767	-50.863	-0.110718	-0.782166	-0.15686	-0.169556	-0.0831909	-50.861	-0.175415	-0.906738	-0.284973	-0.317932	-0.274353	-50.86	-0.0136108	-0.053894	-0.0440063	-0.0439453	-0.0994263	-50.863	0.00405884	-0.0028076	-0.0254517	0.0484619	-0.0590515	-50.861
	-50.835	-0.141418	-0.180481	-0.273865	-0.336914	-0.293762	-50.838	-0.170776	-0.181396	-0.217346	-0.250061	-0.261597	-50.836	-0.234375	-0.327087	-0.397156	-0.499634	-0.555786	-50.835	-0.16217	-0.914673	-0.273315	-0.325195	-0.298767	-50.838	-0.101318	-0.782166	-0.15686	-0.169556	-0.0929565	-50.836	-0.166016	-0.906738	-0.284973	-0.317932	-0.274353	-50.835	-0.0136108	-0.053894	-0.0440063	-0.0349731	-0.0994263	-50.838	-0.0057068	-0.0028076	-0.0254517	0.0578308	-0.0590515	-50.836
	-50.81	-0.141418	-0.180481	-0.273071	-0.336914	-0.293762	-50.813	-0.170776	-0.181396	-0.217346	-0.250061	-0.261597	-50.811	-0.234371	-0.336849	-0.39679	-0.499634	-0.555786	-50.81	-0.171936	-0.914673	-0.273315	-0.325195	-0.298767	-50.813	-0.100952	-0.782166	-0.15686	-0.169556	-0.0929565	-50.811	-0.166016	-0.906738	-0.284973	-0.317932	-0.274353	-50.81	-0.0136108	-0.053894	-0.0440063	-0.0349731	-0.0994263	-50.813	-0.0057068	-0.0028076	-0.0254517	0.0582275	-0.0590515	-50.811
	-50.785	-0.151184	-0.180481	-0.264099	-0.336121	-0.293762	-50.788	-0.170776	-0.181396	-0.217712	-0.250061	-0.261597	-50.786	-0.222656	-0.325134	-0.375671	-0.487549	-0.544067	-50.785	-0.171936	-0.914673	-0.273316	-0.325195	-0.298767	-50.788	-0.100952	-0.782166	-0.15686	-0.169556	-0.0929565	-50.786	-0.166016	-0.906738	-0.284973	-0.317932	-0.274353	-50.785	-0.0136108	-0.053894	-0.053772	-0.0349731	-0.0994263	-50.788	-0.0057068	-0.0028076	-0.0254517	0.0582275	-0.0590515	-50.786
	-50.76	-0.151184	-0.180481	-0.264099	-0.327148	-0.293762	-50.763	-0.170776	-0.181396	-0.217346	-0.250427	-0.261597	-50.761	-0.222656	-0.325134	-0.375671	-0.478149	-0.544067	-50.76	-0.172732	-0.915469	-0.273321	-0.325989	-0.299561	-50.763	-0.100955	-0.782168	-0.156866	-0.169556	-0.0929594	-50.761	-0.166385	-0.907107	-0.284976	-0.318298	-0.274719	-50.76	-0.0136108	-0.053894	-0.053772	-0.0349731	-0.0994263	-50.763	-0.0057068	-0.0028076	-0.0352173	0.0582275	-0.0590515	-50.761
	-50.735	-0.151184	-0.179688	-0.264099	-0.327148	-0.293762	-50.738	-0.170776	-0.181396	-0.217346	-0.250061	-0.261597	-50.736	-0.222656	-0.324768	-0.375671	-0.478149	-0.544067	-50.735	-0.181702	-0.924438	-0.273315	-0.334961	-0.308533	-50.738	-0.110352	-0.791565	-0.156861	-0.178955	-0.102356	-50.736	-0.175781	-0.916504	-0.284973	-0.327698	-0.284119	-50.735	-0.0136108	-0.053894	-0.0529785	-0.0349731	-0.0994263	-50.738	-0.0057068	-0.0028076	-0.0352173	0.0582275	-0.0590515	-50.736
	-50.71	-0.151184	-0.170715	-0.264099	-0.327148	-0.293762	-50.713	-0.170776	-0.171997	-0.217346	-0.250061	-0.261597	-50.711	-0.234375	-0.315369	-0.375671	-0.478149	-0.544067	-50.71	-0.181702	-0.924438	-0.273315	-0.334167	-0.307739	-50.713	-0.110718	-0.791931	-0.15686	-0.179321	-0.102722	-50.711	-0.175781	-0.92627	-0.284973	-0.327332	-0.283752	-50.71	-0.0233765	-0.053894	-0.0440063	-0.0349731	-0.0994263	-50.713	-0.0057068	-0.0028076	-0.0258484	0.0582275	-0.0590515	-50.711
	-50.685	-0.151184	-0.170715	-0.264099	-0.327148	-0.303528	-50.688	-0.170776	-0.171631	-0.217346	-0.250061	-0.261597	-50.686	-0.234375	-0.315369	-0.375671	-0.478149	-0.544067	-50.685	-0.181702	-0.924438	-0.273315	-0.325195	-0.298767	-50.688	-0.110718	-0.791931	-0.15686	-0.169922	-0.0933228	-50.686	-0.185547	-0.92627	-0.284973	-0.317932	-0.274353	-50.685	-0.0233765	-0.0531006	-0.0440063	-0.0349731	-0.0994263	-50.688	0.00405884	0.00695515	-0.015686	0.0679932	-0.0492859	-50.686
	-50.66	-0.150388	-0.170712	-0.264099	-0.327148	-0.303528	-50.663	-0.180542	-0.171631	-0.217346	-0.250061	-0.261597	-50.661	-0.234009	-0.315369	-0.375671	-0.478149	-0.544067	-50.66	-0.181702	-0.924438	-0.273315	-0.334961	-0.298767	-50.663	-0.110715	-0.791925	-0.156854	-0.169556	-0.0929537	-50.661	-0.185547	-0.92627	-0.284973	-0.317932	-0.284119	-50.66	-0.0233765	-0.053894	-0.0440063	-0.044739	-0.0994265	-50.663	0.00405884	0.0163269	-0.015686	0.0679932	-0.0492859	-50.661
	-50.635	-0.131653	-0.170715	-0.254333	-0.317383	-0.293762	-50.638	-0.171143	-0.171631	-0.217346	-0.250061	-0.261597	-50.636	-0.224609	-0.315369	-0.375671	-0.478149	-0.544067	-50.635	-0.180786	-0.923645	-0.273315	-0.334961	-0.298767	-50.638	-0.110718	-0.791931	-0.15686	-0.15979	-0.0831909	-50.636	-0.185059	-0.925903	-0.284973	-0.317932	-0.284119	-50.635	-0.0241699	-0.0546875	-0.0447998	-0.0455348	-0.100222	-50.638	0.00405884	0.0167236	-0.015686	0.0679903	-0.0492887	-50.636
	-50.61	-0.131653	-0.170716	-0.254334	-0.317383	-0.293762	-50.613	-0.170776	-0.171631	-0.217346	-0.250061	-0.261597	-50.611	-0.224609	-0.315369	-0.375671	-0.478149	-0.544067	-50.61	-0.169983	-0.914673	-0.273315	-0.334961	-0.298767	-50.613	-0.0994873	-0.782532	-0.15686	-0.15979	-0.0831909	-50.611	-0.173828	-0.916504	-0.284973	-0.317932	-0.284119	-50.61	-0.0331421	-0.0636597	-0.053772	-0.0545044	-0.118958	-50.613	-0.0053101	0.00735474	-0.0250549	0.0488586	-0.0586548	-50.611
	-50.585	-0.132449	-0.171512	-0.264893	-0.318176	-0.294556	-50.588	-0.170779	-0.171634	-0.217349	-0.250061	-0.2616	-50.586	-0.224978	-0.315738	-0.376038	-0.478516	-0.544434	-50.585	-0.169983	-0.91467	-0.273312	-0.334961	-0.298767	-50.588	-0.098999	-0.782166	-0.15686	-0.15979	-0.0831909	-50.586	-0.173828	-0.916504	-0.284973	-0.317932	-0.284119	-50.585	-0.0323486	-0.0636597	-0.053772	-0.0545044	-0.118958	-50.588	-0.0057068	0.00695801	-0.0254517	0.0484619	-0.0590515	-50.586
	-50.56	-0.141418	-0.180481	-0.273865	-0.327148	-0.302734	-50.563	-0.180176	-0.18103	-0.226746	-0.25946	-0.270996	-50.561	-0.234375	-0.325134	-0.385437	-0.487915	-0.553467	-50.56	-0.160217	-0.904907	-0.273315	-0.325195	-0.289001	-50.563	-0.098999	-0.782166	-0.15686	-0.15979	-0.0831909	-50.561	-0.173828	-0.916504	-0.284973	-0.327698	-0.284119	-50.56	-0.0233765	-0.0636597	-0.053772	-0.0545044	-0.118958	-50.563	0.00366211	0.00695801	-0.0254517	0.0484619	-0.0590515	-50.561
	-50.535	-0.141418	-0.180481	-0.273865	-0.327148	-0.293762	-50.538	-0.180542	-0.181396	-0.227112	-0.259827	-0.261963	-50.536	-0.234375	-0.325134	-0.385437	-0.497681	-0.553833	-50.535	-0.160217	-0.904907	-0.273315	-0.325195	-0.289001	-50.538	-0.098999	-0.782166	-0.15686	-0.169556	-0.0831909	-50.536	-0.173828	-0.916504	-0.284973	-0.327698	-0.284119	-50.535	-0.0233765	-0.0636597	-0.053772	-0.0545044	-0.118164	-50.538	0.00405884	-0.0028076	-0.0254517	0.0484619	-0.0590515	-50.536
	-50.51	-0.141418	-0.180481	-0.273865	-0.327148	-0.293762	-50.513	-0.180542	-0.181396	-0.227112	-0.259827	-0.271362	-50.511	-0.234375	-0.325134	-0.385437	-0.497681	-0.553833	-50.51	-0.160217	-0.904907	-0.273315	-0.325195	-0.289001	-50.513	-0.098999	-0.782166	-0.15686	-0.169556	-0.0831909	-50.511	-0.173828	-0.916504	-0.284973	-0.327698	-0.284119	-50.51	-0.0233765	-0.0636597	-0.053772	-0.0545044	-0.109192	-50.513	0.00405884	-0.0028076	-0.0254517	0.0484619	-0.0496826	-50.511
	-50.485	-0.141418	-0.180481	-0.273865	-0.327148	-0.293762	-50.488	-0.180542	-0.191162	-0.227112	-0.259827	-0.271362	-50.486	-0.234375	-0.325134	-0.385437	-0.497681	-0.553833	-50.485	-0.160218	-0.904907	-0.272522	-0.325195	-0.289001	-50.488	-0.098999	-0.782166	-0.15686	-0.169556	-0.0831909	-50.486	-0.173828	-0.916501	-0.284604	-0.327698	-0.284119	-50.485	-0.0233765	-0.0636597	-0.053772	-0.0545044	-0.109192	-50.488	0.00405884	-0.0028076	-0.0254517	0.0484619	-0.0492859	-50.486
	-50.46	-0.141418	-0.180481	-0.273071	-0.327148	-0.293762	-50.463	-0.180542	-0.191162	-0.227112	-0.259827	-0.271362	-50.461	-0.234375	-0.325134	-0.385071	-0.497681	-0.553833	-50.46	-0.161011	-0.915469	-0.264346	-0.325989	-0.289795	-50.463	-0.0990019	-0.782168	-0.147464	-0.169556	-0.0929565	-50.461	-0.164432	-0.90711	-0.265814	-0.318298	-0.274722	-50.46	-0.0136108	-0.0538969	-0.0432129	-0.0447388	-0.0994263	-50.463	-0.0057068	-0.0028076	-0.0254517	0.0484619	-0.0590515	-50.461
	-50.435	-0.141418	-0.180481	-0.264099	-0.326355	-0.293762	-50.438	-0.180542	-0.191162	-0.217712	-0.259827	-0.271362	-50.436	-0.234375	-0.325134	-0.375671	-0.497314	-0.553833	-50.435	-0.169983	-0.924438	-0.273315	-0.334961	-0.308533	-50.438	-0.108398	-0.791565	-0.156494	-0.178955	-0.102356	-50.436	-0.173828	-0.916504	-0.275208	-0.327698	-0.284119	-50.435	-0.0136108	-0.053894	-0.0342407	-0.0438232	-0.0994263	-50.438	-0.0057068	-0.0028076	-0.0160828	0.0484619	-0.0590515	-50.436
	-50.41	-0.141418	-0.180481	-0.264099	-0.327148	-0.293762	-50.413	-0.180542	-0.191162	-0.227112	-0.262146	-0.271362	-50.411	-0.234375	-0.325134	-0.385437	-0.487915	-0.553833	-50.41	-0.169189	-0.924438	-0.273315	-0.334961	-0.308533	-50.413	-0.108765	-0.791931	-0.15686	-0.179321	-0.102722	-50.411	-0.173462	-0.916504	-0.275208	-0.327698	-0.284119	-50.41	-0.0233765	-0.053894	-0.0440063	-0.03302	-0.0994263	-50.413	-0.0057068	-0.0028076	-0.0254517	0.0597229	-0.0590515	-50.411
	-50.385	-0.141418	-0.179688	-0.264099	-0.327148	-0.293762	-50.388	-0.180539	-0.191159	-0.227112	-0.26178	-0.271362	-50.386	-0.234375	-0.324768	-0.385437	-0.487915	-0.553833	-50.385	-0.160217	-0.923645	-0.273315	-0.334961	-0.308533	-50.388	-0.0993652	-0.791931	-0.15686	-0.179321	-0.102722	-50.386	-0.164063	-0.916138	-0.284973	-0.327698	-0.284119	-50.385	-0.0233765	-0.053894	-0.0440063	-0.03302	-0.0994263	-50.388	-0.0057068	-0.0028076	-0.0254517	0.0601807	-0.0590515	-50.386
	-50.36	-0.151184	-0.170715	-0.264099	-0.327148	-0.293762	-50.363	-0.170776	-0.171997	-0.217346	-0.252014	-0.261597	-50.361	-0.234375	-0.315369	-0.385437	-0.487915	-0.553833	-50.36	-0.160217	-0.914673	-0.273315	-0.334045	-0.308533	-50.363	-0.098999	-0.782532	-0.15686	-0.179321	-0.102722	-50.361	-0.164063	-0.906738	-0.284973	-0.327209	-0.284119	-50.36	-0.0233765	-0.053894	-0.0440063	-0.03302	-0.0994263	-50.363	-0.0057068	-0.0028076	-0.0254517	0.0601807	-0.0590515	-50.361
	-50.335	-0.151181	-0.170713	-0.264099	-0.327148	-0.293762	-50.338	-0.170776	-0.171631	-0.217346	-0.252014	-0.261597	-50.336	-0.234375	-0.315369	-0.385437	-0.487915	-0.553833	-50.335	-0.160217	-0.914673	-0.273315	-0.323242	-0.307739	-50.338	-0.098999	-0.782166	-0.15686	-0.168091	-0.102722	-50.336	-0.164063	-0.906738	-0.284973	-0.315979	-0.283752	-50.335	-0.0233765	-0.053894	-0.0440063	-0.03302	-0.0994263	-50.338	-0.0057068	-0.0028076	-0.0254517	0.0601807	-0.0590515	-50.336
	-50.31	-0.142215	-0.161746	-0.255127	-0.318176	-0.294556	-50.313	-0.170779	-0.171634	-0.217346	-0.252014	-0.261597	-50.311	-0.234744	-0.325503	-0.385803	-0.488281	-0.554199	-50.31	-0.160217	-0.914673	-0.273315	-0.323242	-0.298767	-50.313	-0.098999	-0.782166	-0.15686	-0.167603	-0.0933228	-50.311	-0.164063	-0.906738	-0.284973	-0.315979	-0.274353	-50.31	-0.0233765	-0.053894	-0.0440063	-0.03302	-0.0994263	-50.313	-0.0057068	-0.0028076	-0.0254517	0.0601807	-0.0590515	-50.311
	-50.285	-0.151184	-0.170715	-0.264099	-0.327148	-0.303528	-50.288	-0.189941	-0.18103	-0.226746	-0.261414	-0.270996	-50.286	-0.244135	-0.334894	-0.3952	-0.497681	-0.563596	-50.285	-0.160217	-0.914673	-0.273315	-0.323242	-0.298767	-50.288	-0.098999	-0.782166	-0.166626	-0.167603	-0.0929565	-50.286	-0.164063	-0.906738	-0.284973	-0.315979	-0.274353	-50.285	-0.0233765	-0.053894	-0.0440063	-0.03302	-0.0994263	-50.288	-0.0057068	-0.0028076	-0.0254517	0.0601807	-0.0590515	-50.286
	-50.26	-0.150391	-0.170715	-0.264099	-0.327148	-0.303528	-50.263	-0.190308	-0.181396	-0.227112	-0.26178	-0.271362	-50.261	-0.234009	-0.325134	-0.385437	-0.487915	-0.553833	-50.26	-0.160217	-0.914673	-0.273315	-0.323242	-0.298767	-50.263	-0.098999	-0.782166	-0.166626	-0.177368	-0.0929565	-50.261	-0.164063	-0.916504	-0.284973	-0.315979	-0.274353	-50.26	-0.022583	-0.0531006	-0.0440063	-0.03302	-0.0994263	-50.263	-0.0057068	-0.0028076	-0.0254517	0.0601835	-0.0590487	-50.261
	-50.235	-0.141418	-0.170715	-0.264099	-0.327148	-0.302734	-50.238	-0.180908	-0.181396	-0.227112	-0.26178	-0.271362	-50.236	-0.234375	-0.325134	-0.385437	-0.487915	-0.553467	-50.235	-0.160217	-0.914673	-0.273315	-0.323242	-0.298767	-50.238	-0.098999	-0.782166	-0.166626	-0.177368	-0.0929565	-50.236	-0.164063	-0.916504	-0.284973	-0.315979	-0.274353	-50.235	-0.0136108	-0.0441284	-0.0440063	-0.03302	-0.0994263	-50.238	0.0134277	0.0163269	-0.015686	0.0699463	-0.0492859	-50.236
	-50.21	-0.141418	-0.170715	-0.273865	-0.327148	-0.293762	-50.213	-0.180542	-0.181396	-0.227112	-0.26178	-0.261963	-50.211	-0.234375	-0.325134	-0.385437	-0.487915	-0.544067	-50.21	-0.160217	-0.914673	-0.273315	-0.323242	-0.298767	-50.213	-0.098999	-0.782166	-0.166626	-0.177368	-0.0929565	-50.211	-0.164063	-0.916504	-0.284973	-0.315979	-0.284119	-50.21	-0.0136108	-0.0558472	-0.0440063	-0.03302	-0.0994263	-50.213	0.0138245	0.0167236	-0.015686	0.0699463	-0.0492859	-50.211
	-50.185	-0.141418	-0.170715	-0.273865	-0.327148	-0.293762	-50.188	-0.180542	-0.181396	-0.227112	-0.26178	-0.261597	-50.186	-0.234375	-0.325134	-0.385437	-0.487915	-0.544067	-50.185	-0.160217	-0.914673	-0.273315	-0.333008	-0.298767	-50.188	-0.098999	-0.782162	-0.166623	-0.177368	-0.0929565	-50.186	-0.164063	-0.916504	-0.284973	-0.315979	-0.284119	-50.185	-0.0136108	-0.0558472	-0.0432129	-0.03302	-0.0994263	-50.188	0.0138245	0.0167236	-0.015686	0.0699463	-0.0492859	-50.186
	-50.16	-0.141418	-0.170715	-0.273865	-0.327148	-0.293762	-50.163	-0.180542	-0.181396	-0.227112	-0.26178	-0.261597	-50.161	-0.234375	-0.325134	-0.385437	-0.487915	-0.544067	-50.16	-0.171143	-0.914673	-0.272522	-0.333008	-0.298767	-50.163	-0.0892334	-0.7724	-0.15686	-0.167603	-0.0831909	-50.161	-0.163696	-0.916504	-0.284607	-0.315979	-0.284119	-50.16	-0.0144043	-0.0566406	-0.0350342	-0.0338161	-0.109988	-50.163	0.0138245	0.0167236	-0.0063171	0.0699463	-0.0492859	-50.161
	-50.135	-0.141418	-0.170715	-0.273865	-0.327148	-0.293762	-50.138	-0.180542	-0.191162	-0.227112	-0.26178	-0.261597	-50.136	-0.234375	-0.325134	-0.385437	-0.487915	-0.553833	-50.135	-0.162966	-0.914675	-0.264349	-0.333801	-0.299561	-50.138	-0.0896025	-0.784122	-0.147467	-0.167603	-0.0831938	-50.136	-0.154666	-0.916507	-0.275577	-0.316345	-0.284485	-50.135	-0.0233765	-0.0656128	-0.0440063	-0.0419922	-0.118958	-50.138	0.00445557	0.00735474	-0.0152893	0.0508118	-0.0586548	-50.136
	-50.11	-0.141418	-0.182434	-0.273071	-0.327148	-0.293762	-50.113	-0.180542	-0.191162	-0.227112	-0.26178	-0.261597	-50.111	-0.234375	-0.325134	-0.385071	-0.487915	-0.553833	-50.11	-0.171933	-0.91467	-0.285031	-0.342773	-0.308533	-50.113	-0.0986328	-0.784119	-0.156494	-0.177002	-0.0925903	-50.111	-0.164063	-0.916504	-0.284973	-0.325745	-0.293884	-50.11	-0.0233765	-0.0656128	-0.0440063	-0.03302	-0.118164	-50.113	0.00405884	0.00695801	-0.015686	0.0597839	-0.0590515	-50.111
	-50.085	-0.141418	-0.182434	-0.264099	-0.327148	-0.293762	-50.088	-0.180542	-0.191162	-0.217712	-0.26178	-0.261597	-50.086	-0.234375	-0.325134	-0.375671	-0.487915	-0.553833	-50.085	-0.16217	-0.904907	-0.275269	-0.333008	-0.298767	-50.088	-0.098999	-0.784119	-0.15686	-0.177368	-0.0929565	-50.086	-0.164063	-0.916504	-0.284973	-0.325745	-0.293884	-50.085	-0.0136108	-0.05585	-0.0342407	-0.0232544	-0.0994263	-50.088	0.00405884	-0.0047607	-0.015686	0.0601807	-0.0496826	-50.086
	-50.06	-0.141418	-0.182434	-0.264099	-0.326355	-0.293762	-50.063	-0.180542	-0.191162	-0.217346	-0.26178	-0.261597	-50.061	-0.234375	-0.325134	-0.385437	-0.487549	-0.553833	-50.06	-0.16217	-0.914673	-0.275269	-0.333008	-0.298767	-50.063	-0.098999	-0.784119	-0.15686	-0.177368	-0.0929565	-50.061	-0.164063	-0.916504	-0.284973	-0.337463	-0.293884	-50.06	-0.0136108	-0.0558472	-0.0342407	-0.0232544	-0.0994263	-50.063	-0.0057068	-0.0047607	-0.015686	0.0601807	-0.0492859	-50.061
	-50.035	-0.141418	-0.181641	-0.264099	-0.317383	-0.293762	-50.038	-0.180542	-0.191162	-0.217346	-0.25238	-0.271362	-50.036	-0.234375	-0.324768	-0.385437	-0.487915	-0.553833	-50.035	-0.16217	-0.914673	-0.275269	-0.333008	-0.298767	-50.038	-0.098999	-0.784119	-0.15686	-0.177368	-0.0929565	-50.036	-0.173828	-0.916504	-0.284973	-0.337463	-0.293884	-50.035	-0.0136108	-0.0558472	-0.0440063	-0.03302	-0.0994263	-50.038	-0.0057068	-0.0047607	-0.015686	0.0601807	-0.0610046	-50.036
	-50.01	-0.141418	-0.172668	-0.264099	-0.327148	-0.293762	-50.013	-0.180542	-0.181763	-0.217346	-0.252014	-0.271362	-50.011	-0.234375	-0.315369	-0.385437	-0.487915	-0.553833	-50.01	-0.16217	-0.914673	-0.275269	-0.333008	-0.297974	-50.013	-0.098999	-0.784119	-0.15686	-0.177368	-0.0929565	-50.011	-0.173828	-0.916504	-0.294739	-0.337463	-0.293518	-50.01	-0.0136108	-0.0558472	-0.0440063	-0.03302	-0.0994263	-50.013	-0.0057068	-0.0047607	-0.0274048	0.0601807	-0.0610046	-50.011
	-49.985	-0.141419	-0.172669	-0.264099	-0.327148	-0.293762	-49.988	-0.180542	-0.181396	-0.217346	-0.252014	-0.271362	-49.986	-0.234375	-0.315369	-0.385437	-0.487915	-0.553833	-49.985	-0.16217	-0.914673	-0.275269	-0.332214	-0.298767	-49.988	-0.098999	-0.784119	-0.15686	-0.177368	-0.0835571	-49.986	-0.173828	-0.916504	-0.294739	-0.337097	-0.284119	-49.985	-0.0136108	-0.0558472	-0.0440063	-0.03302	-0.0994263	-49.988	-0.0057068	-0.0047607	-0.0274048	0.0601807	-0.0610046	-49.986
	-49.96	-0.15198	-0.173465	-0.264893	-0.327942	-0.293762	-49.963	-0.180542	-0.181396	-0.227112	-0.26178	-0.271362	-49.961	-0.234744	-0.315738	-0.385803	-0.488281	-0.553833	-49.96	-0.16217	-0.914673	-0.275269	-0.323242	-0.298767	-49.963	-0.098999	-0.784119	-0.15686	-0.167969	-0.0831909	-49.961	-0.173828	-0.916504	-0.294739	-0.327698	-0.284119	-49.96	-0.0136108	-0.0558472	-0.0440063	-0.03302	-0.0994263	-49.963	-0.0057068	-0.0047607	-0.0274048	0.0601807	-0.0610046	-49.961
	-49.935	-0.160031	-0.182431	-0.28363	-0.336914	-0.293762	-49.938	-0.180176	-0.18103	-0.226746	-0.261414	-0.261597	-49.936	-0.243652	-0.325134	-0.395203	-0.497681	-0.553833	-49.935	-0.16217	-0.914673	-0.275269	-0.323242	-0.298767	-49.938	-0.098999	-0.784119	-0.166626	-0.167603	-0.0831909	-49.936	-0.173828	-0.916504	-0.294739	-0.327698	-0.284119	-49.935	-0.0233765	-0.0558472	-0.0440063	-0.03302	-0.0994263	-49.938	-0.0057068	-0.0047607	-0.0274048	0.0601807	-0.0610046	-49.936
	-49.91	-0.139465	-0.172668	-0.273865	-0.327148	-0.293762	-49.913	-0.169312	-0.181396	-0.227112	-0.26178	-0.261597	-49.911	-0.232422	-0.325134	-0.395203	-0.497681	-0.553833	-49.91	-0.161377	-0.914673	-0.275269	-0.323242	-0.298767	-49.913	-0.098999	-0.784119	-0.166626	-0.167603	-0.0831909	-49.911	-0.173459	-0.916501	-0.294733	-0.327698	-0.284119	-49.91	-0.022583	-0.0550537	-0.0440063	-0.03302	-0.0994263	-49.913	-0.0057068	-0.0047607	-0.0274048	0.0601807	-0.0610046	-49.911
	-49.885	-0.139465	-0.172668	-0.273865	-0.327148	-0.293762	-49.888	-0.178589	-0.181396	-0.227112	-0.26178	-0.261597	-49.886	-0.232422	-0.325134	-0.395203	-0.497681	-0.553833	-49.885	-0.152405	-0.914673	-0.275269	-0.323242	-0.298767	-49.888	-0.0895996	-0.784119	-0.166626	-0.177368	-0.0929565	-49.886	-0.154297	-0.906738	-0.284973	-0.317932	-0.274353	-49.885	-0.0136108	-0.0460815	-0.0440063	-0.03302	-0.0994263	-49.888	0.00366211	0.00460815	-0.0274048	0.0601807	-0.0610046	-49.886
	-49.86	-0.139465	-0.172668	-0.273865	-0.327148	-0.293762	-49.863	-0.178589	-0.191162	-0.227112	-0.26178	-0.261597	-49.861	-0.232422	-0.325134	-0.395203	-0.497681	-0.553833	-49.86	-0.152405	-0.914673	-0.274475	-0.323242	-0.298767	-49.863	-0.0892334	-0.784119	-0.166626	-0.177368	-0.0929565	-49.861	-0.154297	-0.906738	-0.284607	-0.317932	-0.274353	-49.86	-0.0136108	-0.0558472	-0.0432129	-0.03302	-0.0994263	-49.863	0.00405884	0.00500488	-0.0274048	0.0601807	-0.0610046	-49.861
	-49.835	-0.139465	-0.172668	-0.273865	-0.327148	-0.293762	-49.838	-0.178589	-0.191162	-0.227112	-0.26178	-0.261597	-49.836	-0.232422	-0.325134	-0.395203	-0.497681	-0.553833	-49.835	-0.152405	-0.913879	-0.265503	-0.323242	-0.298767	-49.838	-0.0892334	-0.784119	-0.157227	-0.177368	-0.0929565	-49.836	-0.154297	-0.906372	-0.275208	-0.317932	-0.274353	-49.835	-0.0144043	-0.0566404	-0.0350342	-0.0338135	-0.10022	-49.838	0.00405884	0.00500488	-0.0180359	0.0601807	-0.0610046	-49.836
	-49.81	-0.139465	-0.172668	-0.273865	-0.327148	-0.293762	-49.813	-0.178589	-0.191162	-0.227112	-0.26178	-0.261597	-49.811	-0.232422	-0.3349	-0.395203	-0.497681	-0.553833	-49.81	-0.152405	-0.904908	-0.275269	-0.333008	-0.298767	-49.813	-0.0892334	-0.774719	-0.15686	-0.177368	-0.0929565	-49.811	-0.154297	-0.896973	-0.275208	-0.317932	-0.274353	-49.81	-0.0233765	-0.0656102	-0.0440063	-0.0419922	-0.109192	-49.813	-0.0053101	-0.0043612	-0.0270081	0.0508118	-0.0703735	-49.811
	-49.785	-0.139465	-0.182434	-0.272949	-0.327148	-0.293762	-49.788	-0.178589	-0.191162	-0.227112	-0.26178	-0.261597	-49.786	-0.232422	-0.3349	-0.394714	-0.497681	-0.553833	-49.785	-0.153201	-0.905703	-0.276067	-0.333801	-0.299563	-49.788	-0.0892363	-0.774359	-0.156866	-0.177368	-0.0929594	-49.786	-0.154666	-0.897342	-0.275579	-0.318298	-0.274719	-49.785	-0.0233765	-0.0656128	-0.0440063	-0.03302	-0.109192	-49.788	-0.0057068	-0.0047607	-0.0274048	0.0597839	-0.0707703	-49.786
	-49.76	-0.139465	-0.181641	-0.262146	-0.327148	-0.293762	-49.763	-0.178589	-0.191162	-0.215881	-0.26178	-0.261597	-49.761	-0.232422	-0.334534	-0.383484	-0.497681	-0.553833	-49.76	-0.16217	-0.914673	-0.285034	-0.342773	-0.308533	-49.763	-0.0986328	-0.783752	-0.16626	-0.186768	-0.102356	-49.761	-0.164063	-0.918457	-0.284973	-0.327698	-0.284119	-49.76	-0.0233765	-0.0656128	-0.0440063	-0.03302	-0.109192	-49.763	0.00405884	0.00500488	-0.0176392	0.0699463	-0.0610046	-49.761
	-49.735	-0.139465	-0.172668	-0.262146	-0.326355	-0.293762	-49.738	-0.178589	-0.181763	-0.215393	-0.26178	-0.261597	-49.736	-0.242188	-0.325134	-0.383484	-0.497314	-0.563599	-49.735	-0.16217	-0.914673	-0.285034	-0.342773	-0.308533	-49.738	-0.098999	-0.793884	-0.166626	-0.187134	-0.102722	-49.736	-0.164063	-0.918457	-0.284973	-0.327698	-0.284119	-49.735	-0.0233765	-0.0656128	-0.0440063	-0.03302	-0.108276	-49.738	0.00405884	0.00500488	-0.0274048	0.0699463	-0.0610046	-49.736
	-49.71	-0.139465	-0.172668	-0.262146	-0.317383	-0.293762	-49.713	-0.178589	-0.181396	-0.215393	-0.25238	-0.261597	-49.711	-0.242188	-0.325134	-0.383484	-0.487915	-0.563599	-49.71	-0.16217	-0.91467	-0.285031	-0.34198	-0.308533	-49.713	-0.098999	-0.793884	-0.166626	-0.187134	-0.102722	-49.711	-0.164063	-0.918457	-0.284973	-0.327332	-0.284119	-49.71	-0.0233765	-0.0656128	-0.0440063	-0.03302	-0.107239	-49.713	0.00405884	0.00500488	-0.0274048	0.0699463	-0.0497437	-49.711
	-49.685	-0.139465	-0.172668	-0.262146	-0.317383	-0.293762	-49.688	-0.178589	-0.181396	-0.215393	-0.252014	-0.261597	-49.686	-0.242185	-0.325131	-0.383484	-0.487915	-0.563599	-49.685	-0.151611	-0.904907	-0.275269	-0.323242	-0.298767	-49.688	-0.098999	-0.793884	-0.166626	-0.177734	-0.102722	-49.686	-0.163696	-0.918457	-0.284973	-0.317932	-0.284119	-49.685	-0.0233765	-0.0656128	-0.0440063	-0.0427856	-0.107239	-49.688	0.00405884	0.00500488	-0.0274048	0.0699463	-0.0492859	-49.686
	-49.66	-0.139465	-0.172668	-0.262146	-0.327148	-0.293762	-49.663	-0.178589	-0.181396	-0.215393	-0.252014	-0.261597	-49.661	-0.232422	-0.315369	-0.373718	-0.478149	-0.553833	-49.66	-0.142639	-0.904907	-0.275269	-0.323242	-0.298767	-49.663	-0.0895996	-0.793884	-0.166626	-0.177368	-0.102722	-49.661	-0.154297	-0.918457	-0.284973	-0.317932	-0.284119	-49.66	-0.0233765	-0.0656128	-0.0440063	-0.0427821	-0.107235	-49.663	0.00405884	0.00500488	-0.0274048	0.0601807	-0.0492859	-49.661
	-49.635	-0.149232	-0.172669	-0.262146	-0.327148	-0.293762	-49.638	-0.178589	-0.181396	-0.215393	-0.252014	-0.261597	-49.636	-0.232422	-0.315369	-0.383484	-0.478149	-0.553833	-49.635	-0.142639	-0.904907	-0.275269	-0.323242	-0.298767	-49.638	-0.0989954	-0.793881	-0.166619	-0.177368	-0.102719	-49.636	-0.154297	-0.918457	-0.284973	-0.317932	-0.284119	-49.635	-0.0116577	-0.053894	-0.0322876	-0.0310669	-0.09552	-49.638	0.00405884	0.00500488	-0.0274048	0.0601807	-0.0492859	-49.636
	-49.61	-0.150147	-0.173584	-0.263062	-0.328064	-0.293885	-49.613	-0.178596	-0.181403	-0.215396	-0.252014	-0.2616	-49.611	-0.232913	-0.31586	-0.383972	-0.478638	-0.553955	-49.61	-0.142639	-0.904114	-0.275269	-0.323242	-0.308533	-49.613	-0.0872803	-0.782166	-0.164673	-0.165649	-0.0910034	-49.611	-0.154297	-0.918091	-0.284973	-0.317932	-0.284119	-49.61	-0.0116577	-0.053894	-0.0420532	-0.0310669	-0.09552	-49.613	0.00405884	-0.0047607	-0.0274048	0.0601807	-0.0492859	-49.611
	-49.585	-0.151184	-0.174622	-0.264099	-0.329102	-0.28595	-49.588	-0.18982	-0.192627	-0.226624	-0.263245	-0.263428	-49.586	-0.244141	-0.327087	-0.395203	-0.489868	-0.555786	-49.585	-0.152405	-0.895142	-0.275269	-0.323242	-0.307739	-49.588	-0.0872803	-0.772766	-0.164673	-0.165649	-0.0910034	-49.586	-0.154297	-0.908691	-0.284973	-0.317932	-0.283752	-49.585	-0.0116577	-0.053894	-0.0411377	-0.0310669	-0.09552	-49.588	0.00405884	-0.0047607	-0.0274048	0.0601807	-0.0492859	-49.586
	-49.56	-0.151184	-0.174622	-0.264099	-0.329102	-0.28595	-49.563	-0.200073	-0.193115	-0.238831	-0.263733	-0.26355	-49.561	-0.244141	-0.327087	-0.395203	-0.489868	-0.555786	-49.56	-0.152405	-0.895142	-0.275269	-0.323242	-0.298767	-49.563	-0.0872803	-0.7724	-0.164673	-0.165649	-0.081604	-49.561	-0.154297	-0.908691	-0.284973	-0.317932	-0.284119	-49.56	-0.0116577	-0.053894	-0.0303345	-0.0310669	-0.09552	-49.563	0.00405884	-0.0047607	-0.0161438	0.0601807	-0.0590515	-49.561
	-49.535	-0.151184	-0.174622	-0.275818	-0.329102	-0.28595	-49.538	-0.200073	-0.193115	-0.238831	-0.273499	-0.26355	-49.536	-0.244141	-0.327087	-0.395203	-0.489868	-0.555786	-49.535	-0.152405	-0.904907	-0.275269	-0.323242	-0.298767	-49.538	-0.0872803	-0.7724	-0.164673	-0.165649	-0.0812378	-49.536	-0.154297	-0.908691	-0.284973	-0.317932	-0.284119	-49.535	-0.0124512	-0.0546875	-0.0311279	-0.031863	-0.0963161	-49.538	0.00405884	-0.0047607	-0.015686	0.0601807	-0.0590515	-49.536
	-49.51	-0.150391	-0.174622	-0.275818	-0.329102	-0.28595	-49.513	-0.20007	-0.193112	-0.238831	-0.273499	-0.275269	-49.511	-0.243774	-0.327087	-0.395203	-0.489868	-0.555786	-49.51	-0.152405	-0.904907	-0.274475	-0.323242	-0.298767	-49.513	-0.0872803	-0.7724	-0.164673	-0.165649	-0.0812378	-49.511	-0.154297	-0.908691	-0.284607	-0.317932	-0.284119	-49.51	-0.031189	-0.0636597	-0.0401001	-0.0400391	-0.105286	-49.513	-0.0053101	-0.0141296	-0.0250549	0.0508118	-0.0684204	-49.511
	-49.485	-0.141418	-0.173828	-0.275818	-0.329102	-0.295715	-49.488	-0.180908	-0.18335	-0.229065	-0.263733	-0.265503	-49.486	-0.234375	-0.326721	-0.395203	-0.489868	-0.555786	-49.485	-0.151612	-0.904907	-0.265503	-0.323242	-0.298767	-49.488	-0.0872803	-0.7724	-0.155273	-0.165649	-0.0812378	-49.486	-0.153931	-0.908691	-0.275208	-0.317932	-0.284119	-49.485	-0.0303955	-0.0636597	-0.0401001	-0.0310669	-0.105286	-49.488	-0.0057068	-0.0145264	-0.0254517	0.0597839	-0.0688171	-49.486
	-49.46	-0.141418	-0.164856	-0.275818	-0.329102	-0.295715	-49.463	-0.180542	-0.17395	-0.229065	-0.263733	-0.265503	-49.461	-0.234375	-0.317322	-0.395203	-0.489868	-0.555786	-49.46	-0.143433	-0.905703	-0.266299	-0.324036	-0.299561	-49.463	-0.0778837	-0.772403	-0.15491	-0.165649	-0.0812378	-49.461	-0.154666	-0.909063	-0.275579	-0.318298	-0.284488	-49.46	-0.0214233	-0.0734253	-0.0401001	-0.0310669	-0.104492	-49.463	0.00366211	-0.0145264	-0.0254517	0.0601807	-0.0688171	-49.461
	-49.435	-0.141418	-0.164856	-0.275818	-0.329102	-0.295715	-49.438	-0.180542	-0.18335	-0.229065	-0.263733	-0.265503	-49.436	-0.234375	-0.317322	-0.395203	-0.489868	-0.555786	-49.435	-0.152405	-0.914673	-0.275269	-0.332214	-0.308533	-49.438	-0.0869141	-0.781799	-0.164307	-0.175049	-0.0906372	-49.436	-0.164063	-0.918457	-0.284973	-0.327332	-0.293884	-49.435	-0.0214233	-0.0734253	-0.0401001	-0.0310669	-0.09552	-49.438	0.00405884	-0.0145264	-0.0254517	0.0601807	-0.0594482	-49.436
	-49.41	-0.141418	-0.164856	-0.275024	-0.329102	-0.295715	-49.413	-0.180542	-0.18335	-0.229065	-0.263733	-0.265503	-49.411	-0.234375	-0.317322	-0.394836	-0.489868	-0.555786	-49.41	-0.152405	-0.914673	-0.275269	-0.323242	-0.308533	-49.413	-0.0872803	-0.782166	-0.164673	-0.166016	-0.0910034	-49.411	-0.164063	-0.918457	-0.284973	-0.317932	-0.293884	-49.41	-0.0214233	-0.0726318	-0.0401001	-0.0310669	-0.09552	-49.413	-0.0076599	-0.0145264	-0.0254517	0.0601807	-0.0590515	-49.411
	-49.385	-0.141418	-0.174622	-0.266052	-0.329102	-0.295715	-49.388	-0.180542	-0.18335	-0.219666	-0.263733	-0.265503	-49.386	-0.234375	-0.317322	-0.385437	-0.499634	-0.555786	-49.385	-0.152405	-0.914673	-0.285034	-0.323242	-0.308533	-49.388	-0.0872803	-0.782166	-0.164673	-0.165649	-0.0910034	-49.386	-0.164063	-0.918457	-0.294739	-0.317932	-0.293884	-49.385	-0.0214233	-0.0636597	-0.0401001	-0.0310669	-0.09552	-49.388	-0.0076599	-0.0051575	-0.0254517	0.0601807	-0.0590515	-49.386
	-49.36	-0.141418	-0.174622	-0.266052	-0.329102	-0.295715	-49.363	-0.180542	-0.18335	-0.219299	-0.263733	-0.265503	-49.361	-0.234375	-0.317322	-0.385437	-0.499634	-0.555786	-49.36	-0.152405	-0.913757	-0.285034	-0.323242	-0.308533	-49.363	-0.0872803	-0.791931	-0.164673	-0.165649	-0.0910034	-49.361	-0.164063	-0.917969	-0.294739	-0.317932	-0.293884	-49.36	-0.0214233	-0.0636597	-0.0401001	-0.0310669	-0.09552	-49.363	-0.0076599	-0.0047607	-0.0254517	0.0601807	-0.0590515	-49.361
	-49.335	-0.141418	-0.174622	-0.266052	-0.328186	-0.295715	-49.338	-0.180542	-0.18335	-0.219299	-0.263733	-0.265503	-49.336	-0.244141	-0.317322	-0.385437	-0.499146	-0.555786	-49.335	-0.152405	-0.902954	-0.285034	-0.333008	-0.308533	-49.338	-0.0872803	-0.780701	-0.164673	-0.165649	-0.0910034	-49.336	-0.164059	-0.906731	-0.294732	-0.317932	-0.293881	-49.335	-0.0214233	-0.0636597	-0.0401001	-0.0310669	-0.09552	-49.338	-0.0076599	-0.0047607	-0.0254517	0.0601807	-0.0590515	-49.336
	-49.31	-0.141418	-0.174622	-0.266052	-0.317383	-0.295715	-49.313	-0.180542	-0.18335	-0.219299	-0.252502	-0.265503	-49.311	-0.244141	-0.317322	-0.385437	-0.487915	-0.555786	-49.31	-0.152405	-0.902954	-0.285034	-0.333008	-0.308533	-49.313	-0.0872803	-0.780212	-0.164673	-0.165649	-0.0910034	-49.311	-0.152344	-0.89502	-0.28302	-0.306213	-0.282166	-49.31	-0.0214233	-0.0636597	-0.0393066	-0.0310669	-0.09552	-49.313	0.00210571	0.00500202	-0.0254517	0.0699463	-0.0492859	-49.311
	-49.285	-0.151184	-0.174622	-0.266052	-0.327148	-0.295715	-49.288	-0.180542	-0.18335	-0.219299	-0.252014	-0.265503	-49.286	-0.244141	-0.317322	-0.385437	-0.487915	-0.555786	-49.285	-0.152405	-0.902954	-0.285034	-0.333008	-0.308533	-49.288	-0.0872803	-0.780212	-0.164673	-0.177368	-0.0910034	-49.286	-0.152344	-0.89502	-0.28302	-0.306213	-0.282166	-49.285	-0.0116577	-0.053894	-0.0205688	-0.0213013	-0.0857544	-49.288	0.00210571	0.00500488	-0.0160828	0.0699463	-0.0492859	-49.286
	-49.26	-0.151983	-0.175421	-0.266848	-0.327942	-0.295718	-49.263	-0.180545	-0.183352	-0.219299	-0.252014	-0.265503	-49.261	-0.24451	-0.317691	-0.385806	-0.488281	-0.555789	-49.26	-0.161377	-0.902954	-0.285034	-0.333008	-0.308533	-49.263	-0.0872803	-0.780212	-0.164673	-0.177368	-0.100769	-49.261	-0.151978	-0.89502	-0.28302	-0.315979	-0.282166	-49.26	-0.0116577	-0.053894	-0.0303345	-0.0310671	-0.0857546	-49.263	0.00210571	0.00500488	-0.015686	0.0699463	-0.0492859	-49.261
	-49.235	-0.16095	-0.184387	-0.275818	-0.336914	-0.295715	-49.238	-0.189942	-0.192749	-0.228699	-0.261414	-0.265503	-49.236	-0.253906	-0.336853	-0.395203	-0.497681	-0.555786	-49.235	-0.152405	-0.902954	-0.285034	-0.333008	-0.308533	-49.238	-0.0778809	-0.780212	-0.164673	-0.177368	-0.100769	-49.236	-0.142578	-0.89502	-0.28302	-0.315979	-0.282166	-49.235	-0.0124512	-0.0546875	-0.0311279	-0.0318604	-0.0963135	-49.238	0.00210571	0.00500488	-0.015686	0.0699434	-0.0590544	-49.236
	-49.21	-0.16095	-0.184387	-0.275818	-0.336914	-0.295715	-49.213	-0.190308	-0.193115	-0.229065	-0.26178	-0.265503	-49.211	-0.253906	-0.336853	-0.404968	-0.497681	-0.565552	-49.21	-0.152405	-0.902954	-0.285034	-0.333008	-0.307739	-49.213	-0.0775146	-0.780212	-0.176392	-0.177368	-0.100769	-49.211	-0.142578	-0.904785	-0.28302	-0.315979	-0.281799	-49.21	-0.0214233	-0.0628636	-0.0401001	-0.0408325	-0.105286	-49.213	-0.0072632	-0.0141296	-0.0250549	0.0508118	-0.0684204	-49.211
	-49.185	-0.160947	-0.183469	-0.285583	-0.336914	-0.295715	-49.188	-0.190308	-0.193115	-0.238831	-0.26178	-0.265503	-49.186	-0.253906	-0.336365	-0.404968	-0.497681	-0.565552	-49.185	-0.152405	-0.902954	-0.285034	-0.333008	-0.298767	-49.188	-0.0775146	-0.780212	-0.176392	-0.177368	-0.0913696	-49.186	-0.142578	-0.904785	-0.28302	-0.315979	-0.2724	-49.185	-0.0214233	-0.053894	-0.0401001	-0.0408325	-0.105286	-49.188	-0.0076599	-0.0051575	-0.0254517	0.050415	-0.0688171	-49.186
	-49.16	-0.150391	-0.162903	-0.275024	-0.327148	-0.28595	-49.163	-0.200073	-0.181885	-0.238831	-0.26178	-0.265503	-49.161	-0.25354	-0.325134	-0.404602	-0.497681	-0.565552	-49.16	-0.152405	-0.902161	-0.284241	-0.333008	-0.298767	-49.163	-0.0775118	-0.780206	-0.176386	-0.177368	-0.0910006	-49.161	-0.142578	-0.904419	-0.282654	-0.315979	-0.2724	-49.16	-0.0214233	-0.053894	-0.0401001	-0.0408325	-0.105286	-49.163	-0.0076599	-0.0047607	-0.0254517	0.050415	-0.0688171	-49.161
	-49.135	-0.141418	-0.162903	-0.266052	-0.327148	-0.28595	-49.138	-0.190671	-0.181393	-0.229431	-0.26178	-0.265503	-49.136	-0.244141	-0.325134	-0.395203	-0.497681	-0.565552	-49.135	-0.152405	-0.893188	-0.275269	-0.333008	-0.298767	-49.138	-0.067749	-0.761047	-0.157227	-0.167603	-0.0812378	-49.136	-0.142578	-0.89502	-0.273254	-0.315979	-0.2724	-49.135	-0.0214233	-0.053894	-0.0401001	-0.0400391	-0.105286	-49.138	-0.0076599	-0.0047607	-0.0254517	0.050415	-0.0688171	-49.136
	-49.11	-0.141418	-0.162903	-0.266052	-0.327148	-0.28595	-49.113	-0.180542	-0.171631	-0.219299	-0.252014	-0.255737	-49.111	-0.244141	-0.325134	-0.395203	-0.497681	-0.565552	-49.11	-0.152405	-0.893188	-0.275269	-0.332214	-0.308533	-49.113	-0.0794678	-0.760681	-0.15686	-0.167603	-0.0812378	-49.111	-0.142578	-0.89502	-0.273254	-0.315613	-0.2724	-49.11	-0.0214233	-0.053894	-0.0401001	-0.0310669	-0.104492	-49.113	-0.0076599	-0.0047607	-0.0254517	0.0597839	-0.0688171	-49.111
	-49.085	-0.141418	-0.162903	-0.266052	-0.327148	-0.28595	-49.088	-0.180542	-0.171631	-0.219299	-0.26178	-0.255737	-49.086	-0.244141	-0.325134	-0.395203	-0.497681	-0.565552	-49.085	-0.152405	-0.902954	-0.275269	-0.323242	-0.308533	-49.088	-0.0794678	-0.760681	-0.15686	-0.158203	-0.0812378	-49.086	-0.142578	-0.89502	-0.273254	-0.306213	-0.2724	-49.085	-0.031189	-0.053894	-0.0401001	-0.0310669	-0.09552	-49.088	-0.0076599	-0.0047607	-0.0254517	0.0601807	-0.0594482	-49.086
	-49.06	-0.141418	-0.162903	-0.266052	-0.327148	-0.295715	-49.063	-0.180542	-0.171631	-0.219299	-0.26178	-0.255737	-49.061	-0.244141	-0.325134	-0.395203	-0.497681	-0.565552	-49.06	-0.151608	-0.902947	-0.275262	-0.323242	-0.308529	-49.063	-0.0794678	-0.760681	-0.15686	-0.157837	-0.0812378	-49.061	-0.142212	-0.89502	-0.273255	-0.306213	-0.2724	-49.06	-0.031189	-0.0636597	-0.0401001	-0.0310669	-0.09552	-49.063	-0.0076599	-0.0047607	-0.0254517	0.0601807	-0.0590515	-49.061
	-49.035	-0.141418	-0.162903	-0.266052	-0.327148	-0.295715	-49.038	-0.180542	-0.181396	-0.219299	-0.26178	-0.265503	-49.036	-0.244141	-0.325134	-0.395203	-0.497681	-0.565552	-49.035	-0.131839	-0.892154	-0.264472	-0.312439	-0.297733	-49.038	-0.0700717	-0.760688	-0.156867	-0.157837	-0.0812411	-49.036	-0.133304	-0.895511	-0.273749	-0.306702	-0.272888	-49.035	-0.0303955	-0.0636597	-0.0401001	-0.0310669	-0.09552	-49.038	-0.0076599	-0.0047607	-0.0254517	0.0601807	-0.0590515	-49.036
	-49.01	-0.141418	-0.162903	-0.266052	-0.327148	-0.295715	-49.013	-0.180542	-0.181396	-0.219299	-0.26178	-0.265503	-49.011	-0.244138	-0.325131	-0.3952	-0.497681	-0.565549	-49.01	-0.142639	-0.902954	-0.275269	-0.323242	-0.308533	-49.013	-0.0809329	-0.771912	-0.168091	-0.169067	-0.0924685	-49.011	-0.144531	-0.906738	-0.284973	-0.317932	-0.284119	-49.01	-0.0214233	-0.0636597	-0.0401001	-0.0310669	-0.09552	-49.013	0.00170898	-0.0047607	-0.0254517	0.0601807	-0.0590515	-49.011
	-48.985	-0.141418	-0.172668	-0.266052	-0.327148	-0.295715	-48.988	-0.180542	-0.181396	-0.219299	-0.26178	-0.265503	-48.986	-0.234375	-0.315369	-0.385437	-0.487915	-0.555786	-48.985	-0.142639	-0.902954	-0.285034	-0.323242	-0.308533	-48.988	-0.0814209	-0.7724	-0.168579	-0.169556	-0.0929565	-48.986	-0.144531	-0.906738	-0.284973	-0.317932	-0.284119	-48.985	-0.0214233	-0.0636597	-0.0393066	-0.0310669	-0.09552	-48.988	0.00210571	-0.0047607	-0.0254517	0.0601807	-0.0590515	-48.986
	-48.96	-0.141418	-0.172668	-0.266052	-0.336914	-0.294922	-48.963	-0.180542	-0.181396	-0.219299	-0.26178	-0.265503	-48.961	-0.234375	-0.315369	-0.385437	-0.487915	-0.55542	-48.96	-0.142639	-0.902954	-0.285034	-0.323242	-0.308533	-48.963	-0.0814209	-0.7724	-0.168579	-0.169556	-0.0929565	-48.961	-0.144531	-0.906738	-0.294739	-0.317932	-0.284119	-48.96	-0.0214233	-0.0636597	-0.0303345	-0.0310669	-0.09552	-48.963	0.00210571	-0.0047607	-0.0160828	0.0601807	-0.0590515	-48.961
	-48.935	-0.141419	-0.172669	-0.266052	-0.336914	-0.28595	-48.938	-0.180542	-0.181396	-0.219299	-0.26178	-0.256104	-48.936	-0.234375	-0.315369	-0.385437	-0.497681	-0.546021	-48.935	-0.142639	-0.902161	-0.284241	-0.323242	-0.308533	-48.938	-0.0814209	-0.7724	-0.168579	-0.179321	-0.0929565	-48.936	-0.144531	-0.906372	-0.294373	-0.317932	-0.284119	-48.935	-0.0214233	-0.0636597	-0.0401001	-0.0310669	-0.09552	-48.938	-0.0076599	-0.0047607	-0.015686	0.0601807	-0.0590515	-48.936
	-48.91	-0.142215	-0.173465	-0.266846	-0.336914	-0.286743	-48.913	-0.180545	-0.181399	-0.219299	-0.26178	-0.255737	-48.911	-0.234747	-0.315741	-0.385806	-0.497681	-0.54639	-48.91	-0.142639	-0.893188	-0.275269	-0.323242	-0.308533	-48.913	-0.0814209	-0.772766	-0.15918	-0.179321	-0.0929565	-48.911	-0.144531	-0.896973	-0.284973	-0.317932	-0.295837	-48.91	-0.0214233	-0.0636597	-0.0401001	-0.0310669	-0.09552	-48.913	-0.0076599	-0.0047607	-0.015686	0.0601807	-0.0590515	-48.911
	-48.885	-0.16095	-0.182434	-0.275818	-0.336914	-0.295715	-48.888	-0.189941	-0.190796	-0.228699	-0.26178	-0.265137	-48.886	-0.244141	-0.325134	-0.395203	-0.497681	-0.555786	-48.885	-0.142639	-0.893188	-0.275269	-0.323242	-0.308533	-48.888	-0.0814209	-0.7724	-0.158813	-0.179321	-0.0929565	-48.886	-0.144531	-0.896973	-0.284973	-0.317932	-0.295837	-48.885	-0.0214233	-0.0628662	-0.0401001	-0.0310669	-0.105286	-48.888	-0.0076599	-0.0047607	-0.015686	0.0601807	-0.0590515	-48.886
	-48.86	-0.160156	-0.181641	-0.275818	-0.336914	-0.295715	-48.863	-0.190308	-0.191162	-0.229065	-0.26178	-0.265503	-48.861	-0.243774	-0.324768	-0.395203	-0.497681	-0.555786	-48.86	-0.142639	-0.893188	-0.275269	-0.323242	-0.308533	-48.863	-0.0814209	-0.7724	-0.168579	-0.179321	-0.0929565	-48.861	-0.144531	-0.896973	-0.284973	-0.317932	-0.295837	-48.86	-0.0214233	-0.053894	-0.0401001	-0.0310669	-0.105286	-48.863	-0.0076599	-0.0051575	-0.015686	0.0601807	-0.0590515	-48.861
	-48.835	-0.151184	-0.172668	-0.285583	-0.336914	-0.295715	-48.838	-0.180908	-0.181763	-0.229065	-0.26178	-0.265503	-48.836	-0.244141	-0.315369	-0.395203	-0.497681	-0.565552	-48.835	-0.152405	-0.893188	-0.275269	-0.323242	-0.308533	-48.838	-0.0814209	-0.7724	-0.168579	-0.179321	-0.0929565	-48.836	-0.144531	-0.896973	-0.284973	-0.317932	-0.295837	-48.835	-0.0222168	-0.0546873	-0.0408936	-0.0408325	-0.106079	-48.838	-0.0076599	-0.0047607	-0.015686	0.0601807	-0.0590515	-48.836
	-48.81	-0.151184	-0.172668	-0.28479	-0.336914	-0.295715	-48.813	-0.180542	-0.181396	-0.229065	-0.26178	-0.265503	-48.811	-0.244141	-0.315369	-0.394836	-0.497681	-0.565552	-48.81	-0.152405	-0.893188	-0.275269	-0.333008	-0.308533	-48.813	-0.0814209	-0.7724	-0.168579	-0.179321	-0.0929565	-48.811	-0.144531	-0.896973	-0.284973	-0.317932	-0.295837	-48.81	-0.031189	-0.063657	-0.0498657	-0.0408325	-0.115051	-48.813	-0.0072632	-0.004364	-0.0250549	0.0699463	-0.0684204	-48.811
	-48.785	-0.151184	-0.172668	-0.275818	-0.336914	-0.295715	-48.788	-0.180542	-0.181396	-0.219666	-0.26178	-0.265503	-48.786	-0.244141	-0.315369	-0.385437	-0.497681	-0.565552	-48.785	-0.152405	-0.893189	-0.275269	-0.332214	-0.308533	-48.788	-0.0814209	-0.7724	-0.168579	-0.179321	-0.0929565	-48.786	-0.144528	-0.906735	-0.284967	-0.317566	-0.295837	-48.785	-0.031189	-0.0636597	-0.0498657	-0.0408325	-0.114258	-48.788	-0.0076599	-0.0047607	-0.0254517	0.0699463	-0.0688171	-48.786
	-48.76	-0.151184	-0.172668	-0.275818	-0.336914	-0.295715	-48.763	-0.180542	-0.181396	-0.229065	-0.26178	-0.265503	-48.761	-0.244141	-0.325134	-0.385437	-0.497681	-0.565552	-48.76	-0.153201	-0.893985	-0.276067	-0.324036	-0.309326	-48.763	-0.0814238	-0.772403	-0.168585	-0.169922	-0.0929594	-48.761	-0.135135	-0.897342	-0.275577	-0.298767	-0.286438	-48.76	-0.031189	-0.0636597	-0.0498657	-0.0408325	-0.105286	-48.763	-0.0076599	-0.0047607	-0.0254517	0.0699463	-0.0594482	-48.761
	-48.735	-0.151184	-0.172668	-0.275818	-0.336914	-0.295715	-48.738	-0.180542	-0.181396	-0.229065	-0.271545	-0.265503	-48.736	-0.244141	-0.325134	-0.385437	-0.497681	-0.565552	-48.735	-0.161377	-0.902161	-0.285034	-0.333008	-0.318298	-48.738	-0.0908203	-0.781799	-0.177979	-0.178955	-0.112122	-48.736	-0.144165	-0.906372	-0.284973	-0.308167	-0.295837	-48.735	-0.031189	-0.0636597	-0.0498657	-0.0408325	-0.105286	-48.738	-0.0076599	-0.0047607	-0.0254517	0.0601807	-0.0590515	-48.736
	-48.71	-0.151181	-0.172665	-0.275818	-0.336914	-0.295715	-48.713	-0.180539	-0.181394	-0.229062	-0.271545	-0.2655	-48.711	-0.244141	-0.325134	-0.385437	-0.497681	-0.565552	-48.71	-0.152405	-0.893188	-0.285034	-0.333008	-0.318298	-48.713	-0.0817871	-0.772766	-0.178345	-0.179321	-0.112488	-48.711	-0.134766	-0.896973	-0.284973	-0.317932	-0.295837	-48.71	-0.0214233	-0.0538969	-0.0401001	-0.0310669	-0.09552	-48.713	-0.0076599	-0.0047607	-0.0254517	0.0601807	-0.0590515	-48.711
	-48.685	-0.141418	-0.162903	-0.266052	-0.327148	-0.28595	-48.688	-0.180542	-0.171631	-0.219299	-0.26178	-0.255737	-48.686	-0.244141	-0.325134	-0.385437	-0.497681	-0.565552	-48.685	-0.152405	-0.893188	-0.285034	-0.333008	-0.317383	-48.688	-0.0814209	-0.7724	-0.178345	-0.179321	-0.112488	-48.686	-0.134766	-0.896973	-0.284973	-0.317932	-0.295349	-48.685	-0.0214233	-0.053894	-0.0393066	-0.0310669	-0.09552	-48.688	-0.0076599	-0.0047607	-0.0254517	0.0601807	-0.0590515	-48.686
	-48.66	-0.141418	-0.162903	-0.266052	-0.336914	-0.285156	-48.663	-0.180542	-0.181396	-0.219299	-0.26178	-0.255737	-48.661	-0.244141	-0.325134	-0.385437	-0.497681	-0.565186	-48.66	-0.152405	-0.902954	-0.2948	-0.333008	-0.30658	-48.663	-0.0814209	-0.7724	-0.178345	-0.179321	-0.101257	-48.661	-0.144531	-0.896973	-0.284973	-0.317932	-0.284119	-48.66	-0.0303955	-0.0636597	-0.0303345	-0.0310669	-0.09552	-48.663	-0.0076599	-0.0047607	-0.0160828	0.0601807	-0.0590515	-48.661
	-48.635	-0.141418	-0.172668	-0.266052	-0.336914	-0.276184	-48.638	-0.180542	-0.181396	-0.219299	-0.26178	-0.246338	-48.636	-0.244141	-0.325134	-0.395203	-0.497681	-0.555786	-48.635	-0.152402	-0.902951	-0.294794	-0.333008	-0.30658	-48.638	-0.0814209	-0.7724	-0.178345	-0.179321	-0.100769	-48.636	-0.144531	-0.896973	-0.284973	-0.317932	-0.284119	-48.635	-0.0214233	-0.0636597	-0.0303345	-0.0310669	-0.09552	-48.638	0.00170898	-0.0047607	-0.015686	0.0601807	-0.0590515	-48.636
	-48.61	-0.141419	-0.172669	-0.266052	-0.336121	-0.287903	-48.613	-0.180542	-0.181396	-0.219299	-0.26178	-0.245972	-48.611	-0.244141	-0.325134	-0.395203	-0.497314	-0.555786	-48.61	-0.142639	-0.893188	-0.285034	-0.323242	-0.296814	-48.613	-0.0814209	-0.7724	-0.178345	-0.179321	-0.100769	-48.611	-0.144531	-0.896973	-0.284973	-0.317932	-0.284119	-48.61	-0.0214233	-0.0628662	-0.0303345	-0.0310669	-0.09552	-48.613	0.00210571	-0.0047607	-0.015686	0.0601807	-0.0590515	-48.611
	-48.585	-0.142215	-0.173465	-0.266846	-0.327942	-0.288696	-48.588	-0.180545	-0.181399	-0.219302	-0.25238	-0.245975	-48.586	-0.24451	-0.325503	-0.395569	-0.488281	-0.556152	-48.585	-0.142639	-0.893188	-0.284119	-0.323242	-0.296814	-48.588	-0.081418	-0.772397	-0.178342	-0.189087	-0.100769	-48.586	-0.144531	-0.896973	-0.284485	-0.317932	-0.284119	-48.585	-0.0214233	-0.053894	-0.0303345	-0.0310669	-0.09552	-48.588	0.00210571	-0.0051575	-0.015686	0.0601807	-0.0590515	-48.586
	-48.56	-0.150391	-0.181641	-0.275818	-0.336914	-0.297668	-48.563	-0.189941	-0.190796	-0.228699	-0.261414	-0.255371	-48.561	-0.25354	-0.334534	-0.404968	-0.497681	-0.565552	-48.56	-0.142639	-0.893188	-0.273315	-0.323242	-0.296814	-48.563	-0.0716553	-0.762634	-0.157349	-0.179321	-0.0910034	-48.561	-0.144531	-0.896973	-0.273254	-0.317932	-0.284119	-48.56	-0.0214233	-0.053894	-0.0303345	-0.0310669	-0.09552	-48.563	0.00210571	-0.0047607	-0.015686	0.0601807	-0.0590515	-48.561
	-48.535	-0.141418	-0.172668	-0.28479	-0.336914	-0.297668	-48.538	-0.180908	-0.181763	-0.229065	-0.26178	-0.255737	-48.536	-0.244141	-0.325134	-0.404602	-0.497681	-0.565552	-48.535	-0.142639	-0.893188	-0.273315	-0.323242	-0.296814	-48.538	-0.0716553	-0.7724	-0.15686	-0.179321	-0.0910034	-48.536	-0.144531	-0.896973	-0.273254	-0.317932	-0.284119	-48.535	-0.0214233	-0.053894	-0.0401001	-0.0310669	-0.09552	-48.538	0.00210571	-0.0047607	-0.015686	0.0601807	-0.0590515	-48.536
	-48.51	-0.141418	-0.172668	-0.275818	-0.336914	-0.297668	-48.513	-0.180542	-0.181396	-0.219666	-0.26178	-0.255737	-48.511	-0.244141	-0.325134	-0.395203	-0.497681	-0.565552	-48.51	-0.142639	-0.892395	-0.273315	-0.323242	-0.30658	-48.513	-0.0814209	-0.7724	-0.166626	-0.179321	-0.0910034	-48.511	-0.144531	-0.896606	-0.273254	-0.317932	-0.284119	-48.51	-0.0214233	-0.053894	-0.0401001	-0.0310669	-0.104492	-48.513	0.00210571	-0.0047607	-0.015686	0.0601807	-0.0590515	-48.511
	-48.485	-0.151184	-0.172668	-0.275818	-0.336914	-0.297668	-48.488	-0.180542	-0.181396	-0.219299	-0.26178	-0.255737	-48.486	-0.244141	-0.325134	-0.395203	-0.497681	-0.565552	-48.485	-0.141724	-0.883423	-0.273315	-0.333008	-0.30658	-48.488	-0.0814209	-0.763	-0.166626	-0.179321	-0.0910034	-48.486	-0.144043	-0.887207	-0.273254	-0.317932	-0.284119	-48.485	-0.0214233	-0.053894	-0.0401001	-0.0302734	-0.09552	-48.488	0.00210571	-0.0047607	-0.015686	0.0601807	-0.0496826	-48.486
	-48.46	-0.151184	-0.172668	-0.275818	-0.336914	-0.297668	-48.463	-0.180542	-0.181396	-0.219299	-0.26178	-0.255737	-48.461	-0.244141	-0.325134	-0.395203	-0.497681	-0.565552	-48.46	-0.13092	-0.883423	-0.273316	-0.332214	-0.30658	-48.463	-0.0701904	-0.762634	-0.166626	-0.179321	-0.0910034	-48.461	-0.132813	-0.887207	-0.273254	-0.317566	-0.284119	-48.46	-0.0214233	-0.053894	-0.0401001	-0.0213013	-0.09552	-48.463	0.00210571	-0.0047607	-0.015686	0.0695496	-0.0492859	-48.461
	-48.435	-0.151184	-0.172668	-0.275818	-0.336914	-0.297668	-48.438	-0.180542	-0.181396	-0.219299	-0.26178	-0.255737	-48.436	-0.244141	-0.325134	-0.395203	-0.497681	-0.565552	-48.435	-0.131716	-0.884222	-0.274114	-0.324036	-0.307376	-48.438	-0.0697021	-0.762637	-0.166629	-0.169922	-0.0910034	-48.436	-0.133182	-0.887576	-0.273626	-0.308533	-0.284488	-48.435	-0.0214233	-0.053894	-0.0401001	-0.0213013	-0.09552	-48.438	-0.0076599	-0.0047607	-0.015686	0.0699463	-0.0492859	-48.436
	-48.41	-0.151184	-0.172668	-0.275818	-0.336914	-0.297668	-48.413	-0.180542	-0.181396	-0.219299	-0.26178	-0.255737	-48.411	-0.244141	-0.325134	-0.395203	-0.497681	-0.565552	-48.41	-0.140686	-0.893188	-0.283081	-0.333008	-0.316345	-48.413	-0.0791016	-0.772034	-0.176026	-0.178955	-0.100403	-48.411	-0.142578	-0.896973	-0.28302	-0.317932	-0.293884	-48.41	-0.0214233	-0.053894	-0.0401001	-0.03302	-0.09552	-48.413	-0.0076599	-0.0047607	-0.015686	0.0699463	-0.0590515	-48.411
	-48.385	-0.151184	-0.172668	-0.275818	-0.336914	-0.297668	-48.388	-0.180542	-0.181396	-0.219299	-0.26178	-0.255737	-48.386	-0.244141	-0.325134	-0.395203	-0.497681	-0.565552	-48.385	-0.140686	-0.893188	-0.283081	-0.333008	-0.316345	-48.388	-0.0794678	-0.7724	-0.176392	-0.179321	-0.100769	-48.386	-0.142578	-0.896973	-0.28302	-0.317932	-0.30365	-48.385	-0.0206299	-0.053894	-0.0401001	-0.0330203	-0.0955203	-48.388	-0.0076599	-0.0047607	-0.015686	0.0699492	-0.0590487	-48.386
	-48.36	-0.151184	-0.172668	-0.275818	-0.336914	-0.297668	-48.363	-0.180542	-0.181396	-0.219299	-0.26178	-0.255737	-48.361	-0.253906	-0.325134	-0.395203	-0.497681	-0.565552	-48.36	-0.140686	-0.893188	-0.283081	-0.333008	-0.315552	-48.363	-0.0794678	-0.7724	-0.176392	-0.179321	-0.100769	-48.361	-0.142578	-0.89697	-0.283017	-0.317932	-0.303284	-48.36	-0.0125732	-0.0540161	-0.0410156	-0.0339355	-0.0964355	-48.363	0.0114746	0.00500488	-0.015686	0.0797086	-0.0492892	-48.361
	-48.335	-0.151181	-0.172665	-0.275818	-0.336914	-0.296875	-48.338	-0.180542	-0.181396	-0.219299	-0.26178	-0.265503	-48.336	-0.253906	-0.325134	-0.395203	-0.497681	-0.565186	-48.335	-0.150452	-0.902954	-0.283081	-0.333008	-0.30658	-48.338	-0.0794678	-0.7724	-0.176392	-0.179321	-0.0913696	-48.336	-0.132813	-0.887207	-0.284973	-0.308167	-0.284119	-48.335	-0.0136108	-0.0460813	-0.0420532	-0.0349731	-0.0974731	-48.338	0.00061035	0.00311279	-0.026947	0.0684509	-0.0605469	-48.336
	-48.31	-0.139465	-0.16095	-0.264099	-0.334961	-0.276184	-48.313	-0.180542	-0.191162	-0.229065	-0.26178	-0.256104	-48.311	-0.253906	-0.325134	-0.395203	-0.497681	-0.555786	-48.31	-0.150452	-0.902954	-0.283081	-0.333008	-0.30658	-48.313	-0.0794678	-0.7724	-0.176392	-0.179321	-0.0910034	-48.311	-0.132813	-0.887207	-0.284973	-0.308167	-0.284119	-48.31	-0.0136108	-0.0558472	-0.0412598	-0.0349731	-0.0974731	-48.313	0.00015259	0.00305176	-0.0274048	0.0679932	-0.0610046	-48.311
	-48.285	-0.139466	-0.160156	-0.264099	-0.334167	-0.276184	-48.288	-0.192257	-0.191159	-0.229065	-0.271545	-0.255737	-48.286	-0.253906	-0.334534	-0.395203	-0.509033	-0.555786	-48.285	-0.150452	-0.902161	-0.283081	-0.333008	-0.30658	-48.288	-0.0794678	-0.7724	-0.176392	-0.179321	-0.0910034	-48.286	-0.132813	-0.886841	-0.284973	-0.308167	-0.284119	-48.285	-0.0136108	-0.0558472	-0.0322876	-0.0349731	-0.0974731	-48.288	0.00015259	0.00305176	-0.0180359	0.0679932	-0.0610046	-48.286
	-48.26	-0.140264	-0.151983	-0.264895	-0.325989	-0.27698	-48.263	-0.180545	-0.170047	-0.217346	-0.250427	-0.244019	-48.261	-0.254275	-0.325503	-0.395572	-0.5	-0.556155	-48.26	-0.150452	-0.893188	-0.292053	-0.333008	-0.30658	-48.263	-0.0794678	-0.763	-0.176392	-0.179321	-0.100769	-48.261	-0.132813	-0.877441	-0.284607	-0.308167	-0.284119	-48.26	-0.0136108	-0.0558472	-0.0322876	-0.0349731	-0.0974731	-48.263	0.00015259	0.00305176	-0.0176392	0.0562744	-0.0610046	-48.261
	-48.235	-0.149231	-0.16095	-0.273865	-0.334961	-0.28595	-48.238	-0.189942	-0.179077	-0.226746	-0.25946	-0.253418	-48.236	-0.263669	-0.334897	-0.404968	-0.509399	-0.565552	-48.235	-0.149658	-0.893188	-0.283081	-0.333008	-0.30658	-48.238	-0.0794678	-0.762634	-0.166992	-0.179321	-0.100769	-48.236	-0.132446	-0.887207	-0.275208	-0.308167	-0.284119	-48.235	-0.0136108	-0.0558472	-0.0322876	-0.0349731	-0.0974731	-48.238	0.00015259	0.00305176	-0.0176392	0.0562744	-0.0610046	-48.236
	-48.21	-0.148438	-0.170715	-0.273071	-0.334961	-0.28595	-48.213	-0.190308	-0.179443	-0.227112	-0.259827	-0.253784	-48.211	-0.25354	-0.325134	-0.394836	-0.499634	-0.555786	-48.21	-0.140686	-0.893185	-0.283078	-0.333008	-0.30658	-48.213	-0.0700684	-0.762634	-0.166626	-0.179321	-0.100769	-48.211	-0.123047	-0.887207	-0.275208	-0.317932	-0.284119	-48.21	-0.0136108	-0.0558472	-0.0322876	-0.0349731	-0.0966797	-48.213	0.00015259	-0.0067139	-0.0176392	0.0562744	-0.0610046	-48.211
	-48.185	-0.139465	-0.170715	-0.264099	-0.334961	-0.28595	-48.188	-0.180908	-0.179443	-0.217712	-0.259827	-0.253784	-48.186	-0.244141	-0.325134	-0.385437	-0.499634	-0.555786	-48.185	-0.13092	-0.883423	-0.273315	-0.323242	-0.296814	-48.188	-0.0697021	-0.762631	-0.166623	-0.189087	-0.100769	-48.186	-0.123047	-0.887207	-0.275208	-0.317932	-0.284119	-48.185	-0.0136108	-0.0558472	-0.0322876	-0.0349731	-0.0877075	-48.188	0.00015259	-0.0067139	-0.0176392	0.0562744	-0.0516357	-48.186
	-48.16	-0.139465	-0.170715	-0.264099	-0.334961	-0.28595	-48.163	-0.180542	-0.179443	-0.217346	-0.259827	-0.253784	-48.161	-0.244141	-0.325134	-0.385437	-0.499634	-0.555786	-48.16	-0.13092	-0.883423	-0.273315	-0.322449	-0.296814	-48.163	-0.0599365	-0.752869	-0.166626	-0.179321	-0.0910034	-48.161	-0.123047	-0.887207	-0.275208	-0.317566	-0.284119	-48.16	-0.0253296	-0.0558472	-0.0322876	-0.0341797	-0.0877075	-48.163	0.00015259	-0.0067139	-0.0176392	0.0562744	-0.051239	-48.161
	-48.135	-0.139465	-0.170715	-0.273865	-0.334961	-0.28595	-48.138	-0.180542	-0.179443	-0.217346	-0.259827	-0.253784	-48.136	-0.244141	-0.325134	-0.385437	-0.499634	-0.567505	-48.135	-0.13092	-0.883423	-0.273315	-0.313477	-0.296814	-48.138	-0.0599365	-0.752869	-0.166626	-0.169922	-0.0910034	-48.136	-0.123047	-0.887207	-0.275208	-0.308167	-0.284119	-48.135	-0.0253296	-0.0558472	-0.0322876	-0.0252075	-0.0877075	-48.138	0.00015259	-0.0067139	-0.0176392	0.0656433	-0.051239	-48.136
	-48.11	-0.139465	-0.170715	-0.273865	-0.334961	-0.28595	-48.113	-0.180542	-0.179443	-0.217346	-0.259827	-0.253784	-48.111	-0.244141	-0.325134	-0.385437	-0.499634	-0.567505	-48.11	-0.130921	-0.883423	-0.273316	-0.313477	-0.296814	-48.113	-0.0599365	-0.752869	-0.166626	-0.169556	-0.0910034	-48.111	-0.123047	-0.887207	-0.275208	-0.308167	-0.284119	-48.11	-0.0253296	-0.0558472	-0.0440063	-0.0252075	-0.0877075	-48.113	0.00015259	-0.0067139	-0.0176392	0.06604	-0.051239	-48.111
	-48.085	-0.139465	-0.170715	-0.273865	-0.334961	-0.28595	-48.088	-0.180542	-0.179443	-0.217346	-0.259827	-0.253784	-48.086	-0.244141	-0.325134	-0.385437	-0.499634	-0.567505	-48.085	-0.131714	-0.883425	-0.274112	-0.31427	-0.297607	-48.088	-0.069705	-0.752872	-0.166629	-0.169556	-0.0910034	-48.086	-0.123416	-0.887213	-0.275579	-0.308533	-0.284488	-48.085	-0.0253296	-0.0558472	-0.0440063	-0.0252075	-0.0877075	-48.088	0.00015259	-0.0067139	-0.0176392	0.06604	-0.051239	-48.086
	-48.06	-0.151184	-0.170715	-0.273865	-0.334961	-0.28595	-48.063	-0.180542	-0.179443	-0.217346	-0.259827	-0.253784	-48.061	-0.244141	-0.325134	-0.385437	-0.499634	-0.567505	-48.06	-0.140686	-0.883423	-0.283081	-0.323242	-0.30658	-48.063	-0.0791016	-0.752869	-0.176025	-0.178955	-0.100403	-48.061	-0.132813	-0.887207	-0.284973	-0.317932	-0.293884	-48.06	-0.0253296	-0.0558472	-0.0440063	-0.0252075	-0.0994263	-48.063	0.00015259	-0.0067139	-0.0176392	0.06604	-0.051239	-48.061
	-48.035	-0.151184	-0.169922	-0.273865	-0.334961	-0.295715	-48.038	-0.180542	-0.179443	-0.217346	-0.259827	-0.253784	-48.036	-0.244141	-0.324768	-0.385437	-0.499634	-0.567505	-48.035	-0.139893	-0.883423	-0.283081	-0.323242	-0.305786	-48.038	-0.0794678	-0.752869	-0.176392	-0.179321	-0.100769	-48.036	-0.132446	-0.887207	-0.284973	-0.317932	-0.293518	-48.035	-0.0253296	-0.0558472	-0.0440063	-0.0252075	-0.0994263	-48.038	0.00015259	-0.0067139	-0.0274048	0.06604	-0.051239	-48.036
	-48.01	-0.151184	-0.16095	-0.273865	-0.334961	-0.295715	-48.013	-0.180542	-0.170044	-0.217346	-0.259827	-0.253784	-48.011	-0.244141	-0.315369	-0.385437	-0.499634	-0.567505	-48.01	-0.13092	-0.883423	-0.283081	-0.334961	-0.308533	-48.013	-0.0700684	-0.762634	-0.176392	-0.179321	-0.0913696	-48.011	-0.132813	-0.887207	-0.284973	-0.317932	-0.284119	-48.01	-0.0244141	-0.0558472	-0.0432129	-0.0252075	-0.0994263	-48.013	0.00015259	-0.0067139	-0.0274048	0.06604	-0.051239	-48.011
	-47.985	-0.151184	-0.16095	-0.273865	-0.334961	-0.295715	-47.988	-0.180542	-0.169678	-0.217346	-0.259827	-0.253784	-47.986	-0.244141	-0.315369	-0.397156	-0.499634	-0.567505	-47.985	-0.13092	-0.883423	-0.283081	-0.334961	-0.308533	-47.988	-0.0697021	-0.762634	-0.176392	-0.179321	-0.0910034	-47.986	-0.132813	-0.887207	-0.294739	-0.317932	-0.284119	-47.985	-0.0136108	-0.0558472	-0.0342407	-0.0252075	-0.0994263	-47.988	0.0114136	-0.0067139	-0.0180359	0.06604	-0.051239	-47.986
	-47.96	-0.151184	-0.16095	-0.273865	-0.334167	-0.295715	-47.963	-0.180542	-0.169678	-0.217346	-0.259827	-0.253784	-47.961	-0.244141	-0.315369	-0.397156	-0.499268	-0.567505	-47.96	-0.13092	-0.883423	-0.283081	-0.334961	-0.308533	-47.963	-0.0697021	-0.762634	-0.176392	-0.179321	-0.0910034	-47.961	-0.132813	-0.887207	-0.294739	-0.317932	-0.284119	-47.96	-0.0136108	-0.0656128	-0.0342407	-0.0252075	-0.0994263	-47.963	0.00210571	-0.0067139	-0.0176392	0.06604	-0.051239	-47.961
	-47.935	-0.15198	-0.161746	-0.273865	-0.325989	-0.296509	-47.938	-0.180545	-0.169681	-0.227112	-0.250427	-0.253784	-47.936	-0.24451	-0.315738	-0.397156	-0.490234	-0.567871	-47.935	-0.13092	-0.883423	-0.282288	-0.334961	-0.308533	-47.938	-0.0697021	-0.762634	-0.176392	-0.179321	-0.0910034	-47.936	-0.132813	-0.887207	-0.294373	-0.317932	-0.284119	-47.935	-0.0136108	-0.0646973	-0.0342407	-0.0252075	-0.0994263	-47.938	0.00210571	-0.0067139	-0.0176392	0.06604	-0.051239	-47.936
	-47.91	-0.160156	-0.170715	-0.273865	-0.334961	-0.304565	-47.913	-0.189941	-0.179077	-0.227112	-0.25946	-0.263184	-47.911	-0.263306	-0.325134	-0.397156	-0.499634	-0.576782	-47.91	-0.13092	-0.893188	-0.273315	-0.334961	-0.308533	-47.913	-0.0697021	-0.762634	-0.166992	-0.179321	-0.0910034	-47.911	-0.132813	-0.887207	-0.284973	-0.317932	-0.284119	-47.91	-0.0136108	-0.053894	-0.0342407	-0.0252075	-0.0994263	-47.913	0.00210571	0.00454712	-0.0176392	0.06604	-0.051239	-47.911
	-47.885	-0.151184	-0.170715	-0.273865	-0.34668	-0.293762	-47.888	-0.180908	-0.179443	-0.227112	-0.259827	-0.252319	-47.886	-0.253906	-0.325134	-0.397156	-0.499634	-0.565552	-47.885	-0.13092	-0.892395	-0.283081	-0.334961	-0.308533	-47.888	-0.0697021	-0.762634	-0.166626	-0.179321	-0.0910034	-47.886	-0.132813	-0.886841	-0.284973	-0.317932	-0.284119	-47.885	-0.0136108	-0.053894	-0.0342407	-0.0349734	-0.0994265	-47.888	0.00210571	0.00500488	-0.0176392	0.06604	-0.051239	-47.886
	-47.86	-0.151184	-0.170715	-0.273865	-0.34668	-0.293762	-47.863	-0.190308	-0.179443	-0.227112	-0.259827	-0.251831	-47.861	-0.253906	-0.325134	-0.397156	-0.499634	-0.565552	-47.86	-0.130127	-0.883423	-0.283081	-0.334961	-0.308533	-47.863	-0.0697021	-0.753235	-0.166626	-0.179321	-0.0910034	-47.861	-0.132446	-0.877441	-0.284973	-0.317932	-0.284119	-47.86	-0.0144043	-0.0546875	-0.0350342	-0.0357666	-0.10022	-47.863	0.00210571	-0.0047607	-0.0176392	0.0660372	-0.0512419	-47.861
	-47.835	-0.151181	-0.170712	-0.273865	-0.34668	-0.293762	-47.838	-0.190308	-0.179443	-0.227112	-0.269592	-0.261597	-47.836	-0.253906	-0.325134	-0.397156	-0.499634	-0.565552	-47.835	-0.121155	-0.883423	-0.283081	-0.334167	-0.308533	-47.838	-0.0603027	-0.752869	-0.166626	-0.179321	-0.0910034	-47.836	-0.123047	-0.877441	-0.284973	-0.317566	-0.284119	-47.835	-0.0136108	-0.0538943	-0.0342407	-0.0349731	-0.0986328	-47.838	-0.0072632	-0.004364	-0.0270081	0.0566711	-0.0606079	-47.836
	-47.81	-0.141418	-0.170715	-0.264099	-0.336914	-0.283997	-47.813	-0.190308	-0.191162	-0.227112	-0.269592	-0.261597	-47.811	-0.253906	-0.325134	-0.397156	-0.509399	-0.565552	-47.81	-0.121155	-0.883423	-0.283081	-0.325195	-0.308533	-47.813	-0.0599365	-0.752869	-0.166626	-0.169922	-0.0910034	-47.811	-0.123047	-0.887207	-0.284973	-0.308167	-0.284119	-47.81	-0.0136108	-0.053894	-0.0342407	-0.0349731	-0.0896606	-47.813	-0.0076599	-0.0145264	-0.0274048	0.0562744	-0.0614014	-47.811
	-47.785	-0.141418	-0.170715	-0.264099	-0.336914	-0.283997	-47.788	-0.190308	-0.191162	-0.227112	-0.269592	-0.261597	-47.786	-0.253906	-0.325134	-0.397156	-0.509399	-0.565552	-47.785	-0.121155	-0.883423	-0.283082	-0.325195	-0.308533	-47.788	-0.0599365	-0.752869	-0.176392	-0.169556	-0.0910034	-47.786	-0.123047	-0.887207	-0.284973	-0.308167	-0.284119	-47.785	-0.0233765	-0.053894	-0.0342407	-0.0349731	-0.0896606	-47.788	-0.0076599	-0.0145264	-0.0274048	0.0562744	-0.0610046	-47.786
	-47.76	-0.141418	-0.170715	-0.264099	-0.336914	-0.283997	-47.763	-0.190308	-0.191162	-0.227112	-0.269592	-0.261597	-47.761	-0.253906	-0.325134	-0.397156	-0.509399	-0.565552	-47.76	-0.131716	-0.884219	-0.28388	-0.325989	-0.309326	-47.763	-0.0599365	-0.752869	-0.176391	-0.169556	-0.0910034	-47.761	-0.123416	-0.887576	-0.285342	-0.308533	-0.284485	-47.76	-0.0233765	-0.053894	-0.0334473	-0.0349731	-0.0896606	-47.763	-0.0076599	-0.0145264	-0.0274048	0.0562744	-0.0610046	-47.761
	-47.735	-0.141418	-0.170715	-0.273865	-0.336914	-0.283997	-47.738	-0.190308	-0.191162	-0.227112	-0.269592	-0.261597	-47.736	-0.253906	-0.325134	-0.397156	-0.509399	-0.565552	-47.735	-0.140686	-0.893188	-0.292847	-0.334961	-0.318298	-47.738	-0.0595703	-0.752502	-0.176026	-0.178955	-0.0906372	-47.736	-0.132813	-0.896973	-0.294739	-0.317932	-0.293884	-47.735	-0.0233765	-0.053894	-0.0244751	-0.0349731	-0.0896606	-47.738	-0.0076599	-0.0145264	-0.0180359	0.0562744	-0.0610046	-47.736
	-47.71	-0.141418	-0.170715	-0.273865	-0.336914	-0.283997	-47.713	-0.190308	-0.191162	-0.227112	-0.269592	-0.261597	-47.711	-0.253906	-0.325134	-0.397156	-0.509399	-0.565552	-47.71	-0.140686	-0.893185	-0.292844	-0.334961	-0.318298	-47.713	-0.0599365	-0.752869	-0.176392	-0.179321	-0.0910034	-47.711	-0.132813	-0.896973	-0.294739	-0.317932	-0.293884	-47.71	-0.0233765	-0.053894	-0.0244751	-0.0340576	-0.0896606	-47.713	-0.0076599	-0.0145264	-0.0176392	0.0465088	-0.0610046	-47.711
	-47.685	-0.141418	-0.170715	-0.273865	-0.336914	-0.283997	-47.688	-0.190308	-0.191162	-0.227112	-0.269592	-0.261597	-47.686	-0.253906	-0.325134	-0.397156	-0.509399	-0.575317	-47.685	-0.13092	-0.883423	-0.283081	-0.325195	-0.308533	-47.688	-0.0599365	-0.762634	-0.176392	-0.179321	-0.0910034	-47.686	-0.13281	-0.89697	-0.294733	-0.317932	-0.293881	-47.685	-0.022583	-0.053894	-0.0342407	-0.0232544	-0.0896606	-47.688	0.00210571	-0.0047636	-0.0078735	0.0675354	-0.051239	-47.686
	-47.66	-0.141418	-0.169922	-0.273865	-0.336914	-0.293762	-47.663	-0.190308	-0.191162	-0.227112	-0.269592	-0.261597	-47.661	-0.253906	-0.324768	-0.397156	-0.509399	-0.575317	-47.66	-0.13092	-0.883423	-0.282288	-0.325195	-0.308533	-47.663	-0.0599365	-0.762634	-0.176392	-0.179321	-0.0910034	-47.661	-0.123047	-0.887207	-0.284607	-0.317932	-0.284119	-47.66	-0.0136108	-0.0636597	-0.0342407	-0.0232544	-0.0896606	-47.663	0.0114746	-0.0047607	-0.0078735	0.0679932	-0.051239	-47.661
	-47.635	-0.151184	-0.16095	-0.273865	-0.336121	-0.293762	-47.638	-0.190308	-0.181763	-0.227112	-0.269592	-0.261597	-47.636	-0.253906	-0.315369	-0.397156	-0.509033	-0.575317	-47.635	-0.13092	-0.882507	-0.273315	-0.325195	-0.307739	-47.638	-0.0599365	-0.762634	-0.166992	-0.179321	-0.0910034	-47.636	-0.123047	-0.886719	-0.275208	-0.317932	-0.283752	-47.635	-0.0136108	-0.0636597	-0.0342407	-0.0232544	-0.0896606	-47.638	0.0118713	-0.0047607	-0.0078735	0.0679932	-0.051239	-47.636
	-47.61	-0.151184	-0.16095	-0.273865	-0.327148	-0.293762	-47.613	-0.190308	-0.181396	-0.227112	-0.260193	-0.261597	-47.611	-0.253906	-0.315369	-0.397156	-0.499634	-0.575317	-47.61	-0.130127	-0.871704	-0.273315	-0.325195	-0.298767	-47.613	-0.0599365	-0.751404	-0.166626	-0.179321	-0.081604	-47.611	-0.122681	-0.875488	-0.284973	-0.317932	-0.284119	-47.61	-0.0136108	-0.0636597	-0.0342407	-0.0232544	-0.0896606	-47.613	0.0118713	-0.0047607	-0.0176392	0.0679932	-0.051239	-47.611
	-47.585	-0.151184	-0.16095	-0.273865	-0.327148	-0.293762	-47.588	-0.190305	-0.181394	-0.227109	-0.259827	-0.261594	-47.586	-0.253906	-0.315369	-0.397156	-0.499634	-0.575317	-47.585	-0.121155	-0.871704	-0.283081	-0.334961	-0.298767	-47.588	-0.0603027	-0.750916	-0.166626	-0.179321	-0.0910034	-47.586	-0.113281	-0.875488	-0.284973	-0.317932	-0.284119	-47.585	-0.0136108	-0.0636597	-0.0342407	-0.0232544	-0.0896606	-47.588	0.0118713	-0.0047607	-0.0176392	0.0679932	-0.051239	-47.586
	-47.56	-0.151184	-0.16095	-0.273071	-0.327148	-0.293762	-47.563	-0.180542	-0.171631	-0.217346	-0.250061	-0.251831	-47.561	-0.253906	-0.327087	-0.39679	-0.499634	-0.575317	-47.56	-0.121155	-0.871704	-0.283081	-0.334961	-0.298767	-47.563	-0.0599365	-0.750916	-0.166626	-0.179321	-0.0910034	-47.561	-0.113281	-0.875488	-0.284973	-0.317932	-0.284119	-47.56	-0.0136108	-0.0628662	-0.0342407	-0.0232544	-0.0896606	-47.563	0.0118713	-0.0047607	-0.0176392	0.0679932	-0.051239	-47.561
	-47.535	-0.15198	-0.161746	-0.264893	-0.327942	-0.293762	-47.538	-0.180545	-0.171634	-0.207947	-0.250061	-0.251831	-47.536	-0.254278	-0.327459	-0.397525	-0.5	-0.57532	-47.535	-0.121155	-0.871704	-0.283081	-0.334961	-0.298767	-47.538	-0.0599365	-0.750916	-0.166626	-0.179321	-0.0910034	-47.536	-0.113281	-0.875488	-0.284973	-0.317932	-0.284119	-47.535	-0.0136108	-0.053894	-0.0342407	-0.0232544	-0.0896606	-47.538	0.0118713	0.00460815	-0.0176392	0.0679932	-0.051239	-47.536
	-47.51	-0.16095	-0.170715	-0.273865	-0.336914	-0.293762	-47.513	-0.189941	-0.18103	-0.21698	-0.25946	-0.251831	-47.511	-0.263672	-0.336853	-0.406921	-0.509399	-0.575317	-47.51	-0.121155	-0.871704	-0.283081	-0.334961	-0.298767	-47.513	-0.0599365	-0.750916	-0.166626	-0.179321	-0.0910034	-47.511	-0.113281	-0.875488	-0.284973	-0.317932	-0.284119	-47.51	-0.0136108	-0.053894	-0.0334473	-0.0232544	-0.0896606	-47.513	0.0118713	0.00500488	-0.0176392	0.0679932	-0.051239	-47.511
	-47.485	-0.16095	-0.170715	-0.273865	-0.336914	-0.293762	-47.488	-0.190308	-0.181396	-0.227112	-0.269592	-0.251831	-47.486	-0.263669	-0.33685	-0.406921	-0.509399	-0.575317	-47.485	-0.121155	-0.871704	-0.283081	-0.334961	-0.298767	-47.488	-0.0599365	-0.750916	-0.166626	-0.179321	-0.0910034	-47.486	-0.113281	-0.875488	-0.284973	-0.317932	-0.284119	-47.485	-0.0136108	-0.053894	-0.0244751	-0.0232544	-0.0896606	-47.488	0.00210571	0.00500488	-0.0082703	0.0679932	-0.051239	-47.486
	-47.46	-0.16095	-0.170715	-0.273865	-0.336914	-0.293762	-47.463	-0.200073	-0.191162	-0.227112	-0.269592	-0.251831	-47.461	-0.253906	-0.327087	-0.397156	-0.499634	-0.565552	-47.46	-0.121155	-0.871704	-0.283081	-0.334961	-0.298767	-47.463	-0.0599365	-0.750916	-0.166626	-0.179321	-0.0910034	-47.461	-0.113281	-0.875488	-0.284973	-0.317932	-0.284119	-47.46	-0.0144043	-0.0546873	-0.0252686	-0.0338135	-0.0904541	-47.463	0.00210571	0.00500488	-0.0078735	0.0679932	-0.051239	-47.461
	-47.435	-0.16095	-0.170715	-0.273865	-0.34668	-0.293762	-47.438	-0.200073	-0.191162	-0.227112	-0.269592	-0.251831	-47.436	-0.253906	-0.327087	-0.397156	-0.499634	-0.565552	-47.435	-0.121155	-0.871704	-0.283081	-0.334045	-0.298767	-47.438	-0.0599365	-0.750916	-0.176392	-0.189087	-0.0910034	-47.436	-0.113281	-0.875488	-0.284973	-0.317444	-0.284119	-47.435	-0.0233765	-0.063657	-0.0342407	-0.0427856	-0.0994263	-47.438	-0.0072632	-0.0043612	-0.0172424	0.0586243	-0.0606079	-47.436
	-47.41	-0.16095	-0.170715	-0.273865	-0.34668	-0.293762	-47.413	-0.200073	-0.191162	-0.227112	-0.269592	-0.251831	-47.411	-0.253906	-0.327087	-0.397156	-0.499634	-0.565552	-47.41	-0.120361	-0.871704	-0.283081	-0.323242	-0.298767	-47.413	-0.0599365	-0.750916	-0.176392	-0.177856	-0.0910034	-47.411	-0.112915	-0.875488	-0.284973	-0.306213	-0.284119	-47.41	-0.0233765	-0.0636597	-0.0342407	-0.0427856	-0.0994263	-47.413	-0.0076599	-0.0047607	-0.0176392	0.0582275	-0.0610046	-47.411
	-47.385	-0.16095	-0.170715	-0.273865	-0.34668	-0.293762	-47.388	-0.200073	-0.191162	-0.227112	-0.269592	-0.251831	-47.386	-0.263672	-0.327087	-0.397156	-0.499634	-0.565552	-47.385	-0.121155	-0.871704	-0.283082	-0.323242	-0.298767	-47.388	-0.0505371	-0.750916	-0.176392	-0.177368	-0.0910034	-47.386	-0.103516	-0.875488	-0.284973	-0.306213	-0.284119	-47.385	-0.0233765	-0.0636597	-0.0342407	-0.0427856	-0.0994263	-47.388	-0.0076599	-0.0047607	-0.0176392	0.0582275	-0.0707703	-47.386
	-47.36	-0.160156	-0.180481	-0.273865	-0.34668	-0.293762	-47.363	-0.200073	-0.191162	-0.227112	-0.269592	-0.251831	-47.361	-0.263306	-0.327087	-0.397156	-0.499634	-0.565552	-47.36	-0.121951	-0.8725	-0.283877	-0.324036	-0.299561	-47.363	-0.0501738	-0.750918	-0.176397	-0.177368	-0.0910034	-47.361	-0.103882	-0.875857	-0.285342	-0.30658	-0.284485	-47.36	-0.0233765	-0.0636597	-0.0342407	-0.0427856	-0.0994263	-47.363	-0.0076599	-0.0047607	-0.0176392	0.0582275	-0.0707703	-47.361
	-47.335	-0.151184	-0.180481	-0.273865	-0.34668	-0.293762	-47.338	-0.190674	-0.191162	-0.227112	-0.269592	-0.251831	-47.336	-0.253906	-0.327087	-0.397156	-0.499634	-0.565552	-47.335	-0.13092	-0.880676	-0.292847	-0.333008	-0.308533	-47.338	-0.0595703	-0.760315	-0.185791	-0.186768	-0.100403	-47.336	-0.123047	-0.884888	-0.294739	-0.315979	-0.293884	-47.335	-0.0233765	-0.0636597	-0.0342407	-0.0427856	-0.0986328	-47.338	-0.0076599	-0.0145264	-0.0176392	0.0582275	-0.0707703	-47.336
	-47.31	-0.151181	-0.180478	-0.28363	-0.345886	-0.293762	-47.313	-0.190308	-0.191162	-0.227112	-0.269592	-0.261597	-47.311	-0.253906	-0.327087	-0.397156	-0.499268	-0.565552	-47.31	-0.13092	-0.871704	-0.292053	-0.333008	-0.308533	-47.313	-0.0599365	-0.751282	-0.186157	-0.187134	-0.100769	-47.311	-0.123047	-0.875488	-0.294373	-0.315979	-0.293884	-47.31	-0.0233765	-0.0636597	-0.0342407	-0.0427856	-0.0994263	-47.313	-0.0076599	-0.0145264	-0.0176392	0.0582275	-0.0614014	-47.311
	-47.285	-0.141418	-0.170715	-0.273865	-0.327148	-0.283997	-47.288	-0.190308	-0.191162	-0.227112	-0.260193	-0.261597	-47.286	-0.253906	-0.327087	-0.397156	-0.489868	-0.565552	-47.285	-0.13092	-0.871704	-0.283081	-0.333008	-0.318298	-47.288	-0.0599337	-0.75091	-0.176752	-0.187134	-0.100766	-47.286	-0.123047	-0.875488	-0.284973	-0.315979	-0.293884	-47.285	-0.022583	-0.0636597	-0.0342407	-0.0427856	-0.0994263	-47.288	-0.0076599	-0.0145264	-0.0176392	0.0582275	-0.0610046	-47.286
	-47.26	-0.151184	-0.170715	-0.273865	-0.327148	-0.283997	-47.263	-0.190308	-0.191162	-0.227112	-0.259827	-0.261597	-47.261	-0.253906	-0.327087	-0.397156	-0.489868	-0.565552	-47.26	-0.13092	-0.871704	-0.2948	-0.333008	-0.318298	-47.263	-0.0501709	-0.74115	-0.166626	-0.177368	-0.0910034	-47.261	-0.123047	-0.875488	-0.284973	-0.315979	-0.293884	-47.26	-0.0136108	-0.0636597	-0.0342407	-0.0427856	-0.0994263	-47.263	0.00170898	-0.0145264	-0.0176392	0.0582275	-0.0610046	-47.261
	-47.235	-0.151184	-0.170715	-0.273865	-0.327148	-0.293762	-47.238	-0.190308	-0.191162	-0.227112	-0.259827	-0.261597	-47.236	-0.253906	-0.327087	-0.397156	-0.489868	-0.565552	-47.235	-0.13092	-0.871704	-0.2948	-0.333008	-0.318298	-47.238	-0.0501709	-0.74115	-0.166626	-0.177368	-0.0910034	-47.236	-0.123047	-0.875488	-0.284973	-0.315979	-0.293884	-47.235	-0.0233765	-0.0636597	-0.0342407	-0.0427856	-0.0994263	-47.238	0.00210571	-0.0145264	-0.0176392	0.0582275	-0.0610046	-47.236
	-47.21	-0.151184	-0.170715	-0.273865	-0.327148	-0.283997	-47.213	-0.190308	-0.191162	-0.227112	-0.259827	-0.261597	-47.211	-0.253906	-0.327087	-0.397156	-0.499634	-0.565552	-47.21	-0.13092	-0.871704	-0.2948	-0.333008	-0.318298	-47.213	-0.0501709	-0.74115	-0.166626	-0.177368	-0.0910034	-47.211	-0.123047	-0.875488	-0.284973	-0.315979	-0.293884	-47.21	-0.0136108	-0.0538969	-0.0244751	-0.03302	-0.0896606	-47.213	0.00210571	-0.0145264	-0.0176392	0.0582275	-0.0610046	-47.211
	-47.185	-0.151184	-0.170715	-0.273865	-0.327148	-0.293762	-47.188	-0.190308	-0.191162	-0.227112	-0.259827	-0.261597	-47.186	-0.253906	-0.327087	-0.397156	-0.499634	-0.565552	-47.185	-0.130127	-0.871704	-0.2948	-0.333008	-0.318298	-47.188	-0.0501709	-0.74115	-0.166626	-0.177368	-0.0910034	-47.186	-0.122681	-0.875488	-0.284973	-0.315979	-0.293884	-47.185	-0.0136108	-0.053894	-0.0244751	-0.03302	-0.0896606	-47.188	0.00210571	-0.0145264	-0.0274048	0.0582275	-0.0610046	-47.186
	-47.16	-0.151184	-0.170715	-0.273865	-0.327148	-0.293762	-47.163	-0.190308	-0.191162	-0.227112	-0.259827	-0.261597	-47.161	-0.253906	-0.327087	-0.397156	-0.499634	-0.565552	-47.16	-0.121152	-0.88342	-0.294794	-0.333008	-0.318295	-47.163	-0.0407715	-0.74115	-0.166626	-0.177368	-0.0910034	-47.161	-0.113281	-0.885254	-0.284973	-0.315979	-0.293884	-47.16	-0.0136108	-0.053894	-0.0244751	-0.0322266	-0.0896606	-47.163	0.00210571	-0.0145264	-0.0274048	0.0582275	-0.0610046	-47.161
	-47.135	-0.151184	-0.170715	-0.273071	-0.327148	-0.293762	-47.138	-0.190308	-0.191162	-0.227112	-0.259827	-0.261597	-47.136	-0.253906	-0.327087	-0.39679	-0.499634	-0.565552	-47.135	-0.111389	-0.873657	-0.285034	-0.323242	-0.308533	-47.138	-0.0404053	-0.74115	-0.166626	-0.177368	-0.0910034	-47.136	-0.113281	-0.885254	-0.294739	-0.315979	-0.293884	-47.135	-0.0136108	-0.053894	-0.0342407	-0.0232544	-0.0896606	-47.138	0.00210571	-0.0145264	-0.0274048	0.0675993	-0.0610018	-47.136
	-47.11	-0.151184	-0.170716	-0.264099	-0.327148	-0.293762	-47.113	-0.190308	-0.191162	-0.227478	-0.269592	-0.261597	-47.111	-0.253906	-0.327087	-0.38739	-0.499634	-0.565552	-47.11	-0.111389	-0.873657	-0.285034	-0.323242	-0.308533	-47.113	-0.0404053	-0.74115	-0.166626	-0.177368	-0.0910034	-47.111	-0.113281	-0.885254	-0.294739	-0.315979	-0.293884	-47.11	-0.0136108	-0.053894	-0.0333252	-0.0232544	-0.0896606	-47.113	0.0118713	-0.0047607	-0.0176392	0.0777588	-0.051239	-47.111
	-47.085	-0.15198	-0.171512	-0.264893	-0.327942	-0.294556	-47.088	-0.200076	-0.191165	-0.227115	-0.269592	-0.2616	-47.086	-0.254275	-0.327456	-0.397522	-0.5	-0.565918	-47.085	-0.111389	-0.873657	-0.285034	-0.323242	-0.308533	-47.088	-0.0404053	-0.74115	-0.166626	-0.177368	-0.0910034	-47.086	-0.113281	-0.885254	-0.294739	-0.315979	-0.293884	-47.085	-0.0136108	-0.053894	-0.022522	-0.0232544	-0.0896606	-47.088	0.0118713	-0.0047607	-0.0063782	0.0777588	-0.051239	-47.086
	-47.06	-0.16095	-0.179688	-0.273865	-0.336914	-0.303528	-47.063	-0.20947	-0.210324	-0.236511	-0.278992	-0.270996	-47.061	-0.263672	-0.346252	-0.406921	-0.509399	-0.575317	-47.06	-0.111389	-0.873657	-0.285034	-0.323242	-0.308533	-47.063	-0.0404053	-0.750916	-0.176392	-0.177368	-0.102722	-47.061	-0.113278	-0.885251	-0.294733	-0.315979	-0.293881	-47.06	-0.0136108	-0.053894	-0.022522	-0.0232544	-0.0896606	-47.063	0.0118713	-0.0047607	-0.0059204	0.0777588	-0.051239	-47.061
	-47.035	-0.16095	-0.170715	-0.273865	-0.336914	-0.303528	-47.038	-0.200073	-0.191528	-0.227112	-0.269592	-0.261597	-47.036	-0.263672	-0.336853	-0.406921	-0.509399	-0.575317	-47.035	-0.111389	-0.872864	-0.285034	-0.323242	-0.308533	-47.038	-0.0404053	-0.750916	-0.176392	-0.177368	-0.102722	-47.036	-0.103516	-0.875122	-0.284973	-0.315979	-0.284119	-47.035	-0.0136108	-0.053894	-0.022522	-0.0232544	-0.0896606	-47.038	0.00210571	-0.0047607	-0.0059204	0.0679932	-0.051239	-47.036
	-47.01	-0.16095	-0.170715	-0.273865	-0.336914	-0.303528	-47.013	-0.200073	-0.191162	-0.227112	-0.269592	-0.261597	-47.011	-0.263672	-0.336853	-0.406921	-0.509399	-0.575317	-47.01	-0.111389	-0.863892	-0.285034	-0.323242	-0.308533	-47.013	-0.0501709	-0.741516	-0.176392	-0.177368	-0.102722	-47.011	-0.103516	-0.865723	-0.284973	-0.315979	-0.284119	-47.01	-0.0136108	-0.0531006	-0.022522	-0.0232544	-0.0896606	-47.013	0.00210571	-0.0047607	-0.0059204	0.0679932	-0.051239	-47.011
	-46.985	-0.16095	-0.170715	-0.273865	-0.34668	-0.303528	-46.988	-0.200073	-0.191162	-0.227112	-0.269592	-0.261597	-46.986	-0.263672	-0.336853	-0.406921	-0.509399	-0.575317	-46.985	-0.111389	-0.863892	-0.285034	-0.333008	-0.308533	-46.988	-0.0501709	-0.74115	-0.176392	-0.177368	-0.102722	-46.986	-0.103516	-0.865723	-0.284973	-0.315979	-0.284119	-46.985	-0.0136108	-0.0558472	-0.022522	-0.0232544	-0.0896606	-46.988	0.00210571	0.00460815	-0.0059204	0.0679932	-0.0610046	-46.986
	-46.96	-0.16095	-0.170715	-0.273865	-0.34668	-0.302734	-46.963	-0.200073	-0.191162	-0.227112	-0.269592	-0.261597	-46.961	-0.263672	-0.336853	-0.406921	-0.509399	-0.584717	-46.96	-0.111389	-0.863892	-0.285034	-0.333008	-0.308533	-46.963	-0.0501709	-0.74115	-0.176392	-0.177368	-0.102722	-46.961	-0.103516	-0.865723	-0.284973	-0.315979	-0.284119	-46.96	-0.0136108	-0.0558472	-0.022522	-0.0232544	-0.0896606	-46.963	0.00210571	0.00500488	-0.0059204	0.0679932	-0.0610046	-46.961
	-46.935	-0.16095	-0.170715	-0.28363	-0.34668	-0.294556	-46.938	-0.200073	-0.191162	-0.227112	-0.269592	-0.252197	-46.936	-0.263672	-0.336853	-0.406921	-0.509399	-0.575684	-46.935	-0.111389	-0.863892	-0.284241	-0.333008	-0.308533	-46.938	-0.0501709	-0.74115	-0.176392	-0.177368	-0.102722	-46.936	-0.103516	-0.865723	-0.284607	-0.315979	-0.284119	-46.935	-0.0136108	-0.0558472	-0.022522	-0.0232544	-0.0896606	-46.938	0.00210571	0.00500488	-0.0059204	0.0679932	-0.0610046	-46.936
	-46.91	-0.16095	-0.170715	-0.28363	-0.345886	-0.302734	-46.913	-0.200073	-0.191162	-0.227112	-0.269592	-0.26123	-46.911	-0.263672	-0.336853	-0.406921	-0.509033	-0.584717	-46.91	-0.111389	-0.863892	-0.275269	-0.333008	-0.308533	-46.913	-0.0501709	-0.74115	-0.166992	-0.187134	-0.102722	-46.911	-0.103516	-0.865723	-0.275208	-0.315979	-0.284119	-46.91	-0.0136108	-0.0558472	-0.022522	-0.03302	-0.0896606	-46.913	0.00210571	0.00500488	-0.0059204	0.0679932	-0.0610046	-46.911
	-46.885	-0.160944	-0.170709	-0.283627	-0.336914	-0.294553	-46.888	-0.200073	-0.191162	-0.227112	-0.260193	-0.252197	-46.886	-0.263672	-0.336853	-0.406921	-0.499634	-0.575684	-46.885	-0.110596	-0.863892	-0.275269	-0.333008	-0.308533	-46.888	-0.0501709	-0.74115	-0.166626	-0.187134	-0.102722	-46.886	-0.103149	-0.865723	-0.275208	-0.315979	-0.284119	-46.885	-0.0136108	-0.0558472	-0.022522	-0.03302	-0.0896606	-46.888	0.00210571	0.00500488	-0.0059204	0.0679932	-0.0610046	-46.886
	-46.86	-0.151184	-0.16095	-0.273865	-0.327148	-0.293762	-46.863	-0.200073	-0.191162	-0.227112	-0.259827	-0.270996	-46.861	-0.263672	-0.336853	-0.406921	-0.499634	-0.585083	-46.86	-0.101624	-0.863892	-0.275269	-0.333008	-0.308533	-46.863	-0.0407715	-0.74115	-0.166626	-0.187134	-0.102722	-46.861	-0.09375	-0.865723	-0.275208	-0.315979	-0.284119	-46.86	-0.0136108	-0.0558472	-0.022522	-0.03302	-0.0896606	-46.863	0.00210571	0.00500488	-0.0059204	0.0679932	-0.0610046	-46.861
	-46.835	-0.160156	-0.16095	-0.273865	-0.327148	-0.292969	-46.838	-0.200073	-0.191162	-0.227112	-0.259827	-0.271362	-46.836	-0.275024	-0.336853	-0.406921	-0.499634	-0.584717	-46.835	-0.101624	-0.863892	-0.275269	-0.332214	-0.307739	-46.838	-0.0404024	-0.741147	-0.166623	-0.187134	-0.102722	-46.836	-0.09375	-0.865723	-0.275208	-0.315613	-0.283752	-46.835	-0.0136108	-0.0558472	-0.022522	-0.03302	-0.0896606	-46.838	0.00210571	0.00500488	-0.0059204	0.0679932	-0.0610046	-46.836
	-46.81	-0.151184	-0.16095	-0.273865	-0.327148	-0.283997	-46.813	-0.190674	-0.191162	-0.227112	-0.259827	-0.261963	-46.811	-0.265625	-0.336853	-0.406921	-0.499634	-0.575317	-46.81	-0.10242	-0.864691	-0.285833	-0.324036	-0.300357	-46.813	-0.0306396	-0.731387	-0.156863	-0.167969	-0.0835571	-46.811	-0.0941191	-0.866092	-0.285345	-0.30658	-0.275088	-46.81	-0.0136108	-0.0558472	-0.022522	-0.03302	-0.0896606	-46.813	0.00210571	-0.0047607	-0.0059204	0.0679932	-0.0610046	-46.811
	-46.785	-0.151184	-0.16095	-0.273865	-0.327148	-0.283997	-46.788	-0.190308	-0.191162	-0.236877	-0.259827	-0.261597	-46.786	-0.265625	-0.336853	-0.406921	-0.499634	-0.575317	-46.785	-0.111389	-0.873657	-0.2948	-0.333008	-0.318298	-46.788	-0.0400391	-0.740784	-0.16626	-0.177002	-0.10199	-46.786	-0.103516	-0.875488	-0.294739	-0.315979	-0.293884	-46.785	-0.0136108	-0.0558472	-0.022522	-0.03302	-0.0887451	-46.788	0.00210571	-0.0047607	-0.0059204	0.0679932	-0.0610046	-46.786
	-46.76	-0.151184	-0.172668	-0.273865	-0.327148	-0.283997	-46.763	-0.190308	-0.191162	-0.236877	-0.259827	-0.261597	-46.761	-0.265625	-0.336853	-0.406921	-0.499634	-0.575317	-46.76	-0.111389	-0.872864	-0.2948	-0.333008	-0.318298	-46.763	-0.0404053	-0.74115	-0.166626	-0.177368	-0.102722	-46.761	-0.103516	-0.875122	-0.294739	-0.315979	-0.293884	-46.76	-0.0136108	-0.0558472	-0.022522	-0.03302	-0.0877075	-46.763	0.00210571	-0.0047607	-0.0059204	0.0679932	-0.0497437	-46.761
	-46.735	-0.151184	-0.172668	-0.273865	-0.327148	-0.283997	-46.738	-0.190308	-0.191162	-0.236877	-0.259827	-0.261597	-46.736	-0.265625	-0.336853	-0.406921	-0.509399	-0.575317	-46.735	-0.121155	-0.863892	-0.2948	-0.333008	-0.317505	-46.738	-0.0404053	-0.73175	-0.166626	-0.177368	-0.102722	-46.736	-0.103516	-0.865723	-0.294739	-0.315979	-0.293518	-46.735	-0.0136108	-0.0558472	-0.022522	-0.03302	-0.0877075	-46.738	0.00210571	-0.0047607	-0.0176392	0.0679932	-0.0492859	-46.736
	-46.71	-0.151184	-0.172668	-0.273865	-0.327148	-0.283997	-46.713	-0.190308	-0.191162	-0.236877	-0.259827	-0.261597	-46.711	-0.265622	-0.33685	-0.416687	-0.509399	-0.575317	-46.71	-0.121155	-0.863892	-0.2948	-0.333008	-0.308533	-46.713	-0.0404053	-0.731384	-0.166626	-0.177368	-0.0933228	-46.711	-0.103516	-0.865723	-0.294739	-0.315979	-0.284119	-46.71	-0.0136108	-0.0558472	-0.022522	-0.03302	-0.0877075	-46.713	0.00210571	-0.0047607	-0.0176392	0.0679932	-0.0492859	-46.711
	-46.685	-0.151184	-0.172668	-0.273865	-0.327148	-0.283997	-46.688	-0.200073	-0.191162	-0.236877	-0.271545	-0.261597	-46.686	-0.255859	-0.327087	-0.406921	-0.499634	-0.565552	-46.685	-0.121152	-0.863886	-0.294794	-0.333008	-0.30853	-46.688	-0.0404053	-0.731384	-0.176392	-0.177368	-0.0929565	-46.686	-0.103516	-0.865723	-0.294739	-0.315979	-0.284119	-46.685	-0.0233765	-0.0558472	-0.022522	-0.03302	-0.0877075	-46.688	0.00210571	-0.0047607	-0.0176392	0.0679932	-0.0492859	-46.686
	-46.66	-0.151184	-0.172668	-0.273865	-0.327148	-0.283997	-46.663	-0.200073	-0.200928	-0.236877	-0.271545	-0.261597	-46.661	-0.255859	-0.327087	-0.406921	-0.499634	-0.565552	-46.66	-0.111392	-0.854129	-0.28504	-0.323242	-0.29877	-46.663	-0.0404053	-0.731384	-0.176392	-0.177368	-0.0929565	-46.661	-0.103516	-0.865723	-0.294739	-0.315979	-0.284119	-46.66	-0.0233765	-0.0558472	-0.0322876	-0.03302	-0.0877075	-46.663	0.00210571	-0.0047607	-0.0176392	0.0582275	-0.0492859	-46.661
	-46.635	-0.151184	-0.172668	-0.273865	-0.327148	-0.283997	-46.638	-0.200073	-0.200928	-0.236877	-0.271545	-0.261597	-46.636	-0.255859	-0.327087	-0.406921	-0.499634	-0.565552	-46.635	-0.121152	-0.863889	-0.294794	-0.333008	-0.308533	-46.638	-0.0404053	-0.731384	-0.176392	-0.177368	-0.0929565	-46.636	-0.113281	-0.865723	-0.294739	-0.315979	-0.293884	-46.635	-0.0233765	-0.0558472	-0.0322876	-0.0330203	-0.0877078	-46.638	0.00210571	-0.0047607	-0.0176392	0.0679932	-0.0590515	-46.636
	-46.61	-0.151184	-0.172668	-0.272949	-0.327148	-0.283997	-46.613	-0.200073	-0.200928	-0.236877	-0.271545	-0.261597	-46.611	-0.255859	-0.327087	-0.406433	-0.499634	-0.565552	-46.61	-0.111392	-0.854129	-0.285037	-0.323242	-0.298767	-46.613	-0.0404053	-0.731384	-0.176392	-0.177368	-0.0929565	-46.611	-0.113281	-0.865723	-0.294739	-0.315979	-0.293884	-46.61	-0.0233765	-0.0566406	-0.0330811	-0.0338135	-0.088501	-46.613	0.00210571	-0.0047607	-0.0176392	0.0679903	-0.0590544	-46.611
	-46.585	-0.151184	-0.172668	-0.262146	-0.327148	-0.283997	-46.588	-0.200073	-0.200928	-0.225647	-0.271545	-0.261597	-46.586	-0.255859	-0.327087	-0.395203	-0.499634	-0.565552	-46.585	-0.121155	-0.863889	-0.294797	-0.333008	-0.308533	-46.588	-0.0404053	-0.731384	-0.176392	-0.177368	-0.0929565	-46.586	-0.113281	-0.865723	-0.294739	-0.315979	-0.293884	-46.585	-0.0233765	-0.0656102	-0.0420532	-0.0427856	-0.0974731	-46.588	0.00210571	-0.0141296	-0.0270081	0.0488586	-0.0684204	-46.586
	-46.56	-0.151184	-0.172668	-0.262146	-0.327148	-0.283997	-46.563	-0.20007	-0.200925	-0.225159	-0.271545	-0.261597	-46.561	-0.255859	-0.327087	-0.395203	-0.499634	-0.565552	-46.56	-0.111389	-0.854126	-0.285034	-0.323242	-0.298767	-46.563	-0.0404053	-0.731384	-0.176392	-0.177368	-0.0929565	-46.561	-0.113281	-0.875488	-0.294739	-0.315979	-0.293884	-46.56	-0.0233765	-0.0656128	-0.0420532	-0.0427856	-0.0974731	-46.563	0.00210571	-0.0145264	-0.0274048	0.0484619	-0.0688171	-46.561
	-46.535	-0.151184	-0.172668	-0.262146	-0.327148	-0.283997	-46.538	-0.190308	-0.191162	-0.215393	-0.26178	-0.251831	-46.536	-0.255859	-0.327087	-0.395203	-0.499634	-0.565552	-46.535	-0.111389	-0.853333	-0.285034	-0.323242	-0.298767	-46.538	-0.0404053	-0.731384	-0.176392	-0.187134	-0.0929565	-46.536	-0.113281	-0.875122	-0.294739	-0.315979	-0.293884	-46.535	-0.0233765	-0.0753784	-0.0420532	-0.0427856	-0.0974731	-46.538	-0.0076599	-0.0145264	-0.0274048	0.0484619	-0.0688171	-46.536
	-46.51	-0.151184	-0.172668	-0.262146	-0.336914	-0.283997	-46.513	-0.190308	-0.191162	-0.215393	-0.26178	-0.251831	-46.511	-0.255859	-0.327087	-0.395203	-0.499634	-0.565552	-46.51	-0.111389	-0.854126	-0.285034	-0.333008	-0.298767	-46.513	-0.0501709	-0.721985	-0.176392	-0.187134	-0.0929565	-46.511	-0.113281	-0.865723	-0.294739	-0.315979	-0.293884	-46.51	-0.0233765	-0.0753784	-0.0420532	-0.0427856	-0.0974731	-46.513	-0.0076599	-0.0145264	-0.0274048	0.0484619	-0.0688171	-46.511
	-46.485	-0.151184	-0.171875	-0.273865	-0.336914	-0.283997	-46.488	-0.190308	-0.191162	-0.215393	-0.26178	-0.251831	-46.486	-0.255859	-0.326721	-0.395203	-0.499634	-0.565552	-46.485	-0.110474	-0.854126	-0.284241	-0.333008	-0.298767	-46.488	-0.0501709	-0.721619	-0.176392	-0.187134	-0.0929565	-46.486	-0.112793	-0.865723	-0.294373	-0.315979	-0.293884	-46.485	-0.0233765	-0.0753784	-0.0420532	-0.0427856	-0.0974731	-46.488	-0.0076599	-0.0145264	-0.0274048	0.0484653	-0.0688138	-46.486
	-46.46	-0.152103	-0.163822	-0.27478	-0.33783	-0.284912	-46.463	-0.190311	-0.181766	-0.215396	-0.26178	-0.251834	-46.461	-0.256351	-0.317813	-0.395691	-0.500122	-0.56604	-46.46	-0.0996704	-0.854126	-0.275269	-0.333008	-0.298767	-46.463	-0.0389404	-0.721619	-0.166992	-0.187134	-0.0929565	-46.461	-0.101563	-0.865723	-0.284973	-0.315979	-0.293884	-46.46	-0.0136108	-0.0656157	-0.0322876	-0.03302	-0.0877075	-46.463	0.00405884	-0.0028076	-0.015686	0.0601807	-0.0570984	-46.461
	-46.435	-0.172668	-0.174622	-0.285583	-0.348633	-0.295715	-46.438	-0.201538	-0.192627	-0.226624	-0.27301	-0.263062	-46.436	-0.267578	-0.338806	-0.406921	-0.511353	-0.577271	-46.435	-0.0996704	-0.854126	-0.275269	-0.333008	-0.298767	-46.438	-0.0384521	-0.721619	-0.166626	-0.187134	-0.102722	-46.436	-0.10156	-0.86572	-0.284967	-0.315979	-0.293881	-46.435	-0.0136108	-0.0656128	-0.0322876	-0.0322266	-0.0877075	-46.438	0.00405884	-0.0028076	-0.015686	0.0601807	-0.0570984	-46.436
	-46.41	-0.172668	-0.174622	-0.285583	-0.348633	-0.295715	-46.413	-0.202026	-0.193115	-0.238831	-0.273499	-0.26355	-46.411	-0.267578	-0.338806	-0.406921	-0.511353	-0.577271	-46.41	-0.0996704	-0.854126	-0.275269	-0.332214	-0.298767	-46.413	-0.0384493	-0.721613	-0.16662	-0.187134	-0.102719	-46.411	-0.0917969	-0.855957	-0.284973	-0.315613	-0.284119	-46.41	-0.0136108	-0.0656128	-0.0322876	-0.0232544	-0.0877075	-46.413	0.00405884	-0.0028076	-0.015686	0.0695496	-0.0570984	-46.411
	-46.385	-0.172668	-0.174622	-0.285583	-0.347717	-0.295715	-46.388	-0.202026	-0.193115	-0.238831	-0.273499	-0.26355	-46.386	-0.267578	-0.338806	-0.406921	-0.510864	-0.577271	-46.385	-0.0996704	-0.854126	-0.285034	-0.323242	-0.298767	-46.388	-0.0286865	-0.711853	-0.15686	-0.167969	-0.0929565	-46.386	-0.0917969	-0.855957	-0.284973	-0.306213	-0.284119	-46.385	-0.0136108	-0.0648193	-0.0322876	-0.0232544	-0.0877075	-46.388	0.00405884	-0.0145264	-0.015686	0.0699463	-0.0570984	-46.386
	-46.36	-0.172668	-0.174622	-0.285583	-0.336914	-0.295715	-46.363	-0.211792	-0.193115	-0.238831	-0.262268	-0.26355	-46.361	-0.267578	-0.338806	-0.406921	-0.499634	-0.577271	-46.36	-0.0996704	-0.854126	-0.285034	-0.323242	-0.298767	-46.363	-0.0286865	-0.723572	-0.15686	-0.167603	-0.0929565	-46.361	-0.0917969	-0.855957	-0.284973	-0.306213	-0.284119	-46.36	-0.0136108	-0.0558472	-0.0314941	-0.0232544	-0.0877075	-46.363	0.00405884	-0.0051575	-0.015686	0.0699463	-0.0570984	-46.361
	-46.335	-0.172668	-0.174622	-0.285583	-0.336914	-0.305481	-46.338	-0.211792	-0.193115	-0.238831	-0.271545	-0.273315	-46.336	-0.267578	-0.338806	-0.406921	-0.499634	-0.587036	-46.335	-0.0996704	-0.854126	-0.285034	-0.323242	-0.298767	-46.338	-0.0286865	-0.723572	-0.168579	-0.167603	-0.0929565	-46.336	-0.0917969	-0.855957	-0.284973	-0.306213	-0.284119	-46.335	-0.0136108	-0.0558472	-0.022522	-0.0232544	-0.0877075	-46.338	0.00405884	-0.0047607	-0.0063171	0.0699463	-0.0570984	-46.336
	-46.31	-0.172668	-0.174622	-0.285583	-0.336914	-0.305481	-46.313	-0.211792	-0.193115	-0.238831	-0.271545	-0.273315	-46.311	-0.267578	-0.338806	-0.406921	-0.499634	-0.587036	-46.31	-0.0996704	-0.853333	-0.285034	-0.323242	-0.298767	-46.313	-0.0286865	-0.723572	-0.168579	-0.167603	-0.0929565	-46.311	-0.0917969	-0.855591	-0.284973	-0.306213	-0.284119	-46.31	-0.0136108	-0.0558472	-0.022522	-0.0232544	-0.0877075	-46.313	0.00405884	-0.0047607	-0.0059204	0.0699463	-0.0570984	-46.311
	-46.285	-0.172665	-0.174619	-0.285583	-0.336914	-0.305481	-46.288	-0.211792	-0.202881	-0.238831	-0.271545	-0.273315	-46.286	-0.267578	-0.338806	-0.406921	-0.499634	-0.587036	-46.285	-0.0996704	-0.84436	-0.285034	-0.323242	-0.298767	-46.288	-0.0286865	-0.714172	-0.168579	-0.167603	-0.0929565	-46.286	-0.0917969	-0.846191	-0.284973	-0.306213	-0.284119	-46.285	-0.0136108	-0.0558472	-0.022522	-0.0232544	-0.0877075	-46.288	0.00405884	-0.0047607	-0.0059204	0.0699463	-0.0570984	-46.286
	-46.26	-0.162903	-0.174622	-0.275818	-0.327148	-0.295715	-46.263	-0.211792	-0.202881	-0.238831	-0.271545	-0.273315	-46.261	-0.267578	-0.338806	-0.406921	-0.499634	-0.587036	-46.26	-0.098877	-0.84436	-0.285034	-0.323242	-0.308533	-46.263	-0.0286865	-0.713806	-0.168579	-0.167603	-0.0929565	-46.261	-0.0914307	-0.846191	-0.284973	-0.306213	-0.284119	-46.26	-0.0136108	-0.0558472	-0.022522	-0.03302	-0.0877075	-46.263	0.00405884	-0.0047607	-0.0059204	0.0699463	-0.0570984	-46.261
	-46.235	-0.162903	-0.174622	-0.275818	-0.327148	-0.295715	-46.238	-0.211792	-0.202881	-0.238831	-0.271545	-0.273315	-46.236	-0.267578	-0.338806	-0.416687	-0.499634	-0.587036	-46.235	-0.0899048	-0.84436	-0.285034	-0.323242	-0.308533	-46.238	-0.0192871	-0.713806	-0.168579	-0.167603	-0.0929565	-46.236	-0.0820313	-0.846191	-0.284973	-0.306213	-0.284119	-46.235	-0.0136108	-0.0558472	-0.022522	-0.03302	-0.0877075	-46.238	0.00405884	-0.0047607	-0.0059204	0.0699463	-0.0570984	-46.236
	-46.21	-0.162903	-0.174622	-0.275818	-0.327148	-0.295715	-46.213	-0.211792	-0.202881	-0.238831	-0.271545	-0.273315	-46.211	-0.267578	-0.338806	-0.416687	-0.499634	-0.587036	-46.21	-0.0899048	-0.84436	-0.285034	-0.323242	-0.308533	-46.213	-0.0189209	-0.713806	-0.168579	-0.167603	-0.0929565	-46.211	-0.0820313	-0.846191	-0.284973	-0.306213	-0.284119	-46.21	-0.0136108	-0.0558472	-0.022522	-0.03302	-0.0877075	-46.213	0.00405884	-0.0047607	-0.0059204	0.0699463	-0.0570984	-46.211
	-46.185	-0.162903	-0.174622	-0.275818	-0.327148	-0.295715	-46.188	-0.211792	-0.202881	-0.238831	-0.271545	-0.273315	-46.186	-0.277344	-0.338806	-0.416687	-0.499634	-0.587036	-46.185	-0.0899048	-0.84436	-0.285034	-0.323242	-0.308533	-46.188	-0.0189209	-0.713806	-0.168579	-0.167603	-0.0929565	-46.186	-0.0820313	-0.846191	-0.284973	-0.306213	-0.284119	-46.185	-0.0233765	-0.0558472	-0.022522	-0.03302	-0.0877075	-46.188	0.00405884	-0.0047607	-0.0059204	0.0699463	-0.0688171	-46.186
	-46.16	-0.162903	-0.174622	-0.275818	-0.327148	-0.295715	-46.163	-0.211792	-0.202881	-0.238831	-0.271545	-0.273315	-46.161	-0.277344	-0.338806	-0.416687	-0.499634	-0.587036	-46.16	-0.0899048	-0.84436	-0.285034	-0.323242	-0.308533	-46.163	-0.0189209	-0.713806	-0.168579	-0.167603	-0.0929565	-46.161	-0.0820313	-0.846191	-0.284973	-0.306213	-0.284119	-46.16	-0.0233765	-0.0558472	-0.022522	-0.03302	-0.0869141	-46.163	0.00405884	-0.0047607	-0.015686	0.0699463	-0.0688171	-46.161
	-46.135	-0.161987	-0.174622	-0.275024	-0.327148	-0.295715	-46.138	-0.211792	-0.202881	-0.238831	-0.271545	-0.273315	-46.136	-0.276853	-0.338803	-0.416318	-0.499634	-0.587033	-46.135	-0.101624	-0.843567	-0.285034	-0.323242	-0.308533	-46.138	-0.0189209	-0.713806	-0.168579	-0.167603	-0.0929565	-46.136	-0.0820313	-0.845825	-0.284973	-0.306213	-0.284119	-46.135	-0.0233765	-0.0558472	-0.022522	-0.03302	-0.0779419	-46.138	0.00405884	-0.0047607	-0.015686	0.0699463	-0.0594482	-46.136
	-46.11	-0.151184	-0.174622	-0.266052	-0.327148	-0.294922	-46.113	-0.200562	-0.202881	-0.239197	-0.271545	-0.273315	-46.111	-0.255859	-0.329041	-0.397156	-0.499634	-0.576904	-46.11	-0.101624	-0.834595	-0.284241	-0.323242	-0.308533	-46.113	-0.0189209	-0.704407	-0.168579	-0.167603	-0.0929565	-46.111	-0.0820313	-0.836426	-0.284607	-0.306213	-0.284119	-46.11	-0.0233765	-0.0558472	-0.022522	-0.03302	-0.0779419	-46.113	-0.0057068	-0.0047607	-0.015686	0.0699463	-0.0590515	-46.111
	-46.085	-0.151184	-0.174622	-0.266052	-0.327148	-0.28595	-46.088	-0.20007	-0.202878	-0.238828	-0.271545	-0.263913	-46.086	-0.255859	-0.338806	-0.397156	-0.499634	-0.567505	-46.085	-0.101624	-0.834592	-0.275265	-0.323242	-0.308533	-46.088	-0.0286865	-0.704041	-0.15918	-0.167603	-0.0929565	-46.086	-0.0820313	-0.836426	-0.275208	-0.306213	-0.284119	-46.085	-0.0233765	-0.0558472	-0.022522	-0.03302	-0.0779419	-46.088	-0.0057068	-0.0047607	-0.015686	0.0699463	-0.0590515	-46.086
	-46.06	-0.151184	-0.174622	-0.266052	-0.327148	-0.28595	-46.063	-0.190308	-0.193115	-0.229065	-0.26178	-0.253784	-46.061	-0.255859	-0.338806	-0.397156	-0.499634	-0.567505	-46.06	-0.0918579	-0.824829	-0.265503	-0.313477	-0.298767	-46.063	-0.0286865	-0.704041	-0.158813	-0.167603	-0.0929565	-46.061	-0.0820313	-0.836426	-0.275208	-0.306213	-0.284119	-46.06	-0.0233765	-0.0558472	-0.022522	-0.03302	-0.0779419	-46.063	-0.0057068	-0.0047607	-0.015686	0.0699463	-0.0590515	-46.061
	-46.035	-0.151184	-0.174622	-0.266052	-0.327148	-0.28595	-46.038	-0.200073	-0.193115	-0.229065	-0.26178	-0.253784	-46.036	-0.255859	-0.338806	-0.397156	-0.499634	-0.567505	-46.035	-0.0918581	-0.824829	-0.265503	-0.323242	-0.298767	-46.038	-0.0286829	-0.704033	-0.158806	-0.167603	-0.092953	-46.036	-0.0820313	-0.836426	-0.284973	-0.306213	-0.284119	-46.035	-0.0233765	-0.0558472	-0.022522	-0.03302	-0.0877075	-46.038	-0.0057068	-0.0145264	-0.015686	0.0699463	-0.0590515	-46.036
	-46.01	-0.151184	-0.174622	-0.275818	-0.336914	-0.28595	-46.013	-0.200073	-0.193115	-0.229065	-0.26178	-0.253784	-46.011	-0.255859	-0.338806	-0.397156	-0.499634	-0.567505	-46.01	-0.092654	-0.825625	-0.266302	-0.324036	-0.299561	-46.013	-0.0169706	-0.692325	-0.1471	-0.155884	-0.0812407	-46.011	-0.0824003	-0.836795	-0.285342	-0.30658	-0.284485	-46.01	-0.0233765	-0.0558472	-0.022522	-0.03302	-0.0877075	-46.013	0.00405884	-0.0047607	-0.0059204	0.0699463	-0.0492859	-46.011
	-45.985	-0.16095	-0.174622	-0.275818	-0.336914	-0.28595	-45.988	-0.200073	-0.193115	-0.229065	-0.271545	-0.253784	-45.986	-0.255859	-0.338806	-0.397156	-0.499634	-0.567505	-45.985	-0.101624	-0.834595	-0.275269	-0.333008	-0.308533	-45.988	-0.0263672	-0.701721	-0.16626	-0.165283	-0.0906372	-45.986	-0.0917969	-0.846191	-0.294739	-0.315979	-0.293884	-45.985	-0.0233765	-0.0656128	-0.0322876	-0.03302	-0.0877075	-45.988	0.00405884	-0.0047607	-0.0059204	0.0699463	-0.0492859	-45.986
	-45.96	-0.16095	-0.174622	-0.275818	-0.336914	-0.28595	-45.963	-0.200073	-0.193115	-0.229065	-0.271545	-0.253784	-45.961	-0.255859	-0.338806	-0.397156	-0.499634	-0.567505	-45.96	-0.101624	-0.834595	-0.285034	-0.333008	-0.308533	-45.963	-0.0267334	-0.702087	-0.166626	-0.165649	-0.0910034	-45.961	-0.091794	-0.855951	-0.294733	-0.315979	-0.293881	-45.96	-0.0136108	-0.05585	-0.022522	-0.0232544	-0.0779419	-45.963	0.00405884	-0.0047607	-0.0059204	0.0699463	-0.0492859	-45.961
	-45.935	-0.16095	-0.174622	-0.275818	-0.336914	-0.28595	-45.938	-0.200073	-0.202881	-0.229065	-0.271545	-0.26355	-45.936	-0.255859	-0.338806	-0.397156	-0.499634	-0.567505	-45.935	-0.101624	-0.833801	-0.285034	-0.333008	-0.308533	-45.938	-0.0267334	-0.702087	-0.166626	-0.165649	-0.0910034	-45.936	-0.0820341	-0.845828	-0.284979	-0.306213	-0.284122	-45.935	-0.0136108	-0.0558472	-0.022522	-0.0232544	-0.0779419	-45.938	0.00405884	-0.0047607	-0.0059204	0.0699463	-0.0492859	-45.936
	-45.91	-0.16095	-0.173828	-0.275818	-0.336914	-0.28595	-45.913	-0.200073	-0.202881	-0.229065	-0.271545	-0.26355	-45.911	-0.255859	-0.33844	-0.397156	-0.499634	-0.567505	-45.91	-0.10083	-0.824829	-0.285034	-0.333008	-0.308533	-45.913	-0.0267334	-0.692688	-0.166626	-0.165649	-0.0910034	-45.911	-0.0914278	-0.846189	-0.294733	-0.315979	-0.293884	-45.91	-0.0128174	-0.0558472	-0.022522	-0.0232544	-0.0779419	-45.913	0.00405884	-0.0047607	-0.0059204	0.0699463	-0.0492859	-45.911
	-45.885	-0.16095	-0.164856	-0.275818	-0.336914	-0.295715	-45.888	-0.200073	-0.193481	-0.229065	-0.271545	-0.26355	-45.886	-0.255859	-0.329041	-0.397156	-0.499634	-0.567505	-45.885	-0.0918579	-0.824829	-0.285034	-0.333008	-0.308533	-45.888	-0.017334	-0.692322	-0.166626	-0.165649	-0.0910034	-45.886	-0.0722656	-0.836426	-0.284973	-0.306213	-0.293884	-45.885	-0.0038452	-0.0558472	-0.022522	-0.0232544	-0.0779419	-45.888	0.0134277	-0.0047607	-0.0059204	0.0699463	-0.0492859	-45.886
	-45.86	-0.16095	-0.164856	-0.275818	-0.336914	-0.295715	-45.863	-0.200073	-0.193115	-0.229065	-0.271545	-0.26355	-45.861	-0.255859	-0.329041	-0.397156	-0.499634	-0.577271	-45.86	-0.0918579	-0.824829	-0.285034	-0.332214	-0.308533	-45.863	-0.0169678	-0.692322	-0.166626	-0.165649	-0.0910034	-45.861	-0.0722656	-0.836426	-0.284973	-0.305847	-0.293884	-45.86	-0.0038452	-0.0558472	-0.022522	-0.0224609	-0.0779419	-45.863	0.0138245	-0.0047607	-0.0059204	0.0699463	-0.0492859	-45.861
	-45.835	-0.16095	-0.164856	-0.275818	-0.336914	-0.295715	-45.838	-0.200073	-0.193115	-0.229065	-0.271545	-0.26355	-45.836	-0.255859	-0.329041	-0.406921	-0.499634	-0.577271	-45.835	-0.0918579	-0.824829	-0.285034	-0.323242	-0.307739	-45.838	-0.0169678	-0.692322	-0.166626	-0.15625	-0.0910034	-45.836	-0.0722656	-0.836426	-0.284973	-0.296448	-0.293518	-45.835	-0.0038452	-0.0558472	-0.022522	-0.0134888	-0.0779419	-45.838	0.0138245	-0.0047607	-0.0059204	0.0793152	-0.0492859	-45.836
	-45.81	-0.161746	-0.165652	-0.276611	-0.336914	-0.296509	-45.813	-0.200076	-0.193118	-0.229065	-0.271545	-0.26355	-45.811	-0.256228	-0.32941	-0.407288	-0.499634	-0.577637	-45.81	-0.0918579	-0.824829	-0.285034	-0.323242	-0.298767	-45.813	-0.0169678	-0.692322	-0.166626	-0.155884	-0.081604	-45.811	-0.0722656	-0.836426	-0.284973	-0.296448	-0.284119	-45.81	-0.0038452	-0.0558472	-0.022522	-0.0134888	-0.0779419	-45.813	0.0138245	-0.0047607	-0.015686	0.0797119	-0.0492859	-45.811
	-45.785	-0.170715	-0.174622	-0.285583	-0.336914	-0.305481	-45.788	-0.209473	-0.202515	-0.238464	-0.271545	-0.272949	-45.786	-0.275391	-0.338806	-0.416687	-0.499634	-0.587036	-45.785	-0.0918579	-0.834595	-0.285034	-0.323242	-0.299561	-45.788	-0.0169678	-0.702087	-0.166626	-0.167603	-0.0812378	-45.786	-0.0722656	-0.836426	-0.284973	-0.306213	-0.284485	-45.785	-0.0038452	-0.0558472	-0.022522	-0.0134888	-0.0779419	-45.788	0.0138245	-0.0047607	-0.015686	0.0797119	-0.0492859	-45.786
	-45.76	-0.170715	-0.174622	-0.285583	-0.336914	-0.305481	-45.763	-0.209839	-0.202881	-0.238831	-0.271545	-0.273315	-45.761	-0.275391	-0.338806	-0.416687	-0.499634	-0.587036	-45.76	-0.0918579	-0.834595	-0.285034	-0.323242	-0.308533	-45.763	-0.0169678	-0.702087	-0.166626	-0.167603	-0.0906372	-45.761	-0.0722656	-0.836426	-0.284973	-0.306213	-0.293884	-45.76	-0.0038452	-0.0558472	-0.022522	-0.0134888	-0.0779419	-45.763	0.0138245	-0.0047607	-0.015686	0.0797119	-0.0492859	-45.761
	-45.735	-0.170715	-0.184387	-0.28479	-0.336914	-0.305481	-45.738	-0.209839	-0.202881	-0.248596	-0.271545	-0.273315	-45.736	-0.275391	-0.338806	-0.416321	-0.499634	-0.587036	-45.735	-0.0918579	-0.833679	-0.285034	-0.323242	-0.307739	-45.738	-0.0169678	-0.702087	-0.166626	-0.167603	-0.100769	-45.736	-0.0722656	-0.835938	-0.284973	-0.306213	-0.293518	-45.735	-0.0038452	-0.0550537	-0.022522	-0.0134888	-0.0779419	-45.738	0.00210571	-0.0047607	-0.015686	0.0797119	-0.0492859	-45.736
	-45.71	-0.170712	-0.184384	-0.275818	-0.336914	-0.304688	-45.713	-0.209839	-0.202881	-0.239197	-0.271545	-0.273315	-45.711	-0.275391	-0.338806	-0.406921	-0.499634	-0.58667	-45.71	-0.0918579	-0.822876	-0.285034	-0.323242	-0.298767	-45.713	-0.0169678	-0.690857	-0.166626	-0.167603	-0.0913696	-45.711	-0.0722656	-0.824707	-0.284973	-0.306213	-0.284119	-45.71	-0.0038452	-0.0460815	-0.022522	-0.0134888	-0.0779419	-45.713	0.00210571	0.00460815	-0.015686	0.0797119	-0.0492859	-45.711
	-45.685	-0.16095	-0.174622	-0.266052	-0.327148	-0.28595	-45.688	-0.209839	-0.202881	-0.238831	-0.271545	-0.263916	-45.686	-0.275391	-0.338806	-0.406921	-0.499634	-0.577271	-45.685	-0.0918579	-0.822876	-0.285034	-0.323242	-0.298767	-45.688	-0.0169678	-0.690369	-0.166626	-0.167603	-0.0910034	-45.686	-0.0722656	-0.824707	-0.284973	-0.306213	-0.284119	-45.685	-0.0038452	-0.0460815	-0.022522	-0.0134888	-0.0779419	-45.688	0.00210571	0.00500488	-0.015686	0.0797119	-0.0590515	-45.686
	-45.66	-0.16095	-0.174622	-0.266052	-0.327148	-0.28595	-45.663	-0.209836	-0.202878	-0.238831	-0.271545	-0.26355	-45.661	-0.275391	-0.338806	-0.406921	-0.499634	-0.577271	-45.66	-0.0918579	-0.822876	-0.285034	-0.323242	-0.298767	-45.663	-0.0169678	-0.690369	-0.166626	-0.167603	-0.0910034	-45.661	-0.0722656	-0.824707	-0.294739	-0.306213	-0.284119	-45.66	-0.0144043	-0.046875	-0.0233154	-0.0142848	-0.0779445	-45.663	0.00210571	-0.0047607	-0.015686	0.0797119	-0.0590515	-45.661
	-45.635	-0.16095	-0.174622	-0.275818	-0.327148	-0.28595	-45.638	-0.200073	-0.193115	-0.229065	-0.26178	-0.253784	-45.636	-0.275391	-0.338806	-0.406921	-0.499634	-0.577271	-45.635	-0.091855	-0.822873	-0.285028	-0.323242	-0.298767	-45.638	-0.0169678	-0.690369	-0.166626	-0.167603	-0.0910034	-45.636	-0.0722656	-0.824707	-0.294739	-0.306213	-0.284119	-45.635	-0.0233765	-0.0558472	-0.0322876	-0.0232544	-0.0787354	-45.638	-0.0072632	-0.0141296	-0.0250549	0.070343	-0.0590515	-45.636
	-45.61	-0.160156	-0.174622	-0.275818	-0.336914	-0.28595	-45.613	-0.200073	-0.193115	-0.229065	-0.271545	-0.253784	-45.611	-0.275024	-0.338806	-0.406921	-0.499634	-0.577271	-45.61	-0.0820923	-0.81311	-0.274353	-0.313477	-0.289001	-45.613	-0.0267334	-0.690369	-0.176392	-0.167603	-0.0910034	-45.611	-0.0722656	-0.824707	-0.29425	-0.306213	-0.284119	-45.61	-0.0233765	-0.0558472	-0.0322876	-0.03302	-0.0869141	-45.613	-0.0076599	-0.0145264	-0.0254517	0.0699463	-0.0684204	-45.611
	-45.585	-0.16095	-0.174622	-0.275818	-0.336914	-0.28595	-45.588	-0.190674	-0.193115	-0.229065	-0.271545	-0.253784	-45.586	-0.265625	-0.338806	-0.406921	-0.499634	-0.577271	-45.585	-0.0812988	-0.81311	-0.26355	-0.313477	-0.289001	-45.588	-0.0267334	-0.690369	-0.165161	-0.167603	-0.0910034	-45.586	-0.0718994	-0.824707	-0.28302	-0.306213	-0.284119	-45.585	-0.0233765	-0.0558472	-0.0322876	-0.03302	-0.0779419	-45.588	-0.0076599	-0.0145264	-0.0254517	0.0699463	-0.0594482	-45.586
	-45.56	-0.151184	-0.174622	-0.275818	-0.336914	-0.28595	-45.563	-0.190308	-0.193115	-0.229065	-0.271545	-0.253784	-45.561	-0.265625	-0.338806	-0.406921	-0.509399	-0.577271	-45.56	-0.0723267	-0.81311	-0.26355	-0.313477	-0.289001	-45.563	-0.017334	-0.690366	-0.16467	-0.167603	-0.0910034	-45.561	-0.0625	-0.824707	-0.28302	-0.306213	-0.284119	-45.56	-0.0233765	-0.0558472	-0.0314941	-0.03302	-0.0877075	-45.563	-0.0076599	-0.0145264	-0.0254517	0.0699463	-0.0590515	-45.561
	-45.535	-0.16095	-0.174622	-0.275818	-0.336914	-0.28595	-45.538	-0.190308	-0.193115	-0.229065	-0.271545	-0.253784	-45.536	-0.265625	-0.338806	-0.406921	-0.509399	-0.577271	-45.535	-0.0723267	-0.812317	-0.26355	-0.313477	-0.289001	-45.538	-0.0072022	-0.680603	-0.154907	-0.157837	-0.0812378	-45.536	-0.0625	-0.834106	-0.28302	-0.306213	-0.284119	-45.535	-0.0233765	-0.0558472	-0.022522	-0.0330164	-0.0877039	-45.538	0.00210571	-0.0047636	-0.0063171	0.0797119	-0.0492859	-45.536
	-45.51	-0.16095	-0.174622	-0.275818	-0.336914	-0.28595	-45.513	-0.200073	-0.202881	-0.229065	-0.271545	-0.253784	-45.511	-0.265625	-0.338806	-0.406921	-0.509399	-0.577271	-45.51	-0.0723267	-0.803345	-0.273315	-0.313477	-0.289001	-45.513	-0.0072022	-0.671204	-0.154907	-0.157837	-0.0812378	-45.511	-0.0625	-0.824707	-0.28302	-0.306213	-0.284119	-45.51	-0.0116577	-0.0441284	-0.0108032	-0.0213013	-0.0759888	-45.513	0.00210571	-0.0047607	-0.0059204	0.0797119	-0.0492859	-45.511
	-45.485	-0.16095	-0.174622	-0.275818	-0.336914	-0.28595	-45.488	-0.200073	-0.202881	-0.229065	-0.271545	-0.265503	-45.486	-0.265625	-0.338806	-0.406921	-0.509399	-0.577271	-45.485	-0.0723267	-0.803345	-0.273315	-0.313477	-0.289001	-45.488	-0.0072022	-0.670837	-0.154907	-0.157837	-0.0812378	-45.486	-0.0625	-0.824707	-0.28302	-0.306213	-0.284119	-45.485	-0.0116577	-0.0441284	-0.0205688	-0.0213013	-0.0759888	-45.488	0.00210571	-0.0047607	-0.0059204	0.0797119	-0.0492859	-45.486
	-45.46	-0.16095	-0.174622	-0.275818	-0.336121	-0.28595	-45.463	-0.200073	-0.202881	-0.229065	-0.271545	-0.265503	-45.461	-0.265625	-0.338806	-0.406921	-0.509033	-0.577271	-45.46	-0.0723267	-0.803345	-0.273315	-0.313477	-0.289001	-45.463	-0.0072022	-0.670837	-0.154907	-0.157837	-0.0812378	-45.461	-0.0742188	-0.824707	-0.28302	-0.306213	-0.284119	-45.46	-0.0116577	-0.0441284	-0.0205688	-0.0213013	-0.0759888	-45.463	0.00210571	-0.0047607	-0.0059204	0.0797119	-0.0492859	-45.461
	-45.435	-0.16095	-0.174622	-0.275818	-0.327148	-0.28595	-45.438	-0.200073	-0.202881	-0.229065	-0.262146	-0.265503	-45.436	-0.265625	-0.338806	-0.406921	-0.499634	-0.577271	-45.435	-0.0723267	-0.803345	-0.273315	-0.313477	-0.289001	-45.438	-0.0072022	-0.670837	-0.154907	-0.157837	-0.0812378	-45.436	-0.0742188	-0.824707	-0.28302	-0.306213	-0.284119	-45.435	-0.0116577	-0.0441284	-0.0205688	-0.0213013	-0.0759888	-45.438	0.00210571	-0.0047607	-0.0059204	0.0797119	-0.0492859	-45.436
	-45.41	-0.16095	-0.174622	-0.275818	-0.327148	-0.28595	-45.413	-0.200073	-0.202881	-0.229065	-0.26178	-0.265503	-45.411	-0.265625	-0.348572	-0.416687	-0.499634	-0.587036	-45.41	-0.0723269	-0.803345	-0.273316	-0.323242	-0.289002	-45.413	-0.0072022	-0.670837	-0.154907	-0.167603	-0.0812378	-45.411	-0.0742188	-0.824707	-0.28302	-0.306213	-0.284119	-45.41	-0.0116577	-0.0441284	-0.0205688	-0.0213013	-0.0759888	-45.413	0.00210571	-0.0047607	-0.0059204	0.0797119	-0.0492859	-45.411
	-45.385	-0.16095	-0.174622	-0.275818	-0.327148	-0.28595	-45.388	-0.200073	-0.202881	-0.229065	-0.26178	-0.265503	-45.386	-0.265625	-0.348572	-0.416687	-0.499634	-0.587036	-45.385	-0.0732455	-0.804264	-0.274238	-0.324158	-0.289917	-45.388	-0.0072055	-0.670841	-0.154914	-0.167603	-0.0812411	-45.386	-0.0747104	-0.825199	-0.283512	-0.306702	-0.284607	-45.385	-0.0116577	-0.0441284	-0.0205688	-0.0213013	-0.0759888	-45.388	0.00210571	-0.0047607	-0.0059204	0.0797119	-0.0492859	-45.386
	-45.36	-0.16095	-0.174622	-0.275818	-0.327148	-0.295715	-45.363	-0.200073	-0.202881	-0.229065	-0.26178	-0.265503	-45.361	-0.265625	-0.348572	-0.416687	-0.499634	-0.587036	-45.36	-0.0840454	-0.81427	-0.285034	-0.334961	-0.30072	-45.363	-0.0184329	-0.691834	-0.166138	-0.178833	-0.0924683	-45.361	-0.0859375	-0.83606	-0.294739	-0.317932	-0.295837	-45.36	-0.0116577	-0.0441284	-0.0205688	-0.0213013	-0.0759888	-45.363	0.00210571	-0.0047607	-0.0059204	0.0797119	-0.0492859	-45.361
	-45.335	-0.16095	-0.173706	-0.275818	-0.327148	-0.295715	-45.338	-0.200073	-0.202881	-0.238831	-0.26178	-0.265503	-45.336	-0.265625	-0.348083	-0.416687	-0.499634	-0.587036	-45.335	-0.0840454	-0.805298	-0.285034	-0.334961	-0.30072	-45.338	-0.0189209	-0.682922	-0.166626	-0.179321	-0.0929565	-45.336	-0.0859346	-0.826654	-0.294733	-0.317932	-0.295835	-45.335	-0.0116577	-0.0441284	-0.0205688	-0.0213013	-0.0759888	-45.338	0.00210571	-0.0047607	-0.0059204	0.0797119	-0.0492859	-45.336
	-45.31	-0.16095	-0.162903	-0.275818	-0.327148	-0.295715	-45.313	-0.200073	-0.19165	-0.238831	-0.26178	-0.265503	-45.311	-0.265625	-0.336853	-0.416687	-0.499634	-0.587036	-45.31	-0.093811	-0.805298	-0.285034	-0.334961	-0.30072	-45.313	-0.0189209	-0.682556	-0.166626	-0.179321	-0.0929565	-45.311	-0.0761719	-0.816895	-0.284973	-0.308167	-0.286072	-45.31	-0.0116577	-0.0441284	-0.0205688	-0.0213013	-0.0759888	-45.313	0.00210571	-0.0047607	-0.0059204	0.0797119	-0.0492859	-45.311
	-45.285	-0.16095	-0.162903	-0.275818	-0.327148	-0.294922	-45.288	-0.200073	-0.191162	-0.238831	-0.26178	-0.265503	-45.286	-0.275391	-0.336853	-0.416687	-0.499634	-0.58667	-45.285	-0.0930176	-0.805298	-0.285034	-0.334961	-0.30072	-45.288	-0.0189209	-0.682556	-0.176392	-0.179321	-0.102722	-45.286	-0.0758057	-0.816895	-0.284973	-0.308167	-0.295837	-45.285	-0.0116577	-0.053894	-0.0205688	-0.0213013	-0.0759888	-45.288	-0.0076599	-0.0047607	-0.015686	0.0699463	-0.0492859	-45.286
	-45.26	-0.160156	-0.162903	-0.275024	-0.327148	-0.28595	-45.263	-0.200073	-0.191162	-0.238831	-0.26178	-0.256104	-45.261	-0.275024	-0.336853	-0.416321	-0.499634	-0.577271	-45.26	-0.0840454	-0.805298	-0.285034	-0.334961	-0.30072	-45.263	-0.0095215	-0.682556	-0.176392	-0.179321	-0.102722	-45.261	-0.0664063	-0.816895	-0.284973	-0.308167	-0.295837	-45.26	-0.0116577	-0.053894	-0.0205688	-0.0213013	-0.0759888	-45.263	-0.0076599	-0.0047607	-0.015686	0.0699463	-0.0590515	-45.261
	-45.235	-0.151184	-0.162903	-0.266052	-0.327148	-0.28595	-45.238	-0.190674	-0.191162	-0.229431	-0.26178	-0.255737	-45.236	-0.265625	-0.336853	-0.406921	-0.499634	-0.577271	-45.235	-0.0840454	-0.805298	-0.285034	-0.334961	-0.30072	-45.238	-0.0091553	-0.682556	-0.176392	-0.179321	-0.102722	-45.236	-0.0664063	-0.816895	-0.284973	-0.319885	-0.295837	-45.235	-0.0116577	-0.053894	-0.0205688	-0.0213013	-0.0759888	-45.238	-0.0076599	-0.0047607	-0.015686	0.0699463	-0.0590515	-45.236
	-45.21	-0.151184	-0.172669	-0.275818	-0.327148	-0.28595	-45.213	-0.190308	-0.191162	-0.229065	-0.26178	-0.255737	-45.211	-0.265622	-0.33685	-0.406921	-0.499634	-0.577271	-45.21	-0.0840454	-0.805298	-0.285034	-0.334961	-0.30072	-45.213	-0.0091553	-0.682556	-0.176392	-0.179321	-0.102722	-45.211	-0.0664063	-0.816895	-0.296692	-0.319885	-0.295837	-45.21	-0.0116577	-0.0531006	-0.0205688	-0.0213013	-0.0759888	-45.213	-0.0076599	-0.0047607	-0.015686	0.0699463	-0.0590515	-45.211
	-45.185	-0.15198	-0.173465	-0.276611	-0.327942	-0.286743	-45.188	-0.19031	-0.191165	-0.229065	-0.271545	-0.255737	-45.186	-0.254279	-0.325507	-0.395569	-0.488281	-0.565918	-45.185	-0.0840454	-0.804504	-0.285034	-0.334167	-0.310486	-45.188	-0.0091553	-0.682556	-0.176392	-0.179321	-0.102722	-45.186	-0.0664063	-0.816528	-0.296692	-0.319519	-0.295837	-45.185	-0.0108643	-0.0449219	-0.0205688	-0.0213013	-0.0751953	-45.188	-0.0076599	-0.0051575	-0.015686	0.0699463	-0.0590515	-45.186
	-45.16	-0.170715	-0.182434	-0.285583	-0.336914	-0.295715	-45.163	-0.199707	-0.200562	-0.238464	-0.280945	-0.265137	-45.161	-0.275383	-0.346611	-0.416684	-0.509399	-0.587033	-45.16	-0.0840454	-0.795532	-0.285034	-0.325195	-0.310486	-45.163	-0.0091553	-0.673157	-0.176392	-0.169922	-0.102722	-45.161	-0.0664063	-0.807129	-0.296692	-0.31012	-0.295837	-45.16	-0.0018921	-0.0531006	-0.0205688	-0.0213013	-0.0759888	-45.163	0.0114746	-0.0043669	-0.0059204	0.0797119	-0.039917	-45.161
	-45.135	-0.170715	-0.182434	-0.285583	-0.336914	-0.295715	-45.138	-0.209839	-0.200928	-0.238831	-0.281311	-0.275269	-45.136	-0.263672	-0.3349	-0.404968	-0.497681	-0.575317	-45.135	-0.0840454	-0.795532	-0.285034	-0.325195	-0.310486	-45.138	-0.0189209	-0.672791	-0.176392	-0.169556	-0.102722	-45.136	-0.0664063	-0.807129	-0.296692	-0.31012	-0.295837	-45.135	-0.0018921	-0.0441284	-0.0205688	-0.0213013	-0.0759888	-45.138	0.0118713	0.00460815	-0.0059204	0.0797119	-0.0395203	-45.136
	-45.11	-0.170715	-0.182434	-0.285583	-0.34668	-0.295715	-45.113	-0.209839	-0.200928	-0.238831	-0.281311	-0.275269	-45.111	-0.263672	-0.3349	-0.404968	-0.497681	-0.575317	-45.11	-0.0840454	-0.805298	-0.285034	-0.325195	-0.310486	-45.113	-0.0189209	-0.672791	-0.176392	-0.169556	-0.102722	-45.111	-0.0664063	-0.807129	-0.296692	-0.31012	-0.295837	-45.11	-0.0018921	-0.0441284	-0.0205688	-0.0213013	-0.0759888	-45.113	0.0118713	0.00500488	-0.0059204	0.0797119	-0.0395203	-45.111
	-45.085	-0.170715	-0.182434	-0.285583	-0.34668	-0.295715	-45.088	-0.209836	-0.200925	-0.238828	-0.281311	-0.275266	-45.086	-0.263672	-0.3349	-0.404968	-0.497681	-0.575317	-45.085	-0.0840454	-0.805298	-0.285034	-0.325195	-0.310486	-45.088	-0.0189209	-0.672791	-0.176392	-0.169556	-0.102722	-45.086	-0.0664063	-0.807129	-0.296692	-0.31012	-0.295837	-45.085	-0.0018921	-0.0441284	-0.0205688	-0.0205078	-0.0759888	-45.088	0.0118713	0.00500488	-0.0059204	0.0797119	-0.0395203	-45.086
	-45.06	-0.170715	-0.182434	-0.285583	-0.34668	-0.295715	-45.063	-0.200073	-0.191162	-0.229065	-0.271545	-0.265503	-45.061	-0.263672	-0.3349	-0.414734	-0.507446	-0.575317	-45.06	-0.0840454	-0.805298	-0.285034	-0.325195	-0.310486	-45.063	-0.0189209	-0.672791	-0.176392	-0.169556	-0.102722	-45.061	-0.0664063	-0.807129	-0.296692	-0.31012	-0.295837	-45.06	-0.0018921	-0.0441284	-0.0205688	-0.0115356	-0.0759888	-45.063	0.0118713	0.00500488	-0.0059204	0.0890808	-0.0395203	-45.061
	-45.035	-0.170712	-0.182431	-0.285583	-0.34668	-0.295715	-45.038	-0.200073	-0.191162	-0.229065	-0.271545	-0.265503	-45.036	-0.263672	-0.344666	-0.414734	-0.507446	-0.575317	-45.035	-0.0840418	-0.805294	-0.285027	-0.325195	-0.310482	-45.038	-0.018918	-0.672785	-0.176386	-0.169556	-0.102719	-45.036	-0.0664063	-0.807129	-0.296692	-0.31012	-0.295837	-45.035	-0.0124512	-0.0449219	-0.0213623	-0.0123317	-0.0767848	-45.038	0.0118713	0.00500488	-0.0059204	0.0894775	-0.0395203	-45.036
	-45.01	-0.16095	-0.172668	-0.275818	-0.336914	-0.28595	-45.013	-0.200073	-0.200928	-0.229065	-0.271545	-0.265503	-45.011	-0.263672	-0.344666	-0.414734	-0.507446	-0.575317	-45.01	-0.0723267	-0.792786	-0.273315	-0.313477	-0.298767	-45.013	-0.0091553	-0.663025	-0.166626	-0.15979	-0.0929565	-45.011	-0.0664063	-0.806763	-0.296692	-0.31012	-0.295837	-45.01	-0.0214233	-0.053894	-0.0303345	-0.0213013	-0.0857544	-45.013	0.00250244	-0.004364	-0.0152893	0.0801086	-0.0488892	-45.011
	-44.985	-0.16095	-0.172668	-0.275818	-0.336914	-0.28595	-44.988	-0.200073	-0.200928	-0.229065	-0.271545	-0.265503	-44.986	-0.263672	-0.344666	-0.414734	-0.507446	-0.575317	-44.985	-0.0723267	-0.783813	-0.273315	-0.313477	-0.298767	-44.988	-0.0091553	-0.653625	-0.166626	-0.169556	-0.0929565	-44.986	-0.0664063	-0.797363	-0.296692	-0.31012	-0.295837	-44.985	-0.0214233	-0.053894	-0.0303345	-0.0213013	-0.0857544	-44.988	0.00210571	-0.0047607	-0.015686	0.0797119	-0.0492859	-44.986
	-44.96	-0.16095	-0.171875	-0.275818	-0.336914	-0.28595	-44.963	-0.200073	-0.200928	-0.229065	-0.271545	-0.265503	-44.961	-0.263672	-0.344299	-0.414734	-0.507446	-0.585083	-44.96	-0.0715332	-0.783813	-0.283081	-0.313477	-0.298767	-44.963	-0.0091553	-0.653259	-0.166626	-0.169556	-0.0929565	-44.961	-0.06604	-0.797363	-0.296692	-0.31012	-0.295837	-44.96	-0.0214233	-0.053894	-0.0303345	-0.0213013	-0.0857544	-44.963	0.00210571	-0.0047607	-0.015686	0.0797119	-0.0492859	-44.961
	-44.935	-0.16095	-0.162903	-0.275818	-0.336914	-0.28595	-44.938	-0.200073	-0.191528	-0.229065	-0.271545	-0.265503	-44.936	-0.263672	-0.3349	-0.414734	-0.507446	-0.585083	-44.935	-0.062561	-0.783813	-0.283081	-0.313477	-0.298767	-44.938	0.00024414	-0.653259	-0.166626	-0.169556	-0.0929565	-44.936	-0.0566406	-0.797363	-0.296692	-0.31012	-0.295837	-44.935	-0.0214233	-0.053894	-0.0303345	-0.0213013	-0.0857544	-44.938	0.00210571	-0.0047607	-0.015686	0.0797119	-0.0590515	-44.936
	-44.91	-0.16095	-0.162903	-0.275818	-0.336121	-0.295715	-44.913	-0.200073	-0.191162	-0.238831	-0.271545	-0.265503	-44.911	-0.263672	-0.3349	-0.414734	-0.50708	-0.585083	-44.91	-0.062561	-0.783813	-0.282288	-0.313477	-0.298767	-44.913	0.00061035	-0.663025	-0.166626	-0.169556	-0.0929565	-44.911	-0.0566406	-0.797363	-0.296326	-0.31012	-0.295837	-44.91	-0.0214233	-0.053894	-0.0303345	-0.0213013	-0.0857544	-44.913	0.00210571	-0.0047607	-0.015686	0.0797119	-0.0590515	-44.911
	-44.885	-0.16095	-0.162903	-0.275024	-0.327148	-0.295715	-44.888	-0.200073	-0.191162	-0.238831	-0.262146	-0.265503	-44.886	-0.263672	-0.3349	-0.414368	-0.497681	-0.585083	-44.885	-0.062561	-0.783813	-0.273315	-0.313477	-0.298767	-44.888	0.00061035	-0.663025	-0.157227	-0.169556	-0.0929565	-44.886	-0.0566406	-0.797363	-0.286926	-0.31012	-0.295837	-44.885	-0.0214233	-0.053894	-0.0303345	-0.0310669	-0.0857544	-44.888	0.00210571	-0.0047607	-0.015686	0.0797119	-0.0590515	-44.886
	-44.86	-0.16095	-0.162903	-0.266052	-0.327148	-0.295715	-44.863	-0.200073	-0.191162	-0.229431	-0.26178	-0.265503	-44.861	-0.273438	-0.3349	-0.404968	-0.497681	-0.585083	-44.86	-0.0625613	-0.783814	-0.273316	-0.313477	-0.298767	-44.863	0.00061035	-0.663025	-0.15686	-0.169556	-0.0929565	-44.861	-0.0566406	-0.797363	-0.286926	-0.31012	-0.295837	-44.86	-0.0214233	-0.053894	-0.0401001	-0.0310669	-0.0857544	-44.863	-0.0076599	-0.0047607	-0.015686	0.0797119	-0.0590515	-44.861
	-44.835	-0.16095	-0.162903	-0.266052	-0.327148	-0.295715	-44.838	-0.200073	-0.191162	-0.229065	-0.26178	-0.265503	-44.836	-0.273438	-0.3349	-0.404968	-0.497681	-0.585083	-44.835	-0.0633545	-0.783816	-0.274112	-0.324036	-0.299561	-44.838	0.00060749	-0.663028	-0.156863	-0.169556	-0.0929565	-44.836	-0.0570097	-0.809088	-0.287298	-0.310486	-0.296206	-44.835	-0.0214233	-0.053894	-0.0401001	-0.0310669	-0.0857544	-44.838	-0.0076599	-0.0047607	-0.015686	0.0797119	-0.0590515	-44.836
	-44.81	-0.160156	-0.162903	-0.275818	-0.327148	-0.295715	-44.813	-0.200073	-0.191162	-0.229065	-0.271545	-0.265503	-44.811	-0.273071	-0.3349	-0.404968	-0.497681	-0.585083	-44.81	-0.0723267	-0.783813	-0.283081	-0.333008	-0.308533	-44.813	-0.0087891	-0.663025	-0.16626	-0.178955	-0.102356	-44.811	-0.0664063	-0.809082	-0.296692	-0.319885	-0.305603	-44.81	-0.0214233	-0.053894	-0.0393066	-0.0310669	-0.0857544	-44.813	0.00210571	0.00500202	-0.015686	0.0894775	-0.0492859	-44.811
	-44.785	-0.151184	-0.162903	-0.275818	-0.327148	-0.295715	-44.788	-0.190674	-0.191162	-0.229065	-0.271545	-0.275269	-44.786	-0.263672	-0.3349	-0.404968	-0.497681	-0.585083	-44.785	-0.0723267	-0.783813	-0.283081	-0.333008	-0.308533	-44.788	-0.0091553	-0.663025	-0.176392	-0.179321	-0.102722	-44.786	-0.0664063	-0.809082	-0.296692	-0.319885	-0.305603	-44.785	-0.0116577	-0.0441284	-0.0205688	-0.0213013	-0.0759888	-44.788	0.00210571	0.00500488	-0.0063171	0.0894775	-0.0492859	-44.786
	-44.76	-0.151184	-0.162903	-0.275818	-0.327148	-0.295715	-44.763	-0.190308	-0.191162	-0.229065	-0.271545	-0.275269	-44.761	-0.263672	-0.3349	-0.404968	-0.497681	-0.585083	-44.76	-0.0723267	-0.783813	-0.283081	-0.333008	-0.308533	-44.763	-0.0091553	-0.663025	-0.176392	-0.179321	-0.102722	-44.761	-0.0664063	-0.809082	-0.296692	-0.319885	-0.305603	-44.76	-0.0116577	-0.0441284	-0.0205688	-0.0213013	-0.0759888	-44.763	0.00210571	0.00500488	-0.0059204	0.0894775	-0.0492859	-44.761
	-44.735	-0.16095	-0.172668	-0.275818	-0.327148	-0.294922	-44.738	-0.190308	-0.191162	-0.229065	-0.271545	-0.275269	-44.736	-0.263672	-0.3349	-0.404968	-0.497681	-0.584717	-44.735	-0.0723267	-0.783813	-0.283081	-0.333008	-0.308533	-44.738	-0.0091553	-0.663025	-0.176392	-0.179321	-0.102722	-44.736	-0.0664063	-0.809082	-0.296692	-0.319885	-0.305603	-44.735	-0.0116577	-0.053894	-0.0205688	-0.0213013	-0.0759888	-44.738	0.00210571	0.00500488	-0.0059204	0.0894775	-0.0492859	-44.736
	-44.71	-0.16095	-0.172668	-0.275818	-0.327148	-0.28595	-44.713	-0.190308	-0.191162	-0.229065	-0.271545	-0.265869	-44.711	-0.263672	-0.3349	-0.404968	-0.497681	-0.575317	-44.71	-0.0820923	-0.783813	-0.283081	-0.333008	-0.308533	-44.713	-0.0091553	-0.663025	-0.176392	-0.179321	-0.102722	-44.711	-0.0664063	-0.809082	-0.296692	-0.319885	-0.305603	-44.71	-0.0116577	-0.053894	-0.0205688	-0.0213013	-0.0849609	-44.713	0.00210571	0.00500488	-0.0059204	0.0894775	-0.0492859	-44.711
	-44.685	-0.16095	-0.172668	-0.275818	-0.327148	-0.28595	-44.688	-0.190308	-0.191162	-0.229065	-0.271545	-0.265503	-44.686	-0.263672	-0.3349	-0.404968	-0.497681	-0.575317	-44.685	-0.0820923	-0.783813	-0.283081	-0.333008	-0.308533	-44.688	-0.020874	-0.663025	-0.176392	-0.179321	-0.102722	-44.686	-0.0664034	-0.809079	-0.306452	-0.319885	-0.315366	-44.685	-0.0116577	-0.053894	-0.0205688	-0.0213013	-0.0759888	-44.688	0.00210571	-0.0047607	-0.0059204	0.0894775	-0.039917	-44.686
	-44.66	-0.16095	-0.172668	-0.275818	-0.336914	-0.28595	-44.663	-0.202026	-0.202881	-0.229065	-0.271545	-0.265503	-44.661	-0.263672	-0.3349	-0.416687	-0.497681	-0.575317	-44.66	-0.0820923	-0.78302	-0.283081	-0.333008	-0.308533	-44.663	-0.020874	-0.663025	-0.176392	-0.179321	-0.102722	-44.661	-0.0566406	-0.79895	-0.296692	-0.31012	-0.305603	-44.66	-0.0116577	-0.053894	-0.0205688	-0.0213013	-0.0759888	-44.663	0.00210571	-0.0047607	-0.0059204	0.0894775	-0.0395203	-44.661
	-44.635	-0.16095	-0.172668	-0.275818	-0.336914	-0.28595	-44.638	-0.202026	-0.202881	-0.229065	-0.271545	-0.265503	-44.636	-0.263672	-0.3349	-0.416687	-0.497681	-0.575317	-44.635	-0.0820923	-0.774048	-0.283081	-0.333008	-0.308533	-44.638	-0.0208712	-0.653623	-0.176386	-0.179321	-0.102719	-44.636	-0.0566406	-0.789551	-0.296692	-0.31012	-0.305603	-44.635	-0.0116577	-0.053894	-0.0205688	-0.0213013	-0.0759888	-44.638	0.00210571	-0.0047607	-0.0059204	0.0894775	-0.0395203	-44.636
	-44.61	-0.16095	-0.172668	-0.275818	-0.336121	-0.28595	-44.613	-0.202026	-0.202881	-0.229065	-0.271545	-0.265503	-44.611	-0.263669	-0.344663	-0.416687	-0.50708	-0.575317	-44.61	-0.0820923	-0.774048	-0.283081	-0.333008	-0.308533	-44.613	-0.0111084	-0.643494	-0.166626	-0.169556	-0.0929565	-44.611	-0.0566406	-0.789551	-0.296692	-0.31012	-0.305603	-44.61	-0.0116577	-0.053894	-0.0205688	-0.0213013	-0.0759888	-44.613	0.00210571	-0.0047607	-0.0059204	0.0894775	-0.0395203	-44.611
	-44.585	-0.16095	-0.172668	-0.275818	-0.327148	-0.28595	-44.588	-0.202026	-0.202881	-0.238831	-0.262146	-0.265503	-44.586	-0.253909	-0.334903	-0.406921	-0.487915	-0.565552	-44.585	-0.0820923	-0.774048	-0.283081	-0.332214	-0.308533	-44.588	-0.0111084	-0.643494	-0.166626	-0.179321	-0.0929565	-44.586	-0.0664063	-0.789551	-0.296692	-0.309753	-0.305603	-44.585	-0.0108643	-0.0531006	-0.0205688	-0.0213013	-0.0759888	-44.588	0.00210571	-0.0047607	-0.0059204	0.0894775	-0.0395203	-44.586
	-44.56	-0.16095	-0.172668	-0.275818	-0.327148	-0.295715	-44.563	-0.202026	-0.202881	-0.238831	-0.26178	-0.265503	-44.561	-0.263669	-0.344663	-0.416687	-0.497681	-0.575317	-44.56	-0.0820923	-0.774048	-0.283081	-0.323242	-0.308533	-44.563	-0.0111084	-0.643494	-0.166626	-0.169922	-0.0929565	-44.561	-0.0664063	-0.789551	-0.296692	-0.300354	-0.305603	-44.56	-0.0018921	-0.0441284	-0.0205688	-0.0213013	-0.0759888	-44.563	0.0114746	0.00460815	-0.0059204	0.0894775	-0.0395203	-44.561
	-44.535	-0.16095	-0.171875	-0.275818	-0.327148	-0.295715	-44.538	-0.202026	-0.202881	-0.238831	-0.26178	-0.265503	-44.536	-0.253906	-0.334534	-0.406921	-0.487915	-0.575317	-44.535	-0.0812988	-0.774048	-0.283081	-0.323242	-0.308533	-44.538	-0.0111084	-0.643494	-0.166626	-0.169556	-0.0929565	-44.536	-0.06604	-0.789551	-0.296692	-0.300354	-0.305603	-44.535	-0.0116577	-0.0441284	-0.0205688	-0.0213013	-0.0759888	-44.538	0.0118713	0.00500488	-0.0059204	0.0894775	-0.0395203	-44.536
	-44.51	-0.16095	-0.162903	-0.275818	-0.327148	-0.295715	-44.513	-0.202026	-0.193481	-0.238831	-0.26178	-0.265503	-44.511	-0.253906	-0.325134	-0.406921	-0.487915	-0.575317	-44.51	-0.0723267	-0.774048	-0.283081	-0.323242	-0.308533	-44.513	-0.001709	-0.643494	-0.166626	-0.169556	-0.102722	-44.511	-0.0566406	-0.789551	-0.296692	-0.300354	-0.305603	-44.51	-0.0116577	-0.0441284	-0.0205688	-0.0213013	-0.0759888	-44.513	0.0118713	0.00500488	-0.0059204	0.0894775	-0.0395203	-44.511
	-44.485	-0.16095	-0.162903	-0.275818	-0.327148	-0.295715	-44.488	-0.202026	-0.193115	-0.238831	-0.26178	-0.265503	-44.486	-0.253906	-0.325134	-0.406921	-0.487915	-0.575317	-44.485	-0.0723267	-0.773254	-0.283081	-0.323242	-0.307739	-44.488	-0.0013428	-0.643494	-0.166626	-0.169556	-0.102722	-44.486	-0.0566406	-0.789185	-0.296692	-0.300354	-0.305237	-44.485	-0.0116577	-0.0441284	-0.0205688	-0.0213013	-0.0759888	-44.488	0.0118713	0.00500488	-0.0059204	0.0894775	-0.0395203	-44.486
	-44.46	-0.16095	-0.162903	-0.275024	-0.327148	-0.295715	-44.463	-0.202024	-0.193112	-0.238828	-0.26178	-0.275266	-44.461	-0.253906	-0.325134	-0.406555	-0.487915	-0.575317	-44.46	-0.0723267	-0.764279	-0.283078	-0.323242	-0.298767	-44.463	-0.0013428	-0.634094	-0.166626	-0.169556	-0.0933228	-44.461	-0.0566406	-0.779785	-0.296692	-0.300354	-0.295837	-44.46	-0.0124512	-0.0449216	-0.0213623	-0.0220947	-0.0767822	-44.463	0.0118713	0.00500488	-0.0059204	0.0894775	-0.0395203	-44.461
	-44.435	-0.16095	-0.162903	-0.266052	-0.327148	-0.295715	-44.438	-0.192261	-0.18335	-0.219666	-0.252014	-0.265503	-44.436	-0.253906	-0.325134	-0.397156	-0.487915	-0.575317	-44.435	-0.0625639	-0.754523	-0.272528	-0.313477	-0.29877	-44.438	-0.0013428	-0.633728	-0.166626	-0.169556	-0.0929565	-44.436	-0.0566406	-0.779785	-0.296326	-0.300354	-0.295837	-44.435	-0.0214233	-0.0538914	-0.0303345	-0.0310669	-0.0857544	-44.438	0.00250244	-0.0043612	-0.0152893	0.0801086	-0.0488892	-44.436
	-44.41	-0.160947	-0.1629	-0.266052	-0.327148	-0.295715	-44.413	-0.192261	-0.18335	-0.219299	-0.252014	-0.265503	-44.411	-0.253906	-0.325134	-0.397156	-0.487915	-0.575317	-44.41	-0.0723238	-0.774045	-0.273309	-0.323242	-0.30853	-44.413	-0.0013428	-0.643494	-0.166992	-0.169556	-0.0929565	-44.411	-0.0566406	-0.779785	-0.286926	-0.300354	-0.295837	-44.41	-0.0214233	-0.053894	-0.0303345	-0.0310669	-0.0857544	-44.413	0.00210571	-0.0047607	-0.0254517	0.0797119	-0.0492859	-44.411
	-44.385	-0.151184	-0.153137	-0.266052	-0.317383	-0.28595	-44.388	-0.192261	-0.18335	-0.219299	-0.26178	-0.265503	-44.386	-0.263672	-0.325134	-0.397156	-0.487915	-0.575317	-44.385	-0.062561	-0.764282	-0.273315	-0.313477	-0.298767	-44.388	-0.0013428	-0.643494	-0.166626	-0.169556	-0.0929565	-44.386	-0.0566406	-0.779785	-0.286926	-0.300354	-0.295837	-44.385	-0.0214233	-0.053894	-0.0303345	-0.0310669	-0.0857544	-44.388	0.00210571	-0.0047607	-0.0254517	0.0797119	-0.0590515	-44.386
	-44.36	-0.150391	-0.153137	-0.266052	-0.317383	-0.28595	-44.363	-0.192261	-0.18335	-0.219299	-0.26178	-0.265503	-44.361	-0.263306	-0.325134	-0.397156	-0.487915	-0.575317	-44.36	-0.0625613	-0.764282	-0.273316	-0.323242	-0.298767	-44.363	-0.0013428	-0.643494	-0.166626	-0.169556	-0.0929565	-44.361	-0.0566406	-0.779785	-0.286926	-0.300354	-0.295837	-44.36	-0.0214233	-0.053894	-0.0303345	-0.0310669	-0.0857544	-44.363	0.00210571	-0.0047607	-0.0254517	0.0797119	-0.0590515	-44.361
	-44.335	-0.141419	-0.153137	-0.266052	-0.317383	-0.285156	-44.338	-0.182861	-0.18335	-0.219299	-0.26178	-0.265503	-44.336	-0.253906	-0.325134	-0.397156	-0.487915	-0.574951	-44.335	-0.0633545	-0.765078	-0.274112	-0.324036	-0.299561	-44.338	-0.0013456	-0.643497	-0.166629	-0.169556	-0.0929565	-44.336	-0.0570097	-0.780157	-0.287298	-0.30072	-0.296206	-44.335	-0.0214233	-0.053894	-0.0303345	-0.0310669	-0.0857544	-44.338	0.00210571	-0.0145264	-0.0254517	0.0797119	-0.0590515	-44.336
	-44.31	-0.142215	-0.153933	-0.266846	-0.318176	-0.276978	-44.313	-0.182498	-0.183352	-0.219299	-0.26178	-0.256104	-44.311	-0.254275	-0.325503	-0.397522	-0.488281	-0.565918	-44.31	-0.0723267	-0.773254	-0.283081	-0.333008	-0.308533	-44.313	-0.0205078	-0.652893	-0.176025	-0.178955	-0.102356	-44.311	-0.0664063	-0.789185	-0.296692	-0.31012	-0.305603	-44.31	-0.0214233	-0.053894	-0.0303345	-0.0310669	-0.0857544	-44.313	0.00210571	-0.0047636	-0.015686	0.0894775	-0.0492859	-44.311
	-44.285	-0.151184	-0.162903	-0.275818	-0.327148	-0.28595	-44.288	-0.191895	-0.192749	-0.238464	-0.271179	-0.265137	-44.286	-0.263672	-0.3349	-0.406921	-0.497681	-0.575317	-44.285	-0.0723267	-0.764282	-0.283081	-0.333008	-0.308533	-44.288	-0.020874	-0.64386	-0.176392	-0.179321	-0.102722	-44.286	-0.0664063	-0.779785	-0.296692	-0.31012	-0.305603	-44.285	-0.0214233	-0.053894	-0.0401001	-0.0310669	-0.0857544	-44.288	0.00210571	-0.0047607	-0.015686	0.0797119	-0.0492859	-44.286
	-44.26	-0.162903	-0.162903	-0.275818	-0.327148	-0.28595	-44.263	-0.202026	-0.202881	-0.238831	-0.271545	-0.265503	-44.261	-0.263672	-0.3349	-0.406921	-0.497681	-0.575317	-44.26	-0.0723267	-0.764282	-0.283081	-0.333008	-0.308533	-44.263	-0.020874	-0.643494	-0.176392	-0.179321	-0.102722	-44.261	-0.0664063	-0.779785	-0.296692	-0.31012	-0.305603	-44.26	-0.0214233	-0.053894	-0.0401001	-0.0310669	-0.0849609	-44.263	-0.0076599	-0.0145264	-0.0254517	0.0699492	-0.0590487	-44.261
	-44.235	-0.162903	-0.162903	-0.275818	-0.327148	-0.28595	-44.238	-0.202026	-0.202881	-0.238831	-0.271545	-0.265503	-44.236	-0.263672	-0.3349	-0.406921	-0.497681	-0.575317	-44.235	-0.0715332	-0.764282	-0.283081	-0.333008	-0.308533	-44.238	-0.020874	-0.643494	-0.176392	-0.179321	-0.102722	-44.236	-0.06604	-0.779785	-0.296692	-0.31012	-0.305603	-44.235	-0.0214233	-0.053894	-0.0401001	-0.0310669	-0.0759888	-44.238	0.00210571	-0.0047607	-0.015686	0.0797119	-0.039917	-44.236
	-44.21	-0.162903	-0.162903	-0.275818	-0.327148	-0.28595	-44.213	-0.202026	-0.202881	-0.238831	-0.271545	-0.265503	-44.211	-0.263672	-0.3349	-0.406921	-0.497681	-0.575317	-44.21	-0.062561	-0.764282	-0.283081	-0.333008	-0.308533	-44.213	-0.0114746	-0.643494	-0.176392	-0.179321	-0.102722	-44.211	-0.0566406	-0.779785	-0.306458	-0.31012	-0.305603	-44.21	-0.0214233	-0.0636597	-0.0401001	-0.0310669	-0.0759888	-44.213	0.00210571	-0.0047607	-0.015686	0.0797119	-0.0395203	-44.211
	-44.185	-0.162903	-0.162903	-0.275818	-0.327148	-0.28595	-44.188	-0.202026	-0.202881	-0.238831	-0.271545	-0.265503	-44.186	-0.263672	-0.3349	-0.406921	-0.497681	-0.575317	-44.185	-0.062561	-0.764282	-0.283081	-0.333008	-0.308533	-44.188	-0.0111084	-0.643491	-0.176389	-0.179321	-0.102722	-44.186	-0.0566406	-0.779785	-0.306458	-0.31012	-0.305603	-44.185	-0.0116577	-0.0538969	-0.0303345	-0.0213013	-0.0759888	-44.188	0.00210571	-0.0047607	-0.015686	0.0797119	-0.0395203	-44.186
	-44.16	-0.162903	-0.162903	-0.275818	-0.327148	-0.28595	-44.163	-0.202026	-0.202881	-0.238831	-0.271545	-0.265503	-44.161	-0.263672	-0.3349	-0.416687	-0.497681	-0.575317	-44.16	-0.062561	-0.764282	-0.283081	-0.333008	-0.308533	-44.163	-0.0013428	-0.633728	-0.166626	-0.169556	-0.0929565	-44.161	-0.0566406	-0.779785	-0.306458	-0.31012	-0.305603	-44.16	-0.0116577	-0.053894	-0.029541	-0.0310669	-0.0759888	-44.163	0.00210571	-0.0047607	-0.015686	0.0797119	-0.0395203	-44.161
	-44.135	-0.162903	-0.172668	-0.275818	-0.327148	-0.28595	-44.138	-0.202026	-0.202881	-0.238831	-0.271545	-0.275269	-44.136	-0.263672	-0.3349	-0.416687	-0.497681	-0.575317	-44.135	-0.062561	-0.764282	-0.283081	-0.333008	-0.308533	-44.138	-0.0013428	-0.633728	-0.166626	-0.169556	-0.0929565	-44.136	-0.0566406	-0.779785	-0.306458	-0.31012	-0.305603	-44.135	-0.0116577	-0.053894	-0.0205688	-0.0310669	-0.0759888	-44.138	0.00210571	-0.0047607	-0.0063171	0.0797119	-0.0395203	-44.136
	-44.11	-0.162903	-0.172668	-0.275818	-0.336914	-0.28595	-44.113	-0.202026	-0.202881	-0.238831	-0.271545	-0.275269	-44.111	-0.263672	-0.3349	-0.416687	-0.497681	-0.575317	-44.11	-0.0723267	-0.763367	-0.283081	-0.333008	-0.308533	-44.113	-0.0013428	-0.633728	-0.166626	-0.169556	-0.0929565	-44.111	-0.0664063	-0.779297	-0.306458	-0.31012	-0.305603	-44.11	-0.0116577	-0.053894	-0.0205688	-0.0310669	-0.0759888	-44.113	0.00210571	-0.0047607	-0.0059204	0.0797119	-0.0395203	-44.111
	-44.085	-0.162903	-0.172668	-0.275818	-0.336914	-0.28595	-44.088	-0.202026	-0.202881	-0.238831	-0.271545	-0.275269	-44.086	-0.263672	-0.3349	-0.416687	-0.497681	-0.575317	-44.085	-0.0723267	-0.752563	-0.283081	-0.333008	-0.308533	-44.088	-0.0013428	-0.622498	-0.166626	-0.169556	-0.0929565	-44.086	-0.0664063	-0.768066	-0.306458	-0.319885	-0.305603	-44.085	-0.0116577	-0.053894	-0.0205688	-0.0310669	-0.0759888	-44.088	0.00210571	-0.0047607	-0.0059204	0.0797119	-0.0395203	-44.086
	-44.06	-0.162903	-0.172668	-0.28479	-0.336914	-0.28595	-44.063	-0.202026	-0.202881	-0.238831	-0.271545	-0.275269	-44.061	-0.263672	-0.344666	-0.416321	-0.497681	-0.575317	-44.06	-0.0723267	-0.752563	-0.283081	-0.333008	-0.308533	-44.063	-0.0013428	-0.622009	-0.166626	-0.169556	-0.0929565	-44.061	-0.0664063	-0.768066	-0.306458	-0.319885	-0.305603	-44.06	-0.0116577	-0.053894	-0.0205688	-0.0310669	-0.0759888	-44.063	0.00210571	-0.0047607	-0.0059204	0.0797119	-0.0395203	-44.061
	-44.035	-0.162903	-0.172668	-0.275818	-0.336914	-0.297668	-44.038	-0.202026	-0.202881	-0.229431	-0.281311	-0.275269	-44.036	-0.263672	-0.344666	-0.406921	-0.497681	-0.575317	-44.035	-0.0723267	-0.752563	-0.283081	-0.333008	-0.308533	-44.038	-0.0013428	-0.622009	-0.166626	-0.179321	-0.0929565	-44.036	-0.0664029	-0.768063	-0.30645	-0.319885	-0.315369	-44.035	-0.0116577	-0.053894	-0.0205688	-0.0310669	-0.0759888	-44.038	0.00210571	-0.0047607	-0.0059204	0.0797119	-0.0395203	-44.036
	-44.01	-0.162903	-0.172668	-0.275818	-0.336914	-0.297668	-44.013	-0.202026	-0.202881	-0.229065	-0.281311	-0.275269	-44.011	-0.263672	-0.344666	-0.406921	-0.509399	-0.575317	-44.01	-0.0723267	-0.752563	-0.283081	-0.333008	-0.308533	-44.013	-0.0013428	-0.622009	-0.166626	-0.179321	-0.0929565	-44.011	-0.0546875	-0.756348	-0.294739	-0.308167	-0.30365	-44.01	-0.0116577	-0.053894	-0.0205688	-0.0310669	-0.0759888	-44.013	0.00210571	-0.0047607	-0.0059204	0.0797119	-0.0395203	-44.011
	-43.985	-0.162903	-0.172668	-0.275818	-0.336121	-0.297668	-43.988	-0.202026	-0.202881	-0.229065	-0.281311	-0.275269	-43.986	-0.263672	-0.344666	-0.406921	-0.509033	-0.575317	-43.985	-0.0723267	-0.752563	-0.283081	-0.332214	-0.308533	-43.988	-0.0013428	-0.622009	-0.176392	-0.179321	-0.0929565	-43.986	-0.0546875	-0.766113	-0.294739	-0.3078	-0.30365	-43.985	-0.0116577	-0.053894	-0.0205688	-0.0310669	-0.0759888	-43.988	0.00210571	-0.0047607	-0.0059204	0.0797119	-0.0395203	-43.986
	-43.96	-0.162903	-0.172668	-0.275818	-0.327148	-0.297668	-43.963	-0.202026	-0.202881	-0.229065	-0.271912	-0.275269	-43.961	-0.263672	-0.344666	-0.406921	-0.499634	-0.587036	-43.96	-0.0714111	-0.752563	-0.283081	-0.323242	-0.308533	-43.963	-0.0013428	-0.622009	-0.176392	-0.169922	-0.0929565	-43.961	-0.0541992	-0.766113	-0.294739	-0.298401	-0.30365	-43.96	-0.0116577	-0.053894	-0.0205688	-0.0310669	-0.0759888	-43.963	0.00210571	-0.0047607	-0.0059204	0.0797119	-0.0492859	-43.961
	-43.935	-0.162903	-0.172668	-0.275818	-0.327148	-0.297668	-43.938	-0.202026	-0.202881	-0.229065	-0.271545	-0.275269	-43.936	-0.263672	-0.344666	-0.406921	-0.499634	-0.587036	-43.935	-0.0606079	-0.75177	-0.283081	-0.323242	-0.308533	-43.938	0.0098877	-0.622009	-0.176392	-0.169556	-0.0929565	-43.936	-0.0429688	-0.765747	-0.294739	-0.298401	-0.30365	-43.935	-0.0116577	-0.053894	-0.0205688	-0.0310669	-0.0759888	-43.938	0.00210571	-0.0047607	-0.0059204	0.0797119	-0.0492859	-43.936
	-43.91	-0.162109	-0.172668	-0.275818	-0.327148	-0.297668	-43.913	-0.202026	-0.212646	-0.229065	-0.271545	-0.275269	-43.911	-0.2633	-0.34466	-0.406919	-0.499634	-0.587033	-43.91	-0.0606079	-0.742798	-0.283081	-0.323242	-0.308533	-43.913	0.010376	-0.61261	-0.176392	-0.169556	-0.0929565	-43.911	-0.0429688	-0.756348	-0.294739	-0.298401	-0.30365	-43.91	-0.0116577	-0.053894	-0.0205688	-0.0310669	-0.0759888	-43.913	0.00210571	-0.0047607	-0.015686	0.0797119	-0.0492859	-43.911
	-43.885	-0.162903	-0.171875	-0.275818	-0.327148	-0.297668	-43.888	-0.192627	-0.212646	-0.238831	-0.271545	-0.275269	-43.886	-0.244141	-0.334534	-0.397156	-0.489868	-0.577271	-43.885	-0.060605	-0.742795	-0.282282	-0.323242	-0.308533	-43.888	0.010376	-0.612244	-0.176392	-0.169556	-0.102722	-43.886	-0.0429688	-0.756348	-0.294373	-0.298401	-0.30365	-43.885	-0.0116577	-0.053894	-0.0205688	-0.0310669	-0.0759888	-43.888	0.0118713	0.00500488	-0.0059204	0.0894775	-0.0395203	-43.886
	-43.86	-0.162903	-0.163696	-0.275818	-0.327148	-0.297668	-43.863	-0.202026	-0.203247	-0.238831	-0.271545	-0.275269	-43.861	-0.253906	-0.3255	-0.397156	-0.489868	-0.577271	-43.86	-0.0508423	-0.742798	-0.26355	-0.325195	-0.298767	-43.863	0.00061035	-0.622009	-0.166992	-0.169556	-0.102722	-43.861	-0.0429688	-0.756348	-0.284973	-0.298401	-0.30365	-43.86	-0.0108643	-0.053894	-0.0205688	-0.0310669	-0.0759888	-43.863	0.0118713	-0.0047607	-0.0059204	0.0894775	-0.0395203	-43.861
	-43.835	-0.162903	-0.172668	-0.275818	-0.327148	-0.297668	-43.838	-0.202024	-0.212277	-0.238828	-0.271545	-0.275266	-43.836	-0.253906	-0.3349	-0.397156	-0.489868	-0.577271	-43.835	-0.0508423	-0.742798	-0.26355	-0.325195	-0.298767	-43.838	0.00061035	-0.622009	-0.166626	-0.169556	-0.102722	-43.836	-0.0429688	-0.756348	-0.284973	-0.298401	-0.30365	-43.835	-0.0018921	-0.053894	-0.0205688	-0.0310669	-0.0751953	-43.838	0.0114746	-0.0047607	-0.0059204	0.0797119	-0.0395203	-43.836
	-43.81	-0.1629	-0.172665	-0.275818	-0.327148	-0.297668	-43.813	-0.192261	-0.202881	-0.229065	-0.26178	-0.265503	-43.811	-0.253906	-0.3349	-0.397156	-0.489868	-0.577271	-43.81	-0.0516384	-0.743597	-0.264349	-0.325989	-0.299563	-43.813	0.00061035	-0.622012	-0.166629	-0.169556	-0.102722	-43.811	-0.0433378	-0.756717	-0.285345	-0.298767	-0.304019	-43.81	-0.0018921	-0.0531006	-0.0205688	-0.0310669	-0.0662231	-43.813	0.0118713	-0.0047607	-0.0059204	0.0797119	-0.0301514	-43.811
	-43.785	-0.153137	-0.162903	-0.266052	-0.317383	-0.287903	-43.788	-0.192261	-0.202881	-0.229065	-0.26178	-0.265503	-43.786	-0.253906	-0.3349	-0.406921	-0.489868	-0.577271	-43.785	-0.0606079	-0.752563	-0.273315	-0.334961	-0.308533	-43.788	-0.0087891	-0.631409	-0.176026	-0.178955	-0.112122	-43.786	-0.0527344	-0.766113	-0.294739	-0.308167	-0.313416	-43.785	-0.0018921	-0.0441284	-0.0205688	-0.0310669	-0.0662231	-43.788	0.0118713	0.00460815	-0.0059204	0.0797119	-0.0297546	-43.786
	-43.76	-0.153137	-0.162903	-0.265259	-0.317383	-0.287903	-43.763	-0.192261	-0.202881	-0.229065	-0.26178	-0.265503	-43.761	-0.253906	-0.3349	-0.406555	-0.489868	-0.577271	-43.76	-0.0606079	-0.75177	-0.273315	-0.334961	-0.308533	-43.763	-0.0091524	-0.631772	-0.176386	-0.179321	-0.112485	-43.761	-0.0527344	-0.765747	-0.294739	-0.308167	-0.313416	-43.76	-0.0018921	-0.0441284	-0.0205688	-0.0310669	-0.0662231	-43.763	0.0118713	0.00500488	-0.0059204	0.0797119	-0.0297546	-43.761
	-43.735	-0.153137	-0.162903	-0.256287	-0.317383	-0.287903	-43.738	-0.192261	-0.202881	-0.219666	-0.26178	-0.265503	-43.736	-0.253906	-0.3349	-0.397156	-0.489868	-0.577271	-43.735	-0.0606079	-0.742798	-0.273315	-0.334961	-0.308533	-43.738	0.00061035	-0.61261	-0.166626	-0.169556	-0.102722	-43.736	-0.0527344	-0.756348	-0.294739	-0.308167	-0.313416	-43.735	-0.0018921	-0.0441284	-0.0205688	-0.0310669	-0.0662231	-43.738	0.0118713	0.00500488	-0.0059204	0.0797119	-0.0297546	-43.736
	-43.71	-0.153137	-0.162109	-0.256287	-0.317383	-0.287903	-43.713	-0.192261	-0.202881	-0.219299	-0.26178	-0.275269	-43.711	-0.253906	-0.334534	-0.397156	-0.489868	-0.577271	-43.71	-0.0606079	-0.742798	-0.273315	-0.334961	-0.308533	-43.713	0.00061035	-0.612244	-0.166626	-0.169556	-0.102722	-43.711	-0.0527344	-0.756348	-0.294739	-0.308167	-0.313416	-43.71	-0.0018921	-0.0441284	-0.0205688	-0.0310669	-0.0662231	-43.713	0.0118713	0.00500488	-0.0059204	0.0797119	-0.0297546	-43.711
	-43.685	-0.153137	-0.153137	-0.256287	-0.317383	-0.287903	-43.688	-0.192261	-0.193481	-0.219299	-0.26178	-0.275269	-43.686	-0.253906	-0.325134	-0.397156	-0.489868	-0.577271	-43.685	-0.0606079	-0.742798	-0.273315	-0.334961	-0.308533	-43.688	0.00061035	-0.612244	-0.166626	-0.169556	-0.102722	-43.686	-0.0527344	-0.756348	-0.304504	-0.308167	-0.313416	-43.685	-0.0018921	-0.053894	-0.0322876	-0.0310669	-0.0662231	-43.688	0.0118713	0.00500488	-0.0059204	0.0797119	-0.0297546	-43.686
	-43.66	-0.153137	-0.153137	-0.256287	-0.317383	-0.287903	-43.663	-0.192261	-0.193115	-0.219299	-0.26178	-0.275269	-43.661	-0.253906	-0.325134	-0.397156	-0.489868	-0.577271	-43.66	-0.0606079	-0.742798	-0.283081	-0.334961	-0.307739	-43.663	0.00061035	-0.612244	-0.166626	-0.169556	-0.102722	-43.661	-0.0527344	-0.756348	-0.304504	-0.308167	-0.313049	-43.66	-0.0018921	-0.053894	-0.0322876	-0.0310669	-0.0662231	-43.663	0.0118713	0.00500488	-0.0059204	0.0797119	-0.0297546	-43.661
	-43.635	-0.153137	-0.153137	-0.256287	-0.317383	-0.287903	-43.638	-0.192261	-0.193115	-0.219299	-0.26178	-0.275269	-43.636	-0.253906	-0.325134	-0.397156	-0.489868	-0.577271	-43.635	-0.0606079	-0.742798	-0.283081	-0.334961	-0.298767	-43.638	0.00061035	-0.612244	-0.166626	-0.169556	-0.0933228	-43.636	-0.0527344	-0.756348	-0.304504	-0.308167	-0.30365	-43.635	-0.0018921	-0.053894	-0.0322876	-0.0310669	-0.0759888	-43.638	0.0118713	0.00500488	-0.0059204	0.0797119	-0.0297546	-43.636
	-43.61	-0.153137	-0.153137	-0.256287	-0.317383	-0.297668	-43.613	-0.192261	-0.193115	-0.219299	-0.26178	-0.275269	-43.611	-0.253906	-0.325134	-0.397156	-0.489868	-0.577271	-43.61	-0.0606079	-0.742798	-0.283081	-0.334961	-0.298767	-43.613	0.00061035	-0.612244	-0.166626	-0.169556	-0.0929565	-43.611	-0.0527344	-0.756348	-0.304504	-0.308167	-0.30365	-43.61	-0.0018921	-0.053894	-0.0322876	-0.0310669	-0.0759888	-43.613	0.0118713	0.00500488	-0.0059204	0.0797119	-0.0297546	-43.611
	-43.585	-0.153137	-0.153137	-0.266052	-0.317383	-0.297668	-43.588	-0.192261	-0.193115	-0.219299	-0.26178	-0.275269	-43.586	-0.253906	-0.336853	-0.397156	-0.489868	-0.577271	-43.585	-0.0598145	-0.742004	-0.283081	-0.334961	-0.298767	-43.588	0.00061035	-0.612244	-0.166626	-0.179321	-0.0929565	-43.586	-0.0523682	-0.755981	-0.304504	-0.308167	-0.30365	-43.585	-0.0018921	-0.053894	-0.0322876	-0.0310669	-0.0759888	-43.588	0.0118713	0.00500488	-0.0059204	0.0797119	-0.0297546	-43.586
	-43.56	-0.153933	-0.153933	-0.266846	-0.318176	-0.298462	-43.563	-0.192264	-0.193118	-0.231018	-0.26178	-0.275269	-43.561	-0.254275	-0.337222	-0.397522	-0.490234	-0.577637	-43.56	-0.0508423	-0.733032	-0.283081	-0.334961	-0.298767	-43.563	0.0100098	-0.602844	-0.166626	-0.179321	-0.0929565	-43.561	-0.0429688	-0.746582	-0.304504	-0.308167	-0.30365	-43.56	-0.0018921	-0.053894	-0.0322876	-0.0310669	-0.0759888	-43.563	0.0118713	0.00500488	-0.0059204	0.0797119	-0.0297546	-43.561
	-43.535	-0.162903	-0.162903	-0.275818	-0.327148	-0.307434	-43.538	-0.211426	-0.21228	-0.240417	-0.271179	-0.284668	-43.536	-0.263672	-0.346619	-0.406921	-0.499634	-0.587036	-43.535	-0.0606079	-0.733032	-0.283081	-0.334961	-0.298767	-43.538	0.010376	-0.602478	-0.166626	-0.179321	-0.0929565	-43.536	-0.0429659	-0.746579	-0.304499	-0.308167	-0.30365	-43.535	-0.0136108	-0.053894	-0.0322876	-0.0310669	-0.0759888	-43.538	0.0118713	0.00500488	-0.0059204	0.0797119	-0.0395203	-43.536
	-43.51	-0.162903	-0.172668	-0.275818	-0.327148	-0.307434	-43.513	-0.211792	-0.212646	-0.240784	-0.271545	-0.285034	-43.511	-0.263672	-0.346619	-0.406921	-0.499634	-0.587036	-43.51	-0.0606079	-0.733032	-0.283081	-0.334961	-0.298767	-43.513	0.010376	-0.602478	-0.176392	-0.179321	-0.0929565	-43.511	-0.0332031	-0.736816	-0.294739	-0.298401	-0.293884	-43.51	-0.0136108	-0.053894	-0.0322876	-0.0408325	-0.0759888	-43.513	0.0118713	0.00500488	-0.0059204	0.0797148	-0.0395174	-43.511
	-43.485	-0.162903	-0.172668	-0.275818	-0.327148	-0.307434	-43.488	-0.211792	-0.212646	-0.240784	-0.271545	-0.285034	-43.486	-0.263672	-0.346619	-0.406921	-0.499634	-0.587036	-43.485	-0.0606079	-0.733032	-0.283081	-0.334961	-0.298767	-43.488	0.010376	-0.602478	-0.176392	-0.179321	-0.0929565	-43.486	-0.0429688	-0.746582	-0.294739	-0.298401	-0.293884	-43.485	-0.0136108	-0.053894	-0.0322876	-0.0408325	-0.0759888	-43.488	0.021637	0.0147705	0.00384521	0.0894775	-0.0297546	-43.486
	-43.46	-0.172668	-0.172668	-0.275818	-0.327148	-0.307434	-43.463	-0.211792	-0.212646	-0.240784	-0.283264	-0.285034	-43.461	-0.273438	-0.346619	-0.406921	-0.499634	-0.596802	-43.46	-0.0606079	-0.733032	-0.283081	-0.334961	-0.298767	-43.463	0.010376	-0.602478	-0.176392	-0.179321	-0.0929565	-43.461	-0.0429688	-0.746582	-0.294739	-0.298401	-0.293884	-43.46	-0.0136108	-0.053894	-0.0322876	-0.0408325	-0.0759888	-43.463	0.021637	0.0147705	0.00384521	0.0894775	-0.0297546	-43.461
	-43.435	-0.172668	-0.172668	-0.275818	-0.327148	-0.306519	-43.438	-0.211792	-0.212646	-0.240784	-0.283264	-0.285034	-43.436	-0.273438	-0.346619	-0.406921	-0.499634	-0.596313	-43.435	-0.0606079	-0.733032	-0.283081	-0.334961	-0.298767	-43.438	0.00061035	-0.602478	-0.176392	-0.179321	-0.0929565	-43.436	-0.0429688	-0.746582	-0.294739	-0.298401	-0.293884	-43.435	-0.0136108	-0.053894	-0.0314941	-0.0400391	-0.0759888	-43.438	0.0118713	0.0147705	0.00384521	0.0797119	-0.0297546	-43.436
	-43.41	-0.172668	-0.172668	-0.275818	-0.327148	-0.295715	-43.413	-0.211792	-0.212646	-0.240784	-0.283264	-0.273804	-43.411	-0.273438	-0.346619	-0.406921	-0.499634	-0.585083	-43.41	-0.0606079	-0.733032	-0.283081	-0.334961	-0.308533	-43.413	0.00061321	-0.602472	-0.176386	-0.179321	-0.0929537	-43.411	-0.0429688	-0.746582	-0.294739	-0.298401	-0.293884	-43.41	-0.0136108	-0.053894	-0.022522	-0.0310669	-0.0759888	-43.413	0.0118713	0.0147705	0.0132141	0.0890808	-0.0297546	-43.411
	-43.385	-0.172668	-0.172668	-0.275818	-0.327148	-0.295715	-43.388	-0.211792	-0.212646	-0.240784	-0.283264	-0.273315	-43.386	-0.273438	-0.346619	-0.406921	-0.499634	-0.585083	-43.385	-0.0606079	-0.732239	-0.283081	-0.334961	-0.308533	-43.388	0.010376	-0.592712	-0.166626	-0.169556	-0.0831909	-43.386	-0.0429688	-0.746216	-0.294739	-0.298401	-0.293884	-43.385	-0.0136108	-0.053894	-0.022522	-0.0318604	-0.0759888	-43.388	0.0118713	0.0147705	0.0136108	0.0894775	-0.0297546	-43.386
	-43.36	-0.172668	-0.172668	-0.275818	-0.327148	-0.295715	-43.363	-0.211792	-0.212646	-0.240784	-0.283264	-0.273315	-43.361	-0.273438	-0.346619	-0.406921	-0.509399	-0.585083	-43.36	-0.0606079	-0.723267	-0.283081	-0.334961	-0.308533	-43.363	0.010376	-0.583313	-0.166626	-0.169556	-0.0831909	-43.361	-0.0429688	-0.736816	-0.294739	-0.298401	-0.305603	-43.36	-0.0136108	-0.053894	-0.022522	-0.0408325	-0.0759888	-43.363	0.0118713	0.0147705	0.00384521	0.0801086	-0.0297546	-43.361
	-43.335	-0.172668	-0.172668	-0.275818	-0.327148	-0.295715	-43.338	-0.211792	-0.212646	-0.240784	-0.283264	-0.273315	-43.336	-0.273435	-0.346616	-0.406921	-0.509399	-0.585083	-43.335	-0.0606079	-0.723267	-0.283081	-0.334961	-0.308533	-43.338	0.010376	-0.582947	-0.166626	-0.169556	-0.0929565	-43.336	-0.0429688	-0.736816	-0.294739	-0.298401	-0.305603	-43.335	-0.0136108	-0.053894	-0.022522	-0.0408325	-0.0759888	-43.338	0.0118713	0.0147705	0.00384521	0.0797119	-0.0297546	-43.336
	-43.31	-0.172668	-0.172668	-0.275818	-0.327148	-0.295715	-43.313	-0.211792	-0.212646	-0.240784	-0.283264	-0.283081	-43.311	-0.263672	-0.336853	-0.397156	-0.499634	-0.575317	-43.31	-0.0606079	-0.733032	-0.283081	-0.334961	-0.308533	-43.313	0.010376	-0.592712	-0.166626	-0.169556	-0.0929565	-43.311	-0.0429688	-0.736816	-0.294739	-0.298401	-0.305603	-43.31	-0.0136108	-0.053894	-0.022522	-0.0408325	-0.0759888	-43.313	0.0118713	0.0147705	0.00384521	0.0797119	-0.0297546	-43.311
	-43.285	-0.172668	-0.172668	-0.275818	-0.327148	-0.295715	-43.288	-0.211792	-0.212646	-0.240784	-0.283264	-0.283081	-43.286	-0.263672	-0.336853	-0.406921	-0.499634	-0.575317	-43.285	-0.0606079	-0.733032	-0.283081	-0.334961	-0.308533	-43.288	0.010376	-0.592712	-0.166626	-0.169556	-0.0929565	-43.286	-0.0429688	-0.736816	-0.294739	-0.298401	-0.305603	-43.285	-0.0136108	-0.053894	-0.022522	-0.0400391	-0.0759888	-43.288	0.0118713	0.00500488	0.00384521	0.0797119	-0.0297546	-43.286
	-43.26	-0.172668	-0.172668	-0.275818	-0.327148	-0.295715	-43.263	-0.211792	-0.212646	-0.240784	-0.283264	-0.283081	-43.261	-0.263672	-0.336853	-0.406921	-0.499634	-0.575317	-43.26	-0.0606079	-0.733032	-0.283081	-0.334961	-0.308533	-43.263	0.010376	-0.592712	-0.166626	-0.169556	-0.0929565	-43.261	-0.0429688	-0.736816	-0.294739	-0.298401	-0.305603	-43.26	-0.0136108	-0.053894	-0.022522	-0.031064	-0.0759859	-43.263	0.0118713	0.00500488	0.00384521	0.0890808	-0.0297546	-43.261
	-43.235	-0.172668	-0.172668	-0.275818	-0.338867	-0.295715	-43.238	-0.211792	-0.212646	-0.240784	-0.283264	-0.283081	-43.236	-0.263672	-0.336853	-0.406921	-0.499634	-0.575317	-43.235	-0.0606079	-0.733032	-0.282288	-0.334167	-0.308533	-43.238	0.010376	-0.592712	-0.166626	-0.169556	-0.0929565	-43.236	-0.0429688	-0.736816	-0.304138	-0.3078	-0.305603	-43.235	-0.0038452	-0.053894	-0.0127563	-0.0213013	-0.0662231	-43.238	0.0118713	0.00500488	0.00384521	0.0894775	-0.0297546	-43.236
	-43.21	-0.172668	-0.172668	-0.287537	-0.338074	-0.305481	-43.213	-0.211792	-0.212646	-0.240784	-0.283264	-0.283081	-43.211	-0.263672	-0.336853	-0.406921	-0.499268	-0.575317	-43.21	-0.0606079	-0.733032	-0.273315	-0.325195	-0.308533	-43.213	0.010376	-0.592712	-0.157227	-0.160156	-0.0929565	-43.211	-0.0429688	-0.736816	-0.294739	-0.298401	-0.305603	-43.21	-0.0038452	-0.053894	-0.0127563	-0.0213013	-0.0662231	-43.213	0.0118713	0.00500488	0.00384521	0.0894775	-0.0297546	-43.211
	-43.185	-0.172668	-0.171875	-0.287537	-0.329102	-0.305481	-43.188	-0.211792	-0.212646	-0.240784	-0.273865	-0.283081	-43.186	-0.263672	-0.336487	-0.406921	-0.489868	-0.575317	-43.185	-0.060605	-0.733026	-0.283075	-0.325195	-0.30853	-43.188	0.010376	-0.592712	-0.15686	-0.15979	-0.0929565	-43.186	-0.0429688	-0.736816	-0.294739	-0.288635	-0.305603	-43.185	-0.0038452	-0.053894	-0.0127563	-0.0213013	-0.0662231	-43.188	0.0118713	0.00500488	0.00384521	0.0894775	-0.0297546	-43.186
	-43.16	-0.172665	-0.162899	-0.287537	-0.329102	-0.305481	-43.163	-0.211792	-0.213013	-0.240784	-0.273499	-0.283081	-43.161	-0.263672	-0.327087	-0.406921	-0.489868	-0.575317	-43.16	-0.0500488	-0.723267	-0.273315	-0.31543	-0.298767	-43.163	0.010376	-0.592712	-0.15686	-0.15979	-0.0929565	-43.161	-0.0426025	-0.736816	-0.294739	-0.288635	-0.305603	-43.16	-0.0038452	-0.053894	-0.0127563	-0.0213015	-0.0654299	-43.163	0.0118713	0.00500488	0.00384521	0.0894775	-0.0297546	-43.161
	-43.135	-0.16095	-0.151184	-0.275818	-0.317383	-0.293762	-43.138	-0.211792	-0.212646	-0.240784	-0.273499	-0.283081	-43.136	-0.263672	-0.327087	-0.406921	-0.489868	-0.575317	-43.135	-0.0410769	-0.722473	-0.273316	-0.31543	-0.298767	-43.138	0.0197754	-0.592712	-0.15686	-0.15979	-0.0929565	-43.136	-0.0332031	-0.73645	-0.294739	-0.298401	-0.305603	-43.135	-0.0046387	-0.0546875	-0.0135498	-0.0220973	-0.0572536	-43.138	0.0118713	0.00500488	0.00384521	0.0894747	-0.0301542	-43.136
	-43.11	-0.16095	-0.151184	-0.274902	-0.317383	-0.293762	-43.113	-0.211792	-0.212646	-0.250549	-0.283264	-0.283081	-43.111	-0.263672	-0.327087	-0.406433	-0.489868	-0.575317	-43.11	-0.0418727	-0.714297	-0.274112	-0.316223	-0.299561	-43.113	0.0201387	-0.583316	-0.156866	-0.15979	-0.0929565	-43.111	-0.0335693	-0.72742	-0.295108	-0.298767	-0.305969	-43.11	-0.0136108	-0.0636597	-0.0322876	-0.0310669	-0.0779419	-43.113	0.00250244	-0.004364	-0.0055237	0.0801086	-0.0391235	-43.111
	-43.085	-0.16095	-0.16095	-0.264099	-0.317383	-0.293762	-43.088	-0.211788	-0.212643	-0.239315	-0.283264	-0.283077	-43.086	-0.263672	-0.327087	-0.395203	-0.489868	-0.575317	-43.085	-0.0508423	-0.723267	-0.283081	-0.325195	-0.308533	-43.088	0.0107422	-0.592346	-0.16626	-0.169189	-0.102356	-43.086	-0.0429688	-0.736816	-0.304504	-0.308167	-0.315369	-43.085	-0.0136108	-0.0636597	-0.0322876	-0.0310669	-0.0779419	-43.088	0.00210571	-0.0047607	-0.0059204	0.0797119	-0.0395203	-43.086
	-43.06	-0.16095	-0.16095	-0.264099	-0.317383	-0.293762	-43.063	-0.200073	-0.200928	-0.227112	-0.271545	-0.271362	-43.061	-0.273438	-0.327087	-0.395203	-0.489868	-0.575317	-43.06	-0.0606079	-0.723267	-0.283081	-0.325195	-0.308533	-43.063	0.010376	-0.592712	-0.166626	-0.169556	-0.102722	-43.061	-0.0429688	-0.736816	-0.304504	-0.308167	-0.315369	-43.06	-0.0233765	-0.0636597	-0.0322876	-0.0310669	-0.0779419	-43.063	0.00210571	-0.0047607	-0.0059204	0.0797119	-0.0395203	-43.061
	-43.035	-0.16095	-0.16095	-0.264099	-0.317383	-0.293762	-43.038	-0.209839	-0.200928	-0.227112	-0.271545	-0.271362	-43.036	-0.273438	-0.327087	-0.395203	-0.489868	-0.575317	-43.035	-0.0606079	-0.723267	-0.283081	-0.334961	-0.308533	-43.038	0.010376	-0.592712	-0.166626	-0.169556	-0.102722	-43.036	-0.0429688	-0.736816	-0.304504	-0.308167	-0.315369	-43.035	-0.0233765	-0.0636597	-0.0322876	-0.0310669	-0.0779419	-43.038	-0.0076599	-0.0047607	-0.0059204	0.0797119	-0.0395203	-43.036
	-43.01	-0.170715	-0.16095	-0.264099	-0.317383	-0.293762	-43.013	-0.209839	-0.200928	-0.227112	-0.271545	-0.271362	-43.011	-0.273438	-0.327087	-0.395203	-0.489868	-0.585083	-43.01	-0.0606079	-0.723267	-0.283081	-0.334961	-0.308533	-43.013	0.010376	-0.592712	-0.176392	-0.179321	-0.102722	-43.011	-0.0429688	-0.736816	-0.304504	-0.308167	-0.315369	-43.01	-0.0233765	-0.0636597	-0.0322876	-0.0427856	-0.0779419	-43.013	-0.0076599	-0.0047607	-0.0059204	0.0797153	-0.0395169	-43.011
	-42.985	-0.170715	-0.16095	-0.264099	-0.317383	-0.293762	-42.988	-0.209839	-0.200928	-0.227112	-0.271545	-0.281128	-42.986	-0.273438	-0.327087	-0.395203	-0.489868	-0.585083	-42.985	-0.0606079	-0.723267	-0.283081	-0.334961	-0.308533	-42.988	0.0103788	-0.59271	-0.176386	-0.179321	-0.102722	-42.986	-0.0429688	-0.736814	-0.304502	-0.308167	-0.315369	-42.985	-0.0233765	-0.0636597	-0.0322876	-0.0427856	-0.0779419	-42.988	0.00405884	0.00695801	0.00579834	0.0914307	-0.0278015	-42.986
	-42.96	-0.169922	-0.16095	-0.264099	-0.317383	-0.293762	-42.963	-0.209839	-0.200928	-0.227112	-0.271545	-0.281128	-42.961	-0.273071	-0.327087	-0.395203	-0.489868	-0.585083	-42.96	-0.0606079	-0.722473	-0.283081	-0.334961	-0.308533	-42.963	0.010376	-0.582947	-0.166626	-0.169556	-0.0929565	-42.961	-0.0429688	-0.726685	-0.294739	-0.298401	-0.305603	-42.96	-0.0233765	-0.0636597	-0.0322876	-0.0427856	-0.0779419	-42.963	0.00405884	0.00695801	0.00579834	0.0914307	-0.0278015	-42.961
	-42.935	-0.16095	-0.16095	-0.264099	-0.317383	-0.293762	-42.938	-0.200439	-0.200928	-0.227112	-0.271545	-0.281128	-42.936	-0.263672	-0.336853	-0.395203	-0.489868	-0.585083	-42.935	-0.0598145	-0.713501	-0.283081	-0.334961	-0.308533	-42.938	0.010376	-0.573547	-0.166626	-0.169556	-0.0929565	-42.936	-0.0426025	-0.717285	-0.294739	-0.298401	-0.305603	-42.935	-0.0224609	-0.0636597	-0.0322876	-0.0427856	-0.0779419	-42.938	0.00405884	0.00695801	0.00579834	0.0914307	-0.0278015	-42.936
	-42.91	-0.16095	-0.16095	-0.264099	-0.317383	-0.293762	-42.913	-0.200073	-0.200928	-0.227112	-0.271545	-0.281128	-42.911	-0.263672	-0.336853	-0.395203	-0.489868	-0.585083	-42.91	-0.0508423	-0.713501	-0.283081	-0.334961	-0.308533	-42.913	0.0197754	-0.573181	-0.166626	-0.169556	-0.0929565	-42.911	-0.0332031	-0.717285	-0.294739	-0.298401	-0.305603	-42.91	-0.0116577	-0.0636597	-0.0322876	-0.0427856	-0.0779419	-42.913	0.0153198	0.00695801	0.00579834	0.0914307	-0.0278015	-42.911
	-42.885	-0.16095	-0.16095	-0.264099	-0.317383	-0.303528	-42.888	-0.200073	-0.200928	-0.227112	-0.271545	-0.281128	-42.886	-0.263672	-0.336853	-0.395203	-0.489868	-0.585083	-42.885	-0.0508423	-0.713501	-0.283081	-0.334961	-0.308533	-42.888	0.0201416	-0.573181	-0.166626	-0.169556	-0.0929565	-42.886	-0.0332031	-0.717285	-0.294739	-0.298401	-0.305603	-42.885	-0.0116577	-0.0636597	-0.0322876	-0.0427856	-0.0779419	-42.888	0.0157776	0.00695801	0.00579834	0.0914307	-0.0278015	-42.886
	-42.86	-0.16095	-0.16095	-0.264099	-0.317383	-0.303528	-42.863	-0.200073	-0.200928	-0.227112	-0.271545	-0.281128	-42.861	-0.263672	-0.336853	-0.395203	-0.499634	-0.585083	-42.86	-0.0508423	-0.723267	-0.282288	-0.334961	-0.308533	-42.863	0.0201416	-0.573181	-0.166626	-0.169556	-0.0929565	-42.861	-0.0332031	-0.717285	-0.294373	-0.298401	-0.305603	-42.86	-0.0116577	-0.0636597	-0.0322876	-0.0427856	-0.0779419	-42.863	0.0157776	0.00695801	0.00579834	0.0914307	-0.0278015	-42.861
	-42.835	-0.16095	-0.16095	-0.264099	-0.317383	-0.303528	-42.838	-0.200073	-0.200928	-0.227112	-0.271545	-0.281128	-42.836	-0.263672	-0.336853	-0.395203	-0.499634	-0.585083	-42.835	-0.0508423	-0.723267	-0.273315	-0.334961	-0.308533	-42.838	0.0201416	-0.573181	-0.157227	-0.169556	-0.0929565	-42.836	-0.0332031	-0.727051	-0.284973	-0.298401	-0.315369	-42.835	-0.0116577	-0.0636597	-0.0322876	-0.0427856	-0.0779419	-42.838	0.0157776	0.00695801	0.00579834	0.0797119	-0.0278015	-42.836
	-42.81	-0.16095	-0.160156	-0.273865	-0.327148	-0.303528	-42.813	-0.200073	-0.210693	-0.227112	-0.271545	-0.281128	-42.811	-0.263672	-0.336487	-0.395203	-0.499634	-0.585083	-42.81	-0.0508423	-0.723267	-0.273315	-0.334961	-0.318298	-42.813	0.0201416	-0.573181	-0.15686	-0.169556	-0.0929565	-42.811	-0.0332031	-0.727051	-0.284973	-0.298401	-0.315369	-42.81	-0.0116577	-0.0753784	-0.0322876	-0.0427856	-0.0779419	-42.813	0.0157776	0.00695801	0.00579834	0.0797119	-0.0278015	-42.811
	-42.785	-0.16095	-0.151184	-0.273865	-0.327148	-0.303528	-42.788	-0.200073	-0.201294	-0.227112	-0.271545	-0.281128	-42.786	-0.263672	-0.327087	-0.395203	-0.499634	-0.585083	-42.785	-0.0508423	-0.723267	-0.273315	-0.334961	-0.318298	-42.788	0.0201416	-0.582947	-0.15686	-0.169556	-0.0929565	-42.786	-0.0332031	-0.727051	-0.284973	-0.298401	-0.315369	-42.785	-0.0116577	-0.0753784	-0.0322876	-0.0427856	-0.0779419	-42.788	0.0157776	-0.0047607	0.00579834	0.0797119	-0.0278015	-42.786
	-42.76	-0.161749	-0.151983	-0.274661	-0.327942	-0.303531	-42.763	-0.200076	-0.200931	-0.227112	-0.271545	-0.281128	-42.761	-0.264041	-0.327456	-0.395572	-0.5	-0.585086	-42.76	-0.0508423	-0.722473	-0.273315	-0.334961	-0.318298	-42.763	0.0201416	-0.582947	-0.15686	-0.169556	-0.102722	-42.761	-0.0332031	-0.726685	-0.284973	-0.298401	-0.315369	-42.76	-0.0116577	-0.0753784	-0.0322876	-0.0427856	-0.0771484	-42.763	0.0157776	-0.0047607	0.00579834	0.0797119	-0.0278015	-42.761
	-42.735	-0.170715	-0.172668	-0.28363	-0.336914	-0.303528	-42.738	-0.219239	-0.210327	-0.236511	-0.280945	-0.281128	-42.736	-0.273438	-0.336853	-0.414734	-0.509399	-0.585083	-42.735	-0.050046	-0.713498	-0.273313	-0.334961	-0.318298	-42.738	0.0201416	-0.573547	-0.15686	-0.169556	-0.102722	-42.736	-0.0328369	-0.717285	-0.284973	-0.298401	-0.315369	-42.735	-0.0116577	-0.0753784	-0.0322876	-0.0427856	-0.0779419	-42.738	0.0157776	-0.0047607	0.00579834	0.0797119	-0.0184326	-42.736
	-42.71	-0.170712	-0.172665	-0.28363	-0.336121	-0.303528	-42.713	-0.219604	-0.210693	-0.236877	-0.281311	-0.281128	-42.711	-0.273438	-0.336853	-0.414734	-0.509033	-0.585083	-42.71	-0.0410767	-0.703735	-0.26355	-0.325195	-0.308533	-42.713	0.029541	-0.573181	-0.15686	-0.169556	-0.102722	-42.711	-0.0234375	-0.717285	-0.284973	-0.298401	-0.315369	-42.71	-0.0116577	-0.0753784	-0.0420532	-0.0525513	-0.0779419	-42.713	0.0157776	-0.0047607	-0.0059204	0.0797119	-0.0180359	-42.711
	-42.685	-0.16095	-0.162903	-0.273865	-0.317383	-0.293762	-42.688	-0.219604	-0.210693	-0.246643	-0.271912	-0.281128	-42.686	-0.273438	-0.336853	-0.414734	-0.499634	-0.585083	-42.685	-0.0410767	-0.703735	-0.275269	-0.325195	-0.308533	-42.688	0.0299072	-0.573181	-0.15686	-0.169556	-0.102722	-42.686	-0.0234375	-0.717285	-0.284973	-0.298401	-0.315369	-42.685	-0.0116577	-0.0753784	-0.0420532	-0.0525513	-0.0779419	-42.688	0.0157776	-0.0047607	-0.0059204	0.0797119	-0.0297546	-42.686
	-42.66	-0.170715	-0.162903	-0.273865	-0.317383	-0.293762	-42.663	-0.219604	-0.210693	-0.246643	-0.281311	-0.281128	-42.661	-0.273432	-0.336847	-0.414731	-0.499634	-0.58508	-42.66	-0.0410767	-0.703735	-0.275269	-0.325195	-0.308533	-42.663	0.0299072	-0.573181	-0.15686	-0.169556	-0.102722	-42.661	-0.0234375	-0.717285	-0.294739	-0.298401	-0.315369	-42.66	-0.0116577	-0.0753784	-0.0420532	-0.0525484	-0.077939	-42.663	0.0157776	-0.0047607	-0.0059204	0.0797119	-0.0297546	-42.661
	-42.635	-0.170715	-0.162903	-0.273865	-0.317383	-0.293762	-42.638	-0.219604	-0.210693	-0.246643	-0.281311	-0.281128	-42.636	-0.263672	-0.327087	-0.404968	-0.489868	-0.585083	-42.635	-0.0410767	-0.703735	-0.275269	-0.32428	-0.308533	-42.638	0.0299072	-0.573181	-0.15686	-0.169556	-0.102722	-42.636	-0.0234375	-0.717285	-0.294739	-0.297913	-0.315369	-42.635	-0.0018921	-0.0646973	-0.0322876	-0.0427856	-0.0681763	-42.638	0.0157776	-0.0047607	-0.0059204	0.0797119	-0.0297546	-42.636
	-42.61	-0.170715	-0.162903	-0.273071	-0.317383	-0.293762	-42.613	-0.219604	-0.210693	-0.246643	-0.281311	-0.292847	-42.611	-0.263672	-0.327087	-0.404602	-0.489868	-0.585083	-42.61	-0.0410767	-0.703735	-0.275269	-0.313477	-0.308533	-42.613	0.0299072	-0.573181	-0.15686	-0.158325	-0.102722	-42.611	-0.0234375	-0.717285	-0.294739	-0.286682	-0.315369	-42.61	-0.0018921	-0.053894	-0.0322876	-0.0419922	-0.0681763	-42.613	0.0157776	0.00650024	-0.0059204	0.0797119	-0.0297546	-42.611
	-42.585	-0.170715	-0.162903	-0.264099	-0.317383	-0.303528	-42.588	-0.219604	-0.210693	-0.237244	-0.281311	-0.292847	-42.586	-0.263672	-0.327087	-0.395203	-0.489868	-0.585083	-42.585	-0.0410767	-0.703736	-0.275269	-0.313477	-0.308533	-42.588	0.0299072	-0.573181	-0.15686	-0.157837	-0.102722	-42.586	-0.0234375	-0.717285	-0.294739	-0.286682	-0.315369	-42.585	-0.0018921	-0.053894	-0.0322876	-0.0338135	-0.0681763	-42.588	0.0157776	0.00695801	-0.0059204	0.0890808	-0.0297546	-42.586
	-42.56	-0.170715	-0.162903	-0.264099	-0.317383	-0.303528	-42.563	-0.219602	-0.21069	-0.236877	-0.281311	-0.292847	-42.561	-0.263672	-0.327087	-0.395203	-0.489868	-0.585083	-42.56	-0.0418727	-0.704534	-0.276067	-0.31427	-0.309329	-42.563	0.0299072	-0.573184	-0.156863	-0.157837	-0.102722	-42.561	-0.0238066	-0.717654	-0.295111	-0.287048	-0.315738	-42.56	-0.0010986	-0.053894	-0.0322876	-0.0419922	-0.0681763	-42.563	0.0157776	0.00695801	-0.0059204	0.0801086	-0.0297546	-42.561
	-42.535	-0.170715	-0.162903	-0.264099	-0.317383	-0.303528	-42.538	-0.209839	-0.200928	-0.227112	-0.271545	-0.283081	-42.536	-0.263672	-0.336853	-0.395203	-0.489868	-0.585083	-42.535	-0.0508423	-0.713501	-0.285034	-0.323242	-0.318298	-42.538	0.0205107	-0.582575	-0.166254	-0.167236	-0.112119	-42.536	-0.0332031	-0.727051	-0.304504	-0.296448	-0.325134	-42.535	0.00708008	-0.0546875	-0.0330811	-0.0338161	-0.0689723	-42.538	0.0251465	0.00695801	-0.0059204	0.0890808	-0.0297546	-42.536
	-42.51	-0.170715	-0.162903	-0.264099	-0.317383	-0.303528	-42.513	-0.209839	-0.200928	-0.227112	-0.271545	-0.283081	-42.511	-0.275391	-0.336853	-0.395203	-0.489868	-0.585083	-42.51	-0.0500488	-0.713501	-0.285034	-0.333008	-0.318298	-42.513	0.0299072	-0.573181	-0.15686	-0.157837	-0.102722	-42.511	-0.0328369	-0.727051	-0.304504	-0.296448	-0.325134	-42.51	-0.0116577	-0.0636597	-0.0420532	-0.0427856	-0.0779419	-42.513	0.0259399	0.00735474	-0.0055237	0.0898743	-0.0293579	-42.511
	-42.485	-0.169922	-0.162109	-0.264099	-0.317383	-0.303528	-42.488	-0.209839	-0.200928	-0.227112	-0.271545	-0.283081	-42.486	-0.275024	-0.336487	-0.395203	-0.499634	-0.585083	-42.485	-0.0410767	-0.712585	-0.285034	-0.333008	-0.318298	-42.488	0.0393066	-0.573181	-0.15686	-0.157837	-0.102722	-42.486	-0.0234375	-0.726563	-0.304504	-0.296448	-0.325134	-42.485	-0.0116577	-0.0636597	-0.0420532	-0.0427856	-0.0779419	-42.488	0.0157776	0.00695801	-0.0059204	0.0894775	-0.0297546	-42.486
	-42.46	-0.16095	-0.153137	-0.264099	-0.317383	-0.303528	-42.463	-0.200439	-0.201294	-0.227112	-0.271545	-0.283081	-42.461	-0.265625	-0.327087	-0.395203	-0.499634	-0.585083	-42.46	-0.0410767	-0.701782	-0.285034	-0.333008	-0.317383	-42.463	0.0299072	-0.561951	-0.15686	-0.167603	-0.102722	-42.461	-0.0234375	-0.715332	-0.304504	-0.296448	-0.324646	-42.46	-0.0116577	-0.0636597	-0.0412598	-0.0427856	-0.0779419	-42.463	0.0157776	0.00695801	-0.0059204	0.0894775	-0.0297546	-42.461
	-42.435	-0.16095	-0.153137	-0.273865	-0.327148	-0.303528	-42.438	-0.200073	-0.200928	-0.227112	-0.271545	-0.283081	-42.436	-0.265625	-0.327087	-0.395203	-0.499634	-0.585083	-42.435	-0.0410767	-0.701782	-0.284241	-0.333008	-0.30658	-42.438	0.0299072	-0.561462	-0.15686	-0.167603	-0.0914917	-42.436	-0.0234375	-0.715332	-0.304138	-0.306213	-0.313416	-42.435	-0.0116577	-0.0636597	-0.0322876	-0.0427856	-0.0779419	-42.438	0.0157776	0.00695801	0.00344849	0.0894775	-0.0297546	-42.436
	-42.41	-0.16095	-0.153137	-0.273865	-0.326355	-0.303528	-42.413	-0.209839	-0.200928	-0.227112	-0.271545	-0.283081	-42.411	-0.265625	-0.327087	-0.395203	-0.499268	-0.585083	-42.41	-0.0410767	-0.701782	-0.275269	-0.333008	-0.30658	-42.413	0.0299072	-0.561462	-0.147461	-0.167603	-0.0910034	-42.411	-0.0234375	-0.715332	-0.294739	-0.306213	-0.313416	-42.41	-0.0116577	-0.0636597	-0.0322876	-0.0427856	-0.0779419	-42.413	0.0157776	0.00695801	0.00384521	0.0894775	-0.0297546	-42.411
	-42.385	-0.16095	-0.153137	-0.273865	-0.317383	-0.303528	-42.388	-0.209839	-0.200928	-0.227112	-0.262146	-0.283081	-42.386	-0.265625	-0.327087	-0.395203	-0.489868	-0.585083	-42.385	-0.0410767	-0.713501	-0.275269	-0.333008	-0.30658	-42.388	0.0299072	-0.561462	-0.147095	-0.167603	-0.0910034	-42.386	-0.0234346	-0.715329	-0.294736	-0.306213	-0.313416	-42.385	-0.0116577	-0.0636597	-0.0322876	-0.0427856	-0.086792	-42.388	0.0157776	0.00695801	0.00384521	0.0797119	-0.0297546	-42.386
	-42.36	-0.170715	-0.153137	-0.273865	-0.317383	-0.303528	-42.363	-0.209839	-0.200928	-0.227112	-0.26178	-0.283081	-42.361	-0.265625	-0.327087	-0.395203	-0.489868	-0.585083	-42.36	-0.0410767	-0.713501	-0.275269	-0.333008	-0.30658	-42.363	0.0299072	-0.561462	-0.147095	-0.167603	-0.0910034	-42.361	-0.0136719	-0.705566	-0.284973	-0.296448	-0.30365	-42.36	-0.0116577	-0.0636597	-0.0322876	-0.0427856	-0.0759888	-42.363	0.0157776	0.00695801	0.00384521	0.0797119	-0.0184937	-42.361
	-42.335	-0.170715	-0.153137	-0.273865	-0.317383	-0.303528	-42.338	-0.209839	-0.200928	-0.227112	-0.26178	-0.283081	-42.336	-0.265625	-0.327087	-0.395203	-0.489868	-0.585083	-42.335	-0.0410767	-0.712708	-0.275269	-0.333008	-0.30658	-42.338	0.0299072	-0.561462	-0.158813	-0.167603	-0.0910034	-42.336	-0.0136719	-0.7052	-0.284973	-0.296448	-0.30365	-42.335	-0.0116577	-0.0636597	-0.0322876	-0.0427856	-0.0759888	-42.338	0.0157776	0.00695801	0.00384521	0.0797119	-0.0180359	-42.336
	-42.31	-0.170715	-0.153137	-0.273865	-0.317383	-0.302734	-42.313	-0.209839	-0.200928	-0.227112	-0.26178	-0.283081	-42.311	-0.265625	-0.327087	-0.395203	-0.489868	-0.584717	-42.31	-0.0410767	-0.703735	-0.275269	-0.332214	-0.30658	-42.313	0.0299072	-0.563782	-0.158813	-0.167603	-0.0910034	-42.311	-0.0136719	-0.695801	-0.284973	-0.296082	-0.30365	-42.31	-0.0116577	-0.0628662	-0.0322876	-0.0427856	-0.0759888	-42.313	0.0157776	0.00695801	0.00384521	0.0797119	-0.0180359	-42.311
	-42.285	-0.170715	-0.153137	-0.273865	-0.317383	-0.293762	-42.288	-0.209839	-0.200928	-0.227112	-0.26178	-0.273682	-42.286	-0.265625	-0.327087	-0.395203	-0.489868	-0.575317	-42.285	-0.0410738	-0.703732	-0.275263	-0.323242	-0.306577	-42.288	0.0299072	-0.563416	-0.158813	-0.158203	-0.0910034	-42.286	-0.0136719	-0.695801	-0.284973	-0.286682	-0.30365	-42.285	-0.0108643	-0.053894	-0.0322876	-0.0427856	-0.0759888	-42.288	0.0157776	0.00656128	0.00384521	0.0797119	-0.0180359	-42.286
	-42.26	-0.170715	-0.162903	-0.273865	-0.317383	-0.303528	-42.263	-0.209839	-0.200928	-0.236877	-0.26178	-0.273315	-42.261	-0.265625	-0.327087	-0.395203	-0.489868	-0.575317	-42.26	-0.0313113	-0.69397	-0.265503	-0.313477	-0.296814	-42.263	0.0299072	-0.563416	-0.158813	-0.157837	-0.0910034	-42.261	-0.0136719	-0.695801	-0.284973	-0.286682	-0.30365	-42.26	-0.0018921	-0.053894	-0.0322876	-0.0427856	-0.0759888	-42.263	0.0251465	0.00695801	0.00384521	0.0797119	-0.0180359	-42.261
	-42.235	-0.170715	-0.162903	-0.273865	-0.317383	-0.303528	-42.238	-0.209839	-0.200928	-0.236877	-0.271545	-0.273315	-42.236	-0.265625	-0.327087	-0.404968	-0.489868	-0.575317	-42.235	-0.0313137	-0.694766	-0.266299	-0.31427	-0.307373	-42.238	0.0299044	-0.563418	-0.158819	-0.157837	-0.0910034	-42.236	-0.0136719	-0.69617	-0.285342	-0.287048	-0.313782	-42.235	-0.0018921	-0.053894	-0.0420532	-0.0525513	-0.0759888	-42.238	0.0255432	0.00695801	0.00384521	0.0797119	-0.0278015	-42.236
	-42.21	-0.170715	-0.162903	-0.273071	-0.317383	-0.303528	-42.213	-0.209839	-0.200928	-0.236877	-0.271545	-0.273315	-42.211	-0.265622	-0.33685	-0.404602	-0.489868	-0.575317	-42.21	-0.031311	-0.702942	-0.275269	-0.323242	-0.316345	-42.213	0.0299072	-0.572815	-0.168213	-0.167236	-0.100403	-42.211	-0.0136719	-0.714966	-0.294739	-0.296448	-0.323181	-42.21	-0.0018921	-0.053894	-0.0420532	-0.0517578	-0.0759888	-42.213	0.0255432	0.00695801	0.00384521	0.0797119	-0.0278015	-42.211
	-42.185	-0.170715	-0.162903	-0.264099	-0.317383	-0.303528	-42.188	-0.209839	-0.200928	-0.227478	-0.271545	-0.273315	-42.186	-0.255859	-0.327087	-0.385437	-0.480103	-0.565552	-42.185	-0.031311	-0.69397	-0.275269	-0.323242	-0.316345	-42.188	0.0299072	-0.563782	-0.168579	-0.167603	-0.100769	-42.186	-0.0136719	-0.705566	-0.294739	-0.296448	-0.323181	-42.185	-0.0018921	-0.053894	-0.0420532	-0.0427856	-0.0759888	-42.188	0.0255432	0.00695801	0.00384521	0.0890808	-0.0278015	-42.186
	-42.16	-0.170715	-0.162903	-0.264099	-0.317383	-0.303528	-42.163	-0.209839	-0.200928	-0.227112	-0.271545	-0.283081	-42.161	-0.255859	-0.327087	-0.385437	-0.480103	-0.565552	-42.16	-0.031311	-0.69397	-0.275269	-0.323242	-0.316345	-42.163	0.0299072	-0.563416	-0.168579	-0.167603	-0.100769	-42.161	-0.0136719	-0.705566	-0.294739	-0.296448	-0.323181	-42.16	-0.0018921	-0.0636597	-0.0412598	-0.0427856	-0.0759888	-42.163	0.0255432	0.00695801	0.00384521	0.0894775	-0.0278015	-42.161
	-42.135	-0.1698	-0.162903	-0.264099	-0.317383	-0.303528	-42.138	-0.209839	-0.200928	-0.227112	-0.271545	-0.283081	-42.136	-0.255371	-0.327087	-0.385437	-0.480103	-0.565552	-42.135	-0.031311	-0.69397	-0.275269	-0.323242	-0.316345	-42.138	0.0299072	-0.563416	-0.168579	-0.167603	-0.100769	-42.136	-0.0136719	-0.705566	-0.294739	-0.296448	-0.323181	-42.135	-0.0018921	-0.0636597	-0.0322876	-0.0427859	-0.075989	-42.138	0.0255432	0.00695801	0.0132141	0.0894775	-0.0278015	-42.136
	-42.11	-0.159793	-0.163699	-0.264895	-0.318176	-0.304324	-42.113	-0.198614	-0.200933	-0.227115	-0.271545	-0.283084	-42.111	-0.24451	-0.327456	-0.385803	-0.480469	-0.575684	-42.11	-0.031311	-0.69397	-0.275269	-0.323242	-0.316345	-42.113	0.0299072	-0.563416	-0.168579	-0.167603	-0.100769	-42.111	-0.0136719	-0.705566	-0.304504	-0.296448	-0.323181	-42.11	-0.0028076	-0.0645752	-0.0332031	-0.0437012	-0.0769043	-42.113	0.0255432	0.00695801	0.0136108	0.0894742	-0.0278049	-42.111
	-42.085	-0.168762	-0.172668	-0.273865	-0.336914	-0.313293	-42.088	-0.20752	-0.220093	-0.236511	-0.280945	-0.29248	-42.086	-0.253906	-0.336853	-0.395203	-0.489868	-0.585083	-42.085	-0.031311	-0.693176	-0.285034	-0.323242	-0.316345	-42.088	0.0299072	-0.563416	-0.168579	-0.167603	-0.112488	-42.086	-0.0234375	-0.7052	-0.304504	-0.296448	-0.323181	-42.085	-0.0136108	-0.0753751	-0.0440063	-0.0545044	-0.0869141	-42.088	0.0142822	-0.004303	0.00234985	0.0782166	-0.0390625	-42.086
	-42.06	-0.168762	-0.171875	-0.273865	-0.336914	-0.313293	-42.063	-0.207886	-0.220459	-0.236877	-0.281311	-0.292847	-42.061	-0.253906	-0.336487	-0.395203	-0.489868	-0.585083	-42.06	-0.031311	-0.684204	-0.285034	-0.333008	-0.316345	-42.063	0.0299072	-0.554016	-0.168579	-0.167603	-0.112488	-42.061	-0.0234375	-0.695801	-0.304504	-0.296448	-0.323181	-42.06	-0.0136108	-0.0753784	-0.0440063	-0.0545044	-0.0779419	-42.063	0.00405884	-0.0047607	0.00189209	0.0777588	-0.0301514	-42.061
	-42.035	-0.178528	-0.162903	-0.273865	-0.336914	-0.313293	-42.038	-0.217651	-0.21106	-0.236877	-0.281311	-0.292847	-42.036	-0.263672	-0.327087	-0.395203	-0.499634	-0.585083	-42.035	-0.031311	-0.684204	-0.284241	-0.333008	-0.316345	-42.038	0.0201416	-0.55365	-0.168579	-0.167603	-0.112488	-42.036	-0.0234375	-0.695801	-0.304138	-0.296448	-0.323181	-42.035	-0.0233765	-0.0753784	-0.0440063	-0.0545015	-0.077939	-42.038	0.00405884	-0.0047607	0.00189209	0.0777588	-0.0297546	-42.036
	-42.01	-0.178522	-0.162897	-0.273862	-0.336914	-0.312497	-42.013	-0.217651	-0.210693	-0.236877	-0.281311	-0.292847	-42.011	-0.263672	-0.327087	-0.395203	-0.499634	-0.584717	-42.01	-0.0410767	-0.684204	-0.275269	-0.333008	-0.316345	-42.013	0.0201416	-0.55365	-0.15918	-0.179321	-0.112488	-42.011	-0.0234375	-0.695801	-0.294739	-0.296448	-0.323181	-42.01	-0.0136108	-0.0656128	-0.0342407	-0.0447388	-0.0681763	-42.013	0.00405884	-0.0047607	0.00189209	0.0777617	-0.0297518	-42.011
	-41.985	-0.168762	-0.153137	-0.264099	-0.327148	-0.293762	-41.988	-0.217651	-0.210693	-0.236877	-0.281311	-0.283447	-41.986	-0.263672	-0.327087	-0.395203	-0.499634	-0.575317	-41.985	-0.0410769	-0.683411	-0.275269	-0.333008	-0.316345	-41.988	0.0201416	-0.55365	-0.158813	-0.179321	-0.112488	-41.986	-0.0234375	-0.695435	-0.294739	-0.296448	-0.323181	-41.985	-0.0136108	-0.0656128	-0.0342407	-0.0447388	-0.0681763	-41.988	0.0138245	0.00500488	0.00189209	0.0875244	-0.019989	-41.986
	-41.96	-0.168762	-0.153137	-0.264099	-0.327148	-0.293762	-41.963	-0.217651	-0.210693	-0.236877	-0.281311	-0.283081	-41.961	-0.263672	-0.327087	-0.395203	-0.499634	-0.575317	-41.96	-0.0418701	-0.675235	-0.276065	-0.333801	-0.316345	-41.963	0.0201387	-0.544253	-0.158816	-0.179321	-0.112488	-41.961	-0.0238066	-0.686407	-0.295111	-0.296814	-0.323184	-41.96	-0.0136108	-0.0656128	-0.0342407	-0.0447388	-0.0779419	-41.963	0.0138245	0.00500488	0.00189209	0.0875244	-0.019989	-41.961
	-41.935	-0.168762	-0.162903	-0.264099	-0.327148	-0.293762	-41.938	-0.217651	-0.210693	-0.246643	-0.281311	-0.283081	-41.936	-0.263672	-0.327087	-0.395203	-0.499634	-0.575317	-41.935	-0.0508423	-0.684204	-0.285034	-0.342773	-0.316345	-41.938	0.0107422	-0.55328	-0.177975	-0.188721	-0.112488	-41.936	-0.0332031	-0.695801	-0.304504	-0.306213	-0.323181	-41.935	-0.0128174	-0.0656128	-0.0342407	-0.0447388	-0.0779419	-41.938	0.0138245	0.00500488	0.00189209	0.0777588	-0.019989	-41.936
	-41.91	-0.168762	-0.162903	-0.264099	-0.327148	-0.303528	-41.913	-0.217651	-0.210693	-0.246643	-0.281311	-0.283081	-41.911	-0.263672	-0.327087	-0.395203	-0.499634	-0.575317	-41.91	-0.0508423	-0.684204	-0.285034	-0.34198	-0.316345	-41.913	0.0220947	-0.541931	-0.166626	-0.177368	-0.100769	-41.911	-0.0332003	-0.695798	-0.304499	-0.305847	-0.323181	-41.91	-0.0038452	-0.0648193	-0.0342407	-0.0545044	-0.0779419	-41.913	0.0231934	-0.0047607	0.00189209	0.0777588	-0.019989	-41.911
	-41.885	-0.168762	-0.162903	-0.273865	-0.326233	-0.303528	-41.888	-0.217651	-0.210693	-0.246643	-0.281311	-0.283081	-41.886	-0.263672	-0.336853	-0.395203	-0.499146	-0.575317	-41.885	-0.0508423	-0.684204	-0.285034	-0.333008	-0.316345	-41.888	0.0220947	-0.541931	-0.166626	-0.167969	-0.100769	-41.886	-0.0234375	-0.686035	-0.294739	-0.286682	-0.313416	-41.885	-0.0038452	-0.0558472	-0.0334473	-0.0545044	-0.0779419	-41.888	0.0235901	0.00460815	0.00189209	0.0777588	-0.019989	-41.886
	-41.86	-0.168762	-0.162903	-0.273865	-0.31543	-0.303528	-41.863	-0.217645	-0.210687	-0.24664	-0.279846	-0.283078	-41.861	-0.263672	-0.336853	-0.395203	-0.487915	-0.575317	-41.86	-0.0508423	-0.683411	-0.285034	-0.333008	-0.316345	-41.863	0.0220947	-0.541931	-0.166626	-0.167603	-0.100769	-41.861	-0.0234375	-0.685669	-0.294739	-0.286682	-0.313416	-41.86	-0.0038452	-0.0558472	-0.0244751	-0.0545044	-0.0779419	-41.863	0.0235901	0.00500488	0.011261	0.0777588	-0.0297546	-41.861
	-41.835	-0.168762	-0.162903	-0.273865	-0.31543	-0.303528	-41.838	-0.207886	-0.200928	-0.236877	-0.269592	-0.273315	-41.836	-0.263672	-0.336853	-0.395203	-0.487915	-0.575317	-41.835	-0.0508423	-0.674435	-0.285031	-0.333008	-0.316345	-41.838	0.0220947	-0.532532	-0.166626	-0.167603	-0.100769	-41.836	-0.0234375	-0.67627	-0.294739	-0.286682	-0.313416	-41.835	-0.0038452	-0.0558472	-0.0244751	-0.0535889	-0.0779419	-41.838	0.0235901	0.00500488	0.0116577	0.0777588	-0.0297546	-41.836
	-41.81	-0.168762	-0.162903	-0.273865	-0.31543	-0.303528	-41.813	-0.207886	-0.210693	-0.236877	-0.269592	-0.273315	-41.811	-0.263672	-0.336853	-0.395203	-0.487915	-0.575317	-41.81	-0.0410767	-0.664673	-0.275269	-0.323242	-0.30658	-41.813	0.0220947	-0.532166	-0.166626	-0.167603	-0.100769	-41.811	-0.0234375	-0.67627	-0.294739	-0.286682	-0.313416	-41.81	-0.0038452	-0.0558472	-0.0244751	-0.0427856	-0.0779419	-41.813	0.0235901	0.00500488	0.0116577	0.0890198	-0.0297546	-41.811
	-41.785	-0.168762	-0.162903	-0.273071	-0.31543	-0.303528	-41.788	-0.207886	-0.210693	-0.236877	-0.269592	-0.273315	-41.786	-0.263672	-0.336853	-0.394836	-0.487915	-0.575317	-41.785	-0.0410767	-0.664673	-0.275269	-0.323242	-0.30658	-41.788	0.0220947	-0.532166	-0.166626	-0.167603	-0.100769	-41.786	-0.0234375	-0.67627	-0.294739	-0.286682	-0.313416	-41.785	-0.0038452	-0.0558472	-0.0244751	-0.0427856	-0.0771484	-41.788	0.0235901	0.00500488	0.0116577	0.0894775	-0.0297546	-41.786
	-41.76	-0.168762	-0.162903	-0.264099	-0.325195	-0.303528	-41.763	-0.207886	-0.210693	-0.227478	-0.269592	-0.273315	-41.761	-0.263672	-0.336853	-0.385437	-0.487915	-0.575317	-41.76	-0.0402832	-0.663879	-0.275269	-0.323242	-0.30658	-41.763	0.0220947	-0.532166	-0.166626	-0.167603	-0.100769	-41.761	-0.0230713	-0.675903	-0.304504	-0.296448	-0.313416	-41.76	-0.0038452	-0.0558472	-0.0244751	-0.0427856	-0.0681763	-41.763	0.0235901	0.00500488	0.0116577	0.0894775	-0.0203857	-41.761
	-41.735	-0.167969	-0.162903	-0.264099	-0.325195	-0.303528	-41.738	-0.207886	-0.210693	-0.227112	-0.269592	-0.283081	-41.736	-0.263306	-0.336853	-0.385437	-0.487915	-0.575317	-41.735	-0.031311	-0.654907	-0.275269	-0.323242	-0.30658	-41.738	0.0314941	-0.522766	-0.166626	-0.167603	-0.100769	-41.736	-0.0136719	-0.666504	-0.304504	-0.296448	-0.313416	-41.735	-0.0038452	-0.0558472	-0.0244751	-0.0427856	-0.0681763	-41.738	0.0235901	0.00500488	0.0116577	0.0894775	-0.019989	-41.736
	-41.71	-0.159793	-0.163699	-0.264893	-0.325989	-0.304321	-41.713	-0.198489	-0.210696	-0.227115	-0.269592	-0.283084	-41.711	-0.254275	-0.337222	-0.385803	-0.488281	-0.585449	-41.71	-0.031311	-0.654907	-0.275269	-0.323242	-0.30658	-41.713	0.0318604	-0.5224	-0.166626	-0.167603	-0.100769	-41.711	-0.0136719	-0.666504	-0.304504	-0.296448	-0.313416	-41.71	-0.0038452	-0.0558472	-0.0244751	-0.0427856	-0.0681763	-41.713	0.0235901	0.00500488	0.0116577	0.0894775	-0.019989	-41.711
	-41.685	-0.168762	-0.172668	-0.273865	-0.334961	-0.313293	-41.688	-0.20752	-0.220093	-0.236511	-0.278992	-0.29248	-41.686	-0.263672	-0.346619	-0.395203	-0.497681	-0.594849	-41.685	-0.031311	-0.654907	-0.274475	-0.323242	-0.30658	-41.688	0.0318604	-0.5224	-0.166626	-0.167603	-0.100769	-41.686	-0.0136719	-0.666504	-0.304138	-0.296448	-0.313416	-41.685	-0.0046387	-0.0566404	-0.0252686	-0.0435791	-0.0689697	-41.688	0.0235901	0.00500488	0.0116577	0.0894775	-0.019989	-41.686
	-41.66	-0.168762	-0.172668	-0.273865	-0.334961	-0.3125	-41.663	-0.207886	-0.220459	-0.236877	-0.279358	-0.292847	-41.661	-0.263672	-0.346619	-0.395203	-0.497681	-0.594482	-41.66	-0.031311	-0.654907	-0.265503	-0.323242	-0.30658	-41.663	0.0318632	-0.522394	-0.157221	-0.167603	-0.100766	-41.661	-0.0136719	-0.666504	-0.294739	-0.296448	-0.313416	-41.66	-0.0136108	-0.0656128	-0.0342407	-0.0525513	-0.0779419	-41.663	0.0142212	-0.0043612	0.00228882	0.0801086	-0.0293579	-41.661
	-41.635	-0.168762	-0.172668	-0.273865	-0.334961	-0.303528	-41.638	-0.207886	-0.220459	-0.246643	-0.279358	-0.283447	-41.636	-0.263672	-0.346619	-0.395203	-0.507446	-0.585083	-41.635	-0.031311	-0.654114	-0.265503	-0.323242	-0.30658	-41.638	0.041626	-0.512634	-0.147095	-0.157837	-0.0910034	-41.636	-0.0136719	-0.666138	-0.294739	-0.296448	-0.313416	-41.635	-0.0136108	-0.0656128	-0.0440063	-0.0525513	-0.0779419	-41.638	0.0138245	-0.0047607	0.00189209	0.0797119	-0.0297546	-41.636
	-41.61	-0.178528	-0.171753	-0.273865	-0.334961	-0.303528	-41.613	-0.207886	-0.220459	-0.246643	-0.279358	-0.283081	-41.611	-0.263672	-0.34613	-0.395203	-0.507446	-0.585083	-41.61	-0.0313113	-0.645142	-0.265503	-0.323242	-0.318298	-41.613	0.041626	-0.503235	-0.147095	-0.167603	-0.0910034	-41.611	-0.0136719	-0.656738	-0.294739	-0.296448	-0.313416	-41.61	-0.0136108	-0.0656128	-0.0440063	-0.0525513	-0.0779419	-41.613	0.0138245	-0.0047607	0.00189209	0.0797148	-0.0297518	-41.611
	-41.585	-0.178528	-0.16095	-0.273865	-0.334961	-0.303528	-41.588	-0.207886	-0.209229	-0.246643	-0.279358	-0.283081	-41.586	-0.263672	-0.3349	-0.404968	-0.507446	-0.585083	-41.585	-0.0322266	-0.64606	-0.266422	-0.324158	-0.319214	-41.588	0.0416226	-0.502872	-0.156864	-0.167603	-0.0910034	-41.586	-0.0141635	-0.657233	-0.295234	-0.296936	-0.313907	-41.585	-0.0136108	-0.0753784	-0.0440063	-0.0525513	-0.0779419	-41.588	0.0235901	-0.0047607	0.0116577	0.0894775	-0.019989	-41.586
	-41.56	-0.178528	-0.16095	-0.273865	-0.334961	-0.303528	-41.563	-0.207886	-0.20874	-0.246643	-0.279358	-0.283081	-41.561	-0.263672	-0.3349	-0.404968	-0.507446	-0.585083	-41.56	-0.0430298	-0.65686	-0.277222	-0.334961	-0.330017	-41.563	0.0303955	-0.523865	-0.168091	-0.178833	-0.102234	-41.561	-0.0253906	-0.668457	-0.306458	-0.308167	-0.325134	-41.56	-0.0136108	-0.0753784	-0.0440063	-0.0525513	-0.0779419	-41.563	0.0118713	-0.0047607	0.0116577	0.0894775	-0.019989	-41.561
	-41.535	-0.178525	-0.170712	-0.273865	-0.334961	-0.303528	-41.538	-0.207886	-0.20874	-0.246643	-0.279358	-0.283081	-41.536	-0.263672	-0.3349	-0.404968	-0.507446	-0.585083	-41.535	-0.0430298	-0.66571	-0.286987	-0.344727	-0.330017	-41.538	0.0299072	-0.524353	-0.168579	-0.179321	-0.102722	-41.536	-0.0253906	-0.667969	-0.306458	-0.308167	-0.325134	-41.535	-0.0136108	-0.0753784	-0.0440063	-0.0525513	-0.0779419	-41.538	0.0118713	-0.0047607	0.0116577	0.0797119	-0.019989	-41.536
	-41.51	-0.168762	-0.16095	-0.264099	-0.325195	-0.293762	-41.513	-0.207886	-0.220459	-0.246643	-0.279358	-0.283081	-41.511	-0.273438	-0.3349	-0.404968	-0.507446	-0.585083	-41.51	-0.0430298	-0.654907	-0.286987	-0.343933	-0.330017	-41.513	0.0299072	-0.513123	-0.168579	-0.179321	-0.102722	-41.511	-0.0253906	-0.656738	-0.306458	-0.3078	-0.3349	-41.51	-0.0233765	-0.0753784	-0.0440063	-0.0623169	-0.0779419	-41.513	0.0118713	-0.0047607	0.0116577	0.0797119	-0.019989	-41.511
	-41.485	-0.168762	-0.16095	-0.264099	-0.324402	-0.303528	-41.488	-0.207886	-0.220459	-0.246643	-0.289124	-0.283081	-41.486	-0.273438	-0.344666	-0.404968	-0.50708	-0.585083	-41.485	-0.0430298	-0.654907	-0.286987	-0.334961	-0.330017	-41.488	0.0201416	-0.512634	-0.168579	-0.169922	-0.102722	-41.486	-0.0253906	-0.656738	-0.306458	-0.298401	-0.3349	-41.485	-0.0233765	-0.074585	-0.0440063	-0.0623169	-0.0877075	-41.488	0.0118713	-0.0047607	0.0116577	0.0797119	-0.019989	-41.486
	-41.46	-0.167969	-0.16095	-0.264099	-0.31543	-0.303528	-41.463	-0.219604	-0.220459	-0.246643	-0.279724	-0.283081	-41.461	-0.273071	-0.344666	-0.404968	-0.497681	-0.585083	-41.46	-0.0430298	-0.654904	-0.286984	-0.334961	-0.330017	-41.463	0.0201416	-0.512634	-0.168579	-0.169556	-0.102722	-41.461	-0.0253906	-0.666504	-0.306458	-0.298401	-0.3349	-41.46	-0.0233765	-0.0656128	-0.0440063	-0.0623169	-0.0877075	-41.463	0.0118713	0.00460815	0.0116577	0.0797119	-0.019989	-41.461
	-41.435	-0.158997	-0.16095	-0.264099	-0.31543	-0.303528	-41.438	-0.210205	-0.220459	-0.246643	-0.279358	-0.292847	-41.436	-0.263669	-0.344663	-0.404968	-0.497681	-0.585083	-41.435	-0.0332642	-0.645142	-0.277222	-0.325195	-0.319458	-41.438	0.0201416	-0.512634	-0.168579	-0.169556	-0.112488	-41.436	-0.0253906	-0.666504	-0.306458	-0.298401	-0.334534	-41.435	-0.0233765	-0.0656128	-0.0440063	-0.0623169	-0.0869141	-41.438	0.0118713	0.00500488	0.0116577	0.0797119	-0.019989	-41.436
	-41.41	-0.158997	-0.16095	-0.273865	-0.31543	-0.303528	-41.413	-0.209839	-0.220459	-0.246643	-0.279358	-0.292847	-41.411	-0.253906	-0.3349	-0.395203	-0.487915	-0.575317	-41.41	-0.0332642	-0.645142	-0.277222	-0.325195	-0.310486	-41.413	0.0201416	-0.512634	-0.168579	-0.169556	-0.103088	-41.411	-0.0253906	-0.666504	-0.306458	-0.298401	-0.325134	-41.41	-0.0233765	-0.0656128	-0.0440063	-0.0615234	-0.0779419	-41.413	0.0118713	0.00500488	0.00189209	0.0797119	-0.0106201	-41.411
	-41.385	-0.158997	-0.16095	-0.273865	-0.31543	-0.303528	-41.388	-0.209839	-0.220459	-0.246643	-0.279358	-0.292847	-41.386	-0.253906	-0.3349	-0.395203	-0.487915	-0.575317	-41.385	-0.0449829	-0.644348	-0.277222	-0.325195	-0.310486	-41.388	0.0201416	-0.512634	-0.168579	-0.169556	-0.102722	-41.386	-0.0253878	-0.666135	-0.306455	-0.298401	-0.325134	-41.385	-0.022583	-0.0656128	-0.0440063	-0.0525484	-0.077939	-41.388	0.0118713	0.00500488	0.00189209	0.0890808	-0.019989	-41.386
	-41.36	-0.158997	-0.16095	-0.273865	-0.31543	-0.303528	-41.363	-0.209839	-0.220459	-0.246643	-0.279358	-0.292847	-41.361	-0.253906	-0.3349	-0.395203	-0.487915	-0.575317	-41.36	-0.0332642	-0.635376	-0.277222	-0.325195	-0.310486	-41.363	0.0201416	-0.503235	-0.168579	-0.179321	-0.102722	-41.361	-0.015625	-0.646973	-0.296692	-0.288635	-0.315369	-41.36	-0.0038452	-0.0558472	-0.0333252	-0.0427856	-0.0681763	-41.363	0.0212402	0.00500488	0.00189209	0.0894775	-0.019989	-41.361
	-41.335	-0.158997	-0.16095	-0.273865	-0.325195	-0.303528	-41.338	-0.209836	-0.220456	-0.256406	-0.279358	-0.292844	-41.336	-0.253906	-0.3349	-0.395203	-0.497681	-0.575317	-41.335	-0.0449829	-0.635376	-0.277222	-0.325195	-0.310486	-41.338	0.0201445	-0.502866	-0.168576	-0.179321	-0.102722	-41.336	-0.015625	-0.646973	-0.306458	-0.288635	-0.315369	-41.335	-0.0038452	-0.0558472	-0.022522	-0.0427856	-0.0681763	-41.338	0.021637	0.00500488	0.0131531	0.0894775	-0.019989	-41.336
	-41.31	-0.158997	-0.16095	-0.273865	-0.325195	-0.303528	-41.313	-0.200073	-0.220459	-0.246643	-0.269592	-0.283081	-41.311	-0.253906	-0.3349	-0.395203	-0.497681	-0.585083	-41.31	-0.0449829	-0.635376	-0.277222	-0.325195	-0.310486	-41.313	0.0299072	-0.493103	-0.158813	-0.169556	-0.0929565	-41.311	-0.015625	-0.646973	-0.306458	-0.288635	-0.315369	-41.31	-0.0038452	-0.0558472	-0.022522	-0.0427856	-0.0681763	-41.313	0.0314026	0.00500202	0.0233765	0.0894775	-0.0102234	-41.311
	-41.285	-0.158997	-0.160156	-0.273865	-0.325195	-0.303528	-41.288	-0.200073	-0.220459	-0.246643	-0.269592	-0.283081	-41.286	-0.253906	-0.334534	-0.395203	-0.497681	-0.585083	-41.285	-0.0449829	-0.635376	-0.277222	-0.325195	-0.310486	-41.288	0.0299072	-0.502869	-0.168579	-0.169556	-0.0929565	-41.286	-0.015625	-0.646973	-0.306458	-0.288635	-0.315369	-41.285	-0.0038452	-0.0558472	-0.022522	-0.0427856	-0.0681763	-41.288	0.0314026	0.00500488	0.0233765	0.0894775	-0.0102234	-41.286
	-41.26	-0.158997	-0.151184	-0.273071	-0.325195	-0.302734	-41.263	-0.200073	-0.21106	-0.246643	-0.279358	-0.283081	-41.261	-0.253906	-0.325134	-0.394836	-0.497681	-0.584717	-41.26	-0.0449829	-0.634583	-0.277222	-0.325195	-0.310486	-41.263	0.0299072	-0.502869	-0.168579	-0.169556	-0.0929565	-41.261	-0.015625	-0.646606	-0.306458	-0.288635	-0.315369	-41.26	-0.0038452	-0.0558472	-0.0322876	-0.0427856	-0.0681763	-41.263	0.021637	0.00500488	0.0233765	0.0894775	-0.0102234	-41.261
	-41.235	-0.170715	-0.151184	-0.264099	-0.325195	-0.293762	-41.238	-0.200073	-0.210693	-0.237244	-0.279358	-0.273682	-41.236	-0.253906	-0.325134	-0.395203	-0.497681	-0.575317	-41.235	-0.0449829	-0.62561	-0.277222	-0.325195	-0.310486	-41.238	0.0299072	-0.493469	-0.168579	-0.169556	-0.0929565	-41.236	-0.015625	-0.637207	-0.306458	-0.288635	-0.315369	-41.235	-0.0038452	-0.0558472	-0.0322876	-0.0427856	-0.0681763	-41.238	0.021637	0.00500488	0.0233765	0.0894775	-0.0102234	-41.236
	-41.21	-0.170715	-0.151184	-0.264099	-0.325195	-0.293762	-41.213	-0.209839	-0.210693	-0.236877	-0.279358	-0.283081	-41.211	-0.253906	-0.325134	-0.395203	-0.497681	-0.575317	-41.21	-0.0449829	-0.62561	-0.277222	-0.325195	-0.310486	-41.213	0.0299072	-0.493103	-0.168579	-0.169556	-0.0929565	-41.211	-0.015625	-0.637207	-0.306458	-0.288635	-0.315369	-41.21	-0.0038452	-0.0558472	-0.0322876	-0.0427856	-0.0681763	-41.213	0.021637	0.00500488	0.0233765	0.0894775	-0.0102234	-41.211
	-41.185	-0.170715	-0.16095	-0.264099	-0.325195	-0.293762	-41.188	-0.209839	-0.210693	-0.236877	-0.279358	-0.283081	-41.186	-0.253906	-0.3349	-0.395203	-0.497681	-0.575317	-41.185	-0.0449831	-0.625611	-0.277222	-0.325195	-0.310486	-41.188	0.0299072	-0.493103	-0.168579	-0.169556	-0.0929565	-41.186	-0.015625	-0.637207	-0.306458	-0.288635	-0.315369	-41.185	-0.0038452	-0.0558472	-0.0322876	-0.0427856	-0.0779419	-41.188	0.021637	0.00500488	0.0233765	0.0894775	-0.0102234	-41.186
	-41.16	-0.170715	-0.16095	-0.264099	-0.325195	-0.293762	-41.163	-0.209839	-0.210693	-0.236877	-0.279358	-0.283081	-41.161	-0.253906	-0.3349	-0.395203	-0.497681	-0.575317	-41.16	-0.045779	-0.626406	-0.278021	-0.335754	-0.311282	-41.163	0.0299044	-0.493109	-0.168585	-0.169556	-0.0929594	-41.161	-0.0159941	-0.637576	-0.306829	-0.289001	-0.315735	-41.16	-0.0046387	-0.0566406	-0.0330811	-0.0435817	-0.078738	-41.163	0.021637	0.00500488	0.0233765	0.0894775	-0.0102234	-41.161
	-41.135	-0.170709	-0.160944	-0.264096	-0.325195	-0.293759	-41.138	-0.209839	-0.210693	-0.236877	-0.279358	-0.283081	-41.136	-0.253906	-0.3349	-0.395203	-0.497681	-0.575317	-41.135	-0.0547485	-0.644348	-0.296753	-0.344727	-0.320251	-41.138	0.0205078	-0.502502	-0.177979	-0.188721	-0.112122	-41.136	-0.0253906	-0.646606	-0.316223	-0.298401	-0.3349	-41.135	-0.0136108	-0.0656128	-0.0420532	-0.0623169	-0.0877075	-41.138	0.0122681	-0.004364	0.0140076	0.0801086	-0.0195923	-41.136
	-41.11	-0.16095	-0.151184	-0.254333	-0.325195	-0.295715	-41.113	-0.209839	-0.220459	-0.236877	-0.279358	-0.283081	-41.111	-0.263672	-0.3349	-0.395203	-0.497681	-0.575317	-41.11	-0.0547485	-0.635376	-0.296753	-0.344727	-0.320251	-41.113	0.0201416	-0.493469	-0.178345	-0.189087	-0.112488	-41.111	-0.0253906	-0.637207	-0.316223	-0.298401	-0.3349	-41.11	-0.0136108	-0.0753784	-0.0420532	-0.0623169	-0.0877075	-41.113	0.0118713	-0.0047607	0.0136108	0.0797119	-0.019989	-41.111
	-41.085	-0.16095	-0.151184	-0.254333	-0.325195	-0.295715	-41.088	-0.209839	-0.220459	-0.246643	-0.279358	-0.283081	-41.086	-0.263672	-0.3349	-0.395203	-0.497681	-0.575317	-41.085	-0.0547485	-0.635372	-0.296749	-0.344727	-0.320251	-41.088	0.0201445	-0.4931	-0.178342	-0.189087	-0.112488	-41.086	-0.0253878	-0.637201	-0.316217	-0.298401	-0.334897	-41.085	-0.0136108	-0.0753784	-0.0420532	-0.0623169	-0.0877075	-41.088	0.0118713	-0.0047607	0.0136108	0.0797119	-0.019989	-41.086
	-41.06	-0.16095	-0.151184	-0.254333	-0.325195	-0.295715	-41.063	-0.209839	-0.220459	-0.246643	-0.289124	-0.283081	-41.061	-0.263672	-0.3349	-0.395203	-0.497681	-0.575317	-41.06	-0.0430298	-0.623657	-0.284119	-0.333008	-0.308533	-41.063	0.0181885	-0.483337	-0.168579	-0.179321	-0.102722	-41.061	-0.015625	-0.627441	-0.305969	-0.288635	-0.325134	-41.06	-0.0136108	-0.0753784	-0.0420532	-0.0623169	-0.0877075	-41.063	0.0118713	-0.0047607	0.00384521	0.0699463	-0.019989	-41.061
	-41.035	-0.161746	-0.151187	-0.255127	-0.325195	-0.296509	-41.038	-0.219604	-0.220459	-0.246643	-0.289124	-0.283081	-41.036	-0.264044	-0.334906	-0.395572	-0.497681	-0.575686	-41.035	-0.0430298	-0.623657	-0.273315	-0.333008	-0.318298	-41.038	0.0181885	-0.483337	-0.167114	-0.179321	-0.102722	-41.036	-0.015625	-0.627441	-0.294739	-0.288635	-0.325134	-41.035	-0.0233765	-0.0753784	-0.0420532	-0.0623169	-0.0869141	-41.038	0.00210571	-0.0145264	0.00384521	0.0699463	-0.019989	-41.036
	-41.01	-0.170715	-0.151184	-0.264099	-0.325195	-0.305481	-41.013	-0.219238	-0.210693	-0.246277	-0.279358	-0.282715	-41.011	-0.273438	-0.3349	-0.414734	-0.507446	-0.585083	-41.01	-0.0430298	-0.622864	-0.273315	-0.333008	-0.317505	-41.013	0.0181885	-0.493103	-0.166626	-0.179321	-0.102722	-41.011	-0.015625	-0.627075	-0.294739	-0.288635	-0.324768	-41.01	-0.0233765	-0.0753784	-0.0420532	-0.0623169	-0.0779419	-41.013	0.0118713	-0.0047607	0.0136108	0.0797119	-0.0008545	-41.011
	-40.985	-0.169922	-0.151184	-0.264099	-0.325195	-0.305481	-40.988	-0.219604	-0.210693	-0.246643	-0.279358	-0.283081	-40.986	-0.273071	-0.3349	-0.414734	-0.507446	-0.585083	-40.985	-0.0430298	-0.613892	-0.273315	-0.333008	-0.308533	-40.988	0.0181885	-0.483704	-0.166626	-0.179321	-0.0933228	-40.986	-0.0253906	-0.617676	-0.294739	-0.298401	-0.315369	-40.985	-0.022583	-0.0753784	-0.0420532	-0.0623169	-0.0779419	-40.988	0.0118713	-0.0047607	0.0136108	0.0797119	-0.0102234	-40.986
	-40.96	-0.16095	-0.151184	-0.264099	-0.325195	-0.305481	-40.963	-0.210205	-0.210693	-0.246643	-0.279358	-0.292847	-40.961	-0.263672	-0.3349	-0.414734	-0.507446	-0.585083	-40.96	-0.0430298	-0.613892	-0.273315	-0.333008	-0.308533	-40.963	0.0181885	-0.483337	-0.166626	-0.179321	-0.0929565	-40.961	-0.015625	-0.617676	-0.294739	-0.298401	-0.315369	-40.96	-0.0136108	-0.0753784	-0.0420532	-0.0615234	-0.0779419	-40.963	0.0212402	-0.0047607	0.0136108	0.0797119	-0.0102234	-40.961
	-40.935	-0.16095	-0.151184	-0.264099	-0.325195	-0.304688	-40.938	-0.209839	-0.210693	-0.246643	-0.279358	-0.292847	-40.936	-0.273438	-0.344666	-0.414734	-0.507446	-0.584717	-40.935	-0.0430298	-0.613892	-0.273315	-0.332214	-0.308533	-40.938	0.0181885	-0.483337	-0.166626	-0.189087	-0.0929565	-40.936	-0.0253906	-0.617676	-0.306458	-0.298035	-0.325134	-40.935	-0.0136108	-0.0753784	-0.0420532	-0.0525513	-0.0779419	-40.938	0.021637	-0.0047607	0.0136108	0.0890808	-0.0102234	-40.936
	-40.91	-0.170715	-0.151184	-0.273071	-0.325195	-0.295715	-40.913	-0.209839	-0.220459	-0.246643	-0.279358	-0.283447	-40.911	-0.273438	-0.344666	-0.414368	-0.507446	-0.575317	-40.91	-0.0527954	-0.613892	-0.273315	-0.323242	-0.308533	-40.913	0.0181885	-0.483337	-0.166626	-0.179688	-0.0929565	-40.911	-0.0253906	-0.617676	-0.306458	-0.288635	-0.325134	-40.91	-0.0136108	-0.0753784	-0.0518188	-0.0525513	-0.0779419	-40.913	0.021637	-0.0047607	0.0136108	0.0894775	-0.0102234	-40.911
	-40.885	-0.170715	-0.151184	-0.264099	-0.325195	-0.295715	-40.888	-0.209839	-0.220459	-0.237244	-0.279358	-0.283081	-40.886	-0.273438	-0.344666	-0.404968	-0.507446	-0.575317	-40.885	-0.052002	-0.613098	-0.273315	-0.323242	-0.308533	-40.888	0.0181885	-0.483337	-0.166626	-0.179321	-0.0929565	-40.886	-0.0250216	-0.617307	-0.306455	-0.288635	-0.325134	-40.885	-0.0136108	-0.074585	-0.0518188	-0.0525513	-0.0877075	-40.888	0.021637	-0.0047607	0.0136108	0.0894775	-0.0102234	-40.886
	-40.86	-0.170715	-0.151184	-0.264099	-0.325195	-0.305481	-40.863	-0.209839	-0.220459	-0.246643	-0.291077	-0.283081	-40.861	-0.273438	-0.344666	-0.404968	-0.507446	-0.585083	-40.86	-0.0430298	-0.604126	-0.273315	-0.323242	-0.308533	-40.863	0.0275879	-0.473938	-0.176392	-0.179321	-0.102722	-40.861	-0.00586	-0.598145	-0.296692	-0.27887	-0.315369	-40.86	-0.0136108	-0.0656128	-0.0518188	-0.0525513	-0.0877075	-40.863	0.021637	0.00460815	0.0136108	0.0797119	-0.0102234	-40.861
	-40.835	-0.170715	-0.16095	-0.264099	-0.325195	-0.305481	-40.838	-0.209839	-0.220459	-0.246643	-0.291077	-0.283081	-40.836	-0.273435	-0.344663	-0.404968	-0.507446	-0.585083	-40.835	-0.0430298	-0.604126	-0.273315	-0.323242	-0.308533	-40.838	0.027957	-0.473569	-0.176389	-0.179321	-0.102722	-40.836	-0.00586	-0.598145	-0.296692	-0.27887	-0.315369	-40.835	-0.0136108	-0.0656128	-0.0518188	-0.0525513	-0.0877075	-40.838	0.0118713	0.00500488	0.0136108	0.0797119	-0.0102234	-40.836
	-40.81	-0.170712	-0.160947	-0.264099	-0.324402	-0.305481	-40.813	-0.219604	-0.220459	-0.246643	-0.291077	-0.283081	-40.811	-0.263672	-0.3349	-0.395203	-0.497314	-0.575317	-40.81	-0.0430298	-0.604126	-0.282288	-0.333008	-0.308533	-40.813	0.0377197	-0.463806	-0.166626	-0.169556	-0.0929565	-40.811	-0.00586	-0.598145	-0.296326	-0.27887	-0.315369	-40.81	-0.0136108	-0.0656128	-0.0518188	-0.0525513	-0.0877075	-40.813	0.0118713	0.00500488	0.00384521	0.0797119	-0.0102234	-40.811
	-40.785	-0.16095	-0.150391	-0.254333	-0.305664	-0.295715	-40.788	-0.219604	-0.220459	-0.246643	-0.281677	-0.283081	-40.786	-0.263672	-0.334534	-0.395203	-0.497681	-0.575317	-40.785	-0.0430298	-0.604126	-0.273315	-0.333008	-0.308533	-40.788	0.0377197	-0.463806	-0.157227	-0.169556	-0.0929565	-40.786	-0.00586	-0.598145	-0.286926	-0.27887	-0.315369	-40.785	-0.0038452	-0.0558472	-0.0420532	-0.0525513	-0.0779419	-40.788	0.0118713	-0.0047607	0.00384521	0.0797119	-0.019989	-40.786
	-40.76	-0.16095	-0.141418	-0.254333	-0.305664	-0.295715	-40.763	-0.219601	-0.211056	-0.246643	-0.281311	-0.283081	-40.761	-0.273438	-0.3349	-0.406921	-0.497681	-0.575317	-40.76	-0.0430298	-0.603333	-0.273315	-0.333008	-0.308533	-40.763	0.0279541	-0.463806	-0.15686	-0.169556	-0.0929565	-40.761	-0.00586	-0.597778	-0.296692	-0.27887	-0.315369	-40.76	-0.0038452	-0.0558472	-0.0420532	-0.0525513	-0.0771484	-40.763	0.021637	0.00500488	0.0136108	0.0894775	-0.0102234	-40.761
	-40.735	-0.160156	-0.141418	-0.254333	-0.31543	-0.295715	-40.738	-0.209839	-0.200928	-0.236877	-0.271545	-0.283081	-40.736	-0.273071	-0.3349	-0.406921	-0.497681	-0.575317	-40.735	-0.04303	-0.594361	-0.273316	-0.332214	-0.308533	-40.738	0.0279541	-0.464172	-0.15686	-0.169556	-0.0929565	-40.736	-0.00586	-0.598145	-0.296692	-0.278503	-0.315369	-40.735	-0.0038452	-0.0656128	-0.0420532	-0.0525513	-0.0681763	-40.738	0.021637	0.00500488	0.0136108	0.0894775	-0.0008545	-40.736
	-40.71	-0.151184	-0.141418	-0.254333	-0.31543	-0.295715	-40.713	-0.200439	-0.210693	-0.236877	-0.271545	-0.283081	-40.711	-0.263672	-0.3349	-0.406921	-0.497681	-0.587036	-40.71	-0.0438232	-0.595156	-0.274112	-0.324036	-0.309326	-40.713	0.0279512	-0.463809	-0.156863	-0.169922	-0.0929565	-40.711	-0.00623	-0.598516	-0.297064	-0.26947	-0.325503	-40.71	-0.0038452	-0.0656128	-0.0412598	-0.0525513	-0.0681763	-40.713	0.021637	0.00500488	0.0136108	0.0894775	-0.0004578	-40.711
	-40.685	-0.151184	-0.141418	-0.254333	-0.31543	-0.295715	-40.688	-0.200073	-0.210693	-0.236877	-0.271545	-0.283081	-40.686	-0.263672	-0.3349	-0.406921	-0.497681	-0.587036	-40.685	-0.0527954	-0.613892	-0.283081	-0.333008	-0.327271	-40.688	0.0185547	-0.473206	-0.16626	-0.178955	-0.102356	-40.686	-0.0253906	-0.60791	-0.306458	-0.27887	-0.334534	-40.685	-0.0038452	-0.0656128	-0.0322876	-0.0525513	-0.0681763	-40.688	0.021637	0.00500488	0.0229797	0.0894775	-0.0004578	-40.686
	-40.66	-0.151184	-0.141418	-0.254333	-0.31543	-0.295715	-40.663	-0.200073	-0.210693	-0.236877	-0.271545	-0.283081	-40.661	-0.263672	-0.3349	-0.406921	-0.497681	-0.587036	-40.66	-0.0527954	-0.613892	-0.283081	-0.333008	-0.318298	-40.663	0.0181885	-0.473572	-0.166626	-0.179321	-0.0933228	-40.661	-0.0253873	-0.607907	-0.30645	-0.27887	-0.325134	-40.66	-0.0038452	-0.0656128	-0.0322876	-0.0525515	-0.0681765	-40.663	0.021637	0.00500488	0.0233765	0.0894775	-0.0004578	-40.661
	-40.635	-0.151184	-0.141418	-0.25354	-0.31543	-0.295715	-40.638	-0.209839	-0.210693	-0.236877	-0.271545	-0.283081	-40.636	-0.263669	-0.334897	-0.406552	-0.497681	-0.587033	-40.635	-0.0527925	-0.613889	-0.283075	-0.333008	-0.318298	-40.638	0.0181913	-0.473569	-0.16662	-0.179321	-0.0929537	-40.636	-0.0136719	-0.596191	-0.294739	-0.276917	-0.313416	-40.635	-0.0046387	-0.0664063	-0.0330811	-0.0533473	-0.0689723	-40.638	0.0118713	0.00500488	0.0233765	0.0894747	-0.0004606	-40.636
	-40.61	-0.16095	-0.151184	-0.244568	-0.31543	-0.295715	-40.613	-0.209839	-0.210693	-0.239197	-0.281311	-0.283081	-40.611	-0.261719	-0.323181	-0.385437	-0.497681	-0.575317	-40.61	-0.0430298	-0.603333	-0.273315	-0.323242	-0.308533	-40.613	0.0279541	-0.463806	-0.166626	-0.169556	-0.0929565	-40.611	-0.0136719	-0.595825	-0.294739	-0.276917	-0.313416	-40.61	-0.0128174	-0.074585	-0.0420532	-0.0623169	-0.0779419	-40.613	0.00250244	-0.004364	0.0140076	0.070343	-0.0195923	-40.611
	-40.585	-0.16095	-0.151184	-0.254333	-0.314636	-0.305481	-40.588	-0.209839	-0.210693	-0.238831	-0.281311	-0.283081	-40.586	-0.261719	-0.323181	-0.395203	-0.497314	-0.575317	-40.585	-0.0430298	-0.59436	-0.272522	-0.323242	-0.308533	-40.588	0.0181885	-0.454407	-0.166626	-0.169556	-0.0929565	-40.586	-0.0136719	-0.596191	-0.304138	-0.276917	-0.313416	-40.585	-0.0038452	-0.0656128	-0.0420532	-0.0623169	-0.0779419	-40.588	0.0114746	-0.0051575	0.0136108	0.0699463	-0.019989	-40.586
	-40.56	-0.16095	-0.151184	-0.254333	-0.305664	-0.305481	-40.563	-0.209839	-0.210693	-0.238831	-0.271912	-0.292847	-40.561	-0.261719	-0.3349	-0.395203	-0.487915	-0.575317	-40.56	-0.0527954	-0.59436	-0.26355	-0.323242	-0.308533	-40.563	0.0181885	-0.454041	-0.157227	-0.169556	-0.0929565	-40.561	-0.0136719	-0.596191	-0.294739	-0.276917	-0.313416	-40.56	-0.0038452	-0.0656128	-0.0420532	-0.0623169	-0.0779419	-40.563	0.0118713	-0.0047607	0.0136108	0.0699463	-0.019989	-40.561
	-40.535	-0.16095	-0.150391	-0.254333	-0.305664	-0.305481	-40.538	-0.209839	-0.210693	-0.238831	-0.271545	-0.292847	-40.536	-0.261719	-0.334534	-0.395203	-0.487915	-0.585083	-40.535	-0.0527954	-0.59436	-0.273315	-0.323242	-0.308533	-40.538	0.0181885	-0.463806	-0.15686	-0.169556	-0.0929565	-40.536	-0.0253906	-0.596191	-0.294739	-0.276917	-0.323181	-40.535	-0.0038452	-0.0656128	-0.0420532	-0.0615234	-0.0877075	-40.538	0.0118713	-0.0047607	0.0136108	0.0699463	-0.019989	-40.536
	-40.51	-0.160156	-0.141418	-0.254333	-0.305664	-0.304688	-40.513	-0.209839	-0.21106	-0.238831	-0.271545	-0.292847	-40.511	-0.261353	-0.325134	-0.395203	-0.487915	-0.584717	-40.51	-0.0527956	-0.594361	-0.273316	-0.322449	-0.308533	-40.513	0.0181885	-0.463806	-0.15686	-0.169556	-0.0929565	-40.511	-0.0253906	-0.596191	-0.294739	-0.27655	-0.323181	-40.51	-0.0136108	-0.0656128	-0.0518188	-0.0525513	-0.0877075	-40.513	0.0118713	-0.0047607	0.00384521	0.079318	-0.0199862	-40.511
	-40.485	-0.151181	-0.141415	-0.254331	-0.305664	-0.295712	-40.488	-0.200433	-0.210687	-0.238828	-0.271545	-0.283444	-40.486	-0.251953	-0.325134	-0.395203	-0.497681	-0.575317	-40.485	-0.052676	-0.594363	-0.274112	-0.324036	-0.309326	-40.488	0.0181856	-0.463809	-0.156866	-0.160156	-0.0929565	-40.486	-0.0252686	-0.596191	-0.295105	-0.267517	-0.323547	-40.485	-0.0136108	-0.0656128	-0.0518188	-0.0623169	-0.0877075	-40.488	0.021637	0.00500488	0.0136108	0.0894775	-0.0102234	-40.486
	-40.46	-0.141419	-0.131653	-0.244568	-0.295898	-0.28595	-40.463	-0.200073	-0.200928	-0.229065	-0.26178	-0.273315	-40.461	-0.261716	-0.325131	-0.395203	-0.497681	-0.575317	-40.46	-0.0508423	-0.59436	-0.283081	-0.333008	-0.318298	-40.463	0.0200224	-0.463803	-0.166257	-0.169189	-0.102356	-40.461	-0.0136719	-0.586426	-0.294739	-0.276917	-0.323181	-40.46	-0.0136108	-0.0656128	-0.0518188	-0.0623169	-0.0869141	-40.463	0.021637	0.00500488	0.0136108	0.0894775	-0.0102234	-40.461
	-40.435	-0.142337	-0.132572	-0.245483	-0.296814	-0.286865	-40.438	-0.200077	-0.200931	-0.229065	-0.271545	-0.273315	-40.436	-0.252445	-0.31586	-0.385925	-0.488403	-0.56604	-40.435	-0.0508423	-0.59436	-0.283081	-0.333008	-0.318298	-40.438	0.0299072	-0.454041	-0.15686	-0.169556	-0.0929565	-40.436	-0.0136719	-0.586426	-0.304504	-0.276917	-0.323181	-40.435	-0.0136108	-0.0656128	-0.0518188	-0.0623169	-0.0779419	-40.438	0.021637	0.00500488	0.0136108	0.0894775	-0.0106201	-40.436
	-40.41	-0.153137	-0.143372	-0.255493	-0.307617	-0.297668	-40.413	-0.211304	-0.212158	-0.250061	-0.282776	-0.284546	-40.411	-0.263672	-0.336853	-0.406555	-0.499634	-0.577271	-40.41	-0.0508423	-0.59436	-0.283081	-0.333008	-0.328064	-40.413	0.0299072	-0.454041	-0.15686	-0.169556	-0.102722	-40.411	-0.0136719	-0.586426	-0.304504	-0.276917	-0.323181	-40.41	-0.0136108	-0.0656128	-0.0518188	-0.0623169	-0.0779419	-40.413	0.0118713	0.00500488	0.0136108	0.0894775	-0.0102234	-40.411
	-40.385	-0.153137	-0.143372	-0.246521	-0.306824	-0.297668	-40.388	-0.211792	-0.212646	-0.24115	-0.283264	-0.285034	-40.386	-0.263672	-0.336853	-0.397156	-0.499268	-0.577271	-40.385	-0.0508423	-0.59436	-0.283081	-0.333008	-0.328064	-40.388	0.0201416	-0.454041	-0.15686	-0.169556	-0.102722	-40.386	-0.0136719	-0.598145	-0.304504	-0.276917	-0.3349	-40.385	-0.0136108	-0.0656128	-0.0518188	-0.0623169	-0.0779419	-40.388	0.0118713	0.00500488	0.0136108	0.0894775	-0.0102234	-40.386
	-40.36	-0.153137	-0.143372	-0.246521	-0.30957	-0.307434	-40.363	-0.211792	-0.212646	-0.240784	-0.273865	-0.285034	-40.361	-0.263672	-0.336853	-0.397156	-0.489868	-0.587036	-40.36	-0.0508423	-0.60321	-0.283081	-0.333008	-0.328064	-40.363	0.0201416	-0.454041	-0.166626	-0.169556	-0.102722	-40.361	-0.0234375	-0.597656	-0.304504	-0.276917	-0.3349	-40.36	-0.0136108	-0.0753784	-0.0510254	-0.0623169	-0.0779419	-40.363	0.0118713	-0.0067139	0.0136108	0.0777588	-0.0102234	-40.361
	-40.335	-0.162903	-0.143372	-0.246521	-0.30957	-0.307434	-40.338	-0.211792	-0.212646	-0.240784	-0.273499	-0.2948	-40.336	-0.263672	-0.336853	-0.397156	-0.489868	-0.587036	-40.335	-0.0508423	-0.592407	-0.283081	-0.333008	-0.328064	-40.338	0.0201416	-0.44281	-0.166626	-0.169556	-0.102722	-40.336	-0.0234375	-0.586426	-0.304504	-0.276917	-0.3349	-40.335	-0.0128174	-0.074585	-0.0420532	-0.0623169	-0.0779419	-40.338	0.0118713	-0.0067139	0.0229797	0.0777588	-0.0102234	-40.336
	-40.31	-0.162903	-0.143372	-0.246521	-0.30957	-0.307434	-40.313	-0.211792	-0.212646	-0.240784	-0.273499	-0.2948	-40.311	-0.275391	-0.336853	-0.397156	-0.499634	-0.587036	-40.31	-0.0508394	-0.592401	-0.282282	-0.333008	-0.327268	-40.313	0.0201416	-0.442322	-0.166626	-0.169556	-0.102722	-40.311	-0.0234346	-0.586423	-0.304132	-0.286682	-0.334531	-40.31	-0.0038452	-0.0656128	-0.0420532	-0.0623169	-0.0779419	-40.313	0.0212402	0.00265503	0.0233765	0.0777588	-0.0102234	-40.311
	-40.285	-0.162903	-0.152344	-0.246521	-0.30957	-0.307434	-40.288	-0.211792	-0.222412	-0.240784	-0.273499	-0.2948	-40.286	-0.275385	-0.346247	-0.397153	-0.499634	-0.587033	-40.285	-0.0410767	-0.582642	-0.26355	-0.322449	-0.308533	-40.288	0.0201416	-0.452087	-0.157227	-0.169556	-0.0933228	-40.286	-0.0136719	-0.57666	-0.294739	-0.27655	-0.315369	-40.285	-0.0038452	-0.0656128	-0.0420532	-0.0623171	-0.0779421	-40.288	0.021637	0.00305176	0.0233765	0.0777588	-0.0102234	-40.286
	-40.26	-0.162109	-0.143372	-0.246521	-0.30957	-0.306519	-40.263	-0.211789	-0.21301	-0.240784	-0.283264	-0.2948	-40.261	-0.265259	-0.327087	-0.397156	-0.489868	-0.576782	-40.26	-0.0410767	-0.582642	-0.26355	-0.313477	-0.308533	-40.263	0.0201445	-0.452085	-0.156854	-0.160156	-0.0929537	-40.261	-0.0136719	-0.57666	-0.294739	-0.267151	-0.315369	-40.26	-0.0046387	-0.0664063	-0.0428467	-0.0631101	-0.0787351	-40.263	0.021637	0.00305176	0.0233765	0.0777597	-0.0102224	-40.261
	-40.235	-0.153137	-0.143372	-0.246521	-0.30957	-0.295715	-40.238	-0.202393	-0.202881	-0.231018	-0.273499	-0.273804	-40.236	-0.255859	-0.327087	-0.397156	-0.489868	-0.565552	-40.235	-0.0410769	-0.581848	-0.26355	-0.313477	-0.308533	-40.238	0.0299072	-0.442322	-0.147095	-0.15979	-0.0831909	-40.236	-0.0136719	-0.576294	-0.294739	-0.267151	-0.315369	-40.235	-0.0038452	-0.0656128	-0.0420532	-0.0623169	-0.0771484	-40.238	0.0239868	0.00540161	0.0257263	0.0801086	-0.0078735	-40.236
	-40.21	-0.153137	-0.143372	-0.246521	-0.30957	-0.295715	-40.213	-0.202026	-0.202881	-0.231018	-0.273499	-0.273315	-40.211	-0.255859	-0.327087	-0.397156	-0.489868	-0.575317	-40.21	-0.0410767	-0.573672	-0.264346	-0.31427	-0.309326	-40.213	0.0299044	-0.432925	-0.147098	-0.15979	-0.0831909	-40.211	-0.0136747	-0.567266	-0.295111	-0.267517	-0.325503	-40.21	-0.0038452	-0.0656128	-0.0420532	-0.0623169	-0.0681763	-40.213	0.0235901	0.00500488	0.015564	0.0797119	0.00109863	-40.211
	-40.185	-0.153933	-0.144168	-0.25708	-0.310364	-0.296509	-40.188	-0.202029	-0.202884	-0.240784	-0.273499	-0.273315	-40.186	-0.265994	-0.327456	-0.397522	-0.490234	-0.575684	-40.185	-0.0410767	-0.582642	-0.273315	-0.323242	-0.318298	-40.188	0.0299072	-0.441956	-0.156494	-0.169189	-0.0925903	-40.186	-0.0234375	-0.586426	-0.304504	-0.276917	-0.3349	-40.185	-0.0038452	-0.0656128	-0.0420532	-0.0615234	-0.0681763	-40.188	0.0138245	0.00500488	0.015564	0.0699463	-0.0102234	-40.186
	-40.16	-0.162903	-0.153137	-0.266052	-0.318542	-0.315247	-40.163	-0.211426	-0.21228	-0.250183	-0.282898	-0.282715	-40.161	-0.275391	-0.336853	-0.406921	-0.509033	-0.585083	-40.16	-0.0410767	-0.582642	-0.283081	-0.323242	-0.318298	-40.163	0.0201416	-0.442322	-0.15686	-0.169556	-0.102722	-40.161	-0.0234375	-0.586426	-0.304504	-0.276917	-0.3349	-40.16	-0.0038452	-0.0656128	-0.0420532	-0.0525513	-0.0681763	-40.163	0.0138245	0.00500488	0.015564	0.0793152	-0.0102234	-40.161
	-40.135	-0.162903	-0.153137	-0.265137	-0.30957	-0.315247	-40.138	-0.211792	-0.222412	-0.250549	-0.273865	-0.283081	-40.136	-0.275391	-0.346619	-0.416199	-0.499634	-0.585083	-40.135	-0.0410767	-0.581848	-0.283081	-0.333008	-0.328064	-40.138	0.0201416	-0.442322	-0.15686	-0.169556	-0.102722	-40.136	-0.0234375	-0.58606	-0.304504	-0.288635	-0.3349	-40.135	-0.0038452	-0.0656128	-0.0518188	-0.0525513	-0.0681763	-40.138	0.0138245	0.00500488	0.015564	0.0797119	-0.0102234	-40.136
	-40.11	-0.162903	-0.153137	-0.254333	-0.30957	-0.315247	-40.113	-0.211792	-0.222412	-0.239319	-0.273499	-0.2948	-40.111	-0.275388	-0.346616	-0.404968	-0.499634	-0.585083	-40.11	-0.0410767	-0.572876	-0.283081	-0.333008	-0.328064	-40.113	0.0201416	-0.442688	-0.168579	-0.169556	-0.102722	-40.111	-0.0234375	-0.576657	-0.314267	-0.288635	-0.3349	-40.11	-0.0038452	-0.0648193	-0.0518188	-0.0525513	-0.0681763	-40.113	0.0138245	0.00500488	0.015564	0.0797119	-0.0102234	-40.111
	-40.085	-0.1629	-0.153134	-0.254333	-0.30957	-0.315247	-40.088	-0.211792	-0.222412	-0.238831	-0.273499	-0.2948	-40.086	-0.265625	-0.336853	-0.395203	-0.489868	-0.575317	-40.085	-0.0508423	-0.572876	-0.283081	-0.333008	-0.328064	-40.088	0.0201416	-0.442322	-0.168579	-0.169556	-0.102722	-40.086	-0.0136719	-0.566895	-0.304504	-0.27887	-0.325134	-40.085	-0.0038452	-0.0558472	-0.0518188	-0.0525513	-0.0681763	-40.088	0.0138245	0.00460815	0.015564	0.0797119	-0.0102234	-40.086
	-40.06	-0.153137	-0.143372	-0.244568	-0.30957	-0.305481	-40.063	-0.211792	-0.222412	-0.238831	-0.273499	-0.2948	-40.061	-0.275391	-0.336853	-0.395203	-0.499634	-0.575317	-40.06	-0.0508423	-0.572876	-0.283081	-0.333008	-0.328064	-40.063	0.0201416	-0.442322	-0.168579	-0.169556	-0.102722	-40.061	-0.0136719	-0.566895	-0.304504	-0.27887	-0.3349	-40.06	-0.0038452	-0.0558472	-0.0518188	-0.06427	-0.0681763	-40.063	0.0138245	0.00500488	0.015564	0.0797119	-0.0102234	-40.061
	-40.035	-0.162903	-0.142578	-0.244568	-0.30957	-0.305481	-40.038	-0.211792	-0.222412	-0.238831	-0.273499	-0.2948	-40.036	-0.275391	-0.336487	-0.395203	-0.499634	-0.585083	-40.035	-0.0508423	-0.572876	-0.282288	-0.332092	-0.328064	-40.038	0.0201416	-0.442322	-0.168579	-0.179321	-0.102722	-40.036	-0.0136719	-0.566895	-0.304138	-0.278381	-0.3349	-40.035	-0.0038452	-0.0558472	-0.0510254	-0.06427	-0.079895	-40.038	0.0138245	0.00500488	0.015564	0.0797119	-0.0102234	-40.036
	-40.01	-0.162109	-0.143372	-0.244568	-0.30957	-0.305481	-40.013	-0.221558	-0.213013	-0.238831	-0.283264	-0.2948	-40.011	-0.275024	-0.336853	-0.395203	-0.499634	-0.585083	-40.01	-0.0508423	-0.572083	-0.273315	-0.321289	-0.327271	-40.013	0.0201416	-0.442322	-0.15918	-0.168091	-0.102722	-40.011	-0.0234375	-0.576294	-0.294739	-0.267151	-0.334534	-40.01	-0.0030518	-0.0558472	-0.0420532	-0.06427	-0.079895	-40.013	0.0138245	0.00500488	0.0249329	0.0797119	-0.0102234	-40.011
	-39.985	-0.153137	-0.143372	-0.244568	-0.30957	-0.305481	-39.988	-0.212158	-0.212646	-0.238831	-0.283264	-0.2948	-39.986	-0.265622	-0.33685	-0.404968	-0.499634	-0.585083	-39.985	-0.0508394	-0.572873	-0.273313	-0.321289	-0.318298	-39.988	0.0201452	-0.432919	-0.158806	-0.167603	-0.0933228	-39.986	-0.0234375	-0.566892	-0.304502	-0.276917	-0.325134	-39.985	0.00592041	-0.0558472	-0.0420532	-0.06427	-0.079895	-39.988	0.0231934	0.00500488	0.0253296	0.0797119	-0.0102234	-39.986
	-39.96	-0.153137	-0.143372	-0.244568	-0.30957	-0.305481	-39.963	-0.211788	-0.212643	-0.248593	-0.283264	-0.294796	-39.961	-0.255859	-0.327087	-0.395203	-0.489868	-0.575317	-39.96	-0.0410767	-0.563111	-0.26355	-0.311523	-0.308533	-39.963	0.0220947	-0.420837	-0.147095	-0.155884	-0.0812378	-39.961	-0.0136719	-0.557129	-0.294739	-0.267151	-0.315369	-39.96	0.00592041	-0.0656128	-0.0420532	-0.06427	-0.079895	-39.963	0.0235901	0.00500488	0.015564	0.0699463	-0.019989	-39.961
	-39.935	-0.153933	-0.144168	-0.245361	-0.310364	-0.306274	-39.938	-0.200076	-0.200931	-0.236877	-0.271545	-0.283081	-39.936	-0.265994	-0.327456	-0.395569	-0.5	-0.575684	-39.935	-0.0418727	-0.563909	-0.264349	-0.312317	-0.309329	-39.938	0.0220947	-0.42084	-0.147098	-0.155884	-0.0812378	-39.936	-0.0140409	-0.557498	-0.295111	-0.267517	-0.315738	-39.935	0.00592041	-0.0656128	-0.0420532	-0.06427	-0.0789795	-39.938	0.0333557	0.0147676	0.0253296	0.0797119	-0.0102234	-39.936
	-39.91	-0.162903	-0.153137	-0.254333	-0.318542	-0.315247	-39.913	-0.209473	-0.222046	-0.246277	-0.280945	-0.302246	-39.911	-0.275391	-0.336853	-0.404968	-0.509033	-0.594849	-39.91	-0.0500488	-0.572083	-0.273315	-0.321289	-0.318298	-39.913	0.0126953	-0.430237	-0.156494	-0.165283	-0.0906372	-39.911	-0.0230713	-0.566528	-0.304504	-0.276917	-0.3349	-39.91	0.00512695	-0.0664063	-0.0428467	-0.0650661	-0.0689723	-39.913	0.0235901	0.00500488	0.0253296	0.0797119	0.0010376	-39.911
	-39.885	-0.162903	-0.153137	-0.254333	-0.30957	-0.315247	-39.888	-0.209839	-0.222412	-0.246643	-0.271912	-0.302612	-39.886	-0.275391	-0.346619	-0.404968	-0.499634	-0.594849	-39.885	-0.0410767	-0.56311	-0.273315	-0.321289	-0.318298	-39.888	0.0217285	-0.430969	-0.166626	-0.165649	-0.100769	-39.886	-0.0136719	-0.557129	-0.304504	-0.276917	-0.3349	-39.885	-0.0136108	-0.0753784	-0.0518188	-0.0740356	-0.0779419	-39.888	0.0142212	-0.004364	0.0159607	0.070343	-0.0078735	-39.886
	-39.86	-0.162903	-0.153137	-0.263306	-0.30957	-0.314453	-39.863	-0.209839	-0.222412	-0.246643	-0.271545	-0.302612	-39.861	-0.275388	-0.346616	-0.414368	-0.499634	-0.594482	-39.86	-0.0410767	-0.56311	-0.273315	-0.321289	-0.318298	-39.863	0.0220947	-0.430603	-0.166626	-0.165649	-0.100769	-39.861	-0.0234375	-0.566892	-0.304502	-0.286682	-0.3349	-39.86	-0.0136108	-0.0753784	-0.0518188	-0.0740356	-0.0779419	-39.863	0.0138245	-0.0047607	0.015564	0.0699463	-0.0082703	-39.861
	-39.835	-0.162903	-0.153137	-0.254333	-0.30957	-0.305481	-39.838	-0.209839	-0.222412	-0.237244	-0.271545	-0.293213	-39.836	-0.275391	-0.336853	-0.395203	-0.489868	-0.575317	-39.835	-0.0410767	-0.56311	-0.283081	-0.321289	-0.318298	-39.838	0.0220947	-0.430603	-0.166626	-0.165649	-0.100769	-39.836	-0.0136719	-0.557129	-0.304504	-0.276917	-0.325134	-39.835	-0.0136108	-0.0753784	-0.0518188	-0.0740356	-0.0779419	-39.838	0.0138245	-0.0047607	0.015564	0.0699463	-0.0082703	-39.836
	-39.81	-0.162903	-0.153137	-0.254333	-0.30957	-0.315247	-39.813	-0.221558	-0.222412	-0.236877	-0.281311	-0.292847	-39.811	-0.275391	-0.336853	-0.395203	-0.489868	-0.575317	-39.81	-0.0410767	-0.562317	-0.283081	-0.333008	-0.318298	-39.813	0.0123291	-0.430603	-0.166626	-0.165649	-0.100769	-39.811	-0.0136719	-0.556763	-0.304504	-0.276917	-0.325134	-39.81	-0.0136108	-0.0744629	-0.0518188	-0.0732422	-0.0779419	-39.813	0.0138245	-0.0047607	0.015564	0.0699463	-0.0082703	-39.811
	-39.785	-0.161987	-0.152344	-0.254333	-0.30957	-0.315247	-39.788	-0.221558	-0.222412	-0.236877	-0.281311	-0.292847	-39.786	-0.274902	-0.336487	-0.395203	-0.499634	-0.585083	-39.785	-0.0410767	-0.553345	-0.282288	-0.333008	-0.318298	-39.788	0.012332	-0.421198	-0.16662	-0.165649	-0.100766	-39.786	-0.0136719	-0.547363	-0.304138	-0.276917	-0.3349	-39.785	-0.0136108	-0.0636597	-0.0518188	-0.06427	-0.0779419	-39.788	0.0138245	0.00650024	0.015564	0.0793152	-0.0082703	-39.786
	-39.76	-0.151184	-0.143372	-0.254333	-0.30957	-0.315247	-39.763	-0.210327	-0.213013	-0.236877	-0.281311	-0.302612	-39.761	-0.263672	-0.336853	-0.395203	-0.499634	-0.585083	-39.76	-0.0410767	-0.553345	-0.273315	-0.333008	-0.327271	-39.763	0.0220947	-0.411072	-0.147461	-0.167603	-0.0910034	-39.761	-0.0136719	-0.547363	-0.294739	-0.276917	-0.334534	-39.76	-0.0136108	-0.0636597	-0.0518188	-0.06427	-0.0779419	-39.763	0.0138245	0.00695801	0.015564	0.0797148	-0.018033	-39.761
	-39.735	-0.151184	-0.143372	-0.254333	-0.319336	-0.315247	-39.738	-0.209833	-0.222406	-0.24664	-0.281311	-0.302609	-39.736	-0.273438	-0.336853	-0.404968	-0.499634	-0.585083	-39.735	-0.0508423	-0.553345	-0.273315	-0.332214	-0.318298	-39.738	0.0220947	-0.411072	-0.147095	-0.167603	-0.081604	-39.736	-0.0234375	-0.557126	-0.294736	-0.27655	-0.325134	-39.735	-0.0136108	-0.0636597	-0.0518188	-0.06427	-0.0779419	-39.738	0.0235901	0.0167236	0.015564	0.0894775	-0.0082703	-39.736
	-39.71	-0.16095	-0.143372	-0.254333	-0.319336	-0.315247	-39.713	-0.200073	-0.212646	-0.236877	-0.271545	-0.292847	-39.711	-0.273435	-0.33685	-0.404968	-0.499634	-0.585083	-39.71	-0.0508423	-0.552552	-0.273316	-0.323242	-0.318298	-39.713	0.0220947	-0.411072	-0.15686	-0.158203	-0.0812378	-39.711	-0.0136719	-0.546997	-0.284973	-0.267151	-0.315369	-39.71	-0.0136108	-0.0636597	-0.0518188	-0.06427	-0.0779419	-39.713	0.0235901	0.0167236	0.015564	0.0797119	-0.0082703	-39.711
	-39.685	-0.16095	-0.143372	-0.254333	-0.319336	-0.315247	-39.688	-0.200073	-0.212646	-0.236877	-0.271545	-0.292847	-39.686	-0.263672	-0.327087	-0.395203	-0.499634	-0.575317	-39.685	-0.0516384	-0.544378	-0.274114	-0.324036	-0.319094	-39.688	0.0220947	-0.401675	-0.156863	-0.157837	-0.0910034	-39.686	-0.0140409	-0.537967	-0.297064	-0.267517	-0.315738	-39.685	-0.0136108	-0.0636597	-0.0518188	-0.0740356	-0.0771484	-39.688	0.0235901	0.00695801	0.015564	0.0797119	-0.0082703	-39.686
	-39.66	-0.16095	-0.15509	-0.254333	-0.319336	-0.315247	-39.663	-0.200073	-0.212646	-0.236877	-0.271545	-0.292847	-39.661	-0.263672	-0.327087	-0.395203	-0.499634	-0.585083	-39.66	-0.0606079	-0.553345	-0.283081	-0.333008	-0.328064	-39.663	0.0126953	-0.410706	-0.16626	-0.167236	-0.100403	-39.661	-0.0234375	-0.547363	-0.306458	-0.276917	-0.325134	-39.66	-0.0136108	-0.0636597	-0.0627441	-0.0740321	-0.0681727	-39.663	0.0118713	0.00695801	0.015564	0.0797119	0.00109863	-39.661
	-39.635	-0.16095	-0.155091	-0.254334	-0.319336	-0.315247	-39.638	-0.209839	-0.212646	-0.236877	-0.281311	-0.292847	-39.636	-0.263672	-0.336853	-0.395203	-0.499634	-0.585083	-39.635	-0.0606079	-0.553345	-0.283081	-0.333008	-0.328064	-39.638	0.00256348	-0.422791	-0.166626	-0.167603	-0.100769	-39.636	-0.0234375	-0.547363	-0.306458	-0.276917	-0.3349	-39.635	-0.0009766	-0.0617065	-0.0428467	-0.0623169	-0.0564575	-39.638	0.0118713	0.00695801	0.0249329	0.0797119	0.00149536	-39.636
	-39.61	-0.161746	-0.155887	-0.25513	-0.320129	-0.315249	-39.613	-0.209845	-0.212652	-0.23688	-0.281311	-0.29285	-39.611	-0.273807	-0.337222	-0.395569	-0.5	-0.585083	-39.61	-0.0598116	-0.562314	-0.283078	-0.333008	-0.328064	-39.613	0.00256634	-0.422788	-0.16662	-0.167603	-0.100769	-39.611	-0.0328369	-0.55676	-0.306455	-0.276917	-0.3349	-39.61	0.00982666	-0.0617065	-0.0510254	-0.0623169	-0.0564575	-39.613	0.0231323	0.00695801	0.0159607	0.0797119	0.00149536	-39.611
	-39.585	-0.170715	-0.16394	-0.263306	-0.328186	-0.315247	-39.588	-0.219238	-0.222046	-0.246277	-0.29071	-0.302612	-39.586	-0.2832	-0.346128	-0.404602	-0.508911	-0.585083	-39.585	-0.0410767	-0.543579	-0.273315	-0.323242	-0.318298	-39.588	0.0217285	-0.403625	-0.15686	-0.157837	-0.0910034	-39.586	-0.0136719	-0.537598	-0.306458	-0.276917	-0.325134	-39.585	0.0090332	-0.0624998	-0.0428467	-0.0631104	-0.057251	-39.588	0.0235901	0.00695801	0.0249329	0.0797119	0.00149536	-39.586
	-39.56	-0.170715	-0.153137	-0.254333	-0.317383	-0.325012	-39.563	-0.219604	-0.220947	-0.237244	-0.279846	-0.302612	-39.561	-0.273438	-0.325134	-0.397156	-0.487915	-0.585083	-39.56	-0.0410767	-0.543579	-0.272522	-0.323242	-0.318298	-39.563	0.0220947	-0.403259	-0.15686	-0.157837	-0.0910034	-39.561	-0.0136719	-0.537598	-0.306091	-0.276917	-0.325134	-39.56	6.1035e-05	-0.0714695	-0.0518188	-0.0720825	-0.0759888	-39.563	0.0142212	-0.002408	0.0159607	0.070343	-0.0078735	-39.561
	-39.535	-0.169922	-0.153137	-0.254333	-0.317383	-0.325012	-39.538	-0.219604	-0.220459	-0.246643	-0.279358	-0.302612	-39.536	-0.273071	-0.325134	-0.397156	-0.499634	-0.585083	-39.535	-0.0410767	-0.543579	-0.26355	-0.323242	-0.318298	-39.538	0.0220947	-0.403259	-0.147461	-0.167603	-0.0910034	-39.536	-0.0136719	-0.537598	-0.296692	-0.276917	-0.325134	-39.535	6.1035e-05	-0.0714722	-0.0518188	-0.0720825	-0.0759888	-39.538	0.0235901	0.00695515	0.0253296	0.0699463	0.00149536	-39.536
	-39.51	-0.16095	-0.153137	-0.254333	-0.317383	-0.325012	-39.513	-0.210205	-0.220459	-0.246643	-0.279358	-0.302612	-39.511	-0.263672	-0.336853	-0.397156	-0.499634	-0.585083	-39.51	-0.0410767	-0.542664	-0.26355	-0.323242	-0.318298	-39.513	0.0220947	-0.403259	-0.147095	-0.167603	-0.0910034	-39.511	-0.0234375	-0.537109	-0.296692	-0.276917	-0.3349	-39.51	6.1035e-05	-0.0706787	-0.0518188	-0.0712891	-0.0759888	-39.513	0.0235901	0.00695801	0.0136108	0.0699463	-0.0082703	-39.511
	-39.485	-0.170715	-0.153137	-0.254333	-0.317383	-0.325012	-39.488	-0.209833	-0.220453	-0.24664	-0.279358	-0.302609	-39.486	-0.273438	-0.336853	-0.397156	-0.499634	-0.585083	-39.485	-0.0410767	-0.53186	-0.26355	-0.323242	-0.317383	-39.488	0.0220947	-0.392029	-0.147095	-0.167603	-0.0910034	-39.486	-0.0234375	-0.525879	-0.296692	-0.276917	-0.334412	-39.485	6.1035e-05	-0.0617065	-0.0518188	-0.0623169	-0.0759888	-39.488	0.0235901	0.0163269	0.0136108	0.0793152	-0.0082703	-39.486
	-39.46	-0.170715	-0.153137	-0.254333	-0.317383	-0.325012	-39.463	-0.209839	-0.210693	-0.236877	-0.269592	-0.292847	-39.461	-0.273435	-0.33685	-0.397156	-0.499634	-0.585083	-39.46	-0.0508423	-0.531861	-0.26355	-0.322449	-0.30658	-39.463	0.0220947	-0.401306	-0.15686	-0.167603	-0.0797729	-39.461	-0.0234342	-0.535637	-0.30645	-0.286316	-0.323178	-39.46	6.1035e-05	-0.0617065	-0.0518188	-0.0623169	-0.0759888	-39.463	0.0235901	0.00695801	0.0136108	0.0797119	-0.0082703	-39.461
	-39.435	-0.170712	-0.153134	-0.266052	-0.317383	-0.325012	-39.438	-0.209839	-0.210693	-0.236877	-0.269592	-0.292847	-39.436	-0.263672	-0.327087	-0.397156	-0.489868	-0.575317	-39.435	-0.0516384	-0.532659	-0.264349	-0.31427	-0.307376	-39.438	0.010376	-0.401309	-0.156863	-0.158203	-0.0792847	-39.436	-0.0120878	-0.524295	-0.295111	-0.265564	-0.311831	-39.435	6.1035e-05	-0.0617065	-0.0518188	-0.0623169	-0.0759888	-39.438	0.0235901	0.00695801	0.0136108	0.0797119	-0.0082703	-39.436
	-39.41	-0.158997	-0.151184	-0.254333	-0.305664	-0.313293	-39.413	-0.209839	-0.210693	-0.236877	-0.279358	-0.292847	-39.411	-0.263672	-0.327087	-0.397156	-0.499634	-0.587036	-39.41	-0.0606079	-0.540833	-0.273315	-0.323242	-0.326111	-39.413	0.00097942	-0.4107	-0.166254	-0.167236	-0.0886812	-39.411	-0.0214844	-0.533325	-0.304504	-0.274963	-0.321228	-39.41	-0.0116577	-0.0617065	-0.0518188	-0.0623169	-0.0759888	-39.413	0.0138245	0.00695801	0.0136108	0.0797119	-0.0082703	-39.411
	-39.385	-0.159796	-0.151983	-0.25513	-0.306458	-0.31409	-39.388	-0.209842	-0.210696	-0.236877	-0.279358	-0.292847	-39.386	-0.264041	-0.337222	-0.397525	-0.5	-0.587405	-39.385	-0.0606079	-0.53186	-0.273315	-0.333008	-0.326111	-39.388	0.010376	-0.391907	-0.15686	-0.157837	-0.0910034	-39.386	-0.0214844	-0.523926	-0.304504	-0.274963	-0.321228	-39.385	-0.0116577	-0.0617065	-0.0518188	-0.0623169	-0.0759888	-39.388	0.0138245	0.00695801	0.0136108	0.0797119	-0.0082703	-39.386
	-39.36	-0.168762	-0.160156	-0.264099	-0.314636	-0.323059	-39.363	-0.219239	-0.220093	-0.246277	-0.288757	-0.312012	-39.361	-0.285156	-0.346252	-0.406921	-0.509033	-0.596802	-39.36	-0.0606079	-0.53186	-0.285034	-0.333008	-0.326111	-39.363	0.010376	-0.391541	-0.15686	-0.167603	-0.0910034	-39.361	-0.03125	-0.523926	-0.304504	-0.274963	-0.330994	-39.36	-0.0116577	-0.0617065	-0.0518188	-0.0720825	-0.0751953	-39.363	0.0138245	0.00695801	0.0136108	0.0797148	-0.0082674	-39.361
	-39.335	-0.168762	-0.151184	-0.264099	-0.31543	-0.322266	-39.338	-0.219604	-0.220825	-0.256409	-0.279724	-0.312378	-39.336	-0.285156	-0.336853	-0.406921	-0.499634	-0.596436	-39.335	-0.0606079	-0.531067	-0.285034	-0.333008	-0.326111	-39.338	0.010376	-0.391541	-0.15686	-0.167603	-0.0910034	-39.336	-0.03125	-0.52356	-0.31427	-0.284729	-0.330994	-39.335	-0.0108643	-0.0617065	-0.0518188	-0.0720825	-0.0662231	-39.338	0.0235901	0.0167236	0.0233765	0.0797119	0.0108643	-39.336
	-39.31	-0.167969	-0.151184	-0.264099	-0.31543	-0.313293	-39.313	-0.219604	-0.220459	-0.256409	-0.279358	-0.302979	-39.311	-0.28479	-0.336853	-0.416687	-0.499634	-0.587036	-39.31	-0.0606079	-0.522095	-0.284241	-0.333008	-0.326111	-39.313	0.010376	-0.382141	-0.15686	-0.167603	-0.0910034	-39.311	-0.03125	-0.523926	-0.313904	-0.284729	-0.330994	-39.31	-0.0018921	-0.0617065	-0.0615845	-0.0720825	-0.0662231	-39.313	0.032959	0.0167236	0.0233765	0.0797119	0.00149536	-39.311
[truncated: 3,963 more rows]
[truncated: 23 more columns]

## Sheet: Fig3B. TW DNA binding curves
		metj	metj	dtxr	dtxr	trpr	trpr	DNA
		SAM	SAM	Co2+	Co2+	Trp	Trp	Ligand
[truncated: 12 more rows]

## Sheet: Fig3C inset. Mass photometry
		Observed Mw (kDa)
[truncated: 3 more rows]

## Sheet: Fig3D. Half-lives
	DNA	Ligands	Replicate 1	Replicate 2	Replicate 3	Average	SEM
[truncated: 9 more rows]
