# Supplementary material for: Clocked stepping of an artificial protein walker along a DNA track
Source: Nat Nanotechnol. 2026 Jul 6;21(7):987–95. doi: 10.1038/s41565-026-02211-3 (PMC13379313; doi:10.1038/s41565-026-02211-3)
Supplement: Supplementary file 6 — .csv files of single-molecule FRET data. [file 41565_2026_2211_MOESM6_ESM.zip]

Archive with 18 entries (17 files):
- Figure 4 source data/
- __MACOSX/._Figure 4 source data
- Figure 4 source data/timeaxis_543.npy
- __MACOSX/Figure 4 source data/._timeaxis_543.npy
- Figure 4 source data/split_543_ATTO565.csv
- __MACOSX/Figure 4 source data/._split_543_ATTO565.csv
- Figure 4 source data/timeaxis_543.csv
- __MACOSX/Figure 4 source data/._timeaxis_543.csv
- Figure 4 source data/split_543.npy
- __MACOSX/Figure 4 source data/._split_543.npy
- Figure 4 source data/split_543_FRET.csv
- __MACOSX/Figure 4 source data/._split_543_FRET.csv
- Figure 4 source data/swaps_543.pkl
- __MACOSX/Figure 4 source data/._swaps_543.pkl
- Figure 4 source data/split_543_donor.csv
- __MACOSX/Figure 4 source data/._split_543_donor.csv
- Figure 4 source data/split_543_ATTO647N.csv
- __MACOSX/Figure 4 source data/._split_543_ATTO647N.csv
