# Supplementary material for: Clocked stepping of an artificial protein walker along a DNA track
Source: Nat Nanotechnol. 2026 Jul 6;21(7):987–95. doi: 10.1038/s41565-026-02211-3 (PMC13379313; doi:10.1038/s41565-026-02211-3)
Supplement: Supplementary file 6 — .csv files of single-molecule FRET data. [file 41565_2026_2211_MOESM6_ESM.zip › Figure 4 source data/split_543_ATTO565.csv]

-8.045325779036833769e-01 -7.677053824362619627e-01 -2.030217186024547427e-01 1.284230406043447847e-01 -2.152974504249293153e-01 2.389046270066113031e-01 -1.661945231350333285e-01 -4.546742209631730591e-01 4.249291784702512870e-02 4.863078375826354605e-02 1.161473087818702260e-01 -3.257790368271958337e-01 -1.477809254013226214e-01 -1.109537299338989452e-01 1.000000000000000000e+00 7.9320113314448…
-3.588679245283019625e-01 2.101886792452822839e-01 -1.920754716981132593e-01 -6.452830188679242740e-02 -1.724528301886802673e-01 -2.018867924528306712e-01 5.388679245283017893e-01 8.754716981132104614e-02 -3.098113207547167347e-01 -1.056603773584940259e-02 -3.000000000000010991e-01 2.396226415094344919e-01 2.377358490566061633e-02 2.690566037735849236e-01 -2.803773584905663308e-01 -4.030188679245…
-2.262759924385633892e-01 -5.850661625708886149e-01 -3.491493383742919621e-01 1.939508506616252625e-01 -5.383742911153123201e-01 -7.882797731569089750e-02 3.119092627599254208e-01 -2.476370510396923991e-02 2.160680529300576802e-01 -3.213610586011277082e-02 -2.238185255198482659e-01 -6.784499054820413155e-01 2.684310018903549033e-02 8.582230623818556947e-02 -3.663516068052941610e-01 2.062381852551…
-3.989537738870492789e-01 -1.519163019109644741e-01 -4.489164086687306709e-01 1.839436318992204167e-01 -3.811252268602469129e-02 -1.630191096402252016e-01 7.612896338208596791e-01 3.088502188534208992e-01 5.903704494501991334e-02 3.948969787552047972e-01 -2.240845521511693750e-01 -3.795238603608399597e-01 2.422333724778484021e-01 -4.489164086687306709e-01 -1.324863883847551549e-01 4.5873812319846…
1.691970402850092869e-01 3.644286105782404417e-01 3.045765963277609623e-01 2.276240065771447663e-01 3.809262811729284548e-02 1.136201699095639589e-01 4.513565360372700508e-01 3.373526993696903120e-01 5.610852288298167068e-01 5.376815565908446559e-02 6.516853932584296127e-02 2.946012606193475492e-01 3.430528912030695876e-01 1.492463688681834877e-01 2.105234310770069950e-01 4.214305289120308662e-01…
6.359367486068284725e-01 5.565047664846825004e-01 6.454980057141238570e-01 4.778082656784812809e-01 4.336793867217335063e-01 4.969307798930721054e-01 5.212016633192836368e-01 3.535119232836409497e-01 4.564793075160530900e-01 4.925178919973973724e-01 3.763118440779610885e-01 4.873695227857766654e-01 5.690079488557606702e-01 4.733953777828065479e-01 5.175242567395548221e-01 5.947497949138641493e-01…
7.791345898593046160e-01 6.963100610565439164e-01 7.811066024498461990e-01 1.000000000000000000e+00 7.613864765444268157e-01 7.939246842883687094e-01 8.156168227843296759e-01 7.426523569342786679e-01 6.746179225605821728e-01 6.765899351511245330e-01 6.095415070726991624e-01 8.550570745951684426e-01 8.639311312526068987e-01 7.525124198869883596e-01 7.337783002768402119e-01 8.501270431188139298e-01…
6.454448369341982961e-01 8.867986527561005916e-01 6.582600837919997394e-01 9.188367699006001477e-01 6.219502176948992211e-01 8.355376653248997032e-01 8.376735398012002953e-01 7.607820586543997399e-01 1.000000000000000000e+00 8.611681590404993702e-01 8.547605356115994812e-01 3.378789123469980726e-01 3.763246529203975177e-01 3.015690462498975544e-01 1.670089542429971652e-01 3.891398997781973512e-01…
1.329872204472841157e-01 9.221246006389790528e-01 -5.990415335463261659e-01 1.876996805111686914e-02 -3.134984025559109377e-01 2.472044728434513727e-01 -4.069488817891380172e-01 2.783546325878597516e-01 -3.314696485623171152e-02 -5.419329073482435088e-01 -2.096645367412137972e-01 1.641373801916944097e-01 2.264376996805111675e-01 4.992012779552716661e-02 -3.550319488817894609e-01 -1.26597444089456…
2.145939584150654833e-01 7.859291225317110996e-02 -1.254086569896692149e-01 1.635935661043551037e-01 3.097946907283900542e-01 4.695959199686149388e-01 7.789982999869229374e-01 1.091931476395978373e-01 4.627958676605212207e-01 2.519942461095859287e-01 8.879299071531293608e-02 5.919968615143194057e-01 4.559958153524250046e-01 1.567935137962601089e-01 1.023930953315028702e-01 3.131947168824381622e-0…
2.645344705046196454e-01 1.203980099502484497e-01 2.497512437810951169e-01 3.717128642501788538e-01 9.083155650319806040e-02 4.271499644633974246e-01 8.189054726368182324e-01 7.412935323383094133e-01 -1.715707178393746923e-01 3.125799573560766875e-01 2.645344705046196454e-01 4.086709310589907718e-01 6.858564321250893991e-01 9.083155650319806040e-02 7.043354655294961075e-01 4.308457711442795768e-0…
4.183183183183185050e-01 6.213213213213215624e-01 4.573573573573577744e-01 6.993993993994002123e-01 6.954954954954953861e-01 1.762762762762760671e-01 1.762762762762760671e-01 2.972972972972972583e-01 3.012012012012020845e-01 1.606606606606612031e-01 -1.789789789789794083e-01 2.699699699699709132e-01 5.549549549549559480e-01 -1.711711711711712824e-01 1.138138138138137800e-01 2.894894894894891046e-…
4.536827835517392993e-01 5.183009489380931978e-01 3.802530501581566358e-01 8.560777225485765030e-01 5.535472209670125876e-01 4.566199728874832942e-01 2.392679620424759956e-01 6.269769543605964168e-01 4.566199728874832942e-01 8.795752372345230219e-01 5.858563036601901475e-01 2.275192046995032358e-01 5.183009489380931978e-01 1.717126073203791292e-01 2.363307727067330832e-01 5.858563036601901475e-01…
-2.566856641823766494e-01 -3.564226216571678152e-01 -4.011398509425673914e-02 2.989916703200341530e-01 -8.570802279701848769e-02 -7.430951337132753187e-02 -1.569487067075833187e-01 -1.569487067075833187e-01 -1.199035510740892735e-01 -1.142042963612448503e-01 -7.069267864971496840e-01 -4.276633055677326878e-01 2.135028496273571885e-01 -2.196405085488825626e-01 -2.281893906181502729e-01 -3.53572994…
-1.445741160076577207e-02 -5.488590837833131619e-01 -8.238982755617460518e-02 -3.043023863438424348e-01 -3.812924577599711151e-01 3.433199790977197186e-01 3.478488068280779499e-01 5.471172269639444918e-01 -2.408987981187951932e-01 -1.729663821633846965e-01 -2.635429367705964809e-01 -3.903501132206925739e-01 -9.597631074725769540e-02 -5.399756140045934398e-03 -3.495906636474482854e-01 1.4858038669…
1.000000000000000000e+00 -1.877798560335545153e-01 -1.700957886980676848e-01 1.880065748455471419e-01 -4.220937482287593356e-01 -1.774641500878534894e-01 -2.747265204330332500e-01 2.056906421810350549e-01 -2.039902510910848454e-01 -4.630731734965770618e-02 -2.673581590432463351e-01 -1.568327381964525757e-01 9.663889361219779595e-02 -7.991838122768850014e-03 -1.730431332539817957e-01 1.26395737686…
-4.432609586235154442e-01 -2.253174928308167985e-02 -2.785743547726363817e-02 -3.260958623514946253e-01 -4.272839000409676125e-01 1.319131503482187384e-01 -3.580499795165922872e-01 -2.675133142154852428e-01 -5.981155264235932939e-02 3.609176566980744627e-01 -5.710774272839002075e-01 -4.383449405981148378e-02 2.916837361736991374e-01 -3.793527242933221189e-01 -3.687013519049581745e-01 -6.562884063…
1.874197689345279833e-02 -9.807445442875464825e-02 1.555840821566110421e-01 3.291399229781772351e-01 6.295250320924269394e-01 8.549422336328632577e-02 1.388960205391526759e-01 5.360718870346602438e-01 -3.799743260590471988e-02 2.156611039794609774e-01 -1.314505776636714085e-01 5.879332477535316459e-02 -2.464698331193875339e-02 1.756097560975606042e-01 -2.516046213093712791e-01 -7.8048780487805086…
2.973880476544087936e-01 4.652762083104638458e-01 -9.882801149388190098e-02 -1.491944596906981668e-01 4.552029186711006870e-01 5.206793013269622739e-01 2.184806121460628470e-01 2.764020275724020648e-01 2.503793626707131459e-01 5.349497949827271004e-01 1.731508087689275222e-01 3.578277854905888011e-01 2.621315339166372382e-01 1.865818616214125203e-01 2.327511058018276735e-01 4.090336744906855060e-…
-1.355643788996031829e-01 4.395916052183779787e-01 6.352807714123541449e-02 -6.182643221781029819e-02 8.009075439591614165e-01 2.036301758366429737e-01 5.575723199092454951e-01 4.537719795801657165e-03 -1.503119682359622955e-01 2.847419171866140686e-01 2.773681225184358445e-01 1.372660238230282992e-01 -2.387975042541115589e-01 6.313102665910383937e-01 -1.281905842314249866e-01 2.69994327850254900…
2.526788300028957046e-01 2.093831450912245762e-01 -2.988705473501309107e-01 4.653924123950196057e-01 -7.862728062554358299e-02 6.988126267014186377e-01 9.267303793802435241e-02 -1.262670141905589460e+00 -9.031277150304086732e-01 -1.061251086012163558e+00 -2.819287576020846897e-01 -5.153489719084851650e-01 -8.541847668693892670e-01 -4.777005502461623143e-01 1.246741963509988976e-01 3.3550535766000…
8.254531504747297799e-01 2.444614941977556744e-01 3.616572360218661686e-01 5.062817684856628642e-01 3.117867075860750736e-01 6.708545123237752428e-01 4.364630286755541988e-01 4.414500815191335636e-01 5.062817684856628642e-01 6.484127745276694332e-01 4.165148173012375721e-01 4.539177136280815872e-01 1.771362808094371910e-01 3.142802340078643120e-01 5.411911383907167528e-01 2.893449697899683204e-01…
1.340015420200467433e-01 3.505011565150339403e-01 1.179645335389357952e-01 3.184271395528135429e-01 -8.249807247494195250e-02 9.390902081727088568e-02 -3.438704703161211962e-02 -5.315343099460287934e-01 9.791827293754787331e-02 1.340015420200467433e-01 -4.994602929838083960e-01 -4.473400154202000767e-01 9.390902081727088568e-02 2.302235929067078801e-01 -4.874325366229759204e-01 1.0000000000000000…
-1.303180503924000755e-01 4.151177199504337695e-02 -8.467575382073505574e-02 6.482858323007018031e-01 3.287897562990506062e-01 7.664188351920679931e-01 -7.930607187112823087e-02 4.066501445683606275e-01 2.213961173068980659e-01 6.026435357290368389e-01 1.623296158612149709e-01 4.147046674927718501e-01 1.113176373399411279e-01 3.099958694754237354e-01 4.334985543163987209e-01 2.831474597273855864e…
4.300145802957721086e-01 4.557383878358677864e-01 4.124140803999170601e-01 6.019579254322020567e-01 5.302020412414082395e-01 5.721724640699851205e-01 8.036867319308480528e-01 5.207248489897937649e-01 6.344511560091646851e-01 6.953759633409704044e-01 3.745053113934594391e-01 5.098937721308066662e-01 9.675067694230374826e-01 6.669443865861282017e-01 8.199333472193293115e-01 8.172255780045828422e-01…
9.303215926493098031e-01 -5.428790199081171552e-01 -4.732006125574269029e-01 1.339969372128621550e-01 -6.508422664624700926e-02 -1.944869831546696126e-01 -1.944869831546696126e-01 -9.111791730474728679e-01 -1.646248085758034163e-01 2.136294027565102116e-01 5.321592649310877832e-01 2.235834609494643799e-01 2.450229709035155884e-02 8.407350689127112142e-01 -3.437978560490042579e-01 -3.6370597243491…
-2.216945763559118321e-01 -3.776555861034746053e-01 5.123719070232357620e-02 -6.573356660834910048e-02 -7.248187953011559111e-03 5.321169707573117913e-01 -7.805548612846803236e-01 -3.126718320419895059e-01 -5.076230942264448043e-01 -2.411897025743568734e-01 2.266933266683338055e-01 7.723069232691856523e-02 5.451137215696069127e-01 -1.892026993251693101e-01 -3.971507123219196744e-01 3.891527118220…
-9.522833723653416627e-01 -4.689695550351301034e-01 -5.755269320843094949e-01 -5.035128805620583958e-02 -1.188524590163933942e-01 -2.025761124121787937e-01 -3.319672131147549665e-01 -3.395784543325539029e-01 -2.824941451990640173e-01 -3.738290398126469793e-01 -6.288056206089005506e-01 -3.624121779859492687e-01 1.018735362997657129e-01 -5.831381733021083758e-01 -4.765807962529275965e-01 -4.5374707…
6.044433711663856901e-01 4.035257184255002794e-01 3.846896884810427908e-01 -7.679304515817512999e-02 4.003863801014255763e-01 1.304032842308619489e-01 1.304032842308619489e-01 1.680753441197769538e-01 2.967882154069070300e-01 1.398212992030906932e-01 8.524510987684124075e-01 -3.284230862110609078e-02 1.523786524993964719e-01 6.447717942525840740e-02 -3.122434194638972760e-01 1.147065926104814809e…
6.212428545085747489e-01 6.132521974306959223e-01 4.917942098469484380e-01 6.947568996250541584e-01 2.744483373286617511e-01 5.780933062880322382e-01 5.493269408076713045e-01 6.420185629110579661e-01 5.653082549634277365e-01 7.634765504948054504e-01 3.783268793410785591e-01 4.949904726780992581e-01 7.075419509496585491e-01 3.799250107566534140e-01 5.557194664699729447e-01 4.678222386133131794e-01…
-4.971661754704156944e-01 -4.735887553842664244e-01 -5.561097256857845395e-01 -2.024484243935606720e-01 -6.622081160734518690e-01 5.756064384493304598e-01 -1.199274540920425708e-01 -2.613919746089316543e-01 -1.670822942643389319e-01 -5.325323055996374899e-01 -1.317161641351172197e-01 -3.151212876898606269e-02 -6.504194060303793989e-01 9.226932668329217158e-02 -3.262298798458388993e-01 4.459306279…
-8.157643818201420691e-03 2.765123424091497917e-02 3.316029240385721250e-02 2.232227990253196070e-01 -1.155842779955506133e-01 -7.426634177349197841e-02 4.968746689267985323e-02 2.204682699438505200e-01 -1.376205106473134543e-01 2.765123424091497917e-02 -6.031359254158277228e-01 -2.092382667655462714e-01 -2.064837376840771843e-01 -5.773916728466934462e-02 -2.588197902320162336e-01 -1.458840978917…
-2.166277648104925624e-01 -6.346559964432646472e-02 -4.319217516950094593e-01 2.486384350339001237e-01 -2.209625430699122817e-01 2.616427698121592815e-01 2.486384350339001237e-01 7.958208291652765776e-02 -2.734244748249399851e-02 3.136601089251970786e-01 -2.469712126264317076e-01 -1.689452039568745123e-01 2.486384350339001237e-01 -1.573857952650889458e-01 -6.780037790374618401e-02 2.8187173502278…
4.316588965389484001e-01 5.448454722282258800e-01 4.942727469202506940e-01 5.922072308499802817e-01 6.965636481521507717e-01 5.649140140171046154e-01 7.182376732841395661e-01 7.342925067152428209e-01 5.825743307913180402e-01 7.198431566272502913e-01 6.347525394424032852e-01 4.894562968909198508e-01 5.159467720522401546e-01 7.720213652783355363e-01 6.604402729321687815e-01 6.058538392664175598e-01…
-2.191809887545085600e-01 8.423509441968957123e-02 -5.667303203904081599e-01 5.366008911521298330e-01 -1.860810524082329998e-01 -1.695310842350931657e-01 9.338001273074447717e-01 -1.033312115425420452e-01 7.001909611712570959e-03 2.938680246127729490e-01 1.725015913430924530e-01 8.975175047740352463e-02 5.665181413112592435e-02 -3.791640144281765434e-01 -1.033312115425420452e-01 6.414173562486745…
8.384631713012144494e-02 -6.446614306941195194e-01 -2.417745701549564030e-01 2.273402674591385175e-01 -2.307365739758007739e-01 1.445552961154743521e-01 -1.093186160050949457e-01 9.488431330927707408e-02 -2.804075567820000781e-01 6.191891318191460325e-01 4.521333050307775603e-02 5.625132668223338517e-02 -3.205264275100758176e-02 -1.258756102738273763e-01 2.107832731904061008e-01 -1.81065591169603…
5.434352831724611477e-01 2.834050470985003400e-01 4.406326317013610772e-01 8.306779858123033433e-01 2.380509361553660441e-01 9.244098150947791526e-01 8.911501337364808872e-01 8.609140597743920598e-01 6.220490754738914330e-01 4.738923130596571220e-01 4.678450982672403002e-01 5.162228166065818691e-01 2.682870101174548161e-01 1.654843586463547733e-01 6.268170717525251012e-02 7.943946970577976385e-01…
-5.147058823529441357e-02 -1.219040247678013777e-01 -2.023993808049527332e-01 -3.637770897832876688e-02 -3.080495356037141197e-01 -1.772445820433427022e-01 2.705108359133128748e-01 -4.140866873065002923e-02 -5.394736842105256613e-01 -1.822755417956658242e-01 7.430340557275573465e-02 -5.646284829721356369e-01 -1.822755417956658242e-01 -5.445046439628488111e-01 2.554179566563472004e-01 -3.281733746…
6.554980201035643939e-01 -1.701187937861714794e-01 2.258604934511124762e-01 2.238805970149256308e-01 -1.503198294243072164e-01 4.297898263783128670e-01 -5.522388059701488494e-01 -2.558635394456244827e-02 1.545842217484013903e-01 1.625038074931474119e-01 5.162960706670777222e-02 -2.255558939993905776e-01 1.031069144075545813e-01 -3.944562899786758364e-02 2.535790435577213175e-01 2.3773987206823074…
1.261556240369793302e-01 2.313174114021563643e-01 5.104006163328183437e-02 6.369414483821270734e-01 1.862480739599384205e-01 1.598613251155645704e-02 2.238058551617867209e-01 4.341294298921426487e-01 -1.906779661016983971e-02 2.638674884437588464e-01 1.036209553158703583e-01 2.538520801232672097e-01 6.119029275808942625e-01 3.214560862865941115e-01 1.712249614791991059e-01 3.314714946070875801e-0…
-3.462783171521050529e-01 -3.462783171521050529e-01 -2.621359223300976926e-01 -2.621359223300976926e-01 9.355692850838365215e-02 -3.080317740511927527e-01 -1.588702559576355977e-01 -6.325389820535483321e-02 2.733156810826717908e-01 -5.987055016181243028e-01 -3.921741688731987252e-01 5.148573109738067977e-02 -2.315386878493695677e-01 -1.588702559576355977e-01 -4.304207119741110255e-01 1.4327743453…
1.052323539740138841e-01 7.631979398337844500e-02 -9.106871122556439713e-02 -6.215615123492895799e-02 6.262437082991972881e-02 1.021889266065789809e-01 1.280580592297783926e-01 1.934917476296381944e-01 1.113192087088848009e-01 2.610324242069536615e-02 -1.686761090951660325e-01 -9.259042490928240388e-02 -1.093292754301771336e-01 -3.020016387685862252e-02 -1.230246985836358498e-01 -1.19981271216200…
4.039060288706484703e-01 5.290121709595260180e-01 1.757712991791678947e-01 2.456835550523630840e-01 -4.868383809793313394e-02 2.787998867817708670e-01 3.192754033399378133e-01 -3.028587602604080817e-02 -5.822247381828485890e-01 -4.571185960939709858e-01 2.162468157373348132e-01 1.095386357203522731e-01 -2.179450891593544826e-01 6.688366827059164521e-01 1.316161902066241562e-01 4.33059722615339245…
2.051282051282049268e-01 2.197802197802188606e-01 -2.490842490842493928e-01 -5.054945054945056970e-01 -1.025641025641021303e-01 -4.835164835164827979e-01 -2.344322344322341267e-01 1.575091575091573382e-01 9.890109890109899382e-02 1.831501831501820277e-01 1.904761904761896607e-01 3.443223443223445424e-01 -3.369963369963369093e-01 2.344322344322341267e-01 -4.029304029304029422e-01 1.575091575091573…
3.984070091596969010e-01 3.642373556352053177e-01 4.470728793309438065e-01 6.696933492632417551e-01 3.849462365591393431e-01 8.477897252090799141e-01 6.821186778176022703e-01 4.418956590999604805e-01 5.071286340103542400e-01 7.846276383910792962e-01 3.487056949422538410e-01 3.652727996814015277e-01 4.926324173635997505e-01 2.720828355236957208e-01 3.331740342493031415e-01 9.316606929510152790e-01…
3.414332784184510028e-01 8.795304777594731283e-01 3.574958813838553517e-01 4.967051070840200477e-01 6.412685337726519164e-01 7.965403624382210168e-01 4.806425041186157543e-01 6.171746293245470305e-01 5.556013179571662741e-01 7.403212520593084323e-01 5.823723228995058010e-01 7.617380560131797873e-01 6.867792421746293785e-01 4.645799011532124601e-01 5.100906095551898112e-01 8.875617792421748309e-01…
9.678377041068775277e-01 -4.022761009401299992e-01 -2.028698664027719090e-01 9.228104898565080427e-01 2.731321128154385325e-01 7.812963879267689205e-01 5.625927758535379519e-01 3.245917862444339108e-01 8.520534388916373159e-01 2.968827313212078940e-03 -2.285997031172684324e-01 5.304304799604155907e-01 4.017812963879258681e-01 -7.046016823354789294e-01 1.123206333498264209e-01 -3.37951509153885110…
2.722926626480992596e-02 -7.077530658906652228e-01 2.182498441072431780e-02 -8.860943670754504176e-01 2.182498441072431780e-02 -8.698815215131976419e-01 -1.286011224277693765e+00 -1.069839950114319205e+00 -7.563916025774237717e-01 -5.131989191436272524e-01 -5.196424859695743248e-03 -5.294117647058800280e-01 2.722926626480992596e-02 -3.402618998129276484e-01 -5.402203284140513206e-01 3.26335481188…
6.025955299206928739e-01 8.425378514780101913e-01 6.647440519106039003e-02 5.238644556596980806e-01 1.398702235039621204e-02 6.700793078586887441e-01 6.175919250180245124e-01 6.588320115356882667e-01 3.589041095890417865e-01 1.039653929343901662e-01 5.126171593366976031e-01 3.813987022350399103e-01 3.851478010093724591e-01 4.413842826243692397e-01 4.713770728190338488e-01 3.551550108147077944e-01…
-1.442540420176241685e-02 -1.201471584858169184e-01 -1.125956046083845807e-01 4.386678284441867803e-01 -2.952851195662707998e-02 -1.805595895052755639e-01 -3.668312518152780366e-01 8.229257430534576978e-03 3.556007357924292900e-01 4.598702681769809703e-02 -2.988672669183852215e-01 1.819149966114819161e-01 1.542259657275640017e-01 -3.039016361700061508e-01 -1.528705586213576495e-01 -8.742375835027…
4.342470944921677511e-01 4.424583122789287892e-01 4.753031834259723309e-01 7.183552299140977260e-01 5.409929257200606356e-01 5.459196563921171474e-01 5.721955533097522473e-01 5.475618999494691330e-01 4.317837291561395507e-01 5.524886306215262000e-01 4.260358767054067131e-01 4.096134411318846924e-01 5.500252652854973334e-01 5.056846892369882829e-01 5.204648812531583735e-01 4.580596260737745951e-01…
5.264994547437289452e-01 4.641221374045800263e-01 5.420937840785166051e-01 6.796074154852775884e-01 5.605234460196290014e-01 7.745910577971648614e-01 6.073064340239912040e-01 8.653217011995636421e-01 1.000000000000000000e+00 6.314067611777536282e-01 3.577971646673934747e-01 5.690294438386037656e-01 6.498364231188660245e-01 -2.688113413304252797e-01 -9.378407851690036268e-03 -3.914940021810272425e…
5.958929917106259300e-01 1.305576488319513395e-01 -1.045591559909566370e-01 7.177844762622524744e-02 -2.564054257724187047e-01 -3.837603617181610249e-01 -1.192539562923881635e-01 -6.593820648079218999e-03 -9.476262245667016471e-02 5.651846269781589729e-03 1.134137151469472998e-01 -3.176337603617191419e-01 4.562923888470227785e-01 -1.853805576488318230e-01 -4.088168801808550468e-02 2.9464958553127…
-3.857271906052390786e-01 -4.033423667570002480e-01 -1.031616982836493612e+00 1.355013550135476981e-02 1.838301716350490000e-01 -4.209575429087614173e-01 3.952122854561874177e-01 -9.936766034326071154e-03 -1.273712737127367933e-01 4.363143631436315895e-01 -2.682926829268283409e-01 -2.213188798554645009e-01 -3.342366757000908573e-02 -3.211382113821140138e-01 -7.452574525745327139e-02 1.95573622402…
3.290414878397780046e-02 6.638054363376255651e-02 -2.349070100143056949e-01 -3.167381974248915655e-01 4.866952789699561799e-01 2.895565092989997313e-01 3.304721030042912511e-01 -4.291845493561724338e-03 -1.233190271816871075e-01 -6.329041487839761615e-01 -1.605150214592266367e-01 6.987124463519317485e-01 -1.977110157367661658e-01 -4.291845493561724338e-03 1.035765379113020718e-01 -8.0114449213165…
4.795042897998095799e-01 -5.862726406101052001e-01 2.812202097235469989e-01 5.538608198284091788e-01 3.493803622497619887e-01 -1.153479504289804253e-01 8.913250714966679256e-02 -1.463298379408967398e-01 9.532888465204913953e-02 1.000000000000000000e+00 8.265014299332713588e-01 8.293612964728215575e-02 4.237368922783615877e-01 -1.897044804575777344e-01 -1.153479504289804253e-01 2.06863679694947399…
-6.421709894332374713e-01 -1.119836695485111111e+00 -7.295869356388081650e-01 -6.671469740634018430e-01 -6.484149855907773707e-01 -2.831412103746389630e-01 -2.401536983669565195e-02 7.204610951008666962e-03 -3.799231508165230586e-01 -3.518251681075898474e-01 -6.234390009606153304e-01 -1.488952929875129172e-01 -1.863592699327571989e-01 -2.175792507204614978e-01 -3.861671469740629581e-01 -2.5192122…
5.652173913043480047e-01 4.553775743707090262e-01 4.256292906178485991e-01 3.752860411899313631e-01 2.974828375286042159e-01 6.315789473684210176e-01 6.361556064073228267e-01 7.208237986270022990e-01 4.576659038901603194e-01 5.217391304347821501e-01 6.521739130434778264e-01 5.286041189931353079e-01 4.370709382151026778e-01 5.766590389016019724e-01 4.782608695652171837e-01 5.926773455377570832e-01…
3.250474499479583113e-01 4.921937182391477039e-01 6.641155941958000186e-01 7.118716708504259083e-01 4.810506336864015520e-01 6.864017633012912123e-01 6.211351252066367179e-01 6.290944713157415880e-01 6.068083022102492841e-01 6.816261556358287343e-01 6.147676483193530439e-01 3.393742729443463557e-01 8.599155084797648341e-01 5.447254025592360716e-01 5.319904487846687235e-01 5.717871793301908534e-01…
4.757831592979335777e-01 4.750610975338814823e-01 3.848033770273271426e-01 4.396800710953122637e-01 5.797600533214840590e-01 5.682070650966452030e-01 6.360808709175738151e-01 5.848144856698511695e-01 6.346367473894691802e-01 6.201955121084204992e-01 5.075538769162408759e-01 4.721728504776716573e-01 6.952899355698735073e-01 3.941901799600087686e-01 6.194734503443678486e-01 6.859031326371918258e-01…
8.879041916167662585e-01 5.889820359281434659e-01 6.232335329341311958e-01 5.640718562874249553e-01 5.017964071856281238e-01 6.419161676646697456e-01 7.633532934131727066e-01 5.360479041916170750e-01 6.481437125748508166e-01 4.706586826347297636e-01 4.955688622754494399e-01 8.100598802395214681e-01 5.298203592814360041e-01 7.633532934131727066e-01 4.644311377245510242e-01 7.322155688622743464e-01…
-3.868633848772885520e-01 -3.868633848772885520e-01 -3.020286565470285955e-01 -7.334373670024132985e-02 -7.335792310966107177e-01 -3.389133210384460693e-01 -5.490140445453394608e-02 -1.801673996311646889e-02 1.405873173499784246e-01 -1.397361327847938817e-01 -3.536671868350136361e-01 3.731025677401111906e-02 -2.135054617676261091e-01 5.944105546886106067e-02 -2.798978578521786886e-01 -3.020286565…
7.186527796564325943e-01 7.256864601650208080e-01 5.621533883403221354e-01 8.311916677938595566e-01 5.885296902475312120e-01 5.287434059245236240e-01 8.083322061409445869e-01 5.639118084674692444e-01 6.342486135533610403e-01 5.111592046530505362e-01 6.922764777492222965e-01 8.136074665223864688e-01 7.467875016907893349e-01 7.819559042337356214e-01 7.889895847423238351e-01 8.487758690653326443e-01…
-4.893617021276587264e-01 -2.393617021276588097e-01 -1.063829787234063691e-02 -6.914893617021254657e-02 -2.765957446808509079e-01 -7.340425531914892554e-01 -5.638297872340429784e-01 2.446808510638307232e-01 -3.191489361702125049e-01 4.148936170212769725e-01 -4.787234042553198399e-01 5.638297872340434225e-01 2.712765957446819365e-01 -6.223404255319148204e-01 -4.414893617021277139e-01 1.43617021276…
-1.141540291406483609e+00 -1.906036277133520140e-01 7.062146892655380981e-01 -3.761522450193283684e-01 -2.215283972643466437e-01 -2.137972048765987010e-01 3.583110318168320485e-01 -8.786797502230162538e-01 -7.463574189711569273e-02 2.500743383883436977e-01 2.809991079393411861e-01 3.969669937555746486e-01 -6.235504014272968965e-01 1.882247992863515795e-01 1.650312221231048926e-01 4.35622955694320…
-4.177295918367350258e-01 1.819727891156463218e-01 1.128826530612241641e-01 5.761054421768747186e-02 2.997448979591861573e-02 2.593537414965979004e-01 -6.951530612244885554e-02 4.721513605442183015e-01 3.837159863945567295e-01 2.482993197278919872e-01 -2.380952380952384706e-01 9.630102040816326814e-02 3.920068027210892314e-01 1.902636054421767697e-01 -1.468962585034014612e-01 -9.16241496598637489…
5.717568947906029875e-01 5.388151174668017601e-02 -2.553626149132491759e-03 5.053626149131766887e-01 -1.087844739530137161e-01 1.634320735444334538e-01 2.696629213483147103e-01 5.319203268641481408e-01 3.991317671092954322e-01 5.020429009193045911e-01 -4.902962206333022488e-02 6.481103166496431367e-01 3.728294177732480869e-02 2.729826353421867524e-01 2.165474974463740820e-01 4.323289070480085816e…
3.258912495498742512e-01 1.386388188692841139e-01 7.310046813107706765e-02 5.905653583003223073e-02 2.556715880446533418e-01 2.392870003601015871e-01 8.012243428159948611e-02 -3.456967951026283098e-02 -2.920417716960754806e-01 -1.703276917536907520e-01 3.633417356859932612e-01 -5.329492257832151025e-02 1.224342815988552907e-02 -1.867122794382425066e-01 -2.311847317248839628e-01 2.1119913575801191…
1.000000000000000000e+00 7.055645948584440275e-01 6.446469248291566423e-01 9.340058574682721382e-01 6.108037748128857247e-01 6.717214448421731099e-01 7.461763748779693950e-01 5.431174747803451108e-01 4.889684347543108989e-01 3.789781972014310552e-01 6.801822323462414221e-01 5.194272697689552576e-01 7.766352098926124770e-01 7.512528473804098716e-01 7.106410673608845041e-01 8.020175724048163035e-01…
2.006663637740412620e-01 1.416023019839469932e-01 3.581705285476298184e-01 6.377404210207474611e-01 3.778585491443283706e-01 5.550507345146140636e-01 4.684234438891415331e-01 8.582462517037708905e-01 4.959866727245183515e-01 5.511131303952749860e-01 4.408602150537632158e-01 2.518552173254572368e-01 4.290474026957443732e-01 -9.859154929577496063e-02 3.857337573830080801e-01 4.014841738603661114e-0…
-1.905800261665937245e-01 -1.376653583369692457e-01 -5.874400348887925949e-01 1.873818869021656175e-01 -1.603430731210944149e-01 2.485826428259817894e-02 -1.149876435528413010e-01 -1.565634539904059708e-01 8.911178950428802481e-02 -1.187672626835297590e-01 -4.324756505306020515e-01 -4.695449920046578657e-02 -3.531036487861611284e-01 -5.042884140136659754e-01 -3.682221253089121848e-01 1.2312836168…
-4.198091065560935475e-01 9.685495227663944162e-02 -2.652167109998437300e-01 -2.611484900641519724e-01 -5.337192927554366140e-01 -3.465811297136603963e-01 5.728368017524640976e-01 3.775621968393059746e-01 7.437020810514778368e-01 5.617274291973111539e-02 -3.791268971991852421e-01 -1.350336410577367974e-01 2.677202315756531670e-01 -4.604913159130018530e-01 -4.767641996557658302e-01 3.6942575496792…
8.545923854592385460e-01 6.644439664443960725e-01 8.620491862049188825e-01 9.720369972037002926e-01 8.303577830357783407e-01 1.000000000000000000e+00 8.508639850863990439e-01 7.464687746468776641e-01 8.750985875098592492e-01 6.402093640209358671e-01 7.054563705456369238e-01 3.438015343801536505e-01 6.197031619703164962e-01 5.525919552591956885e-01 7.818885781888578190e-01 7.762959776295978997e-01…
4.095155958027882348e-01 4.319390541900250957e-01 8.355613051602714947e-01 8.131378467730346893e-01 1.329596090268797826e-01 2.226534425758229518e-01 1.927554980595085621e-01 3.048727899956871767e-01 -1.734943222653444750e-01 2.156101768003110004e-03 7.316371999425100303e-02 3.198217622538450655e-01 1.890182549949697977e-01 -3.902544200086241477e-01 8.063820612332855964e-02 3.579128934885766194e-…
4.827739497666145296e-01 7.428317403867528146e-01 5.376750388975333195e-01 7.168259613247395245e-01 4.596577017114912289e-01 7.254945543454106582e-01 3.931984885530114271e-01 1.764836630362307257e-01 4.596577017114912289e-01 5.781284729939987210e-01 4.278728606356968500e-01 7.832851744832183272e-01 6.445876861524786339e-01 3.643031784841080922e-01 6.185819070904642336e-01 8.064014225383415724e-01…
5.504210494770591655e-01 3.252419910695553140e-01 3.945877910635619545e-01 3.945877910635619545e-01 1.000000000000000000e+00 6.057418562138513485e-01 5.737960382390839831e-01 4.834127483592555730e-01 2.340795348976592305e-01 1.109712607509964061e-01 2.590128562438193116e-01 2.457670292786719168e-01 1.218795888399411276e-01 1.623962360274504857e-01 2.317420360214570985e-01 2.387545326500646603e-01…
4.522000859968465791e-01 6.683388275763214592e-01 1.689838039271896464e-01 -3.224881754335663653e-02 5.379102766231904642e-01 7.652286082843621218e-01 6.310735273039992377e-01 2.397878744446035326e-01 4.894653862691701329e-01 1.913429840905832013e-01 2.696001146624620870e-01 5.155510964597969092e-01 2.248817543356749493e-01 1.838899240361182297e-01 6.836749319191581797e-02 1.019062634370075382e-0…
3.629532832407699194e-01 -5.628879451159741754e-01 -4.312316236524015300e-01 -4.015027768703036681e-01 -6.174452793204907725e-02 6.566481541979755920e-02 -1.212022214962416716e-01 -4.900359359686472932e-02 -5.076772296635075898e-01 -9.572035282587296190e-02 1.930741587716442165e-01 -2.018948056190800755e-01 -2.352172492649602653e-02 -8.297941849068861397e-02 -2.316236524011748010e-01 1.0454099967…
2.371541501976154320e-02 4.090909090909109480e-01 4.861660079051389194e-01 -2.766798418972219592e-02 3.641304347826097021e-01 7.430830039525718744e-01 1.778656126482222322e-01 2.228260869565234781e-01 -3.409090909090944227e-02 -3.937747035573145871e-01 7.816205533596858324e-01 4.219367588932806945e-01 1.521739130434779930e-01 2.099802371541513724e-01 9.743083003952605070e-01 2.099802371541489854e…
-2.912751677852352117e-01 4.067114093959731114e-01 -3.534675615212520827e-02 -1.982102908277410536e-01 -4.988814317673272852e-02 -5.861297539149982333e-02 -4.017897091722592573e-01 5.771812080536894984e-02 3.310961968680088408e-01 4.026845637583906928e-02 3.485458612975387283e-01 -1.109619686800894789e-01 -8.478747203579464764e-02 -6.577181208053692885e-01 -6.733780760626476014e-02 -3.66890380313…
-4.765756656555451554e-01 -2.969329288843940429e-01 3.690596562184020324e-01 -3.370407819346686162e-03 -7.347489046174610072e-02 -9.976407145264547249e-02 -1.651499831479637248e-02 2.069430401078515558e-01 2.025615099427038324e-01 -2.136838557465449429e-01 2.376137512639019123e-01 -4.239973036737431644e-01 4.961240310077511539e-01 -1.611054937647461716e-01 3.208628244017510123e-01 2.5952140208965…
8.306837770542048194e-01 6.348081465874994000e-01 9.004022217965912400e-01 6.414479984677269320e-01 6.862669986592615512e-01 8.489433697248290889e-01 6.032688501564199557e-01 5.318904424439762080e-01 7.277660729106817383e-01 7.908446657728406270e-01 5.717295537253405113e-01 5.152908127434079333e-01 8.091042584434661178e-01 9.734405924790909825e-01 6.331481836174421840e-01 7.676051841920459307e-01…
5.190153301886790693e-01 6.359080188679240297e-01 6.684846698113205976e-01 7.393867924528305657e-01 4.979363207547169989e-01 8.505306603773584717e-01 7.183077830188677737e-01 4.979363207547169989e-01 5.515919811320756372e-01 6.799823113207542624e-01 6.090801886792450714e-01 6.282429245283017716e-01 5.362617924528304547e-01 7.278891509433967899e-01 6.224941037735841620e-01 7.278891509433967899e-01…
-2.762653760838946690e-02 3.393829401088921949e-01 -9.578544061302746160e-02 5.019157088122598864e-01 2.921960072595283231e-01 -2.530752167775756623e-01 3.184109699536200044e-01 2.480338777979390619e-02 5.626134301270509230e-02 -3.631780600927599356e-01 4.232708207299848424e-01 -2.950191570881219860e-01 3.236539624924376080e-01 -2.373462391611210198e-01 -2.163742690058468865e-01 -2.76265376083894…
-3.813371469431544036e-01 -7.364318913121208343e-01 -5.932785126921699126e-01 -2.140150160886664654e-01 -4.687164819449413100e-01 -1.415087593850554437e-01 8.716481944940986104e-02 1.615302109402933783e-01 1.540936717912047560e-01 -2.456203074722921043e-01 -5.114765820521991468e-01 -3.906328208795141754e-01 -7.651054701465668552e-03 -7.048265999284952787e-01 -6.899535216303179785e-01 -1.415087593…
8.874580673087332228e-01 1.123255058976300041e-01 6.609674277675574583e-01 7.270858132236773796e-01 7.298993615409586910e-01 6.834758143058108359e-01 5.864083973595926036e-01 5.273238826966774040e-01 6.089167838978470915e-01 8.452548425495077788e-01 6.483064603397901138e-01 4.105616275294882156e-01 6.581538794502761469e-01 5.892219456768749142e-01 5.779677524077477813e-01 7.144248457959090359e-01…
4.228817858954848075e-01 3.602232369355663488e-01 6.339421613394223831e-01 5.317097919837652231e-01 4.921359715880265773e-01 5.646879756468794476e-01 3.206494165398276475e-01 2.843734145104012123e-01 1.392694063926943615e-01 7.331303906646362278e-02 6.306443429731101169e-01 3.932014205986805178e-01 4.657534246575345538e-01 2.019279553526128201e-01 -9.817351598173529315e-02 3.997970573313038289e-0…
2.960729124782193189e-01 5.121297413215382122e-01 3.971317517759004323e-01 1.392574721887142319e-01 -5.193673770272080326e-01 4.389492025197703762e-01 6.445516686771224357e-01 -2.754322476879771386e-01 5.853102801233086572e-01 -1.778581959522858025e-01 4.168342045302289578e-02 5.713711298753519907e-01 4.389492025197703762e-01 2.925881249162320952e-01 1.009248090068366743e-01 5.330384666934718796e…
1.683168316831688549e-01 -3.366336633663367661e-01 -9.900990099009394571e-03 -3.910891089108907148e-01 -1.584158415841585288e-01 -4.950495049505154385e-03 9.900990099009394571e-03 -1.683168316831688549e-01 9.145599569189394762e-16 1.683168316831688549e-01 -4.950495049504943790e-01 -3.762376237623761832e-01 -1.188118811881191256e-01 -3.168316831683161694e-01 -2.970297029703001038e-02 -5.9405940594…
4.495556717198113672e-01 -7.370622059592353559e-02 2.932566649242017709e-01 -2.352326189232461801e-03 2.219027705175119769e-01 -2.469942498693155908e-01 7.961317302665980034e-01 -6.105593308938846997e-01 -3.285415577626766281e-01 -4.576581285938325361e-01 -1.348667015159446259e-01 4.521693674856241962e-02 1.437532671197071787e-01 1.233664401463672178e-01 6.398327234709884070e-01 3.306325143753267…
-6.427619301519584827e-01 -2.823247134097565114e-01 -7.259397494001599282e-01 1.266328978938964789e-01 -8.091175686483613738e-01 -8.160490535857103378e-01 -1.892828579045667883e-02 5.910423886963469542e-01 7.296720874433485493e-01 4.385497200746473756e-01 -2.823247134097565114e-01 -3.447080778459082340e-01 -8.922953878965601549e-01 4.454812050119938416e-01 -1.003199146894160343e+00 -4.48680351906…
-4.615384615384584416e-02 1.384615384615383304e-01 -7.978021978021970773e-01 7.692307692307748246e-02 -1.956043956043950205e-01 -1.516483516483508598e-01 1.736263736263749524e-01 2.263736263736266519e-01 3.494505494505483756e-01 -2.351648351648354118e-01 -3.362637362637366789e-01 -6.263736263736258136e-01 2.417582417582416626e-02 -8.131868131868084937e-02 -2.571428571428575061e-01 -2.417582417582…
4.256661991584856919e-01 1.407784011220198084e-01 5.920406732117811099e-01 4.233870967741944491e-01 -8.485273492286160568e-02 2.524544179523148801e-01 -4.838709677419313071e-02 2.615708274894816276e-01 3.071528751753151987e-01 2.137096774193551485e-01 3.390603085553994811e-01 7.629733520336605679e-01 3.138148667601601410e-02 3.413394109396923892e-01 2.228260869565218683e-01 6.604137447405338257e-…
-7.812354853692522472e-01 -7.087784486762670477e-01 -7.751973989781708596e-01 4.807245703669319470e-01 -8.360427310729315678e-03 -1.834649326521154145e-01 -6.423594983743609044e-01 -3.102647468648395135e-01 -9.893172317696304063e-02 -2.076172782164430741e-01 -3.163028332559230660e-01 3.358104969809571072e-01 -6.302833255921982403e-01 -2.647468648397561380e-02 1.667440780306545800e-01 -3.855085926…
2.505261575466024571e-01 3.374924834636201521e-01 4.312988574864701219e-01 5.133794347564639704e-01 3.609440769693322837e-01 3.511725796752853124e-01 4.664762477450389855e-01 6.150030066145517615e-01 5.671226698737218408e-01 4.469332531569450984e-01 2.944978953698134116e-01 4.694076969332530158e-01 4.205502104630189364e-01 3.941671677690921083e-01 4.703848466626579516e-01 3.941671677690921083e-01…
5.241041505542669565e-01 1.554524361948960987e-01 -6.354730600670290830e-01 -9.925238463521589283e-02 -4.276875483372015174e-01 -6.019592678525406138e-01 1.085331270946117282e-01 7.922144882701723789e-01 -1.193606599639084886e-01 -7.914410930652329701e-02 3.632379479247237475e-01 3.431296725960311100e-01 -6.153647847383340030e-01 9.512761020881584095e-02 -2.333075534931698114e-01 1.21938643980407…
-6.708004509582837782e-01 -7.733934611048467467e-01 -5.682074408117235853e-01 -3.850056369785775368e-01 -5.169109357384421566e-01 -3.945885005635784912e-03 -9.859075535512945576e-01 -7.807215332581715073e-01 -3.337091319052960525e-01 -3.190529875986465314e-01 -5.242390078917696927e-01 -1.506200676437425834e+00 -2.824126268320173438e-01 -1.235062006764371612e+00 -1.169109357384437997e+00 -1.183765…
3.122795767874319561e-01 -5.504969541519729725e-01 -1.837127284386027848e-01 -1.503687079192056464e-01 2.622635460083354575e-01 1.330554664956709321e-01 4.123116383456249534e-01 2.164155177941645969e-01 -4.046168643796091424e-01 1.497274767553702923e-01 -3.206155819176801183e-04 -2.504007694773970893e-01 2.747675537031107340e-01 -2.170567489579999509e-01 -5.129849310676503071e-01 1.24719461365822…
7.095046171113715827e-01 8.010305596653231053e-01 5.781847864904845480e-01 7.997040967297582847e-01 6.949135248201615545e-01 7.227692464670167904e-01 8.156216519565321343e-01 7.041987653691132998e-01 5.529819907147589531e-01 6.246109892352431636e-01 7.055252283046781203e-01 5.702260088770976232e-01 6.484873220754039380e-01 4.707412887097591203e-01 5.158410285189529709e-01 7.439926534360489230e-01…
-9.795695001824138159e-02 -2.544691718350972076e-01 4.432688799708064953e-02 8.938343670193441004e-02 3.004377964246623955e-01 -1.596132798248813545e-01 3.526085370302804445e-01 4.877781831448382288e-01 1.083546151039765371e-01 3.051805910251742526e-01 -1.714702663261591931e-01 -2.681503101057949173e-02 2.411528639182783929e-01 -1.477562933236052367e-01 -1.311565122218172896e-01 7.515505290040062…
8.394926927599536404e-01 8.602385351923405032e-01 7.827145976818417061e-01 9.060977658323539075e-01 8.515034436418613684e-01 8.242062825466155429e-01 7.423147992608771784e-01 9.224760624895012029e-01 9.934486813371410374e-01 1.000000000000000000e+00 8.001847807827991987e-01 9.781622711238029400e-01 9.858054762304719887e-01 7.379472534856376109e-01 7.488661179237361409e-01 6.014614480094075954e-01…
7.181808023242823857e-01 5.133534473125488384e-01 6.920326293440606236e-01 3.637277908146159255e-01 5.409542965694489336e-01 5.496703542295224842e-01 6.164934629567547786e-01 5.961559950832490129e-01 7.835512347748353479e-01 4.160241367750590613e-01 4.683204827355010869e-01 4.087607553916636771e-01 8.024360263716618924e-01 4.058554028383056789e-01 6.455469884903340949e-01 7.733825008380824650e-01…
4.315260747525491158e-01 3.278179937952427903e-01 1.549711921997340980e-01 1.895405525188352813e-01 3.047717535825086865e-01 1.741763923770144329e-01 -1.100605702467138541e-01 4.968237553552976582e-01 2.202688728024826403e-01 3.931156743979913326e-01 1.588122322351907256e-01 -2.752252917713106650e-01 3.585463140788901493e-01 1.511301521642774703e-01 -2.905894519131329568e-01 -4.860392967942194636…
5.170949890076569355e-01 2.569175953301492954e-01 3.633538018345843223e-01 6.708361761807294377e-01 4.224850276703810970e-01 6.826624213478893477e-01 6.373284815404440806e-01 7.082859525434007653e-01 4.343112728375410625e-01 5.486316427867485856e-01 2.411492684406034703e-01 4.717610492002123346e-01 2.214388598286709808e-01 2.372071867182168337e-01 2.963384125540142744e-01 3.751800470017435107e-01…
-7.571884984025542553e-02 1.565495207667684519e-02 -2.293929712460059667e-01 3.853035143769977799e-01 -3.332268370607031072e-01 1.859424920127795700e-01 1.651757188498401141e-01 -1.255591054313103527e-01 1.734824281150146585e-01 7.380191693290785726e-02 -1.587859424920131379e-01 -3.539936102236425630e-01 3.728434504792344506e-01 -5.201277955271564890e-01 2.814696485623006117e-01 -2.17252396166132…
-6.583246437261046635e-01 -2.109836635384071957e-01 -6.628432394855756637e-01 -1.070559610705584114e-01 -6.718804310045193295e-01 -8.255126868265545426e-01 -4.278762599930501787e-01 -6.447688564476898865e-01 5.210288494960036987e-01 -1.386861313868606449e-01 -6.131386861313875558e-01 -3.194299617657286872e-01 -5.769899200556126706e-01 -7.441779631560658803e-01 -1.033368091762253860e+00 1.59541188…
-1.086049745095007679e-01 -2.291055152170551612e-01 -1.146300015448783738e-01 -2.371388845975591353e-01 -5.644986868530823543e-01 -2.230804881816775553e-01 -1.146300015448783738e-01 -4.379731191101496335e-01 -4.219063803491424069e-01 -2.933724702610847057e-01 -4.018229568978831656e-01 -3.295226324733511181e-01 -1.005716051289975432e-01 7.878881507801648726e-03 1.404294762861112711e-01 1.082959987…
7.693381180223287652e-01 7.913676236044652201e-01 9.585326953748007917e-01 8.846690590111638830e-01 8.781897926634769647e-01 9.235446570972885016e-01 7.187998405103670496e-01 7.991427432216908766e-01 7.965510366826153987e-01 8.950358851674642402e-01 8.185805422647527418e-01 9.831539074960127245e-01 1.000000000000000000e+00 1.071570972886763673e-01 3.378189792663475743e-01 4.194577352472091403e-01…
-3.606370875995464909e-01 -1.159271899886235468e+00 -6.445961319681466906e-01 2.605233219567700265e-01 3.551763367463033894e-01 -2.896473265073931658e-01 -9.226393629124041151e-01 2.389078498293430511e-02 3.572241183162871286e-02 -9.522184300341314245e-01 -6.860068259385684319e-01 1.205915813424426886e-02 -1.949943117178597751e-01 -8.575654152445979506e-01 -8.398179749715607434e-01 8.896473265074…
3.886304909560726051e-01 5.162790697674413121e-01 5.109043927648581063e-01 6.882687338501289886e-01 3.953488372093021397e-01 6.654263565891468390e-01 6.170542635658909925e-01 4.894056847545222855e-01 5.377777777777771329e-01 7.984496124031007502e-01 4.692506459948317388e-01 3.953488372093021397e-01 1.000000000000000000e+00 4.665633074935401359e-01 3.792248062015505239e-01 6.479586563307488944e-01…
2.095866173395524168e-01 4.521473379443459728e-01 4.500562972494773217e-01 4.605115007238211877e-01 5.483352099083151909e-01 6.926170178542701006e-01 9.393598198488017914e-01 2.764999195753580219e-01 6.277947563133347009e-01 5.023323146211995383e-01 6.717066109055809253e-01 6.027022679749067802e-01 3.475953032009008181e-01 5.086054367058061576e-01 4.563294193340839411e-01 6.633424481261057659e-01…
1.128495339547278958e-01 -2.593209054593876295e-01 -4.973368841544603125e-01 -1.944074567243689600e-01 1.734354194407442540e-01 -4.324234354194416707e-01 -4.930093209054580150e-01 -5.752330226364826826e-01 -5.016644474034626100e-01 -3.285619174434085688e-01 -2.593209054593876295e-01 -4.064580559254309944e-01 -5.709054593874836048e-01 -4.367509986684407486e-01 -7.829560585885472213e-01 -2.98268974…
-5.395710761055221294e-01 -1.250711710001898291e-01 -4.408806225090155517e-01 -2.336306699563475975e-01 -5.445055987853486545e-01 -3.027139874739042114e-01 4.127918011007780108e-01 5.509584361358893512e-01 -5.889163029037763897e-01 -6.974758018599359621e-01 -6.382615297020305389e-01 -7.122793698994118738e-01 2.296450939457276436e-02 1.611311444296823214e-01 9.204782691212753942e-02 -1.54678307079…
-6.758938869665429006e-02 4.961937716262981857e-01 1.003460207612448390e-01 -2.775086505190315078e-01 -3.854671280276822376e-01 3.282583621683968222e-01 6.641291810841994936e-01 1.723183391003460518e-01 -5.953863898500572072e-01 -1.755478662053049921e-01 4.782006920415234341e-01 -4.359861591695535915e-02 5.201845444059971513e-01 1.123414071510954182e-01 1.903114186851208034e-01 8.4405997693194922…
-4.150174621653088258e-01 5.611175785797443138e-01 1.260186263096612636e-01 -5.937136204889281038e-02 -5.247380675203741074e-01 -4.452852153667056778e-01 -7.072176949941927360e-02 -2.371944121071015155e-01 -1.615250291036085528e-01 -2.144935972060541818e-01 -1.775320139697365157e-02 1.752037252619313978e-01 -3.166472642607699450e-01 -2.636786961583243438e-01 -1.539580908032603945e-01 2.2817229336…
3.603090687271245929e-01 3.585468347566761471e-01 5.964484207672489102e-01 4.924766165107772320e-01 4.131760878405856263e-01 4.237494916632775777e-01 3.973159821065470609e-01 3.867425782838551096e-01 6.264063982648769846e-01 4.184627897519316297e-01 6.052595906194930819e-01 1.717500338891146672e-01 3.849803443134066638e-01 4.448962993086621465e-01 5.030500203334691278e-01 4.554697031313540978e-01…
-1.180391313695979966e-01 8.320791227692994618e-02 -7.331756611481424213e-02 -1.851214792517746621e-01 3.850784777467218811e-01 2.732745646097614056e-01 2.173726080412812234e-01 -3.025155880455822621e-01 6.925392388733608851e-01 2.173726080412812234e-01 -5.932057622016777554e-01 -2.689744141044929093e-01 1.670608471296502751e-01 -3.977639217372693631e-02 4.801118039131365700e-01 1.502902601591066…
1.335987175099518642e-01 1.251688671938324671e-01 1.612298935461210225e-01 2.085307203199020520e-01 1.771529441432352359e-01 2.413134715492550597e-01 2.221121458292054929e-01 2.291370210926381712e-01 2.769061728839815051e-01 2.328836212331358291e-01 2.272637210223896753e-01 2.085307203199020520e-01 2.061890952320909187e-01 2.216438208116431885e-01 2.010375200389070693e-01 1.907343696525390098e-01…
1.626297577854663168e-01 -1.730103806228376340e-01 4.429065743944625155e-01 1.314878892733561955e-01 8.650519031141849779e-02 1.000000000000000000e+00 3.321799307958470671e-01 -5.743944636678193216e-01 -4.844290657439458830e-02 3.737024221453297823e-01 6.228373702422088792e-02 -8.408304498269892902e-01 -4.013840830449836306e-01 -7.162629757785462514e-01 -1.418685121107275127e-01 -3.46020761245673…
7.132294391991793325e-02 3.848253896030023880e-01 7.752246615857137924e-01 2.960982823342063752e-01 -4.314639972699354509e-01 9.349334546695488024e-01 7.752246615857137924e-01 1.000000000000000000e+00 3.966556705721759335e-01 6.835399840746215760e-01 4.853827778409741667e-01 2.369468774883408679e-01 4.558070754180414408e-01 -5.881014674098439254e-02 1.689227619155957705e-01 4.766238198157305567e-…
-1.218130311614735173e-01 -4.617563739376775445e-01 8.781869688385190997e-02 7.648725212464461964e-02 -2.237960339943349530e-01 9.348441926345450737e-02 -3.031161473087817804e-01 -5.637393767705389802e-01 -4.844192634560900435e-01 6.515580736543942486e-02 3.682719546742225375e-02 -1.444759206798860163e-01 3.824362606232309947e-01 -2.747875354107646162e-01 3.682719546742225375e-02 -6.4872521246459…
-1.208119458702754390e+00 -3.588427438170792017e-01 -8.441437237517487313e-01 3.448436770881927460e-01 -6.621558562762505096e-01 3.569762015865622917e-01 -3.103126458236100116e-01 7.452169855342979377e-01 1.726551563229136374e-02 -6.766215585627748108e-02 -2.375174988334106951e-01 -4.339710685954288605e-02 -7.834811012599145474e-01 -6.136257582827813195e-01 -6.014932337844162147e-01 8.05879608026…
-4.841121495327087576e-01 -5.925233644859824178e-01 -2.672897196261669883e-01 -4.841121495327087576e-01 -2.299065420560733042e-01 3.551401869158997415e-02 -3.943925233644861028e-01 -5.738317757009341324e-01 3.719626168224304252e-01 1.663551401869164947e-01 1.925233644859823678e-01 -4.299065420560760353e-02 2.485981308411215340e-01 2.429906542056214230e-02 4.672897196261780600e-02 1.14018691588784…
7.640421878832458491e-01 -5.177826833455970723e-01 -1.734118224184445223e-01 -7.090998283051270779e-01 -7.920039244542562695e-01 -7.728722099583014149e-01 -4.221241108658321251e-01 -2.626931567328927852e-01 -4.093696345351963140e-01 -4.348785871964679361e-01 -8.302673534461613158e-01 -1.670345842531278102e-01 -6.899681138091722232e-01 1.964679911699773185e-01 -5.496688741721854621e-01 -4.15746872…
9.018867924528299884e-01 9.197255574614059404e-01 8.067467124070888396e-01 6.670097198399077554e-01 8.870211549456828992e-01 4.559176672384216977e-01 3.964551172098336185e-01 4.975414522584326593e-01 5.956546598056027264e-01 8.929674099485408467e-01 2.894225271583755754e-01 6.224128073184667098e-01 7.116066323613488009e-01 7.532304173813597625e-01 8.602630074328179166e-01 6.521440823327607772e-01…
-8.041722745625796975e-02 2.691790040376762158e-03 -5.854643337819594173e-02 6.393001345894946952e-02 1.776581426648713713e-01 -8.916554508748310293e-02 2.738896366083445888e-01 -1.154104979811568926e-01 4.205921938088744150e-02 -2.378869448183039137e-01 -1.985195154777932292e-01 -6.446837146702556476e-01 1.382907133243606868e-01 2.563930013458943225e-01 9.892328398384839239e-02 -1.48048452220735…
4.264172018989098589e-01 -3.613515777715717858e-01 -5.936889137112523196e-01 -6.299916224518278263e-01 -7.352694777994956965e-01 -1.065624127338730132e+00 -2.814856185423069146e-01 -4.666294331192397116e-01 -5.174532253560458761e-01 -5.755375593409659540e-01 -6.408824350740001119e-01 -3.976542865121472370e-01 -5.682770175928493206e-01 -6.408824350740001119e-01 -6.366936609885436027e-02 5.35325328…
1.338337182448038898e-01 -1.048498845265586898e-01 -4.030023094688173213e-02 3.274826789838336527e-01 -2.414549653579675104e-01 -6.281755196304870947e-02 5.301385681293309116e-01 8.138568129330262524e-01 3.274826789838336527e-01 1.128175519630483514e-01 3.364896073902999829e-01 -1.213625866050810631e-01 -6.581986143187044946e-02 -2.459584295612006755e-01 -2.579676674364898559e-01 6.60739030023095…
2.870201096892143755e-01 4.541022658024488345e-01 4.224142706775252387e-01 5.822946097169138246e-01 4.627444462910642597e-01 5.707717023987592952e-01 5.016342584898347834e-01 1.573874023599797778e-01 3.201484682289075789e-01 7.104869536313778156e-01 3.014237438369071209e-01 9.977286576920989247e-02 9.135781951138446377e-01 4.785884438535266128e-01 7.191291341199932408e-01 4.829095340978343254e-01…
3.163374265883608372e-01 4.690336358782701276e-01 -1.521623064602242725e-01 1.788574479444752716e-02 3.961558996262681265e-01 4.204484783769346090e-01 2.226374799786443315e-01 6.633742658836097039e-01 4.655632674853168451e-01 2.989855846235983106e-01 -2.722904431393473323e-02 3.523758675921002947e-02 6.807261078483709538e-01 3.093966898024556045e-01 -5.152162306460249946e-02 8.160704751735177176e…
3.018696977184738839e-01 3.846470636685558192e-02 3.554072975866901518e-01 3.147187216868468917e-01 1.798039700189440759e-01 2.547566098344449248e-01 2.247755539082455511e-01 -1.928177250638326568e-01 2.333415698871587340e-01 -2.270817889794918276e-01 -4.883452763363810289e-01 3.190017296763034693e-01 -1.435631331850761860e-01 6.844576229305655846e-02 3.018696977184738839e-01 3.297092496499458014…
4.305864884929480052e-01 3.526354862657685076e-03 2.110244988864150018e-01 1.700074239049743363e-01 1.145137342242021211e-01 6.115441722345962283e-01 4.836674090571643769e-01 1.000371195248705575e-01 -1.095025983667388854e-02 1.917223459539716957e-01 1.113585746101828592e-03 -2.301410541944960350e-02 3.533778767631784445e-01 -4.472902746844874960e-02 5.270972531551590956e-01 3.557906458797325255e…
-2.573481384715994510e-02 1.033311561071199036e-01 -1.819725669497062603e-01 -5.290659699542767103e-02 2.154147615937302418e-01 3.852384062704103940e-01 1.916394513389944043e-01 1.848465055519255829e-01 3.614630960156745565e-01 6.467668190725019972e-01 1.916394513389944043e-01 4.701502286087529958e-01 3.274983670803380265e-01 1.746570868713248903e-01 -3.592423252776065501e-02 5.380796864794236134…
-9.509954058192965354e-01 -5.329249617151620155e-01 -1.269525267993874440e+00 -7.386421643695778583e-01 -1.521694742215417229e+00 -1.050535987748852929e+00 -3.272077590607462283e-01 -8.116385911179183621e-01 -1.070444104134763874e+00 -1.216436957631444882e+00 -8.580908626850451970e-01 -7.784583971413995274e-01 7.759060745278262283e-02 -1.017355793772334094e+00 -8.514548238897400312e-01 -1.0770801…
-3.255977496483808409e-01 -9.929676511954977913e-01 -2.844585091420525624e-01 1.954992967651205393e-01 -3.713080168776355938e-01 -4.535864978902937605e-01 3.551336146272894567e-02 -1.244725738396626619e-01 3.372011251758079142e-01 1.497890295358658141e-01 1.722925457102636795e-02 -1.701828410689157078e-01 -3.941631504922629703e-01 -1.336146272855122663e-01 -3.073136427566799389e-01 -3.62165963431…
5.223435948361478953e-01 -6.951340615690617709e-03 3.803376365441902274e-01 3.177755710029674802e-02 -6.072492552135067001e-01 1.996027805362451946e-01 8.128103277060578780e-01 7.869910625620647471e-01 6.708043694141002655e-01 2.254220456802383532e-01 6.062562065541220457e-01 -3.277060575968140238e-02 2.641509433962257458e-01 8.341608738828069913e-02 2.899702085402188767e-01 -4.716981132075485639…
1.745152354570639330e-01 4.709141274238212715e-02 -1.966759002770087361e-01 -9.612188365650975452e-01 -1.689750692520778086e-01 3.019390581717457667e-01 -1.024930747922431912e-01 -1.689750692520778086e-01 3.628808864265929413e-01 1.939058171745120657e-02 -2.299168975069250109e-01 -1.385041551246507519e-02 3.240997229916892652e-01 -1.024930747922431912e-01 -4.182825484764540191e-01 -1.855955678670…
5.067055393586008538e-01 6.338192419825076085e-01 4.023323615160351308e-01 6.664723032069970188e-01 4.314868804664721558e-01 7.055393586005833662e-01 6.268221574344022828e-01 6.548104956268224752e-01 4.880466472303209846e-01 6.215743440233236772e-01 5.160349854227407329e-01 4.104956268221572890e-01 7.970845481049562142e-01 4.379008746355685378e-01 5.201166180758020063e-01 7.259475218658892892e-01…
-1.960271824359640369e-01 3.657431608294131609e-01 -1.235406865307543955e-01 3.023174769123535000e-01 -3.274089562641567253e-01 -6.011500261369471382e-02 2.524830109775204057e-01 -8.276703258407461239e-02 -1.869663704478140842e-01 -4.451995121101228192e-01 4.246384387523962078e-01 -6.917581460184633879e-02 6.420979264680251042e-01 -2.821048963234002449e-01 3.883951907997897357e-01 -4.044258581634…
7.071583514099789580e-01 8.741865509761389541e-01 7.548806941431672746e-01 9.522776572668116835e-01 7.960954446854663358e-01 6.312364425162683146e-01 7.527114967462036343e-01 8.872017353579174648e-01 1.000000000000000000e+00 9.349240780911058923e-01 6.529284164858997208e-01 9.067245119305853418e-01 6.941431670281987820e-01 6.377440347071584581e-01 7.266811279826467240e-01 8.893709327548811050e-01…
6.338930545288131713e-01 5.615869327982536685e-01 6.082655683458304541e-01 8.352518745379657883e-01 4.892808110676947764e-01 6.393846587108809043e-01 5.451121202520505804e-01 7.730136938078641107e-01 7.528778118069489045e-01 6.467067976203049184e-01 6.842327595311012978e-01 6.769106206216779498e-01 6.503678670750162594e-01 7.071144436230503150e-01 5.258915056148129041e-01 6.924701658042028418e-01…
5.100867621227447302e-01 7.951775163677006208e-01 7.149092457550431101e-01 5.543727045297280887e-01 5.087028264225261776e-01 9.903124500984722411e-01 7.813381593655182034e-01 6.221855538404217345e-01 6.415606536434763640e-01 8.117847447703201436e-01 7.370522169585348449e-01 8.837494011816684480e-01 1.000000000000000000e+00 5.972747112364930056e-01 4.547293341140150047e-01 7.052216958535153513e-01…
-2.529235790046325746e-02 -1.172151210225736984e-01 -2.586347565950494753e-01 4.201794941528432248e-01 -2.374218112591782726e-01 -5.556159912972520321e-01 -6.475387544193624834e-01 5.615991297253190018e-01 1.713353277128183347e-02 -1.879249388088102823e-01 -7.394615175414729347e-01 -6.263258090834912251e-01 -1.525700299156932949e-01 -4.141963557247762551e-01 5.828120750611902601e-01 -7.8188740821…
5.606443461781431825e-01 4.415666456096026815e-01 2.732154137713205810e-01 -2.072015161086540602e-01 2.444725205306378935e-01 5.559065066329695742e-02 1.336070751737212514e-01 2.485786481364490597e-01 6.879343019583075147e-01 2.684775742261576517e-02 6.797220467466836835e-01 -4.295641187618467333e-02 5.565382185723304342e-01 4.538850284270377067e-01 7.201516108654465453e-02 4.497789008212250139e-…
4.360821581851619944e-01 2.288473329245855614e-01 -8.277130594727335686e-03 3.942366646229309990e-01 -8.798283261802643251e-02 5.576333537706935628e-01 9.123237277743722062e-01 7.867872470876762225e-01 6.851624770079709492e-01 1.000000000000000000e+00 4.221336603310860136e-01 4.958614347026363278e-01 6.373390557939911938e-01 5.150214592274698217e-02 -3.065603923971314902e-04 5.815450643776827189e…
4.789852897027918055e-01 6.058240768537974663e-01 4.282497748423895190e-01 1.000000000000000000e+00 8.477934554187931404e-01 7.229060342239572723e-01 6.253377364154907303e-01 4.458120684479130458e-01 8.614530171119786361e-01 5.043530471329928933e-01 5.102071450015007725e-01 3.716601621134794087e-01 3.033623536475535953e-01 2.818973281296905387e-01 2.311618132692882521e-01 2.565295706994893954e-01…
4.189016602809699230e-01 -5.219242230736473864e-01 1.587909748829286205e-01 2.030651340996163789e-01 -7.211579395487432986e-01 -1.400595998297152478e-01 9.365687526607713309e-03 -5.219242230736473864e-01 -3.891017454235841111e-01 -3.337590464027239134e-01 -4.499787143465295292e-01 -1.954022988505754455e-01 8.007662835249040878e-01 -1.830566198382238899e-02 1.255853554704133290e-01 -5.151128139633…
4.756577910824014155e-01 6.231290373404756444e-01 4.725854734520248956e-01 4.695131558216484313e-01 4.777060028359855215e-01 6.149361903261385542e-01 6.599968489049943265e-01 7.327083661572393325e-01 6.282495667244368809e-01 7.726484953521346455e-01 5.268630849220101720e-01 5.493934142114388353e-01 5.330077201827632116e-01 6.528281077674489286e-01 6.272254608476445226e-01 7.245155191429023533e-01…
3.120811236086013518e-01 4.393612681391693142e-01 7.984731044932690258e-01 8.166559822833496796e-01 5.499737746954947992e-01 4.939099015094112755e-01 8.166559822833496796e-01 3.181420828719619398e-01 7.363482720438249141e-01 7.802902267031872618e-01 5.287604172737333519e-01 4.696660644559700337e-01 6.530100821726203542e-01 3.211725625036428444e-01 6.060376478815783230e-01 6.848301183052626362e-01…
-7.726488924260533908e-01 -5.450324976787384035e-01 -1.173895742140870918e-01 -1.380819737365698019e-01 -8.071362249635254393e-01 -5.036476986337730111e-01 -4.151744263164961618e-02 5.504708847327312998e-02 -6.312508290224172480e-01 -5.484812309324863522e-01 -1.014060220188355066e+00 -5.726223637087145546e-01 -6.312508290224172480e-01 -3.415572357076541166e-01 -5.864172967237037959e-01 6.76482292…
-2.223107569721107513e-01 -3.207171314741040224e-01 -2.456175298804768314e-01 -4.864541832669319610e-01 -8.412350597609558056e-01 -6.599601593625485929e-01 -4.621513944223060860e-02 -5.796812749003981136e-01 -3.155378486055769316e-01 2.629482071713113225e-02 4.960159362549720202e-02 -5.097609561752980412e-01 -1.679282868525899253e-01 -8.049800796812739412e-01 -7.661354581673305297e-01 -4.00996015…
-4.490344659007560191e-01 -3.092153507699822446e-01 5.296993400146674524e-01 2.818381813737460551e-01 4.033243705695453707e-02 -6.651185529210466019e-01 -2.583720361769734075e-01 -5.252994377902705514e-01 -6.333414813004157873e-01 2.309948667807395217e-01 -5.570765094109013660e-01 -6.651185529210466019e-01 -1.686629186017954765e-02 -9.256905402102161284e-01 -3.664140796871163674e-01 2.62771938401…
-1.192037191560382965e-02 -2.431755870783169904e-02 1.569912981285015163e-01 1.538920014304444306e-01 9.965430921444756729e-02 -1.501966861366093968e-02 2.096793419954700866e-01 2.391226606270112076e-01 2.825128143998090202e-01 7.485993562999182505e-02 9.965430921444756729e-02 2.217189176302323747e-02 1.755870783168435867e-01 4.541661699845012806e-02 1.786863750149001451e-01 1.569912981285015163e…
4.221553420534787104e-01 6.870008102789677551e-01 6.508855191573086341e-01 5.605972913531663826e-01 3.288575066558621085e-01 4.703090635490219662e-01 6.177798356291238635e-01 5.906933672878790231e-01 3.439055446232206492e-01 6.659335571246671748e-01 4.823474939229083214e-01 1.874059497627034165e-01 6.749623799050813444e-01 3.679824053709911391e-01 5.244820002315072616e-01 5.967125824748232832e-01…
1.212282759356000383e-01 9.905107154280874682e-02 -1.781639833670957962e-01 4.649749440238825637e-01 1.156839748374027255e-01 5.453673099477548414e-01 5.897217187333394506e-01 1.129118242883030560e-01 3.707218253545159770e-01 6.978355901482024004e-01 1.905320396630777180e-01 4.317091374346945787e-01 5.176458044567642247e-01 5.342787077513602156e-01 1.129118242883030560e-01 2.487472011941566641e-0…
6.284239777689554218e-01 5.355299722111943606e-01 -1.663358475585547391e-01 2.774910678840808997e-01 -1.508535132989282102e-01 4.632790789996031888e-01 1.123461691147286529e-01 2.052401746724897835e-01 3.497419610956720715e-01 6.800317586343784804e-01 1.484716157205232812e-01 5.871377530766174191e-01 -1.714966256450962956e-01 3.910281857880101297e-01 5.974593092497023639e-01 1.845970623263197830e…
8.495793145905940202e-02 2.290170326287712110e-01 8.132567207059296921e-01 9.029345372460545471e-02 6.691976195362198121e-01 2.396880771598613458e-01 2.450235994254054139e-01 7.161912579519821853e-02 -1.044531089677819963e-01 -1.578083316232296862e-01 2.663656884875846842e-01 2.823722552842188871e-01 6.478555304740395426e-01 5.561255899856401563e-02 9.333059716806901829e-01 3.090498666119442239e-…
7.301084066271226192e-01 8.311515647371650051e-01 7.327674371037022905e-01 9.295356923706286079e-01 6.716097361423603029e-01 1.000000000000000000e+00 9.162405399877281420e-01 8.883207199836368195e-01 7.301084066271226192e-01 5.205563509920215631e-02 1.451217017795049247e-01 1.637349151155657878e-01 1.424626713029252256e-01 -1.309061157700983601e-02 1.477807322560851233e-01 1.889957046430763843e-0…
6.710462287104626000e-01 2.851581508515808605e-01 -1.956204379562040685e-01 3.389294403892942342e-01 1.206812652068121466e-01 5.413625304136242544e-01 4.717761557177611031e-01 2.472019464720195681e-01 5.160583941605841884e-01 -1.671532846715331200e-01 2.262773722627802603e-02 -1.197080291970803317e-01 2.440389294403886855e-01 3.231143552311421252e-01 9.854014598540060399e-02 3.579075425790748666e…
3.301499167129378076e-01 -8.273181565796768056e-02 2.031093836757349724e-01 -1.632426429761208581e-02 2.550805108273186406e-01 2.088839533592454778e-01 2.839533592448646449e-01 -1.632426429761208581e-02 -3.339255968906160166e-01 -2.848417545807896967e-01 4.142143253747992276e-02 -2.992781787895616441e-01 3.070516379789001715e-01 4.687395891171573514e-01 4.719600222098827014e-02 1.3381454747362628…
-9.324113316975182753e-02 4.258309167967872511e-01 5.534240463975010904e-01 7.883113986169967280e-01 7.158153022529554210e-01 2.750390363595801024e-01 5.708231095248718079e-01 5.969217042159263853e-01 4.229310729422259829e-01 7.100156145438328847e-01 8.376087441445456694e-01 2.808387240687036934e-01 5.418246709792549076e-01 5.998215480704877089e-01 7.274146776712016038e-01 2.866384117778272844e-0…
2.332439678284167484e-01 -7.852249031873680396e-01 8.936550491514221170e-04 2.293714626154309266e-01 3.223115877271359175e-01 6.747095621090239970e-01 4.349121239201811373e-02 -2.701817098599947897e-01 2.800119154006633013e-02 3.726541554959770797e-01 -5.332141793267838881e-02 -2.624366994340174841e-01 3.339291033660990449e-01 8.638665475125883314e-03 1.945189156985415724e-01 6.088769734882338858…
-9.812382739212006655e-01 -1.015009380863038713e+00 -8.123827392120079871e-01 -2.795497185741077084e-01 -1.075046904315196006e+00 -1.669793621013144214e-01 1.144465290806743335e-01 4.896810506566611765e-01 -1.106941838649150162e-01 -1.144465290806757213e-01 -5.272045028142584577e-01 -5.347091932457771479e-01 -1.294559099437157523e-01 -1.045028142589118803e+00 -7.861163227016886301e-01 -1.31332082…
3.803272066249225869e-01 -1.028075136336087381e-01 5.903857806503733929e-01 -2.813573015552426893e-01 -5.029287012724799333e-02 4.013330640274684336e-01 -5.029287012724605044e-02 9.674813169056716011e-02 -2.183397293476051215e-01 3.173096344172888772e-01 -5.071702686325999521e-01 -6.079579882852091666e-02 -2.928701272470407915e-02 2.322763078165861195e-02 3.488184205211057320e-01 7.57422742880212…
2.414064653305510733e-01 4.400125999133759902e-01 2.639288104894279563e-01 3.284246170807575416e-01 8.784502106548025546e-02 6.027877308343508878e-01 5.280544946253494798e-01 2.987360711895106213e-01 4.840335472693623742e-01 4.697011458046229659e-01 4.420600858369099773e-01 1.738394298539197302e-01 3.529944481631691611e-01 2.782612119541677531e-01 2.670000393747292700e-01 4.348938851045399123e-01…
2.106297064280295700e-02 4.183127796573181678e-01 8.632543926661630229e-02 2.565753574156940942e-01 5.772127032631235721e-01 2.537378587798754803e-01 4.943795700098276014e-02 3.899377932991383577e-01 4.466877660154969232e-01 6.311251773436645784e-01 1.828003928844270098e-01 4.750627523736767333e-01 2.877878424096914634e-01 1.771253956127908369e-01 -1.582451162283058169e-02 6.930044745170778342e-0…
-1.068146349921975380e-01 -2.984220565285242710e-01 -6.398474076642925168e-02 -1.721865788104725015e-01 2.876712328767105920e-01 3.069186752210892322e-02 1.716663776660385526e-02 1.524189353216572340e-01 1.952488295474255342e-01 2.155366741806817865e-01 7.126755678862413401e-02 1.636899601179118979e-01 5.784636726200790280e-01 -1.045604300329457947e-01 -2.398127275880005127e-01 1.7496098491416658…
5.572572925588192838e-01 7.943473222832382330e-01 7.118242732631361314e-01 7.511209632727086083e-01 6.201319965741346474e-01 6.148924379061914136e-01 5.310594992191042252e-01 6.934858179253363675e-01 4.105496498564156771e-01 6.830067005894500110e-01 4.184089878583299726e-01 5.179606025492466959e-01 3.712529598468432002e-01 3.411254975061710493e-01 5.834550858985332322e-01 6.738374729205497404e-01…
3.166220491603801146e-01 3.925529325870044106e-01 -1.873935264054534672e-02 5.728887807252378561e-01 1.679240691165737598e-01 1.584327086882458546e-01 3.102944755414944744e-01 5.633974202969099787e-01 4.526648819664151335e-01 1.394499878315889063e-01 2.628376733998538661e-01 4.305183743003171415e-01 2.849841810659530239e-01 2.976393283037243598e-01 8.250182526162039287e-02 4.748113896325143468e-0…
3.703182202196567685e-01 -3.765136581244722391e-01 -1.041960011264392305e-02 -3.289214305829346596e-01 -5.801182765418150949e-02 -2.300760349197417121e-01 -2.081103914390311227e-01 2.824556462968171311e-01 6.192621796676993640e-01 -1.934666291185587472e-01 -6.217966769923970460e-01 -4.241058856660098186e-01 -1.041960011264392305e-02 3.227259926781191890e-01 -4.424105885666013149e-01 7.01210926499…
2.144147761493674087e-01 4.962858863681994248e-01 4.623569564344511829e-01 3.710098373820515105e-01 3.553503312587834029e-01 7.546677374021282247e-01 6.607107006625175805e-01 8.708090744830360164e-01 7.350933547480430486e-01 5.276048986147365838e-01 3.433045573178108989e-02 1.465569162818709248e-01 6.424412768520374462e-01 3.605701666332064570e-01 -5.571170447701255524e-02 6.150371411363182439e-0…
1.732811295010974750e-01 2.241798659310673958e-01 1.871626030729071355e-01 1.578572699768641119e-01 4.601649166518363421e-01 2.920448478376931889e-01 2.689090585513437270e-01 4.185204959364061672e-01 5.018093373672665169e-01 2.473156552174168299e-01 2.596547428368039534e-01 3.491131280773566714e-01 3.506555140297803463e-01 1.054161475944716542e-01 8.073797235569853126e-02 3.784184611733997228e-01…
4.290876242095754273e-02 -1.463414634146350049e-02 8.870822041553749759e-02 3.881662149954838159e-01 2.049683830171639687e-01 3.400180668473350987e-01 2.789521228545618348e-01 2.953929539295395146e-01 6.864498644986448683e-01 3.787714543812105705e-01 3.024390243902440045e-01 1.873532068654019112e-01 3.635049683830172684e-01 2.672086720867207221e-01 1.262872628726286195e-01 2.249322493224930053e-0…
-2.312306853299386233e-01 3.193964733684794832e-01 2.106889656426095825e-01 -2.903108525722581934e-01 -3.541174331939657693e-01 1.161606980549002577e-01 -4.628249409198323394e-01 1.327031448827481197e-01 3.075804399200128825e-01 8.543901108889179197e-02 -1.626976913288497861e-01 -1.390656244319199430e-01 -1.839665515360856263e-01 -1.816033448463916511e-01 -1.556080712597711635e-01 2.3904744591892…
-4.103986135181972861e-01 -2.166377816291166769e-01 1.528596187175046417e-01 -1.670710571923736121e-01 -8.610051993067597831e-01 -2.887348353552862679e-01 3.961871750433266226e-01 -2.166377816291166769e-01 -1.265164644714038278e-01 4.922010398613520937e-02 -9.046793760831901843e-02 -2.662045060658580486e-01 -5.906412478336212635e-01 -2.436741767764298572e-01 5.372616984402184964e-02 -5.1854419410…
2.053822885156986744e-01 2.352143527693742742e-01 1.375821424846145891e-01 1.836862417857509644e-01 4.087827266089499312e-01 5.742150829247937294e-01 6.989673516219880867e-01 8.481276728903720530e-01 6.854073224157701816e-01 6.555752581620946096e-01 2.786064462292696664e-01 2.080942943569416281e-01 5.145509544174404759e-01 3.274225513716490510e-01 2.135183060394285626e-01 3.897986857202461741e-01…
6.500271624313387342e-01 5.025049797790783757e-01 7.912718053962698450e-01 7.128025593046414254e-01 7.881330355526039444e-01 7.347739482102976227e-01 7.253576386793024744e-01 1.000000000000000000e+00 -1.225327458200015790e-02 5.052212229130195742e-02 6.778535643145996992e-02 8.661797549345089109e-02 -7.659805637713518189e-02 -6.718174684614001968e-02 -1.267580129172650146e-03 -1.07985754813786541…
7.834761248577080117e-01 1.000000000000000000e+00 9.470373255047636052e-01 8.940746510095261002e-01 7.383020789647117832e-01 2.803307171529568764e-01 3.940446947456714977e-01 2.071176082918940453e-01 6.074531184470677303e-01 4.999700437361453975e-01 3.706788089389492225e-01 4.438919178000120258e-01 3.114852315619193734e-01 3.192738601641607610e-01 4.859505122521123321e-01 5.965490384039304761e-01…
3.333333333333322601e-01 3.917525773195870697e-01 2.302405498281784313e-01 1.305841924398613019e-01 -1.271477663230239363e-01 4.845360824742269701e-01 2.646048109965621897e-01 3.780068728522398974e-02 3.092783505154545615e-02 7.766323024054985202e-01 2.405498281786946219e-02 -1.615120274914089715e-01 5.670103092783490562e-01 -6.529209621993112278e-02 5.601374570446729928e-01 3.470790378006867738e…
7.614614533581582911e-01 7.839121401009202517e-01 7.572519495938906386e-01 1.000000000000000000e+00 7.881216438651880152e-01 8.968671577754390167e-01 8.239024258614640051e-01 7.228743355190369035e-01 6.688523705442671607e-01 5.530910170269031090e-01 4.366280795488275412e-01 9.074718691815769622e-02 6.597317790550202288e-01 2.829811921530530627e-01 1.707277584392452030e-01 8.056612428829702521e-01…
-2.233337210654883498e-01 -3.246481330696754930e-01 -9.480051180644427644e-02 -6.758171455158844265e-02 -3.896708154007214597e-01 -1.919274165406619631e-02 6.397580551355147582e-02 -2.792834709782490710e-01 -2.977782947539827849e-02 1.773874607421185856e-01 -2.248458764685362654e-01 -5.121554030475750086e-01 -1.129463766430148369e-01 -2.263580318715830708e-01 -6.119576596487152909e-01 1.592415959…
8.180508387362355194e-01 4.782340228465574716e-01 6.548317381908002055e-01 2.347432335082842159e-01 5.986415560358141486e-01 6.253987856334256579e-01 4.702068539672738523e-01 5.852629412370078388e-01 4.996398065246473452e-01 7.083461973860243344e-01 2.802305238242258634e-01 2.133374498301943423e-01 4.113409488525269775e-01 5.825872182772459107e-01 2.882576927035094272e-01 1.000000000000000000e+00…
-3.951796271032289587e-01 -7.774746096710625221e-01 -9.193572836137640092e-01 5.017432166136046728e-02 -9.548279520994386038e-01 -4.700621494618764107e-01 -6.552978626648489069e-01 -3.321206609064730753e-01 -9.959072305593442975e-02 2.652720933757737182e-02 -5.764741549189033032e-01 -1.033651659845384208e+00 -1.902379869637715881e-01 -9.745338790359250325e-01 -4.542974079126866904e-01 4.623313627…
5.116363073430003627e-01 4.821198204241700092e-01 6.082357190773510780e-01 4.499200165127200668e-01 5.572526962175547993e-01 7.504515196862582282e-01 6.417771814851127576e-01 1.000000000000000000e+00 9.490169771402026111e-01 7.316683007379117809e-01 7.263016667526697168e-01 6.511687909592859258e-01 2.486712420661540968e-01 2.540378760513955503e-01 2.339129986067393918e-01 6.754734506424484031e-02…
6.558315211170800962e-02 -4.581664186791791771e-01 -5.147075655259246707e-01 -3.629392239899269512e-01 -7.468238525809778316e-01 -4.998283163557278308e-01 -3.004463774751061633e-01 -4.432871695089844466e-01 -3.034222273091437549e-01 -3.956735721643583337e-01 -1.159436877646791569e-01 -6.783793063980773086e-01 -2.022433329518140976e-01 -5.147075655259246707e-01 -2.022433329518140976e-01 -3.7186677…
1.000000000000000000e+00 -1.564330657409420122e-01 2.215231069646345641e-01 1.481883271859406881e-01 1.143415057496210835e-01 -4.272076372315030124e-01 8.613582121935406399e-02 1.989585593404201158e-01 1.594706009980479122e-01 2.384465176827943733e-01 6.671729225428503218e-01 1.707528748101530824e-01 1.280104144066019148e-02 -1.000216966804079316e-01 4.979388153612502310e-01 4.664786287697979955e…
-5.060073352725441564e-01 -9.795118249652212672e-01 -5.060073352725441564e-01 -4.303781459466300974e-01 -8.578474769191863913e-01 -4.698368534210191627e-01 -5.388895915012013038e-01 -4.566839509295565480e-01 -3.547489566207161493e-01 -4.764133046667510807e-01 5.363601871759212658e-01 2.798785885923875116e-01 1.353231314025529590e-02 -1.607436448716325628e-01 1.384848868091568264e-01 -2.9214619957…
4.527985359158152590e-01 2.505719078847029047e-01 -7.061156016470973573e-02 4.567637639164247032e-01 1.772151898734174169e-01 4.646942199176451460e-01 2.426414518834839606e-01 2.862589598901940091e-01 3.199633978953796420e-01 4.726246759188655333e-01 1.970413298764684407e-01 1.860606984901656130e-02 3.734939759036141060e-01 2.228153118804336585e-01 -3.095928015860915927e-02 1.851456458746370826e-…
2.001988627536273879e-01 2.696765373023023993e-01 8.731317776465609415e-03 6.590746667495261946e-01 3.932821676040145209e-01 7.269365814249759694e-01 7.301681011714260539e-01 7.463256999036754769e-01 6.404934282074387086e-01 4.861883603144519506e-01 3.278438927384023094e-01 4.062082465898144146e-01 5.120405182860517934e-01 2.430164993940899243e-01 3.795482086816019396e-01 3.625827300127398289e-01…
1.000000000000000000e+00 3.467103467103318376e-02 2.689052689052681688e-01 7.725907725907757428e-02 4.886704886704798523e-02 4.463554463554465501e-01 -5.047775047775054924e-01 9.145509145509236881e-02 2.760032760032768429e-01 2.334152334152324593e-01 -3.060333060333061961e-01 -1.214851214851217082e-01 4.179634179634169611e-01 -4.125034125034132138e-01 2.476112476112472538e-01 7.725907725907757428…
1.783429789826379841e-01 2.456594578129753514e-01 2.159610112701796647e-01 6.257995735607672083e-01 1.110265001522991873e-01 6.040207127627175154e-01 4.990862016448370797e-01 5.862016448370401811e-01 3.090161437709418868e-01 1.704233932378919902e-01 2.852573865367038497e-01 4.112092598233317402e-03 3.604934511117886542e-01 4.080109655802617308e-01 2.080414255254336708e-01 6.944867499238525921e-02…
-5.438509316770187008e-01 -1.982608695652167130e-01 -6.472049689440989573e-01 7.627329192546664083e-02 -1.093167701863340113e-02 -4.275776397515515526e-01 -3.048447204968940394e-01 1.828571428571415525e-01 -3.177639751552796543e-01 1.279503105590067691e-01 5.672049689440992193e-01 -2.596273291925454973e-01 1.214906832298127681e-01 -3.565217391304341676e-01 -4.631055900621114385e-01 -7.87577639751…
3.726857417648369447e-02 -8.776148112526983847e-02 1.060351045924507879e-01 -1.274344794421818257e-02 -1.065159894205350705e-01 3.060831930752582752e-01 -2.440490502524646499e-01 8.728059629718556978e-02 1.497956239480635054e-01 -4.753546525607111328e-01 -2.252945419572017216e-01 1.247896128877137023e-01 -4.816061553258003114e-01 -1.899495070930504875e-02 -6.275547006492006308e-02 7.4777590767011…
8.703987730061348849e-01 5.214723926380370189e-01 6.145194274028635828e-01 6.643660531697350713e-01 6.311349693251540049e-01 7.092280163599182785e-01 6.278118609406951878e-01 5.081799591002047478e-01 3.387014314928429304e-01 5.081799591002047478e-01 3.702709611451944216e-01 4.367331288343557771e-01 6.028885480572601097e-01 2.988241308793455064e-01 6.660276073619632031e-01 4.649795501022497279e-01…
2.326698695950576434e-01 3.040494166094719342e-01 5.784880870674191655e-03 5.564271006961459820e-01 -1.930581429551919137e-01 8.481223649377357676e-02 8.736150603000319981e-02 -2.873811157956662199e-01 3.127757623296473916e-02 7.206588881262925017e-02 -3.205216197666437283e-01 3.892538484165172091e-02 -1.701147171291300386e-01 -2.516913422884599627e-01 -4.010197078144955157e-02 3.2189430336307361…
4.762708289390419347e-01 3.501371018772413968e-01 4.735287913942206051e-01 5.475638051044079413e-01 4.461084159460027565e-01 5.146593545665473224e-01 2.925543134359843700e-01 4.735287913942206051e-01 4.899810166631508590e-01 5.585319552836954804e-01 3.144906137945584490e-01 5.393376924699427866e-01 4.351402657667162166e-01 2.102931870913309076e-01 4.406243408563589870e-01 5.503058426492303257e-01…
8.443929079075326305e-01 8.852397695818058354e-01 4.184184933044067245e-01 6.479389541407937214e-01 5.623550534899378617e-01 8.229969327448194427e-01 8.794045036283384409e-01 5.662452307922489769e-01 5.234532804668210471e-01 6.168175357223005806e-01 5.915313832572747232e-01 5.312336350714446098e-01 7.257425001870273507e-01 6.226528016757678641e-01 8.016009575821047006e-01 5.137278372110425373e-01…
2.621157835187631902e-01 -9.579483311333192308e-02 5.864604940599574268e-02 1.468979822741837693e-01 2.988874222138407921e-01 2.400528003017166623e-01 4.337167640957943493e-01 2.792758815764666558e-01 2.400528003017166623e-01 4.410710918348098586e-01 8.070903262304320036e-02 2.057326041863097033e-01 4.042994531397322566e-01 1.076749009994337342e-01 3.724306996039977724e-01 4.459739769941547527e-0…
3.854391119817177636e-01 7.385569702905654399e-01 5.518119490695404528e-01 6.638589618021546457e-01 6.163238654913487657e-01 6.282076395690505688e-01 6.468821416911523237e-01 6.434867776689523478e-01 5.535096310806397746e-01 3.939275220372183139e-01 4.448579823702255021e-01 5.144629448253343895e-01 6.978126020241595118e-01 5.110675808031344136e-01 7.198824681684624638e-01 5.942539993470458137e-01…
8.506935241629119959e-01 7.438819683717639020e-01 7.990105132962269652e-01 7.243572753776829076e-01 6.221397649969078181e-01 6.186942309391288974e-01 6.646346850428477282e-01 7.140206732043462567e-01 6.554465942221042729e-01 8.541390582206909166e-01 6.118031628235711672e-01 1.000000000000000000e+00 5.176252319109462263e-01 3.338634154960684608e-01 9.727007686191324609e-02 8.874458874458873714e-01…
1.000000000000000000e+00 9.327482678983840536e-01 9.831870669745955693e-01 -8.775981524249552163e-03 -6.374133949192156007e-03 -4.480369515011583398e-02 -6.401847575057767470e-02 -2.009237875288688024e-01 -1.961200923787531358e-01 -5.681293302540459111e-02 -3.972286374133871673e-03 3.445727482678980630e-02 2.049884526558889419e-01 7.528868360277175820e-02 -6.401847575057767470e-02 8.4896073903002…
4.978436152259513303e-01 -3.017063566472900082e-01 -5.210950684417764434e-01 -2.724545284080256424e-01 2.981436339771225547e-02 5.563472717044818383e-01 -3.843990249390522723e-02 2.589536846052892249e-01 1.419463716482280979e-01 9.806862928933153534e-02 -1.749484342771419898e-01 -5.552222013875861562e-01 2.345771610725665146e-01 1.711981998874924915e-01 -3.553347084192753358e-01 -9.18807425464084…
-1.084173249795690741e-01 2.615091255788601354e-02 1.217651865976581149e-01 1.607191500953424057e-01 1.996731135930267242e-01 3.944429310814494549e-01 3.590302369926451354e-01 1.111413783710157449e-01 3.271588123127219805e-01 1.288477254154179463e-01 1.819667665486245089e-01 1.040588395532559274e-01 5.502587850721879503e-01 1.146826477798969790e-01 -3.759193680196161458e-02 2.421683464995922352e-…
-4.532199270959904047e-01 -3.479141352774399176e-01 -6.375050627784518698e-01 -8.428513568246241983e-01 -1.899554475496160744e-01 3.260429323612790697e-01 1.000000000000000000e+00 7.946537059538276715e-01 7.946537059538276715e-01 8.383961117861368773e-02 -7.938436614013687220e-02 -3.163223977318755376e-01 -1.057108140947745079e-01 -8.375860672336974400e-01 -5.690562980963943529e-01 -4.25273390036…
5.674542150146792974e-01 6.001677617782743557e-01 2.318374574770492302e-01 6.970967892259658516e-01 6.619600167761779952e-01 6.934619506966774871e-01 6.874038864811963245e-01 7.831213010857914769e-01 7.261754974602725454e-01 6.789225965795232520e-01 5.504916352113331524e-01 5.056619600167756579e-01 8.109883964770026044e-01 5.286826040356030765e-01 5.335290554079868963e-01 3.699613215900088847e-01…
-7.810085134250173144e-01 -1.339882121807471627e-01 -3.042567125081864221e-01 -1.237721021610997257e-01 -4.336607727570396809e-01 -2.055009823182716855e-01 -7.367387033398830054e-01 -6.686313032089068464e-01 -3.008513425016368648e-01 -4.643091028159794798e-01 -6.686313032089068464e-01 -6.243614931237725374e-01 -3.280943025540283275e-01 -4.540929927963333057e-01 -7.503601833660774600e-01 -4.983628…
-4.220325833979816088e-01 -4.926299456943365462e-01 -7.212309283682438732e-01 2.469614688388930002e-01 -3.615205585725366211e-01 1.836048616498563851e-02 -6.943366951124914088e-01 -6.237393328161364714e-01 -3.615205585725366211e-01 -2.707525213343666692e-01 -2.741143004913366710e-01 -5.329712955779665196e-01 -1.430049133695367736e-01 -4.791828290664590373e-01 -6.035686578743214570e-01 -3.85053012…
4.056267463146728119e-02 3.436747278157822882e-01 1.457751228442044356e-01 5.766451488582713392e-01 4.664225840639759646e-01 8.321610945177769780e-01 5.340591579150218982e-01 1.733307640427791951e-01 2.234319298583686830e-01 3.411696695250022726e-01 -1.147509393968593472e-01 -9.538491184122194558e-03 1.132093650640714627e-01 -1.823875132479034766e-01 2.384622796030451408e-01 3.411696695250022726e…
-4.579439252336453547e-01 -2.004463662993450912e-01 4.632445250383603330e-01 3.399358348444686539e-01 -4.978379132375508331e-01 8.969172827451650509e-02 -1.823127353884787527e-01 -3.418886874041018320e-01 -4.361835681406062704e-01 -1.968196401171710130e-01 1.440926210071142022e-01 -5.631189845166694186e-01 2.057469661040600695e-01 -3.128748779467145913e-01 8.606500209234242693e-02 -1.714325568419…
-1.798171351168304788e-01 -2.414493735184552459e-01 -2.942770064341347913e-01 2.384016254656282918e-01 1.063325431764302748e-01 9.481882831019696270e-03 3.748730104977973099e-01 -3.162885201490011067e-01 -1.445987131730446795e-01 -2.370470707754826212e-01 -6.095496105655193175e-02 -3.779207585506259015e-01 -2.502539790044021051e-01 -9.282086014222811210e-01 1.828648831696493005e-02 2.119878090077…
5.843205239333526535e-01 5.392468458056438596e-01 7.195415583164781470e-01 7.145333718578446014e-01 4.040258114225175334e-01 7.746316093614550313e-01 6.344023885196951040e-01 7.721275161321382585e-01 4.541076760088608721e-01 4.941731676779351212e-01 6.494269478955986274e-01 8.046807281132611900e-01 4.140421843397856239e-01 3.664644129827600572e-01 5.617836848694978125e-01 5.542714051815464948e-01…
1.890896535849917182e-01 3.237426631372988806e-01 7.187248244907356032e-01 2.968120612268378977e-01 4.763494072965822612e-01 8.144780757279317385e-01 -2.336287259753755743e-02 5.443664403268455576e-02 -1.131315456324086394e-01 1.920819426861548052e-01 -1.071469674300836034e-01 8.435953504430861172e-02 -1.737829439521252489e-02 3.648290942571056489e-02 -6.226263091264861577e-02 4.24674876280355939…
-7.208745133273440908e-01 -1.874812818209044274e-01 -4.872716382150350523e-01 -4.794848757112911142e-01 6.948188080263652255e-02 -3.081761006289323590e-01 3.459119496855352360e-01 3.459119496855352360e-01 5.172207247678939357e-01 -5.690326445043432102e-01 -6.678646301287935461e-02 -3.276430068882901225e-01 2.524707996406104771e-01 1.434561245882006453e-01 1.590296495956886047e-01 1.16202455825097…
5.544303797468257827e-02 -7.291139240506429309e-02 -1.617721518987335072e-01 1.311392405063283584e-01 -3.362025316455697355e-01 2.298734177215188135e-01 -6.632911392405013706e-02 -3.012658227848200032e-02 -1.156962025316465720e-01 -3.296202531645580081e-01 -1.683544303797476771e-01 -2.999999999999991562e-01 3.898734177215205238e-02 -3.855696202531637695e-01 -3.394936708860768482e-01 -5.1392405063…
3.750241826272006085e-01 3.662217063261751226e-01 1.775972141613461619e-01 4.190365641323271495e-01 3.863416521570901541e-01 3.976591216869805878e-01 3.649642097117435924e-01 6.692783904043335674e-01 5.410137357322496454e-01 4.529889727219966189e-01 4.492164828787000852e-01 3.398142774230996088e-01 4.781389050106406025e-01 2.492745211839816066e-01 4.278390404333526353e-01 4.253240472044885756e-01…
9.393143690736677209e-01 8.938001458789202047e-01 9.848285922684165694e-01 8.255288110867976537e-01 9.241429613420857336e-01 7.041575492341357601e-01 3.817651349380012937e-01 5.221006564551416984e-01 1.000000000000000000e+00 9.393143690736677209e-01 6.207148067104297784e-01 4.652078774617059431e-01 7.951859956236322358e-01 9.089715536105023030e-01 7.041575492341357601e-01 8.103574033552142231e-01…
1.306990881458964526e-01 2.624113475177298760e-01 -3.906337948891114992e-02 2.711921648091852877e-01 1.511876618259598293e-01 1.950917482832368877e-01 4.175391196667791460e-01 -1.093099178205566430e-01 -2.205336035123267036e-01 2.067995046718448526e-01 4.848587189012721343e-01 1.950917482832368877e-01 -1.941911516379604408e-01 -3.317572892040967503e-01 3.150962512664645110e-01 4.26319936958234557…
8.615533562822715874e-01 8.265920826161788915e-01 8.573580034423404772e-01 9.650387263339063049e-01 7.930292598967293438e-01 9.566480206540441955e-01 8.727409638554217697e-01 1.000000000000000000e+00 9.398666092943199768e-01 8.461703958691902949e-01 7.398881239242683927e-01 1.777108433734939374e-01 1.972891566265057850e-01 1.968588640275364954e-02 2.070783132530119586e-01 1.721170395869188186e-01…
6.773452520662189835e-01 7.026642363105196631e-01 6.247596694049790678e-01 8.513321181552595540e-01 7.578466378686110616e-01 8.604209842942395214e-01 9.182002047491824026e-01 7.993957402182326755e-01 7.980973307698067121e-01 8.993732677470095416e-01 6.344977402681714063e-01 5.695772678468875583e-01 1.000000000000000000e+00 5.767185198132285251e-01 7.344752677969488275e-01 8.636670079153034862e-01…
6.386289384794291424e-01 5.680823965889589822e-01 6.703028960629053845e-01 6.847001495099401813e-01 3.233290879893682690e-01 4.298687634974250327e-01 1.534414973143587158e-01 4.269893128080184952e-01 5.781604740018834176e-01 5.004153053878952484e-01 7.163741070934163124e-01 7.898000996732931211e-01 8.315521346696936877e-01 6.026358048618416507e-01 6.559056426158705877e-01 5.767207486571795938e-01…
3.111111111111108385e-01 5.679012345679008700e-01 5.950617283950611069e-01 3.160493827160493208e-01 3.283950617283950546e-01 1.061728395061726088e-01 1.777777777777773682e-01 2.765432098765433500e-01 3.999999999999998557e-01 3.308641975308638794e-01 3.506172839506168648e-01 5.283950617283947881e-01 3.629629629629625986e-01 5.432098765432094023e-01 4.493827160493827910e-01 2.419753086419748622e-01…
5.206309411887604099e-01 5.858142692990704337e-01 4.038441449911207570e-01 5.437167032278278356e-01 2.245899926877679698e-01 4.608795570876421666e-01 4.635955290922390559e-01 3.984122009819280330e-01 3.359448448762138995e-01 4.160660190118037338e-01 3.535986629060895448e-01 3.087851248302521112e-01 5.830982972944735998e-01 2.707615167659038757e-01 4.187819910164005677e-01 2.897733207980779935e-01…
2.557682299196201714e-01 1.220146880240557952e-02 1.745793095472165657e-01 9.143005840513506177e-01 3.279361591395372755e-01 8.210836754756249967e-01 8.225871740010402000e-01 1.000000000000000000e+00 4.226565662406756574e-01 7.384490834441716223e-02 -5.996646041751026862e-02 -1.306308911120108718e-01 1.309778523101842451e-01 -2.163303070606602541e-01 -3.095472156363846539e-01 -2.56924767246863305…
1.000000000000000000e+00 1.074949518945244598e-01 -7.780021380211402104e-02 -5.927069723245051436e-02 -9.324147761016732261e-02 -3.711842261551255850e-01 -2.221166409312236301e-02 -2.414776101674787900e-01 -4.382943342439721279e-02 -2.445658629290889952e-01 2.155837985508964050e-01 -9.858653046680406276e-03 -2.816248960684171188e-01 4.502910084333061613e-01 1.484736904620464690e-02 -6.85354555172…
4.544561403508770026e-01 3.249122807017543746e-01 3.960701754385965168e-01 6.934736842105265753e-01 5.694035087719302446e-01 3.851228070175440887e-01 1.771228070175438762e-01 1.169122807017541898e-01 3.650526315789470733e-01 1.096140350877201353e-01 2.044912280701763063e-01 1.698245614035084894e-01 3.340350877192989620e-01 3.066666666666665320e-01 4.854736842105264460e-01 5.237894736842112486e-01…
-3.659476117103274695e-02 5.092449922958393049e-01 -1.540832049306459532e-03 3.790446841294294877e-01 -2.157164869029343929e-02 -2.218798151001540042e-01 -5.624036979969178063e-01 3.640215716486902009e-01 3.489984591679509141e-01 2.788906009244982998e-01 -5.323574730354392326e-01 -4.322033898305080446e-01 4.191063174114016410e-01 -4.422187981510015131e-01 1.737288135593212934e-01 2.58859784283513…
4.214899309956333662e-01 1.285734403605128806e-01 2.384171243486840619e-01 6.632868610054892811e-02 1.725109139557802762e-01 -9.843683988170649768e-02 3.629066328686092469e-01 -1.056189269117171169e-02 3.189691592733418513e-01 -4.206449795803403613e-01 5.534431770173208615e-02 -2.082805238698776928e-01 -6.914519081819581192e-02 6.887762287001829575e-01 1.000000000000000000e+00 2.16448387551047671…
-1.862266857962692201e-01 1.457675753228122317e-01 -3.701578192252513028e-02 6.866571018651367320e-01 1.196556671449064968e-01 4.367288378766128187e-01 2.639885222381558455e-02 -1.563845050215204036e-01 2.241032998565280487e-01 2.837876614060256819e-01 3.173601147776175524e-01 1.942611190817792322e-01 -8.177905308464904210e-02 2.166427546628404976e-01 5.598278335724525823e-01 1.569583931133414767…
4.386873920552677442e-01 2.815198618307430123e-01 3.339090385722494059e-01 -2.797927461139892436e-01 3.563615428900410165e-01 -1.824985607369023766e-01 -7.772020725388684159e-02 -1.899827288428310723e-01 2.815198618307430123e-01 3.454231433506016469e-02 5.060449050086343048e-01 1.093839953943581689e-01 9.326424870466306638e-01 -8.934945308002306685e-01 4.386873920552677442e-01 -8.5204375359815537…
7.016637980493406479e-01 5.107286288009179609e-01 8.090648307515773130e-01 3.466437177280551896e-01 4.749282845668383324e-01 2.959265633964425768e-01 5.853126792885833263e-01 3.168100975329890545e-01 4.779116465863456065e-01 4.570281124497990732e-01 5.047619047619045229e-01 4.122776821571998429e-01 3.555938037865748469e-01 8.866322432587488978e-01 5.614457831325305737e-01 8.388984509466435036e-01…
4.119290891625184137e-01 5.299973801414721297e-01 4.119290891625184137e-01 3.733298401886301354e-01 3.347305912147409690e-01 6.480656711204259013e-01 6.003842459173869273e-01 8.047332110732687838e-01 6.980176403807529795e-01 5.799493494017992079e-01 5.072919395685963062e-01 1.440048904025851284e-01 2.802375338398394589e-01 5.027508514540209861e-01 2.734259016679768672e-01 5.731377172299357836e-01…
7.646928977429506835e-01 4.576458252855798436e-01 5.136030020418295150e-01 7.460405054908674227e-01 4.476022294575359162e-01 7.560841013189113502e-01 7.259533138347775694e-01 8.622592572153858770e-01 7.804756911870204261e-01 1.000000000000000000e+00 6.527785442304513408e-01 5.709949782020858899e-01 3.514706693891063716e-01 -4.883836432867951632e-02 1.190331659400694769e-01 -1.650571160531979498e-…
-3.339215933442571949e-01 -5.895625866633055212e-01 -5.469557544434631158e-01 -6.844825412832374056e-02 -6.878860456321692629e-01 -8.811294592209865939e-02 -1.995461994201435663e-01 -9.828564225387625974e-01 -6.878860456321692629e-01 -5.240136140173968782e-01 -7.337703264843066231e-01 -3.503088365057358544e-01 -1.634942644648923749e-01 -9.435270389512163680e-01 -5.010714735913281981e-01 -2.618177…
-2.184840947768036667e-01 -1.095693153554124499e-01 -2.788323078937124042e-02 1.729283937688176065e-01 4.018850634899811397e-02 -3.035737661997641168e-01 -1.027621416415765293e-01 -2.559235502029063025e-01 -3.478203953397052128e-01 3.294933891870666098e-01 -2.014661604922113325e-01 -1.163764890692496473e-01 -2.355020290613960288e-01 -3.886634376227258159e-01 8.783872234585717031e-02 2.74905092289…
5.173125092087818011e-01 5.115662295565055473e-01 5.632827464269936080e-01 5.153970826580225317e-01 5.307204950640936891e-01 8.352733166347435789e-01 5.747753057315462266e-01 6.628849270664515236e-01 9.233829379696487649e-01 1.000000000000000000e+00 6.284072491527922244e-01 4.655959923382936294e-01 6.130838367467226213e-01 6.552232208634160004e-01 7.931339325180500888e-01 6.054221305436869871e-01…
3.533163265306129563e-01 8.922193877551017893e-01 7.844387755102034676e-01 -1.977040816326655973e-02 4.776785714285711193e-01 8.217474489795927317e-01 6.020408163265317247e-01 2.040816326530611458e-01 4.196428571428576504e-01 9.751275510204088226e-01 3.533163265306129563e-01 9.751275510204088226e-01 1.000000000000000000e+00 4.984056122448978776e-01 7.139668367346944100e-01 7.761479591836747405e-0…
-1.359932565327329479e-01 1.927507726889576556e-01 -5.085698229839843432e-01 4.959258218600745560e-01 -2.601854453498176345e-01 1.343073897162127273e-01 2.219724641753314798e-01 3.936499016577689192e-01 7.586400674346779893e-02 5.760044956448347880e-02 3.315538072492265620e-01 -1.180106771565096573e-02 6.855858387187568903e-02 -3.843776341668996288e-01 -4.135993256532734530e-01 -3.003652711435782…
4.731098986749802671e-01 -3.510002598077430203e-01 -4.658352818913998328e-01 7.456482203169538525e-02 -6.729020524811492321e-02 8.311249675240336421e-01 -3.172252533125492491e-01 -2.023902312288899663e-01 9.482982592881114559e-02 2.366848532086264500e-01 6.419849311509465695e-01 1.353598337230426663e-01 -1.348402182385024517e-01 7.230449467394146623e-01 -3.442452585087052985e-01 9.594699922057684…
3.089700996677741673e-01 6.225624729163656834e-01 4.216380182002022470e-01 4.742163801820015179e-01 6.338292647696089910e-01 4.854831720352448254e-01 4.498049978333087395e-01 5.681063122923588615e-01 6.000288892098805116e-01 4.103712263469596055e-01 5.267947421638021765e-01 5.155279503105588690e-01 3.653040589339885402e-01 4.084934277047520546e-01 4.798497761086235047e-01 3.615484616495741044e-01…
1.834946138396936210e-01 -2.532408252693086892e-01 -4.051488040898303389e-01 -2.484937009311662948e-01 3.923680847179099596e-01 7.768851561073564227e-01 7.851013328463506830e-03 -1.108270951250683589e-01 1.259813766660590299e-02 3.164140953076491347e-01 2.784371006025187500e-01 1.787474895015512266e-01 -3.007120686507221419e-01 -2.627350739455917572e-01 -5.855395289392010261e-01 -6.39035968596017…
9.897865654052639961e-01 1.000000000000000000e+00 3.122954039544319493e-01 6.527432237789710934e-01 4.008118371088119081e-01 7.616865261228229489e-01 6.717297368076509401e-02 -1.473091528086938606e-01 -2.051852821788659742e-01 2.816551001702240487e-01 3.974073589105669990e-01 -1.793898127537000772e-02 1.080267120597089431e-01 3.633625769281129680e-01 -2.834882807385100123e-01 -1.64331543799920876…
4.455461126849242226e-01 2.061693421466798126e-01 1.754800125904944774e-01 1.406987724268185247e-01 1.180358829084037463e-02 -1.927919420837264086e-01 -1.479383065785269853e-02 3.084671073339632086e-01 1.120553981743776240e-01 -1.007239534151720267e-01 5.681460497324533621e-02 5.335221907459880564e-01 6.499842618822820883e-02 -2.500786905886064893e-01 1.591123701605287322e-01 6.010387157695954441…
-1.044568895111421813e+00 -4.348384085870957150e-01 6.872010267180098109e-02 -4.621397736553486402e-01 -3.954031034885074347e-01 1.202893478007223960e-01 -5.565278263913267520e-02 -6.138140240345352217e-01 -2.835141757087752609e-02 -6.475323766188365027e-02 -8.534593396336492832e-01 -4.227044685567603599e-01 -4.655232761638170708e-02 -1.769921829424796755e-01 -7.745887294364727227e-01 -3.37766888…
-4.452054794520551861e-01 8.904109589040989925e-02 1.712328767123285911e-01 -7.739726027397249020e-01 -7.876712328767117022e-01 2.739726027397278857e-02 4.794520547945183009e-02 -2.397260273972597611e-01 -1.575342465753410970e-01 -3.424657534246685481e-02 -5.547945205479450914e-01 -8.356164383561645037e-01 -2.123287671232885754e-01 -4.315068493150683304e-01 -9.589041095890396549e-02 3.97260273972…
-1.607538802660705979e-02 -3.187361419068727719e-01 -1.075388026607539738e+00 2.289356984478938817e-01 -3.331485587583146168e-01 2.865853658536586246e-01 4.018847006651881659e-01 3.586474501108652957e-01 -6.790465631929032408e-01 -2.328159645232666039e-02 -2.466740576496661286e-01 4.667405764966752191e-01 -4.490022172949077739e-02 -2.250554323725046935e-01 2.361419068736134719e-01 3.1541019955654…
1.000000000000000000e+00 3.264887063655037003e-01 5.071868583162231214e-01 9.466119096509238995e-01 5.236139630390144184e-01 1.293634496919929544e-01 -1.581108829568787233e-01 -9.650924024640569754e-02 -5.133470225872645287e-02 -1.334702258726905011e-01 3.921971252566739397e-01 -8.829568788501124255e-02 1.786447638603694266e-01 2.936344969199186083e-01 1.827515400410666402e-01 -2.6694045174538220…
4.380047505938238217e-01 7.159144893111634156e-01 4.832937450514647182e-01 5.450514647664294055e-01 3.186064924782263108e-01 5.821060965954073518e-01 3.947743467933488293e-01 4.153602533650037065e-01 3.906571654790176873e-01 5.635787806809183786e-01 4.380047505938238217e-01 7.035629453681707668e-01 4.565320665083135165e-01 4.215360253365000309e-01 7.015043547110048072e-01 8.126682501979415330e-01…
2.762986408490034629e-01 -1.899087693166989430e-02 1.092906348910825526e-01 -3.109290634890981425e-02 -1.593744181716622577e-01 -6.497858871718445450e-02 2.545149878979705016e-01 6.224166821820887874e-01 3.489108173524483325e-01 2.457642897039595889e-02 2.133680878793515756e-01 1.310742878421154722e-01 -2.029417240737299011e-01 2.569353937814192190e-01 -6.497858871718445450e-02 1.0202941724073824…
4.003976143141158572e-01 -3.025844930417491141e-01 -3.749502982107364435e-01 -2.715705765407556149e-01 1.000000000000000000e+00 6.958250497017838543e-02 2.823061630218644258e-02 -1.733598409542750074e-01 -1.268389662027828713e-01 -3.896620278330070741e-02 -6.998011928429419271e-02 1.789264413518797808e-02 -1.320079522862830645e-01 -4.990059642147122720e-01 2.763419483101400287e-01 2.7634194831014…
3.681303507318419710e-01 -1.632145816072907152e-01 2.460646230323102757e-01 -4.755592377796193371e-01 3.717205191935936681e-01 -3.755868544600864806e-02 7.738193869096925415e-01 2.460646230323102757e-01 7.594587130626883065e-01 1.629384148025376372e-02 1.491300745650379345e-01 5.296879315106318709e-01 4.722452361226177064e-01 1.275890637945329698e-01 4.142502071251043944e-02 -1.344932339132836607…
5.168238772349701415e-01 3.923694213712508594e-01 -6.884415035900269542e-02 4.582570744755730119e-01 1.398000844713504776e-01 -2.591862593270440884e-01 2.788962410249183899e-01 1.654230606785858926e-01 -9.446712656623945659e-02 7.391243136702836669e-02 -1.420526538082498014e-01 2.459524144727579797e-01 5.827115303392922385e-01 3.777277206814022570e-01 1.873856117133608501e-01 2.266647895255484088…
-4.220846233230141631e-01 -4.059855521155841251e-01 -7.172342621259031326e-01 -4.113519091847248066e-01 -6.796697626418983784e-01 -4.542827657378741835e-01 -5.347781217750242622e-01 -1.312899896800823640e+00 -6.313725490196083756e-01 -8.352941176470579654e-01 -1.382662538699688470e+00 -9.372549019607826493e-01 -8.191950464396279274e-01 -5.830753353973143760e-01 -1.049948400412796801e+00 -8.299277…
5.722943722943720779e-01 6.548340548340539913e-01 -1.298701298701316655e-02 -4.106782106782098096e-01 1.145743145743156610e-01 3.203463203463099984e-02 -6.808080808080804180e-01 8.455988455988437680e-02 9.523809523808917515e-03 9.206349206349358216e-02 -2.681096681096680756e-01 -5.050505050505090660e-02 -4.031746031746033521e-01 -1.105339105339107203e-01 2.796536796536794878e-01 4.072150072150083…
5.087027050725594357e-01 5.953351747117363590e-01 6.124336884563114092e-01 6.546100223595946455e-01 6.831075452672195070e-01 5.520189398921478974e-01 7.047656626770136823e-01 5.987548774606512580e-01 6.432110131965449451e-01 5.166820114866943481e-01 6.489105177780702949e-01 5.315007233986588364e-01 7.492217984129074804e-01 6.489105177780702949e-01 7.469419965802970296e-01 6.637292296900347832e-01…
-8.920030856261235153e-01 -1.632810491128815766e-01 3.849318590897393699e-01 1.442530213422462682e-01 -1.766520956544095078e-01 3.448187194651580190e-01 4.451015685266138666e-01 -6.968372332219091581e-02 -5.109282591925932149e-01 1.977372075083555780e-01 -6.178966315248143326e-01 -4.240164566726653539e-01 1.709951144253021582e-01 -4.440730264849584996e-01 -3.571612239650305831e-01 1.1751092825919…
6.216707808236986432e-01 4.189944134078210647e-01 7.027413277900477206e-01 4.460179290632712013e-01 3.615694426399900796e-01 1.000000000000000000e+00 4.933090814603085517e-01 2.433415616473948440e-01 2.602312589320512903e-01 3.514356242691964449e-01 3.683253215538529468e-01 5.473561127712099905e-01 6.419384175652859126e-01 1.994283487072882888e-01 4.595296868909968246e-01 8.108353904118480449e-01…
4.456289978678041330e-01 3.647832267235250892e-01 5.749822316986503701e-01 3.486140724946699132e-01 1.037668798862830949e-01 8.528784648187662243e-02 1.599147121535170885e-02 -1.403695806680891819e-02 2.839374555792468224e-01 1.476545842217483473e-01 2.523098791755537182e-02 9.914712153518126514e-02 2.885572139303486661e-01 5.310945273631841879e-01 2.377398720682302458e-01 2.677683013503908693e-0…
-1.086005830903783165e-01 1.756559766763852171e-01 2.040816326530610347e-01 2.325072886297368802e-01 7.616618075801806498e-02 1.282798833819243367e-01 4.741253644314866733e-01 9.763119533527677696e-01 1.898688046647213912e-01 4.456997084548108279e-01 6.115160349854221744e-01 8.090379008746345635e-02 1.188046647230318054e-01 -3.881195335276964586e-01 -2.554664723032063489e-01 -1.370262390670559105…
-1.087978509066478139e-01 2.360644728005355519e-01 1.343183344526482567e-02 3.757555406312953483e-01 2.709872397582266945e-01 -2.659503022162515995e-01 -4.754869039623905724e-01 -1.712558764271252670e-02 4.412357286769638676e-01 -2.790463398253850147e-01 -2.921423774345199842e-01 1.225654801880456946e-01 -3.881799865681658801e-01 1.007387508394895215e-01 1.967763599731353896e-01 -3.89523169912686…
-3.253460336359572658e-01 -4.936746539663646738e-01 -4.220866200327430540e-01 -1.841047774966516060e-01 -4.298258669444862123e-01 -1.628218484893583229e-01 -3.350200922756365607e-01 -1.337996725703232970e-01 -2.131269534156866319e-01 3.839857121595496164e-02 -1.415389194820664553e-01 -3.563030212829284560e-01 -2.750409287096289290e-01 -3.814555737460925688e-01 -1.318648608423871604e-01 8.28992409…
8.856088560885494454e-02 -3.591635916359162684e-01 6.297662976629780918e-02 2.356703567035661750e-01 -1.832718327183273654e-01 -1.697416974169650705e-02 -3.303813038130374302e-01 -7.134071340713367404e-02 5.658056580565910820e-02 2.900369003690033698e-01 2.164821648216477268e-01 4.059040590405883081e-02 2.132841328413271897e-01 -1.832718327183273654e-01 9.815498154981534829e-02 2.1008610086100903…
4.189540059347178214e-01 5.925445103857566176e-01 7.974777448071218577e-01 7.926557863501475509e-01 4.888724035608304486e-01 5.057492581602371917e-01 4.020771513353110227e-01 5.105712166172098332e-01 4.647626112759638550e-01 1.802670623145398165e-01 3.538575667655777801e-01 7.347922848664690809e-01 6.190652818991104755e-01 3.972551928783383812e-01 4.430637982195844149e-01 3.972551928783383812e-01…
-6.064836357996106209e-02 -1.977664029781289745e-01 2.404219016596854247e-02 5.563828137118019823e-01 -2.340623545835275876e-01 1.450286955172952752e-01 6.935008531099728923e-01 2.176205987280895315e-01 3.547386381262604416e-01 4.515278424073194130e-01 2.055219481929571601e-01 -8.887854816193610508e-02 4.017372421281270589e-02 2.095548317046689313e-01 4.837909105010077537e-01 5.039553280595606699…
-2.063048175924761529e-01 -6.524723528664042593e-01 -6.425575187492060802e-01 -2.122791407143825859e-02 -4.046014999364433984e-01 -2.393542646498044157e-01 -7.879750858014509252e-01 7.950934282445656365e-01 -1.105249777551799539e+00 -1.732553705351478623e-01 -5.731536799288183825e-01 -6.954366340409308123e-01 -5.731536799288183825e-01 -4.046014999364433984e-01 -3.385026058217892597e-01 1.14274818…
3.268608414239479454e-01 2.016733759570605300e-01 2.776067566500913797e-01 4.315257715683961104e-01 5.854447864867008411e-01 8.686557739363804931e-01 6.326466177283128767e-01 7.578340831952018464e-01 4.828321098744972062e-01 8.152971820980349227e-01 4.889888704712292422e-01 3.617491514720973522e-01 4.930933775357168036e-01 2.981292919725321289e-01 3.432788696819011331e-01 4.294735180361515803e-01…
5.025307302964571177e-01 5.849602313810553511e-01 5.430224150397683358e-01 6.529284164859002759e-01 3.839479392624727261e-01 5.401301518438178517e-01 4.678235719450467012e-01 5.343456254519159954e-01 4.013015184381784617e-01 2.754880694143164166e-01 5.676066522053506702e-01 4.504699927693420203e-01 6.587129428778022433e-01 5.112075198843094581e-01 7.165582067968181423e-01 4.866232827187271237e-01…
1.110579796772266647e-01 1.856545128511665754e-01 -1.002988643156003806e-01 2.384937238493716194e-01 -9.408248655110634795e-02 4.374178123132105855e-01 -1.375971309025691980e-01 2.757919904363427266e-01 -2.215182307232513026e-01 2.913329348475789393e-01 5.928272564255820942e-01 6.891811117752546512e-01 -1.375971309025691980e-01 -2.215182307232513026e-01 6.443514644351565346e-02 3.8147041243275509…
-1.208622016936111293e-01 1.793687451886074313e-01 -1.859122401847581318e-01 3.695150115473436192e-01 3.425712086220104868e-02 1.343341031562738930e-01 7.197844495765967077e-01 -4.210931485758278581e-01 1.143187066974604427e-01 -1.508852963818322623e-01 9.237875288682834141e-03 1.493456505003844526e-01 1.943802925327179909e-01 2.043879907621237724e-01 4.295612009237876894e-01 7.448036951501150194…
4.791142833968689563e-01 5.381620569389244935e-01 7.532646605564116138e-01 5.423797550490714325e-01 6.794549436288428446e-01 8.776867548057427637e-01 7.764620001622196677e-01 7.300673209506043371e-01 7.005434341795769848e-01 7.891150944926598187e-01 7.659177548868525420e-01 6.246248681969343020e-01 6.035363776462000507e-01 5.571416984345854972e-01 5.487063022142915081e-01 7.722443020520718404e-01…
6.428282828282826378e-01 6.155151515151513486e-01 3.865050505050496299e-01 1.000000000000000000e+00 7.331717171717172521e-01 6.491313131313127816e-01 6.827474747474742145e-01 7.037575757575753599e-01 4.453333333333333588e-01 5.356767676767679731e-01 3.318787878787878287e-01 2.835555555555553942e-01 3.970101010101009797e-01 5.440808080808079428e-01 3.465858585858579977e-01 4.453333333333333588e-01…
2.809252430439147519e-01 2.815957090177652333e-02 -3.285283271873910838e-02 3.245055313442853917e-01 -2.856185048608789745e-01 8.917197452229215504e-02 -7.207509218907184878e-02 7.609788803218177355e-02 -4.817298022125378609e-01 1.283942339926248954e-01 -1.156553804894408510e-01 -3.248407643312101190e-01 -2.899765336909152502e-01 -3.117666778410997375e-01 -4.948038887026482424e-01 -4.592691920884…
-8.193339625185385167e-01 -2.865039773493329722e-01 -7.492247539436425185e-01 -2.269111500606711684e-01 -5.529189699339370767e-01 -3.846568693541857487e-01 3.599838209518731180e-02 -1.077254954833501421e-01 -6.896319266549832960e-01 -2.163947687744370296e-01 -7.877848186598360725e-01 -1.603074019145208085e-01 -1.427800997707981134e-01 1.496561952271904805e-02 -4.968316030740208000e-01 1.146015909…
-1.488954344624444870e+00 -1.687374481188912423e+00 -1.659526040969337091e+00 6.936671575846835580e-01 -1.871870397643592421e+00 -4.341946713080737097e-01 1.486142723256219170e-02 -4.272325612531785444e-01 4.325880305261751158e-01 3.037889945106433953e-01 -2.132949524702100863e+00 -2.178203240058909085e+00 7.284777078591514465e-01 -1.972820993439548642e+00 -1.280091042977639759e+00 -9.63315035479…
4.565857764062286051e-01 1.903492775985404784e-01 4.930565296675557541e-01 4.821153036891578925e-01 4.237620984710322447e-01 3.034086127086555451e-01 3.508205919483806112e-01 3.982325711881056773e-01 5.039977556459536157e-01 -4.442418291485488724e-01 4.237620984710322447e-01 4.310562491232993176e-01 8.285874596717620610e-01 -7.953429653527845089e-02 2.851732360779906106e-01 7.082339739093825859e-…
2.774826317940325415e-01 7.560277891295502650e-02 -1.471189211279163786e-02 2.031058438904780050e-01 -5.087862689006954486e-01 1.765427053534938118e-01 6.174908050674291493e-01 8.087454025337145191e-01 5.006129955047001756e-01 6.918675929709836581e-01 2.084184715978740499e-01 -1.471189211279163786e-02 1.818553330608898566e-01 4.846751123825080998e-01 1.818553330608898566e-01 -3.494074376787902336…
2.353816226112817600e-01 6.400045771827452823e-01 4.109165808444897316e-01 7.828126787962018662e-01 5.447991761071053762e-01 1.000000000000000000e+00 7.174733951252905417e-02 -1.870923446618613928e-01 -7.345234008467792508e-01 -5.916008696647225007e-02 -1.037876187206789313e-01 -9.783728115345020904e-02 1.282755464011887947e-01 2.414463897471019749e-02 -2.763474081702725349e-01 -3.120494335736361…
1.831653823355066657e-01 -2.637818612922336881e-01 -1.719027860106699460e-02 1.947243627741549465e-01 -1.019561351511552028e-01 3.526970954356859478e-01 2.255483106105521940e-01 4.759928867812692754e-01 3.912270302311782189e-01 7.919383521043256158e-01 -2.252519264967399737e-01 2.062833432128031996e-01 3.675163011262679719e-02 5.601659751037294660e-02 -2.329579134558378839e-01 -1.5204505038529861…
4.263574234515423167e-01 4.627347575741274643e-01 3.452079857934668428e-01 4.739277834579992965e-01 2.514663940160362099e-01 3.787870634450842822e-01 3.619975246192760898e-01 1.297422375289244978e-01 2.752515740192651994e-01 2.836463434321693233e-01 5.984501964160797716e-01 3.717914222676645397e-01 3.550018834418552927e-01 6.278318893612441220e-01 5.690685034709143109e-01 2.542646504870038626e-01…
-1.363386476085756693e-01 -3.293018141836185353e-01 -8.631115997801125372e-02 6.597031335897476229e-03 5.662451896646453209e-02 7.141286421110510929e-01 -2.199010445299609887e-02 -3.936228697086310291e-01 6.569543705332586692e-01 5.997800989554687989e-01 -1.863661352391427217e-01 -5.865860362836712305e-01 5.426058273776790397e-01 4.233095107201642615e-02 2.996151731720718137e-01 4.282572842220994…
1.479081560783205261e-02 -7.177067192562353037e-01 -4.100577546133253315e-01 -2.915903648401106663e-02 -7.184110438089506140e-03 -1.060712776447392258e-01 -4.380898718129300901e-02 4.579518242005924944e-01 1.246654458374425595e-01 -6.957317932103109781e-01 -2.196083955486681782e-01 -8.043386392449650146e-02 -1.683335681081854496e-01 -7.506691083251175733e-01 -6.664318918157497995e-01 4.7753204676…
2.816861293078896655e-01 2.224437482198800553e-01 3.261179151238963181e-01 5.093990316149251685e-01 5.612361150669326060e-01 3.150099686698948354e-01 4.594132725719170529e-01 4.668185702079185040e-01 4.112788379379096471e-01 5.149530048419259654e-01 4.353460552549133777e-01 3.557391056679007901e-01 2.539162631728852371e-01 3.353745371688978127e-01 4.705212190259185912e-01 3.594417544859008218e-01…
3.508426561674750088e-01 4.582032938013151924e-01 3.533394151822151219e-01 3.970326979401733736e-01 2.347433619820420980e-01 5.955250396120423950e-01 2.359917414894126264e-01 5.106352331108652276e-01 4.045229749843956002e-01 5.256157871993086816e-01 2.921688193210733031e-01 3.695683487780282994e-01 4.107648725212463270e-01 4.507130167570939094e-01 5.518317568540832552e-01 3.396072406011430567e-01…
6.162575094563527145e-01 8.187347029592820791e-01 9.382926648372026390e-01 9.787881035377892225e-01 8.129496402877699479e-01 8.534450789883565314e-01 8.785136838982430252e-01 1.000000000000000000e+00 8.515167247645186732e-01 8.399465994214942999e-01 7.685974931395090914e-01 7.416005340057846285e-01 9.691463324186012640e-01 8.553734332121929462e-01 7.898093896017213122e-01 1.997329971074688904e-01…
8.389677419354835131e-01 9.373763440860221063e-01 6.332043010752694823e-01 5.504516129032258620e-01 8.076559139784954544e-01 8.523870967741946636e-01 9.083010752688177591e-01 7.875268817204312821e-01 8.814623655913988998e-01 1.000000000000000000e+00 9.507956989247315915e-01 5.459784946236565517e-01 6.533333333333336546e-01 8.948817204301083850e-01 -2.881720430107504241e-02 1.232688172043012592e-0…
6.985915492957685269e-02 3.335211267605632246e-01 1.138028169014088098e-01 2.993427230046941112e-01 6.801877934272294590e-01 2.798122065727702279e-01 7.387793427230048282e-01 5.923004694835672934e-01 8.217840375586845658e-01 6.923943661971834196e-01 2.798122065727702279e-01 3.115492957746481828e-01 4.873239436619724030e-01 1.479812206572761191e-01 5.483568075117370988e-01 6.557746478873232032e-01…
-2.956760910892680672e-02 -1.315778829430082897e-01 3.563483396028005457e-02 -1.484447680297664406e-02 1.513165877927436231e-01 1.807628524046431540e-01 2.638433847025036805e-01 1.239736277959794658e-01 1.807628524046431540e-01 6.192614164947610189e-02 1.891760708651863410e-01 2.932492011487306330e-02 5.246127088136561673e-02 1.144683088621940674e-02 1.134571047203008914e-01 8.926910164624024535e…
1.855824930272474693e-01 5.983694486161760251e-01 -7.101480369019583239e-02 2.915683329757557951e-01 -5.897875992276326862e-01 6.286204677108019057e-02 4.366015876421364128e-01 -6.232568118429527848e-01 -7.101480369019583239e-02 1.074876635915027884e-01 -4.076378459557823512e-03 -3.499249088178504330e-01 9.497961810770230162e-01 -1.267968247157271744e-01 -8.774940999785482698e-02 -2.3836086676678…
5.454157782515984820e-01 5.648187633262257146e-01 5.121535181236673839e-01 6.119402985074627876e-01 4.012793176972275777e-01 4.982942430703624082e-01 6.923240938166309588e-01 3.513859275053298759e-01 7.974413646055464322e-02 4.594882729211080541e-01 3.680170575692964796e-01 5.675906183368862878e-01 5.897654584221739826e-01 5.038379530916845539e-01 6.452025586353938857e-01 5.980810234541578119e-01…
-7.389428263214675718e-01 5.231930960086285110e-01 3.736066163250619243e-01 -2.808342322905444388e-01 2.427184466019420284e-01 1.398777418194904476e-01 -8.917655519597196545e-02 4.297015462064019964e-01 1.679252067601587350e-01 2.768788205681377290e-02 8.845738942826290863e-02 4.110032362459553057e-01 5.418914059690751461e-01 -5.098885293060051449e-01 -1.592952175476461674e-01 2.05321826681048647…
4.637037037037033960e-01 4.888888888888888173e-01 5.288888888888891859e-01 5.303703703703698258e-01 5.229629629629629628e-01 7.170370370370373614e-01 4.740740740740739256e-01 5.274074074074073248e-01 5.303703703703698258e-01 6.325925925925923732e-01 4.044444444444448838e-01 3.851851851851856301e-01 4.074074074074074403e-01 4.548148148148146719e-01 6.429629629629628473e-01 4.237037037037041376e-01…
5.294117647058816933e-01 4.490674318507892893e-01 2.769010043041610358e-01 2.625538020086085611e-01 2.051649928263988287e-01 2.568149210903873936e-01 5.150645624103302733e-01 3.572453371592534399e-01 8.278335724533707474e-01 -3.586800573888050681e-02 3.113342898134860426e-01 3.228120516499284332e-01 7.991391678622657979e-01 3.715925394548058591e-01 7.604017216642790233e-02 6.126255380200862355e-0…
5.411106328024113399e-01 3.452432199741706231e-01 6.194575979337063609e-01 7.285837279380111831e-01 4.543693499784755563e-01 4.095996556177352033e-01 1.000000000000000000e+00 3.368489022815319700e-01 9.900990099009997214e-02 2.109341368919497028e-01 -2.647438656909163468e-01 -2.843306069737406294e-01 -8.327593628928119385e-01 4.864399483426583293e-02 5.983641842445142772e-02 1.633663366336624845e…
4.453897160015011236e-01 7.332666082822475451e-01 6.373076441886653676e-01 8.145877642937568996e-01 5.527336419366948306e-01 8.194670336544473965e-01 7.706743400475423167e-01 9.186788439884906454e-01 7.479044163643190357e-01 7.999499562116852980e-01 6.161641436256727333e-01 7.186288002001759434e-01 6.259226823470537271e-01 6.844739146753411330e-01 3.689478293506817108e-01 7.918178406105348399e-01…
-2.387364060072490746e-01 1.988606939409637286e-01 -2.522009321595023446e-01 -8.311755567063683348e-01 8.451579492490935985e-01 1.248058001035744352e-01 -1.214914552045570639e+00 -5.023303987571068469e-02 -2.791299844640088845e-01 1.450025893319531189e-01 -5.023303987571068469e-02 8.653547384774722406e-01 1.382703262558252211e-01 3.537027446918701301e-01 -5.023303987571068469e-02 -3.5318487830139…
6.141489944770014420e-01 4.080694801635820768e-01 5.001475610270247341e-01 6.382646823221886923e-01 7.939204856865798021e-01 3.554534339558998446e-01 6.174374973649815468e-01 6.634765377967027922e-01 7.489776128841854064e-01 8.596905434461821205e-01 5.593406130106661767e-01 5.231670812428849127e-01 5.374172604241320705e-01 6.053796534423875331e-01 4.793203760698175331e-01 5.988026476664274345e-01…
7.912321181356701816e-01 8.272265805260727856e-01 7.240424550069215481e-01 8.224273188740180984e-01 2.417166589755423978e-01 8.416243654822330722e-01 6.184586986617429671e-01 8.344254730041529289e-01 1.000000000000000000e+00 6.952468850946009749e-01 4.480849100138430408e-01 4.648823257960306710e-01 5.968620212275025372e-01 3.089063221042910867e-01 2.369173973234877939e-01 1.649284725426862497e-01…
-2.438423645320194344e-01 6.403940886699412138e-02 -2.019704433497530593e-01 -4.482758620689660800e-01 -7.142857142857214625e-02 1.182266009852220717e-01 -1.059113300492605103e-01 1.551724137931031200e-01 -9.100547354562852354e-16 7.389162561577119342e-03 7.389162561577119342e-03 -3.866995073891619228e-01 3.768472906403930178e-01 -5.714285714285707307e-01 -7.413793103448271804e-01 1.8965517241379…
-3.900087642418932909e-01 -5.221735319894829086e-01 1.614373356704653650e-01 6.490797546012277985e-01 2.206836108676608343e-01 -2.259421560035055621e-01 1.000000000000000000e+00 -2.085889570552174055e-02 2.525854513584589456e-01 5.533742331288336036e-01 -4.446976336546897279e-01 2.471516213847503585e-02 -8.466257668711790751e-02 -8.466257668711621442e-02 5.205959684487242861e-02 -3.12532865907098…
-2.948651897647253106e-01 -8.262064228061126725e-01 -6.268246608277470988e-02 -1.877039326807485031e-01 7.573415765069597960e-02 -2.457496136012361498e-01 -1.341233041387592528e-01 -3.797011849562084151e-01 2.661858148720515349e-02 -1.564485660312546211e-01 -7.279752704791343509e-01 -2.189592993302423574e-01 -2.993302421432254001e-01 -4.868624420401852504e-01 -1.803194229778395247e-02 3.213120384…
8.091832894241626217e-01 4.324426044411003311e-01 1.535566428302591879e-01 7.651486639066625850e-01 1.242002258185924551e-01 -6.146029356417025413e-01 -2.231840421528031859e-01 -8.885961610839276936e-01 -7.075649228453150252e-01 -3.210387655250280248e-01 1.166729394053425163e-02 -5.363191569439197393e-01 -1.693639442980820475e-01 -7.640195709446592764e-02 -3.259315016936403242e-01 -5.216409484380…
2.324418696928819972e-01 1.870486469327839185e-01 3.412427585112439831e-03 5.316244742480755736e-01 1.313387826362990285e-01 5.584477422426792348e-01 3.046583604475837093e-01 5.357511308626309310e-01 7.998571541941117413e-01 6.100309499246087119e-01 1.787953337036747581e-01 2.427585112292673097e-01 1.560987223236249832e-01 1.746686770891194285e-01 3.438615982858502784e-01 3.975081342750574898e-01…
3.517287234042548172e-01 3.381458966565346058e-01 4.962006079027362349e-01 8.505889057750759541e-01 3.961816109422490184e-01 5.752279635258362722e-01 3.616071428571430713e-01 3.393806990881467200e-01 3.739551671732526672e-01 2.047872340425536120e-01 1.393427051671730366e-01 8.130699088145937337e-02 3.393806990881467200e-01 1.319338905775075677e-01 9.118541033434687804e-02 2.356572948328275185e-01…
5.423952301782947183e-01 5.826406008140800896e-01 4.037722868772574691e-01 8.136788396491424491e-01 4.544516424926899889e-01 5.304706759158404061e-01 5.990368629249548382e-01 8.598864874161555871e-01 4.007911483116430862e-01 7.346786676603788147e-01 3.068852834948118669e-01 4.917158745628621430e-01 7.823768847101990609e-01 4.797913203004068317e-01 5.140744138049645473e-01 8.703204723958026801e-01…
1.901840490797529759e-01 -4.355828220858875000e-01 -5.378323108384456264e-01 8.609406952965222848e-01 -7.157464212678966986e-02 3.946830265848663144e-01 2.310838445807756603e-01 2.842535787321048280e-01 6.319018404907960074e-01 2.433537832310821436e-01 -4.151329243353776843e-01 -8.384458077709616708e-02 -5.173824130879328687e-01 -2.678936605316966646e-01 -3.210633946830258045e-01 3.94683026584866…
-1.312755671253241496e-01 5.455559687616221565e-01 -1.699516548902941515e-01 2.409817776124950905e-01 1.201190033469701074e-01 -6.147266641874294946e-01 2.506507995537358147e-01 1.375976199330440110e-02 4.090740052063687390e-03 -7.326143547787272725e-02 1.056154704351072449e-01 -3.246560059501669704e-01 7.486054295277057014e-01 -2.859799181851969685e-01 -2.569728523614712712e-01 2.651543324655986…
7.053696727971063563e-02 1.031833961149277307e-01 -1.003766895634836398e-01 7.053696727971063563e-02 -2.437403057833030778e-03 4.365167294482578952e-02 3.777974739641041801e-01 -6.278159391388109592e-03 1.703966319521384165e-01 1.742373882856927958e-01 -2.194401359036854127e-01 -8.309328606248614357e-02 7.629810178004289845e-02 2.740970529581205906e-01 1.676637860994094342e-02 1.67663786099409434…
5.145803698435280626e-01 8.659317211948792670e-01 5.862375533428177965e-01 9.144736842105273267e-01 8.358819345661452349e-01 7.156827880512092177e-01 1.000000000000000000e+00 7.156827880512092177e-01 9.607041251778106750e-01 4.383001422475106268e-01 -1.164651493598863885e-01 -2.112375533428169638e-01 -1.187766714082502256e-01 9.157183499288791551e-02 -8.872688477951620745e-02 -6.33001422475106961…
1.452355650017815407e-02 -4.597945448104846511e-01 1.710945802337929533e-01 -3.815090329436772731e-01 -5.915692525681934960e-02 1.526744597945465520e-01 -3.538788522848025919e-01 1.112291888062336559e-01 -3.676939426142390444e-01 -6.117605384342895691e-01 -3.896563939071648157e-03 -6.255756287637260771e-01 1.895147006730427686e-01 -2.157279489904358472e-01 -2.709883103081818789e-01 -6.83669854764…
-2.807151007987821467e-01 -5.675161658425241784e-01 9.509319132750079784e-02 -4.336249524533904165e-02 -2.461011791555712813e-01 -4.241156333206531626e-01 4.461772537086333701e-01 -2.312666413084814299e-01 1.939901103081022316e-01 -9.775580068467093486e-02 -3.054393305439325190e-01 1.148725751236218118e-01 2.236591860022819345e-01 -9.281095473563975851e-02 -1.373145682769111309e-01 -5.92240395587…
7.111111111111118044e-01 6.671497584541062897e-01 6.818035426731081650e-01 6.127214170692431017e-01 7.466988727858288044e-01 4.913043478260871733e-01 6.776167471819654065e-01 6.818035426731081650e-01 7.655394524959749925e-01 7.613526570048306796e-01 8.492753623188402656e-01 8.785829307568440161e-01 7.906602254428344301e-01 5.666666666666669849e-01 8.576489533011272259e-01 6.650563607085341333e-01…
-2.348731294729997643e-01 -1.376057254391673257e-01 -1.587508132726092314e-01 -4.124918672739105174e-01 -4.590110605074820826e-01 -1.418347430058550795e-01 -8.262849707221867068e-02 9.499024072869208246e-02 3.578399479505411929e-02 -4.801561483409240161e-01 2.091737150292786729e-01 8.653220559531656086e-02 -1.376057254391673257e-01 1.922576447625245211e-01 -6.506180871828128216e-03 1.880286271958…
2.533892038452050799e-01 -2.240571851121516411e-01 -4.643825486812913073e-01 8.996795661819095846e-02 -6.790732068030549407e-01 1.220113384274097296e-01 5.642100073946251237e-01 2.662065565688930269e-01 3.270889820064080133e-01 1.925067784076900934e-01 -4.515651959576033048e-01 1.989154547695352881e-01 4.136061128912989493e-01 9.317229479911354195e-02 -5.124476213951182357e-01 2.75819571111658445…
5.202952029520282462e-01 5.257775434897205002e-01 5.148128624143378795e-01 4.024248813916714296e-01 5.997891407485508308e-01 4.983658408012649477e-01 4.216130732735905440e-01 3.476014760147602134e-01 6.929889298892981664e-01 9.150237216657870487e-01 3.503426462836063959e-01 1.968371112282555069e-01 5.230363732208743732e-01 3.832366895097523152e-01 3.750131787032158215e-01 5.778597785977855894e-01…
2.031782065834289441e-01 1.068761574765524081e-01 1.363880757512391240e-01 5.200430133221812801e-01 1.523388493936236182e-02 3.476312802437419025e-01 1.208554871856137580e-01 2.886074436943666388e-01 4.319254435748876714e-02 4.392735527809301099e-01 2.466694545671788696e-01 4.319254435748876714e-02 2.047314654399911282e-01 -9.660075273313770139e-02 -7.174861102813748226e-02 2.404564191409283569e-…
-7.998918334234713656e-01 -2.093023255813947492e-01 -8.626284478096284125e-02 1.106003244997284807e-01 -6.944294213088142431e-01 -2.444564629529458188e-01 -5.643591130340716022e-01 -5.362358031368300582e-01 -4.729583558680360844e-01 4.029204975662638299e-02 -9.680908599242699086e-02 -4.448350459707944293e-01 2.969172525689556807e-01 -4.061654948620873617e-01 -2.866414277988101889e-01 -2.796106003…
2.883456705112747986e-01 -1.144775348597000253e-01 2.256842830091236041e-01 5.121363401618181932e-01 1.182647615768637750e-01 5.031847133757960666e-01 -2.756068170080905877e-01 1.000000000000000000e+00 5.255637803408504949e-01 2.077810294370811273e-01 6.285074883801000656e-01 6.455500086073302779e-02 4.226200723016008132e-01 5.300395937338606700e-01 3.733861249784819480e-01 5.971767946290236218e-…
5.922957025161371819e-02 3.805388554887559893e-01 2.705410821643284280e-01 2.242262302382542205e-01 6.236918281006464948e-01 4.760632375862834387e-01 1.000000000000000000e+00 6.207971498552657952e-01 -1.868180806056558008e-01 7.080828323313313744e-02 3.892228902248947020e-01 1.287018481407267712e-01 8.528167446003154240e-02 -1.578712981518589908e-01 4.934313070585625849e-01 2.531730126920510027e-…
-3.617367706919940584e-01 7.571234735413935601e-02 8.982360922659324287e-02 7.389416553595663517e-01 5.454545454545328687e-02 -1.994572591587507604e-01 1.603799185888731549e-01 4.284938941655363487e-01 2.944369063772060424e-01 4.284938941655363487e-01 3.932157394843963649e-01 1.674355495251027282e-01 2.027137042062426842e-01 8.982360922659324287e-02 3.337856173676983368e-02 4.143826322930798112e-…
-8.738065587380573762e-02 4.358655043586234790e-03 -5.568700705687006369e-01 -4.960564549605703949e-02 3.308426733084266491e-01 7.181403071814132510e-02 -1.089663760896638356e-01 -4.420921544209151233e-02 3.403902034039062857e-02 -4.151100041510875222e-02 1.515151515151528724e-02 -2.411789124117892646e-01 -3.341635533416246334e-02 -5.676629306766276528e-01 -3.086342880863423566e-01 1.716479867164…
-5.790015440041171857e-01 3.978383942357172631e-01 -7.663407102418943184e-01 3.376222336592902273e-01 7.668553782810148822e-02 -6.191456510550685799e-01 2.372619660319093826e-01 -4.585692228512606716e-01 5.450334534225430572e-01 1.302110138960374530e-01 -3.782810087493554962e-01 -7.529593412249097062e-01 1.646937725167197525e-02 -1.976325270200718909e-01 2.907874420998453613e-01 8.337622233659254…
9.182573545924083147e-01 1.241859420615317039e-01 -5.122389400404215865e-01 7.197395014596892349e-01 -4.266786436111372552e-03 -2.436559622726241769e-01 -2.027846395688305270e-01 -1.327195149337522806e-01 4.244329665394006718e-02 5.912867729620482349e-01 -5.414327419717039902e-01 -4.421738154053433401e-01 1.908825510891542371e-02 -2.670110038176509715e-01 1.125084212890183066e-01 2.23444868627890…
-1.707784431137728820e-01 9.077844311377142317e-02 1.156886227544910301e-01 -5.631137724550893120e-01 -5.132934131736525130e-01 3.025149700598788183e-01 2.153293413173648363e-01 -5.008383233532927026e-01 1.219161676646697695e-01 2.776047904191615290e-01 -2.828742514970065125e-01 2.227544910179597021e-02 -2.953293413173639914e-01 -2.517365269461081523e-01 -2.634730538921330797e-03 -1.5832335329341…
