# Supplementary material for: Clocked stepping of an artificial protein walker along a DNA track
Source: Nat Nanotechnol. 2026 Jul 6;21(7):987–95. doi: 10.1038/s41565-026-02211-3 (PMC13379313; doi:10.1038/s41565-026-02211-3)
Supplement: Supplementary file 6 — .csv files of single-molecule FRET data. [file 41565_2026_2211_MOESM6_ESM.zip › Figure 4 source data/timeaxis_543.csv]

0.000000000000000000e+00
6.995339999999999892e-01
1.398544000000000009e+00
2.098681000000000019e+00
2.799221000000000181e+00
3.498593000000000064e+00
4.199252999999999680e+00
4.898424999999999585e+00
5.599204999999999544e+00
6.299101000000000283e+00
6.998393000000000086e+00
7.699053000000000146e+00
8.399471999999999383e+00
9.098523000000000138e+00
9.798821000000000225e+00
1.049863599999999941e+01
1.119849100000000064e+01
1.189943300000000015e+01
1.259840299999999935e+01
1.329850000000000065e+01
1.399835500000000010e+01
1.469889500000000027e+01
1.539895100000000028e+01
1.609884699999999924e+01
1.679902399999999929e+01
1.749839700000000065e+01
1.819889600000000129e+01
1.889915299999999831e+01
1.959828500000000062e+01
2.029886400000000179e+01
2.099847799999999864e+01
2.169877599999999873e+01
2.239915500000000037e+01
2.309917099999999834e+01
2.379822199999999910e+01
2.449884099999999876e+01
2.519909900000000036e+01
2.589923599999999837e+01
2.659884999999999877e+01
2.729854500000000073e+01
2.799823900000000165e+01
2.869966399999999851e+01
2.939855299999999971e+01
3.009889199999999931e+01
3.079898800000000136e+01
3.149868299999999977e+01
3.219761299999999693e+01
3.289831300000000169e+01
3.359933499999999640e+01
3.429838600000000071e+01
3.499952900000000255e+01
3.569886100000000084e+01
3.639899799999999885e+01
3.709949699999999950e+01
3.779890999999999934e+01
3.849792099999999806e+01
3.919862100000000282e+01
3.989823499999999967e+01
4.059837199999999768e+01
4.129834799999999717e+01
4.199868599999999930e+01
4.269874300000000034e+01
4.339900000000000091e+01
4.409797100000000114e+01
4.479903300000000144e+01
4.549892899999999685e+01
4.619805999999999813e+01
4.689819700000000324e+01
4.759845500000000129e+01
4.829879300000000342e+01
4.899937200000000104e+01
4.969894599999999940e+01
5.039856000000000336e+01
5.109885799999999989e+01
5.179827099999999973e+01
5.249873000000000189e+01
5.319733800000000201e+01
5.389868200000000087e+01
5.459729000000000099e+01
5.529859400000000136e+01
5.599917299999999898e+01
5.669810400000000072e+01
5.739868299999999834e+01
5.809861899999999935e+01
5.879835400000000334e+01
5.949772600000000011e+01
6.019738000000000255e+01
6.089751700000000056e+01
6.159789599999999865e+01
6.229702699999999993e+01
6.299708400000000097e+01
6.369838699999999676e+01
6.439800099999999361e+01
6.509817900000000179e+01
6.579827500000000384e+01
6.649760799999999961e+01
6.719730199999999343e+01
6.789836499999999830e+01
6.859785800000000222e+01
6.929807499999999720e+01
6.999813199999999824e+01
7.069826899999999625e+01
7.139844600000000696e+01
7.209745700000000568e+01
7.279767400000000066e+01
7.349764999999999304e+01
7.419774700000000678e+01
7.489796499999999924e+01
7.559806100000000129e+01
7.629823899999999526e+01
7.699837599999999327e+01
7.769734599999999602e+01
7.839736200000000110e+01
7.909705700000000661e+01
7.979755600000000015e+01
8.049761200000000372e+01
8.119790999999999315e+01
8.189828900000000544e+01
8.259866700000000606e+01
8.329791899999999316e+01
8.399741199999999708e+01
8.469811300000000642e+01
8.539812899999999729e+01
8.609701900000000308e+01
8.679771900000000073e+01
8.749793599999999572e+01
8.819871700000000203e+01
8.889861299999999744e+01
8.959766399999999464e+01
9.029796100000000081e+01
9.099833999999999889e+01
9.169819499999999834e+01
9.239764800000000378e+01
9.309822800000000598e+01
9.379788200000000131e+01
9.449789800000000639e+01
9.519763299999999617e+01
9.589853499999999542e+01
9.659774600000000078e+01
9.729772199999999316e+01
