# Supplementary material for: Clocked stepping of an artificial protein walker along a DNA track
Source: Nat Nanotechnol. 2026 Jul 6;21(7):987–95. doi: 10.1038/s41565-026-02211-3 (PMC13379313; doi:10.1038/s41565-026-02211-3)
Supplement: Supplementary file 6 — .csv files of single-molecule FRET data. [file 41565_2026_2211_MOESM6_ESM.zip › Figure 4 source data/split_543_FRET.csv]

1.529089664613270672e-01 7.460643394934958483e-02 3.308692676249146980e-01 -1.531827515400404627e-01 7.330595482546198305e-01 2.490075290896646421e-01 3.344284736481872300e-01 -3.489390828199855354e-01 4.091718001368921942e-01 6.392881587953458400e-02 4.554414784394247295e-01 -1.638603696098554496e-01 1.849418206707746926e-01 -3.097878165639980641e-01 -2.599589322381930523e-01 3.18959616700896023…
2.760290556900719117e-01 3.208232445520518145e-02 -4.267554479418893959e-02 1.029055690072647605e-01 7.324455205811114533e-01 -1.489104116222768615e-01 5.829297820823232668e-01 2.917675544794187670e-01 4.570217917675538644e-01 3.389830508474565574e-01 8.323244552058041423e-02 2.421307506053318667e-02 3.586561743341409314e-01 -1.607142857142863090e-01 -3.731840193704591968e-01 -6.56476997578691823…
-1.511986150641120574e-01 4.867814911534309313e-02 -1.267861858513542883e-01 3.036882720577449915e-02 -2.038379155541207022e-01 -3.981690678090445829e-02 2.241424840820399333e-01 2.960593879287564539e-02 -2.137554649218035840e-01 -1.962090314251344059e-01 -1.885801472961475267e-01 -3.365804993984917726e-01 -2.465596666764470479e-01 -1.817141515800589635e-01 -2.297761215926761580e-01 -2.5342566239…
5.124685426675779087e-02 -1.628917867764810012e-01 -6.920613132006436796e-02 -7.812857469686584899e-02 3.248684511553422971e-01 2.044154655685201660e-01 4.289636238846943339e-01 2.192862045298563378e-01 1.479066575154423246e-01 5.732097918096541456e-01 2.802562342713338372e-01 8.842370167009874771e-02 4.185541066117589581e-01 9.288492335849948822e-02 4.140928849233582176e-01 2.401052390757260901e…
4.340708760568441349e-01 3.218204713077895684e-01 4.605744438448158284e-01 9.887869520897089870e-02 6.741620195478800204e-01 1.000000000000000000e+00 5.385261138094381561e-01 8.768363614558970509e-01 8.955447622474059788e-01 8.222701924806619100e-01 8.783953948551898039e-01 6.164777837740593736e-01 2.251604005516582852e-01 3.607963062901001217e-01 3.405288720992984408e-01 1.518858307849131895e-01…
6.605362908886716067e-01 2.736206654499504509e-01 1.166643268285824514e-01 8.357433665590345839e-01 -1.424961392671632299e-01 7.298890916748568269e-01 1.860171276147703223e-01 5.765829004632888610e-01 4.232767092517210061e-01 8.065421872806394221e-01 -1.315456970377656964e-01 -6.949319107117798988e-02 4.743787729889085147e-01 -4.759230661238296467e-02 1.166643268285824514e-01 1.677663905657726662…
1.571691803726196768e-01 1.788029754998993540e-02 2.586501057803864898e-02 1.349894219613730351e-01 7.134375213266912485e-01 7.382788507472873851e-01 6.708523851770967772e-01 7.693305125230327501e-01 3.905002388589371431e-01 6.158465843172045151e-01 6.406879137378014288e-01 4.783320821674743040e-01 5.750358288405108542e-01 4.481676107281789556e-01 7.019040469528428083e-01 1.731386064287177562e-01…
3.233555767397523484e-01 4.324118207816970982e-01 1.585319351763587459e-01 3.022878932316491740e-01 5.464251668255477590e-01 7.149666348903711555e-01 2.353670162059098292e-01 5.513822688274544470e-01 6.852240228789322485e-01 2.254528122020971748e-01 5.191611058150616964e-01 1.000000000000000000e+00 3.010486177311722522e-01 4.336510962821730764e-01 3.233555767397523484e-01 5.674928503336508223e-01…
4.075129968136850106e-02 2.914640281737385097e-01 6.337414053328852548e-01 2.871038068086528283e-01 1.000000000000000000e+00 6.206607412376314858e-01 5.487170887137339248e-01 5.988596344122079085e-01 4.222706691262782530e-01 5.705181955391575022e-01 2.456817038403485975e-01 4.549723293644143962e-01 5.487170887137339248e-01 3.546872379674663733e-01 1.126949522052660690e-01 1.366761697132308495e-01…
2.572947913826013067e-01 2.076629397327517390e-01 2.253886010362697034e-01 -6.817562039814816476e-03 5.568584674120532485e-01 3.618761930733569443e-01 9.822743386964832846e-01 6.224434142350698806e-01 4.363239705481318786e-01 3.937823834196897410e-01 2.856558494682298055e-01 2.962912462503415889e-01 1.000000000000000000e+00 9.776383965094083417e-02 6.791655304063268783e-01 -4.226888464685076008e-…
4.474841231069850433e-01 2.188568637029789654e-01 3.935026868588164528e-01 1.521739130434785481e-01 5.332193453834879193e-01 5.554469956033221134e-01 1.077186126038100628e-01 4.284318514899849162e-01 2.093307278944789018e-01 2.474352711284814876e-01 -2.442598925247088507e-04 6.106497313141214141e-03 6.634098680996568520e-01 -3.082559843673677302e-01 8.856863702979970165e-01 9.184171958964408577e-…
3.859315589353586040e-02 -2.072243346007523329e-02 -1.022813688212923094e-01 2.129277566539868050e-02 6.366920152091265495e-01 6.441064638783279284e-01 3.697718631178711912e-01 1.819391634980984385e-01 4.982889733840309976e-01 2.140684410646384039e-01 2.041825095057044348e-01 3.104562737642582726e-01 3.648288973384041789e-01 3.771863117870725701e-01 2.980988593155898814e-01 4.142585551330794646e-…
-2.023055195053071256e-02 1.524543858309797273e-01 2.298648751813117952e-01 7.901366516527948136e-02 3.201771127566992448e-01 1.584090388579282305e-01 2.100160317581496183e-01 1.365753110924501079e-01 2.030689365600427676e-01 1.891747461638290939e-01 2.397892968928928836e-01 1.564241545156115631e-01 9.191541339033482139e-02 3.956027177647146176e-01 1.752805557676161419e-01 3.588823574318652510e-0…
4.921597802449385189e-02 -1.635572851093049507e-01 -9.511273892640446925e-02 -2.230742817900881747e-01 4.241730571134255112e-01 1.637861966350005749e-01 4.772805310747393892e-02 -6.386631566899404755e-02 2.441341421540570433e-01 2.619892411582926406e-01 2.292548929838623406e-01 4.326427835641531022e-02 -8.813093739269460894e-03 -1.030101865628937213e-02 2.143756438136665277e-01 -1.843882339475793…
2.212065813528340252e-01 2.321755027422305329e-01 -5.301645338208421654e-02 1.078610603290664494e-01 5.319926873857415695e-01 1.042047531992694176e-01 1.480804387568554759e-01 4.076782449725774859e-01 1.700182815356484911e-01 8.957952468007315816e-02 4.405850091407669811e-01 2.577696526508232999e-01 2.431444241316270405e-01 -1.005484460694700127e-01 1.297989031078621847e-01 5.612431444241313683e-…
-1.953237882569295869e-01 -3.251017995533952432e-01 3.008012610009186058e-02 -3.660843294364891087e-01 6.764744515959626725e-02 -2.192302640220685217e-01 -3.968212268488120475e-01 1.803494023381044808e-01 3.691054774727333537e-02 1.052147642190981586e-01 -2.636280047287544170e-01 -2.089846315512925157e-01 -4.071982135820556223e-03 -6.896098778405339302e-02 -1.680021016681986501e-01 -3.08025745435…
2.791655229206704836e-01 7.754597858907454067e-02 4.861377985177055550e-01 2.006587976942080520e-01 3.790831732088935091e-01 3.737304419434530622e-01 4.522371671699154660e-01 2.541861103486141027e-01 4.575898984353559684e-01 5.949766675816635653e-01 2.488333790831736003e-01 4.522371671699154660e-01 2.952237167169919352e-01 5.218226736206429406e-01 1.846006038978866004e-01 2.042272852045025622e-01…
8.369905956112844159e-01 6.169278996865198428e-01 3.887147335423197236e-01 1.605015673981195490e-01 2.447230929989545056e-01 5.354231974921621617e-01 1.034482758620685061e-01 2.691745036572612548e-01 1.958202716823410350e-01 2.466039707418992560e-02 1.650992685475434832e-02 5.642633228839577693e-03 1.034482758620685061e-01 -2.524555903866236850e-01 -4.236154649947747597e-01 2.466039707418992560e-…
5.290815717186157785e-02 3.385883195987106631e-01 4.845336199689472267e-01 5.466380031052189281e-01 8.726860145706445415e-01 7.981607548071180114e-01 4.876388391257615029e-01 6.956885226322720994e-01 2.857995939328794588e-01 2.920100322465080112e-01 9.285799593932877460e-01 2.795891556192531824e-01 3.665352920100322653e-01 4.348501134599302986e-01 6.553206735936957239e-01 4.659023050280661216e-01…
4.241864983001457645e-01 4.953861097620382639e-03 -2.622632345798604336e-03 1.463817387081112475e-01 2.575036425449243049e-01 6.304031083050053164e-02 6.742107819329761220e-01 3.256920835356970634e-01 5.630888780961630369e-01 4.797474502185523071e-01 1.867897037396798188e-01 7.314230208839313241e-02 4.039825157843605630e-01 1.539582321515302332e-01 5.041282175813430189e-02 4.949004371053902784e-0…
-5.843918638439188351e-01 -4.030718140307185671e-01 -3.232046492320462816e-01 -2.735574927355746144e-01 -4.376089663760899806e-01 -6.254047322540473575e-01 -9.578248235782488296e-01 3.351598173515982770e-01 9.179742631797430663e-01 1.000000000000000000e+00 8.294728102947290793e-01 7.992528019925284610e-01 9.244499792445001196e-01 7.215442092154423781e-01 -5.800747198007464300e-01 -5.8439186384391…
-1.232980908191986802e-01 2.662964934966159936e-01 1.377500570472358077e-01 3.095763292005753245e-02 2.722294059481257245e-01 4.480109530691408354e-02 6.163383281356965560e-01 3.612230927207732978e-01 2.564083060774320910e-01 4.601049669126032748e-01 1.080854947896856266e-01 6.853274511295304183e-02 4.779037042671339663e-01 2.287213813037190235e-01 3.809994675591396041e-01 4.462615045257481983e-0…
4.313022700119471531e-01 2.568697729988059786e-01 1.350059737156506789e-01 4.551971326164873100e-01 3.166069295101555103e-01 4.934289127837512279e-01 1.780167264038236552e-01 5.890083632019118554e-01 3.309438470728792159e-01 4.528076463560327669e-01 1.000000000000000000e+00 3.357228195937865811e-01 1.206690561529269179e-01 1.493428912783744122e-01 -3.464755077658319277e-02 4.313022700119471531e-0…
5.398889947861228861e-02 -7.232157874081464669e-03 7.439591859617615544e-02 2.347367830913265063e-01 2.070415428603461228e-01 1.370746201715534185e-01 1.064640914952070805e-01 5.690418792397824305e-02 1.399899086169193729e-01 1.122946683859390032e-01 2.959578404440213473e-01 7.876885126422562833e-02 1.609014968884943733e-02 9.771822615910705223e-02 2.697202444357233997e-01 7.439591859617615544e-0…
2.786764705882320906e-02 -4.191176470588225955e-02 2.228676470588236702e-01 9.860294117647078194e-02 5.947058823529409732e-01 5.593382352941171920e-01 6.157352941176466032e-01 6.166911764705880206e-01 2.286029411764706198e-01 5.650735294117648078e-01 5.679411764705882826e-01 5.029411764705883359e-01 7.103676470588233816e-01 -5.433823529411755532e-02 1.874999999999998890e-01 1.817647058823529393e-…
4.964747880410522174e-01 6.797858099062913384e-01 3.734939759036147722e-01 5.103971441320827029e-01 1.020080321285146557e-01 6.519410977242302563e-01 2.319500223114672466e-01 5.684069611780454556e-01 6.124944221329760019e-01 4.013386880856757988e-01 1.623382418563146801e-01 4.291834002677368809e-01 4.686300758589911353e-01 3.642124051762605230e-01 1.971441320838909772e-01 4.059794734493520907e-01…
4.074640562863258153e-01 3.279290302844898308e-01 3.319057815845825044e-01 7.739369837870981039e-02 3.120220250841250209e-01 -3.395533802386171973e-02 3.239522789844000994e-01 8.966044661976138030e-01 -1.532578770266127266e-01 4.551850718874291268e-01 7.653716732945876622e-01 3.995105536861434103e-01 5.267665952890797643e-01 2.324869990822890364e-01 3.756500458855931979e-01 1.648822269807281859e-…
-1.475358702432936486e-01 2.863381160324389718e-01 6.512788521522133722e-01 2.660636306924528682e-01 3.309419837804126741e-01 -7.049282595134155616e-02 2.295695570804730246e-01 3.958203368683724799e-01 -3.137866500311901619e-01 4.728633811603245585e-01 5.539613225202750790e-01 -2.326887086712426111e-01 -3.259513412351854322e-01 7.121023081721776782e-01 2.701185277604482571e-01 9.71615720524017012…
7.035755478662109041e-02 3.727412533640900305e-01 -1.645520953479425175e-01 4.352172241445603773e-01 6.151480199923116121e-01 5.476739715494044480e-01 5.826605151864676646e-01 5.876585928489044264e-01 1.000000000000000000e+00 6.601307189542484632e-01 3.902345251826216388e-01 6.251441753171852467e-01 2.352941176470581819e-01 1.903114186851213030e-01 6.151480199923116121e-01 1.078431372549018274e-0…
3.231158850755418838e-03 4.210112653916682213e-01 1.508165225744476645e-01 -2.174482577940852965e-02 6.003842459173870383e-01 8.387913719325826856e-01 5.231857479696103708e-01 9.091782377084967059e-01 5.822198934590873121e-01 5.663260850580740247e-01 8.796611649637582353e-01 5.822198934590873121e-01 9.614007510261108891e-01 9.886472797135612556e-01 9.954589118854254570e-01 5.390795563706219928e-0…
-1.542629242230477392e-02 3.054405899616223219e-01 1.723982240951163758e-01 3.230491383851301634e-01 3.328316652870799142e-01 4.287004289261799883e-01 9.218150349913531438e-02 5.050041387613819488e-01 3.544284746782990630e-02 6.536985476710055476e-01 7.808713973963422594e-01 -2.325231394386284220e-02 -5.455640003009945560e-02 3.837008051772146100e-01 9.100007525020692434e-01 8.767401610354423891e…
-2.902374670184699676e-02 2.796833773087077368e-01 2.110817941952504440e-01 2.125109938434477652e-01 1.853562005277047398e-01 2.025065963060685426e-01 7.102022867194324185e-02 1.956904133685184385e-02 4.154573438874228919e-01 2.425241864555854610e-01 4.311785400175904281e-01 5.712401055408975470e-01 4.697669305189099975e-01 6.469876868953384763e-01 9.085312225153916454e-01 1.000000000000000000e+0…
4.674393252624933770e-01 -2.782718457742900525e-02 2.287566699179522933e-01 9.151414309484208476e-02 4.465545929198468378e-01 4.674393252624933770e-01 4.241780939812954676e-01 3.719662631246773987e-01 4.092604280222615354e-01 3.585403637615472427e-01 2.600837684319237675e-01 1.034482758620685339e-01 2.571002352401174362e-01 4.301451603649092403e-01 5.569453210166966928e-01 1.556601067186876852e-0…
6.268962689626890183e-01 1.507448407817401637e-01 4.279076124094562950e-01 2.822194888615552344e-01 -3.964739647396465783e-01 6.055760557605573968e-01 5.274019406860739334e-01 2.999863331966666768e-01 7.867978679786786778e-01 2.751127511275122672e-01 5.238485718190510898e-01 8.294382943829444743e-01 1.791717917179173891e-01 6.055760557605573968e-01 2.075987426540946146e-01 5.238485718190510898e-0…
4.916444659723941818e-02 1.499152337127633849e-01 4.836522160329367881e-01 -7.507871155244264655e-03 1.000000000000000000e+00 5.231290869459794685e-02 6.490675708403902122e-02 7.733107289900699177e-01 6.410753209009444342e-01 8.835069023976741542e-01 5.119883749091798109e-01 1.908452409784451298e-01 1.278759990312420824e-01 1.184306127391618613e-01 -1.806732865100515173e-01 5.938483894405433006e-…
3.411848679514618010e-01 -2.201998572448231051e-01 1.463240542469655681e-01 1.000000000000000000e+00 6.195574589578870528e-01 -4.389721627408922633e-02 6.520342612419702810e-01 3.643825838686656216e-01 6.056388294075660816e-01 1.602426837972864837e-01 5.406852248393995142e-01 1.695217701641693608e-01 5.174875089221991908e-01 4.571734475374739648e-01 6.427551748750873761e-01 5.267665952890786540e-…
2.693753356005005872e-01 1.204582065509218064e-01 1.064972257025240121e-01 3.159119384284943544e-01 3.415070699838914647e-01 3.345265795596925607e-01 7.857526400572670267e-02 2.042240916413103069e-01 2.786826561660996626e-01 4.741363880436722522e-01 4.229461249328797523e-01 6.346876678002503214e-01 6.951852514766418967e-01 5.160193305888673976e-01 5.346339717200638830e-01 6.230535170932510747e-01…
-5.165777567695253869e-02 1.098656222567355734e-01 3.612667972179068460e-02 1.221554460125599262e-01 3.626848538051187787e-01 3.802417448848676718e-01 3.556620973732189106e-01 9.582010939293722496e-02 1.239111351205352124e-01 2.520764400027007968e-01 4.838274022553858411e-01 1.203997569045846538e-01 2.924572894861231509e-01 4.100884597204409454e-01 3.310824498615702050e-01 1.906273212235802539e-0…
3.452587704063920238e-01 2.143105244876687687e-01 5.913511635984719517e-01 4.175060784994796825e-01 6.252170892671062852e-01 8.261549149010076754e-01 1.000000000000000000e+00 6.003820771101083809e-01 3.362278568947556501e-01 3.971865230982991046e-01 6.252170892671062852e-01 7.177839527613761872e-01 5.258770406391112262e-01 4.107328933657528602e-01 3.475164987842999098e-01 5.416811392844744777e-01…
4.824588163514334505e-01 4.031421598535684381e-01 3.000305064063445437e-01 5.260829774252585578e-01 4.884075655887731293e-01 2.940817571690048648e-01 7.422208663819401808e-01 7.838621110433182659e-01 4.923733984136672848e-01 1.413971934106161010e-01 9.662904209884072282e-01 4.586638194020745130e-01 4.864246491763275504e-01 7.124771201952401212e-01 5.221171446003659566e-01 4.130567419158023279e-01…
-1.958911279769691705e-01 -8.767338393090908302e-03 1.409316932740119765e-01 4.165140015702691878e-01 7.448311960219836658e-01 6.461659251504843215e-01 3.926982465323206606e-01 1.766553258309347951e-01 4.199162522899768657e-01 6.512693012300445616e-01 4.777545145249931235e-01 4.318241298089498525e-01 5.730175346767860667e-01 8.996336037686467613e-01 6.784873069876995455e-01 7.628892959958161191e-…
-3.216442917209166169e-02 9.546880669327482971e-02 8.381533733165424938e-02 1.714938211000364698e-01 1.326489232279682851e-01 1.320939961155100373e-01 1.864768531364052739e-01 1.515164450515443517e-01 9.491387958081658194e-02 8.825475423131934338e-02 1.942458327108189664e-01 1.548460077262929779e-01 1.087870573922693068e-01 2.264316052333895102e-01 1.365334130151751590e-01 1.748233837747850961e-0…
1.647748349284067215e-01 1.204095259292226883e-01 4.097484976630310638e-01 3.364492914904667620e-01 5.737072483121892219e-01 -6.283848950218808016e-02 7.550263372653756022e-01 3.808146004896508230e-01 1.647748349284067215e-01 3.653831886638470583e-01 4.020327917501291815e-01 1.551302025372804372e-01 3.364492914904667620e-01 4.483270272275390878e-01 3.210178796646629973e-01 6.585800133541070966e-0…
1.520093185789176404e-01 2.307513104251611713e-01 5.972044263249851603e-01 2.034944670937674505e-01 -2.446126965638555518e-03 7.092603377984864066e-01 3.912638322655791479e-01 6.910891089108921470e-01 8.213162492719877639e-01 4.033779848573094129e-01 6.850320326150258765e-01 5.093768200349444442e-01 6.910891089108921470e-01 7.668025626092025426e-01 1.000000000000000000e+00 6.396039603960400610e-0…
2.834762721555179610e-01 2.210405946255008525e-01 1.987421383647797746e-01 4.365923384791311479e-01 8.572898799313898310e-01 2.032018296169237626e-01 6.863350485991994709e-01 1.556317895940537155e-01 8.082332761578047142e-01 6.863350485991994709e-01 6.848484848484855947e-01 4.261863922241281299e-01 5.629502572898803514e-01 6.417381360777584254e-01 2.760434534019438613e-01 2.373927958833618179e-01…
2.670425422860081555e-01 4.636084059456677120e-01 3.503331624807792810e-01 1.904151717068178484e-01 3.036904151717063072e-01 1.237826755509999488e-01 6.468477703741657425e-01 8.334187596104553064e-01 3.769861609431049976e-01 3.636596617119433605e-01 -1.327524346488991591e-01 7.368016401845201013e-01 2.303946694003075890e-01 1.337775499743723839e-01 1.804202972834454133e-01 5.135827780625323857e-0…
5.392652510954157839e-03 6.454330974047782499e-02 9.740478597910370850e-02 2.463768115942030490e-01 6.016177957532846399e-02 1.236939669700031080e-01 2.244691607684529966e-01 2.858105830805521830e-01 3.865857768790020299e-01 5.399393326592524245e-01 6.867205931917762518e-01 1.000000000000000000e+00 6.823390630266268353e-01 3.646781260532520053e-01 5.640377485675762692e-01 4.676440849342773931e-01…
1.314812731976147120e-01 2.620627600944673216e-02 6.129794173883749975e-02 -3.393319086716903854e-01 3.098639073220118001e-01 -8.491733213361862820e-02 4.667641435159080449e-02 1.490271060623111765e-01 -2.632999662580136069e-01 3.712743223484418764e-01 1.548757170172085362e-01 1.753458553593526259e-01 -9.369024856596577799e-02 -2.457541333933193073e-01 5.544933078393795428e-02 3.74198627825891638…
3.390160011963515019e-01 4.226110363391662461e-01 4.187228951697321566e-01 1.990429190967550055e-01 1.212800957080899661e-01 2.612531778076864764e-01 4.187228951697321566e-01 2.068192014356217967e-01 5.198145655749961680e-01 5.159264244055634663e-01 2.729176013159859138e-01 1.329445192163894174e-01 2.243158366980709806e-01 1.232241662928070247e-01 4.634365186182143881e-01 7.656647225960772074e-02…
1.474885095206830699e-01 1.378857518056463283e-01 1.688279711096523084e-01 2.136408404464874566e-01 4.462409717662511044e-01 3.491464215364414869e-01 7.279218647406431320e-01 1.688279711096523084e-01 2.360472751149045867e-01 7.055154300722259464e-01 2.040380827314507151e-01 3.534143138542347184e-01 5.892974392646070647e-02 1.634931057124096032e-01 1.741628365068942363e-01 2.317793827971105780e-01…
3.231512097832358044e-01 3.272450532724500705e-01 5.128326247834990026e-01 1.607620847110691753e-01 6.233663989922849646e-01 5.646879756468796696e-01 4.759880333805699970e-01 3.327035112580693510e-01 6.683986773736413367e-01 3.845588621214500735e-01 4.118511520495455325e-01 4.145803810423557278e-01 4.841757203589984182e-01 5.073741667978796110e-01 5.878864220857610290e-01 3.381619692436886315e-01…
5.468409586056651728e-01 2.128314927503564546e-01 1.796258733378416073e-01 3.944857636541212464e-01 4.765231763203370829e-01 6.308316430020279864e-01 4.452708286379692404e-01 5.898129366689207620e-01 2.890090902261284178e-01 6.210652843512887156e-01 1.000000000000000000e+00 9.199158590639325839e-01 8.281120877469759778e-01 8.886635113815647413e-01 -7.234617985125123274e-02 -2.110284726917589504e-…
1.049603174603165601e-01 2.029761904761908375e-01 3.789682539682454054e-02 5.589285714285705531e-01 2.906746031746024195e-01 1.823412698412693322e-01 3.273809523809512179e-02 6.492063492063477881e-01 3.886904761904766969e-01 6.646825396825398746e-01 6.369047619047546460e-02 1.785714285714777453e-03 -7.559523809523799320e-02 -2.200396825396827849e-01 -1.194444444444447417e-01 -8.075396825396741196…
1.517247826493405005e-01 2.076283070019628585e-01 1.104047863887062803e-01 5.454800411330271714e-01 3.291577077685335917e-01 4.701318126577545553e-01 3.097130036458815572e-01 4.215200523511262731e-01 8.152753108348128608e-01 4.531176965504344345e-01 2.003365429559688105e-01 8.614564831261092293e-01 3.972141721978121320e-01 2.732541834159112337e-01 2.513788912779290619e-01 1.298494905113583286e-01…
7.255959631111864871e-02 -4.280494170871727150e-02 -2.644858186880110762e-01 -7.899773795023445899e-02 4.698103358273298530e-03 -9.030798677570951727e-02 3.643640160083514434e-01 4.089089959979048255e-02 -8.125978771532980927e-02 2.505655124412807175e-02 6.577344701583427711e-02 -2.848442665738641910e-01 7.482164607621399899e-02 -3.828084217852825016e-02 2.958065077431709308e-02 -3.43657560466329…
5.753081471089287469e-01 4.710892875037573369e-01 5.700972041286690439e-01 2.053311955105711073e-01 1.818819520994081340e-01 5.700972041286690439e-01 6.560777633029352129e-01 4.919330594247923738e-01 -3.437218158132038237e-02 4.606674015432398184e-01 4.294017436616891503e-01 1.610381801783750122e-01 4.085579717406541134e-01 1.000000000000000000e+00 7.941677522797870870e-01 4.241908006814313903e-0…
5.424200278164131167e-02 5.980528511822012783e-02 7.232267037552168876e-02 -1.460361613351878751e-01 2.086230876216943822e-02 2.878998609179413415e-01 6.856745479833097345e-01 1.515994436717659766e-01 7.357440890125169775e-01 1.529902642559164902e-02 5.549374130737131372e-01 1.000000000000000000e+00 7.273991655076492702e-01 3.894297635604981878e-02 7.663421418636989779e-01 6.801112656467308559e-0…
2.858803021499166028e-02 2.642649622312612245e-01 -3.335270191749013097e-02 2.733294596165021795e-01 1.373619988378843582e-01 4.218477629285311004e-02 6.484601975595552514e-02 2.461359674607781767e-01 2.763509587449154425e-01 5.860546194073210646e-01 4.153399186519465824e-01 4.878558977338754432e-01 5.588611272515981998e-01 5.014526438117368201e-01 4.289366647298080149e-01 5.936083672283559709e-0…
8.121334396846990877e-01 7.926148360155770289e-01 5.510721156101907603e-01 7.608971050532535862e-01 6.816027776474449240e-01 6.047482757002771159e-01 6.559846103317226174e-01 8.096936142260592328e-01 1.000000000000000000e+00 6.157274902641580727e-01 9.341247126167131487e-01 4.498193590766201289e-01 7.316191995495708866e-01 7.730962323464549701e-01 8.475109088349838116e-01 3.778445080467321415e-01…
3.507846750111185408e-01 2.070652519219772225e-01 2.673613317237432119e-01 1.855899358281974665e-01 6.539170214117790980e-01 4.185145180761163930e-01 2.814028845542916324e-01 4.234703602516039500e-01 1.062964610203948890e-01 1.558548827752715693e-01 1.244678823305166993e-01 1.203380138509433372e-01 7.160556579198146254e-02 1.170341190672847670e-01 1.791727555753201348e-02 1.211639875468581290e-01…
5.622520107238615505e-01 5.817694369973203106e-01 3.113136729222513166e-01 1.468096514745317049e-01 2.332439678284182472e-01 8.996246648793583267e-01 8.159785522788216561e-01 -5.394101876675566620e-02 6.040750670241289422e-01 6.403217158176945922e-01 6.793565683646122233e-01 7.016621983914207439e-01 5.761930294906166816e-01 1.000000000000000000e+00 7.406970509383383749e-01 5.176407506702424000e-0…
1.785788274290447120e-01 2.324425108763208125e-01 6.546509218976574729e-02 9.239693391340378370e-02 1.920447482908647363e-01 -1.149782473586073300e-01 3.213175885643261287e-01 2.674539051170500836e-01 4.317381396312406916e-01 3.671017194945110362e-01 5.610109799047021673e-01 8.431738139631257678e-02 -3.385125336648028838e-01 -9.944064636419572278e-03 1.462606173606798843e-01 -1.419100890822453664…
1.107708014293005833e-01 1.992513187000166108e-01 5.768249106687098338e-02 8.865067211162137861e-02 2.810957971754298179e-01 8.031308490726554172e-01 3.021099200272248098e-01 2.899438489025010224e-01 3.319720946060918387e-01 2.014633316317850087e-01 5.325846520333497869e-02 -6.619023311213224903e-02 1.461630083375869971e-01 4.662242640803138105e-02 3.335034881742417884e-02 -6.729623957801562917e-…
2.098292888310497595e-01 3.809997703437182359e-01 3.889611880884938921e-01 1.875526295644141736e-02 5.183342264410928379e-01 7.671285309653220752e-01 2.217714154482125222e-01 7.651381765291278558e-01 7.054275434433125991e-01 3.411926816198414536e-01 1.998775166500798284e-01 5.501798974201940196e-01 4.247875679399821802e-01 1.000000000000000000e+00 7.910127841996476006e-01 8.244660491464371466e-02…
1.054842738730548263e-01 -2.222096059952310687e-01 1.615760190757352666e-01 3.711820143068023103e-01 2.767117065970240986e-01 4.007039854661075817e-01 1.000000000000000000e+00 4.892698989440212309e-01 5.866924037697284211e-01 2.088111729306243725e-01 5.069830816396039275e-01 2.412853412058586500e-01 3.593732258430797355e-01 2.973770864085379939e-01 6.250709662768250130e-01 8.481889406154091704e-0…
3.344406448461161308e-01 1.845627747923786754e-01 2.328285295554472223e-01 2.213971665852471626e-01 5.427454811919885103e-01 6.913531998045923110e-01 8.920371275036637071e-01 9.517342452369323968e-01 8.666340986809962788e-01 7.396189545676599142e-01 1.000000000000000000e+00 8.615534929164626599e-01 9.085490962383975244e-01 3.458720078163162182e-01 3.636541279921836067e-01 2.391792867611136353e-01…
4.572847403417223955e-01 2.472014140223889322e-01 1.038633111690934752e-01 4.080464607356279472e-01 2.143758942849929017e-01 4.430603484555175053e-01 3.303593973571245512e-01 3.292652133658786062e-01 1.000000000000000000e+00 8.096119855231045381e-01 8.128945374968440385e-01 7.975759616193923707e-01 6.378250988973993563e-01 7.034761383721905847e-01 6.564262267485905245e-01 3.708442050332463880e-01…
4.831831625283716236e-01 8.372652864708720610e-01 6.870486278285987680e-01 7.187564481738779876e-02 1.000000000000000000e+00 9.928468257789407891e-01 3.240250361097732346e-01 5.153724465231455110e-01 5.457734369626533466e-01 6.173051791732578897e-01 3.401196781071602060e-01 6.924135084943944252e-01 6.244583533943195430e-01 3.812504298782593559e-01 4.778182818625760220e-01 4.921246303046968862e-01…
8.894878706199497997e-02 5.312967954477419014e-02 1.792752321054209286e-01 1.325546570829588822e-01 6.791853848457619636e-01 9.065588499550758517e-01 7.274633123689718817e-01 7.554956573824496147e-01 5.764001197963455336e-01 6.262353998203046279e-01 6.760706798442649434e-01 8.473794549266245868e-01 7.445941898772083789e-01 9.906558849955067192e-01 9.361485474693015396e-01 9.423779574722966901e-01…
2.836607570675617751e-01 2.515572592237617922e-02 -3.402012458073796347e-02 5.670819357930049209e-01 3.833253473885963603e-01 -2.053186391950166112e-01 1.902252036415910119e-01 6.605174892189734637e-01 2.182558696693815414e-01 5.795400095831325649e-01 5.390512697652121155e-01 9.678965021562020710e-02 -4.959271681839861473e-02 3.552946813608058307e-01 3.552946813608058307e-01 4.487302347867743180e…
6.293891612561293425e-02 5.604876109712492172e-02 1.961485800097167165e-01 2.214124817808396928e-01 2.581599752661105085e-01 9.540656331434121951e-01 1.000000000000000000e+00 7.531027781458415893e-01 6.325250651472988928e-01 7.542511373172565703e-01 2.903140320657215390e-01 8.633452586016514552e-01 2.684952078088425620e-01 1.858133474669846907e-01 4.062983083786053107e-01 6.408727529702788750e-02…
6.747069431920643678e-01 7.391794409377829833e-01 2.644274120829587793e-01 -1.986023444544640082e-01 6.454012623985586616e-01 2.321911632100994716e-01 2.263300270513987633e-01 3.113165013525709401e-01 2.439134355275030530e-01 3.933724075743916249e-01 5.662759242560873041e-01 4.578449053201080199e-01 3.992335437330922776e-01 2.409828674481516164e-01 2.878719567177637217e-01 5.692064923354387407e-0…
5.218488078769636385e-01 4.922288225242086868e-01 3.420131825209539733e-01 3.250874766050935727e-01 5.599316461876473472e-01 6.762958743591828137e-01 7.715029701358934178e-01 3.462446089999183241e-01 7.122629994303850687e-01 8.032386687281314330e-01 7.376515583041741708e-01 1.240947188542605994e-01 9.513385954919031384e-01 3.377817560419896781e-01 6.509073154853937115e-01 1.000000000000000000e+00…
1.271428571428585563e-01 3.351428571428565761e-01 1.942857142857299865e-02 -6.571428571427439906e-03 2.422857142857145207e-01 4.391428571428582783e-01 1.940000000000002001e-01 8.257142857142805992e-02 -2.257142857142851455e-01 1.308571428571423945e-01 -1.440000000000000169e-01 2.237142857142871977e-01 2.422857142857145207e-01 4.020000000000009122e-01 6.174285714285719928e-01 1.717142857142863188e…
1.909785932721712043e-01 4.235474006116206058e-01 4.235474006116206058e-01 4.334862385321092138e-01 6.223241590214061425e-01 1.000000000000000000e+00 6.859327217125373855e-01 6.799694189602438765e-01 3.301223241590205970e-01 5.348623853211009749e-01 7.296636085626914126e-01 8.191131498470948236e-01 7.614678899082569785e-01 9.045871559633030801e-01 7.097859327217126424e-01 8.548929663608556551e-01…
5.663503116751844590e-01 4.597630145448419192e-01 5.707306115572532423e-01 2.568091200089854254e-01 1.000000000000000000e+00 7.882855057000059951e-01 6.524962093558719367e-01 9.445162014937948936e-01 1.677430224069190456e-01 2.757342618071521520e-02 1.151232661313009165e-02 3.064525186724318395e-01 1.327006233503678079e-01 1.838041219745041588e-01 1.210198236648514503e-01 2.100859212669178577e-01…
1.263257376877037486e-01 1.659141026987295819e-01 1.973117715005777983e-01 1.058489971647586791e-01 4.020791767300224695e-01 3.256326787776963050e-01 5.153838076236478827e-01 6.887535440512443374e-01 6.177675102383701766e-01 4.785256746823475793e-01 5.754489131576178140e-01 5.822744933319331517e-01 3.747768560327630061e-01 4.102698729392000865e-01 5.140186915887846597e-01 3.693163918933109469e-01…
3.561405117857470159e-01 6.637622672658894940e-01 1.534440062368153668e-01 8.428872787306242176e-02 7.663028524259375418e-01 1.000000000000000000e+00 6.184536366137756147e-01 9.570760341190487352e-01 6.279922956984316240e-01 6.423002843254147498e-01 6.709162615793810014e-01 3.895258185820421604e-01 6.780702558928726198e-01 9.499220398055572279e-01 3.752178299550572582e-01 2.321379436852242795e-01…
2.872644203312394451e-01 5.495907100704355841e-01 9.175709118598837644e-02 8.680753854940045922e-02 -1.705691985532077903e-01 1.660003807348180982e-01 1.610508280982301810e-01 5.198933942509044170e-01 2.229202360555873619e-01 9.175709118598837644e-02 8.185798591281254200e-02 3.219112887873603057e-01 7.195888063963487569e-02 3.342851703788310425e-01 -1.161241195507333873e-01 -1.161241195507333873e…
4.178451178451177972e-01 5.863636363636359761e-01 -6.734006734006468299e-03 4.878787878787876342e-01 2.974747474747475029e-01 2.646464646464652959e-01 2.799663299663292526e-01 3.303030303030297099e-01 6.104377104377106678e-01 3.718855218855227074e-01 4.441077441077435628e-01 3.106060606060603857e-01 9.803030303030306758e-01 7.264309764309772044e-01 3.806397306397302227e-01 4.200336700336704809e-0…
-8.815000966557100248e-02 4.144596945679480671e-01 -9.066305818673918437e-02 5.006765899864681901e-02 3.993814034409427505e-01 5.401121206263287400e-01 5.258070751981499397e-02 1.179199690701725756e-01 -2.188285327662861657e-01 4.546684709066294849e-01 -7.307171853856569976e-02 4.797989561183056417e-01 8.273728977382560634e-02 3.591726271022612771e-01 3.365551904117533022e-01 3.616856756234294590…
1.045329278722811027e-02 -1.178371186923917596e-02 3.254775254205071744e-01 3.328898603059968764e-01 3.884823719471637293e-01 2.155278912857553075e-01 3.440083626342300693e-01 2.229402261712440936e-01 1.920554974817071658e-01 3.847762045044193502e-01 3.637745889955338319e-01 3.193005796826001719e-01 8.431055782571518220e-01 1.000000000000000000e+00 1.797016060058921894e-01 1.611707687921692944e-0…
3.037752414398594558e-01 4.741000877964042168e-03 -2.721685689201015779e-02 3.950834064969276360e-01 2.604038630377525920e-01 2.672519754170325501e-01 3.334503950834064590e-01 4.270412642669018655e-01 6.233538191395964212e-01 2.307287093942055889e-01 1.645302897278316523e-01 -1.352063213345026764e-02 3.745390693590878173e-01 4.201931518876219074e-01 4.521510096575944160e-01 4.270412642669018655e-…
4.225514498184162332e-02 -1.361042255144984947e-01 2.882342768199002325e-04 3.570069752694990384e-01 -1.181184066409172728e-01 4.694183432293769220e-01 2.730731538594566854e-01 5.278722545685133882e-01 3.570069752694990384e-01 4.619242520320522294e-01 3.270306104801981029e-01 3.989738859745196597e-01 4.499337061163314333e-01 4.829077073845620127e-01 5.458580734420934721e-01 6.252954401337408319e-…
3.621455415100734154e-02 -7.482063546293085676e-02 -2.004327525338818819e-02 1.694567816877351474e-01 2.405193030406559962e-01 4.314998291766311000e-01 4.803553126067645063e-01 4.729529666325024140e-01 4.092927912538436575e-01 3.737615305773827057e-01 6.286299965835333292e-02 4.862771893861748684e-01 6.878487643776368121e-02 6.047147249743762831e-01 -9.406673499601364563e-02 -7.630110465778371098…
2.128351367197910959e-01 2.128351367197910959e-01 3.957678162144872003e-01 2.585683065934653579e-01 6.133468365225734908e-01 8.641863440115130635e-01 8.253824423005172717e-01 2.336229412078243972e-01 1.000000000000000000e+00 3.347902563829221467e-01 5.787004957091843593e-01 3.486487927082780325e-01 3.694365971963113338e-01 3.735941580939179940e-01 4.609029369436599133e-01 2.765844038164279040e-01…
3.109590528945367915e-01 2.855436081242538338e-01 3.448463125882474389e-01 8.222004996198573057e-02 3.421309872922757844e-02 4.747474747474744183e-01 7.289019224503084926e-01 8.672748995329631061e-01 1.000000000000000000e+00 6.441837732160319296e-01 7.882046269143042627e-01 3.956772021288155194e-01 5.538177473661333172e-01 4.408602150537637709e-01 5.284023025958503039e-01 8.588030846095354720e-01…
1.873000246123553425e-01 1.083764049552869285e-01 3.371892690130422893e-02 -2.814012634342447777e-02 4.091393879727621141e-01 5.078349331364394315e-02 6.998113052752492902e-02 4.198047419804732949e-01 -4.947083435884833125e-02 4.582000164082368210e-01 4.304700959881859745e-01 4.475346624005241414e-01 2.128968742308633422e-01 5.605874148822703740e-01 1.894330954138981893e-01 5.861842645007784292e-…
5.392652510952680722e-03 4.044489383215398720e-02 1.937984496124024181e-01 1.850353892821036961e-01 3.340074148972011492e-01 4.566902595214024085e-01 3.340074148972011492e-01 6.801482979440501841e-01 2.551398719245031033e-01 -2.487360970677454375e-01 5.048870913380502090e-01 9.474216380181980091e-01 4.216380182002011923e-01 -1.654870239298963930e-01 5.136501516683521507e-01 3.296258847320533980e-…
1.370228732231766888e-01 1.951800274190054751e-01 2.821271376001075956e-02 2.495851071505877372e-01 2.833537773288120065e-01 -9.935781802438918564e-02 6.116602929504295627e-01 2.552132188469582452e-01 5.403708781297344999e-01 1.726675806335235541e-01 6.416768886644059755e-01 5.066022079515115628e-01 3.677754527743706814e-01 5.028501334872650386e-01 4.184284580417050314e-01 9.012194242008746137e-0…
3.550295857988646463e-03 -1.183431952663319521e-03 4.248520710059174310e-01 2.449704142011829289e-01 2.023668639053257390e-01 2.804733727810657107e-01 -3.905325443787030504e-02 -9.112426035502968480e-02 -1.538461538461571854e-02 -7.928994082840326585e-02 -1.289940828402366679e-01 3.136094674556206829e-01 8.639053254437881191e-02 3.325443786982250627e-01 6.946745562130182128e-01 2.5917159763313535…
3.628515733778887586e-01 6.778056251740478544e-01 9.058758006126427231e-01 4.427736006683313102e-02 -1.150097465886933401e-01 -3.213589529379011211e-01 -1.726538568643688071e-02 3.302701197438041580e-01 -5.928710665552754389e-01 -1.656920077972711680e-01 -2.634363686995249698e-01 3.447507658033981959e-01 3.338902812587033475e-01 5.257588415483144262e-01 3.737120579225836070e-01 2.3976608187134604…
7.557071634741446831e-02 1.199160325373917618e-01 -2.505903962214554512e-02 4.145893466281674877e-02 2.427184466019416398e-01 8.157963789031752455e-01 5.599580162686959017e-01 8.294410915770138448e-01 6.725268958278661779e-01 2.017843085804258418e-01 3.211755444765142520e-01 -1.239832065074796819e-01 7.271057465232230177e-01 1.000000000000000000e+00 1.403831015481508682e-01 8.021516662293365352e-…
1.316487011839540811e-01 1.775932143488244963e-01 -4.983212581728172635e-02 1.844848913235548615e-01 4.716380986039939716e-01 6.531189256052315484e-01 2.396183071213996707e-01 1.000000000000000000e+00 3.636684926665483819e-01 5.796077045414379514e-01 5.336631913765692570e-01 5.910938328326563740e-01 5.543382223007603526e-01 6.485244742887434910e-01 5.037992578194036009e-01 8.116274960240321690e-0…
2.681279087224135438e-01 6.605614772557292548e-03 1.354151028374113996e-01 8.857528899564680314e-02 7.052995045788914563e-01 5.608767452334481041e-01 3.013061101936644337e-01 1.000000000000000000e+00 5.530701095931535027e-01 5.706350397838166888e-01 8.145924035430112120e-01 3.110644047440330184e-01 4.730520942801380579e-01 9.394985737877202814e-01 6.018615823449936508e-01 5.276985437621972697e-01…
4.178044784270899537e-01 1.586564718732928203e-01 4.150737302020657271e-02 -3.659202621518338472e-02 3.716548334243591767e-01 3.574549426542875663e-01 3.077553249590382345e-01 1.196067722555991530e-01 5.882031676679414511e-01 2.474057891862384284e-01 3.148552703440753442e-01 6.911523757509561161e-01 2.971054068814851790e-01 2.261059530311297083e-01 2.457673402512907616e-03 6.635718186783125250e-0…
4.077669902912623989e-01 9.708737864077657820e-01 3.446601941747576281e-01 5.946601941747569064e-01 7.548543689320388328e-01 4.053398058252424274e-01 6.747572815533978696e-01 7.135922330097084210e-01 4.635922330097091426e-01 5.242718446601939419e-01 5.849514563106787968e-01 3.398058252427176851e-01 1.000000000000000000e+00 6.601941747572817043e-01 7.354368932038827245e-01 4.466019417475729503e-01…
4.744567072476912895e-02 3.935601319831603662e-01 3.669359426555923176e-01 7.041756741381276496e-01 4.744567072476912895e-02 3.196040505176928059e-01 -9.159176243030993370e-02 -3.242689725793721639e-02 1.194675162134505898e-02 -1.093412219820241588e-01 4.152918420753251572e-02 2.781886448970299908e-01 -3.242689725793721639e-02 -1.714643304130162860e-01 -1.034247354647853528e-01 4.4680851063829868…
2.562261610949079782e-01 4.049809288759259607e-01 2.037244783486649446e-01 5.187345748261167344e-01 -1.492035001121836957e-01 2.183082791115110444e-01 1.278887143818711047e-01 3.845636078079426867e-01 2.212250392640785490e-01 4.983172537581334050e-01 2.853937626205959033e-01 3.320619250617017904e-01 3.437289656719761388e-01 3.437289656719761388e-01 2.358088400269246765e-01 5.420686560466674297e-0…
2.876332622601271427e-01 4.594882729211082761e-01 -1.614072494669518132e-01 -9.211087420042581020e-02 7.782515991471221639e-01 2.238805970149244096e-01 4.151385927505326645e-01 3.541577825159915038e-01 3.957356076759054875e-01 3.181236673773987222e-01 2.405117270788920403e-01 6.452025586353954401e-01 5.509594882729210719e-01 7.394456289978676988e-01 4.678038379530910507e-01 2.072494669509588050e-…
5.211838344368462383e-01 5.691595209667493771e-01 2.286262165780238442e-01 4.656825500198990553e-01 4.666232497557797343e-01 5.371757299468141733e-01 5.211838344368462383e-01 5.164803357574442311e-01 5.616339230797060544e-01 5.973805130431633081e-01 6.218387061760551893e-01 5.926770143637613009e-01 4.073591663953105568e-01 3.556206809218854237e-01 4.261731611129198627e-01 6.171352074966532930e-01…
2.338784325825361832e-01 1.563303507148000593e-01 1.429599917720868474e-01 1.081970585210326463e-01 2.927080119304735772e-01 5.373855805821244891e-01 3.715931296924813165e-01 3.635709143268535670e-01 2.191710377455513559e-01 4.999485755425280842e-01 5.507559395248377010e-01 4.384449244060474316e-01 4.491412115602174127e-01 7.138743186259377538e-01 4.130412424148925954e-01 2.753265453049464906e-01…
3.245958248312665884e-01 -1.243132946162296415e-01 1.307487050698472320e-01 3.164338408413117643e-01 5.347669125725941219e-01 1.000000000000000000e+00 4.817140166378899302e-01 4.980379846177995784e-01 7.857479202636957760e-01 2.388949929367446268e-01 7.796264322712300743e-01 8.734892481557053889e-01 5.612933605399461623e-01 6.388322084445148263e-01 5.102809606027310929e-01 8.285983362109560213e-0…
-2.696144513345970911e-02 2.341601509840933182e-01 -4.448638447020696746e-02 1.097330816931782194e-01 2.183877055810187207e-01 1.447829603666753173e-01 4.882717713669453286e-01 6.635211647344295693e-01 2.867349689943377022e-01 3.165273658668103507e-01 3.778646535454295852e-01 4.111620382852527178e-01 1.255055270962528169e-01 2.183877055810187207e-01 4.935292531679697503e-01 3.112698840657859289e-…
9.161260953681515939e-02 1.862979401388416278e-01 3.963810174120857566e-01 9.457152611812913445e-02 4.111756003186523567e-01 2.957778536474335307e-01 4.422442244224425445e-01 5.458063047684076352e-01 5.635598042562871557e-01 6.168203027199266053e-01 6.774780926368499934e-01 8.150677136679180812e-01 5.694776374189139956e-01 4.289290998065318217e-01 6.464094685330598056e-01 2.410378968931370380e-01…
2.281060958585387488e-01 2.051186598417868989e-01 5.509539320614230407e-02 3.452768729641664258e-02 4.253140995812005332e-01 7.265704979060023661e-01 7.374592833876223441e-01 9.140995812005585641e-01 9.189390414146109132e-01 1.000000000000000000e+00 8.475570032573291890e-01 4.095858538855280950e-01 3.212657049790595964e-01 2.982782689623077466e-01 5.475104699860400270e-01 1.192182410423454492e-01…
3.356047700170353143e-01 1.521051350693596871e-01 6.351910440496448540e-02 1.499959438630640851e-01 9.093859008680113543e-02 -1.284172953678919815e-01 -2.254400908574680229e-01 -1.663016143424982801e-02 2.133528027906172325e-02 1.922608907276767559e-02 9.093859008680113543e-02 -4.194045590979242344e-02 -1.853654579378608835e-01 3.566966820799866711e-01 -2.465320029204194074e-01 3.8208809929423451…
3.035874130689252270e-01 2.087034359292153363e-01 2.982166219100738647e-01 5.327411691799222027e-01 5.774977621703507591e-01 5.166287957033667277e-01 7.457825518143637034e-01 6.079322454038428303e-01 4.110032362459554167e-01 5.184190594229842741e-01 3.483440060593538390e-01 5.130482682641328562e-01 3.823590167320809474e-01 4.861943124698759888e-01 2.516697652000277063e-01 4.844040487502584424e-01…
-1.404990403071035981e-02 1.496353166986565397e-01 1.117082533589247584e-01 1.456429942418425716e-01 4.390786948176585436e-01 3.193090211132433298e-01 5.528598848368516672e-01 3.262955854126676214e-01 4.939731285988484544e-01 5.149328214971206075e-01 5.139347408829169073e-01 6.327063339731284763e-01 4.350863723608445199e-01 5.937811900191938275e-01 5.658349328214965501e-01 6.237236084452976170e-0…
-2.494141278875147347e-02 2.209574824238361435e-01 2.057248074991623044e-01 2.253096752594581365e-01 -3.600602611315710799e-01 -2.947773685972553404e-01 -1.359223300970871517e-01 3.667559424171414895e-01 6.561767659859395474e-01 7.149313692668223252e-01 8.781386006026109525e-01 8.324405758285909895e-01 1.000000000000000000e+00 -1.054569802477410695e-01 2.318379645128895716e-01 1.29561432875794718…
6.607515657620045557e-01 7.760960334029243235e-01 4.331941544885153927e-02 5.487995824634653852e-01 1.858037578288097291e-01 7.116388308977028565e-01 6.064718162839253246e-01 5.250521920668053122e-01 5.691544885177447499e-01 3.418580375782883651e-01 5.352296450939449945e-01 2.807933194154476619e-01 4.300626304801673516e-01 5.962943632567856422e-01 -4.488517745302746109e-02 2.502609603340286148e-0…
5.550328493795120277e-01 7.532646605564118358e-01 3.104063589909961673e-01 4.116311136345207622e-01 2.218346986779133612e-01 8.692513585854488856e-01 3.926514721388589257e-01 9.261902830724312308e-01 7.870062454375861272e-01 3.040798118257760918e-01 8.629248114202288100e-01 5.592505474896581896e-01 8.165301322086142566e-01 1.000000000000000000e+00 7.617000567767058250e-01 4.263930570200332171e-01…
1.038062283736965706e-02 2.113033448673593273e-01 2.982698961937720328e-01 -1.061130334486827184e-02 6.581314878892734477e-01 3.072664359861593808e-01 1.000000000000000000e+00 9.130334486735872668e-01 3.792387543252583315e-01 7.990772779700102690e-01 -5.859284890426830206e-02 -3.194925028835063907e-01 4.212226066897341581e-01 -1.395617070357546008e-01 3.437139561707077545e-02 -2.62514417531719002…
9.920047379330762527e-02 -5.478235119928834274e-02 -5.221597078274637510e-02 4.559273516928235570e-01 2.018556904550395381e-01 4.738920146086268437e-01 1.890237883723221157e-01 2.660152008686210157e-01 1.607936037903471560e-01 1.120323758760250615e-01 5.200868621064069774e-01 1.000000000000000000e+00 6.355739808508543698e-01 -2.398578620076953147e-02 4.790247754417145676e-01 4.530648504589969428e…
2.850247576249290496e-02 1.366870552989642162e-01 1.215412141638580745e-01 1.702242749552697609e-01 1.799608871135519317e-01 1.291141347314111454e-01 -8.184579536470670824e-02 2.578537843798109352e-01 2.491990180168937308e-01 2.015978030208462057e-01 7.502184496317548801e-02 1.085590646194818376e-01 2.708359339241879771e-01 2.708359339241879771e-01 -8.509133275080076053e-02 -5.034743893812638864e…
-1.179104477611939289e-01 6.268656716417952968e-02 3.597014925373130945e-01 2.701492537313435194e-01 1.268656716417906338e-01 1.402985074626870166e-01 4.925373134328316083e-02 3.477611940298510063e-01 -6.567164179104489907e-02 7.835820895522391805e-01 8.328358208955228825e-01 4.388059701492537656e-01 1.000000000000000000e+00 1.313432835820890765e-01 8.761194029850750686e-01 3.194029850746272770e-…
4.022988505747126520e-01 2.101806239737270821e-01 1.915024630541865280e-01 -1.447044334975372271e-01 3.302545155993425463e-01 3.996305418719205971e-01 6.237684729064050249e-01 5.810755336617398070e-01 7.091543513957315747e-01 5.997536945812803610e-01 8.639162561576360089e-01 8.265599343185550119e-01 2.502052545156002172e-01 5.090311986863716998e-01 1.674876847290638349e-01 -4.864532019704444904e-…
4.318149567191712501e-01 4.945366822761464998e-01 2.823896693628493715e-01 1.108273023981839883e-01 6.255144032921815533e-01 2.713211295586775984e-01 2.768553994607634849e-01 3.155952887753661340e-01 4.557967929615439062e-01 6.660990492408118691e-01 6.089115935859238382e-01 4.668653327657156793e-01 4.257130693912283131e-02 4.779338725698888402e-01 7.767844472825324864e-01 3.580246913580255597e-01…
1.022827338616756274e-02 2.074781548465758352e-01 2.127616338142652164e-01 3.289981711034343781e-01 2.198062724378515020e-01 3.941610783716039679e-01 5.068752963489806529e-01 1.000000000000000000e+00 5.597100860258745758e-01 5.861274808643228695e-01 4.734132628869474613e-01 3.518932466300888628e-01 2.744022217706423294e-01 4.804579015105324147e-01 6.389622705412180137e-01 5.773216825848396239e-01…
2.228740173191264551e-01 1.689213456243261746e-01 4.752783431102555051e-02 2.467376990302881656e-01 1.637335887305957360e-01 9.940540324833380126e-02 3.608683506923663353e-01 -4.481423839738213344e-02 1.917474759567422693e-01 1.875972704417574466e-01 2.239115686978728481e-01 1.284568418532259781e-01 1.004429546270801943e-01 4.179336765234050177e-01 1.000000000000000000e+00 2.207989145616344184e-0…
2.596724006340637159e-01 1.421358539306049051e-01 3.681089649503946348e-02 1.116068807608764923e-01 2.718839899019548922e-01 2.703575412434691683e-01 6.947102683027068792e-01 4.321610990430344024e-01 8.504080314683271080e-01 2.886749251453064602e-01 1.283978160042269501e-01 2.047202489285507854e-01 2.321963247813066955e-01 3.726296013620621905e-01 1.299242646627137565e-01 2.367756707567660324e-01…
2.976577192682500761e-01 -6.684903402291102192e-02 2.131988374081036364e-01 6.399384510172654306e-01 3.732261925115401557e-01 -4.017780817233554402e-02 3.598905795862540336e-01 3.687809882031103381e-01 5.021371174559746686e-01 -2.179859805094879199e-01 4.132330312873984668e-01 1.554111813985294410e-01 4.754658916054024242e-01 6.621644725594111325e-01 2.976577192682500761e-01 -1.113010771071991228…
1.086693769915391683e-01 1.186682782111855294e-01 8.438633117239816017e-02 2.615097242061309446e-01 4.543456762993081099e-01 4.272058015602686054e-01 5.971871222942535251e-01 2.058015602681021183e-01 1.000000000000000000e+00 7.314580815295023131e-01 8.800131853642457758e-01 6.500384573123838550e-01 6.643226019118784187e-01 6.243269970332930852e-01 9.414350071420727328e-01 5.771893198549608028e-01…
1.905984901548755661e-01 2.735621449140017147e-01 1.541754222118456585e-01 1.657716553817464161e-02 -4.615145147482329485e-02 3.767608374192545906e-01 1.056113316211376302e-01 2.978441902093549865e-01 3.681220328430286071e-02 -9.673904584014310359e-02 2.330920694217452904e-01 1.015643240719125706e-01 2.897501751109033963e-01 -8.662152696707973998e-02 -8.055101564323992325e-02 9.549381274807425268…
6.076005302695574456e-02 2.589482987185162122e-01 3.537339814405648375e-01 -1.144498453380460717e-01 5.863897481219633168e-01 8.133009279717188234e-01 4.714980114891742513e-01 3.314184710561220507e-03 1.957578435704809550e-01 2.388422448077779092e-01 2.302253645603189458e-01 3.709677419354848737e-01 5.174547061422893890e-01 2.934158197083520658e-01 6.036235086168811881e-01 3.336279275298286717e-0…
6.741767764298091103e-01 -3.518197573656862698e-01 4.176776429809359592e-01 5.736568457538993027e-01 2.443674176776443885e-01 3.414211438474875071e-01 6.360485268630862166e-01 4.731369150779895505e-01 -1.958405545927203173e-01 3.691507798960130815e-01 5.424610051993071780e-01 2.339688041594444323e-01 7.331022530329294185e-01 4.350086655112666567e-01 9.341421143847490338e-01 2.270363951473136910e-…
-3.509028081958411038e-02 -4.521341315033842317e-02 1.167567041417240381e-01 3.956782011972590635e-02 6.001362729352214265e-01 7.076945539494815529e-01 5.634399182362387348e-01 3.938774516961109917e-01 8.512191560811845081e-02 3.015038691779823310e-01 4.217160656056848644e-01 4.533508541392904378e-01 1.939455881637221768e-01 -1.097483817588941341e-01 2.002725458704438521e-01 5.601791015720096467e…
1.750317295488644509e-01 2.440290758047778397e-01 1.303796007845810581e-02 4.300219222337592906e-01 -1.519556940117690047e-01 2.710280373831781553e-01 -4.579439252336436894e-01 -3.259490019614628697e-01 -7.961232260298435962e-03 4.420214607130490414e-01 2.980269989615784709e-01 -7.961232260298435962e-03 5.080189223491394790e-01 4.540209991923387922e-01 1.420329987308181219e-01 -7.3958693896388830…
1.030886482150009525e-01 3.255782858670952518e-01 -1.163257119935709460e-02 4.051343762535111054e-02 2.456210723358743242e-01 6.593127423452328495e-01 2.108570664527346650e-01 3.221018852787805309e-01 8.918304586174714832e-02 5.897847305789535310e-01 7.218879529348852797e-01 4.507287070463975032e-01 8.296563711726164803e-01 6.662655435218624023e-01 8.435619735258728102e-01 -1.510897178767183109e-…
5.356777594209741755e-01 3.720399653843121102e-01 2.861301235150651157e-01 3.986311069152695397e-01 9.590118794744710573e-02 5.643143733773903215e-01 -6.569113366375622931e-02 8.158288096923901889e-02 1.490834710093619786e-01 6.481787428211785995e-01 9.181024309653115778e-02 2.002202816458181212e-01 8.976477067107242747e-02 1.020376052238217840e-01 3.862796003461629185e-02 1.511289434348206950e-0…
4.270986745213470326e-02 7.893961708394697796e-01 8.162002945508104457e-01 6.783505154639176693e-01 -7.216494845360980903e-02 2.303387334315165624e-01 8.659793814432994452e-01 8.483063328424188254e-02 2.226804123711347283e-01 1.000000000000000000e+00 1.207658321060453392e-02 -2.751104565537553226e-01 4.409425625920467828e-01 3.681885125184093943e-01 2.111929307805605616e-01 -1.410898379970548233e…
5.874609182162213172e-02 1.614283363501727853e-01 1.207832812242885662e-01 1.924469310515056208e-01 3.539575448412047853e-01 2.534145137403319703e-01 1.731940102024027983e-01 6.598650649991774086e-01 8.384893862103007800e-01 6.609346717130158977e-01 7.293895013987166109e-01 5.507651801875924624e-01 7.379463551094286311e-01 7.999835445120943023e-01 1.000000000000000000e+00 2.566233338818498799e-01…
-2.940667704549354295e-03 1.971977166580182184e-01 2.489188721674457649e-01 -2.767687251340657933e-02 1.634665282823036803e-01 6.042207230582943289e-01 1.409790693651611915e-01 8.700916796402057007e-02 5.862307559245797384e-01 3.028887735685864002e-01 1.904514789828756494e-01 -1.963328143919726987e-01 4.108285763708692806e-01 9.752637951911428127e-01 5.929769935997238894e-01 1.949489707663034643e…
1.486387049300959273e-01 2.667402501839662154e-02 1.892935982339963019e-01 -1.048565121412795703e-01 5.791022810890372741e-01 8.493377483443718123e-01 7.225901398086832517e-01 5.097498160412062829e-01 7.297645327446654617e-01 1.000000000000000000e+00 7.130242825607063795e-01 7.106328182487134937e-01 5.121412803532009450e-01 4.906181015452543148e-01 8.230316409124358579e-01 2.921265636497418772e-0…
2.086863535411694615e-01 4.186888212552405258e-02 3.327301143374183368e-01 7.181047955910191405e-02 7.497737928765318971e-01 8.631241260179324248e-01 6.685037426996794929e-01 6.342847742041626269e-01 1.000000000000000000e+00 7.155548243810150311e-01 6.022044912396159466e-01 7.027227111951963590e-01 8.802336102656916905e-01 8.289051575224155588e-01 7.626059060623521235e-01 6.620876861067701569e-01…
1.158227321859154890e-01 4.232144341897371709e-02 3.730772428702084920e-01 6.433025692192571032e-01 7.146420553754060379e-01 7.470690945372912006e-01 8.400266068013639842e-01 6.865386214351050231e-01 6.130373326681632928e-01 7.340982788725370911e-01 1.000000000000000000e+00 1.655441922341404082e-01 5.352124386796374145e-01 6.649205953271810632e-01 6.757296083811422660e-01 1.677059948449317051e-01…
5.228501998902582160e-02 1.521517598181393316e-01 3.274280787018885586e-01 1.236184055812493271e-01 5.862663635651009786e-01 4.109900446813517516e-01 6.881712001254213229e-01 8.573332288155515180e-01 4.435995923806538843e-01 2.662851767656978508e-01 3.457709492827473197e-01 1.623422434741706166e-01 2.540565963784582326e-01 5.291996550913223851e-01 3.967233675629067147e-01 5.495806224033864540e-01…
2.769424876458837503e-01 2.796761644411729919e-01 9.378614236147593541e-02 1.224897487120178846e-01 4.628325097255808207e-01 9.207233729365998931e-01 9.630953632635902428e-01 9.521606560824310561e-01 3.015455788034902551e-01 7.320996740616134701e-01 6.391546630217639358e-01 8.031752707391447421e-01 9.863316160235515717e-01 7.129639364945855595e-01 8.605824834402276968e-01 1.867311534013244567e-01…
-2.222002765158985482e-01 -3.659885443413010697e-01 3.580880900651798315e-01 -1.451708473237213470e-01 -5.787082757258465299e-02 -3.732964645466946979e-02 -4.122062018566073904e-01 -9.822239778787300590e-01 2.942919217855203759e-02 -5.046415168872200319e-01 -1.503061426032011039e-01 -1.349002567647656636e-01 -2.786885245901643549e-01 -3.146355915465149922e-01 1.526762788860355768e-01 -7.049180327…
8.208233539699036907e-01 1.000000000000000000e+00 8.907316191423018115e-01 6.363595282208863724e-01 6.598581047494237461e-01 4.724569569343394781e-01 5.247412897103348461e-01 5.082922861403585957e-01 4.800939943061140469e-01 4.712820281079127538e-01 4.883184960911022277e-01 4.977179267025170217e-01 5.082922861403585957e-01 5.764381580731167132e-01 5.470649374124451070e-01 6.040489854941477610e-01…
2.551159618008178032e-01 4.548718316938311634e-01 3.129891577511308975e-01 3.111222804624106941e-01 1.000000000000000000e+00 8.506498169024190315e-01 9.514611904932864794e-01 4.138005313419969577e-01 7.423709341566735453e-01 5.482156961298193520e-01 4.530049544051124033e-01 3.727292309901627521e-01 4.044661448983988272e-01 9.456451497091991620e-02 3.951317584547993089e-01 3.428591943706468248e-01…
9.304812834224588380e-01 9.668958492487902401e-01 4.604023427552838554e-01 2.187420422714529133e-01 6.490960020371772110e-01 9.635854341736685980e-01 1.000000000000000000e+00 2.783295136236314526e-01 2.683982683982687467e-01 3.577794754265353760e-01 3.048128342245977618e-01 2.518461930226626455e-01 2.546473134715129512e-04 2.220524573465746110e-01 5.696460402342757856e-01 6.027501909854855455e-01…
3.932999614940322353e-01 5.314593762033110735e-01 6.796303427031198385e-01 6.556026184058526551e-01 1.000000000000000000e+00 7.457065845206017896e-01 5.434732383519453869e-01 4.173276857912978643e-01 2.110897189064310231e-01 3.872930304197158002e-01 6.736234116288034590e-01 2.070850981902191412e-01 5.454755487100498845e-01 3.912976511359262388e-01 3.772814786291874833e-01 3.011936850211786587e-01…
3.304154128727183060e-01 5.844308101137209999e-01 2.877408261362300879e-01 2.338895619211381616e-01 8.140607292195863876e-01 4.787604048614642060e-01 1.000000000000000000e+00 8.353980225878309129e-01 8.333658994099023554e-01 4.950173902848882257e-01 8.658798702567505057e-01 6.636836140529135397e-01 6.606354292860208144e-01 8.293016530540462394e-01 4.736800969166437558e-01 7.195670014459339958e-01…
2.676923076923067857e-01 4.276923076923068168e-01 7.323076923076926592e-01 2.276923076923067779e-01 2.523076923076924549e-01 6.461538461538472999e-01 3.507692307692305556e-01 4.923076923076925571e-01 1.000000000000000000e+00 4.923076923076925571e-01 9.876923076923072031e-01 5.692307692307687628e-01 5.907692307692307132e-01 3.199999999999996736e-01 2.769230769230664885e-02 2.769230769230781042e-01…
1.000000000000000000e+00 6.270538120490313228e-01 6.609580109536642434e-01 6.609580109536642434e-01 5.728070938016168734e-01 6.519168912457615761e-01 8.146570459880029258e-01 5.728070938016168734e-01 6.858210901503961621e-01 7.310266886899061678e-01 6.699991306615669107e-01 4.417108580370340265e-01 4.982178562114228382e-01 4.123272189863516068e-01 4.665739372337642799e-01 3.128749021994255419e-01…
2.207133058984905860e-01 3.525377229080885189e-02 2.455418381344279949e-02 -2.108367626886142876e-01 -2.037037037037031373e-01 4.773662551440301799e-02 -3.624142661179697300e-01 1.048010973936894935e-01 1.000000000000000000e+00 3.437585733882028149e-01 -1.858710562414272738e-01 3.562414266117969741e-01 1.920438957475977329e-02 9.053497942386853903e-02 1.742112482853165958e-02 -1.10973936899862277…
5.666952111191623231e-01 2.430011198208285594e-01 3.508991502536068507e-01 3.611751531519665215e-01 5.050391937290034106e-01 8.595612937224158534e-01 1.933337724787563272e-01 6.489032343060403552e-01 1.000000000000000000e+00 6.711679072524865397e-01 7.773532705355378214e-01 8.475726236743292841e-01 8.253079507278829885e-01 8.150319478295234843e-01 7.859166062841717038e-01 5.290165338251766602e-01…
5.588063194850796389e-01 -3.996489174956125434e-01 1.860737273259217561e-01 2.583382094792273653e-01 6.538911644236393705e-01 2.925687536571085490e-01 5.321825629022822746e-01 7.337624341720315746e-01 1.328262141603269719e-01 3.306026916325329745e-01 2.012873025160920870e-01 6.816851960210792982e-02 5.816266822703337613e-01 4.561146869514333679e-01 5.588063194850796389e-01 1.000000000000000000e+0…
3.641153332611628268e-02 1.339901122298007008e-01 3.967016708166428707e-01 1.733968460178270665e-01 2.184331132041427981e-01 2.259391577351950731e-01 7.616830861390784246e-01 6.622279961026303896e-01 5.618346504998011914e-01 4.830211829237485155e-01 7.626213417054594768e-01 3.413445924001300980e-01 1.424344123272347773e-01 4.673234455631324752e-02 3.798130706217746622e-01 1.865324239471687073e-01…
8.329301954981389866e-02 2.305284425599725406e-01 1.336046213824310380e-01 2.897185623630519347e-01 3.674055946045927667e-01 3.925613955209015793e-01 4.066190489741328129e-01 4.732079337525965101e-01 3.799834950627472008e-01 4.828263282205968454e-01 4.147576904470563486e-01 4.813465752255201013e-01 4.717281807575197661e-01 4.406533678609033111e-01 4.739478102501351597e-01 4.650692922796734741e-01…
1.122055674518160871e-02 1.737901498929338706e-01 4.907922912205562455e-02 2.428265524625262128e-01 9.643683083511779275e-01 7.327623126338332904e-01 6.614989293361873690e-01 1.000000000000000000e+00 2.517344753747321473e-01 3.007280513918623721e-01 9.443254817987141170e-01 8.953319057815839477e-01 8.886509635974298993e-01 2.829122055674521130e-01 3.853533190578163348e-01 2.012847965738755185e-02…
4.044125409057321430e-01 5.087089623139443573e-01 2.232661247756775602e-01 2.863929061543328825e-01 -1.143249234666953718e-01 6.678982370949005931e-01 7.612160878285657573e-01 8.078750131953982283e-01 5.032196769766708044e-01 3.550089728702637837e-01 4.291143249234662949e-01 3.001161194975198732e-01 4.702839649530252686e-01 2.260107674443153636e-01 3.330518315211654090e-01 5.965375277103339702e-0…
1.837188303118706401e-01 2.234493297214695529e-01 5.910953670903645180e-02 9.884003611863534378e-02 8.619851357921722024e-02 2.071959435993610821e-01 2.360908522608876903e-01 1.584357852330343652e-01 2.660276446481953105e-02 2.198374661387792195e-01 3.841772591512123136e-01 2.840869625616402466e-02 2.920747377925950183e-01 4.816975758838644150e-01 4.564145308050281402e-01 4.780857123011740817e-01…
1.166598444535409951e-01 -6.813530309232340709e-02 -1.948796189483865959e-01 1.998660365422541552e-01 1.805157593123206672e-01 2.095411751572209269e-01 4.630298068693479707e-01 3.362854910132848096e-01 2.192163137721876709e-01 8.666691474714385834e-02 2.453391880325979657e-01 2.472742157555910258e-01 4.610947791463548828e-01 2.066386335727309620e-01 5.636512484650015864e-01 2.656569791240276368e-…
1.881649981655216311e-02 -1.624823103935936312e-03 3.653231301430884259e-02 1.223858692803608678e-01 3.717700089103196937e-01 3.267990984852458536e-01 4.181036741967606996e-01 4.589863200377379271e-01 4.767021332354945962e-01 2.722889040306096242e-01 3.935740866921739745e-01 2.177787095759733671e-01 3.131715498715867962e-01 6.184286388175480598e-01 5.012317207400803776e-01 5.966245610356938345e-0…
5.410351201478732497e-01 5.266173752310527867e-01 2.646950092421443412e-01 6.515711645101655014e-01 7.957486136783733510e-01 -1.885397412199654385e-02 6.419593345656198213e-01 4.112754158964876949e-01 2.598890942698696693e-01 2.382624768946390581e-01 6.275415896487975820e-01 6.731977818853979167e-01 2.142329020332711109e-01 3.512014787430686735e-01 6.996303142329014513e-01 4.521256931608134133e-0…
3.746993746993743657e-01 2.129549462882795452e-01 2.921596921596921748e-01 4.597402597402596158e-01 8.932820266153597144e-01 1.000000000000000000e+00 9.849927849927846424e-01 6.748436748436749122e-01 7.290363957030624453e-01 1.670995670995671090e-01 1.237453904120570936e-01 1.304152637485967714e-01 6.038159371492685112e-02 3.203463203463217945e-02 -5.483405483405235335e-03 9.523809523809483035e-0…
1.607946538164297945e-01 2.364413329090331028e-01 -1.886620902850344450e-02 1.596126744556076171e-01 3.097240532799928614e-01 5.130245033413648459e-01 3.995544847024599111e-01 6.158567077328725992e-01 4.456516797745151970e-01 5.768513888257487121e-01 6.430422330317769886e-01 4.893849161249261281e-01 5.567577396917765542e-01 4.161021957539663418e-01 2.092558076101286302e-01 2.959494476519537384e-0…
1.393239901071719189e-01 3.173948887056881607e-01 1.294311624072545519e-01 -6.842539159109646552e-02 2.745259686727121173e-01 3.981863149216816611e-01 3.536685902720522745e-01 3.652102225886229570e-01 5.284418796372631899e-01 7.081615828524315814e-01 6.141797197032153877e-01 7.938994229183836682e-01 6.042868920032967717e-01 3.404781533388295256e-01 5.812036273701566280e-01 2.036273701566360117e-0…
3.096359743040684176e-01 2.539614561027841444e-01 2.517344753747322583e-01 1.782441113490361162e-01 6.770877944325474074e-01 4.298929336188428429e-01 9.866381156316902379e-01 1.000000000000000000e+00 6.525910064239831554e-01 4.120770877944326394e-01 1.648822269807280194e-01 4.477087794432547119e-01 3.452676659528905456e-01 5.211991434689507985e-01 8.025695931477569434e-02 2.628693790149884690e-01…
1.936682280730091243e-01 2.972594626608514590e-01 5.002422871910841007e-01 2.748613578851017425e-01 6.864265331395037473e-01 6.192322188122547644e-01 5.044419318365370719e-01 6.710278361061753349e-01 1.978678727184621233e-01 3.364561460184141151e-01 3.448554353093201130e-01 2.132665697517904524e-01 3.658536585365850802e-01 -5.691056910569117222e-02 1.000000000000000000e+00 8.292144510849076555e-0…
6.417865253595762542e-01 1.595760787282361204e-01 2.186222558667678395e-01 4.429977289931872342e-01 3.485238455715373163e-01 2.028766086298254556e-01 5.591218773656324581e-01 4.410295230885690754e-01 3.682059046177130757e-01 4.666161998485993112e-01 3.130961392884176742e-01 4.882664647993947282e-01 5.394398183194551999e-01 4.272520817562448503e-01 3.859197577592736184e-01 3.859197577592736184e-01…
1.041666666666672333e-02 -2.062499999999998779e-01 1.145833333333339532e-01 2.124999999999997724e-01 1.166666666666662244e-01 1.000000000000000000e+00 7.124999999999993561e-01 4.583333333333334814e-01 1.895833333333340476e-01 4.958333333333327930e-01 9.166666666666661856e-01 5.145833333333339477e-01 9.895833333333324822e-01 8.687499999999994671e-01 5.187500000000000444e-01 8.458333333333337700e-0…
4.176610978520288175e-01 2.673031026252978837e-01 5.083532219570401356e-01 3.221957040572789310e-01 5.322195704057276489e-01 6.610978520286385773e-01 1.000000000000000000e+00 8.233890214797123797e-01 6.825775656324585272e-01 5.680190930787579751e-01 4.295942720763716860e-01 9.785202863961806052e-02 2.935560859188546257e-01 4.486873508353223516e-01 2.744630071599039600e-01 8.114558472553694557e-01…
1.749519784863626248e-01 -1.746446407990787653e-01 1.729542835190167882e-01 5.708797541298543665e-02 2.728390318862844999e-01 1.270072992700731207e-01 5.964656165962360923e-01 3.048021513638118352e-01 4.510180560891343532e-02 1.090280445639651152e-01 1.349980791394549684e-01 5.045716480983487573e-01 4.266615443718791978e-01 1.889358432577789848e-01 6.344218209757979121e-01 4.825970034575490786e-0…
-1.138519924098787585e-02 2.167931688804537183e-01 -5.147058823529349070e-02 2.969639468690686290e-01 7.070683111954465527e-01 1.582068311195452270e-01 7.718216318785584562e-01 3.863851992409867986e-01 7.348197343453489738e-01 5.158918406072106055e-01 2.630455407969627402e-01 6.824003795066402311e-01 2.352941176470602636e-01 1.859582542694513674e-01 1.921252371916511159e-01 -7.305502846299623265e…
4.705133644463295184e-01 3.638806392306601634e-01 5.366991938905383286e-01 4.337434591995467104e-01 5.881770612360334161e-01 7.279027011738079533e-01 7.591571206335734345e-01 3.050487908358081590e-01 5.845000707113556793e-01 7.738650827322858250e-01 8.032810069297117161e-01 6.359779380568508778e-01 1.000000000000000000e+00 8.878517889973119859e-01 8.161504737660858488e-01 4.962522981190777838e-01…
4.220072551390572357e-01 1.777509068923822100e-01 2.539298669891102908e-02 2.188633615477635352e-01 2.043530834340999691e-01 7.339782345828296251e-01 7.581620314389361237e-01 5.163240628778723584e-01 6.493349455864575459e-01 6.033857315598555315e-01 6.686819830713435220e-01 4.461910519951637899e-01 1.000000000000000000e+00 3.059250302297468194e-01 7.823458282950427334e-01 8.343409915356714279e-02…
2.627957885958513429e-01 3.061607422078599927e-01 -9.767538830397148875e-02 3.170019806108626548e-01 4.525174606483888251e-01 4.362556030438858312e-01 6.666319191076828243e-01 6.124257270926715124e-01 1.489627853643284427e-01 7.750443031377053371e-01 1.652246429688314366e-01 3.874700302303769051e-01 4.931721046596482805e-01 1.000000000000000000e+00 6.801834671114366238e-01 5.094339622641512744e-0…
2.610254845109113431e-01 7.553792156264295399e-02 5.074011902945226027e-02 1.538989775675264626e-01 1.000000000000000000e+00 6.091866320769117049e-01 4.028689150007633835e-01 3.493056615290705547e-01 6.796123912711737880e-01 2.332519456737371100e-01 1.598504501754921814e-01 8.843277887990222408e-02 2.273004730657713912e-01 3.205402105905691412e-01 2.183732641538228270e-01 2.699526934228599351e-01…
2.587271298686727450e-01 1.770120103266363265e-01 2.018183859018975734e-01 8.946009653159713026e-02 4.265349646424962948e-01 8.219777752834217521e-01 5.359748568862947593e-01 6.950275002806157731e-01 9.474688517229766793e-01 7.519362442473910280e-01 6.352003591873387478e-01 5.782916152205634930e-01 8.511617465484347944e-01 5.899652037265691318e-01 6.468739476933443866e-01 5.797508137838144338e-01…
1.234526093991044626e-01 1.058433984272117989e-01 1.518230048538208865e-01 1.743236633179064410e-01 2.017157692741848862e-01 4.854197238213492360e-01 5.411822252323441607e-01 2.868269556383342134e-01 1.048651089287730709e-01 1.000000000000000000e+00 3.063927456071042776e-01 1.293223463897353320e-01 1.146480039131581308e-01 4.421116002558604652e-02 -6.659893893215942245e-03 -8.100989577454220658e-…
2.846404765281510540e-01 1.684867394695787057e-01 2.514536945114171917e-01 8.727840022691796262e-01 3.620763012338667486e-01 -6.197702453552673268e-02 -4.823429300808392273e-01 -9.332009644022137840e-02 -6.382073464756851666e-02 1.094880158842703455e-01 2.053609417103961221e-01 -3.366898312296114359e-01 1.684867394695787057e-01 -2.039427031626709352e-01 1.445185080130485800e-01 -8.778896610409864…
1.253322142957052354e-01 -9.232060428032134308e-03 8.714505525248308904e-02 -4.014547489159379923e-02 9.805567212197513483e-02 2.726255420338504210e-01 8.563435445516863753e-01 8.672541614211783934e-01 5.417540914813264719e-01 3.017205203524976342e-01 1.000000000000000000e+00 1.944327878024903478e-01 7.872429710449012630e-01 2.635333613092741278e-01 2.889914673380897803e-01 7.072317806686254649e-…
3.629821298617282310e-01 2.221233929004609309e-01 5.606048354491802721e-01 7.705991752243836201e-02 5.837308967413277205e-01 7.498180642031216925e-01 2.978086844020378376e-01 3.650844990701058723e-01 2.557613002344949482e-01 5.585024662408025753e-01 3.419584377779583684e-01 4.134389908627800758e-01 2.431470849842323756e-01 3.503679146114657139e-01 1.905878547748045271e-01 6.468019729926420824e-01…
5.945674044265596425e-01 3.479448117275073526e-01 8.038229376257540748e-01 5.758838746766314909e-01 9.476861167002017527e-01 6.767749353262428880e-01 1.000000000000000000e+00 8.467950560505889124e-01 7.533774073009491534e-01 -3.545559068697904381e-01 -1.135383730957177928e-01 -1.638401839609144456e-02 -2.536648462201789855e-01 -2.572578327105487853e-02 -3.638976717447538478e-01 -1.957459039954009…
4.291053492174728978e-01 3.461029354512178968e-01 5.465233979599782854e-01 3.865919177762200953e-01 1.962937008487110335e-01 2.489293778712135530e-01 8.724597056762433134e-01 2.651249708012150541e-01 4.311297983337234463e-01 4.088608580549717431e-01 1.011445923849572520e-01 2.064159464299623048e-01 1.922448026162114076e-01 -2.234680370629986423e-02 9.102234680370595299e-02 8.292455033870521630e-0…
-2.978479561950835297e-01 -1.521711447854322830e-01 -2.283203871132052920e-01 2.285750668534327346e-01 1.005984973895346531e-02 4.647905259136748957e-02 -1.621036546542720391e-01 -2.448745702279373770e-01 -1.654144912772194387e-01 -7.216350439322549715e-01 -3.077804660639232304e-01 -2.382528969820450482e-01 -2.635935311346056242e-02 -3.177129759327654290e-01 1.921558640010186947e-01 -5.4284986629…
6.762110217689744074e-01 1.076681702294560311e-01 2.810354971563060467e-01 1.000000000000000000e+00 4.289076289468528036e-01 5.257893704647969013e-01 7.399490096097268710e-01 7.807413218278086431e-01 2.784859776426753530e-01 7.348499705824673711e-01 6.303196705236311370e-01 6.405177485781521352e-01 4.212590704059626101e-01 4.238085899195914164e-01 5.742302412237689779e-01 9.005687389684252642e-01…
1.565196924525344147e-01 2.146555782206181762e-01 2.982896595010200436e-01 7.186568335163960597e-02 2.585124745018045900e-01 2.962498038600341888e-01 5.930487996234113934e-01 3.564255452691038051e-01 2.860505256551070796e-01 5.369527694963127651e-01 1.616193315549975806e-01 7.358386944923899220e-01 2.391338459124433546e-01 1.238820021967672602e-01 7.358386944923899220e-01 1.576965322454096374e-02…
6.101046698872790719e-01 5.708534621578092993e-01 5.080515297906607053e-01 2.133655394524997320e-02 9.084138486312404170e-01 8.639291465378422519e-01 5.708534621578092993e-01 5.839371980676332230e-01 6.101046698872790719e-01 5.499194847020938415e-01 7.367149758454170916e-02 2.908615136876002705e-01 6.074879227053139319e-01 4.216988727858295705e-01 9.983896940418758581e-02 1.000000000000000000e+00…
1.601101254206177826e-01 4.607525237075557056e-01 6.148669317834182246e-02 2.380544509024165312e-01 -9.281125726521864683e-02 5.530131538696846372e-01 3.955338023860499597e-01 6.436830835117763883e-01 3.716732945854998027e-01 1.000000000000000000e+00 5.100642398286930890e-01 3.637197919853167871e-01 6.802691954726207690e-01 7.725298256347508108e-01 4.734781278678487637e-01 7.645763230345665740e-0…
3.482224247948955131e-01 3.482224247948955131e-01 5.037602552415686441e-01 3.008204193254334635e-01 9.777803099361900285e-01 1.000000000000000000e+00 7.807657247037378401e-01 8.207611668185968989e-01 6.844804010938927430e-01 9.570419325432999447e-01 7.674339106654518572e-01 9.837055606198730207e-01 6.815177757520518576e-01 1.215815861440293078e-01 2.593436645396534068e-01 2.830446672743843761e-01…
2.818395386915352185e-01 1.171068555563471170e-01 -1.087064853705418804e-01 1.467217199402011951e-01 9.962981419520173798e-01 7.519755107852207354e-01 6.353669822737944006e-01 8.944970456325186392e-01 5.761372535060861333e-01 5.853918986260413515e-01 7.075532142094389521e-01 8.574784651527020962e-01 8.223108136968740878e-01 7.408699366412756504e-01 9.489570726845551751e-02 1.245105716523096095e-0…
2.285145648633983284e-01 1.979373982268866627e-01 3.578795006332551876e-01 2.520354622760997421e-01 6.307219106205893544e-01 7.906640130269578792e-01 4.895965261443826488e-01 8.400578975936313642e-01 1.000000000000000000e+00 9.176768590555458571e-01 8.071286412158490409e-01 7.506784874253653594e-01 7.459743079428257095e-01 5.460466799348646649e-01 6.189614619142395080e-01 8.588746155237914071e-01…
5.830388692579532850e-02 1.647928043687759136e-01 -1.922582717635717697e-01 -1.985223257308058320e-01 -4.336652746546828564e-03 1.236749116607836416e-02 1.445550915515535564e-02 2.858978477353031900e-01 -2.006103437198843709e-01 2.002891101831033027e-01 7.911982010921944086e-01 5.865724381625443407e-01 2.489559910054648870e-02 3.193061355605520402e-01 -6.071313845165492856e-02 6.65917121747510165…
2.681589255735875033e-01 3.391158365976491840e-02 -5.920537213206460841e-02 -3.592613318410722151e-02 4.456631225517626582e-01 4.078343592613317692e-01 4.747621712367096625e-01 5.155008393956347357e-01 7.439283715724677171e-01 4.118634583100220375e-02 4.573027420257418929e-01 5.475097929490760906e-01 4.121992165640737116e-01 5.940682708449919192e-01 3.088975937325126320e-01 7.104644655847788259e-…
1.000000000000000000e+00 8.648878796480276021e-01 7.666761282997448523e-01 4.896395117797333607e-01 6.366732898098211857e-01 5.316491626454726838e-01 4.368435992052230876e-01 5.066704513198980742e-01 4.033494181095658715e-01 4.362759012205508213e-01 4.078910019869428916e-01 3.278455861481693878e-01 3.040022707919389222e-01 3.846153846153847478e-01 3.528242974737439974e-01 3.482827135963669773e-01…
1.880799428979292032e-01 2.947894361170586008e-01 2.112776588151313306e-01 -1.320485367594573245e-01 -1.181299072091363811e-01 5.058886509635966977e-01 2.599928622412562840e-01 1.277658815132040326e-01 2.878301213418981708e-01 -4.389721627409027410e-02 1.973590292648103872e-01 5.128479657387571278e-01 -1.714846538187010938e-01 3.945396145610275407e-01 9.296930763740171577e-02 -1.55246252676659451…
1.519196160767850579e-01 5.710857828434303674e-01 1.714157168566277645e-01 2.786442711457712273e-01 -1.229754049190162485e-01 3.995200959808028474e-01 2.416016796640663433e-01 6.997600479904013682e-01 2.338032393521298213e-01 5.652369526094772612e-01 2.942411517696456591e-01 2.182063587282539463e-01 5.320935812837435108e-01 5.320935812837435108e-01 1.000000000000000000e+00 5.053989202159613059e-0…
5.896390573729805296e-02 4.338271850452418144e-01 -2.435119817042847024e-01 7.078651685393245740e-01 7.518146564581874580e-01 5.708461767922841101e-01 4.777766729641046983e-01 4.932882569354676283e-01 1.000000000000000000e+00 5.217261608829675268e-01 5.605051208113749350e-01 4.079745450929695982e-01 7.543999204534153069e-01 3.045639852838809003e-01 7.182062245202338602e-01 5.398230088495563628e-0…
1.481177209684437779e-01 1.644517469675739196e-01 9.906731745034111011e-03 1.028850335862371568e-01 4.082056734161311207e-01 4.320784806456288707e-01 5.049533658725170460e-01 2.787899289614849119e-01 5.300826366404097767e-01 5.175180012564634113e-01 6.180350843280341122e-01 4.923887304885706806e-01 7.085004590924464107e-01 4.484125066447590124e-01 5.501860532547236948e-01 6.607548446334509107e-01…
8.357810413885144452e-02 1.738317757009341935e-01 3.057409879839786959e-01 2.033377837116153997e-01 2.987983978638182325e-01 8.385847797062743192e-01 1.000000000000000000e+00 8.212283044058736881e-01 6.407209612817080790e-01 6.424566088117484863e-01 9.514018691588776999e-01 7.188251001335115298e-01 5.209612817089454007e-01 4.029372496662219083e-01 5.209612817089454007e-01 4.949265687583438433e-01…
4.728126222454036576e-01 2.541400443343333482e-01 1.812491850306428565e-01 1.693832311905070220e-01 3.134698135350111881e-01 -8.658234450384634517e-02 -8.149693571521689217e-02 2.914330421176164476e-01 8.152301473464602655e-01 7.186073803624981604e-01 3.066892684835048066e-01 3.490676750554185803e-01 1.000000000000000000e+00 8.135350110835833926e-01 3.287260399008995471e-01 2.134567740252964752e-…
4.713144517066087391e-01 5.619462599854740947e-01 4.259985475671733135e-01 3.618010167029780400e-01 8.235294117646919931e-02 1.465504720406673178e-01 -4.502541757442467783e-03 -2.612926652142349426e-01 2.220769789397236127e-01 3.013798111837335258e-01 -4.604212055192426212e-02 1.767610748002909626e-01 6.034858387799558743e-01 1.541031227305746376e-01 3.429193899782125299e-01 -1.706608569353668670…
3.066666666666670316e-01 1.265359477124178844e-01 3.661437908496733562e-01 3.763398692810457358e-01 3.117647058823532213e-01 4.375163398692811234e-01 6.499346405228765278e-01 9.084967320261462531e-02 4.341176470588241076e-01 5.173856209150333729e-01 1.809150326797392128e-01 9.558169934640522447e-01 4.969934640522873925e-01 1.000000000000000000e+00 9.847058823529414306e-01 4.171241830065364198e-01…
-6.960950764006754166e-02 1.511035653650258104e-01 4.617996604414255635e-01 1.646859083191847262e-01 2.852292020373509152e-01 4.227504244482166440e-01 4.244482173174869422e-01 3.005093378607814336e-01 4.940577249575556218e-01 3.938879456706284587e-01 1.000000000000000000e+00 6.129032258064515126e-01 4.601018675721564866e-01 8.539898132427837796e-01 3.123938879456699680e-01 4.210526315789475671e-0…
1.517232920397401930e-01 4.530847540782538263e-01 4.355451980865938655e-01 -1.400711394578684210e-01 1.485342818594377334e-01 2.872562247025639004e-01 4.626517846191588457e-01 3.079847908745251273e-01 4.530847540782538263e-01 3.287133570464863541e-01 2.473935974487914413e-01 3.653869741199563537e-01 5.120814424138351306e-01 3.016067705139213739e-01 1.070771495155152520e-01 3.191463265055801690e-0…
4.789133738601811241e-01 2.492401215805467585e-01 -2.224544072948323459e-01 3.307370820668691924e-01 1.000000000000000000e+00 3.406155015197571689e-01 5.455927051671725092e-01 5.505319148936174134e-01 5.628799392097260101e-01 8.295972644376896632e-01 6.246200607902724355e-01 2.418313069908812618e-01 2.936930091185416813e-01 2.220744680851053643e-01 8.130699088145891540e-02 1.652735562310037598e-0…
1.931409452112095582e-01 4.693433709744871396e-01 3.149309912170636938e-01 1.561689669594316654e-01 7.129234629861985750e-01 4.171476369719787636e-01 2.301129234629858411e-01 3.388540359682144509e-01 3.301547469677958424e-01 4.345462149728143708e-01 2.431618569636129490e-01 3.671267252195737352e-01 2.670849017147637339e-01 3.780008364700958023e-01 7.570054370556231205e-02 2.605604349644501938e-01…
4.448340638697561022e-01 1.485284909204762915e-01 9.480275516593637819e-02 2.348152786474635434e-01 3.178459611772075921e-01 6.402003757044459897e-01 4.399499060738889522e-01 5.050720100187847672e-01 4.008766437069504751e-01 5.734502191609262001e-01 3.634314339386348069e-01 5.701941139636818034e-01 4.513462742642448400e-01 5.197244834063862173e-01 6.712586098935501011e-02 3.259862241703191388e-01…
4.044406970207996554e-01 5.432827431141098451e-01 8.721191680719510009e-01 1.779089376053971661e-01 4.921304103428891796e-01 2.546374367622254997e-01 6.528948847667244149e-01 4.555930297920176564e-01 7.807757166947735250e-01 5.834738617200693200e-01 3.898257448004505132e-01 6.711635750421588442e-01 5.761663856098934167e-01 1.706014614952212349e-01 1.000000000000000000e+00 9.387296233839290127e-02…
-1.774148127288037793e-02 4.655026753027313724e-01 3.373697549985922861e-01 -2.140242185299948835e-02 1.982540129540985019e-01 4.728245564629696140e-01 -1.774148127288037793e-02 1.726274288932701240e-01 2.787947057167000087e-01 -9.096029287524637352e-02 1.000000000000000000e+00 2.751337651365808878e-01 -2.506336243311860223e-02 1.067304984511396465e-01 1.579836665727963885e-01 2.12897775274569517…
4.024825158630877808e-02 8.938909730906056256e-03 3.663563521837776005e-02 1.245426335047011973e-01 2.594136445741277996e-01 1.000000000000000000e+00 3.244407391968878729e-01 2.690472882219444584e-01 9.927747672641379362e-01 9.120930017136774648e-01 7.820388124681582065e-01 8.049187161317216122e-01 9.891621508962069598e-01 8.217775925154002792e-01 6.953360196378121083e-01 6.929276087258584571e-01…
4.953959484346272951e-02 1.405156537753222135e-01 1.285451197053405770e-01 3.876611418047862245e-02 2.853591160220995682e-01 1.836095764272560049e-01 2.051565377532233170e-01 -1.048802946593003216e-01 1.105893186003685386e-01 2.171270718232040930e-01 2.362799263351754442e-01 2.410681399631673938e-01 2.470534069981586700e-01 4.804788213627995130e-01 2.458563535911602316e-01 2.446593001841618209e-0…
1.930217893925599559e-01 4.863028095004555129e-01 1.165136971905001845e-01 2.349190779794023687e-01 5.154487493869543968e-01 2.604217753800880386e-01 4.097947172983957276e-01 1.675190919918729260e-01 3.442163525537728641e-01 1.912001681496533489e-01 4.334757934561761505e-01 8.918937854690653366e-02 3.059623064527436931e-01 2.094163805787153387e-01 7.886919358228826615e-01 2.178939255937843711e-02…
8.208440459020477364e-02 4.295478773437055864e-02 9.349720950649015316e-02 2.828118141343151717e-02 6.741079826926693608e-02 5.679438138834895788e-01 6.396814447858530928e-01 8.875023515394742102e-01 1.000000000000000000e+00 8.581551388975985351e-01 9.349720950649015316e-02 2.108860600739951852e-01 4.635981689345956003e-01 7.085972283187585638e-03 7.556280178089866406e-02 1.733868439204865886e-01…
1.499973070501422479e-01 1.934076587493941679e-01 -4.464910863359736193e-02 3.922550762104806132e-01 7.101308773630629068e-01 5.448914741207520063e-01 4.720741099800723761e-01 5.392901384176225221e-01 3.614477298432702268e-01 6.177088382614317474e-01 3.936554101362632618e-01 4.874777831636770142e-01 3.418430548823176984e-01 7.031292077341518842e-01 4.832767813863301787e-01 1.093876232024556250e-0…
7.008735126212295441e-02 5.935758993053226462e-02 -3.363367494325544826e-02 1.630786161359106534e-01 4.505124148841046366e-02 2.095742485728045446e-01 1.559254419148497495e-01 2.793176972281453119e-01 -1.038585872480852004e-02 -1.427195818144305073e-01 -6.403466538276327003e-02 -1.784854529197323625e-01 1.845381387990920330e-01 5.529266111837131126e-01 2.167274227938654485e-01 5.88692482289016272…
1.699741156169109757e-01 4.840379637618640318e-01 2.882579025805941386e-01 4.983135932229984522e-01 6.594242685700834050e-01 1.393834810573382488e-01 7.675111773472428345e-01 1.000000000000000000e+00 5.146285983214367032e-01 5.758098674405837114e-01 7.083692838654013224e-01 3.208879127774721951e-01 6.492273903835596993e-01 5.187073495960459191e-01 8.286924464663898426e-01 6.614636442073887901e-01…
3.826644182124794291e-01 3.458347386172005433e-01 3.195278246205737194e-01 1.511635750421580215e-01 3.703878583473864672e-01 3.458347386172005433e-01 4.598313659359190009e-01 6.404721753794276884e-01 7.965598650927490088e-01 4.896458684654302895e-01 4.984148397976387868e-01 2.949747048903877955e-01 9.328836424957896722e-02 1.000000000000000000e+00 6.685328836424967447e-01 1.564249578414833863e-01…
5.467367498904959211e-01 1.253613666228654555e-01 -4.546649145860655328e-02 4.643013578624804842e-03 3.736311870346037955e-01 1.936925098554529157e-01 3.713534822601836649e-01 3.462987297415688337e-01 3.508541392904074296e-01 1.000000000000000000e+00 5.877354358300483916e-01 3.804643013578625221e-01 2.506351292159447186e-01 7.380639509417441513e-01 3.257993867717925984e-01 7.676741130091992993e-0…
1.148488526674762839e-01 3.117160857753884518e-01 4.484711866366104527e-01 2.230506907115201998e-01 8.872897520374554148e-01 8.707589156696150523e-01 1.000000000000000000e+00 8.482168660771063351e-01 7.279926015837236974e-01 7.896075371365826046e-01 7.625570776255711225e-01 7.385122247268948170e-01 5.416449916189816083e-01 8.031327668920877905e-01 6.182879602335132896e-01 2.065198543436797540e-01…
1.515857820694250235e-01 9.531341047198886585e-02 5.433280612669607601e-01 1.992008657287936968e-01 5.844501789727792884e-01 5.411637392824450998e-01 6.991592441521687906e-01 7.878964455173559367e-01 5.736285690501961021e-01 6.234079746940820455e-01 8.831266128360948375e-01 1.000000000000000000e+00 6.883376342295856043e-01 7.511029717805719486e-01 3.333888287688338559e-01 5.779572130192290880e-01…
-7.780114148393031670e-02 -4.656052868729330940e-02 3.205166716731755461e-01 -2.703514568939734825e-02 2.424151396815859560e-01 8.125563232201866715e-01 5.821568038449982385e-01 1.408831480925200330e-01 2.853709822769611160e-01 5.235806548513074477e-01 7.266446380294393492e-01 -2.496245118654251693e-01 4.025232802643455288e-01 7.149294082307011688e-01 4.025232802643455288e-01 5.392009612496260207…
2.064314499547611342e-02 -1.760835595032481382e-01 2.024015132823421548e-01 -4.564520108561539308e-02 4.055432190147219562e-01 3.050415330208072207e-01 1.510815034131104406e-01 7.049099432519128072e-01 9.080516489842925809e-01 1.446665021794548978e-01 4.140965539929277739e-01 -2.212352989555137900e-02 1.000000000000000000e+00 -6.489020478657729629e-02 3.670532116127965816e-01 1.532198371576607154…
-5.631942826070152758e-02 3.375281597141293055e-01 5.273828944302029198e-01 2.224034801522563887e-01 3.233900411714443757e-01 9.676843004738586718e-01 7.030995106035886621e-01 8.646780082342879759e-01 6.303891866697736157e-01 3.213703099510601402e-01 1.000000000000000000e+00 9.474869882700225343e-01 1.416142313369060102e-01 2.526994484580120104e-01 -1.613454517206564243e-01 -4.218130971801506424e…
2.974377423352123628e-01 2.621017707958587795e-01 1.394651636886914126e-01 6.255746092656987167e-02 2.475516648678895704e-01 3.452452332413954994e-01 4.107207099172561771e-01 2.371587320621973694e-01 3.254986609105805506e-01 4.450173881760403072e-01 4.387816284926251420e-01 1.000000000000000000e+00 4.356637486509175594e-01 2.589838909541511969e-01 2.953591557740734563e-01 2.413159051844744052e-01…
2.569901315789470675e-01 1.140008223684207955e-01 1.781455592105268271e-01 7.791940789473725260e-02 2.569901315789470675e-01 4.053248355263157077e-01 -1.973684210526316374e-01 -1.027960526315780353e-02 1.778371710526371191e-02 4.293791118421057540e-01 3.518708881578953562e-01 1.955180921052636911e-01 6.188322368421025899e-02 3.799342105263158742e-01 3.304893092105269936e-01 1.140008223684207955e-…
4.874777831636770697e-01 1.640006463079660415e-01 4.832767813863307338e-01 6.051058329293907967e-01 8.739699466795936011e-01 1.000000000000000000e+00 8.865729520116341078e-01 7.815479075779607765e-01 2.963322022943927214e-01 4.097592502827602234e-01 1.808046534173528563e-01 2.396186783002105247e-01 4.160607529487804213e-01 3.551462271772503621e-01 4.139602520601065039e-01 2.081111649701077593e-01…
1.275764384096906845e-01 3.282211585425418576e-01 2.494871544397772312e-01 2.571065741916574998e-01 5.148969424636127279e-01 5.161668457555921297e-01 3.840969033896646234e-01 3.802871935137244752e-01 1.834521832568134503e-01 4.526716811565891230e-01 4.006056461854055617e-01 6.736348539611212161e-01 4.437823581127284256e-01 4.818794568721308513e-01 1.000000000000000000e+00 6.139493992380583576e-01…
1.840620592383636900e-01 8.196991067230832151e-01 3.399153737658676122e-01 9.724964739069149600e-01 8.899858956276446298e-01 2.726845322049834541e-01 -7.174424071462149888e-01 3.368594264221903556e-01 -3.323930418429736910e-01 6.488011283497659154e-02 4.040902679830744582e-01 3.674188998589577038e-01 -1.001410437235539658e-01 -2.162670427832638353e-01 5.049365303244032210e-01 3.761165961446940632…
1.000000000000000000e+00 3.882073965981115982e-01 -6.612248620548036825e-03 2.008755529207897350e-01 2.601577819326009178e-01 4.318482374937299140e-02 7.875416115645969550e-02 -8.723608007661068364e-02 1.332938118473258049e-01 -1.372611610196520192e-02 -6.612248620548036825e-03 -7.063705595330338483e-02 -5.640932099046906678e-02 -1.965433900314675700e-02 -1.595603994710196871e-01 -2.5582561904327…
1.432192648922693268e-01 2.706379383185469889e-01 1.256442754541612916e-01 9.269117025771073104e-02 -3.971271651880285171e-03 4.068441064638786964e-01 1.212505280946350877e-01 2.926066751161812141e-01 5.122940430925221333e-01 6.594845796366700652e-01 3.651035065483724806e-01 3.299535276721580201e-01 7.188001689902827618e-01 4.222222222222211663e-01 4.793409378960699074e-01 5.782002534854248088e-0…
3.530856113930270213e-01 4.935341299721731079e-01 1.530528728106060332e-01 3.913897528237023637e-01 3.530856113930270213e-01 7.191029628417109354e-01 2.111638566050100252e-02 4.892781142576525522e-01 9.489278114257662100e-01 3.190374856768690703e-01 2.254051399574393821e-01 8.510394499918160216e-01 3.658536585365854688e-01 2.764773285316763363e-01 -8.102799148796974160e-02 2.168931085284014348e-0…
3.020985846754503656e-01 4.194729136163980465e-01 3.562713518789608486e-02 3.243045387994136219e-01 1.000000000000000000e+00 2.640312347486575839e-01 3.401659346022455899e-01 1.752074182528069457e-01 3.084431429965840965e-01 4.226451927769648842e-01 3.052708638360172588e-01 1.022449975597858329e-01 4.638848218643245036e-01 2.132747681795997274e-01 5.305026842362119410e-01 7.049780380673487112e-01…
1.875000000000004441e-01 -1.569513715710725565e-01 8.416458852867765572e-02 2.422069825436403145e-01 -1.022443890274311457e-01 5.157418952618457730e-01 7.994077306733173849e-01 9.128740648379063405e-01 7.102556109725683964e-01 1.000000000000000000e+00 2.097880299251865532e-01 5.238466334164596505e-01 5.258728179551119819e-01 4.566708229426388876e-02 1.003740648379052858e-01 2.584164588528679585e-…
2.785293097467921308e-01 4.405133541449943874e-02 5.460746907156888152e-01 -4.312637299109638861e-02 4.378540871777073518e-01 4.859521331945877431e-01 -5.214475661926132322e-02 2.244190079778003166e-01 2.274251358538560142e-01 8.677303734535772861e-01 2.334373916059652443e-01 1.000000000000000000e+00 4.649092380622044107e-01 9.909816163718350168e-01 4.859521331945877431e-01 6.573014221297258652e-…
3.585526315789467899e-01 1.748294346978556124e-01 -7.699805068226114879e-02 8.138401559454164214e-02 6.420565302144243258e-01 1.000000000000000000e+00 1.051413255360628130e-01 2.270955165692007949e-01 1.938352826510716109e-01 1.574074074074080232e-01 1.748294346978556124e-01 2.033382066276807898e-01 4.653996101364523547e-02 1.479044834307988443e-01 5.074317738791427335e-01 1.700779727095516058e-0…
4.508723599632695755e-01 4.110805019895922285e-01 4.216916641159063062e-01 3.580246913580256707e-01 3.023160901948781509e-01 6.047342107948171508e-01 1.590654014896447088e-01 5.888174676053469225e-01 7.055402509947961143e-01 6.524844403632276135e-01 2.386491174369955170e-01 9.098051219263351141e-01 9.973472094684210365e-01 3.845525966738079782e-01 8.010407101316190381e-01 1.000000000000000000e+00…
4.088466308391899839e-01 6.023150062009101635e-01 2.728400165357650065e-02 4.609342703596623625e-02 5.593220338983059259e-01 4.034725093013651898e-01 3.873501446878868659e-01 5.109549400578747846e-01 1.000000000000000000e+00 7.232327408019847415e-01 5.217031831335263714e-01 5.055808185200499905e-01 6.614303431169907821e-01 2.986771393137669373e-01 4.706490285241839433e-01 4.625878462174458083e-01…
-1.256983240223467635e-01 3.826815642458108457e-01 3.936008125952323439e-02 8.227526663280917973e-02 5.510411376333165245e-01 7.160995429151865155e-01 2.935500253936008108e-01 9.966988318943642566e-01 7.194007110208222588e-01 9.878110716099496036e-02 5.972574911122405794e-01 2.209243270695790129e-01 4.355002539360087743e-01 1.000000000000000000e+00 8.547486033519563486e-01 -1.851193499238184825e-…
2.263106142938465792e-01 9.310148527661371576e-02 1.267401542203592246e-01 -5.123428039124485953e-03 1.334678880091079156e-01 5.788438648243032780e-01 1.000000000000000000e+00 9.461781296900073635e-01 7.793303317290281029e-01 8.022046266107744072e-01 9.946178129690004255e-01 8.075868136417739818e-01 9.946178129690004255e-01 6.622677638047919091e-01 8.856285255912641485e-01 9.982921906536242063e-0…
1.459574217137463714e-01 3.805508049772953205e-01 5.507460045998702203e-01 2.134221855281008828e-01 7.056083033555463624e-01 9.432682667924746633e-01 1.000000000000000000e+00 9.724007784395818366e-01 8.359379607241848031e-01 9.800672288730317705e-01 8.620038921979116253e-01 8.543374417644628016e-01 9.325352361856454886e-01 7.700064869965205228e-01 6.688093412749892552e-01 8.190717697705959255e-01…
1.245702730030336658e-01 1.810920121334681221e-01 1.902932254802825462e-01 1.298281092012124327e-01 1.784630940343787109e-01 6.372093023255809285e-01 5.333670374115264678e-01 7.199191102123329855e-02 3.112234580384227733e-01 5.083923154701709413e-01 4.203235591506576108e-01 3.992922143579377692e-01 7.712841253791696827e-01 5.675429726996963353e-01 1.000000000000000000e+00 5.859453993933267935e-01…
3.576470588235285963e-01 7.213071895424854052e-01 9.116339869281044894e-01 8.575163398692808858e-02 5.479738562091501786e-01 3.610457516339868889e-01 6.635294117647070333e-01 5.173856209150331509e-01 5.241830065359471824e-01 2.930718954248361374e-01 1.000000000000000000e+00 1.435294117647064882e-01 2.624836601307190542e-01 1.401307189542481957e-01 -2.640522875817041121e-02 3.816993464052205465e-0…
6.749655683864828060e-01 5.620298760461911458e-01 1.938764699650410289e-02 2.700497934103193165e-01 3.141222587138470801e-01 6.336476321644241017e-01 5.041847653353118686e-01 6.970018010382457163e-01 7.576014408305961068e-01 4.435851255429613671e-01 3.609492530988460124e-01 6.308931030829549869e-01 8.319737260303001758e-01 6.694565102235405796e-01 1.000000000000000000e+00 8.369530670621646781e-03…
1.681509334388811561e-01 1.132660465729931204e-01 1.475691008641734636e-01 1.973085295863845623e-01 6.381027772280495336e-01 8.645029355498380363e-01 5.917936539349559766e-01 7.427270928161486818e-01 3.671086483277256063e-01 5.111814763506820070e-01 1.000000000000000000e+00 6.329573190843725827e-01 5.454845306418624196e-01 6.844119005211418694e-01 4.665875057721478592e-01 5.094663236361238745e-01…
2.620842572062079823e-01 3.975609756097555625e-01 1.684035476718399593e-01 2.822616407982260767e-01 2.880266075388028257e-01 5.935698447893572594e-01 3.442350332594236173e-01 3.874722838137475978e-01 1.000000000000000000e+00 9.582039911308204427e-01 4.609756097560975818e-01 7.694013303769399181e-01 5.633037694013302010e-01 5.258314855875829696e-01 2.116407982261639120e-01 1.698447893569844103e-01…
1.496531219028750248e-01 -3.072348860257502479e-02 1.084241823587702019e-01 -4.103072348860313523e-02 3.197224975223008081e-01 -3.450941526263638925e-01 -3.038652130822590558e-01 4.073339940535168902e-01 3.557978196233877455e-01 3.970267591674925822e-01 5.670961347869183378e-01 -2.729435084241823017e-01 6.719524281466918159e-02 2.939544103072342929e-01 -2.041625371655072033e-02 2.8364717542121004…
3.043373927650118715e-01 4.041634171216040294e-01 2.825004499370080135e-01 2.310276561281424113e-01 6.038154658347831827e-01 7.535545023696689215e-01 7.613534105225266968e-01 6.662067310576507140e-01 6.942828004079429904e-01 -1.386405903173542342e-01 6.084948107264969153e-01 2.403863459115722911e-01 7.192393064970910022e-01 9.110924470574123246e-01 1.000000000000000000e+00 4.415981762553235490e-0…
2.135152103190458839e-01 1.734490040522799759e-01 2.505564750870397858e-02 8.589692369156981533e-02 1.808686718794593751e-01 1.000000000000000000e+00 -2.212773243536326762e-01 8.738656469379599834e-01 -1.655156669140336314e-03 9.183265795331312098e-02 2.120312767536097764e-01 8.263797728440157586e-01 -4.623023800011439449e-03 6.957936190856686132e-01 -9.959477198789989938e-02 -1.20426916271897457…
-1.968208411524456913e-01 7.009603709018723261e-02 3.628435809692012182e-01 2.738712882216583488e-01 8.105751186665188790e-01 8.851970416160718225e-01 6.670714206866106277e-01 -1.508996577988748478e-01 5.981896456562533215e-01 1.561982558781312702e-01 6.871619384037962464e-01 4.374655039187541616e-01 6.096699414946465945e-01 1.000000000000000000e+00 7.244728998785726626e-01 2.997019538580415476e-…
-4.398658361284130819e-02 1.830378533780499181e-02 4.020124580737903797e-01 8.557738380450417848e-02 1.000000000000000000e+00 4.568279827503591850e-01 6.461907043603263290e-01 7.010062290368951343e-01 8.806899856253061487e-02 -2.333493052228085007e-01 -6.641111643507374707e-02 3.496885481552461372e-01 5.938667944417821420e-01 7.311931001437381450e-02 5.440344992812643499e-01 3.422137038811686738e…
1.657433056325014753e-01 7.569252077562340641e-01 4.238227146814420587e-01 6.398891966758994965e-01 8.439519852262229449e-01 6.638965835641744695e-01 5.048476454293640003e-01 4.148199445983379863e-01 1.000000000000000000e+00 3.968144044321335051e-01 6.218836565096950153e-01 9.729916897506950546e-01 2.770083102493252000e-02 -1.433518005540155016e-01 -3.324099722991680217e-01 1.537396121883675415e-…
4.916964473407605118e-01 5.764137061173014720e-01 1.992852638217360306e-01 4.343073365566539334e-01 6.720622240908137313e-01 4.834980029430310244e-01 5.818793357157870938e-01 9.180155560227029055e-01 5.709480765188137408e-01 8.988858524280000095e-01 3.222619297876806455e-01 5.654824469203281190e-01 7.103216312802194121e-01 7.677107420643259905e-01 6.857262980870288960e-01 6.146731133067051545e-01…
6.779466223981612805e-01 -1.155663389094614552e-01 5.617417954284261716e-01 1.367641425105345920e-01 5.351806921210569001e-01 1.000000000000000000e+00 3.924147618439524088e-01 7.974715872813182838e-01 2.928106244413236636e-01 6.779466223981612805e-01 5.252202783807939923e-01 6.314646916102663043e-01 1.059890180053657538e-02 6.879070361384241883e-01 7.443493806665821833e-01 5.318605542076375592e-0…
4.215051857104875621e-01 5.275241556599586934e-01 4.791241911178091284e-01 3.016576544632576518e-01 2.532576899211063104e-01 8.801524687527699786e-01 1.000000000000000000e+00 7.418668557751978421e-01 5.667050793369381445e-01 6.888573708004614993e-01 9.101143515645774285e-01 2.140767662441269148e-01 5.136955943622016907e-01 7.326478149100259518e-01 1.841148834323194372e-01 3.385338179239436585e-01…
1.130566037735852014e-01 2.307924528301897871e-01 6.114716981132086726e-01 5.026415094339666684e-02 7.723773584905662126e-01 5.486792452830201450e-01 1.000000000000000000e+00 1.483773584905657139e-01 -7.532075471698040925e-02 -3.382641509433976235e-01 8.783396226415106645e-01 -3.775094339622658279e-01 5.526037735849048671e-01 -5.501886792452835850e-01 -1.145660377358485998e-01 1.28754716981133055…
1.319812792511707855e-01 4.591783671346844620e-01 7.755590223608934686e-01 4.105044201768071055e-01 1.000000000000000000e+00 9.215808632345295903e-01 5.916796671866866308e-01 8.674986999479977756e-01 2.888195527821116326e-01 5.051482059282366155e-01 8.215288611544455666e-01 7.214768590743636523e-01 6.295371814872593452e-01 1.346853874154959607e-01 7.566302652106091653e-01 6.592823712948523429e-01…
4.032496307237827260e-01 1.078286558345635943e-01 1.698670605613002427e-01 2.762186115214186888e-01 3.441654357459388858e-01 2.215657311669071497e-02 3.589364844903987772e-01 7.784342688330889715e-01 1.000000000000000000e+00 7.784342688330889715e-01 5.745937961595284360e-01 4.652880354505171678e-01 5.302806499261445428e-01 7.813884785819796841e-01 5.716395864106356139e-01 6.809453471196469376e-01…
5.304110123987113568e-01 3.628819681733861380e-01 4.187249829151624136e-01 1.522015034657817623e-01 8.197793615151813817e-01 1.000000000000000000e+00 6.547886361417555312e-01 5.913306648442846480e-01 4.085717075075665505e-01 3.248071853949039411e-01 8.781606951088551938e-01 3.425754173581962436e-01 6.776335058088448493e-01 7.436297959582152117e-01 9.263887532949333092e-01 4.238016206189594293e-01…
5.826833955012987731e-01 -6.386345653893955865e-02 3.887193398892285767e-01 5.297841076070983757e-01 9.676726573979872459e-01 2.300214762066231100e-01 5.386006555894651271e-01 4.487396857691965807e-02 1.918164349496999099e-01 4.857013676952625647e-01 2.829207641008256724e-01 2.006329829320666336e-01 -1.138238951056858017e-01 6.914208206171580384e-01 3.093704080479258711e-01 4.193511924946335956e-…
2.915207794184801471e-01 5.606637235500083749e-01 3.291216319074447005e-01 5.111889176434767368e-01 1.000000000000000000e+00 9.287562794945957156e-01 5.626427157862685657e-01 6.299284518191510251e-01 7.823108540112650999e-01 7.704369005936979597e-01 8.040797686101391895e-01 7.526259704673472495e-01 5.329578322423507153e-01 6.101385294565386808e-01 5.527477546049631707e-01 5.725376769675755151e-01…
3.802065404475039601e-01 5.748709122203090605e-01 1.363166953528403280e-01 2.347676419965573080e-01 4.697074010327024207e-01 4.115318416523237599e-01 -6.953528399311541264e-02 2.056798623063679776e-01 1.000000000000000000e+00 5.547332185886398870e-01 9.485370051635110267e-01 5.838209982788292729e-01 3.265060240963862381e-01 1.654044750430296584e-01 1.542168674698790320e-01 2.996557659208257118e-0…
8.391885205343879717e-01 3.374567046016812566e-01 7.877288471053925933e-01 5.368629391390391525e-01 1.026719445818903426e-01 5.336467095497285928e-01 2.120237506185046195e-01 2.441860465116270362e-01 2.763483424047494252e-01 -3.797624938149433693e-01 5.561603166749145011e-01 4.468085106382979066e-01 -6.457199406234520600e-02 -1.739238000989618560e-01 2.281048985650670213e-01 5.561603166749145011e…
7.653129607291346559e-02 1.706205602466149551e-01 1.253183219407578153e-01 -1.058839297681357476e-02 2.159227985524720950e-01 3.309207880981098193e-01 3.622838761560103205e-01 -1.081624447125048710e-01 3.727382388419797632e-01 7.490952955367908839e-01 4.563731403297144329e-01 9.965152124380102228e-01 1.000000000000000000e+00 2.774427020506652769e-02 1.706205602466149551e-01 -1.743734083902956644e…
-3.282519194391803063e-02 5.396684099254404204e-02 2.796261266273497026e-01 -9.647268276399306730e-02 9.652831868254130310e-01 3.606320240347171691e-01 1.000000000000000000e+00 3.490597529765215312e-01 2.159786358072768309e-01 5.284299543785466735e-01 2.101925002781800667e-01 2.940914654500948466e-01 2.998776009791915831e-01 7.106932235451214330e-01 2.246578391009230180e-01 2.998776009791915831e-…
2.922490470139866084e-02 2.452350698856410049e-01 -9.783989834815731701e-02 -4.612452350698853509e-01 4.447268106734500459e-02 -1.664548919949177253e-01 4.561626429479037625e-01 5.209656925031817126e-02 7.153748411689954123e-01 5.273189326556539935e-01 7.433290978398982007e-01 1.000000000000000000e+00 8.729351969504439701e-01 6.747141041931378203e-01 6.353240152477270843e-03 5.908513341804328967e…
4.472072072072073579e-01 2.098498498498491960e-01 2.004804804804800056e-01 1.286486486486480008e-01 1.000000000000000000e+00 6.923723723723717027e-01 7.048648648648647708e-01 6.720720720720714247e-01 7.189189189189185702e-01 8.797597597597589525e-01 7.439039039039033741e-01 6.158558558558551166e-01 5.409009009009003721e-01 5.690090090090090813e-01 3.472672672672666438e-01 -1.657657657657674727e-0…
1.000000000000000000e+00 4.852990310725013856e-01 6.351486802539250132e-01 6.612094888072170829e-01 5.048446374874708820e-01 7.871700634814566833e-01 5.135315736718999435e-01 5.048446374874708820e-01 6.850985633143995557e-01 4.592382225192108702e-01 6.655529568994316136e-01 4.700968927497496397e-01 6.742398930838623405e-01 5.374206481790839707e-01 4.614099565653189683e-01 6.047444036084199670e-01…
3.791273584905663352e-01 3.810436320754724271e-01 -1.708431603773588603e-01 2.200766509433970952e-01 9.156839622641516074e-01 6.148290094339624590e-01 7.374705188679242518e-01 6.627358490566035432e-01 5.343455188679248069e-01 1.000000000000000000e+00 8.256191037735848282e-01 8.313679245283016606e-01 9.271816037735852722e-01 9.195165094339623479e-01 7.183077830188689950e-01 8.543632075471706555e-0…
1.641155198890374978e-01 1.550998167137264960e-01 1.306286223807400781e-01 1.344924951701589322e-01 1.000000000000000000e+00 8.789319859315400940e-01 1.486600287313620539e-01 1.087333432406992206e-01 6.509634913558235425e-01 1.782830534502406195e-01 -5.612522910784138730e-02 7.346807351265670638e-01 1.293406647842667845e-01 2.027542477832270651e-01 1.950265022043893293e-01 1.125972160301180885e-0…
1.554392849356877049e-01 3.782428602572528858e-02 1.370176586003923058e-01 2.503815129714405119e-01 3.991715718334420404e-01 2.390451275343361826e-01 6.117287987791583115e-01 9.107259646827988719e-01 9.050577719642461938e-01 1.000000000000000000e+00 9.348157837366468659e-01 6.995857859167210480e-01 7.505995203836929308e-01 6.386527141922822004e-01 7.789404839764553223e-01 6.400697623719205920e-01…
4.722899505766055550e-01 4.277429983525528612e-01 1.947281713344313214e-01 8.164744645798947820e-02 5.236902800658974622e-01 5.459637561779238091e-01 4.311696869851731062e-01 3.129489291598022138e-01 5.391103789126846513e-01 7.479406919275156940e-02 3.831960461285001673e-01 1.000000000000000000e+00 4.945634266886319019e-01 2.307084019769360117e-01 2.701153212520596147e-01 3.352224052718285607e-01…
1.263835554551613893e-01 1.968601761915514670e-01 1.542805511633157378e-01 8.086740456290980594e-02 2.467811158798284554e-01 1.763044951434383778e-01 2.203523831036814928e-01 3.143212107522027066e-01 3.113846848881857698e-01 3.892026202846171068e-01 5.985995030494344928e-03 5.590693471877132559e-02 7.812288231307885633e-01 7.621414050146828600e-01 1.000000000000000000e+00 9.456742715156987167e-01…
-1.220779220779228819e-01 1.480519480519474629e-01 3.376623376623397177e-02 -1.038961038961043887e-01 8.545454545454559403e-01 6.883116883116882079e-01 2.129870129870137796e-01 6.103896103896117031e-01 1.558441558441551189e-01 7.298701298701296691e-01 5.480519480519485676e-01 7.714285714285711304e-01 4.987012987012994225e-01 1.000000000000000000e+00 3.116883116883119587e-01 4.987012987012994225e-…
9.738068253368582505e-01 1.000000000000000000e+00 6.234731142173524088e-01 7.740838685304114453e-01 5.187004155647901849e-01 3.615413675859469045e-01 4.041052764135504849e-01 1.814632917768528308e-01 3.484447802543760297e-01 4.237501574109055480e-01 1.519959702808201529e-01 4.630399194056157852e-01 8.526633925198318087e-01 2.076564664399946081e-01 5.219745623976811411e-01 7.996473995718396399e-02…
4.819734345351033289e-01 3.987191650853896263e-01 5.652277039848193629e-01 -1.316413662239098725e-01 7.194022770398484923e-01 -1.138519924098779605e-02 2.044592030360530555e-01 1.982922201138528073e-01 -1.755218216318805285e-02 -9.155597722960251428e-02 9.198292220113852835e-01 3.462998102466794959e-01 3.185483870967748543e-01 4.388045540796969846e-01 -2.988614800759084242e-02 2.44544592030360413…
-1.138353765323993488e-01 4.535901926444831367e-01 7.092819614711044496e-01 5.376532399299482901e-01 2.014010507880903411e-01 3.029772329246926410e-01 4.185639229422062346e-01 8.949211908931692383e-01 9.369527145359031195e-01 5.236427320490369963e-01 7.793345008756582537e-01 6.847635726795102684e-01 3.274956217162867667e-01 4.886164623467600387e-01 1.000000000000000000e+00 8.248686514886179877e-0…
-1.406120760959442967e-02 -5.707196029776647611e-02 3.995037220843675185e-01 5.210918114143987118e-02 2.406947890818854074e-01 7.692307692307712164e-02 3.391232423490506825e-02 3.945409429280400948e-01 2.373862696443341802e-01 1.000000000000000000e+00 3.581472291149717102e-01 3.134822167080233979e-01 6.608767576509511077e-01 4.590570719602981575e-01 2.903225806451611435e-01 1.712158808932998932e-…
1.996742671009765491e-01 -5.439739413680682451e-02 5.469055374592834973e-01 3.394136807817588197e-01 3.351791530944614461e-01 2.462540716612383607e-01 -3.804560260586331566e-01 6.654723127035819807e-01 5.257328990227997378e-01 2.123778501628655613e-01 3.902280130293148686e-01 5.172638436482080992e-01 3.690553745928342178e-01 2.631921824104247465e-01 2.589576547231273729e-01 2.801302931596080237e-…
9.433962264151034283e-02 3.144654088050313212e-01 1.603773584905656968e-01 9.496855345911950907e-01 7.264150943396231463e-01 2.264150943396233684e-01 -3.396226415094341644e-01 1.572327044025146614e-01 2.012578616352197758e-01 -1.823899371069175324e-01 4.779874213836476371e-01 -1.949685534591193148e-01 -2.515723270440322831e-02 2.641509433962264120e-01 -2.138364779874208643e-01 9.05660377358490031…
1.000000000000000000e+00 4.143201930812560052e-01 5.502815768302503630e-01 4.289621882542233311e-01 8.995977473853582485e-01 4.226870474658083188e-01 5.356395816572815383e-01 3.892196299275944016e-01 9.637972646822159928e-02 1.152051488334681767e-01 1.256637168141593319e-01 -9.605792437650793880e-02 4.199517296862382426e-02 7.755430410297657617e-02 1.340305711987131998e-01 1.898632341110263744e-0…
-1.094480823199255048e-01 3.376987839101967537e-01 2.525724976613641370e-02 4.209541627689381005e-02 9.925163704396628983e-01 2.516370439663238034e-01 2.291861552853139139e-01 2.385406922357342363e-01 5.565949485500469862e-01 4.218896164639850954e-01 8.914873713751171325e-01 3.395696913002799744e-01 6.080449017773581488e-02 1.000000000000000000e+00 4.031805425631430628e-01 7.511693171188027485e-0…
2.274753124180726727e-01 9.341955780826725897e-02 3.410818841212963637e-01 -4.290832823560315756e-02 6.728130734947123104e-01 4.387835357860699892e-01 6.296425762474872068e-01 5.251245302805201964e-01 4.933146902036185111e-01 8.454950624836145012e-01 9.068426112033564079e-01 6.364589705496805916e-01 5.932884733024554880e-01 3.978851699729098468e-01 1.000000000000000000e+00 7.296163593463258490e-0…
7.291112293773251152e-02 1.836083022884510141e-01 3.748125211669643964e-01 3.609753737481251612e-01 7.458996564903962456e-01 1.000000000000000000e+00 8.691760607673327810e-01 6.729401519183318969e-01 6.779718418888184273e-01 6.125598722724848733e-01 6.603609269921139058e-01 6.993565242633892343e-01 6.804876868740625806e-01 6.553292370216264873e-01 8.226329285403257696e-01 9.308142629058001605e-01…
9.860303864586467126e-02 5.098399102689318407e-04 6.148669317834286330e-02 1.251147139798099439e-01 -2.335066789028318254e-02 4.591618231875180256e-01 8.303252778627498998e-01 2.788824309166913484e-01 2.046497399816457619e-01 7.613949219944925462e-01 8.568369531966951724e-01 3.637197919853154549e-01 7.242785765269706966e-01 9.628836545324762630e-01 1.000000000000000000e+00 2.258590802488008031e-0…
9.051568698160848692e-02 1.148833135850804189e-02 1.829375096594718086e-01 1.333779815568491844e-01 2.472309515223328202e-01 1.025707073308947531e-01 1.000000000000000000e+00 2.204420174128071397e-01 8.553397558085619190e-01 6.490649631652150031e-01 1.641852557828036296e-01 2.217814641182837276e-01 1.440935552006588627e-01 1.173046210911341675e-01 3.034877131523363580e-01 1.990108701251868117e-01…
3.847399676084217734e-01 6.327154939715666782e-01 7.637214324275685140e-01 3.239157818967068336e-01 2.981824725571344259e-01 8.058304840741413733e-01 1.000000000000000000e+00 6.724851538599960765e-01 3.870793593665652343e-01 5.063883390318516531e-01 1.391038330034185255e-01 4.338671945294231280e-01 5.484973906784245123e-01 4.923519884829946069e-01 7.594025553356185954e-02 6.982184631995684843e-01…
5.822070873683085068e-01 4.853676705331489982e-01 8.339895711397247169e-01 3.221240821538788324e-01 4.604661062041082720e-01 5.097371501543034034e-02 8.865595402788112311e-01 4.189634989890384520e-01 8.970948174949500142e-02 6.154091731403626975e-01 9.529637118229218329e-01 2.778546344578058380e-01 1.000000000000000000e+00 3.387251250399059832e-01 8.561242949877622133e-01 1.173778865595408866e-01…
6.803076693301517153e-02 5.320737808976176986e-01 7.968038234635227424e-02 1.359868568441491843e-01 1.282204465685906347e-01 5.728474348442988973e-01 4.194608319020238230e-01 4.602344858487036339e-01 9.805839743111043338e-01 7.786573071465909823e-01 5.650810245687404310e-01 5.126577552087220324e-01 2.078261518930617779e-01 2.725711298633389998e-02 1.000000000000000000e+00 -1.047718616981555828e-0…
3.770297029702979752e-01 1.530693069306925391e-01 2.946534653465339715e-01 -7.089108910891099569e-02 -2.304950495049507553e-01 6.344554455445550190e-01 8.378217821782171226e-01 8.506930693069310045e-01 4.388118811881185910e-01 9.386138613861318147e-02 4.516831683168324729e-01 1.000000000000000000e+00 7.142574257425740036e-01 -2.562376237623766317e-01 -9.663366336633688602e-02 -5.54455445544558348…
9.890156316011804449e-01 1.000000000000000000e+00 -2.467258132657351444e-01 8.352344740177432003e-01 1.926489226869455007e-01 4.892268694550044317e-01 -6.548373468525717223e-02 -1.313899450781582656e-01 -9.716941275876632700e-01 3.903675538656528055e-01 3.903675538656528055e-01 -1.863117870722438563e-01 6.375158428390359511e-01 -1.094212082805232078e-01 4.837346852555987065e-01 3.9036755386565280…
5.660213182510301366e-02 1.052425494887969243e-01 1.821622797476613320e-01 2.794431150750491533e-01 1.000000000000000000e+00 5.384816184468128597e-01 4.626930606917555311e-01 3.507069828148789425e-01 2.081792473352184758e-01 -2.484228844898806951e-02 8.601261692408060378e-02 2.070480748314114106e-01 1.470959321296499700e-01 4.604307156841421778e-01 6.685664563845986619e-01 -9.497498368501161581e-…
6.154744298279760661e-01 4.151163695804467868e-01 4.596403829687860654e-01 3.989258192574149375e-01 6.296411613606298641e-01 9.898809060481053024e-01 6.559508056355578542e-01 8.745232349964970897e-01 1.000000000000000000e+00 6.134506110375964605e-01 4.758309332918193579e-01 2.410679536078469409e-01 3.766638125632445488e-01 5.810695103915314297e-01 4.110687319996891853e-01 6.519031680547987539e-01…
5.233421931438698715e-01 2.274245212294686846e-01 3.408300960948686398e-01 3.213385129148776942e-01 8.653308798473394736e-01 4.382880119948208697e-01 1.000000000000000000e+00 4.223403530293731167e-01 5.020786478566079403e-01 4.418319362093641178e-01 2.274245212294686846e-01 4.010768077421111855e-01 2.203366728003822717e-01 3.656375655966738192e-01 3.124787023785189910e-01 9.984324950589455738e-02…
1.666805775811698587e-01 3.359485852599947142e-01 4.401135130623496927e-01 3.836908438360747131e-01 3.988815624739166510e-01 4.097320757866626528e-01 1.000000000000000000e+00 8.437526082964691421e-01 9.956597946749025096e-01 8.719639429096066596e-01 3.793506385109756684e-01 3.945413571488191606e-01 5.963609047658788853e-01 5.421083382021535391e-01 -5.683999666138036394e-02 -8.939153659961529552e-…
1.735846234387846965e-01 2.124747588063714832e-01 7.830379178819897590e-02 2.766434821628895313e-01 6.130431530925134487e-01 9.824994390845849246e-01 8.347169246877569337e-01 7.977712960885499083e-01 8.872186074339992734e-01 9.513873307905158505e-01 9.649988781691712925e-01 1.000000000000000000e+00 -3.365492483734106033e-03 -1.114351955725031117e-02 1.607957520005928037e-02 -1.200358985864929950e…
-1.149549549549539473e-01 -3.585585585585571722e-01 1.989189189189181084e-01 7.610810810810791915e-01 6.580180180180170701e-01 8.313513513513514086e-01 -1.657657657657758341e-02 2.317117117117113989e-01 1.567567567567568210e-01 1.000000000000000000e+00 6.018018018018019832e-01 -1.149549549549539473e-01 2.738738738738726863e-01 2.082882882882896025e-01 -3.679279279279269455e-01 -1.4774774774774721…
1.000000000000000000e+00 4.884108721027194400e-01 4.277138569284645864e-01 2.889778222444561728e-01 6.228114057028515393e-01 9.523094880773739224e-01 7.311989327997356902e-01 -4.307153576788402272e-01 2.196098049024519938e-01 3.973653493413371596e-01 7.170251792563114845e-03 -1.500750375186208404e-03 2.884775721193802780e-02 7.962314490578636939e-01 3.318325829581428993e-02 4.710688677672175695e-…
-9.698726157579047602e-02 8.175507178000981923e-02 2.955449214800834890e-01 1.746309900923362635e-01 2.114308822538250587e-01 4.392397384916090775e-01 7.336388757835142771e-01 8.528004313540473724e-01 1.000000000000000000e+00 4.515063692121053518e-01 1.010312057693599774e-01 -1.112084653231792432e-02 -5.142549032823366673e-02 -6.894924850037099928e-02 -2.301678236840339620e-01 1.34326346296420512…
1.000000000000000000e+00 4.840446749102505497e-01 3.414439569206215719e-01 5.177502991623447182e-01 -4.746709214200160037e-02 2.455125648185086662e-01 2.973673713601922564e-01 2.610690067810133574e-01 1.781013163143203570e-01 4.114479457518946393e-01 -8.117271639409574802e-02 2.818109293976856500e-01 1.806940566414032001e-01 3.466294375747910883e-01 2.351416035101715762e-01 2.481053051455915093e-…
6.556896753779428710e-01 3.906011953591928543e-01 9.726942458690360574e-03 3.540372670807451772e-01 3.814602132895809072e-01 4.180241415680285844e-01 5.368569084729857277e-01 5.977967889370666699e-01 5.795148247978428868e-01 6.922536036563928796e-01 5.764678307746381458e-01 5.246689323801713156e-01 2.412984882221952121e-01 2.778624165006451374e-01 2.412984882221952121e-01 2.016875659205428217e-01…
5.609962009286627582e-01 4.600253271422547474e-01 4.644153651329674948e-01 5.390460109750957463e-01 1.000000000000000000e+00 4.556352891515403902e-01 7.673279864921915827e-01 2.141831996623046463e-01 1.197973828619665754e-01 1.000422119037567281e-01 2.975939214858583926e-01 6.553820177289991777e-01 6.092866188265095850e-01 5.456310679611656722e-01 2.888138455044328978e-01 -2.028704094554656667e-0…
2.279475982532751521e-01 1.669960928522181698e-01 2.602160422891293123e-01 3.331188232590210907e-01 1.598253275109174643e-01 1.000000000000000000e+00 6.880717076534136334e-01 3.976557113307284119e-01 7.789014019765572172e-01 6.725350494139284985e-01 -1.705355090783737537e-02 -1.688347506320388158e-01 1.251666283612967445e-01 2.597104113996780844e-02 5.465410250517156038e-02 -1.377614341530684627e…
5.500755354127742636e-02 8.636807962321171317e-01 5.402114991557815937e-01 2.952990313694123237e-01 2.883675464320624160e-01 1.000000000000000000e+00 8.590598062738826757e-01 8.151604016706660572e-01 8.752332711276997745e-01 1.104594330400784363e-01 1.959477472673946119e-01 1.312538878521281871e-01 1.497378476850624307e-01 -1.529369945792233842e-01 4.038922953878971711e-01 -1.667999644539231996e-…
9.073083778966138935e-01 1.194295900178241054e-01 5.407551450332211962e-01 9.494409333981536081e-01 8.820288445956906420e-01 5.828877005347609108e-01 6.545130448873756057e-01 1.000000000000000000e+00 1.910549343704419090e-01 2.374007454221365165e-01 -5.752714308864141646e-02 3.806514341273690150e-01 6.713660670879920689e-01 -2.513368983957234293e-01 8.736023334953807451e-01 -4.910063198833160975e…
7.678300455235273492e-02 3.569044006069803099e-01 7.159332321699541923e-01 6.094081942336863067e-01 1.000000000000000000e+00 7.317147192716241255e-01 9.605462822458268324e-01 4.160849772382386180e-01 4.831562974203333360e-01 3.569044006069803099e-01 6.567526555386958842e-01 1.280728376327775753e-01 3.569044006069803099e-01 8.382397572078890136e-01 7.119878603945359874e-01 5.699544764795131391e-01…
1.786323813858134782e-02 3.196040505176926394e-01 1.184435089316191736e-01 3.136875640004559984e-01 3.373535100694046718e-01 3.077710774832171925e-01 4.734326999658665658e-01 7.160086471726029300e-01 7.574240527932658562e-01 7.426328365001709786e-01 1.000000000000000000e+00 7.574240527932658562e-01 6.657185117760839876e-01 5.927864375924424278e-02 -1.004664922061663385e-01 4.152918420753219653e-0…
8.769264641127261228e-01 6.737120211360654309e-01 1.000000000000000000e+00 4.304271246147060581e-01 2.243505063848535153e-01 1.541171290180576650e-02 8.511668868339933303e-01 7.881990312637604523e-01 6.406869220607626370e-02 -1.761338617348327503e-03 3.674592690444732357e-01 2.615587846763534619e-01 1.070013210039632151e-01 -1.420079260237796792e-01 2.901805372082780776e-01 3.588727432848978771e-…
4.838501985191547838e-01 -2.671960510784432072e-02 2.913402725614335775e-01 1.180384161390724820e-03 4.303036806524226238e-02 9.748900096576891272e-01 1.000000000000000000e+00 6.814035840755525153e-02 5.089601888614656566e-01 8.270200665307435584e-01 5.870801588153226058e-01 2.383302929498875844e-01 4.894301963730009475e-01 3.387702543191333793e-01 5.117501877883897654e-01 8.856100439961377413e-0…
-7.736432938334894538e-02 2.071854479583364883e-01 3.367046569552422652e-01 -4.792814552041646525e-02 -3.811608423277278862e-02 1.973733866706913753e-01 3.151181221224241824e-01 1.895237376405770058e-01 4.721111027247331116e-01 1.000000000000000000e+00 2.896067627745488871e-01 -4.204090874782996645e-02 5.215487961355540908e-02 -6.951468035323457584e-02 -9.306362744358055716e-02 -4.400332100535928…
5.384090133151243629e-01 3.697507681802669754e-01 -6.964834414476041291e-02 4.984636394673954696e-01 2.277227722772288132e-01 -3.414134516899924171e-02 2.232843974052578506e-01 -1.184704677364279424e-01 -4.957323318538749413e-01 -3.892113349265946542e-01 -6.421987026288841216e-01 4.096961420279958133e-01 -3.072721065209026159e-03 9.457152611812930099e-02 2.676681461249576510e-01 -2.51621713895527…
6.680083275503115869e-01 -3.712699514226229236e-01 -9.340735600277641493e-02 -1.006245662734207846e-01 6.824427480916028799e-01 6.716169326856350485e-01 9.350451075641927901e-01 1.483691880638456362e-01 7.329632199861214614e-01 2.061068702290085042e-01 1.000000000000000000e+00 9.819569743233877990e-01 1.014573213046506273e-01 4.011103400416422826e-02 3.650242886884071808e-02 9.784871616932711014e…
1.000000000000000000e+00 4.787631668365621707e-01 1.577755125155732019e-01 5.288254615471732478e-01 -6.603239324951785949e-02 7.290746403896264383e-01 3.609695322233549830e-01 5.759429153924578992e-01 6.943028655566781115e-02 9.911654774040097315e-01 2.048929663608556606e-01 -4.247366632687771953e-02 -3.952882546154688759e-02 2.284516932834979586e-01 -2.309434817080075197e-01 1.990032846301961478…
-5.577952063329191107e-02 3.653888440958730222e-01 -3.291065015025936014e-02 3.188448288499601962e-02 3.958806714065816745e-01 8.246719929634240831e-01 1.000000000000000000e+00 4.263724987172902714e-01 2.091182291284902350e-01 -8.245986953016111454e-02 -2.909917173642130248e-02 1.290771824378798005e-01 -2.387304844975438878e-01 -1.957047570182546270e-02 2.548559700945539075e-01 4.2637249871729027…
-1.613844059887044324e-02 1.203577678397812906e-01 -4.458487264242642634e-01 5.652342990472475348e-01 2.922418821699402924e-01 8.331713007971996987e-01 6.208438654481821528e-01 8.180050554151272468e-01 2.430488041998808690e-02 -3.649620843865434838e-01 -3.130468598094285348e-02 -2.537429515846778560e-01 -2.689091969667502524e-01 4.742368267548129901e-01 -8.185883725451881254e-02 -2.33521291075246…
4.008977556109724616e-01 5.980049875311727048e-01 1.493266832917707621e-01 5.591022443890268923e-01 1.000000000000000000e+00 8.599501246882800265e-01 2.193516209476317202e-01 5.357605985037405816e-01 5.077306733167160496e-02 3.568079800498747955e-01 1.078304239401499665e-01 2.660349127182043971e-01 6.633416458852915698e-02 7.147132169576062566e-01 3.023441396508733114e-01 5.980049875311727048e-01…
7.390510948905099076e-01 5.109489051094875250e-02 7.588199513382000161e-01 1.499391727493907256e-01 1.000000000000000000e+00 3.832116788321163758e-01 1.104014598540133535e-01 5.097323600973228119e-01 7.667274939172743498e-01 5.888077858880775839e-01 3.594890510948905438e-01 -3.984184914841892855e-02 7.311435523114355739e-01 -3.984184914841892855e-02 3.476277372262776000e-01 -2.731143552311445788e…
1.928023823100805945e-01 2.619907495406450515e-01 6.652727618323901401e-03 -8.173351073940864422e-03 4.349616676170567353e-01 8.945701070772353880e-01 1.000000000000000000e+00 -1.103085598428683450e-01 -1.234872964582145322e-01 -3.123614015079486869e-02 -3.782550845846796572e-02 -1.959703478426149115e-01 -8.724577076601433556e-02 -1.805740353544989588e-02 6.335931065080744717e-05 7.08990686181338…
1.536133461282936374e-01 5.182697276149700327e-01 1.000000000000000000e+00 3.416992692108950513e-01 6.756477448881673675e-01 2.802834575920867266e-01 3.205875839669290461e-01 2.073521812947519971e-01 2.591717723481207214e-01 6.724736103934433884e-02 4.805491990846655348e-02 -1.918505942275035847e-01 1.824020078246110232e-01 1.977559607293123967e-01 8.643980217022212420e-02 -1.649811766442758343e-…
7.359951811375946562e-01 3.198519920832980090e-01 1.587643059977626170e-01 1.000000000000000000e+00 6.890112726959803924e-01 2.885293864555542598e-01 1.184923844763801221e-01 1.184923844763801221e-01 -6.720592031666723642e-02 5.301609155838573617e-01 3.377506238705782482e-01 4.742276912486016460e-01 -2.245934084846266943e-02 1.252043713966091987e-01 5.137251527407326462e-02 -2.022201187505297607e…
-3.640032284100095938e-01 3.788539144471355646e-01 7.649717514124315665e-01 1.438256658595639670e-01 8.992736077481857659e-01 4.585956416464895269e-01 1.983857949959643707e-01 -4.059725585149331906e-01 2.211460855528642536e-02 -2.405165456013048236e-02 2.613397901533513479e-01 -4.899112187247773309e-01 -2.800645682001623449e-01 -5.276836158192107495e-01 -4.983050847457639043e-01 -4.05972558514933…
-1.273893521488143055e-01 1.394483643361136838e-01 4.363053239255927918e-01 5.130211674150093604e-01 9.099422706863390387e-01 5.830660679923036493e-01 1.000000000000000000e+00 5.530468248877500326e-01 2.695317511225153173e-01 5.397049390635031418e-01 3.529185375240540545e-01 3.195638229634381045e-01 3.604874919820334062e-02 2.395125080179592025e-01 1.027581783194353449e-01 -1.340602950609365018e-…
1.000000000000000000e+00 2.642565095760713856e-01 6.335270066709706160e-01 8.685173230040885706e-01 6.027544652463959762e-01 5.412093823972465856e-01 3.509791263180557230e-01 5.523993974607258606e-01 -1.106089950505707853e-01 -6.701097482246609616e-01 -3.787389713793887225e-02 2.367118571121044554e-02 6.419195179685800445e-01 1.915214116634395003e-01 4.321067355282970923e-01 8.293522702819011716e…
3.775160003710224116e-02 6.186810128930533836e-02 5.463315091364458198e-02 4.016325016232308309e-02 2.306836100547252355e-01 2.523884611817093226e-01 1.000000000000000000e+00 8.432427418606807112e-01 -1.648270104814023584e-01 4.163806696966892984e-01 -5.630275484648931267e-02 6.427975141452618724e-02 -1.648270104814023584e-01 -1.624153603561815096e-01 -2.736295334384630448e-02 1.17336054169372289…
1.380612673101115073e-01 -1.128829206882063091e-01 -3.474611833822901508e-01 8.350818296265007101e-02 -2.165337809483858789e-01 -9.232060428030767346e-03 -8.929920268569006003e-01 6.168694922366871336e-02 3.780948384389427042e-01 2.144355853965583536e-01 -4.947545111204364465e-01 1.544271926143495621e-01 8.963491397398244409e-01 -1.783466219051624557e-01 4.708350818296275775e-01 3.071758287872431…
4.178756940712889945e-01 -8.507970625111974106e-02 7.438653053913666380e-01 3.014508328855475261e-01 -3.850976177682242929e-02 2.129679383843802176e-01 2.203116603976370755e-02 -4.782375067168051497e-02 6.088124664159054733e-01 4.531613827691063218e-02 -5.713773956654203540e-02 6.600394053376335002e-01 6.367544331004831859e-01 5.622425219416081754e-01 6.181264553107670423e-01 4.504746552032974916…
7.409849866704063537e-01 4.856180721201062700e-01 3.798232075206959268e-01 1.000000000000000000e+00 7.300406903325364905e-01 4.527851831064967358e-01 4.783218745615273049e-01 -1.163182264627462270e-01 2.813245404798646043e-01 4.856180721201062700e-01 1.645853795425843979e-01 -1.781955942191757250e-02 7.263925915532484234e-01 3.141574294934741385e-01 8.797530517749277412e-02 1.499929844254236921e-…
1.964760173402324006e-01 -3.816249475597812135e-01 1.673891763389726006e-01 2.910082505943226705e-01 4.946161376031332213e-01 4.740595720878065800e-02 4.728010068521870113e-01 3.637253530974695059e-01 8.740036358551220297e-02 3.128233813452662160e-01 1.928401622150742456e-01 8.836526359949662401e-01 2.195497133268035223e-02 -2.180114669277022355e-01 3.855404838484129959e-01 3.855404838484129959e-…
