# Supplementary material for: Clocked stepping of an artificial protein walker along a DNA track
Source: Nat Nanotechnol. 2026 Jul 6;21(7):987–95. doi: 10.1038/s41565-026-02211-3 (PMC13379313; doi:10.1038/s41565-026-02211-3)
Supplement: Supplementary file 6 — .csv files of single-molecule FRET data. [file 41565_2026_2211_MOESM6_ESM.zip › Figure 4 source data/split_543_donor.csv]

1.000000000000000000e+00 9.668177617392070822e-01 7.614311490560223827e-01 2.814329093869646359e-01 2.282269066584518280e-01 3.523742463583153239e-01 5.154248998811774563e-01 5.108480394314131035e-01 4.570699291466796543e-01 4.135897548739161933e-01 1.973330986225408368e-01 3.649606125951677660e-01 4.799542313955020845e-01 4.479162082471505602e-01 5.314439114553536347e-01 3.992870659684020773e-01…
1.000000000000000000e+00 8.849557522123898679e-01 6.943109987357783952e-01 8.257901390644745154e-01 -2.553729456384341845e-02 2.900126422250303704e-01 4.938053097345122544e-01 -2.194690265486731462e-01 1.486725663716820245e-01 4.609355246523376137e-01 -8.798988621997454185e-02 2.472819216182035595e-01 -5.152970922882426086e-01 -3.279393173198492661e-01 7.964601769911450191e-02 -1.2389380530973071…
-9.448382126348164878e-02 -4.053620955315858088e-01 -1.547919876733434341e+00 -1.565546995377501416e+00 -1.719383667180275577e+00 -1.253066255778118032e+00 -3.171217257318949212e+00 -2.709707241910629172e+00 -3.759322033898301552e+00 -3.836240369799687855e+00 -3.522157164869026413e+00 -4.002896764252692030e+00 -3.791371340523879141e+00 -3.703235747303540659e+00 -3.703235747303540659e+00 -3.688813…
7.690741997162778842e-01 6.103127120212176182e-01 9.342502929747737994e-01 6.888916301733180036e-01 6.507123912909443253e-02 2.510948004687598156e-01 3.136372047122680806e-01 2.623203602047742833e-01 5.429593536051319225e-01 -9.369024856596566697e-02 5.063837661136082885e-02 2.783568741133662372e-01 5.205082341331028761e-01 3.280700672300005394e-01 3.392956269660150070e-01 8.943440449021957186e-0…
6.135716650115853321e-01 9.328699106256206353e-01 1.000000000000000000e+00 9.001655081098975941e-01 5.266468056934793252e-01 3.097649784839456855e-01 4.750082754054948952e-01 5.516054286660049266e-01 6.264812975835817310e-01 5.447202912942734621e-01 3.562396557431311561e-01 1.557100297914596754e-01 4.121813968884472934e-01 3.700099304865941408e-01 -3.793445878848090980e-02 2.374710360807680276e-0…
2.507552870090635766e-01 1.000000000000000000e+00 7.051359516616313439e-01 6.725075528700911187e-01 8.936555891238670002e-01 5.287009063444108037e-01 6.966767371601205738e-01 7.619335347432026895e-01 4.114803625377644325e-01 1.758308157099698343e-01 2.495468277945617763e-01 1.190332326283984193e-01 9.728096676737164883e-02 1.154078549848939622e-01 4.984894259818733464e-01 3.081570996978862456e-02…
9.954476479514416942e-01 9.109762266059689972e-01 8.452200303490139399e-01 1.000000000000000000e+00 3.120890237733940920e-01 3.100657561962569253e-01 1.896813353566008109e-01 2.463328275164390901e-01 1.927162367223063666e-01 2.083965604451189224e-01 3.216995447647951201e-01 3.216995447647951201e-01 3.363682346990389260e-01 3.394031360647444817e-01 6.828528072837627971e-02 2.483560950935762568e-01…
9.965176128427376545e-01 1.000000000000000000e+00 8.388152230067158488e-01 6.169374127011462150e-01 4.378432160419415409e-01 2.209402445324609721e-01 3.552608920268639503e-01 2.398446319575991137e-01 3.254118592503300600e-01 4.433155387176395679e-01 2.497943095497771882e-01 1.398695061515813250e-02 3.244168914911124135e-01 1.338805656009029732e-01 3.204370204542409950e-01 3.323766335648548065e-01…
7.581245348548746321e-01 1.000000000000000000e+00 8.451997023071197157e-01 8.580997271148594896e-01 4.216488877863224238e-01 2.345985280740925938e-01 4.925990242288927345e-01 3.109236748532208661e-01 7.333994873067062326e-01 6.452493177871493346e-01 4.291739022575042362e-01 4.173488795170763321e-01 3.893988257669729891e-01 3.646737782188045895e-01 2.808236169684945049e-01 4.592739601422313744e-01…
6.076757259393891220e-01 8.175747072995478426e-01 4.582188596305841743e-01 5.087704467644444950e-01 2.867830423940145868e-01 4.823957056511266606e-01 1.933725009510125770e-01 3.241472589712159902e-01 6.527325753413076859e-01 3.351367344350987265e-01 7.681220677120759177e-01 4.801978105583495915e-01 2.109556616932247719e-01 5.527283486199754403e-01 3.373346295278749629e-01 9.681305211547402978e-01…
8.332665330661328529e-01 1.000000000000000000e+00 9.106784998568571154e-01 9.359862582307469925e-01 4.208989407386203863e-01 -3.017463498425427409e-02 3.687947323217869444e-01 -1.889493272259021653e-03 4.089894073862007096e-01 4.923561408531348382e-01 3.658173489836814563e-01 2.601202404809618840e-01 -2.570855997709718677e-02 4.194102490695676422e-01 8.445462353277946588e-02 4.923561408531348382e…
1.805735866871172740e-02 2.113773161808097656e-01 1.622801841142455792e-01 1.530744718517649539e-01 -3.655139856013211452e-01 -7.398796176088755505e-01 -6.754396317715087861e-01 -1.301428065620206187e+00 -8.963767260710487905e-01 -6.539596364923865313e-01 -7.337424761005536533e-01 -1.218576655257878061e+00 -6.171367874424640299e-01 -5.526968016050994859e-01 -6.140682166883030257e-01 -1.0835595420…
1.898662405608102788e-01 1.020849978093346516e-01 2.675961959743303753e-01 5.014561480374217783e-01 1.007448261642741455e-01 1.717739233524907538e-01 1.583722069018837220e-01 1.603824643694752305e-01 1.020849978093346516e-01 8.131233731089411443e-02 1.885260689157497727e-01 1.235277441303056778e-01 2.481637071209503720e-01 1.677534084173087359e-01 2.113089868817813188e-01 1.168268859050026615e-01…
3.734824163253257501e-01 3.840363113030004771e-01 3.303073914166576586e-01 4.483191261670173011e-01 -1.081589726558177811e-01 1.835123067271856589e-01 7.413557695855946261e-02 2.040665707221662670e-02 1.278644968449022812e-01 4.823056201335831211e-02 -1.100778626517583125e-01 -6.306505775120842261e-02 2.477951215912025107e-01 1.969445366987715440e-01 3.638879663456216496e-01 4.243330012177574107e…
5.579291128621505225e-01 3.670791263444886932e-01 4.578302423824788248e-01 4.811996284866824625e-01 4.344608562782755201e-01 4.843155466339097437e-01 4.854840159391198839e-01 4.866524852443300242e-01 4.605566707613026334e-01 5.154747281061810016e-01 4.617251400665127736e-01 5.209275848638285078e-01 4.765257512658418459e-01 2.739910716960782811e-01 3.635737184288582169e-01 7.670851184947717893e-01…
3.349075167256986285e-01 5.475097293279107546e-01 4.429139883685340728e-01 1.439065984520525865e-01 3.656040928768196641e-01 3.462766190038918945e-01 4.520092701910881638e-01 3.565088110542655730e-01 3.337706064978790410e-01 2.416808780445143523e-01 3.417289780926144327e-01 2.428177882723339120e-01 3.496873496873497689e-01 -2.321920503738657271e-02 1.359482268573180552e-01 -2.754820936639228689e-…
7.313884488995009425e-01 6.268942528192157360e-01 6.146008179862408882e-01 8.076077448639445988e-01 4.953545001063856534e-01 3.687321213267453213e-01 5.844819026454526334e-01 6.207475354027283121e-01 5.986193527033736306e-01 7.522872881155583391e-01 3.263197711529822187e-01 4.799877065651668717e-01 5.574363460129083681e-01 4.234379063334832161e-01 4.369606846497554042e-01 4.517128064493248218e-01…
9.053667595171772664e-01 1.000000000000000000e+00 8.841225626740948362e-01 8.358402971216339905e-01 7.856267409470750751e-01 8.107335190343545328e-01 8.445311049210767473e-01 5.847725162488393025e-01 6.089136490250692813e-01 5.055896007428037908e-01 6.205013927576603638e-01 5.220055710306406027e-01 3.964716805942432587e-01 2.941132776230271917e-01 4.582729805013924795e-01 5.191086350974929431e-01…
9.914016425067521121e-01 9.648900402359036343e-01 7.112384941850851128e-01 1.000000000000000000e+00 6.897426004519647824e-01 6.840103621231330422e-01 7.570964008157414771e-01 7.535137518602216256e-01 6.589318194344924162e-01 6.331367469547486415e-01 8.201510224328940613e-01 7.542302816513257735e-01 7.234195006338534073e-01 6.926087196163809301e-01 8.101196053574383216e-01 6.804277131676127466e-01…
7.508473673936575388e-01 7.245479228407660788e-01 7.716100867775196326e-01 5.353764795655800990e-01 5.709037994001880945e-01 5.146137601817182272e-01 5.667512555234157645e-01 4.472502706251886839e-01 6.931731468829304132e-01 6.641053397455236595e-01 5.169207290021471390e-01 5.865911873791060938e-01 5.635214991748149771e-01 5.072314599563452209e-01 6.091994818193112726e-01 5.409132047346097982e-01…
-1.435549074699764838e-01 -2.351009472323978833e-01 -8.776422330499927815e-02 -1.460207940629037748e-01 -1.441713791182084314e-01 -1.192042773648208237e-01 -1.007101279178669179e-01 -1.685220092233641054e-01 -1.383148984600064413e-01 -1.059501369278372102e-01 -1.290678237365294745e-01 -1.087242593448802391e-01 -1.084160235207642653e-01 -1.358490118670791502e-01 -6.803713056158197658e-02 -1.136560…
1.876322213181447207e-01 -1.233523189585033208e-01 3.716842961757521602e-01 3.462978030919446892e-01 -9.161920260374238623e-02 -7.681041497152082953e-02 1.770545158665587926e-01 8.185516680227755693e-02 -1.508543531326286269e-01 1.204231082180695807e-02 9.666395443449911362e-02 1.685923515052890898e-01 -3.873067534580958843e-02 -2.756712774613513939e-01 4.165988608624850847e-02 2.0504475183075080…
7.364055299539173927e-01 5.331626557433007951e-01 6.449906127325486516e-01 7.798941798941803061e-01 4.612732548216418316e-01 4.097968936678614282e-01 4.293224099675711503e-01 2.660180918245435566e-01 5.171872333162658153e-01 4.639358252261476800e-01 2.393923877794844890e-01 4.914490527393755581e-01 4.825738180576892300e-01 4.523980201399555034e-01 3.849462365591400648e-01 8.500085338795015932e-01…
1.000000000000000000e+00 7.114650140520284438e-01 6.839854915807932478e-01 6.396435348658449094e-01 5.372198602003315226e-01 4.441642045591026600e-01 4.166846820878670199e-01 4.041939900554872289e-01 3.323725108693041386e-01 2.761643967235955510e-01 2.068410559438881025e-01 4.366697893396745411e-01 4.885061612740506098e-01 4.141865436813914614e-01 3.860824866085366680e-01 4.735173308351947608e-01…
7.035703570357033643e-01 5.636763676367635423e-01 6.297229722972296218e-01 6.640464046404640497e-01 2.506050605060504699e-01 1.486748674867488240e-01 3.098909890989097748e-01 1.647964796479647609e-01 5.069906990699071248e-01 3.244524452445245455e-01 3.088508850885088863e-01 2.781678167816781233e-01 2.287628762876286470e-01 3.416141614161413709e-01 3.618961896189616945e-01 4.856685668566855241e-01…
6.538303973781238732e-01 7.053120305885566266e-01 7.869725522326904699e-01 5.260139287177386658e-01 5.402157585688918129e-01 6.272019664072094880e-01 6.893349720060074626e-01 9.254403932814408984e-01 7.851973235012971175e-01 4.745322955073059124e-01 7.621193499931721016e-01 8.775092175337974032e-01 4.798579817014885229e-01 5.508671309572570340e-01 6.556056261095172255e-01 7.621193499931721016e-01…
1.000000000000000000e+00 5.979296154090920634e-01 7.120977493052758067e-01 5.929657835005620603e-01 5.477397594450692520e-01 5.124413992066353396e-01 5.576674232621285920e-01 8.317812519887147760e-01 8.279204938376359957e-01 7.176131180925310327e-01 7.556691627245923915e-01 8.224051250503807697e-01 5.416728537790883591e-01 4.909314609363398807e-01 7.584268471182198379e-01 5.764196771387966045e-01…
7.962031625209549102e-01 6.483621041185266831e-01 7.785329164967605964e-01 5.570658329935207487e-01 4.928639391056137686e-01 4.610574962620631045e-01 4.669475782701280053e-01 6.295138416927187341e-01 6.283358252911059871e-01 7.261111866249829738e-01 7.744098590911151492e-01 5.470526935798107893e-01 4.380861764306100414e-01 5.600108739975534489e-01 3.573920529201215501e-01 2.967242082370529777e-01…
1.000000000000000000e+00 6.244954101007686997e-01 5.109888466943757201e-01 7.932003707801333903e-01 5.630774751068983175e-01 6.804712495888528556e-01 7.193433603444665536e-01 7.675447776814280365e-01 6.703645007923932919e-01 5.467511885895407486e-01 6.027270280776250155e-01 6.929103250306493100e-01 6.027270280776250155e-01 6.073916813682985749e-01 7.247854558502526690e-01 5.685195706126843218e-01…
8.740438551759307506e-01 7.831281416187073630e-01 1.000000000000000000e+00 7.424054782545344011e-01 5.217454651416914002e-01 4.573468347053252225e-01 5.037517301668245073e-01 5.359510453850072631e-01 4.535586799737740815e-01 3.872659721716326664e-01 4.412471770962335116e-01 3.683251985138777940e-01 4.459823705106725766e-01 3.257084577839296502e-01 4.384060610475703501e-01 4.829168791432943975e-01…
8.638743455497384094e-01 8.407742344915117849e-01 1.000000000000000000e+00 7.706488973504677098e-01 1.840710772647944637e-01 2.632714580358561651e-01 2.789465333967953153e-01 1.675709979374898906e-01 1.989211486593688016e-01 1.766460415675076001e-01 1.263207996192291238e-01 5.289227352054579612e-01 3.366968110423606553e-01 2.715214976995084517e-01 4.712041884816739468e-02 2.393463430112647561e-01…
8.075673563106083863e-01 8.056620826107133704e-01 7.269107696817214137e-01 4.481057182637581127e-01 7.554898751801458756e-01 7.732724297124990986e-01 6.545103690857126955e-01 5.497203155914897055e-01 3.166418329710056212e-01 5.027235643274139409e-01 4.055546056327706816e-01 5.662326876572461032e-01 4.716040938957961615e-01 5.236815750262586722e-01 1.115073646156474751e-01 1.991499548108160988e-01…
3.891283191992215285e-01 5.162426433106260815e-01 5.397377079568098646e-01 4.397330738217711810e-01 3.355113768015198783e-01 2.583993697576349446e-01 3.879234440891605740e-01 4.210575096158299391e-01 3.132211872653971052e-01 3.909356318643125716e-01 6.373325918717270833e-01 6.433569674220306345e-01 5.957644005746325355e-01 4.035868205199497627e-01 3.084016868251540644e-01 6.355252792066360401e-01…
5.213785802505447320e-01 1.712050814562137424e-01 1.039228371463865458e-01 7.486914073986908336e-02 1.283891078045056311e-01 5.651943774628007122e-02 -9.945303769923000137e-02 4.275716050108830518e-02 7.181085690760463658e-02 -1.229194847967989349e-02 7.792742457213468199e-02 -1.606187143445270971e-01 -1.070987472798917289e-01 -7.651590895724259822e-02 3.042404281597363980e-01 -1.0556960536375892…
9.539823008849561692e-01 5.435044247787605975e-01 8.067256637168137567e-01 1.000000000000000000e+00 5.011681415929197803e-01 8.380176991150440902e-01 7.367787610619468408e-01 7.220530973451334544e-01 5.968849557522118987e-01 8.877168141592923778e-01 5.600707964601775446e-01 2.876460176991149642e-01 1.330265486725664692e-01 2.950088495575223235e-01 2.545132743362837346e-01 1.624778761061946852e-01…
7.485835159023943586e-01 8.880410969252844344e-01 5.089521794968651092e-01 5.128805620608896110e-01 2.653924605273099147e-01 3.891365112940990412e-01 -1.313741784392233602e-01 2.968195210395104255e-01 4.598473974465506209e-01 5.462718138551031499e-01 4.127068066782505484e-01 5.619853441112027115e-01 3.753871723200125077e-01 5.423434312910772048e-01 4.421696759084380868e-01 4.893102666767396025e-0…
6.368606789601873874e-01 9.004920721705853559e-01 6.446145434663753671e-01 2.000596451115865260e-01 3.279984094636909653e-01 7.350762960385703870e-01 6.782146229931907966e-01 3.499676922312243699e-01 3.654754212436004401e-01 6.833838659973155982e-01 6.148913961926539828e-01 4.701525920771408296e-01 3.228291664595652755e-01 5.399373726328350331e-01 2.401212783935583461e-01 3.990755007704158697e-01…
5.202844311377241571e-01 5.095808383233533245e-01 4.541167664670655579e-01 4.657934131736528593e-01 2.886976047904193932e-01 1.806886227544912127e-01 2.020958083832335439e-01 1.193862275449101285e-01 2.030688622754493189e-01 1.125748502994010358e-01 2.001497005988026878e-01 1.057634730538919432e-01 9.797904191616778335e-02 1.310628742514967360e-01 2.945359281437127108e-01 4.307634730538923429e-01…
5.160536517498952591e-01 5.694352518471491598e-01 5.195655991247146721e-01 6.143881782448368245e-01 3.488849567084947312e-01 3.267596882471330844e-01 4.552969621655206800e-01 4.205286831548094018e-01 5.181608201747868181e-01 5.090297570002565442e-01 5.086785622627745251e-01 4.064808936555319718e-01 2.758364513122525397e-01 2.884794618616021711e-01 2.891818513365662091e-01 2.719733091999514407e-01…
1.000000000000000000e+00 6.418994685778363074e-01 7.578860123835987617e-01 6.875335185997758503e-01 5.715469747940129519e-01 4.194334747208815495e-01 4.422504997318513209e-01 6.406318560772266135e-01 4.663351372434303421e-01 5.417580810296911409e-01 4.314757934766710878e-01 2.901369996587194189e-01 4.720393934961726323e-01 4.758422309980008813e-01 3.205596996733460768e-01 4.929549997562283070e-01…
1.000000000000000000e+00 9.385129025526883773e-01 9.977394449467901216e-01 9.620226751060722004e-01 4.877582249426167249e-01 3.778952493566113957e-01 2.580858315364817912e-01 2.897336022814218093e-01 4.506851220699728544e-01 4.524935661125409347e-01 4.845934478681226953e-01 5.474368783473603228e-01 5.515058774431385036e-01 3.864853585588092777e-01 4.624400083466647660e-01 5.872226472838560918e-01…
1.000000000000000000e+00 6.012015082763469964e-01 9.036236978334505343e-01 9.833833961781813793e-01 6.743145650923498824e-01 7.756758484054451230e-01 7.285954709102916427e-01 7.690292068767177192e-01 7.391193199974435135e-01 5.579983383396178720e-01 8.465733580452058371e-01 7.596131313776869343e-01 8.249717730768413304e-01 7.618286785539295503e-01 7.241643765578067438e-01 8.438039240749025671e-01…
1.000000000000000000e+00 6.616692016127085907e-01 8.160836290770381307e-01 9.861905796576616590e-01 5.693971656889017519e-01 6.189855387363898398e-01 3.722990753482535164e-01 5.122763815455928516e-01 4.043118225054924686e-01 3.396586272663627004e-01 3.026242727119095588e-01 5.172979889428069855e-01 6.189855387363898398e-01 4.708481205185774399e-01 5.913666980517127136e-01 5.047439704497720392e-01…
1.000000000000000000e+00 9.050988863644827687e-01 8.034191217549997432e-01 8.189131811240638603e-01 7.133599016723154440e-01 5.351782189280794855e-01 6.310477112741627037e-01 7.201385526462810160e-01 3.298819322879810167e-01 2.591902864166260589e-01 3.289135535774142527e-01 4.538344072404927321e-01 2.921151625758874326e-01 4.577079220827589001e-01 2.688740735222911460e-01 4.073522291333008249e-01…
7.998479858120092212e-01 9.756777299214594024e-01 7.887002786926777809e-01 1.000000000000000000e+00 6.250316696224981206e-01 5.981758297441094330e-01 9.153787686850771710e-01 8.150494046110968727e-01 7.319483151760831641e-01 6.711426399797314479e-01 7.430960222954141603e-01 4.623764884722572077e-01 5.226754497086394391e-01 3.402584241195846237e-01 4.350139346338990909e-01 5.819609830250823679e-01…
1.000000000000000000e+00 8.466949415537394774e-01 4.849487948691425521e-01 6.974242267508014015e-01 4.809144512258199944e-01 6.866659770352748771e-01 7.068376952518877765e-01 5.226026688734868308e-01 6.409434157442844837e-01 4.150201717182167016e-01 3.921588910727215049e-01 2.025447398365578244e-01 3.249198303506780072e-01 2.859211751318925243e-01 3.787110789283126278e-01 2.523016447708698040e-01…
7.821405953134895617e-01 7.289423685877137737e-01 7.276757441418626460e-01 1.000000000000000000e+00 6.276124129195697066e-01 6.922102596580115286e-01 5.148828372387586061e-01 5.617479417352757576e-01 6.985433818872710532e-01 4.072197593413550143e-01 2.868904369854342606e-01 3.844205193160229461e-01 3.375554148195057946e-01 3.172894236858769812e-01 3.831538948701708747e-01 2.653578214059533202e-01…
4.774200823138070038e-01 4.656931837402038532e-01 5.404521621469244863e-01 5.235947454473698359e-01 8.383604893724991292e-02 1.131532953712575534e-01 2.743981507583019841e-01 4.884140497265603287e-01 4.583638721317018216e-01 3.322997124654674117e-01 1.805829621694761411e-01 2.172295202119863544e-01 2.333540057506906518e-01 2.128319332468852354e-01 3.418278175565199750e-01 1.688560635958729905e-01…
1.000000000000000000e+00 8.789659022588681703e-01 8.182255432448684029e-01 9.124624237739415999e-01 3.390019754358843396e-01 1.572275186807523817e-01 2.331529674482522851e-01 6.924332216782627669e-02 9.246757708494386663e-02 -6.235506312805873252e-03 1.581207592544875418e-01 1.567808983938846490e-01 2.657562483895902772e-01 1.581207592544875418e-01 2.541441209310314475e-01 3.336425319934726574e-0…
1.000000000000000000e+00 6.019592777564348740e-01 7.213215520553206694e-01 6.289281598155972430e-01 5.784863618901265880e-01 4.466384940453324570e-01 1.979254706108336814e-01 3.312716096811372246e-01 2.678447944679216985e-01 2.398770649250864251e-01 2.958125240107569720e-01 2.788321167883211493e-01 3.812139838647714551e-01 3.727237802535535161e-01 3.687283903188629530e-01 4.671148674606223627e-01…
7.894405617568147626e-01 7.726474777251497450e-01 8.953661687257792323e-01 8.075254214832233712e-01 5.444337716538040217e-01 4.122420588917227180e-01 3.256930873439105589e-01 4.376469808883443058e-01 3.610016230002316973e-01 3.196648007684409487e-01 3.963101586565532242e-01 4.906097843728263741e-01 3.773641151336491473e-01 4.311881024146267949e-01 5.043887251167565866e-01 6.348580702858468428e-01…
8.115171002630807706e-01 7.233557439345220663e-01 8.935983630517397858e-01 7.370359543992981433e-01 5.227126571178022374e-01 6.078339666764099869e-01 6.975153463899441686e-01 6.351943876059633620e-01 1.000000000000000000e+00 3.828705057000877376e-01 3.631102016954107503e-01 1.199064600993858948e-01 1.168664133294360225e-01 2.263080970476472331e-01 -3.513592516807907684e-02 4.193510669394918677e-0…
8.539683954799740517e-01 1.000000000000000000e+00 5.717565248400828803e-01 9.055430494572849209e-01 8.464350190563219023e-01 7.792141217375799789e-01 8.139835513852053950e-01 1.214924109033363869e-01 7.374908061604296128e-01 5.433614906278555479e-01 5.004791940624512270e-01 5.526333385338889626e-01 2.912831256825729187e-01 1.834978937749346395e-01 1.719080838923932597e-01 3.133037644594020565e-01…
8.123506356944847351e-01 8.744861867890257878e-01 7.477296625561613563e-01 9.403498709492402741e-01 4.631488385431601351e-01 6.470700697830039649e-01 6.023324729949339762e-01 5.364687888347194900e-01 5.290125227033746214e-01 4.718478156963961112e-01 8.421757002198640985e-01 6.284294044546409053e-01 7.092056208775451287e-01 3.972851543829466481e-01 3.861007551859284570e-01 6.681961571551474632e-01…
3.312209623155382143e-01 3.682467913914947433e-01 2.076472577745341608e-01 1.923741032807021190e-01 4.751054702102280869e-02 1.937625718710504763e-01 1.808035316944655302e-01 1.442405254819588700e-01 2.617975327981203471e-01 3.446428253555726684e-01 2.673514071595136654e-01 2.007049148227921520e-01 2.354166295815012522e-01 3.242786193637965386e-01 2.775335101554016193e-01 2.641116471153674428e-01…
9.760063643595863203e-01 9.098170246618936252e-01 1.000000000000000000e+00 6.185839299920445900e-01 5.557040572792366628e-01 2.909466984884646612e-01 3.521718377088304264e-01 2.661256961018296785e-01 5.010978520286397675e-01 4.051233094669852153e-01 3.571360381861573008e-01 6.070007955449486792e-01 4.754494828957834263e-01 3.050119331742245365e-01 6.607796340493242715e-01 6.467143993635643406e-01…
1.000000000000000000e+00 8.123872519542991721e-01 6.838377764415046745e-01 7.602725997193827689e-01 6.751520010690185147e-01 3.850471036279817239e-01 3.598583550477719717e-01 5.196766219015166444e-01 2.686577136366673502e-01 8.367074229972607524e-01 3.737555956437497717e-01 3.346696064675616089e-01 4.119730072826884304e-01 5.683169639874391388e-01 2.391260773702142128e-01 5.405224827954836497e-01…
6.277019118220834581e-01 4.035115099492782020e-01 2.117830667186889615e-01 3.111978150604760573e-01 6.468981662114731135e-02 1.985953960202886392e-01 -2.122512680452592060e-01 1.417869683964102234e-01 1.438158408115491893e-01 1.204838080374562720e-01 1.184549356223172922e-01 1.377292235661337627e-01 1.387436597737025101e-01 1.499024580569645881e-01 -4.385485758876287582e-02 1.742489270386262390e-…
7.510507189129403960e-01 7.789856217411909034e-01 6.516353294359296111e-01 9.465950387106968344e-01 4.979933638805499330e-01 9.285195133512398336e-01 7.058619055142991705e-01 4.782746089429608660e-01 5.702954653183758271e-01 4.979933638805499330e-01 4.700584610522987594e-01 8.118502133038392188e-01 4.273344920208562159e-01 9.285195133512398336e-01 4.174751145520619877e-01 7.485858745457417696e-01…
8.132561219222053106e-01 9.136309563890201435e-01 6.872040042196935206e-01 7.128812874553904777e-01 3.183848450160485233e-01 2.903732633043789590e-01 3.183848450160485233e-01 2.098399658833300374e-01 3.919152470091802343e-01 3.796601800103246993e-01 4.292640226247391166e-01 3.481471505846969738e-01 2.296815029290955323e-01 4.683635220972776625e-01 3.837452023432765258e-01 2.734495993535788205e-01…
8.615749961697566350e-01 7.978397426076295762e-01 7.659721158265663243e-01 7.550176191205756338e-01 5.219855982840504449e-01 1.000000000000000000e+00 7.550176191205756338e-01 5.458863183698481336e-01 5.100352382411519336e-01 4.024819978550632782e-01 6.394974720392214707e-01 7.400796690669524391e-01 7.480465757622186684e-01 8.665543128542974038e-01 5.259690516316835041e-01 9.014095296460851170e-01…
1.000000000000000000e+00 7.455221689341298141e-01 6.462758148184402085e-01 6.335519232651463106e-01 7.938729568366449385e-01 7.472186878079020156e-01 6.513653714397574790e-01 6.123454373429906283e-01 7.836938435940102865e-01 8.413754853022742397e-01 7.540047633029921537e-01 -2.130436201102723151e-02 1.551336008613097561e-01 1.067828129587940073e-01 -1.791132426348214512e-02 5.673550618250663286e-…
6.553319998431188509e-01 7.180452602266933493e-01 7.929952543436483703e-01 7.170255324155780929e-01 4.626034435423774793e-01 3.009765854806449314e-01 5.870102364984115528e-01 5.452013962426951466e-01 4.585245322979171756e-01 4.442483429423068619e-01 -4.726046201513888628e-02 -2.023767502059077919e-02 6.287014158528446417e-02 -5.541828450405912598e-02 -1.055026081499764630e-02 -8.00094128721023749…
9.933299127757824198e-01 9.239610056439199193e-01 1.000000000000000000e+00 9.846587993842995656e-01 8.505900461775269816e-01 3.083119548486403239e-01 5.104155977424321700e-01 3.243201641867626273e-01 2.762955361723962167e-01 3.816829143150333170e-01 3.703437660338633752e-01 5.050795279630578838e-01 5.991277578245254309e-01 3.096459722934836734e-01 1.515649050795278285e-01 1.095433555669575870e-01…
7.854785478547857691e-01 1.000000000000000000e+00 7.455331740070558766e-01 5.813133037441673423e-01 3.801069762148627795e-01 3.283259360418801509e-01 2.706270627062707379e-01 9.753044269944237399e-02 3.593945601456703942e-01 5.768749288721974899e-01 6.064640946853306902e-01 4.673950153636054483e-01 3.179697280072834586e-01 3.120518948446565632e-01 4.629566404916355404e-01 4.156139751906228197e-01…
9.343912262823311776e-01 7.430323029391306955e-01 6.904611701525373846e-01 7.291535238834702115e-01 5.798515067695445557e-01 2.984908040956957831e-01 4.250820918458129705e-01 3.287717765807737225e-01 2.972290969088176027e-01 3.081638925284290176e-01 3.111078759644780312e-01 3.207809643972112656e-01 3.367625887643359017e-01 1.983953672700215776e-01 3.312951909545301943e-01 2.829297487908639663e-01…
1.000000000000000000e+00 8.812809060456211485e-01 8.932046578401657833e-01 7.184957728505343422e-01 6.816876694847663343e-01 5.292710161110223410e-01 6.759850055830275428e-01 7.024246291274522935e-01 4.613574732812248946e-01 3.628569149784654502e-01 2.135508055511244063e-01 2.602089647471686473e-01 1.591162864890733053e-01 1.311213909714466497e-01 1.689663423193492053e-01 3.296777795501676378e-01…
9.090674540607169840e-01 7.942837485308030798e-01 1.000000000000000000e+00 8.695639709887338364e-01 4.752744890061058602e-01 4.335349597225011120e-01 1.517931370581658834e-01 5.252128543989910137e-01 4.648396066852049646e-01 5.035977410199812265e-01 4.588768167875468262e-01 4.178826362411489082e-01 4.305535647736720151e-01 4.499326319410601460e-01 5.483186652524150162e-01 7.055872488031417200e-01…
9.726932732209643273e-01 9.587069009682872567e-01 9.393923869050668785e-01 9.800194682104614863e-01 3.413084686715510130e-01 2.387417388185870681e-01 3.845996208822175522e-01 2.720426251344845725e-01 3.000153696398382697e-01 3.293201495978276827e-01 4.731799784825044264e-01 2.840309442082073477e-01 4.318868794507916831e-01 3.113376709872430204e-01 5.391157333879809110e-01 5.144730775142171142e-01…
6.343846826090410174e-01 5.063160403591004943e-01 9.215857630889026653e-02 -2.971319615476298096e-02 -2.868038452371483860e-02 -4.313974735838577157e-02 3.845237149439910407e-02 -9.064908238658959949e-02 2.522443791213155873e-01 1.231429252403276470e-01 9.835544609517758718e-02 1.975053626757762859e-01 6.014141574640474025e-02 1.055851275125130606e-01 6.014141574640474025e-02 1.634225788511960153…
8.713848806420496640e-01 7.587799421170384750e-01 8.340277920318562854e-01 8.857940433916953182e-01 5.719944990660728035e-01 5.239639565672531418e-01 4.295038896529074779e-01 4.770007594572959753e-01 2.790081898232722457e-01 4.882078860403537557e-01 5.922740614544632631e-01 4.839385044849032758e-01 5.458445370389375384e-01 5.020833760955683012e-01 6.931382007019848412e-01 5.501139185943884069e-01…
8.906180524677629329e-01 1.000000000000000000e+00 9.030680302356599576e-01 7.394397510004445673e-01 3.961760782570026285e-01 3.801689639839926915e-01 3.792796798577141582e-01 4.593152512227657303e-01 3.143619386393953219e-01 3.988439306358382841e-01 5.589150733659400405e-01 2.458870609159622411e-01 -2.223210315696091000e-03 3.068030235660294813e-02 1.498443752779014260e-01 9.115162294353040817e-0…
9.000648328239325702e-01 9.843475039362785672e-01 8.573214781883856661e-01 8.886264703158285316e-01 6.189219227563212966e-01 6.893581550430676330e-01 6.532370102806334122e-01 6.219320181531906577e-01 5.936371214226175974e-01 6.424006668519034458e-01 7.628044827266832195e-01 7.200611280911364265e-01 6.369824951375380184e-01 7.724367879966655970e-01 7.622024636473092585e-01 5.388533851995925827e-01…
6.044192687608257453e-01 6.896212724123407245e-01 4.461869762651560767e-01 5.983334113571465718e-01 3.853284022283605670e-01 6.737980431627736966e-01 3.573334581714343594e-01 5.289546369551986205e-01 5.800758391461071639e-01 5.971162398764103818e-01 4.814849492064977032e-01 6.324142128177520084e-01 4.486213192266284566e-01 4.060203174008705784e-01 6.153738120874489015e-01 7.395253031225130780e-01…
1.000000000000000000e+00 9.740634997076124124e-01 6.655085824361046676e-01 6.547762374875307767e-01 1.646658181693100020e-01 2.263768016236110403e-01 2.004403013312234805e-01 2.514189398369511830e-01 1.888135943036014508e-01 1.843417839083625054e-01 1.906023184616975619e-01 2.514189398369511830e-01 3.739465446665065640e-01 3.676860101131714798e-01 3.256509923979223342e-01 4.651714767293866903e-01…
8.671009462222437625e-01 1.000000000000000000e+00 9.140792163948457949e-01 8.300128381912416087e-01 6.971137844134849271e-01 4.807664875659741210e-01 5.425800009509771371e-01 4.140078931101706661e-01 5.592696495649281951e-01 3.249964338357660409e-01 3.824830012838192350e-01 3.249964338357660409e-01 2.563834339784130112e-01 2.026056773334599659e-01 2.798725690647140274e-01 3.713565688745184001e-01…
7.823788546255504572e-01 4.969897209985313369e-01 9.665932452276065900e-01 6.067547723935390325e-01 5.218061674008808160e-01 3.662261380323058035e-01 3.834067547723935543e-01 5.697503671071932341e-02 3.165932452276067899e-01 2.526431718061672993e-01 4.139500734214389688e-01 3.414096916299562690e-01 3.356828193832596674e-01 3.204111600587369324e-01 1.743759177679879702e-01 1.734214390602057676e-01…
1.000000000000000000e+00 8.284877795689959967e-01 6.632386458391239525e-01 6.410769544351176963e-01 6.328867641336374250e-01 8.901550947801433189e-01 8.554672299738728114e-01 5.678470176218800569e-01 5.100339096114292481e-01 5.601386032204866972e-01 5.008801675097745987e-01 1.939889191542980562e-01 1.959160227546465072e-01 2.811903570700612920e-01 1.487019845461116097e-01 3.712824503863473846e-01…
4.350542841521564535e-02 1.612903225806453511e-01 8.943997500585800786e-01 5.369835194876199091e-01 7.095993126610951052e-01 3.704600484261497684e-01 1.000000000000000000e+00 1.673826446926502398e-01 6.872607982504095325e-01 5.349527454502844837e-01 3.663985003514803607e-01 4.577833320315550236e-01 9.224400531125469260e-02 -1.047410763102399472e-01 -9.255643208623019758e-02 1.064594235725999233e-…
7.727296519235798966e-01 4.583616854226639226e-01 4.631248364302535947e-01 4.808165401727294008e-01 5.944517142109394525e-01 4.903428421879088561e-01 7.074064381052079797e-01 7.094477885370320536e-01 7.257785919916253103e-01 5.835645119078775034e-01 8.734362732269038698e-01 7.475529965977493196e-01 5.862863124836430462e-01 6.522899764459565430e-01 7.468725464538077397e-01 8.033499084009417812e-01…
1.000000000000000000e+00 6.542273462783171345e-01 4.491302588996763379e-01 3.439522653721681089e-01 2.775586569579285845e-01 4.320388349514562853e-01 5.497067152103560783e-01 4.813410194174757017e-01 4.241504854368933208e-01 3.860234627831716780e-01 4.622775080906149081e-01 2.690129449838185582e-01 6.391080097087378231e-01 3.978559870550161248e-01 3.709041262135923667e-01 4.767394822006471578e-01…
9.190391459074735980e-01 8.177003897644467001e-01 7.824521267581767692e-01 7.202169123877311119e-01 5.951957295373664358e-01 6.431113370615152425e-01 5.406710726995425098e-01 5.318590069479750548e-01 5.924419589900017380e-01 6.150228774783934593e-01 7.158108795119472179e-01 6.486188781562449712e-01 4.239112014912725934e-01 4.332740213523132433e-01 5.698610405016101277e-01 1.000000000000000000e+00…
5.436406732875272985e-01 5.697740706291819501e-01 5.210177323051996545e-01 5.089261604008522566e-01 5.073659575744847716e-01 6.590956824387169677e-01 7.328152659845780237e-01 7.605088661525998273e-01 7.324252152779860969e-01 6.423235020552674479e-01 5.806954904137537898e-01 6.668966965705541705e-01 6.723574064628402569e-01 6.333523358036546869e-01 5.147769209997299367e-01 5.373998619820576916e-01…
2.736467411317047849e-01 3.770467656806184564e-01 4.491714741622684914e-01 3.508776236651527936e-01 1.900331410335089899e-01 1.772677059040138614e-01 9.620719283171730307e-02 1.587578249662454088e-01 2.410948815514913635e-01 2.998158831471708918e-01 1.721615318522154436e-01 2.883269915306246878e-01 3.036455136860194970e-01 3.132195900331409266e-01 3.023689701730696289e-01 4.976801276543511565e-01…
3.544539073986742173e-01 4.063861070269373932e-01 4.640885510583406814e-01 5.311676422448470269e-01 5.600188642605489209e-01 2.397702998862598911e-01 3.407495769412159925e-01 2.967514633672704294e-01 2.188531639248761651e-01 1.762976114517160464e-01 3.450772602435711600e-01 1.503315116375844307e-01 5.614614253613336992e-01 1.986573085138846340e-01 4.698587954614812379e-01 4.366798901434241764e-01…
9.036594702189556516e-01 1.000000000000000000e+00 9.904455672944421085e-01 8.089113458888379515e-01 6.528556116980552826e-01 3.383555351401010824e-01 3.996631450007654407e-01 6.918695452457509498e-01 4.323074567447560135e-01 8.335936303781966705e-01 6.823151125401930583e-01 5.851783800336858299e-01 5.565150819170113783e-01 4.442504976267034333e-01 6.058796508957283722e-01 4.888378502526413705e-01…
8.947891523498514577e-01 7.821950873207448307e-01 7.471248047706953166e-01 4.074968053386341382e-01 5.514695442283118476e-01 4.850205878176912511e-01 5.293198920914388150e-01 3.373562402385351655e-01 2.949027403095275113e-01 5.403947181598753868e-01 1.933835013488574006e-01 6.253017180178906953e-01 4.001135879596759981e-01 3.428936532727534514e-01 6.419139571205454420e-01 1.860002839698992327e-01…
1.000000000000000000e+00 8.336864406779659342e-01 7.150423728813557478e-01 6.541313559322030624e-01 3.622881355932202618e-01 5.079449152542370172e-01 3.993644067796607300e-01 3.241525423728812139e-01 5.137711864406778739e-01 3.061440677966102419e-01 4.661016949152542721e-01 4.242584745762710829e-01 3.230932203389830781e-01 4.968220338983050377e-01 5.084745762711863071e-01 3.326271186440676320e-01…
9.515498591037175879e-01 9.125534042359787490e-01 3.583310608126529240e-01 4.729570039087357403e-01 4.233251522588857285e-01 3.110626306699394994e-01 8.747386601218060109e-01 6.584855922188893596e-01 5.875829470048171688e-01 4.965912189800917309e-01 6.502136169439134417e-01 5.284974093264250827e-01 2.236160349059168051e-01 2.247977456594857926e-01 2.519770929915459701e-01 2.460685392237066116e-01…
9.234735199415285978e-01 9.815103806570135703e-01 1.000000000000000000e+00 9.666159650751634524e-01 6.240444066926099653e-01 6.836220690200104366e-01 6.933804792288088548e-01 6.471564308713428915e-01 7.735021630484164579e-01 7.108428974971849890e-01 8.068861979732530054e-01 6.368844201252393811e-01 7.046796910495229938e-01 5.326235110522885563e-01 4.206585939197598489e-01 4.581514331430375786e-01…
8.284818364690571535e-01 8.169447402674243630e-01 6.208141048396640382e-01 5.685126020589280627e-01 8.592474263400784462e-01 7.392616258430958487e-01 5.377470121879067699e-01 4.723701337119866062e-01 -5.602887232280191060e-02 -7.294994675186343425e-02 1.354869246243047554e-01 6.838835640752576328e-01 6.115844278783578725e-01 3.085433676487990273e-01 3.262335818246362984e-01 4.146846527038218766e-…
7.966537966537977633e-01 7.554697554697566986e-01 6.602316602316606886e-01 8.069498069498085568e-01 1.480051480051475798e-01 3.539253539253548464e-01 3.474903474903514450e-02 3.075933075933074412e-01 4.671814671814673026e-01 -2.072072072072068671e-01 3.101673101673105837e-01 3.976833976833971662e-01 6.138996138996152263e-01 8.622908622908695420e-02 8.687258687258692103e-01 4.337194337194338334e-0…
8.488857491490593432e-01 7.161389763021003274e-01 8.463810930576073366e-01 4.406268062423734921e-01 4.172500160554878934e-01 2.252263823774968976e-01 3.638173527711768829e-01 6.075396570547803715e-02 1.759681459122729719e-01 4.581593988825382047e-01 4.105709331449487465e-01 3.354312504013872154e-01 3.245777406717615943e-01 2.920172114828848420e-01 4.456361184252775054e-01 5.099222914392140815e-01…
6.026200873362445032e-01 1.000000000000000000e+00 7.045123726346433912e-01 8.231441048034935370e-01 8.282387190684136202e-01 6.564774381368265743e-01 8.362445414847160530e-01 5.487627365356623210e-01 8.595342066957790683e-01 8.391557496360989576e-01 7.248908296943235019e-01 9.104803493449782348e-01 4.912663755458513970e-01 5.531295487627365670e-01 8.471615720524019455e-01 7.183406113537117443e-01…
1.000000000000000000e+00 8.137469314885071858e-01 6.582459272483819346e-01 5.416201740682883292e-01 2.497656773041732892e-01 4.249944208881946683e-01 2.439634010265566699e-01 2.068288328498100737e-01 6.315554563713455805e-01 2.660120508814995954e-01 4.203525998661011842e-01 2.996652532916758704e-01 3.936621289890647746e-01 4.122294130774382670e-01 4.586476232983708878e-01 5.352376701629099065e-01…
1.000000000000000000e+00 6.721946800211389128e-01 7.127614062460678745e-01 8.625965724639501619e-01 8.436218134232577048e-01 6.506027128369025192e-01 9.286810780884311445e-01 6.721946800211389128e-01 6.748118881646828493e-01 4.588922163223190798e-01 6.348994639756395664e-01 6.878979288824014215e-01 6.407881822986134512e-01 4.294486247074514318e-01 4.399174572816265671e-01 5.164707954802827405e-01…
5.362766285890707696e-01 5.405989502933005175e-01 4.492127199753008782e-01 9.240506329113920003e-01 5.998765050941647914e-01 7.505402902130285936e-01 4.140166718122878509e-01 7.468354430379746667e-01 6.554492127199750273e-01 6.239580117320159269e-01 7.653596789132448563e-01 6.091386230317996642e-01 6.949675825872183577e-01 6.992899042914476615e-01 1.000000000000000000e+00 4.059895029330041205e-01…
6.980100777179949478e-01 7.964528710109034515e-01 9.807555441683035724e-01 7.594443021037947661e-01 4.448714663933727165e-01 6.210322543912092375e-01 4.781791784097702558e-01 5.447946024425653899e-01 4.959432914851825136e-01 5.122270618043101020e-01 4.833603780567655162e-01 4.145244398895439608e-01 4.863210635693343553e-01 3.886184416545675480e-01 5.070458621573148417e-01 4.056423833518374988e-01…
6.869857437336520656e-01 4.091011450051101339e-01 6.383446794505360788e-01 2.793916402501341323e-01 2.460635036117028995e-01 3.784752897157408480e-01 2.645290928302934108e-01 4.793604600807220284e-01 4.487346047913527980e-01 4.190095099516706889e-01 4.951237679502502598e-01 6.131233868592906866e-01 3.136205373382528472e-01 3.577577993729322281e-01 3.834294721890209590e-01 4.131545670287030680e-01…
6.287913678531485973e-01 9.589446674123293102e-01 5.603658135403645213e-01 2.062635699717092763e-01 4.731232317915656793e-01 2.849529574314094704e-01 5.654977301138232049e-01 4.662806763602870275e-01 4.166721494835189388e-01 3.465359563129148945e-01 5.808934798341992556e-01 -7.566287255740404213e-03 3.721955391802095336e-01 7.829462464635637831e-03 1.467201789591430008e-02 4.833870649384830465e-0…
5.780109334148244571e-01 4.023292927235070926e-01 6.495195409323959446e-01 4.358765406947133214e-01 3.219924620556181005e-01 2.946249702896335809e-01 3.502427761366339043e-01 4.014464704084751423e-01 3.996808257784119078e-01 4.208685613391734415e-01 3.917354249431256874e-01 4.579470985705068053e-01 3.361176190961260302e-01 3.520084207666971943e-01 3.590709992869514644e-01 2.963906149196974815e-01…
5.380251538667382150e-01 5.060208723575061462e-01 4.948889483542950329e-01 5.129783248595131129e-01 2.499866202836499574e-01 5.169922397645176915e-02 5.169922397645176915e-02 3.835697083221835668e-01 4.086165373294086689e-01 3.056462402997059402e-01 2.917313352956918959e-01 4.093122825796095543e-01 2.458121487824458662e-01 1.184907679957183380e-01 1.838908215145837188e-01 6.201230933904200437e-01…
9.661568499837286383e-01 9.513504718516107017e-01 9.333712984054667317e-01 1.000000000000000000e+00 7.155060201757236227e-01 4.500488122356006149e-01 5.135047185161077943e-01 4.764887731858118980e-01 4.183208590953466088e-01 6.256101529450043275e-01 3.749593231369992563e-01 4.426456231695412580e-01 4.130328669053038859e-01 1.391148714611128989e-01 4.151480637813212415e-01 3.315977871786526809e-01…
5.210487653274572528e-01 5.474939255241002556e-01 6.885347799061984908e-01 2.272136520314176900e-01 6.797197265073174899e-01 3.800079109453579629e-01 2.727580945923043232e-01 5.385093518675437840e-02 2.228061253319771895e-01 3.183025371531899017e-01 7.735774425043741298e-02 3.535627507487149601e-01 4.299598802056850966e-01 4.240831779397640777e-01 5.460247499576197372e-01 4.255523535062445961e-01…
7.966029041418850598e-01 5.737019771740876628e-01 5.973852006644163604e-01 5.124042222579439088e-01 6.015645930450624901e-01 4.371751594063117419e-01 2.323849327546477772e-01 3.633392273482285439e-01 5.416599689224667058e-01 2.351711943417458817e-01 4.162781975030811488e-01 3.257246959224134875e-01 1.585490006965656617e-01 4.566789905159943097e-01 2.202218292878968531e-02 4.037400203611427596e-01…
7.855373728438743708e-01 1.000000000000000000e+00 8.464838567005752434e-01 7.493144626271563968e-01 6.067226890756303170e-01 3.330384785493143984e-01 2.841662980981864983e-01 3.554621848739495382e-01 2.830163644405130907e-01 3.658115877930120940e-01 4.687306501547989779e-01 6.446704997788591518e-01 6.049977885891200113e-01 1.691729323308271138e-01 4.383016364440513180e-02 4.417072091994692640e-01…
2.202282022073242529e-01 4.693084838185586638e-01 2.736372294533978566e-01 5.042671198341706074e-01 2.513025453323124436e-01 -1.088722478477659010e-02 1.896393956936636982e-01 2.440194961623934622e-01 2.124596164260771913e-01 1.372014416702458384e-01 2.119740798147491390e-01 1.192365870511121750e-01 1.969224448635827074e-01 2.692673999514464955e-01 1.391435881155576870e-01 1.702179312405459055e-0…
8.531013306038894850e-01 1.000000000000000000e+00 9.148413510747188671e-01 9.680655066530196029e-01 6.258341862845447912e-01 6.279631525076764254e-01 6.284953940634595559e-01 6.109314227226202432e-01 5.742067553735928920e-01 5.284339815762538750e-01 4.177277379733879692e-01 4.060184237461618717e-01 2.495394063459569767e-01 3.203275332650971641e-01 3.613101330603891714e-01 5.646264073694985397e-01…
8.220857761091897586e-01 7.715966044645007349e-01 8.047752029738676205e-01 6.484991955022101351e-01 4.215383477279875390e-01 1.440883283090751144e-01 2.200625104029885482e-01 1.763052283109244056e-01 3.272918939912338732e-01 1.690924895045403387e-01 2.296794954781675446e-01 2.532411089123559611e-01 2.695899835401602829e-01 2.931515969743487271e-01 2.123689223428454342e-01 2.753601745852675697e-01…
8.592494611013129502e-01 7.707231040564375135e-01 5.688320595728001416e-01 5.280717225161669637e-01 1.937095825984712638e-01 3.249069174995100617e-01 3.834999020184206575e-01 3.121693121693120410e-01 8.926121889084855099e-02 1.484910836762687036e-01 1.211052322163435474e-01 2.875759357240831662e-02 5.829903978052021311e-03 3.688516558886930086e-01 3.701254164217125942e-01 4.319028022731724592e-01…
1.540275217559048393e-01 3.290178762807047241e-01 3.078406996184679389e-01 4.170703476657952047e-01 2.855489347108500220e-01 5.229562309769797412e-01 7.157799974278729049e-01 4.103828181935099684e-01 4.939769365970766435e-01 1.885797573627128465e-01 2.164444634972348125e-01 5.363312899215502139e-01 2.643717580486132923e-01 3.412783469798947866e-01 5.385604664123117002e-01 1.752046984181424294e-01…
1.000000000000000000e+00 7.645826917154293634e-01 2.467713787085515365e-01 2.200800739143824181e-01 3.880505081613863910e-03 3.751154912226652843e-02 -2.761523457550558655e-02 -1.693871265783793503e-02 7.808233240940351538e-02 1.789754645313623160e-01 1.458782465865927358e-01 -3.722410430140623422e-02 9.218766040447688367e-03 2.279026793963755820e-03 -3.028436505492230341e-02 3.644389693049992357…
9.082107515378450291e-01 6.147633056967110043e-01 8.664883658732285276e-01 6.244985290184539295e-01 4.534367477935276058e-01 4.548274939823484520e-01 3.978069002407066956e-01 5.911206204867615055e-01 1.252206472318803387e-01 1.000000000000000000e+00 4.784701791922978953e-01 4.464830168494253737e-01 7.515378443434078681e-02 3.546937683872693481e-01 2.740304894356781484e-01 4.353570473388605477e-01…
9.754369390647146254e-01 1.000000000000000000e+00 4.645252716107702851e-01 2.565580223586838571e-01 4.874507951503700975e-01 4.555188159344986110e-01 2.942213824594555049e-01 4.866320264525270667e-01 2.827586206896552934e-01 5.701464336324989501e-01 1.026295071642263218e-01 4.040308612816877892e-02 2.696583215241695752e-01 6.733112895606991888e-01 4.579751220280271484e-01 5.300267674381988758e-01…
5.156132146628450430e-01 5.160054306833610216e-01 4.916880374113742902e-01 4.752149645497059094e-01 3.606878865590585348e-01 4.054005128978728223e-01 3.089153718509579094e-01 6.124905717302759900e-01 5.673857293709456684e-01 4.846281490420876747e-01 4.791371247548648071e-01 4.779604766933170934e-01 4.054005128978728223e-01 4.477598431135916823e-01 3.493136219640969875e-01 3.512747020666767139e-01…
1.796972491997177734e-01 2.297759210026584231e-01 3.221745971461125735e-01 5.838532906516197274e-01 3.525039335901472004e-01 5.782106234062177608e-01 5.767999565948674912e-01 4.477239433563018345e-01 5.542292876132605128e-01 2.593999240410176932e-01 1.959199175302479001e-01 3.419239325050185685e-01 2.650425912864196598e-01 7.601866420704249672e-01 2.495252563615649177e-01 5.746839563778418647e-01…
1.000000000000000000e+00 9.939579847555312098e-01 9.262874140174754967e-01 4.284253578732108436e-01 3.039598438371449163e-01 5.939765755716680529e-01 1.915783602900165694e-01 7.873210633946827741e-01 1.903699572411224339e-01 2.580405279791780915e-01 2.967094255437810468e-01 5.456404536159138452e-01 6.241866517940138914e-01 3.148354712771893049e-01 5.021379438557352914e-01 6.205614426473324841e-01…
6.515439645023995974e-01 6.003350538802861847e-01 5.426514534093995756e-01 5.014488816444808705e-01 4.767273385855294587e-01 4.667209997283347511e-01 4.078601829213077679e-01 3.907905460472695380e-01 3.978538440641130602e-01 4.055057502490265753e-01 4.237526034592047908e-01 4.920311509553565443e-01 4.208095626188536054e-01 3.925563705514807378e-01 4.190437381146428497e-01 4.178665217785020314e-01…
8.542703005675056360e-01 1.000000000000000000e+00 9.817837875709379825e-01 6.793946612485108894e-01 5.154487493869545078e-01 3.751839136831786048e-01 3.150704126672742023e-01 2.239893505219643643e-01 5.445946892734534472e-01 1.948434106354654805e-01 3.278217613676177034e-01 6.732992363203303687e-02 2.178939255937744485e-02 3.296433826105230058e-01 1.711623344776850852e-01 4.844811882575490447e-01…
1.000000000000000000e+00 9.086888657648285461e-01 8.802809573361084494e-01 8.938085327783561462e-01 4.230489073881374962e-01 5.718522372528616060e-01 5.772632674297608624e-01 5.251821019771070187e-01 5.630593132154005920e-01 7.105098855359002208e-01 6.678980228928204088e-01 7.828824141519251656e-01 6.191987513007286559e-01 6.692507804370448898e-01 3.729968782518212622e-01 8.843392299687826696e-01…
7.600038662284943625e-01 7.392712159288615803e-01 6.714189058573362123e-01 8.140344094335975056e-01 8.661801662478254560e-01 8.554997100328630699e-01 6.249275082157357275e-01 8.140344094335975056e-01 5.350860235839939305e-01 1.000000000000000000e+00 9.472259810554805037e-01 7.851343514401699641e-01 8.988497970230042711e-01 7.141407307171854235e-01 7.650299632708292830e-01 9.126715638894259408e-01…
5.058583800305658240e-01 4.396332144676519116e-01 7.004584819154358044e-01 5.669893020886398460e-01 6.393275598573611163e-01 4.651044319918493652e-01 5.975547631176771901e-01 5.028018339276622006e-01 4.121242995415182464e-01 6.220071319409072874e-01 4.997452878247578001e-01 4.488028527763628928e-01 3.988792664289354528e-01 5.313295975547632777e-01 5.598573611818643547e-01 9.347936831380542211e-01…
1.000000000000000000e+00 7.965386238919379691e-01 3.550021105951882694e-01 5.795694385816804184e-01 3.499366821443645748e-01 1.051076403545802562e-01 3.288307302659350673e-01 5.373575348248207373e-01 4.520894892359646478e-01 4.225411566061631485e-01 6.893203883495150341e-01 4.723512030392574279e-01 3.642887294216969885e-01 5.626846770789365459e-01 4.301392992823976913e-01 4.191642043056142408e-01…
9.697228476049997159e-01 9.064772403798878608e-01 1.000000000000000000e+00 5.061460031571047846e-01 2.679657376497684984e-01 2.457624925601014920e-01 1.778071060735450237e-01 2.437440157337681657e-01 2.531635742566573088e-01 1.804984085086562828e-01 2.773852961726571698e-01 5.333436844965458445e-02 1.643505938979892278e-01 1.165799756747664673e-01 1.946277462929895397e-01 7.822891597443287770e-02…
9.992181626823032348e-01 1.000000000000000000e+00 7.935949481281009410e-01 3.682754473011575214e-01 4.303112313937731970e-02 1.618703954292589620e-01 3.354382799579008756e-01 1.579612088407757187e-01 1.649977447000448572e-01 1.798526537362805100e-01 5.319500826943295013e-02 1.657795820177416224e-01 7.117726657645449817e-02 2.220718688918959793e-01 2.822733423545329967e-01 2.705457825890844048e-01…
7.335549092923413506e-01 7.234732031574573341e-01 7.688408807644366849e-01 1.000000000000000000e+00 6.730646724830352534e-01 5.441628583298708799e-01 5.074366431242208764e-01 6.608226007478189556e-01 4.915939620551170175e-01 5.002354244564463093e-01 4.714305497853479854e-01 5.290402991275446887e-01 4.339842127129203142e-01 5.254396897936570721e-01 1.675391220052622199e-01 3.828555601717211210e-01…
4.778398305317888561e-01 5.078819224737954885e-01 4.492283143965442593e-01 3.183306280778013808e-01 1.874329417590579194e-01 1.802800627252467702e-01 1.831412143387713409e-01 1.073206965803738117e-01 -1.959613744532173740e-01 1.674048804643870347e-01 2.203361853145890947e-01 2.153291699909212487e-01 -4.575091474318431634e-02 -4.264216347079450610e-03 8.300090786541580723e-02 5.844177281355742437e…
5.388574369531652364e-01 8.497169325784867944e-01 7.756047349459597173e-01 6.963458569222852335e-01 4.626865671641792743e-01 3.597529593412253091e-01 7.982501286670101726e-01 7.076685537828104611e-01 6.984045290787439519e-01 5.676788471435920691e-01 4.997426659804428684e-01 7.900154400411735223e-01 4.451878538342768921e-01 5.491507977354607162e-01 7.941327843540918474e-01 4.987133299022130650e-01…
8.028623984925299384e-01 6.243887119206783520e-01 3.047691686482120743e-01 4.949078020548252077e-01 6.547175736910583188e-01 6.722149939432003896e-01 1.000000000000000000e+00 7.620350845708638854e-01 6.033918076181071788e-01 5.112387276234907629e-01 6.325541747050107411e-01 3.572614294046388417e-01 4.855758445870155815e-01 2.616088653595941005e-01 5.835613979990122990e-01 5.404010947103952134e-01…
5.571520327330684585e-01 5.484929942669550806e-01 5.973547113257368091e-01 5.460189832766368934e-01 6.728120465304371356e-01 6.060137497918500760e-01 6.016842305587934980e-01 7.575469229488305256e-01 7.445583652496610139e-01 7.847610438423293644e-01 6.319908651901896546e-01 6.443609201417799248e-01 5.528225135000117696e-01 5.998287223160549964e-01 4.897352332469012692e-01 6.227133239764967021e-01…
1.000000000000000000e+00 9.386147539224314329e-01 7.935223541027237593e-01 8.203086433002081401e-01 5.251014144362646796e-01 5.239853190530358029e-01 5.641647528492627073e-01 3.057886716318604092e-01 2.276619948058639098e-01 2.483097593955913007e-01 3.096950054731598678e-01 2.918374793415036139e-01 2.293361378807066697e-01 3.788929192333281848e-01 3.582451546436008494e-01 4.123757807301839939e-01…
8.912972885208636509e-01 9.155707095307679122e-01 1.000000000000000000e+00 8.802159441467771739e-01 6.596444227959082918e-01 5.984331872057152557e-01 6.691427179736970654e-01 4.585971748660495062e-01 3.224549439844131005e-01 3.615034908264328495e-01 2.433024841695080320e-01 3.578097093684038388e-01 3.810277642474428905e-01 3.145396980029223633e-01 3.936921578178274594e-01 5.018671862315309262e-01…
9.098889236101249667e-01 5.117752336581349315e-01 6.041021561887446323e-01 5.679100025567455079e-01 2.739410812192836775e-01 4.349592341126675143e-01 6.388170790602542004e-01 5.125138490383794876e-01 4.327433879719329024e-01 3.921195420584645541e-01 5.014346183347064834e-01 7.732450782648222498e-01 2.421806198687537492e-01 8.485554387659469122e-02 2.591687736143860055e-01 6.218289253146219719e-01…
1.000000000000000000e+00 5.564362310854915616e-01 4.792947060568813478e-01 2.170135209596068537e-01 4.826007714152503181e-01 3.856228542364259493e-01 4.644174119442207038e-01 5.073962616030177619e-01 9.083202644852285401e-02 1.464841266477345250e-01 4.115203662103166793e-01 4.335608019327768514e-01 4.875598694528037180e-01 4.434789980078837068e-01 2.054422922053151246e-01 4.010511592421482363e-01…
8.915920740570725256e-01 8.806518246499885905e-01 7.543416724045596267e-01 8.179940325912322674e-01 3.744166475403561400e-01 3.127534236095168563e-01 4.340907352153622334e-01 4.430418483666129226e-01 2.699869941090966563e-01 3.047968785861831509e-01 4.311070308316120037e-01 5.643791599724582442e-01 5.176344579603701090e-01 4.370744395991124631e-01 3.306556499120189563e-01 2.679978578532626332e-01…
8.922525813022404995e-01 8.672941396829856320e-01 9.805202406874108378e-01 1.000000000000000000e+00 4.563929666830555676e-01 5.391819437615603672e-01 3.115122567956732924e-01 3.955187188312142554e-01 3.309920161082625101e-01 2.999461497038234947e-01 3.084685444030810242e-01 3.803001568682540245e-01 5.105710472711947334e-01 4.052585984875088365e-01 3.857788391749196744e-01 7.144997775748634927e-01…
8.470282169301579511e-01 5.910346207724636036e-01 9.292375425255153809e-01 8.980188112867719674e-01 6.472283370022011706e-01 7.710626375825497814e-01 5.671002601560937162e-01 6.524314588753253874e-01 5.358815289173503027e-01 6.784470682409445841e-01 7.637782669601762553e-01 6.628377026215732659e-01 4.942565539323597879e-01 6.982189313588151869e-01 2.819691815089050424e-01 6.170502301380826893e-01…
1.000000000000000000e+00 9.352971051295075888e-01 9.524631792788219586e-01 7.693583883528020140e-01 4.991027594379550680e-01 4.189944134078212867e-01 5.664465887929576171e-01 4.163534789233114264e-01 2.807855087184698006e-01 3.560521415270019308e-01 2.873878449297444515e-01 1.509395632300659373e-01 3.419671576096158239e-01 2.622989673269001676e-01 2.358896224818013143e-01 7.433891992551211469e-01…
8.309733725175881824e-01 7.491613975717635876e-01 6.604031228663874709e-01 8.618458158933712809e-01 6.658058004571495436e-01 7.252352539555321220e-01 7.422150978122126208e-01 6.503695787692579389e-01 8.255706949268266648e-01 7.669130525128388109e-01 8.286579392644044528e-01 8.340606168551666366e-01 8.433223498679013330e-01 8.487250274586634058e-01 1.000000000000000000e+00 9.066108587882564240e-01…
3.062869214819451957e-01 1.716808158261936001e-01 1.981273554764420020e-01 2.683124030097934765e-01 3.849484240314018924e-01 3.622315245882398727e-01 3.839312494294692679e-01 4.086824980764967585e-01 4.839534186195112997e-01 3.371412177405683774e-01 3.727423288082102881e-01 3.690126886011241281e-01 4.083434398758524764e-01 4.554725297653976490e-01 4.107168472803619519e-01 3.832531330281809256e-01…
1.000000000000000000e+00 7.965124261979952269e-01 8.937937663050936621e-01 7.402855965948096362e-01 3.279555128381158591e-01 3.663325552656870321e-01 2.851160236166413453e-01 5.840999588081833283e-01 3.475902787312922237e-01 4.002471508993543092e-01 3.065357682273789353e-01 9.144583276122476845e-02 9.323081147878597985e-02 8.162844981463657223e-02 4.949883289853052731e-02 1.699848963339283814e-01…
9.967823773281354605e-01 9.613885279376277460e-01 1.000000000000000000e+00 7.023699028525463017e-01 6.774333271455977856e-01 9.533444712579668412e-01 6.283645813996657781e-01 5.133345708805147067e-01 4.087618340449228338e-01 6.235381473918693018e-01 4.666790421384814924e-01 2.229441247447556951e-01 2.671864364828906990e-01 1.248066332528928180e-01 7.010704783119864336e-02 2.165088794010272821e-01…
1.000000000000000000e+00 7.045020330181748225e-01 5.726742761965416539e-01 8.274139029050118221e-01 2.154019497379119630e-01 4.599519913780433233e-01 5.287316905893303387e-01 8.803213638367712868e-02 7.020036251408393047e-02 -7.181697937588797653e-02 7.593200411502486202e-02 6.255817371282997030e-02 -2.341645030127847624e-02 -3.806397883701554546e-02 1.115955518542103148e-01 -6.608533777494751682…
1.000000000000000000e+00 6.633696724664883693e-01 9.142781507953696707e-01 8.854956320843259121e-01 3.649074675715351379e-01 3.592761052150267309e-01 4.581377999181767136e-01 5.582509084783288111e-01 3.880586239260704895e-01 5.476138906938126105e-01 4.531321444901693640e-01 3.993213486390874145e-01 4.862946117007194147e-01 2.585372897263734093e-01 3.955671070680817913e-01 4.550092652756721479e-01…
6.675191815856779121e-01 5.705456095481670209e-01 6.739840863881787492e-01 7.266268826371128364e-01 4.726484796817279621e-01 4.855782892867295808e-01 8.457658425689119630e-01 5.548451264563794005e-01 5.853225348110258075e-01 5.400682011935207250e-01 5.206734867860189908e-01 5.215970446149478246e-01 4.901960784313726394e-01 4.800369423131569668e-01 5.040494458653024257e-01 6.435066780335324532e-01…
5.538076510547015330e-01 4.339598549466265887e-01 4.060728331375452194e-01 4.724705041115481174e-01 3.376832320343225446e-01 4.741304458858980886e-01 4.505592726901271328e-01 3.645742887787936648e-01 5.139690484702997830e-01 3.987690893304050022e-01 5.003575259206292092e-01 4.538791562388272971e-01 4.737984575310282276e-01 5.478318606670412594e-01 5.156289902446499207e-01 5.159609785995200593e-01…
8.293559549056815916e-01 6.883134278379284821e-01 6.442013617591249020e-01 7.736354503850875197e-01 3.696617926107826357e-01 3.342560553633216469e-01 3.644379953119766258e-01 3.011720058042192671e-01 2.820180823752651000e-01 3.104587565576515384e-01 3.470253376492913877e-01 1.224020538006475589e-01 3.348364772854113269e-01 3.174238196227256448e-01 3.928786694943631197e-01 4.137738586895858273e-01…
9.385792532508259178e-01 7.956265417903584103e-01 4.798260651419494205e-01 4.830873437304010753e-01 2.276205209683487551e-01 3.439394572897940816e-01 4.260149684324956998e-01 5.031985616925198634e-01 4.814567044361752757e-01 5.347242547142202485e-01 5.869047121294477254e-01 5.945143621691685309e-01 5.510306476564785783e-01 5.292887904001339905e-01 5.336371618514027526e-01 6.428899945645356606e-01…
9.697732997481114392e-01 9.093198992443342066e-01 9.445843828715351220e-01 6.523929471032736682e-01 -3.551637279596968066e-01 -1.433249370277076551e+00 -1.680100755667504941e+00 -1.181360201511335806e+00 6.977329974811066204e-01 -1.231738035264484665e+00 -6.574307304785902417e-01 -3.602015113350128250e-01 -1.261964735516373226e+00 -5.768261964735527103e-01 -1.433249370277076551e+00 -1.30226700251…
9.132664866949482541e-01 8.084843810258389718e-01 9.573852680293100104e-01 1.000000000000000000e+00 6.350173544157345917e-01 5.919012726571539762e-01 2.700347088314692390e-01 3.602776706517547556e-01 2.925954492865409096e-01 4.018897030466643261e-01 3.487466255302738016e-01 5.091785576552257941e-01 4.685692248360974199e-01 4.419976860779021299e-01 3.372155804087929032e-01 2.123794832240648855e-01…
5.694261705524272799e-01 5.475325860042452586e-01 5.634966580706279871e-01 4.718172727751169804e-01 3.678227461712543223e-01 3.924530287879585688e-01 4.152588460256479430e-01 3.737522586530535595e-01 3.582443029314246741e-01 4.736417381541321858e-01 4.033998210620495239e-01 5.694261705524272799e-01 4.526603862954580171e-01 3.491219760363489244e-01 4.084171008543409642e-01 4.959914390470676615e-01…
6.467391304347830383e-01 8.776025719534600311e-01 8.457593386405390934e-01 9.472596448254750889e-01 3.860226576852417990e-01 2.367575015309244246e-01 1.641151255358238026e-01 2.536742192284138775e-01 2.586497244335582146e-01 3.900030618493570689e-01 2.626301285976727629e-01 3.352725045927741343e-01 2.029240661359462683e-01 3.909981628903860806e-01 2.327770973668098764e-01 2.128750765462341377e-01…
1.000000000000000000e+00 6.765030900830839578e-01 8.329308721810663174e-01 5.253959808455775926e-01 3.168256047149343169e-01 6.222322269062332545e-01 4.200466582081613942e-01 4.849588671059633649e-01 3.998281013383535032e-01 6.350018417713744201e-01 6.126550157573773525e-01 5.775385748782383422e-01 6.945933778087011179e-01 4.881512708222486285e-01 5.456145377153847065e-01 3.221462775754103669e-01…
7.005481162839102272e-01 9.034899049469229393e-01 8.935683063900643486e-01 8.773329632970235936e-01 6.572538680358011032e-01 8.394504960799279436e-01 6.590577950461387058e-01 6.229792548393813245e-01 4.543120793727883355e-01 2.658017067924786647e-01 5.670575175189067618e-01 7.781169777284397959e-01 4.831749115381944737e-01 4.660376049399846399e-01 4.949004371053907225e-01 5.138416707139389361e-01…
6.026743075453677712e-01 5.994068265218919223e-01 6.399235912129893622e-01 5.856834062232947336e-01 3.955160106570148049e-01 2.327954556879304471e-01 7.464937415171149504e-02 1.034032071582969836e-01 3.086512843713873702e-02 4.706680741969536674e-01 3.582667269893932693e-01 3.765646207208564467e-01 4.725280249333838403e-03 4.046649575227466156e-01 2.046951188860402504e-01 4.079324385462220204e-01…
8.285980437820216205e-01 5.882626921285513122e-01 3.777363763390779172e-01 6.953889147647882574e-01 2.911038658593383399e-01 2.594317652538426500e-01 3.265020959478343587e-01 3.134606427573358167e-01 2.817885421518394606e-01 2.221704704238471051e-01 4.168607359105729881e-01 2.147182114578483902e-01 1.942244993013504117e-01 3.395435491383322901e-01 3.758733115975777528e-01 3.712156497438286462e-01…
7.712152197977450996e-01 9.009737518527554112e-01 8.195088087956622358e-01 1.000000000000000000e+00 7.970693634026905228e-01 4.721852192348824917e-01 5.941387268053810455e-01 4.073059532073773359e-01 5.195031801722358455e-01 3.677930167545357953e-01 3.385241749376163289e-01 5.804799339574853168e-01 4.253550723278112233e-01 6.092609617441230307e-01 6.668230173173980146e-01 5.829190041088950780e-01…
1.000000000000000000e+00 8.549585863224317128e-01 8.956409340612619951e-01 8.589383812099259385e-01 3.720768066397946994e-01 4.233719407452761763e-01 4.485773083660733462e-01 3.481980373148289010e-01 4.096637583550183370e-01 5.467455822575982838e-01 4.923550521285100512e-01 4.118747555147372341e-01 4.866064595132405524e-01 5.157916220215319481e-01 5.180026191812507896e-01 2.619691480857865851e-01…
5.656280840265052179e-01 6.966727759763148287e-01 4.382489778655008772e-01 5.271394332440429986e-01 2.311433807979698385e-01 2.091498660651343877e-01 5.509657408712811399e-01 1.230086000281966491e-01 2.925419427604677991e-01 3.466093331453544146e-01 2.485549132947975914e-01 2.522204990836036109e-01 3.438601438037500735e-01 2.476385168475959131e-01 4.327505991822921949e-01 6.737628647962776718e-01…
8.665183102990552388e-01 7.259311314125088677e-01 6.690872179276956544e-01 8.908799875068321716e-01 4.868821738111970832e-01 4.792691496837665488e-01 5.350979932849224685e-01 2.960490356836103509e-01 1.681502303427812872e-01 1.422659483095183586e-01 1.696728351682673386e-01 1.691653002264385253e-01 1.417584133676895453e-01 2.107831654563909751e-01 2.432654017334268948e-01 6.538611696728353628e-01…
8.204164550533267208e-01 8.534281361097001417e-01 1.000000000000000000e+00 9.808532249873032072e-01 5.701879126460129843e-01 8.006094464195022686e-01 7.081767394616556022e-01 7.200609446419500292e-01 5.781107160995431204e-01 5.503809040121890872e-01 5.384966988318943271e-01 4.731335703402745341e-01 4.229558151345861328e-01 4.823768410360588232e-01 4.883189436262059813e-01 5.391569324530219864e-01…
8.512951040574932016e-01 8.894445276238954756e-01 7.711034586015869108e-01 1.000000000000000000e+00 3.319958077556521281e-01 5.531067525078601221e-01 4.589010330887853262e-01 3.662524329989517713e-01 8.987872435993412568e-01 5.172930079353192934e-01 5.632280281479260520e-01 7.999101661925438478e-01 5.297499625692464464e-01 9.011229225932025910e-01 6.434196736038324538e-01 5.134002096122173286e-01…
1.000000000000000000e+00 5.552258152544685688e-01 6.776163187337973515e-01 5.543389275480967715e-01 4.496861781962068205e-01 4.989084458998499505e-01 3.907081457224723664e-01 4.975781143402920326e-01 4.323918679219538319e-01 4.847182425978988629e-01 5.574430345203986725e-01 4.545640605812526491e-01 4.128803383817711836e-01 4.044549051712377219e-01 3.329240005457765467e-02 1.494746895893029337e-01…
1.000000000000000000e+00 8.451092908143152949e-01 8.246090498926800239e-01 9.157212317666127976e-01 5.227999474352797993e-01 2.321608480441165762e-03 2.209908449778786865e-01 5.227999474352797993e-01 6.287178588637256649e-01 2.824915677427835003e-01 2.282184940207638082e-02 6.868018748083573044e-01 2.506023040869067020e-01 2.779359586490867118e-01 8.109422226115904353e-01 2.965526304262117510e-02…
9.875602054160954602e-01 1.000000000000000000e+00 9.626806162482856033e-01 8.747727345220250861e-01 8.905298076616378067e-01 9.651685751650666001e-01 8.482345060763609723e-01 7.603266243501005661e-01 9.726324519154092574e-01 5.430448789512298813e-01 7.570093457943923854e-01 6.599789480399348429e-01 5.330930432841055611e-01 4.849925042263403818e-01 5.289464450894709735e-01 2.328793339925363248e-01…
8.262727272727271588e-01 9.042727272727273391e-01 1.000000000000000000e+00 5.615454545454545698e-01 2.838181818181816918e-01 1.609090909090907517e-01 1.857272727272729906e-01 4.315454545454547319e-01 3.913636363636361915e-01 4.220909090909089056e-01 5.059999999999995612e-01 2.211818181818177576e-01 3.937272727272722039e-01 3.015454545454540614e-01 1.325454545454540778e-01 7.700000000000001288e-02…
9.428197812648593246e-01 2.813837375178318001e-01 5.641940085592015430e-01 8.176414645744172205e-01 1.392058963385638115e-01 5.070137898240607566e-01 3.679267712791253753e-01 6.352829291488343300e-01 5.131954350927249164e-01 6.105563480741792448e-01 4.220161673799334712e-01 4.931050879695674793e-01 1.577508321445549033e-01 7.001902044698044003e-01 1.067522586780794147e-01 5.765572990965285305e-01…
8.556706163496959894e-01 8.647316538882802162e-01 1.000000000000000000e+00 9.365727372299113007e-01 6.835109031165984561e-01 6.323807627203028581e-01 7.695907597331472783e-01 5.100567559494175729e-01 4.731653888280392684e-01 5.560091606093796601e-01 7.191078363038929666e-01 7.301105247436023848e-01 5.825450562580900549e-01 7.178134023698097277e-01 7.262272229413521130e-01 7.242855720402270325e-01…
4.510684720528789771e-01 4.544054418276330387e-01 7.280369633575046739e-01 2.308284669190784621e-01 2.842199833151509147e-01 1.090290701405383644e-01 2.808830135403968531e-01 5.111339279984595807e-01 2.291599820317008207e-01 3.059102868510554796e-01 2.241545273695690899e-01 3.426169543733563749e-01 4.477315022781236387e-01 4.293781685169744677e-01 4.076878649810699029e-01 1.824424051851377127e-01…
4.551484999246199203e-01 3.453942409166287919e-01 6.276194783657472742e-01 4.577616965676669647e-01 4.107241569928138936e-01 4.211769435650039028e-01 2.382531785516865397e-01 1.781496557615964427e-01 3.610734207749137781e-01 1.899090406553094468e-01 6.615910347253634027e-01 3.976581737775768399e-01 5.609829639680391500e-01 3.571536258103427675e-01 4.486155083170009772e-01 4.773606713905220178e-01…
7.234492404775072494e-01 6.519858179097682838e-01 6.913118433464529033e-01 5.686823016621670446e-01 2.544969586572554121e-01 3.881208730442703980e-01 3.720521744787431140e-01 2.557655401229548819e-01 1.496275574927625474e-01 3.500634290732849152e-01 2.879029372540092280e-01 1.741534658296196858e-01 2.003708161207428951e-01 1.031129037504472656e-01 2.371596786260286027e-01 7.767296620368865367e-01…
6.589491792703034978e-01 6.039710415024014400e-01 6.328578596516376553e-01 6.645401763314459087e-01 1.529639452369007391e-01 2.340334026234678622e-01 1.995555874130884033e-01 1.865099276037562315e-01 2.675793849903233546e-01 2.088739158483260694e-01 3.924449860225076026e-01 2.964662031395596253e-01 1.837144290731849983e-01 3.169665256970829459e-01 2.042147516307075972e-01 1.939645903519459369e-01…
7.762830312295261326e-01 8.745140860449880371e-01 5.923127320375626281e-01 8.591832277789912542e-01 6.848656911989515761e-01 6.507971172745142807e-01 4.259445293732253557e-01 3.657567154400522824e-01 4.725049137366237328e-01 4.373007206813713799e-01 6.201354007425204928e-01 7.671980781830094465e-01 6.496614981436992231e-01 6.911115964184317839e-01 6.138894955230397299e-01 8.319283686394411959e-01…
9.172671970051474721e-01 8.035095928872253435e-01 1.000000000000000000e+00 8.905007019185776640e-01 3.722040243331774523e-01 3.813289658399625082e-01 3.861956013102481600e-01 2.639213851193263349e-01 3.369209171736080033e-01 3.089377632194666434e-01 3.825456247075341154e-01 3.131960692559664361e-01 3.612540945250353741e-01 3.198876930276086661e-01 1.763219466541881553e-01 -4.693495554515671880e-0…
4.465947806539991016e-01 4.575532998489691971e-01 5.351761441466758029e-01 6.264971374380949865e-01 3.488813178321804043e-01 5.114326858909067353e-01 3.826700853500051847e-01 6.283235573039230859e-01 3.470548979663515832e-01 6.730708440167185724e-01 3.543605774296654798e-01 5.507007130062172573e-01 5.233044150187912136e-01 5.717045414632436762e-01 5.954479997190127438e-01 2.995679814548135589e-01…
9.982988189877969321e-01 9.846893708901753861e-01 8.519972519383646192e-01 1.000000000000000000e+00 7.720417443648376343e-01 8.417901658651485430e-01 8.205254032126150232e-01 5.968201001079597168e-01 8.392383943468445517e-01 5.066575064612161006e-01 4.130925507900676252e-01 5.696012039127159587e-01 3.535512153629732923e-01 6.180848627604933476e-01 5.500376222723848407e-01 2.463768115942026049e-01…
9.136960600375232389e-01 4.859287054409000550e-01 5.459662288930574592e-01 8.011257035647284530e-01 2.570356472795498615e-01 6.566604127579732664e-01 4.484052532833013305e-01 1.219512195121950360e-01 2.645403377110698839e-01 5.797373358348968386e-01 3.714821763602249582e-01 5.984990619136961731e-01 3.020637898686671652e-01 1.332082551594743758e-01 1.838649155722327788e-01 6.003752345215751518e-01…
8.620008640375240727e-01 1.000000000000000000e+00 8.850007200312697275e-01 8.566520603180481919e-01 6.860252216667696024e-01 8.769775144520561838e-01 1.671912608776151554e-01 4.394453701989344818e-01 4.849102018144789694e-01 4.394453701989344818e-01 4.608405850768374501e-01 3.249809706021520306e-01 3.715155629615915500e-01 4.929334073936925686e-01 3.875619741200190815e-01 3.950502993272849706e-01…
7.379497623896810188e-01 8.071961982348950793e-01 1.000000000000000000e+00 8.553971486761713372e-01 4.412763068567547298e-01 8.825526137135077109e-02 1.642905634758995703e-01 -6.856754921928064073e-02 -1.079429735234217896e-01 -8.010862186014923447e-02 -1.948404616429055269e-01 -2.491513917175833814e-01 -8.825526137135318930e-03 -2.138492871690429731e-01 -1.975560081466395390e-01 -2.7834351663272…
8.989584952588216549e-01 1.000000000000000000e+00 7.447017980206229737e-01 7.393129177677598696e-01 7.817503497590549966e-01 7.473962381470544702e-01 9.299445567127830881e-01 8.989584952588216549e-01 7.413337478625834365e-01 7.069796362505829102e-01 8.241877817503501236e-01 8.935696150059589948e-01 8.417016425721542960e-01 7.958961604228201869e-01 6.685838644489354721e-01 6.416394631846210617e-01…
8.206552979497990785e-01 6.946869953193003377e-01 7.245777789943338432e-01 7.160375550871815875e-01 5.089371253387346972e-01 6.470040785043661424e-01 2.811978211480032908e-01 6.462923931787699638e-01 5.537733008512851773e-01 6.156899241781402798e-01 5.893575671310872233e-01 3.153587167766129240e-01 5.139189226179069481e-01 5.167656639202912183e-01 3.288807379629375416e-01 6.043029589686037539e-01…
9.863709098935056208e-01 1.000000000000000000e+00 8.371682392539866457e-01 8.579705346796887566e-01 4.325994592506761105e-01 4.067759201015285764e-01 6.391877724438559394e-01 6.564034652099544065e-01 4.856811786128125141e-01 5.452187827622362315e-01 7.130717872316949535e-01 7.711747503172767804e-01 7.030292997848041070e-01 7.317221210616348115e-01 6.621420294653203031e-01 5.272857694642166804e-01…
5.306600523632357680e-01 9.199853015479303453e-01 1.000000000000000000e+00 2.190988011575057196e-02 -5.452207064443559403e-02 2.953929539295390705e-01 3.789904000734924949e-01 2.846447108538881499e-01 2.965872031601672343e-01 2.703137200863536260e-01 9.475908318405223962e-02 3.264434339258644457e-01 2.918102062376554118e-01 3.777961508428642756e-01 1.353635570254003440e-01 2.822562123926327105e-0…
7.628794941429213328e-01 7.165092618864254970e-01 9.862997041060354020e-01 1.000000000000000000e+00 7.112399173118240103e-01 6.553848648210451877e-01 5.278667261156823054e-01 6.838393255238949253e-01 3.750557334522315323e-01 5.594827935632931126e-01 3.834866847715939220e-01 5.384054152648859448e-01 4.203720967938068820e-01 3.866482915163557132e-01 5.573750557334526956e-01 5.795063029467796278e-01…
5.241479033257591125e-01 3.640983267919852828e-01 5.327411691799210924e-01 5.520760173517867964e-01 2.137161743441438611e-01 -1.185705432761858732e-02 3.060937822763888372e-01 1.535633133650071702e-01 3.218343317496399902e-02 3.898781243544718889e-01 3.222061557529437570e-01 2.609791365420365272e-01 1.965296426358192072e-01 8.481718653170851330e-02 6.369345176616403315e-01 6.627143152241269375e-0…
8.493194154488518111e-01 9.300876826722336288e-01 1.000000000000000000e+00 9.222713987473903918e-01 5.892108559498955289e-01 5.657620041753653739e-01 5.674989561586636366e-01 6.460960334029227647e-01 7.094947807933194017e-01 7.294697286012526982e-01 5.605511482254695865e-01 6.504384133611691432e-01 6.174363256784968224e-01 5.944217118997910942e-01 5.822630480167013678e-01 5.653277661795406139e-01…
7.248509913635816648e-01 -1.147427320277337737e+00 -7.520982848801854859e-01 -9.608320155698809595e-01 -2.176134290232339397e-01 -4.579734825447018265e-01 -1.227344605279165474e-01 -5.370392896241341640e-01 -3.662571463325623999e-01 3.706361756477310476e-01 -1.542756355674492319e+00 -1.523780561975429437e+00 1.009609536552685989e-02 -3.418075659895505186e-02 -3.694197786157403240e-01 -1.122126262…
6.042487954445903142e-01 6.032997517885819727e-01 6.175354066287049859e-01 5.748284421083371676e-01 3.007738355964359109e-02 4.647393780113882600e-01 3.034019564899987365e-01 9.366330851219183129e-02 2.815739524018106565e-01 5.643889618922469653e-01 1.335231420645351663e-01 3.081471747700392783e-01 5.548985253321651046e-01 3.983063220908162338e-01 4.618922470433637906e-01 4.429113739232001246e-01…
8.777728808579399189e-01 4.703491503844082211e-01 3.048332598795358561e-01 8.090201263405316645e-01 9.732628176876739756e-01 1.000000000000000000e+00 9.630772244258362091e-01 9.134224572743745441e-01 8.192057196023704302e-01 6.575094265706873387e-01 6.256794476274419869e-01 4.563439596493802375e-01 7.784633465550164777e-01 4.321531756525143764e-01 2.602712893589934628e-01 3.888644042897020925e-01…
7.887626459143967095e-01 8.211361867704279893e-01 8.518910505836574387e-01 8.276108949416339788e-01 6.495564202334629389e-01 4.909260700389102561e-01 5.532451361867705142e-01 5.119688715953304436e-01 4.391284046692606191e-01 4.035175097276266776e-01 4.674552529182877114e-01 3.913774319066146146e-01 4.990194552529180760e-01 4.868793774319066237e-01 5.354396887159529328e-01 7.693385214007778528e-01…
1.000000000000000000e+00 7.802497409891486768e-01 4.931566606685206522e-01 5.484486613228638507e-01 3.194830688696219667e-01 4.470799934565680145e-01 7.214133813185016342e-01 6.094116364032933220e-01 4.548775832924371043e-01 4.725993783739572129e-01 3.209008124761438818e-01 2.556846065761492204e-01 5.874366105022084117e-01 5.578275805660083686e-02 1.330497846120289041e-01 4.988276350946068693e-01…
8.990756513725596255e-01 7.495043145577926502e-01 1.000000000000000000e+00 7.081180708760363984e-01 7.480521656566780919e-01 4.561702365327151565e-01 6.906922840626658067e-01 3.015163785640482819e-01 5.897679354352254322e-01 4.997347035661427461e-01 5.803289675779829127e-01 8.671283755480464484e-01 6.623753804909380261e-01 5.338602027423272611e-01 5.643553296657263241e-01 5.788768186768687984e-01…
6.710645219591542254e-01 7.824998063566653839e-01 6.730784126410369606e-01 8.362035578735379504e-01 3.481707159639564897e-01 3.045364178564973767e-01 2.575456352792339088e-01 2.286798688389146961e-01 2.273372750509930762e-01 2.179391185355401828e-01 3.877772327076502989e-01 2.696289793705300974e-01 3.884485296016113587e-01 2.958095582350055430e-01 3.038651209625363170e-01 3.018512302806536374e-01…
1.000000000000000000e+00 9.058062266307610466e-01 8.524129647209252036e-01 9.501327082162851489e-01 9.037913865586916229e-01 4.343336497665496454e-01 4.922603018385415252e-01 4.353410698025841352e-01 4.368521998566364251e-01 3.612956971540384754e-01 4.857120716043163977e-01 3.396361663792936136e-01 3.351027762171377988e-01 3.844663579828352384e-01 4.575043105953464084e-01 3.335916461630858976e-01…
1.000000000000000000e+00 4.977193453179500349e-01 3.502242324351259040e-01 2.605312583847597119e-01 1.484150408218024575e-01 1.967495879489441213e-01 1.170224999041742098e-01 2.012342366514623393e-01 2.121967112576181036e-01 3.357736977270114331e-01 3.198282801180575285e-01 2.341216604699299930e-01 3.078692169113418919e-01 2.640193184867184462e-01 3.507225267354058262e-01 5.051937598221470926e-01…
7.449114072338557380e-01 7.931371113388976379e-01 8.832430321667396056e-01 7.385659198516137947e-01 7.423732122809590939e-01 4.847464245619172996e-01 4.149460633572509827e-01 6.776492409820860097e-01 1.979303948845613503e-01 1.471664958266218626e-01 4.314443305510812232e-01 5.824669302484499767e-01 5.672377605310684467e-01 7.004929955581591372e-01 3.438766046761358997e-01 1.712793478791428403e-01…
7.477683325910577938e-01 7.492787018569795343e-01 7.925759541467383151e-01 7.502856147009276944e-01 5.715585849001801888e-01 5.730689541661019293e-01 5.146680092171254106e-01 5.181922041709430271e-01 5.826346261836066187e-01 5.337993532521349005e-01 5.181922041709430271e-01 4.119628991344423952e-01 5.242336812346301000e-01 5.156749220610731266e-01 4.507290436264354550e-01 7.195747729605176390e-01…
7.696559384338723664e-01 7.655303731520904931e-01 5.867558776082298921e-01 7.146484013434534210e-01 5.221220215269880560e-01 5.303731520905512475e-01 4.932430645545183290e-01 4.973686298362996472e-01 3.199693227196998002e-01 5.104329198952745061e-01 4.609261365138976885e-01 3.660381350329252603e-01 4.471742522412929244e-01 3.901039325099833199e-01 3.736016713828579916e-01 4.066061936371090924e-01…
5.516700832027010559e-01 3.372241649583985756e-01 3.441215482937418080e-01 2.958398649463405139e-01 2.632340528156278947e-01 3.880139877004701310e-01 9.769685276739428770e-02 1.842276618835160806e-01 2.256119618955745865e-01 6.864825756662246148e-01 7.178343180996018535e-01 4.551067165078980792e-01 4.300253225611963548e-01 4.751718316652601137e-01 4.319064271071989536e-01 5.466538044133604224e-01…
9.215219976218785858e-01 1.000000000000000000e+00 8.073721759809753262e-01 8.644470868014269005e-01 5.291319857312726249e-01 5.600475624256840979e-01 3.472057074910823160e-01 3.519619500594526329e-01 4.803804994054694522e-01 5.243757431629014754e-01 5.945303210463735999e-01 5.338882282996429973e-01 5.778834720570749095e-01 4.625445897740785850e-01 4.482758620689650253e-01 3.412604042806181015e-01…
6.783492125218746338e-01 5.702897141746061660e-01 5.608108108108108558e-01 5.216313435737897075e-01 2.878183939335019481e-01 4.306338712813532199e-01 4.104122107719229695e-01 3.712327435349017657e-01 6.271631343573786932e-01 6.018860587205911994e-01 5.386933696286215767e-01 6.271631343573786932e-01 5.506999805560958139e-01 5.671300797200078403e-01 4.938265603733227316e-01 6.713980167217576955e-01…
6.411253129529589367e-01 6.933719857688760424e-01 4.321386216892872389e-01 8.972196600342599027e-01 4.621162208459617116e-01 3.627618922124132284e-01 2.188694162603773419e-01 2.257214389247594599e-01 3.627618922124132284e-01 5.066543681644490871e-01 3.422058242192647648e-01 4.329951245223348510e-01 4.535511925154832591e-01 1.786137831071291648e-01 3.088022137303997328e-01 2.976676769007773893e-01…
8.490364407081543163e-01 7.082606062764934540e-01 8.295871477932534876e-01 1.000000000000000000e+00 4.785737185195743648e-01 4.832045025469313138e-01 5.193246179603178136e-01 3.692872154739431090e-01 2.775976917322692250e-01 5.591493605955903945e-01 4.572721119937309675e-01 4.081858013037439337e-01 4.406012894952445191e-01 5.439390161365041665e-02 2.146190289602107060e-01 5.995084244647901073e-02…
8.046866240609933385e-01 6.915797735172105609e-01 6.122883731360019288e-01 6.565982733490299816e-01 7.009081735620585896e-01 6.525170983294094063e-01 5.125910976566878663e-01 6.507680233210003662e-01 6.204507231752440788e-01 5.773068729678214606e-01 6.653436483910754040e-01 5.679784729229734319e-01 5.825540979930488028e-01 6.216167731808499575e-01 5.493216728332772636e-01 6.560152483462273754e-01…
8.453410763615829548e-01 8.988163652128323688e-01 9.124473211945233198e-01 1.000000000000000000e+00 6.744298590526888182e-01 3.771701651442742609e-01 7.158469945355188102e-01 6.712842538261444281e-01 3.336559595104148235e-01 6.859637448833503237e-01 4.254027786179500614e-01 3.876555158994212102e-01 2.104530881374387097e-01 3.016756397072165030e-01 3.388986348879883259e-01 2.932873591030989990e-01…
6.639419000847823771e-01 8.219890262825333416e-01 8.107593620526930556e-01 6.797466127045573847e-01 4.713739542175226505e-01 4.892582342872681678e-01 3.881912562187065374e-01 4.114824116583751246e-01 4.019164013885112574e-01 4.788603970374162300e-01 5.088061683169901039e-01 3.565818309791562446e-01 5.038152064370610139e-01 4.763649160974517960e-01 6.364916097451729371e-01 4.834354454273509516e-01…
6.851084743382713782e-01 6.668538931404905945e-01 7.426104051112829563e-01 7.991996068244051621e-01 5.317699922769080212e-01 4.514498350066699639e-01 5.144281401390158326e-01 2.734676683283015497e-01 6.339956469844840736e-01 6.212174401460368589e-01 4.888717264621221803e-01 7.051885136558313505e-01 5.938355683493646842e-01 6.266938145053712050e-01 5.910973811696974556e-01 5.892719230499195993e-01…
9.726063479520615784e-01 8.253654681943893845e-01 1.000000000000000000e+00 6.450239255454586207e-01 6.415997190394663319e-01 -6.716712761754087442e-03 1.348171561525970119e-01 2.112911014530927944e-01 1.838974494051535680e-01 2.386847535010319932e-01 2.934720575969095857e-01 2.569471881996578388e-01 -1.174327231221736767e-01 1.370999604899249269e-01 1.884630580798102306e-01 2.774924272356116273e-…
1.000000000000000000e+00 8.642453697622488606e-01 6.764087744647310219e-01 9.120583212925255090e-01 1.171680021016682366e-01 2.273085511624850508e-01 2.964665703402072916e-01 2.495074215158279984e-01 3.844082490476818381e-01 3.545251543412580864e-01 4.159989491659002447e-01 2.042558781032447202e-01 1.470510968080913083e-01 1.547353211611714185e-01 1.479048995139893019e-01 5.927361092867465819e-01…
9.762251132632281392e-01 8.487052662205414322e-01 8.854482729955528431e-01 6.844424124028432033e-01 7.849453426991976901e-01 7.946714327278775469e-01 8.076395527661165419e-01 7.357745542208737888e-01 7.400972609002864910e-01 7.319921858763874800e-01 7.568477492830123499e-01 5.952865871399474207e-01 7.514443659337459724e-01 8.249303794837689052e-01 8.081798911010430464e-01 9.243526331102703830e-01…
5.876986672368328390e-01 7.155584063858596577e-01 8.869645784334684313e-01 1.000000000000000000e+00 6.608937353004058490e-01 7.155584063858596577e-01 3.866438600242316781e-01 5.506378732805928822e-01 4.959732021951391845e-01 5.487848335827805180e-01 4.061007768512578942e-01 5.673152305609004964e-01 6.460694177179100439e-01 3.449504668234621430e-01 5.793599885966783658e-01 5.719478298054307963e-01…
8.681719848566796793e-01 1.000000000000000000e+00 9.677753740760772772e-01 8.810618352262487019e-01 6.707229132864611643e-01 6.777537407607719944e-01 7.298990445285741258e-01 5.863529835947361990e-01 4.428069226608978837e-01 7.539210383991350461e-01 6.314674598882280554e-01 6.707229132864611643e-01 6.361546782044348314e-01 4.779610600324502578e-01 6.607625743645217931e-01 8.101676581936183563e-01…
9.611659274011044030e-01 8.399565492893992236e-01 9.117407440934190976e-01 9.152711143296822227e-01 7.611116140128539875e-01 8.764370417307865146e-01 6.257807549560960858e-01 5.645876708608666972e-01 1.000000000000000000e+00 9.552819770073318617e-01 8.811442020458043478e-01 6.163664343260613077e-01 6.610844573187286688e-01 4.716212546392686833e-01 8.293654385806097373e-01 3.386439757400202533e-01…
6.044047125688236655e-01 9.061038422828722183e-01 7.637203244331298713e-01 8.745485761648214007e-01 6.436563850571308532e-01 4.196909596826713940e-01 2.973180983955949208e-01 2.488307382629802722e-01 3.935231780237995469e-01 2.742288792848263101e-01 3.719732401870819993e-01 3.681250370019535367e-01 3.080930673139539722e-01 4.397016162453378785e-01 4.035285063051328169e-01 7.059972766562072621e-01…
8.736043592072225694e-01 5.624766280250014239e-01 5.110849938565090733e-01 5.152518831134137445e-01 2.152358566162722864e-01 5.291415139697629444e-01 3.388535712377803155e-01 2.763502323842081387e-01 4.069127624338902405e-01 4.874726214007162883e-01 2.041241519311924879e-01 2.124579304450028572e-01 3.013515679256372204e-01 1.541214808483354071e-01 3.346866819808745896e-01 4.555264704311131063e-01…
6.274062455439887165e-01 4.791102238699553317e-01 4.290603165549685127e-01 6.348210466276906772e-01 2.140310851276198689e-01 2.640809924426066879e-01 3.382290032796226864e-01 2.863253956937113487e-01 3.196920005703697276e-01 2.603735919007550415e-01 5.143305290175381739e-01 1.732496791672608616e-01 6.793098531299013310e-01 4.828176244118056459e-01 3.326679024668465212e-01 7.293597604448882610e-01…
9.326014028667278799e-01 8.889905458981397501e-01 9.497814374301111195e-01 8.678458879739759935e-01 5.771068415167228682e-01 8.017688319609644898e-01 5.559621835925591116e-01 4.436311883704383563e-01 4.806343397377247362e-01 6.154315340042698645e-01 7.119040357832679966e-01 8.572735590118945037e-01 5.652129714343809841e-01 6.352546508081731158e-01 5.414252312696961056e-01 7.687303039544577388e-01…
6.115652269965754506e-01 6.855186126146030068e-01 7.881917596376892821e-01 8.161935270076219329e-01 7.199823263006738250e-01 2.037446150447364268e-01 4.729923782171656654e-01 4.543245333038772871e-01 7.041864575278914407e-01 5.699215729592398416e-01 3.308295592621232073e-01 2.173865017121394405e-01 4.184248315475532221e-01 4.457086048823596935e-01 4.148348613719210487e-01 5.864354357671489604e-01…
8.954029742801605796e-01 9.465262396600823136e-01 9.929485151200105886e-01 8.137232744202863577e-01 6.644668444605159596e-01 5.539935813406859921e-01 6.239208064005782317e-01 5.804366496406452303e-01 6.074673416806037896e-01 6.580029833205262024e-01 4.958188310807757349e-01 5.075713058807572731e-01 6.773945667404960291e-01 5.910138769606292364e-01 6.145188265605927569e-01 5.863128870406362214e-01…
8.429181728557342268e-01 6.214262241209332904e-01 6.694051922444952396e-01 8.586920801840288719e-01 3.624712454814327245e-01 1.146894511994741572e-01 1.797568189286889440e-01 1.413079198159704689e-02 9.168583634571153551e-02 1.127177127834373821e-01 4.084784751889579124e-01 4.078212290502793436e-01 3.611567532040750317e-01 4.696023660860991766e-01 4.715741045021359934e-01 8.882681564245809014e-01…
8.333241226858247863e-01 9.281569494335450976e-01 7.533388597218383387e-01 1.000000000000000000e+00 4.913512019894997196e-01 4.535138620245003915e-01 3.778391820945011248e-01 3.701759233674126182e-01 2.748641429492491572e-01 2.121212121212122381e-01 4.099290780141844892e-01 3.888551165146909017e-01 3.821497651284883057e-01 4.827300359215253023e-01 3.821497651284883057e-01 3.850234871511468149e-01…
9.669578197809289843e-01 8.389849313134164488e-01 8.599640933572710866e-01 8.599640933572710866e-01 6.779698626268332307e-01 5.735985314586569128e-01 4.975490690496844337e-01 4.718495955459626190e-01 6.286688318237750872e-01 5.966756097068970366e-01 6.821656950356038696e-01 5.662558247433077119e-01 6.889839226998566435e-01 7.277953724809878011e-01 5.966756097068970366e-01 4.881084461299496913e-01…
8.494578376671221287e-01 6.551215917464993099e-01 6.085903779345196440e-01 6.920728497736603479e-01 4.594167807137590764e-01 3.937256553321402119e-01 5.401621223286660056e-01 4.361511738077687439e-01 9.603116117486042436e-01 1.000000000000000000e+00 6.948099799978940672e-01 4.580482156016417172e-01 3.882513948836717743e-01 2.349721023265611275e-01 4.758395620591635566e-01 6.253289819981026898e-02…
2.789986692083586406e-01 7.662122792504406643e-01 1.000000000000000000e+00 8.531813113692768846e-01 8.087616444268604932e-01 6.956083875840736175e-01 5.843254325072831934e-01 4.276876596050787627e-01 4.043088875301226737e-01 2.369168794734380634e-01 2.434629356544258383e-01 2.303708232924502886e-01 2.308383987339495125e-01 3.397834766032440945e-01 4.866021652339676540e-01 6.034960256087472663e-01…
1.000000000000000000e+00 3.570913104385109449e-01 3.223245744364731658e-01 3.714394872012566351e-01 2.803837500530629856e-01 6.826845523623551459e-01 3.548838986288576636e-01 4.100691938701871431e-01 4.569766948253173311e-01 3.190134567219934936e-01 6.357770514072254020e-01 5.563102262597107162e-01 2.605170437661843419e-01 4.288321942522393959e-01 5.254064609245661099e-01 4.525618712060111570e-01…
9.309949071085282801e-01 8.675848217487986958e-01 6.754895631590279725e-01 8.936948568969234064e-01 6.288645003945194656e-01 2.595940032996195135e-01 5.300193673337643130e-01 5.076393372067997678e-01 3.062190660641266327e-01 2.894340434689042230e-01 5.841044401405930397e-01 2.428089807043971038e-01 3.976041890825616210e-01 4.143892116777854184e-01 3.752241589555984080e-01 8.172297539631301344e-01…
7.449469088557106877e-01 1.000000000000000000e+00 7.708726351533446985e-01 5.690723872150055263e-01 6.048078477874195835e-01 6.755780736269064723e-01 5.865897698485417200e-01 5.438473562227130742e-01 4.401444510321781411e-01 4.969007707648358529e-01 4.611653101924218512e-01 6.153182773675417438e-01 7.218239637794425789e-01 6.580606909933702786e-01 6.300328787797119245e-01 7.288309168328571674e-01…
5.615249395737198501e-01 7.929026587563167139e-01 5.486706218413535119e-01 6.886398593715666872e-01 6.800703142166548698e-01 6.157987255548225125e-01 5.449351790815176039e-02 9.591298615688818863e-02 5.643814546253563824e-01 1.801801801801798941e-01 5.058228960667983110e-01 1.173368490441663581e-01 4.058448692595036933e-01 4.786860030762469242e-01 4.344100197758728465e-01 6.086574379257304601e-01…
8.678526048284628258e-01 7.749922730863013642e-01 8.169579999313162366e-01 7.794567121123664455e-01 5.196263607953572894e-01 4.714104193138499710e-01 5.053401559119479192e-01 3.267625948693292925e-01 3.142621655963458438e-01 2.999759607129364181e-01 2.044369655551357134e-01 3.383701363370995030e-01 4.196229266114907541e-01 3.312270338953950954e-01 3.392630241423127968e-01 5.946289364332568717e-01…
1.000000000000000000e+00 9.345556246115600540e-01 8.327532628962089900e-01 8.198259788688628813e-01 2.267868241143569108e-01 3.706028589185830224e-01 7.414543194530767156e-01 5.580484773151028755e-01 8.327532628962089900e-01 8.036668738346800511e-01 4.732131758856433779e-01 4.150403977625855001e-01 5.798632691112491910e-01 4.441267868241144390e-01 6.243008079552515577e-01 3.964574269732752954e-01…
8.773537094070411602e-01 8.064013098904526666e-01 8.854625550660794042e-01 7.901836185723755124e-01 7.222720361779272347e-01 6.158434369030448829e-01 5.276597403609998294e-01 5.955713227554482181e-01 6.918638649565321819e-01 3.269658102997936022e-01 5.327277688978986347e-01 2.945304276636391827e-01 3.239249931776541636e-01 5.367821917274181454e-01 4.384624381115748148e-01 5.114420490429226751e-01…
9.100540540540543732e-01 7.155459459459460048e-01 1.000000000000000000e+00 4.142270270270275168e-01 5.300324324324325875e-01 4.783135135135135885e-01 2.950486486486486037e-01 4.041081081081079329e-01 -2.988108108108116986e-02 3.647567567567567837e-01 2.939243243243240267e-01 2.849297297297298526e-01 1.556324324324321884e-01 2.972972972972977579e-01 2.725621621621619473e-01 1.792432432432433942e-0…
6.573009991087758186e-01 1.000000000000000000e+00 7.682818143440119929e-01 8.182841596697782993e-01 8.804821989774378466e-01 6.133965007739570208e-01 5.816876964210324630e-01 6.459027158872376884e-02 2.816736244664382882e-01 4.609503260002815184e-01 2.694779304845441037e-01 4.999765467423424314e-01 3.654017543036729848e-02 1.633753928420657864e-01 1.889863502040428911e-01 3.694826211360758283e-01…
9.387992915074111488e-01 9.315279202013611037e-01 9.345576582455484838e-01 1.000000000000000000e+00 8.624498927938846204e-01 7.006618812342686464e-01 6.309779062179544651e-01 5.600820359839655538e-01 5.231192318448772971e-01 4.819147944439264863e-01 5.158478605388273630e-01 4.643423137876386830e-01 4.067772909480748544e-01 5.267549174979023752e-01 4.267735620397128393e-01 9.515241912929991441e-01…
1.000000000000000000e+00 9.661934214225468276e-01 8.419314028675849437e-01 7.140146190610061616e-01 3.722940680348605924e-01 3.065082935057629188e-01 2.672195670508857868e-01 2.754427888670227809e-01 3.074219848186672821e-01 3.905678942929433073e-01 3.302642676412703704e-01 1.776778183862806615e-01 1.804188923249930021e-01 3.092493674444752871e-01 5.486364914253584191e-01 2.918892324992968801e-01…
7.828154800704955063e-01 9.378576084594768547e-01 1.000000000000000000e+00 9.114941696241035674e-01 5.750464740107673611e-01 5.467999324014388707e-01 5.147871852441999740e-01 4.432292798339008133e-01 2.718669274039739459e-01 1.557422563434008866e-01 3.189444967528549668e-01 3.854807947659399381e-01 3.873638975398951412e-01 4.677096158953188976e-01 2.825378431230533005e-01 5.662586610656428210e-01…
7.284981963166891061e-01 5.149990506929942313e-01 4.138029238655779873e-01 5.137649515853425219e-01 7.457755838238082635e-01 5.347446364154166965e-01 7.210936016707807372e-01 5.692994114296560104e-01 4.212075185114863562e-01 6.618568445035121206e-01 6.729637364723756177e-01 1.000000000000000000e+00 3.681412568824762310e-01 1.521739130434779097e-01 1.336624264287070429e-01 1.719194987659013740e-01…
9.854036453460087719e-01 1.000000000000000000e+00 7.547812418129423717e-01 6.487143979939367089e-01 2.555859126464316566e-01 -1.949549010067743726e-01 3.858677345709022460e-02 -2.855645795127032677e-02 9.113365021146023481e-02 1.923350424791349378e-01 4.492308843893855763e-01 4.433923425277890851e-01 9.113365021146023481e-02 7.264493431640438315e-02 1.962274037201988119e-01 2.575320932669635798e-…
9.917813730279603224e-01 8.759734475128595488e-01 1.000000000000000000e+00 9.925285209345096060e-01 3.223368487600219434e-01 3.081410385355897730e-01 4.747550216960256808e-01 3.372798068910022318e-01 2.244604730020977323e-01 3.305554757320610104e-01 4.351561826489264706e-01 4.583177677519469362e-01 4.575706198453977636e-01 4.052702663869647837e-01 6.189545676599897961e-01 3.985459352280235623e-01…
7.074774982690975600e-01 8.492384029540734902e-01 8.934918070620818664e-01 8.199861527809831907e-01 6.354719593814910361e-01 6.527232864066468965e-01 6.414724209554579781e-01 6.632240941610897389e-01 6.504731133164092238e-01 4.577082852527118995e-01 7.434802677129013215e-01 3.939533810293099902e-01 5.409646895915072307e-01 5.829679206092774901e-01 7.112277867528273845e-01 5.814678052157858934e-01…
7.550899721213147897e-01 6.661316211878013371e-01 7.034721635549547880e-01 8.901748753907241518e-01 5.211624567035565425e-01 6.090225563909777984e-01 4.486778744614340897e-01 6.990791585705835587e-01 4.256145982934865790e-01 6.859001436174706479e-01 5.266537129340207457e-01 4.322041057700429789e-01 4.190250908169301236e-01 5.409309791332266304e-01 6.617386162034301078e-01 5.387344766410406827e-01…
8.926837164130784208e-01 7.632729038523792253e-01 6.485917772741981446e-01 7.201359663321463822e-01 7.832631919715115076e-01 5.444318549692455100e-01 4.939300744577533320e-01 4.213337649724829270e-01 2.835059889932013966e-01 1.625121398510847304e-01 4.297507283910645959e-01 6.128196827452248030e-01 3.781968274522501394e-01 4.507931369375198227e-01 7.369698931693104971e-01 5.665263839430230153e-01…
7.558292863345448254e-01 7.533206831119545477e-01 8.494838066445826730e-01 8.319235840864503961e-01 7.917859325250058422e-01 3.879008136879681379e-01 9.397935226578328916e-01 4.849001382947932814e-01 7.976393400443833048e-01 9.038368764673724298e-01 1.000000000000000000e+00 1.939021644743190720e-01 8.963110667996010417e-01 3.276943363458015845e-01 5.317273984498122052e-01 8.235615733444826558e-01…
8.460136674259680634e-01 6.252640298198383073e-01 8.524746324290741750e-01 1.000000000000000000e+00 1.729964796024025253e-01 2.526817146407125403e-01 2.279146821288052516e-01 4.755850072478773893e-01 1.083868295713398128e-01 5.014288672603026686e-01 2.742182646510668009e-01 4.841996272520194267e-01 2.774487471526198568e-01 3.668254296955890670e-01 2.289915096293232144e-01 1.019258645682337011e-01…
1.000000000000000000e+00 6.081535292204267584e-01 9.309335357259025390e-01 7.265531822617373736e-01 2.783259243196352095e-01 3.798113412121865706e-01 6.264772850482484001e-01 2.783259243196352095e-01 3.121543966171526630e-01 4.136398135097040241e-01 6.152011276157433040e-01 -6.700639705085091602e-02 1.796595467852108996e-01 5.278109075138240902e-01 1.345549170551882945e-01 6.264772850482484001e-0…
9.327470253491981778e-01 9.452368634986327844e-01 1.000000000000000000e+00 8.847091863129108447e-01 8.040056167319487024e-01 6.546079373290960568e-01 5.090532850491462646e-01 4.859951223117285890e-01 4.418003103983443869e-01 5.244253935407580114e-01 4.677407434779395912e-01 4.538097701574160259e-01 3.591752272559307069e-01 5.186608528564037313e-01 5.037691227551545081e-01 3.111373882196437624e-01…
6.469428007889547194e-01 3.037475345167646168e-01 4.852071005917157343e-01 4.082840236686388069e-01 4.102564102564104642e-01 1.538461538461540767e-01 5.364891518737670006e-01 3.865877712031564606e-01 7.652859960552260699e-01 3.708086785009861996e-01 6.469428007889547194e-01 4.852071005917157343e-01 6.804733727810654553e-01 8.422090729783028307e-01 3.392504930966470655e-01 6.094674556213020011e-01…
7.141378864312503127e-01 6.614495753028930558e-01 6.233346268270595347e-01 4.921743629543393062e-01 6.311818221014958707e-01 4.753589445091190857e-01 7.757944207303930639e-01 6.569654637175007528e-01 6.849911611262013977e-01 7.085327469495105168e-01 7.836416160048286228e-01 7.746733928340447939e-01 8.172724528952699519e-01 6.726598542663735358e-01 7.645841417669126949e-01 6.076402362781875288e-01…
9.357449856733522919e-01 1.000000000000000000e+00 8.472779369627504442e-01 8.817335243553008350e-01 7.476361031518621303e-01 3.267191977077360532e-01 2.727077363896845963e-01 3.164756446991405237e-01 1.032234957020055771e-01 5.287965616045847694e-01 5.511461318051573688e-01 5.241404011461315848e-01 3.220630372492837012e-01 4.114613180515755975e-01 2.391833810888249756e-01 4.263610315186242561e-01…
7.649915169952612448e-01 1.000000000000000000e+00 7.436962499268703342e-01 6.699233604399459363e-01 3.588603521909553007e-01 3.200725443163869310e-01 2.280465687708418121e-01 6.379804598373601809e-01 7.452173404317556926e-01 4.341543321827650570e-01 2.113145732171065050e-01 6.166851927689698254e-01 3.672263499678232179e-01 5.155326741941146373e-01 3.786345287544607974e-01 2.828058269467033647e-01…
7.630152734439157314e-01 5.772704877648218158e-01 8.046477254064712259e-01 1.000000000000000000e+00 5.559205123994086506e-01 6.178354409591063634e-01 4.587781244867793484e-01 6.007554606667759867e-01 6.776153719822630705e-01 4.438331417309907545e-01 4.459681392675317602e-01 4.139431762194120124e-01 5.847429791427165569e-01 5.890129742157993453e-01 5.794054853013628215e-01 7.865002463458699022e-01…
1.000000000000000000e+00 3.892138171712930528e-01 5.891685785374999318e-01 6.236145668400815412e-01 4.597860858887776736e-01 7.597182279380876313e-01 6.294955892332053660e-01 3.203218405661292234e-01 5.819627104404302698e-02 1.531327753901830790e-01 9.012182117814307447e-02 1.573335056709860569e-01 4.799495912366307238e-01 5.118751413707307574e-01 6.110123759976737734e-01 3.362846156331792402e-01…
8.555482930262959806e-01 1.000000000000000000e+00 7.738448388556491420e-01 8.646990798934085509e-01 5.444215395444720329e-01 6.444265674493436791e-01 5.816783146462869425e-01 6.215496002815625864e-01 7.359344361204684937e-01 6.235104831816581372e-01 6.208959726481977359e-01 4.117351299713409296e-01 6.346221529488662583e-01 6.372366634823269926e-01 4.529136708733472183e-01 6.437729398159788285e-01…
9.409851409851410775e-01 1.000000000000000000e+00 5.485667485667484744e-01 6.872820872820872840e-01 4.427050427050429060e-01 5.753363753363754940e-01 4.767754767754766032e-01 6.380016380016380051e-01 6.386100386100387327e-01 6.720720720720722019e-01 6.215748215748214678e-01 6.878904878904880116e-01 7.535977535977533837e-01 7.207441207441206421e-01 7.432549432549433455e-01 7.548145548145548389e-01…
8.830432231566591739e-01 7.936911514067780393e-01 8.176636584616243653e-01 9.375261937358551068e-01 4.173954346064649990e-01 4.246598306836911751e-01 3.665446620658824317e-01 4.428208208767568377e-01 2.735603922773879315e-01 4.704255259702159186e-01 4.508116565617051874e-01 3.120616914866864988e-01 3.324020005029194036e-01 3.621860244195468370e-01 4.144896761755749726e-01 7.704450839596546086e-01…
8.855366382907691181e-01 1.000000000000000000e+00 7.325571690869635555e-01 4.857285928893337879e-01 3.349190452345184865e-01 2.741612418627940584e-01 1.217242530462361305e-01 1.971290268736438089e-01 1.580704389918210218e-01 1.927891837756633142e-01 2.030963111333668747e-01 2.220831246870306197e-01 1.689200467367718284e-01 4.564346519779668987e-01 4.499248873309966146e-01 2.964029377399433618e-01…
7.633370974917018659e-01 7.882489819662592545e-01 9.043561578208944018e-01 8.015946343633438831e-01 7.491017349348114696e-01 6.783697772302637041e-01 7.922526776853848762e-01 8.354036204359580609e-01 8.024843445231496508e-01 7.237449953803511971e-01 8.269513739178045997e-01 7.686753584505355841e-01 8.892310851041989039e-01 1.000000000000000000e+00 9.741984053656367326e-01 8.042637648427607422e-01…
1.000000000000000000e+00 6.631287052973804386e-01 7.973799961751766308e-01 6.469688276917197056e-01 5.040160642570281624e-01 3.672786383629758622e-01 6.233505450372925916e-01 7.165806081468729660e-01 5.910307898259711257e-01 2.081659973226235583e-01 4.654809715050683416e-01 3.958691910499141930e-01 3.051252629565880392e-01 5.810862497609486921e-01 6.233505450372925916e-01 8.930961943010140569e-01…
9.943967026750354377e-01 1.000000000000000000e+00 9.187521887880176763e-01 5.244201395436546287e-01 8.175965087147414601e-02 4.957032407532127039e-01 1.665095229115593767e-01 5.559386869965786682e-01 2.946849492201180643e-01 5.062094232375206060e-01 4.102529565475067641e-01 5.202176665499314012e-01 3.234018480105599336e-01 4.718892271221141743e-01 5.174160178874491756e-01 5.804531127932974766e-01…
9.978705978705977309e-01 1.000000000000000000e+00 8.786240786240785416e-01 5.416461916461917658e-01 5.038493038493040421e-01 5.837018837018834727e-01 3.787469287469287793e-01 4.394348894348894530e-01 2.259623259623258773e-01 2.685503685503686788e-01 4.266584766584765598e-01 3.915233415233412839e-01 3.579852579852579875e-01 3.766175266175265657e-01 6.076576576576577793e-01 3.590499590499589000e-01…
1.000000000000000000e+00 8.597284146664225801e-01 6.972251063743154509e-01 6.379405118182375212e-01 2.626478552087787577e-01 3.870396384291213132e-01 3.415175390378468734e-01 4.981982532217676396e-01 3.706305095787780779e-01 4.934343125877971858e-01 2.155377756061808148e-01 4.119179950731896023e-01 6.707587695189236587e-01 2.806449642704454961e-01 2.975834198578963252e-01 3.002300535434353490e-01…
1.000000000000000000e+00 9.059215438515876295e-01 6.595255872724139490e-01 9.947734191028658746e-01 2.824651082648897971e-01 7.020848888633619556e-01 4.892883809086208680e-01 4.780885647004768368e-01 4.758486014588479973e-01 3.974498880018379476e-01 4.161162483487448882e-01 6.244328298202282967e-01 4.041697777267243552e-01 6.042731606455690185e-01 5.982999253345584467e-01 5.258744471885589133e-01…
1.000000000000000000e+00 8.503132584523335202e-01 6.536659705367721118e-01 5.802901168369364315e-01 2.046057458937738383e-01 4.584861996952076524e-01 8.444431901563463905e-01 3.851103459953720276e-01 5.289270192470502119e-01 5.934977705029067518e-01 2.060732629677708982e-01 1.679178190438560536e-01 5.039792289891067423e-01 2.574363605576560632e-01 4.849015070271492922e-01 2.500987751876729281e-01…
1.000000000000000000e+00 9.182289097187962268e-01 9.951899358658112815e-01 8.637148495313269336e-01 3.784328235487582348e-01 4.243956586087814231e-01 4.575316559776352321e-01 4.895987502055580420e-01 1.737378720605162741e-01 2.576467686235816568e-01 3.629337280052621351e-01 1.758756783423779113e-01 3.933974675217892236e-01 3.939319190922543346e-01 4.425670120046042988e-01 3.148330866633777259e-01…
1.000000000000000000e+00 8.810734734350510466e-01 7.438505581678017675e-01 5.667082493682628064e-01 5.143140453571312110e-01 2.839458785145381192e-01 4.361385663563955295e-01 2.090970156414929115e-01 3.188753478552923126e-01 2.939257268976105952e-01 5.700348654959537242e-01 4.835428461759909147e-01 4.901960784313723063e-01 2.789559543230012983e-01 4.694047276333044860e-01 3.180436938233694444e-01…
7.972497601535020184e-01 8.740006395906622094e-01 1.000000000000000000e+00 9.577870163095617562e-01 5.561240805884236638e-01 5.100735529261274381e-01 4.409977614326830997e-01 3.572113847137830533e-01 3.597697473616884856e-01 4.992005116725296010e-01 2.369683402622321244e-01 2.862168212344097795e-01 4.486728493763989523e-01 6.661336744483532524e-01 6.789254876878795253e-01 7.543971858010872777e-01…
1.000000000000000000e+00 7.897378694924704901e-01 7.616424986056887780e-01 7.027328499721139377e-01 9.293084216397099473e-01 7.897378694924704901e-01 6.166341327384271542e-01 3.900585610708309781e-01 5.278165086447293985e-01 6.229782487451199779e-01 2.794896820970443341e-01 3.619631901840493771e-01 4.444366982710544201e-01 2.495817066369215576e-01 4.063720022308983104e-01 4.254043502509760044e-01…
7.158147166477343282e-01 5.681433800328157258e-01 7.880095923261389856e-01 7.735706171904581652e-01 3.856872396819387427e-01 2.767386091127098657e-01 1.000000000000000000e+00 1.310362236526567414e-01 8.602044680045435321e-01 2.262021961378267998e-01 2.603306828221635394e-01 2.216079767764737030e-01 2.445790735832386875e-01 2.603306828221635394e-01 7.985106651520886833e-01 5.884892086330936189e-01…
8.869714135160060575e-01 9.588986958240022229e-01 9.931497826373334448e-01 1.000000000000000000e+00 7.919246476090108233e-01 7.071532077460148669e-01 6.112501646686868684e-01 7.696614411803452960e-01 7.482545119220126439e-01 9.811619022526677503e-01 8.946779080490054881e-01 6.266631537346857295e-01 8.004874193123437953e-01 7.191410881306811165e-01 7.705177183506781713e-01 7.473982347516797686e-01…
8.619992417540756069e-01 6.911411601162642526e-01 9.244281561986601448e-01 3.099962087703782565e-01 2.869960823960571172e-01 -2.186275748767864055e-02 6.685201567041645920e-02 8.357133830405675257e-01 1.000000000000000000e+00 8.882851004675862416e-01 6.287122456716798258e-01 9.277138885378496402e-01 4.447112346771131541e-01 3.001390117528123791e-01 7.897131302919252471e-01 7.831416656135488097e-0…
1.000000000000000000e+00 7.584570332222563271e-01 8.936685852771888428e-01 6.744420882560837605e-01 7.873371705543775745e-01 6.547510855296375665e-01 6.941330909825308426e-01 2.753710996667678712e-01 5.366050691709587372e-01 3.751388468140963162e-01 2.373018277289712652e-01 -1.211754013935189070e-02 3.659497122084220955e-01 3.593860446329393832e-01 3.593860446329393832e-01 5.352923356558619838e-0…
8.283513662204289307e-01 1.000000000000000000e+00 8.521914542453690178e-01 8.960572162112595551e-01 5.384558958371540305e-01 3.649000550155880318e-01 6.280946268109298680e-01 2.847973592517876740e-01 3.944617641665137953e-01 1.894370071520262988e-01 7.406198422886480781e-01 3.029158261507429728e-01 1.160095360352100952e-01 8.321657803044195667e-01 8.178617274894548483e-01 8.159545204474598634e-01…
1.000000000000000000e+00 5.424016416084607162e-01 7.742788366678508005e-01 9.322836510003552624e-01 6.788603448956238573e-01 8.071110058797996700e-01 7.517067203346355919e-01 6.603922497139025349e-01 7.081014956000161176e-01 7.778698551754077428e-01 8.014679767964961732e-01 7.409336648119650981e-01 7.188745511226867224e-01 6.947634268576619032e-01 6.809123554713707449e-01 7.347776330847247683e-01…
7.778600289935534429e-01 7.313469664723480923e-01 8.756978501588478236e-01 1.000000000000000000e+00 6.319052465994261514e-01 7.169118781036983856e-01 9.141914191419142632e-01 9.302304062181920852e-01 8.524413188982451484e-01 6.663890688134234130e-01 4.923660590358102107e-01 7.449801054871842965e-01 6.928533974892816527e-01 5.950155763239872719e-01 8.323925850528975934e-01 4.242003639616298005e-01…
7.658374912189059858e-01 1.000000000000000000e+00 7.990885674658212423e-01 9.428643478574132430e-01 7.222832645856226419e-01 5.124736567177623492e-01 3.907091521515934085e-01 4.937406560152747259e-01 3.743177765369168908e-01 4.103788028892052520e-01 4.426932291009963438e-01 2.947025235513447416e-01 4.843741556640308588e-01 4.586162796981105294e-01 2.253904209521407076e-01 3.424716753426877425e-01…
8.016997167138808500e-01 9.846216106839337234e-01 1.000000000000000000e+00 8.259813840550384034e-01 3.824362606232296624e-01 6.632942128692836947e-01 8.049372723593686274e-01 6.033994334277622551e-01 7.280453257790365784e-01 8.073654390934843494e-01 3.913395386483203287e-01 6.778632132739779159e-01 8.332658842573854585e-01 4.277620396600563812e-01 8.089842169162279051e-01 5.070821529745040968e-01…
1.000000000000000000e+00 9.957129666270942980e-01 9.391241261047356126e-01 9.254056193114366113e-01 5.618651892890117461e-01 6.673262102624980541e-01 7.144835773644635513e-01 6.021633029943279647e-01 7.127687640153013149e-01 6.819021237303783955e-01 5.850151695027041576e-01 7.530668777206175335e-01 5.627225959635931973e-01 7.504946576968740679e-01 5.412874290990635773e-01 4.161060546102099411e-01…
6.534976303317534541e-01 9.295165876777251590e-01 1.000000000000000000e+00 8.417819905213270726e-01 3.217819905213268883e-01 5.450616113744076729e-01 4.523981042654029450e-01 4.366255924170617808e-01 4.105023696682464918e-01 3.730426540284359493e-01 4.366255924170617808e-01 4.361327014218009945e-01 3.281895734597155556e-01 4.331753554502370540e-01 3.902938388625594168e-01 4.445118483412323629e-01…
1.000000000000000000e+00 8.918710341279362241e-01 6.522037386383126023e-01 8.394786486022979277e-01 2.642771394271997143e-01 2.854570399588408081e-01 3.690619104784772508e-01 2.865717715657695175e-01 4.270279540387584838e-01 4.470931229634708126e-01 4.337163436803292416e-01 2.341793860401303329e-01 8.257588749785645110e-02 3.958154690447603929e-01 2.018521694392043098e-01 2.776539187103412853e-01…
1.000000000000000000e+00 7.917890128663715998e-01 8.015055255992739047e-01 9.757087181677434051e-01 5.016817041268485378e-01 7.445945224494157078e-01 2.441941167049274941e-01 7.390422294591854069e-01 3.691207089851049616e-01 4.336661149965296835e-01 8.431477230259999400e-01 6.335486626448135761e-01 1.747904543270513700e-01 2.490523730713789241e-01 2.462762265762637459e-01 4.500560568042297899e-02…
7.517181509079062796e-01 7.159806120234386562e-01 3.153439918975621814e-01 1.000000000000000000e+00 9.304058453302461729e-01 5.316501483035512843e-01 6.351009187585913152e-01 6.746003038414234432e-01 7.159806120234386562e-01 2.756275772263632254e-02 4.658178398321634051e-01 9.527598929320720000e-02 7.458583520219892737e-02 5.598639947912900094e-01 6.332199956594083412e-01 1.103233740866666340e-01…
1.000000000000000000e+00 6.608927230100377637e-01 8.662508820249016361e-01 5.052466255434409081e-01 6.789884596999991306e-02 1.700316390867907118e-02 1.075501331573076869e-01 1.998725331755172585e-01 1.288553023922791863e-01 4.600186647850133120e-02 6.020531263514912468e-02 6.730703571347279590e-02 1.797509844535995771e-01 1.406915075228189205e-01 1.264880613661711339e-01 1.128764254660504507e-01…
1.000000000000000000e+00 9.093712293873172925e-01 8.257139026679179983e-01 6.911650355275509305e-01 5.036331947982302104e-01 7.615766188497120615e-01 6.988336238101622300e-01 4.297358895294276504e-01 1.313580908969032846e-01 4.178844349108459255e-01 3.209813647942084125e-01 4.499530768199491160e-01 5.970505429682263498e-01 5.384904142646468328e-01 3.753586271618180592e-01 4.770076417750392095e-02…
1.000000000000000000e+00 6.680968759973051618e-01 2.790326584163682622e-01 -1.230452820821969530e-02 -2.428991879720590261e-02 4.946633098117118876e-02 -3.258749689727312437e-02 4.854437785894127194e-02 5.038828410340042557e-02 3.481791425835964460e-01 3.500230488280556274e-01 2.513740647494768776e-01 4.256232048508918897e-01 7.067125279245453640e-02 -1.183291372646357309e-01 3.748094039218497625…
1.000000000000000000e+00 9.176762114537443393e-01 5.082943281938325786e-01 4.895030286343612924e-01 4.519204295154186091e-01 5.181373898678413026e-01 5.288752753303965770e-01 5.364812775330394246e-01 5.078469162995593589e-01 5.579570484581498624e-01 6.049352973568280500e-01 5.874862334801760344e-01 6.080671806167399218e-01 5.033727973568280500e-01 3.382778083700440641e-01 1.628923458149778569e-01…
8.841162071035977288e-01 1.000000000000000000e+00 8.084615029328897640e-01 7.189968130802272261e-01 1.299709020368575718e-01 4.711098794512948856e-02 2.230381968500300127e-01 2.158329869290103453e-01 2.716733638169137044e-01 3.995658399150156526e-01 5.011315874555465066e-02 2.746755346173389012e-01 2.200360260496052878e-01 9.214354995150335348e-02 1.588841162071030072e-02 5.382661308946465883e-01…
7.091893801142049591e-01 7.589333019367752176e-01 5.109789839288869651e-01 1.000000000000000000e+00 2.209336551480541866e-01 3.188909165832696235e-01 2.951668923294286651e-01 2.714428680755871515e-01 1.650674044857833311e-01 3.548595985165129418e-01 4.007770648142697234e-01 -3.296638605992567063e-03 1.200918349325932367e-02 1.650674044857833311e-01 2.201683640430919520e-01 3.311355742626714282e-0…
8.543694869401206038e-01 1.000000000000000000e+00 9.995046581188438140e-01 9.598773076263598103e-01 5.784640591362000261e-01 5.383413667625598364e-01 4.036083750881135357e-01 5.759873497304195400e-01 5.626131189392064025e-01 4.531425632037189843e-01 5.368553411190917224e-01 5.645944864638303695e-01 4.902932042904225574e-01 7.161691020975822219e-01 4.784049991426775339e-01 5.373506830002475754e-01…
9.481330500021681873e-01 1.000000000000000000e+00 7.835118608786157957e-01 9.458779652196541710e-01 2.253783772062966373e-01 7.485580467496417700e-01 5.083915174118565083e-01 2.039550717724097906e-01 5.658961793659740280e-01 4.520143978489956638e-01 2.242508348150400177e-01 -1.275423912572094254e-01 1.216444772106339278e-01 9.974413461117338439e-04 1.171343076456049098e-01 -3.959408473914704379e-…
9.299523344287532467e-01 7.621458388844479792e-01 8.044823400538827496e-01 1.000000000000000000e+00 1.417236581105485171e-01 3.164579447553067526e-01 8.245255647333993299e-02 1.540397311780204170e-01 1.371051307102466310e-01 1.309470941765109586e-01 2.702726707522872251e-01 2.410219972170415392e-01 5.243212837137706250e-02 5.477099801640387781e-03 -1.530627349971870263e-02 -4.917547443526630591e-…
7.288186833950577315e-01 5.637517950268317035e-01 7.956314715441008545e-01 4.694278588164155774e-01 3.534880205577817236e-01 2.454085103166813164e-01 8.526188496712264753e-01 4.104753986849073444e-01 1.000000000000000000e+00 5.696470410399825379e-01 3.397324465270959992e-01 4.753231048295678551e-01 6.855868792986178351e-01 4.222658907112089577e-01 -2.340714987529283198e-01 1.844909681807875568e-0…
1.000000000000000000e+00 9.608188507906683107e-01 8.702442461249411121e-01 8.911069359636762943e-01 6.875684985126038207e-01 6.804446532018161298e-01 6.112415844684515598e-01 4.845780491623606634e-02 5.965241897604497273e-02 -3.499295443870344136e-02 -1.917958352904165732e-03 5.049318929074687878e-02 -2.430718647252233869e-02 -9.656333176765294346e-02 2.352434632847966167e-02 -3.60106466259590349…
9.878831814415899304e-01 8.828707539353762845e-01 5.570629660314829756e-01 1.000000000000000000e+00 6.688069594034791177e-01 6.486122618061307410e-01 2.689519469759736880e-01 3.712717481358736027e-01 3.214581607290805110e-01 8.169014084507044693e-01 -2.399544324772161508e-01 -1.322493786246896619e-01 1.035625517812821788e-03 -1.160936205468099391e-01 -7.031897265948655606e-02 -1.34942004971002449…
6.672418042888835776e-01 1.000000000000000000e+00 9.659847177717524325e-01 8.619669706679812249e-01 7.781612028592554964e-01 7.830909539068275915e-01 7.717525264974117727e-01 3.961054966724181226e-01 3.640621148631994486e-01 3.892038452058170783e-01 3.680059157012569582e-01 3.758935173773722549e-01 4.986443184619177016e-01 3.704707912250431723e-01 5.306877002711363200e-01 4.725166379097854863e-01…
8.176620802683229883e-01 5.669474406372677633e-01 8.018066089873076008e-01 7.354118229980561861e-01 7.304569882227384126e-01 9.732438922132863324e-01 1.000000000000000000e+00 8.027975759423713331e-01 8.850478332126381353e-01 8.969394366734001478e-01 2.210999733201207129e-01 1.774974272973280920e-01 2.111903037694860541e-01 2.072264359492320407e-01 1.834432290277087374e-01 8.533750047642660319e-02…
9.099650349650351133e-01 9.165209790209790652e-01 1.000000000000000000e+00 8.378496503496503101e-01 5.013111888111887460e-01 4.820804195804196945e-01 5.205419580419582415e-01 5.843531468531469875e-01 3.876748251748251550e-01 4.401223776223775475e-01 3.710664335664336511e-01 4.208916083916084960e-01 3.837412587412588061e-01 2.993881118881118186e-01 7.211538461538452571e-02 3.540209790209786905e-02…
1.000000000000000000e+00 8.513296284388919277e-01 5.748863271023745281e-01 6.990768382859504637e-01 3.474027465209203469e-01 3.056078629495247445e-01 1.855968401230880249e-01 8.578973958572543301e-01 4.005419556331236697e-01 2.411243282965140899e-01 5.304735222523320609e-02 6.677995682726328708e-02 5.662977081706706273e-02 5.125614292931628124e-02 9.484223579662877379e-02 1.438019565516924780e-01…
1.000000000000000000e+00 8.698076704222141853e-01 6.873411479078938013e-01 4.309017108607409163e-01 7.484920905883688524e-01 1.793938014491105737e-01 2.158871059519741897e-01 7.776639732938617038e-03 3.391752968400287838e-01 2.355752816660950863e-02 -1.036758848298622859e-01 1.369447289556511085e-02 -1.470733280224570672e-01 1.004893592807553915e-01 2.316679943856450596e-01 -8.789499639619140214e…
1.000000000000000000e+00 7.944488175502241178e-01 9.225846195968377961e-01 5.337280536637117878e-01 3.797871248160440416e-01 4.465245217153219759e-01 2.952530887436259355e-01 2.222868681337486496e-01 3.753379650227591235e-01 3.869057804853006655e-01 2.009309011259794997e-01 2.872446011157120949e-01 1.715664464902971198e-01 2.118484547725765776e-02 4.278038262774032201e-03 3.542215681577087771e-02…
9.577346943654228006e-01 1.000000000000000000e+00 7.930243121130264861e-01 8.850135067294589986e-01 5.232722143864597664e-01 4.082857211159187649e-01 2.964069709067440050e-01 4.132581100141045627e-01 5.357031866319237334e-01 4.064210752790992087e-01 3.585618321340633963e-01 5.369462838564699192e-01 6.531758743515575505e-01 4.617389017714136901e-01 3.417800196026870019e-01 3.958547488704547979e-01…
6.848388865200704112e-01 9.952488274349760022e-01 1.000000000000000000e+00 8.178717183407439029e-01 9.604068952914665003e-01 2.873241152463904546e-01 3.411707376499970024e-01 5.058780532374977934e-01 5.153803983675456779e-01 5.533897788877386592e-01 5.280501918742770417e-01 4.061034293719920085e-01 4.393616373271609921e-01 7.193762563196656745e-02 -2.150210148017346959e-02 -1.561186574891875178e-…
8.664207614280068359e-01 8.951916743512053909e-01 1.000000000000000000e+00 5.800816756685546194e-01 6.883151099986827282e-01 5.567909366354893974e-01 5.417204584376231757e-01 5.855618495586879524e-01 5.472006323277563977e-01 4.821235673824263435e-01 6.465287840864177848e-01 1.478329600843101554e-01 6.974048214991414307e-02 7.179554735871450377e-02 -3.575286523514678572e-02 1.122118297984453228e-0…
1.000000000000000000e+00 8.317008231759445147e-01 6.418085444197462186e-01 6.125943476880237881e-01 6.176750775544102012e-01 3.922176897335057366e-01 2.499572534746817010e-01 5.154253889933805288e-01 1.000757224162779346e-01 3.807860475341361406e-01 2.937785485722659851e-01 3.280734751703752172e-01 3.414103910696401623e-01 3.210874716040939547e-01 2.874276362392827466e-01 2.918732748723710801e-01…
6.838391450298004770e-01 1.000000000000000000e+00 7.844762622456672441e-01 6.660272658765498122e-01 4.576282797835168892e-01 4.736589710214428872e-01 5.413441118037957134e-01 6.090292525861478179e-01 6.197163800780980392e-01 2.421045420291841610e-01 2.394327601561966057e-01 1.539357402205930037e-01 1.361238610673428939e-01 -3.699390285675069421e-03 2.123724052887561789e-02 -1.087894772898542334e-…
1.000000000000000000e+00 5.661231390085615933e-01 4.030648415771393989e-01 3.931395539074004630e-01 1.676937339804768501e-01 5.335114795222769546e-01 7.915689589354854006e-01 1.917980040355569682e-01 6.880623875224957109e-01 5.618694442929593746e-01 3.364236243660356784e-01 2.882150842558764969e-01 -1.484975732126307124e-01 1.123957026776464807e-01 -3.143916671211218206e-01 9.821672029230528456e-…
1.000000000000000000e+00 4.872534872534872163e-01 5.388407888407890090e-01 4.419191919191919893e-01 2.605820105820109700e-01 1.120731120731121716e-01 3.559403559403560569e-01 7.545695045695053338e-01 2.121212121212118773e-01 3.059163059163061971e-01 1.198893698893694487e-01 1.308321308321305776e-01 4.403559403559400565e-01 -1.924001924001897401e-02 -4.581529581529581591e-02 -1.521164021164020386e…
9.563425431231876717e-01 6.963822317203479662e-01 1.000000000000000000e+00 3.372004274156622516e-01 7.618684170355672913e-01 7.201953900167908929e-01 1.546328804762632791e-01 2.300412150816665835e-01 6.725690734239051505e-01 1.963059074950382343e-01 1.288352923217830626e-01 -4.645092352312620854e-01 1.969165012975145415e-02 1.328041520378563656e-01 1.129598534574868529e-01 -3.414745840329716509e-…
9.529684164827615378e-01 9.266307297131073373e-01 9.275713613834523086e-01 1.000000000000000000e+00 4.929995296841647168e-01 2.559603487572810199e-01 3.641329908469300713e-01 7.253355522593248894e-01 6.538475453131221693e-01 -7.043884085235679882e-02 -4.504178575304827042e-02 -8.454831590752889814e-02 -1.137078976882166942e-01 -2.716978401649759040e-02 -9.019210592959746309e-02 -8.357150609601923…
1.000000000000000000e+00 6.280726338529812880e-01 9.741927950020443649e-01 9.013253926548724371e-01 6.341449173819113660e-01 9.468675191218546283e-01 8.163134232498402421e-01 9.271325976528290713e-01 7.616628714894617680e-01 -1.506977287324102743e-01 -1.036375313831960771e-01 1.325392654872397345e-02 -2.099024931394868343e-01 -3.283120219536399542e-01 -2.433000525486078147e-01 -2.3874583990190970…
9.637237856054263752e-01 1.000000000000000000e+00 9.547942559083005820e-01 9.045656513619680927e-01 5.652435228711872872e-01 4.212548565050335259e-01 6.439350033271082907e-01 3.933500762015156305e-01 4.653444093845923168e-01 4.659025049906628246e-01 1.496125528580921279e-02 7.858415437783063118e-02 2.723935861935710204e-02 2.723935861935710204e-02 -2.339708502371851823e-03 1.496125528580921279e-0…
8.219416436155976280e-01 7.865619701971984234e-01 7.865619701971984234e-01 1.000000000000000000e+00 4.588649950923532894e-01 2.373070402427054637e-01 1.822075488533951015e-01 3.527259748371554537e-01 -1.731060944052832326e-02 -2.833050771839031035e-02 -1.731060944052832326e-02 2.657267779066654900e-01 3.045864192022841865e-01 4.014455251182297291e-01 3.231462478807890504e-01 2.792897296332642193e…
7.138252640241389280e-01 8.725140584281991796e-01 1.000000000000000000e+00 7.361130160471814898e-01 6.745988204635852137e-01 4.838156631463448876e-01 3.527636812508571640e-01 9.600877794541236299e-02 -6.446303662049103489e-02 1.593059936908518270e-01 2.379646139075599146e-02 -1.134960910711836218e-01 4.786723357564100917e-02 1.325606912632011636e-01 -1.090385406665754925e-01 -1.988753257440658423…
1.000000000000000000e+00 2.966963723107388096e-01 2.955261499684944115e-01 6.922315239895580063e-01 1.233234314519745210e-02 7.051039697542536011e-01 5.237195067062746512e-01 6.850301557295855603e-02 -6.373210910072929503e-02 -1.926366009541854302e-02 -1.152218921595100920e-01 3.807723467458785233e-02 -1.000090017103247436e-01 2.286434422540249700e-02 -7.075344315419933305e-02 -9.8838779368080303…
1.000000000000000000e+00 3.378061490359562380e-01 3.829685600138960089e-01 6.104742053152683035e-01 3.581292339760292487e-01 2.932082681952404846e-01 6.138613861386137405e-01 5.303109258294250727e-01 -8.250825082508008931e-03 1.910717387528275673e-03 9.957443112732340673e-02 2.675004342539502589e-02 -3.474031613688154259e-04 1.458659023797118925e-01 6.287997220774724227e-02 -8.250825082508008931e…
8.396782841823051680e-01 7.955317247542447179e-01 1.000000000000000000e+00 9.674709562109020666e-01 7.258266309204641775e-01 8.071492403932072346e-01 8.094727435210004041e-01 -1.176050044682749318e-01 -2.082216264521891125e-01 -2.082216264521891125e-01 -2.001787310098287684e-02 1.705093833780165491e-01 -8.507596067917701232e-02 -5.254691689008079980e-02 1.100983020554071046e-01 -2.663092046470054…
7.562214321990852195e-01 8.618588115794814097e-01 1.000000000000000000e+00 9.268664296597256547e-01 6.130015236160486491e-01 3.875063484002028713e-01 5.012696800406297726e-01 3.986795327577450920e-01 3.265617064499747868e-01 3.265617064499747868e-01 1.538852209243270486e-01 3.905535804977142700e-01 3.651599796851192625e-01 2.107668867445405270e-01 1.406805485017775526e-01 -7.872016251904549733e-0…
1.000000000000000000e+00 6.565211760134689323e-01 6.935630099728015141e-01 9.124465742779432897e-01 4.881492034710537276e-01 3.938608988472988015e-01 1.749773345421571091e-01 5.251910374303838669e-01 3.029400336743955369e-01 2.120191685014897465e-01 -2.089107628545532336e-01 -1.359927470535020680e-02 2.591633208133671817e-01 -4.715710400207233643e-01 1.783447739930062170e-01 2.557958813625180738e…
1.000000000000000000e+00 9.361008087939587385e-01 4.771884355869345229e-01 3.802672147995880131e-02 9.379328835068563575e-02 7.819831091648318452e-03 -7.283614102506921241e-03 -1.141695339380665031e-01 -1.106841235086461206e-01 5.496224138701689098e-03 -2.872782519326157469e-01 -1.606416729970059631e-01 -1.432146208499040785e-01 -9.441887483801800207e-02 7.288082577416339636e-02 7.752803968005751…
1.000000000000000000e+00 9.044462059522955233e-01 9.428550839518629045e-01 6.992865893204583960e-01 -1.372775095481732766e-01 -4.172371550046815453e-02 -4.453412120775353950e-02 -1.119838581826041457e-01 -2.860848886646992495e-02 -8.950061252432106595e-02 -7.076457447575137949e-02 -7.170137637818006782e-02 1.542120054766890971e-02 3.134683288895321468e-02 -3.797650789075476818e-02 -3.985011169561…
1.000000000000000000e+00 3.988537189006121642e-01 5.156962355086623928e-01 6.291520125048843948e-01 -4.168294906864837036e-03 3.937736094828709899e-01 8.558030480656524108e-02 4.310277452129735454e-01 5.123094958968341661e-01 5.631105900742474635e-01 4.902956884199551335e-01 2.718509834570794759e-01 2.735443532629936447e-01 1.600885762667704493e-01 2.041161912205284035e-01 5.461768920151096607e-0…
1.947312210751153683e-01 6.174201969858785777e-01 4.230449744867677553e-01 7.099798267473599322e-01 1.000000000000000000e+00 6.883825798030140941e-01 9.938293580158998886e-01 5.649697401210388437e-01 7.562596416280995548e-01 2.749495668683988314e-01 5.125192832561991096e-01 4.816660733357053248e-01 3.243147027411884542e-01 2.194137890115113176e-01 4.446422214311136489e-01 3.798504805980782439e-01…
-6.870455557204289965e-02 6.373349161596683077e-01 2.823861106989168368e-01 2.746698323193363933e-01 4.097047039620125841e-01 2.978186674580805549e-01 -4.892417272592379796e-01 2.785279715091252273e-01 -1.083246772518249752e-02 3.634070336845214300e-01 -5.355393975367263026e-01 -4.236533610327942734e-01 1.396349606766573992e-01 -3.619231339961422322e-01 6.633031607063327728e-02 1.2316367413561664…
