# Supplementary material for: Clocked stepping of an artificial protein walker along a DNA track
Source: Nat Nanotechnol. 2026 Jul 6;21(7):987–95. doi: 10.1038/s41565-026-02211-3 (PMC13379313; doi:10.1038/s41565-026-02211-3)
Supplement: Supplementary file 6 — .csv files of single-molecule FRET data. [file 41565_2026_2211_MOESM6_ESM.zip › Figure 4 source data/split_543_ATTO647N.csv]

-4.377572016460906101e-01 -9.861111111111129368e-01 -4.444444444444460296e-01 -7.788065843621413409e-01 -3.173868312757198717e-01 -1.353909465020578073e+00 3.379629629629647969e-01 -1.260288065843624183e+00 -1.106481481481483620e+00 -8.791152263374506504e-01 -1.842078189300413893e+00 -1.922325102880661829e+00 2.366255144032840263e-02 -1.568930041152264143e-01 -4.377572016460906101e-01 -6.85185185…
6.176470588235293269e-01 5.582232893157208081e-02 -1.938775510204076291e-01 -5.342136854741831586e-02 -2.016806722689087894e-01 4.537815126050422365e-01 2.352941176470585705e-01 -5.138055222088834251e-01 1.000000000000000000e+00 1.104441776710687190e-01 2.977190876350535031e-01 1.416566626650647420e-01 1.338535414165664683e-01 -3.265306122448986548e-01 6.488595438175253083e-01 5.58223289315720808…
3.858267716535423997e-01 -4.855643044619428195e-01 1.128608923884501236e-01 1.443569553805794381e-01 5.511811023622145006e-02 2.808398950131255623e-01 -4.645669291338579421e-01 -2.073490813648302955e-01 -1.338582677165350288e-01 -2.624671916011099299e-03 -4.488188976377952000e-01 1.443569553805794381e-01 1.391076115485572473e-01 1.837270341207381669e-02 -7.532808398950148199e-01 -2.70341207349081…
-4.799054373522462225e-01 -3.238770685579193120e-01 2.955082742316784694e-01 7.092198581560917557e-03 -3.286052009456272294e-01 4.846335697399521414e-01 3.569739952718676279e-01 -2.482269503546098433e-01 9.219858156028276630e-02 4.491725768321565282e-02 -2.576832151300239571e-01 -2.127659574468144382e-02 1.489361702127657283e-01 -2.293144208037833642e-01 -1.654846335697350915e-02 -2.0567375886524…
-9.385113268608412385e-02 -1.459392818616118692e-01 1.786099553089838532e-01 4.871320696563410380e-01 3.108337186007085751e-01 2.907998150716593067e-01 4.390507011866225939e-01 1.000000000000000000e+00 3.268608414239471127e-01 4.711049468331010570e-01 -2.172907998150713782e-02 2.066574202496530843e-01 1.906302974264131034e-01 -1.218985976267533688e-01 5.031591924795795201e-01 1.625828324857453433…
1.500930495994824143e-01 1.984788413302050469e-01 1.374706691479898046e-01 4.004369285540895773e-01 3.646735172748595266e-01 2.763168541144098711e-01 1.837527308034631601e-01 -2.958977263532645563e-01 -2.201634436443074549e-01 7.435876689052531296e-02 -3.043126466542601105e-01 -4.345011732340810923e-02 9.960352779351049068e-02 4.130593090055821870e-01 5.371793834452618377e-01 3.394287563718743628…
6.945515804406616756e-01 6.726515050760298875e-01 5.862038391630095546e-01 7.233674690783348238e-01 7.890676951722307431e-01 8.167309482643967389e-01 7.371990956244186544e-01 7.556412643525296513e-01 7.072305714412382427e-01 8.075098639003417400e-01 6.380724387108216433e-01 7.452675444429665008e-01 8.340204814470013606e-01 8.040519572638209489e-01 9.043312497229244462e-01 8.282573037194662646e-01…
-1.045178691840870228e-01 1.146325016857724088e-01 3.907619689817933839e-01 2.373567093728917443e-01 -4.200944032366816794e-01 2.899527983816583276e-01 1.453135536075514378e-01 -4.332434254888729575e-01 -1.308159136884695095e-01 -2.009440323668238715e-01 -2.447741065407957606e-01 -4.288604180714764014e-01 -4.639244774106535685e-01 3.206338503034389942e-01 -5.428186109238026802e-01 6.7430883344615…
-2.971663841123747263e-01 -3.538387018648583848e-01 1.436183095180442182e-01 8.694599176556055964e-02 -3.269556793412382867e-02 -2.216032937757329568e-01 -4.986679583434249219e-01 -2.639864373940445375e-02 3.010414143860494773e-01 -2.971663841123747263e-01 4.143860498910145185e-01 -4.986679583434249219e-01 -3.269556793412382867e-02 1.813998546863651029e-01 1.876967788810844917e-01 3.6401065633325…
5.767918088737199467e-01 -1.945392491467562435e-01 -4.436860068259367712e-02 -1.013651877133106005e+00 -7.952218430034115881e-01 7.064846416382242200e-01 1.058020477815689031e-01 -4.539249146757673437e-01 8.703071672354957267e-01 -3.242320819112630703e-01 1.877133105802046287e-01 4.948805460750842489e-01 -4.197952218430026639e-01 -2.218430034129690032e-01 -9.215017064846472983e-02 -5.767918088737…
8.563481025233489474e-02 -6.417643552553087272e-02 4.885754023445263439e-01 3.800913967812442062e-01 -3.431353069739715433e-01 -9.517186568647000022e-02 1.166302404132721071e-01 3.077687264057214489e-01 2.044506258692634360e-01 -1.416650109278758396e-01 -1.623286310351685913e-01 1.372938605205648588e-01 2.880985495728268647e-02 -1.364991059010536023e-01 -1.158354857937608506e-01 -3.01808066759387…
1.495926931621824607e-01 1.110836830412241932e-01 -1.873611453961992190e-01 -3.413971858800299852e-01 1.160207356208305292e-02 1.046655146877309428e-01 1.974821031843778784e-03 4.384102690693654214e-01 3.421377437669714805e-01 6.936558874351987647e-02 1.207109355714634652e-01 1.802024191557629815e-02 -2.932609232288324042e-01 1.271291039249567156e-01 8.541100962725239887e-02 1.160207356208305292e…
1.547358549546734852e-01 -3.085339168490153217e-01 2.685214129415431916e-01 -9.721788058768367213e-02 4.095029696780377176e-02 -5.658018130665812967e-02 1.303532353860587800e-01 4.148171303532345311e-01 -3.735542356986555901e-01 3.660518912160050653e-01 1.000000000000000000e+00 8.971553610503323062e-02 -5.604876523913724373e-01 1.656767739918604126e-02 6.533291653641849772e-02 3.82306970928415923…
-1.226822453644898642e-01 -5.664211328422776720e-02 2.999745999491992832e-01 7.543815087630131866e-02 -5.585471170942348795e-01 -2.811785623571257386e-01 -4.925069850139703331e-01 -6.972313944627893667e-01 -6.245872491744993704e-01 -3.472186944373878426e-01 -2.679705359410723409e-01 -5.981711963423925749e-01 1.480822961645913427e-01 -9.481838963677917675e-01 -1.887223774447543967e-01 -4.132588265…
-3.545710967313755457e-01 3.484320557491287461e-03 -1.259333001493287418e-01 -3.028040484486472228e-01 -1.086776173884187596e-01 -1.906421105027371610e-01 -2.682926829268288405e-01 -1.518168242906920984e-01 -9.573585531773708135e-02 1.544715447154463850e-01 -9.573585531773708135e-02 1.630993860959013830e-01 -3.200597312095571634e-01 3.658536585365848026e-01 -5.530114484818323684e-01 1.50157624025…
4.276870163370585787e-01 2.041272570937213149e-01 4.455717970765262215e-01 3.874462596732588526e-01 4.813413585554582319e-01 4.455717970765262215e-01 8.524505588993976923e-01 -2.390369733448037895e-02 1.000000000000000000e+00 3.114359415305238410e-01 4.545141874462583775e-01 4.634565778159938643e-01 4.500429922613939371e-01 6.780739466895956413e-01 4.723989681857260203e-01 3.024935511607916849e-0…
-1.195594125500665905e+00 -7.963951935914558300e-01 -6.742323097463148729e-02 -1.100133511348463600e+00 -7.616822429906533465e-01 -5.881174899866470351e-01 -1.117489986648865008e+00 -7.269692923898539716e-01 -9.439252336448586966e-01 -1.178237650200267828e+00 -1.074098798397863375e+00 -9.352469959946596578e-01 -3.277703604806408988e-01 3.057409879839781408e-01 2.102803738317759741e-01 2.002670226…
1.751269035533001284e-01 -1.086294416243658162e-01 -2.802030456852794282e-01 1.751269035533001284e-01 -2.010152284263952982e-01 2.994923857867959685e-02 4.126903553299476890e-01 -8.223350253807029664e-02 5.050761421319795996e-01 8.218274111675113458e-01 5.578680203045681685e-01 -1.680203045685270957e-01 9.593908629441597058e-02 2.543147208121818159e-01 -4.055837563451770711e-01 5.9746192893400906…
6.408693885841967308e-01 8.706073532398961312e-01 3.477554336786508604e-01 3.266301035953693699e-01 9.075766808856392531e-01 3.055047735120858809e-01 4.982734105220401610e-01 5.774933983343502053e-01 4.560227503554752371e-01 3.820840950639850520e-01 2.896607759496243051e-01 4.190534227097301168e-01 3.477554336786508604e-01 4.533820840950643083e-01 1.338614665854150898e-01 3.768027625431651373e-01…
3.356653992395434161e-01 2.921673003802282009e-01 1.537642585551323993e-01 -1.269961977186312985e-01 2.326996197718669834e-02 -9.536121673003825072e-02 -8.745247148288963490e-02 -5.581749049429660103e-02 3.317110266159698506e-01 1.735361216730032241e-01 3.908745247148248669e-02 -2.970342205323186491e-01 1.379467680608366109e-01 3.119391634980990258e-01 -1.032699619771868804e-01 1.2608365019011441…
9.641709320319628504e-03 5.915962385430346970e-02 2.742530651112962681e-01 -2.440185692179526467e-02 -7.391977145577910413e-02 -2.178312105701697143e-01 9.165575526722986865e-02 3.021068920366618005e-01 1.845018450184504333e-01 2.030710629686940938e-01 2.897274134031663784e-01 3.423401975955238097e-01 9.210808237114621599e-01 1.000000000000000000e+00 1.705749315557676948e-01 1.783121057017021671e…
5.022335673261005828e-01 -2.444160816847470996e-01 1.620931716656017207e-01 -7.849393746011600059e-02 3.280153158902359145e-01 1.123165283982126839e-01 7.262284620293573134e-01 6.515634971282706633e-01 9.917038927887694699e-01 2.035737077217602553e-01 -1.697511167836635582e-01 -2.042118698149342562e-02 7.428206764518182625e-01 7.179323548181237857e-01 -1.780472239948940605e-01 4.44160816847481043…
9.088243916738859493e-03 -4.101436528877173138e-01 3.195543828789342011e-02 9.293462327763234165e-02 -3.034300791556720500e-01 -2.729404866608040048e-01 -6.845499853415438762e-01 1.234242157725004008e-01 3.957783641160973059e-02 -2.424508941659331562e-01 -3.644092641454110271e-01 -6.921723834652602214e-01 1.920257988859584430e-01 1.000000000000000000e+00 -9.000293169158724016e-02 -2.2720609791850…
1.290215588723055695e-01 1.893864013266997048e-01 5.257048092868989997e-01 1.000000000000000000e+00 3.877280265339971832e-01 2.497512437810954222e-01 1.117744610281920514e-01 6.205638474295185336e-01 3.704809286898836929e-01 2.553897180762923491e-02 -5.207296849088000751e-02 -1.757877280265296785e-02 -1.253731343283584765e-01 4.092868988391367147e-01 5.343283582089540795e-01 -1.900497512437817893…
2.373529828539036601e-01 4.547258041660762751e-01 5.099900807708661610e-01 4.178829530962163696e-01 5.799914978035991542e-01 6.573614850503044504e-01 1.000000000000000000e+00 8.047328893297427399e-01 4.289358084171741026e-01 -2.158140853053702179e-01 1.194558594303530286e-01 -6.475839591894513858e-02 -2.054697463511433869e-02 1.047187190024085196e-01 1.931415615700714794e-01 6.419158282556317041e…
4.478213108751387672e-01 5.748809959721799812e-02 3.526180886122309288e-01 -1.424386671548870387e-01 2.193335774441585173e-01 1.940681069205345624e-02 1.431709996338329516e-01 -2.757231783229594502e-01 4.668619553277175149e-01 -8.531673379714375949e-02 1.000000000000000000e+00 -4.946905895276467735e-01 6.382277554009508913e-01 -3.138044672281204428e-01 2.892713291834634812e-02 -6.6276089344561486…
5.858130447850927736e-01 -1.094379320709347514e+00 -1.409678388938979121e-01 2.107003306281931554e-01 -5.785993387436136892e-01 8.566275924256090690e-02 3.279230538022244734e-01 -2.191163210099187908e-01 8.593327321911630179e-01 4.658851818455046756e-02 -6.281935677787703343e-02 -1.018935978358874728e-01 1.794409377817865470e-01 -2.660054102795301745e-01 1.325518485121722767e-01 -8.44304177938082…
6.280809859154925512e-01 4.507042253521140740e-01 -9.859154929577391979e-02 2.728873239436606715e-02 9.595070422535285914e-02 -2.187499999999992228e-01 6.166373239436632181e-01 9.427816901408467842e-01 8.283450704225361338e-01 2.790492957746481539e-01 4.507042253521140740e-01 -4.137323943662073178e-02 5.136443661971841212e-01 2.676056338028166559e-01 4.621478873239434626e-01 -3.565140845070392805…
5.482735869804261641e-01 -6.355839014734906978e-02 -4.640422256432764903e-02 -1.093028370354068857e-01 2.852430173740920782e-01 1.077633604574515166e-02 8.055861007257516526e-01 1.994721794589849884e-01 -1.493292280624582691e-01 7.484055421156787791e-01 4.281944138992740956e-01 -1.779195073674946781e-01 -1.664833956454797037e-01 2.051902353199914208e-01 -4.180778535297987597e-01 2.680888497910706…
4.230884557721125705e-01 6.647676161919028326e-01 5.244377811094438346e-01 2.359820089955016464e-01 1.580209895052463731e-01 5.634182908545715129e-01 -4.968515742128934987e-01 3.217391304347813064e-01 5.322338830584711911e-01 7.427286356821580782e-01 -3.331334332833584821e-01 4.464767616191914756e-01 2.437781109445289196e-01 1.769115442278742026e-02 -1.928035982008995675e-01 2.203898050974500145e…
9.787985865724385670e-01 4.593639575971714822e-02 2.296819787985864003e-01 1.660777385159021013e-01 5.971731448763248906e-01 6.042402826855112208e-01 -1.236749116607769455e-01 -3.780918727915194011e-01 3.356890459363962020e-01 5.547703180212020246e-01 1.766784452296944058e-02 -9.575971731448774671e-01 9.787985865724385670e-01 -1.095406360424017872e-01 2.862190812720844524e-01 -1.94346289752650142…
9.148965805418198816e-01 6.451006337488679465e-01 7.030433874225218149e-01 6.939898321610140641e-01 7.519325858346679325e-01 7.881468068807020444e-01 6.795041437425998199e-01 5.889685911275160946e-01 5.889685911275160946e-01 9.112751584372169589e-01 6.668291663764878141e-01 9.619750679016638717e-01 5.871578800752139671e-01 5.925900132321190172e-01 7.537432968869701710e-01 9.239501358033290757e-01…
6.707494896471791375e-03 -2.055993000874881682e-01 2.695635267813749625e-01 -1.171381355108385008e-01 3.302226110625053335e-01 4.616506270049569038e-01 3.782443861184026646e-01 5.197822494410414551e-01 2.923106833867988308e-01 8.913191406629722424e-01 6.967045785943426495e-01 5.197822494410414551e-01 5.121998639059001102e-01 7.750558957908032509e-01 4.970350928356175313e-01 5.248371731311368693e-…
5.733746130030967780e-01 3.882352941176473449e-01 3.238390092879261384e-01 2.594427244582049874e-01 1.000000000000000000e+00 4.445820433436544761e-01 -2.074303405572757997e-01 3.962848297213613646e-01 -1.188854489164080513e-01 -3.160990712074300824e-01 -1.424148606811076988e-02 2.232198142414858755e-01 -3.845201238390097975e-01 -4.328173374612999114e-01 -1.424148606811076988e-02 7.430340557275547…
3.440746237015044895e-01 8.501165995335951964e-02 2.944668221327116364e-01 2.228111087555651459e-01 3.275386898452402051e-01 2.724189103243579435e-01 3.826584693661224668e-01 3.550985796056813082e-01 -5.929616281534877409e-01 -1.244435022259905987e-01 1.125715497138006366e-01 -8.034767860928519745e-02 3.881704473182098769e-01 -4.000423998304018514e-01 3.540385838456671513e-02 2.172991308034777358…
-9.176338450018715065e-01 -6.102583302134187426e-02 -9.857731186821422353e-01 -1.248596031448898858e+00 -3.335829277424176564e-01 -4.503931111943098586e-01 3.964807188318968945e-01 -3.238487457880948051e-01 1.531261699737932191e-01 -1.583676525645811850e-01 -4.309247472856606032e-01 1.920628977910882329e-01 -1.063646574316735816e+00 -7.716211156870107502e-01 3.283414451516297183e-01 -1.3889928865…
-5.197077485099023120e-01 -5.696981349740442013e-01 -1.247836954431845308e-01 -2.647567775427813741e-01 -2.980196116131424849e-02 -3.597385118246498314e-01 -9.978850221111359997e-02 4.518361853489669816e-02 1.651605460488378974e-01 2.151509325129779271e-01 -2.980196116131424849e-02 -4.647183233993469886e-01 -6.479523168621392770e-02 3.018650259565450883e-02 -5.946933282061150905e-01 9.51740049990…
-4.731008380643469957e-02 1.705866450391997080e-01 -7.010002703433378946e-01 -1.175993511759945293e-01 7.921059745877245817e-02 -5.674506623411732509e-01 -1.457150581238169096e-01 -3.284671532846714093e-01 -6.166531494998656049e-01 -5.955663692889981986e-01 -2.622330359556727594e-02 1.565287915652872341e-01 6.696404433630708253e-01 5.812381724790503107e-02 6.836982968369833547e-01 -3.325223033252…
9.779179810725351085e-02 -3.708877872915732898e-01 -5.700766110860731040e-01 2.091031996394789316e-01 -3.240198287516884434e-01 1.329427670121693106e-01 -6.624605678233480566e-02 2.091031996394789316e-01 -5.114916629112234991e-01 1.622352410995940852e-01 -8.968003605227722885e-02 -1.365479945921577454e-01 -5.452906714736575206e-02 5.664713835060846137e-01 4.258675078864344599e-01 -2.4785939612437…
7.906976744186030581e-01 2.713178294573653226e-01 9.302325581395416709e-02 5.038759689922501783e-01 4.961240310077523197e-01 2.093023255813937222e-01 -1.240310077519378162e-01 6.201550387596836689e-02 -6.976744186046410223e-02 -7.751937984495374523e-03 7.209302325581392612e-01 8.372093023255788857e-01 -9.922480620155028630e-01 -2.868217054263560994e-01 -5.193798449612408996e-01 8.4496124031007679…
3.205244946275719875e-01 1.642688034966308108e-01 -2.192678929156798850e-01 1.595337825532687492e-01 1.027135312329265915e-01 -2.986705518120600159e-02 3.749772354762335724e-01 4.767801857585140524e-01 1.950464396284829482e-01 -1.221999635767623410e-01 -9.615734838827141862e-02 1.453287197231834249e-01 -1.435075578218903414e-01 4.957202695319605779e-01 6.009834274266975113e-02 2.32926607175378580…
5.748160261651668046e-01 7.168165712728280514e-02 3.409648405560095630e-01 5.393840283455985096e-01 4.437176342327604495e-01 4.685200327064594217e-01 2.878168438266552331e-01 5.358408285636407919e-01 4.756064322703735803e-01 5.287544289997265778e-01 5.748160261651668046e-01 4.543472335786311045e-01 7.342600163532297941e-01 8.157536113382394261e-01 8.937040065412913403e-01 7.696920141727991993e-01…
-2.045354469396739372e+00 -2.021136063408196515e-01 -5.799207397622163640e-01 -2.021136063408196515e-01 -1.198150594451780293e+00 -1.095112285336855118e+00 -8.203434610303794727e-01 -1.163804491413471975e+00 -7.485689123733022324e-03 -9.462791721708492254e-01 9.656538969616915713e-01 3.016292382210468692e-01 8.740642888595302473e-01 9.656538969616915713e-01 1.413474240422729067e-01 -6.82959048877…
1.916641314268228979e-02 -2.038332826285490368e-02 5.491329479768812805e-01 8.259811378156386441e-01 -1.944021904472162110e-01 1.773653787648310498e-01 7.231518101612425253e-01 -5.993306966839209715e-02 -3.842409491937929800e-01 2.485549132947962592e-01 8.101612412534202612e-01 -2.339519318527533975e-01 2.248250684514745135e-01 -3.921508974749021714e-01 -1.864922421661099339e-01 -9.45847277152420…
2.381209990082044925e-01 1.865476512487602712e-01 8.105671264989655622e-02 2.826616175277263387e-01 4.139392300063112762e-01 -9.175908394193493800e-01 4.608240916058066738e-01 -1.119195744297177386e+00 6.530520241637369772e-01 4.373816608060590028e-01 2.310882697682803688e-01 5.292579569020002678e-02 4.561356054458577947e-01 -4.510864665043726740e-01 2.217112974483826660e-01 8.808944188982069379e…
4.412391093901252836e-01 2.247821878025173803e-01 5.872216844143282044e-01 2.549854791868343407e-01 1.996127783155859647e-01 6.174249757986451925e-01 4.513068731848982051e-01 4.211035818005812725e-01 5.469506292352365184e-01 2.846079380445351234e-02 5.469506292352365184e-01 8.540174249757989111e-01 1.593417231364960829e-01 -1.376573088092934161e-01 3.254598257502430148e-01 4.865440464666025422e-0…
1.678563205157729554e-01 5.450149666129405768e-01 6.216900759842382621e-03 -3.948883260419061569e-01 5.330416762606490222e-01 -5.146212295648173729e-01 2.756159336863925891e-01 -3.568961547317477112e-02 6.587612249597047942e-01 2.576559981579563674e-01 2.157494819249369811e-01 -2.970297029703009364e-02 3.414690306239928641e-01 1.199631591066089159e-01 4.312687082661762483e-01 5.390283214367959097…
9.095687123202955693e-01 4.935847889936615385e-01 8.633482763951153549e-01 9.377028907095370514e-01 1.000000000000000000e+00 3.428659761941561523e-01 2.584634410264333160e-01 3.991343329726390610e-01 5.255835523264860629e-03 3.339001391250555340e-02 -3.895501623125708496e-02 -3.243159684649866148e-01 -1.876642448601019142e-01 -4.699335291389696023e-02 8.764878652032716266e-02 -1.08208378420156427…
1.308937368050671346e-01 -3.377902885291874518e-02 3.733286418015477892e-01 3.184377199155530858e-01 -3.311048557353974964e-01 6.798029556650262428e-01 -3.835327234341943253e-02 9.887403237156908165e-02 -3.722730471498935656e-01 -1.023926812104155315e-01 -6.579873328641848429e-02 2.726952850105563431e-01 -1.389866291344125926e-01 -2.990851513018994434e-01 1.537649542575655059e-01 -2.0056298381421…
6.537256267409471411e-01 5.473537604456818473e-01 6.378830083565457665e-01 7.691504178272975389e-01 5.337743732590525259e-01 8.008356545961001771e-01 4.296657381615593407e-01 7.465181058495815591e-01 7.917827298050135187e-01 7.465181058495815591e-01 4.455083565459607153e-01 6.967270194986070475e-01 5.677228412256256629e-01 9.026810584958213646e-01 4.952994428969352270e-01 4.432451253481886067e-01…
5.206530152698608527e-01 4.950390542537462246e-01 3.248891703609876336e-01 8.426570966152974185e-01 4.072197593413547367e-01 3.999014847653217797e-01 6.414045457743999812e-01 6.578706635704730799e-01 8.060657237351340765e-01 5.791992118781218446e-01 7.895996059390608668e-01 6.157905847582852976e-01 4.127084652733791215e-01 6.779959186545634342e-01 5.480965449299841641e-01 4.858912110337060275e-01…
-4.245265673837100850e-01 -2.189740761169338967e-01 -1.568302996874431365e-01 -5.583747012318444058e-01 -2.667769810626945404e-01 4.072439786725509658e-01 2.351535208678070532e-01 1.013053870196727047e-01 1.000000000000000000e+00 2.829564258135694454e-01 5.315315315315324307e-01 4.168045596617037662e-01 -1.711711711711715045e-01 -3.767236624379476928e-01 3.737819452105169415e-01 2.447141018569598…
-6.668137038670783889e-01 -1.617409204530226730e-03 2.896632848110553340e-02 -1.621820320541109139e-01 9.579473606822515031e-01 3.921482134980153744e-01 3.424496397588593921e-01 -2.386413762681946771e-01 -2.921629172180558176e-01 7.323922952506969342e-01 -1.545360976327005698e-01 3.278929569181070897e-02 -5.896191736509374948e-02 -4.106749007498908810e-01 -2.424643434788998353e-01 1.0000000000000…
-5.523012552301326955e-02 2.635983263598300555e-02 -2.075313807531372345e-01 3.527196652719660763e-01 4.179916317991635433e-01 1.405857740585769733e-01 4.560669456066935301e-01 8.313807531380751348e-01 6.301255230125526463e-01 8.075313807531385446e-02 3.364016736401672647e-01 -4.523012552301260425e-01 -2.891213389121335409e-01 2.874476987447706633e-01 6.987447698744728153e-02 2.656903765690375452…
-2.595555555555545957e-01 6.400000000000159728e-02 -4.328888888888887676e-01 -7.466666666666657570e-02 -1.111111111110943926e-02 -7.159999999999999698e-01 -8.044444444444566467e-02 -8.777777777777758805e-01 -4.617777777777756776e-01 -1.022222222222223253e+00 4.915555555555557454e-01 8.711111111110940441e-02 -2.422222222222216448e-01 -3.422222222222150861e-02 1.000000000000000000e+00 -1.6711111111…
6.715906658103201199e-01 7.328195247270399282e-01 2.318561335902370735e-01 6.326268464996792629e-01 -1.926782273603552505e-03 6.604581460072795895e-01 8.156711624919725512e-02 -2.746735174480849917e-01 -6.315564119032332502e-02 -5.202312138728280161e-02 2.652536929993586368e-01 2.485549132947988682e-01 4.990366088631992270e-01 2.033825733247748499e-02 6.381931064011985288e-01 -1.74480839220724409…
3.446537543114894242e-01 2.273812682409123986e-01 -2.096046696736621889e-02 -2.830989652427694514e-01 -6.418148049880603168e-01 -1.658264791721949794e-01 9.631201910321078585e-02 -2.417086760413905411e-01 3.239586097107999274e-01 -3.313876359777132019e-01 6.182011143539417608e-02 4.802334836826701453e-02 -3.382860175112755163e-01 -2.486070575749528277e-01 -4.165561156805568099e-02 5.4921729901831…
-6.846074734316071053e-01 7.302022625985518656e-02 -1.319849160096004392e-01 6.434693177922533591e-01 -2.211175865615346570e-01 -7.024340075419952534e-01 1.799794309221808553e-01 5.519369214947032060e-02 8.193349331505091204e-02 -3.993829276654097260e-01 -4.706890641069590431e-01 2.067192320877614675e-01 4.628042509427459511e-02 9.465203976688387755e-01 -5.419952005485083601e-01 -1.67637984230373…
-4.083685375175997306e-02 -3.128143230738276714e-01 -4.906457453228718069e-01 -4.906457453228718069e-01 -4.435727217863609795e-01 -4.958760812713742805e-01 -1.036008851337763409e-01 -4.749547374773681607e-01 -5.011064172198748112e-01 -1.454435727217865959e-01 -1.468517400925331562e-02 -8.463085898209600222e-01 -6.004828002413989951e-01 -1.402132367732841223e-01 -1.036008851337763409e-01 -1.611345…
5.267763388169401928e-01 7.876560494691391412e-01 3.204993583012480940e-01 4.812740637031843183e-01 3.508342083770853992e-01 7.360868043402166716e-01 7.178858942947136113e-01 7.846225644615558714e-01 5.601446739003607123e-01 2.810640532026598692e-01 3.144323882860804442e-01 6.238478590596197026e-01 5.995799789989489925e-01 1.000000000000000000e+00 5.267763388169401928e-01 4.752070936880177232e-01…
3.735619709138289224e-01 -4.052528760581738387e-01 4.623399175168012298e-02 -8.921206859127397970e-02 -2.020837855437385144e-01 -6.479270675059721762e-01 -3.601041892771863484e-01 4.623399175168012298e-02 8.573909268504312231e-02 -4.406338181029066658e-02 -1.682222704579999784e-01 -8.454525721727830234e-01 -9.131756023442600956e-01 4.623399175168012298e-02 -7.325808552203184609e-01 -7.10006511829…
5.834445927903881834e-01 8.061860258121946732e-01 -3.075211392968398294e-01 -7.610146862483324615e-02 -2.467734757454390360e-01 -9.635068980863421839e-02 2.514463729416950219e-02 7.432131731197157143e-02 -3.560302625723128778e-02 8.589230084557243627e-02 1.813529149977758104e-01 -1.657765910102372564e-01 -8.767245215843409711e-02 -1.628838451268365128e-01 4.127725856697823659e-01 -9.5683133066309…
-1.778523489932880841e-01 4.328859060402683312e-01 3.529082774049221993e-01 1.420581655480979144e-01 5.637583892617451520e-01 3.238255033557052576e-01 3.092841163310961483e-01 3.529082774049221993e-01 2.365771812080532110e-01 5.637583892617451520e-01 4.147091722595075969e-01 -1.778523489932880841e-01 9.272930648769583950e-01 2.147651006711408517e-01 4.692393736017897998e-01 4.753914988814261777e-…
2.182765151515154711e-01 5.999053030303033163e-01 3.536931818181809906e-01 2.059659090909088941e-01 2.613636363636350768e-01 9.517045454545425276e-02 4.829545454545443040e-01 4.521780303030289994e-01 1.751893939393935895e-01 3.906250000000006661e-01 6.368371212121207714e-01 9.815340909090890520e-01 7.168560606060601081e-01 -7.717803030303097001e-02 -3.314393939393793769e-03 -1.879734848484855836e…
8.449496831904556027e-01 1.472232575475222183e-01 -2.694744688781217090e-01 -3.954528512858740408e-01 1.000000000000000000e+00 7.868058143868787990e-01 2.053671263510991052e-01 -3.566902720834870810e-01 -4.729780096906444076e-01 4.476332463660087635e-01 3.313455087588514369e-01 -4.535967200894508999e-01 2.124487513976990039e-02 5.031680954155834384e-02 2.828922847558694720e-01 -8.5352217666792504…
1.411917098445596985e-01 -2.797927461139896321e-01 -1.057858376511225384e-01 2.892918825561266102e-02 -3.281519861830738127e-02 -5.526770293609761797e-02 3.264248704663219036e-01 -2.348877374784112404e-01 -4.369602763385150856e-01 -4.369602763385150856e-01 5.699481865284942300e-02 -1.113989637305690672e-01 -2.068221070811744611e-01 -2.573402417961994093e-01 6.912780656303977311e-01 -5.43609671848…
-1.851133470723720642e-01 -1.504424778761060955e-01 3.822281488665283944e-01 -2.166323190689778966e-01 4.200509152624567477e-01 -5.455206691719715131e-03 -2.765183658625283147e-01 7.019032610013359319e-02 -1.945690386713535835e-01 2.498484664807847921e-01 -8.607103891380998156e-03 2.277851860831616171e-01 9.225360649775792010e-02 -4.012607588798683400e-02 8.279791489877523503e-02 -3.6974178688325…
4.497354497354495995e-01 -3.756613756613746968e-01 2.433862433862422625e-01 3.534391534391543854e-01 4.703703703703698280e-01 1.952380952380959322e-01 8.349206349206330646e-01 1.195767195767183794e-01 5.529100529100532402e-01 4.291005291005293709e-01 9.312169312169308322e-01 -5.820105820105819783e-01 -3.068783068783055845e-01 5.767195767195770068e-02 8.349206349206330646e-01 2.984126984126970750e…
-3.924284395198532893e-01 3.806094182825494610e-01 -1.139427516158833670e-01 3.085872576177273174e-01 9.519852262234530516e-01 3.854108956602016467e-01 1.069252077562317244e-01 1.501385041551228650e-01 6.783010156971388538e-01 9.183748845798699323e-01 3.181902123730388499e-01 2.605724838411804245e-01 2.893813481071114135e-01 2.530009233610339137e-02 7.599261311172654798e-01 1.981532779316697856e-…
7.284049819204497789e-01 1.852149457613493366e-01 1.747689835275219594e-01 1.068702290076344319e-01 1.434310968260340824e-01 1.225391723583774128e-01 7.030936118923285238e-02 4.306950582563291996e-01 2.852551225391758080e-02 3.314584170349537118e-01 1.852149457613493366e-01 4.045801526717568986e-01 1.643230212936926671e-01 4.881478505423874070e-01 -2.117316191241466750e-01 2.269987946966665338e-0…
3.764768118497617277e-01 1.655792629165921959e-01 -1.645212484570641731e-01 -1.828601657555979920e-01 2.068418268382983816e-01 -4.441897372597440330e-01 -4.900370305060853804e-01 -6.825956621407176517e-01 -7.834597072826673392e-01 -4.396050079351088713e-01 -1.966143537295000632e-01 1.059777816963487773e-01 -3.433256921177944010e-01 5.554575912537566829e-02 -5.633926997002308701e-01 -7.74113912890…
-1.589720263816228052e-01 -1.767113941323637805e-01 6.866045030702760954e-01 -4.070957471003006783e-02 -3.008869683875375900e-01 6.452126449852174650e-01 -4.723675233113489025e-01 3.909483738912887807e-01 3.850352513077098804e-01 -8.271548783261314375e-01 -4.546281555606100921e-01 -4.250625426427113718e-01 1.721628382988399097e-01 -4.662269729360894038e-02 3.024789629292732457e-02 -3.895838071412…
4.875851662170195833e-01 3.282728977090861866e-01 3.056838447116922985e-01 5.624857103662723734e-01 5.719968905757006894e-01 1.974941698294388481e-01 5.957748410992730337e-01 2.878503818190135122e-01 5.743746856280584900e-01 5.708079930495226773e-01 5.696190955233438880e-01 -1.888517993506804923e-02 4.863962686908407385e-01 4.994741414788057554e-01 5.981526361516299461e-01 4.804517810599480687e-0…
4.247452692867539348e-01 -6.724890829694391003e-02 3.187772925764200682e-01 -2.640465793304230258e-01 -1.020960698689956869e+00 -1.505094614264921304e-01 2.960698689956344776e-01 2.809315866084431401e-01 -9.752547307132380938e-02 -2.564774381368259970e-01 -5.516739446870446706e-01 -6.724890829694391003e-02 -3.927219796215425385e-01 -3.397379912663769930e-01 -4.305676855895194666e-01 1.21979621542…
7.251941328731660308e-01 2.709232096635024734e-01 -4.974115616911127247e-01 7.924935289042280839e-01 -1.272648835202763173e-01 -3.123382226056955480e-01 -2.394305435720457953e-01 5.625539257981014840e-01 1.531492666091453236e-01 3.606557377049172119e-01 2.540983606557374874e-01 7.139775668679907428e-01 -2.001725625539260700e-01 2.821397756686798153e-01 5.289042277825715122e-01 1.47540983606557679…
-3.332436069986539073e-01 -4.417227456258410179e-01 2.368775235531598786e-02 -3.892328398384921617e-01 5.518169582772581433e-02 -5.012113055181686150e-01 5.168236877523511852e-02 2.966352624495297574e-01 2.861372812920589537e-01 -4.417227456258410179e-01 1.321668909825030880e-01 -3.542395693135929058e-01 3.981157469717367947e-01 7.267833109017414472e-02 7.655450874831748465e-01 -3.892328398384921…
-6.929403701165192109e-01 2.515421521590134324e-01 5.010281014393433985e-01 -5.236463331048683001e-01 1.000000000000000000e+00 -2.206991089787512517e-01 2.056202878683502291e-03 -6.216586703221397281e-01 -4.345442083618930584e-01 -5.058259081562725967e-01 -4.612748457847850037e-01 5.723098012337228813e-01 -5.681973954763526180e-01 -3.543522960932140586e-01 -9.246058944482534736e-01 -7.99862919808…
2.846299810246669115e-01 4.617330803289022845e-02 2.024035420619846593e-01 8.317520556609632465e-02 2.969639468690689621e-01 -1.429475015812783356e-01 2.517394054395958314e-01 8.437697659709024745e-01 3.709677419354841521e-01 3.380771663504100744e-01 3.257432005060080238e-01 6.793168880455410230e-01 2.846299810246669115e-01 -2.251739405439590613e-01 7.906388361796433395e-02 3.504111321948121249e-…
7.941499890037384546e-01 5.368374752584125220e-01 4.053221904552453125e-01 7.808078586613879102e-01 2.604647753097276697e-01 2.356865332453629003e-01 2.623707939300638503e-01 4.186643207975958014e-01 6.378564621362063924e-01 8.475185103731389669e-01 3.786379297705443903e-01 5.444615497397544690e-01 4.472546001026315721e-01 4.224763580382667749e-01 3.386115387434943669e-01 5.654277545634482927e-01…
-6.684491978609627960e-01 -7.196735153391510265e-01 3.340838727835634403e-01 9.341401632423289580e-01 1.804109203490013580e-01 1.072333239515903397e-01 -6.684491978609627960e-01 4.804390655783855046e-01 3.340838727835634403e-01 5.170278637770883146e-01 -9.850830284266219594e-03 7.951027300872496317e-01 1.950464396284841140e-01 -3.912186884323171077e-02 -2.448634956374896518e-02 -2.147481001970165…
-3.724862888482639023e-01 -2.536563071297986416e-01 -1.269652650822671314e+00 -6.042047531992698062e-01 -7.943327239488124913e-01 -8.180987202925064095e-01 -5.982632541133474646e-01 -1.245886654478979505e+00 -6.755027422303493401e-01 -6.457952468007330804e-01 -8.062157221206593949e-01 -2.120658135283375878e-01 4.936014625228464514e-02 -3.308957952468006281e-01 -2.774223034734925597e-01 4.35557586…
-1.144402829796099114e-01 3.832709113607989382e-01 1.722846441947565865e-01 -3.903454015813563882e-01 -2.226383687057841010e-01 -2.713275072825641621e-01 -5.039533915938405606e-01 4.577611319184296708e-03 -1.706200582605173904e-02 -7.636287973366630011e-01 2.426133999167706945e-01 -4.411152725759578952e-02 -1.523096129837699653e-01 2.642530170620047136e-01 2.372034956304606979e-01 1.2900540990428…
-6.223316912972095549e-01 2.559230588787252403e-01 5.974665728360336603e-01 6.157635467980296928e-01 -1.243255923058792130e-02 -4.292751583391911374e-02 1.000000000000000000e+00 -9.781843771991616254e-02 5.364766596293690792e-01 -2.807881773399010794e-01 9.695050433966710957e-01 5.364766596293690792e-01 9.734928454140391596e-02 -1.466103682852456236e-01 -5.430448041285488303e-01 3.718038939713824…
1.478931423850172733e-01 -3.819884329385838662e-01 -9.639217846322746530e-03 -2.960616909942175301e-01 -4.535940512255575152e-01 7.207380886808041343e-01 -4.392729275681622747e-01 3.627099972459383315e-01 5.918479757642520767e-01 3.332415312586041456e-02 -4.965574221977406832e-01 4.701184246763962515e-01 6.849352795373173652e-01 1.335720187276220050e-01 3.332415312586041456e-02 -1.679977967502170…
-1.362126245847173345e-01 -8.305647840531556192e-02 -4.318936877076485353e-02 9.966777408636910349e-03 -1.029900332225909265e-01 -1.760797342192680359e-01 -1.760797342192680359e-01 -2.558139534883719368e-01 -3.754152823920264836e-01 -4.352159468438525636e-01 1.827242524916932731e-01 2.691029900332214120e-01 2.624584717607971185e-01 2.225913621262464170e-01 -1.760797342192680359e-01 -2.42524916943…
5.885481646857971816e-01 6.039135859215970514e-01 8.702475540087997175e-01 1.000000000000000000e+00 4.741611399303961027e-01 4.502593735635961325e-01 4.878192921399961413e-01 4.161139930395956754e-01 5.868408956595974058e-01 6.483025806027979954e-01 4.502593735635961325e-01 3.102633134151947525e-01 3.187996585461948529e-01 6.056208549477973824e-01 3.819686125155952183e-01 3.051415063365947589e-01…
3.809523809523814308e-01 1.709183673469389930e-01 4.030612244897959773e-01 5.983560090702958467e-01 1.615646258503435073e-02 -3.543083900226810801e-02 2.077664399092975234e-01 4.988662131519275844e-01 2.667233560090706002e-01 5.320294784580507086e-01 3.698979591836741299e-01 7.420634920634932019e-01 1.009070294784586430e-01 5.615079365079372886e-01 4.767573696145129825e-01 1.561791383219950369e-0…
5.890681593677958849e-01 -7.013500164636010670e-02 9.785972999670711214e-01 4.392492591373062250e-01 3.964438590714515209e-01 7.174843595653599415e-01 2.851498189002300565e-01 2.594665788607178891e-01 5.805070793546263097e-01 3.536384590055968724e-01 5.548238393151141423e-01 5.762265393480398012e-01 2.403687849851887659e-02 2.081000987816935821e-01 5.676654593348702260e-01 6.233124794204809582e-0…
-4.698242933537036814e-01 -4.367201426024938105e-01 -9.994907053730538449e-01 -3.374076903488641421e-01 -1.310669722434423479e+00 -6.552075375604782259e-01 -3.705118411000740686e-01 -5.558950853068486131e-01 2.650878533231461609e-01 5.034377387318557107e-01 3.445378151260506949e-01 2.673796791444057325e-02 -8.405907817672487736e-01 -5.956200662082988817e-01 -7.081741787624132867e-01 -5.4265342500…
-4.896387309737798565e-02 -1.490922428021276835e-01 -9.187603154226994806e-02 8.454061984228884719e-02 9.884467265725284391e-02 -6.803594351732938916e-02 1.608289015220979723e-01 1.655969191270853791e-01 1.000000000000000000e+00 4.230698697964424548e-01 1.083807078672294200e-01 3.134054648817162225e-01 -8.710801393728254127e-02 6.233266092059436270e-01 -4.896387309737798565e-02 5.1843022189620469…
-3.554386989969873095e-02 1.543480377836203010e-01 1.467523614762877016e-01 -1.022494887525606834e-02 7.366832213457977785e-01 5.999610478138088787e-01 4.784302268964852889e-01 5.670464504820336149e-01 6.733859187846921168e-01 5.240042847404808857e-01 2.809426429058335950e-01 2.049858798325056297e-01 3.518356217742719672e-01 4.227286006427121712e-01 5.645145583795888600e-01 1.416885772713999125e-…
1.718357082984090789e-01 -6.789606035205290879e-02 -3.883766415199846334e-02 1.209835149483104305e-01 1.573065101983805170e-01 -7.362391729533402929e-01 -1.696004470522502194e-01 -5.110366024029068255e-01 -2.277172394523618304e-01 -8.815311539536179186e-01 -6.054763900530885090e-01 -2.349818385023747791e-01 5.060072645990500995e-01 -1.913942442022917578e-01 -5.836825929030442506e-01 4.10729253981…
-2.923336141533288690e-01 -2.485256950294853218e-01 1.432181971356507461e-02 -3.580454928390900959e-01 -3.653468126930626836e-01 -1.098006178039875463e-01 -8.059533838809186668e-02 4.962089300758223409e-01 -9.859590002808203968e-01 1.384442572311150033e-01 6.349340073013201025e-01 7.006458859870839939e-01 -5.186745296265109495e-01 3.063746138725084722e-01 5.082841898343063575e-02 2.16231395675376…
5.310945273631842989e-01 -2.773631840796035308e-01 9.452736318407953253e-02 -5.630182421227188927e-01 -2.072968490878952796e-01 1.807628524046432095e-01 -2.019071310116088147e-01 -3.482587064676397060e-02 -5.737976782752918226e-01 5.310945273631842989e-01 -3.474295190713117543e-01 7.574626865671644227e-01 -1.326699834162604029e-02 -4.067164179104469923e-01 2.238805970149270186e-01 -3.366500829187…
3.731125182659539852e-01 4.934242571846090830e-01 4.111056989771077474e-01 -4.310764734534823228e-01 -5.114466634194028694e-02 -2.727715538236735182e-01 -1.461276181198246094e-01 -2.601071602532881721e-01 -5.893813930832934034e-01 1.000000000000000000e+00 9.620068192888462377e-01 9.810034096444231189e-01 2.591329761324881464e-01 -1.315148563078655068e-02 6.517291768144178876e-01 6.916707257671476…
8.673046251993625777e-01 9.601275917065422993e-02 3.862838915470481194e-01 -6.985645933014404674e-02 -4.098883572567762479e-01 -6.421052631578931802e-01 -3.508771929825355105e-03 5.189792663476885393e-01 -6.338118022328544932e-01 1.706539074960116142e-01 4.277511961722477163e-01 4.784688995216397622e-03 4.111642743221702867e-01 -3.352472089314188497e-01 6.765550239234451313e-01 3.4481658692185163…
6.938775510204070462e-01 3.061224489795912329e-01 2.312925170068028669e-01 -1.632653061224473012e-01 -3.129251700680266146e-01 -1.292517006802703095e-01 4.149659863945566185e-01 1.972789115646258751e-01 -8.095238095238077580e-01 -4.965986394557803663e-01 5.170068027210901196e-01 2.653061224489798864e-01 -5.782312925170056683e-01 -2.585034013605438941e-01 1.088435374149661766e-01 1.360544217687208…
-4.081902245706741095e-01 9.687362395419805983e-03 1.241743725231174711e-01 1.127256715103472778e-01 6.107441655658304436e-01 -1.677675033025086138e-01 -3.223249669749008728e-01 -8.190224570673747262e-02 1.413474240422716854e-01 -6.543372963452215307e-01 -5.970937912813726323e-01 4.561867018934381290e-01 -2.879788639365924441e-01 5.935711140466761737e-01 -1.162483487450459291e-01 -1.8934390136502…
4.554818036163885697e-01 5.149919890135038480e-01 6.221103227283129034e-01 4.792858777752349031e-01 8.006408789196620690e-01 1.728084229800867233e-01 4.108491645685512506e-01 8.363469901579310140e-01 4.048981460288404999e-01 2.561226825360494730e-01 4.554818036163874595e-01 1.460288395513850146e-01 3.572899977111467229e-01 1.698329137102313480e-01 4.822613870450913609e-01 6.399633783474484305e-01…
-1.988178398710436015e-02 -3.784703564391903585e-01 3.403188250044282288e-03 2.548808884112468975e-01 -2.667024897008778983e-01 8.137202221028142501e-01 1.710549883575138153e-01 6.227834497581944406e-01 3.480207773598414378e-01 -5.713773956654184805e-02 2.641948773061084110e-01 -4.017553286763390075e-01 -3.505283897546127014e-01 -2.527315063585890420e-01 2.203116603976388449e-02 6.972953609170693…
-1.314387211367658015e-01 -6.394316163410304066e-01 1.533451746595627108e-01 3.457667258732969318e-01 3.789224393132049895e-02 6.382474837181766336e-01 -1.598579040852643809e-02 -5.162818235642399056e-01 2.841918294849016258e-01 3.996447602131438792e-01 3.226761397276490251e-01 6.613380698638244848e-01 3.072824156305495324e-01 2.918886915334528154e-01 -5.447010065127384087e-02 -7.3949082297217316…
8.490059108006403621e-02 1.853842020419124020e-02 4.027404621171409294e-01 4.935518538420200496e-01 5.564212788823210687e-01 6.297689414293387022e-01 -1.002149382052659604e-01 4.481461579795805172e-01 7.135948414830742825e-01 3.468565287479847270e-01 2.385814078452441755e-01 9.537882858678195519e-02 3.922622246104243149e-01 4.341751746372921050e-01 1.582482536270816698e-01 8.358409457281033017e-0…
-5.410237570413923835e-01 5.415135929463641418e-01 5.606171932402653768e-01 1.912809208915002557e-01 2.613274553024744762e-01 5.118785206955657474e-02 6.306637276512372381e-01 4.969385255939264834e-01 -1.844232182218954463e-01 7.029145236345776815e-02 -1.334802841048248201e-01 7.029145236345776815e-02 -1.016409502816553595e-01 -4.433014939995177234e-02 4.268919911829546221e-01 1.40337986774429629…
3.164725457570718437e-01 5.782029950083193981e-01 4.722129783693841398e-01 3.986688851913475773e-01 1.000000000000000000e+00 7.490848585690520478e-01 9.091514143094843181e-01 6.971713810316138016e-01 5.803660565723798292e-01 4.592346089850249946e-01 4.787021630615645451e-01 4.635607321131449687e-01 5.068219633943432667e-01 5.587354409317807358e-01 3.424292845257901896e-01 6.236272878535772390e-01…
-8.930021107323295876e-03 3.667803214807606182e-01 1.725929534015263889e-01 1.345997726903711000e-01 5.947394057476860230e-01 7.382691995453803946e-01 2.484169508036941296e-02 3.667803214807606182e-01 5.060886507549924307e-01 5.271959733723006192e-01 1.937002760188345218e-01 1.261568436434490903e-01 3.034583536288362193e-01 5.103101152784550454e-01 -2.159441467770786827e-02 4.765383990907623435e-…
4.775010921799920927e-01 3.014416775884671829e-01 -9.043250327654037135e-02 5.286151157710788917e-01 6.251638269986901086e-01 -3.857579729139366531e-01 7.501092179991261100e-01 9.886413280908689094e-01 5.967671472258634369e-01 1.878549584971603015e-01 5.723023154215777647e-02 2.332896461336826377e-01 -3.005679335954564713e-01 -2.380952380952384984e-01 2.883355176933104919e-02 5.513324595893411839…
1.763921307102377378e-01 7.572524174724899471e-01 9.836612204067941845e-02 4.451483827942662730e-01 1.850616872290761217e-01 -5.768589529843402841e-02 2.370790263421128641e-01 -2.224074691563858730e-01 4.278092697565862856e-01 2.370790263421128641e-01 -2.484161387129042442e-01 -4.901633877959243185e-02 6.358786262087364749e-01 -4.034678226075404106e-02 -3.871290430143377037e-01 1.1670556852282701…
-5.115395851592167142e-01 -1.688869412795799718e+00 -1.802804557405789154e+00 -1.742039146947124362e+00 1.872626351153941493e-01 -4.735612036225554378e-01 -7.849839322231968453e-01 -6.254747297692117014e-01 -6.178790534618772146e-01 -9.900671925211833591e-01 -1.020449897750515644e+00 -3.444347063978970835e-01 -2.629272567923344409e-03 -1.438212094653817497e+00 -6.178790534618772146e-01 -1.1191936…
2.140115163147785493e-01 8.066218809980805204e-01 2.063339731285909751e-02 -4.160268714011523539e-01 7.677543186180464663e-02 -8.339731285988472020e-01 1.142034548944334676e-01 2.327255278310929598e-01 3.200575815738966323e-01 -4.472168905950081874e-01 3.450095969289817543e-01 5.196737044145868234e-01 5.071976967370430689e-01 -2.039347408829161878e-01 -2.927063339731344332e-02 3.32533589251440331…
-1.783551474897445144e-01 -1.631177964446187956e-01 -5.645633912873515570e-02 -4.983395194373897996e-01 2.228950966985743243e-01 -6.050009767532715799e-01 4.512600117210346234e-02 -3.358077749560465231e-01 -3.815198280914235962e-01 -1.224848603242811029e-01 -2.799374877905831394e-01 -4.526274663020108391e-01 3.496776714201903918e-02 -3.106075405352690805e-02 -4.424692322719283033e-01 -5.135768704…
-4.901517597675174032e-01 5.088795608653536862e-01 2.570229254116889739e-01 3.241846948659993788e-01 -3.228931223764876842e-03 -4.520503713270924984e-02 -1.039715854052304378e-01 1.310946076848558683e-01 -1.669357442686469906e-01 4.669034549564092806e-01 -2.001937358734324698e-02 -2.970616725863739482e-01 -5.779786890539224953e-02 1.982563771391662455e-01 -7.426541814658693848e-03 1.3529221827575…
-1.603971197905303292e+00 -9.969452323805355620e-01 -8.607898756273196783e-01 -1.144446868863189026e+00 -9.288675540039276202e-01 -5.260746236089900441e-01 -3.104953087497286934e-01 -4.069386864499219270e-01 -2.367444905084019890e-01 2.341261182631476923e-01 -9.818895919703155006e-03 1.206633209687982683e-01 -1.411084442504910497e+00 -2.683831551385514741e-02 -4.069386864499219270e-01 -3.81845952…
8.068350668647834567e-01 1.191679049034169297e-01 -4.912332838038629412e-01 3.417533432392277221e-02 1.887072808320960360e-01 2.350668647845468862e-01 4.900445765230321826e-01 2.891530460624081034e-01 1.346210995542348188e-01 6.213967310549771694e-01 4.190193164933029429e-02 -5.221396731054986917e-01 -1.203566121842505054e-01 -1.667161961367013279e-01 -2.439821693907879840e-01 2.81426448736997736…
-5.604001025904076227e-01 -4.136958194408832390e-01 5.309053603487991213e-02 -5.137214670428305041e-01 -2.269812772505774845e-01 4.642215952808424750e-02 8.643241856886317576e-02 -4.270325724544745682e-01 1.731213131572191533e-01 -3.203385483457291127e-01 -5.360348807386552256e-02 2.064631956912024169e-01 -6.924852526288470707e-03 1.797896896640172881e-01 -4.870479610156454031e-01 -1.536291356758…
-1.769177608845892147e-01 -7.698686938493450871e-01 -3.970283344851426310e-01 -1.634416033172086669e-01 -2.487906012439532744e-01 -4.215618521078039194e-02 -6.219765031100032635e-03 1.195577055977895403e-01 -2.128541810642712306e-01 -2.757429163787143422e-01 -1.969592259847892379e-02 -1.364892881824459059e-01 1.420179682100893570e-01 2.971665514858365040e-02 1.869384934346922933e-01 -3.0718728403…
-1.818181818181826837e-01 -6.192358366271322190e-02 -7.905138339920930735e-02 -5.335968379446676124e-02 -4.479578392621712951e-02 -6.956521739130432369e-01 -2.931488801054025206e-01 2.371541501976406549e-02 1.864295125164689981e-01 2.635046113306966920e-01 -1.818181818181826837e-01 -9.617918313570540667e-02 -7.812911725955173914e-01 -1.132411067193672904e+00 -4.472990777338579083e-01 -5.586297760…
-6.417910447761193682e-01 -4.427860696517398886e-01 1.940298507462684396e-01 -7.711442786069653277e-01 2.487562189054886783e-02 -3.830845771144275047e-01 -1.009950248756218416e+00 -5.721393034825859036e-01 -2.736318407960203203e-01 5.721393034825885682e-01 -3.731343283582100323e-01 -7.213930348258704717e-01 7.014925373134345277e-01 4.029850746268653916e-01 1.343283582089560835e-01 -4.527363184079…
2.331961591220844676e-01 2.331961591220844676e-01 -1.264746227709190984e+00 1.371742112482362197e-03 -1.412894375857338125e-01 -4.206675811614080107e-01 -8.724279835390936766e-01 3.877457704618192391e-01 1.737540009144938613e-01 -2.720621856424336182e-01 -2.720621856424336182e-01 -4.147233653406497966e-01 6.909007773205305680e-01 1.380887059899403579e-01 -1.710105166895291295e-01 -1.4906264288980…
-5.249544626593815044e-01 -2.218579234972673786e-01 3.861566484517354320e-02 4.790528233151182258e-01 5.737704918032792145e-01 7.774134790528249850e-01 3.938069216757754676e-01 2.469945355191266456e-01 5.642987249544645367e-01 6.448087431693999561e-01 1.996357012750461513e-01 -5.438979963570144127e-01 -7.806921675774151081e-01 -1.031693989071039708e+00 -8.754098360655759858e-01 -8.706739526411669…
1.135683022345078813e-01 4.909007141211694791e-01 1.000000000000000000e+00 -5.413499193734245402e-02 3.112186132227601210e-01 2.932504031329194460e-01 -3.616678184749953090e-02 9.041695461875147721e-01 3.950702603086842513e-01 4.190278737618066685e-01 -2.038700760193498662e-01 -1.739230592029479272e-01 1.255471089610691038e-01 3.231974199493213851e-01 2.034093526837136567e-01 -4.01520387007602064…
-8.419825072886285566e-01 -1.825072886297377517e-01 -9.329446064139941264e-01 8.180758017492717471e-01 6.997084548105911121e-03 1.813411078717187264e-01 -4.402332361516033687e-01 -1.521865889212816458e-01 4.163265306122437837e-01 -7.638483965014697397e-02 4.542274052478125212e-01 -6.903790087463564928e-01 -5.830903790095151541e-04 3.329446064139936490e-01 7.422740524781342719e-01 2.72303206997084…
9.557195571955727775e-01 2.472324723247243117e-01 4.059040590405963572e-02 2.988929889298884701e-01 3.136531365313650621e-01 8.228782287822885566e-01 1.808118081180808412e-01 6.900369003690042247e-01 1.881918819188205250e-01 4.095940959409591353e-01 7.121771217712178359e-01 4.538745387453863023e-01 1.000000000000000000e+00 -1.845018450184417180e-02 4.760147601476025780e-01 1.881918819188205250e-0…
-3.879212847772001704e-01 1.000000000000000000e+00 -9.975118751413762641e-02 -3.349920832390855252e-01 -2.232526577697355463e-01 3.766116263288831756e-01 -5.878760461434063833e-01 -2.703008369147251178e-01 -1.409183442660021657e-01 -1.820855010178688560e-01 -3.996833295634459327e-01 -3.232300384528375981e-01 5.295182085500999003e-01 -4.682198597602300200e-02 -2.820628817009730449e-01 3.0603935761…
1.642153146322966883e-01 1.445034116755125886e-01 -3.285822592873376968e-01 -1.117513267626981111e-01 6.491281273692180998e-01 -4.823351023502641666e-01 -2.536770280515535103e-01 6.171341925701240988e-02 4.874905231235786007e-01 -3.246398786959826532e-01 9.325246398787045976e-02 3.652767247915101878e-01 -2.063684609552693394e-01 -1.708870356330562112e-01 -8.809704321455602560e-02 5.11144806671720…
2.357863119502250360e-01 4.421797897446891334e-01 8.517485518129219724e-02 -1.379532289208329765e-01 -3.833941214331694214e-01 3.640849603089466036e-01 -4.870199527998372857e-02 -8.217120789530167613e-02 1.242222698991624491e-01 -1.523278266466371669e-02 2.413645140527773403e-01 -2.048916541514688716e-01 1.744260888221414452e-01 -2.439390688693411913e-01 -2.104698562540232298e-01 -1.3795322892083…
1.599821746880580875e-01 -1.004456327985741027e+00 -8.712121212121221037e-01 -4.019607843137263381e-01 3.279857397504464811e-01 3.337789661319073287e-01 1.831550802139036427e-01 1.657754010695189351e-01 -8.912655971479511996e-02 4.959893048128348747e-01 5.597147950089128576e-01 4.032976827094483241e-01 3.163992869875226210e-01 2.094474153297612787e-02 -1.934046345811055168e-01 -3.3823529411764835…
4.535165723524652859e-01 3.988682295877117867e-01 1.928860145513330848e-01 -1.139854486661270316e-01 2.139046079223937968e-01 -1.644300727566708475e-01 -7.194826192400874398e-02 2.895715440582048439e-01 -4.334680679062254405e-01 5.836701697655580223e-02 8.779304769603892000e-02 5.836701697655580223e-02 3.988682295877117867e-01 -4.082457558609535186e-01 7.097817299919097211e-02 1.55052546483427561…
9.970933906230325383e-02 -1.401491216984715460e-01 2.413749526096341941e-02 -2.288638948565666631e-01 -2.420068242133195102e-01 1.227094654366243931e-01 3.592821938582073105e-01 2.869960823960568952e-01 8.159989890054357708e-01 -3.500568684443413486e-02 4.414255023379259901e-01 6.685201567041626491e-02 6.254265133324902193e-01 3.099962087703780345e-01 3.789965878933414523e-01 4.052824466068495890…
3.886495137264558419e-01 -1.042718207558783888e-01 4.270589683614434140e-01 3.016127046657629540e-02 1.998030284377688981e-01 1.677951495752806332e-01 1.005786039640532981e-01 -3.385448725840257966e-02 3.854487258402073957e-01 5.070786655176670044e-01 3.726455742952123340e-01 8.047519389388161359e-01 3.342361196602247619e-01 -1.106733965283765164e-01 1.581927859165328520e-01 3.854487258402062300e…
-5.507839127471030327e-01 2.522154055896419847e-02 -1.874573960463521705e-01 -1.022494887525683509e-02 1.492842535787312630e-01 -1.608725289706880446e-01 -3.026584867075656216e-01 -4.089979550102254557e-01 -4.621676891615537630e-01 -4.001363326516718111e-01 1.670074982958417720e-01 5.923653715064777225e-01 -5.153374233128853454e-01 5.303340149965926065e-01 3.176550783912762688e-01 -6.039536468984…
3.401767892785854674e-01 -8.240661534074798789e-02 -5.717137154262906806e-01 -1.194753350441984940e-01 6.070715711434280237e-01 -2.603364699173087438e-01 3.475905332192772423e-01 4.217279726261755068e-01 2.956943256344459758e-01 3.621328771029250215e-02 5.845451953236499576e-02 -8.554319931552546805e-04 -1.861990305104077315e-01 -6.236099230111219471e-01 1.397205588822275288e-02 -1.26889078984887…
3.639018230605325921e-01 4.808618104332728627e-01 6.244968826454116995e-01 4.172519927393267269e-01 8.132744061242206390e-01 6.080814458211666329e-01 7.394049404151209481e-01 5.116407544787319184e-01 7.065740667666323693e-01 1.000000000000000000e+00 7.127298555757238807e-01 3.577460342514403591e-01 4.664983032120588180e-01 3.926288375029591826e-01 6.881067003393578352e-01 5.054849656696388527e-01…
4.875011199713289445e-01 1.287519039512589891e-01 4.642057163336618664e-01 3.197742137801269924e-01 3.919899650568953176e-01 5.643759519756299525e-01 5.969895170683641172e-01 6.831825105277306021e-01 4.269330705133949633e-01 5.340919272466629897e-01 4.642057163336618664e-01 5.364214676104301915e-01 4.781829585162617469e-01 3.919899650568953176e-01 4.688647970611963256e-01 4.595466356061291280e-01…
4.343361815179146435e-01 5.034106412005460163e-01 4.847418683133483674e-01 4.828749910246282195e-01 5.015437639118258684e-01 5.743519781718962047e-01 6.639620880304439865e-01 1.000000000000000000e+00 6.172901558124506138e-01 5.594169598621375750e-01 6.471601924319665411e-01 8.245135348603434000e-01 5.034106412005460163e-01 6.004882602139731684e-01 3.465929489480856773e-01 5.127450276441440913e-01…
4.641037517369155929e-01 4.038906901343214395e-01 -1.741547012505792746e-01 -1.199629458082436401e-01 -1.320055581287629121e-01 1.931449745252441508e-01 1.000000000000000000e+00 -4.872626215840670794e-01 -3.566465956461317699e-02 -5.113478462251034307e-01 2.473367299675775510e-01 -1.157943492357685171e-02 -3.608151922186202398e-01 4.942102825382126419e-01 3.195924038906909348e-01 3.65910143585002…
2.022411953041633459e-01 7.086446104589120276e-01 -1.792956243329783816e-01 -9.839914621131257144e-01 -5.816435432230520064e-01 -7.689434364994650606e-01 -4.706510138740663818e-01 8.431163287086447522e-02 -8.911419423692722164e-02 7.043756670224063376e-02 -2.139807897545341620e-01 -1.280683030949733396e-02 -2.833511205976508296e-01 2.091782283884739690e-01 -2.347918890074712217e-01 -9.60512273212…
2.494409083089613177e-02 4.140719077928793901e-01 -2.076380526406335636e-01 -1.226561156029597616e-01 1.412351625666609656e-01 4.453810424909687704e-01 -2.344744538104249487e-01 2.441080337175301485e-01 4.140719077928793901e-01 5.258902460003446189e-01 2.977808360571145285e-01 2.351625666609324650e-01 1.904352313779457129e-01 2.441080337175301485e-01 2.396353001892321255e-01 -2.210562532255292700…
5.586677883901614017e-01 7.285099223041522354e-01 8.391646459147815706e-01 3.425050724996288598e-01 5.741079823823430628e-01 6.037016875340223132e-01 4.943336467560748848e-01 5.663878853862517326e-01 6.667491463354278114e-01 6.860493888256544714e-01 4.454396991141679751e-01 6.448755381798388919e-01 5.342208145692084464e-01 6.680358291681097738e-01 7.349433364675604929e-01 8.095709407631014320e-01…
-4.472329472329487632e-01 3.391248391248402605e-01 -4.221364221364210523e-01 5.469755469755607780e-02 5.469755469755607780e-02 -2.895752895752805658e-02 9.749034749034753977e-01 -2.715572715572702189e-01 -6.814671814671806604e-01 -1.042471042471050102e-01 -6.241956241956294477e-02 1.216216216216227802e-01 2.220077220077212588e-01 4.311454311454315791e-01 -7.400257400257401752e-01 -1.3770913770913…
4.031493075317766905e-01 2.206412445456282512e-01 6.279643331435973141e-02 1.840258015556716850e-02 2.650350977044208522e-01 -2.282299373932846764e-01 -1.328021248340030373e-03 -1.739707835325375873e-01 -1.197116296717886941e-01 -2.105862265224905244e-02 3.538228040220059434e-01 -4.572187440713441908e-02 -9.998102826788149433e-02 -3.071523430089171391e-01 -5.044583570479982404e-01 -1.789034338835…
-5.381829157862966229e-01 -1.158164805312405399e+00 -1.001207364926050447e+00 -1.315122245698763015e+00 -3.969212194385751680e-01 -4.753999396317540871e-01 -4.283127075158478791e-01 3.320253546633164955e-03 -1.158164805312405399e+00 -5.946272260790937819e-02 -3.969212194385751680e-01 -6.951403561726544611e-01 8.964684575913169085e-02 -1.040446725022639907e+00 -5.946272260790937819e-02 -1.71536371…
-1.073588709677411462e-01 3.054435483870966972e-01 2.268145161290313350e-01 -3.855846774193603943e-02 1.809475806451620594e-01 2.988911290322589509e-01 6.955645161290296974e-02 -2.580645161290317513e-01 5.380544354838703303e-01 -2.220262096774179295e-01 5.317540322580610601e-02 -1.401209677419348598e-01 -4.677419354838707743e-01 -3.432459677419348876e-01 2.366431451612892034e-01 -4.41532258064516…
2.826747720364740646e-01 4.042553191489356434e-01 2.340425531914894497e-01 9.969604863221878110e-01 8.510638297872339386e-01 8.419452887537994812e-01 6.899696048632222301e-01 5.440729483282672474e-01 8.784194528875373109e-01 7.568389057750757321e-01 6.048632218844985919e-01 5.775075987841939984e-01 2.492401215805472858e-01 6.869300911854099301e-01 7.142857142857145236e-01 4.528875379939213408e-01…
-3.732103086223373944e-01 -1.746738784600694594e-01 -4.062997136493800010e-01 -5.138402799872737736e-01 -5.058860960865584067e-02 1.562201718103719827e-01 9.831371301304357713e-02 -2.573973910276806110e-01 2.058542793509374191e-01 3.961183582564424266e-01 1.562201718103719827e-01 4.788418708240535504e-01 7.349665924276084505e-02 4.953865733375764080e-01 2.885777919185485429e-01 1.6449252306713185…
-5.556586270871974875e-01 -1.576994434137291290e-01 -4.290352504638211273e-01 2.342300556586269789e-01 3.608534322820033946e-01 -2.662337662337663780e-01 2.523191094619661734e-01 8.914656771799627233e-01 -4.531539888682748485e-01 -2.179962894248611560e-01 8.348794063079685579e-02 -1.697588126159559618e-01 -2.119666048237466294e-01 -5.194805194805192095e-01 -6.280148423005564862e-01 -5.07421150278…
4.473512099411380283e-01 2.546326575103555756e-01 6.474820143884886525e-02 4.020056681927187681e-01 1.894484412470024415e-01 6.797471114017881177e-01 1.000000000000000000e+00 7.194244604316547553e-01 8.271201220841513102e-01 5.607150643121862066e-01 1.951166339655550919e-01 3.906692827556134118e-01 -1.789840854589055952e-01 8.175277959450584497e-02 -1.081316764769997968e-01 -6.104207543056926200e…
-1.551798872995233947e-01 -1.439098396185519435e-01 8.712613784135314621e-02 -2.115301257043784855e-01 2.600780234070494343e-03 5.942782834850448559e-01 -1.664499349804948181e-01 3.641092327698272624e-02 2.505418292154317217e-01 -1.044646727351529608e-01 2.223667100130041485e-01 -1.889900303424356109e-01 2.110966623320327251e-01 -2.228001733853478550e-01 2.561768530559163648e-01 -4.59471174685739…
5.240146457032102134e-01 2.328236054275261702e-01 4.624165410295062451e-01 5.464139564936463245e-01 5.380142149472325608e-01 6.024122334697397108e-01 6.556105965970278060e-01 8.432048244669408943e-01 4.820159379711391745e-01 3.532199009261247080e-01 7.228085289683403580e-01 2.328236054275261702e-01 5.492138703424516155e-01 9.692009476631501252e-01 3.252207624380800688e-01 5.492138703424516155e-01…
6.455327597617467328e-01 3.272005294506945550e-01 1.000000000000000000e+00 7.332892124420917757e-01 5.990734612839183626e-01 6.231634679020511269e-01 7.057577763070819188e-01 5.594970218398415129e-01 5.508934480476501694e-01 6.713434811383193201e-01 8.262078093977497373e-01 4.183984116479153026e-01 5.199205823957645523e-01 5.973527465254798718e-01 7.109199205823961698e-01 5.904698874917270190e-01…
-6.801813817017689223e-02 -6.367031208322220248e-01 -5.188050146705776022e-01 -1.385702854094427394e+00 -1.651106961856493860e-01 -2.640704187783300683e-02 -5.950920245398780839e-01 -4.355828220858897759e-01 5.681515070685477092e-02 -1.364897305948255424e+00 4.294478527607518276e-02 -1.129101093624966579e+00 -3.107495332088581197e-01 -1.226193651640439031e+00 -5.465457455321418578e-01 -1.73246198…
3.269479679005967698e-01 4.211752523945099247e-01 -1.597980843903699766e+00 -5.614807144706200903e-01 -1.025886616619205327e+00 -7.364742428164652299e-01 -9.578048149107317236e-03 -5.614807144706200903e-01 1.654154801967378241e-01 -2.316852187419115305e-01 -4.470618690137201368e-01 -6.489774786435426046e-01 -5.547501941496244537e-01 -8.105099663473965821e-01 1.721460005177334052e-01 -5.6821123479…
-2.847516845520334794e-01 -2.393311704517107064e-01 -6.091839281257788175e-01 1.240329423508858275e-01 5.977040179685546573e-01 5.977040179685546573e-01 8.510107312203706031e-02 -3.366608435238326313e-01 -7.062640379336282415e-02 -5.118542550536568925e-01 3.319191415023790143e-02 2.083853256800597686e-01 1.175442974794118356e-01 -1.809333666084351477e-01 -9.658098327926120663e-02 1.37010232093836…
5.947212393611934766e-01 4.977527015396385757e-01 4.828344649517064546e-01 3.535430811896332903e-01 9.428134264129290898e-01 4.380797551879118124e-01 6.643396767715398221e-01 4.803480921870515452e-01 8.110356698862000169e-01 6.419623218896429728e-01 8.905995983551678874e-01 7.613082145930947231e-01 4.902935832456720711e-01 4.679162283637752218e-01 4.480252462465332264e-01 4.728889738930859288e-01…
8.763744427934597736e-01 -3.907875185735519841e-01 1.578008915304612847e-01 -3.536404160475505043e-02 1.037147102526001508e-01 -2.053491827637431433e-01 1.000000000000000000e+00 -6.612184249628519916e-01 -8.621099554234759044e-01 -1.126300148588415956e-01 -1.126300148588415956e-01 -3.907875185735519841e-01 2.644873699851360907e-02 -4.757800891530460374e-01 3.895988112927180613e-01 7.2184249628528…
-9.574277391888877942e-01 5.624019717678769431e-02 -8.940174770333644827e-02 -7.884830831279425745e-01 -1.254537306744342384e+00 -4.389424154156395530e-01 -3.573829262827679654e-01 -1.522518485323773874e+00 -1.569123907685411767e+00 -1.015684517140938325e+00 -7.302263051758921542e-01 -1.132198073045034947e+00 -1.097244006273805583e+00 -2.292180147882585395e-01 -5.845843602957636609e-01 -5.6710732…
1.645901639344251322e-01 -6.708196721311464605e-01 -3.639344262295098331e-01 8.786885245901675245e-02 -7.049180327868855844e-01 -2.019672131147535188e-01 1.560655737704919332e-01 -5.901639344261218681e-03 -1.422950819672147149e-01 -1.934426229508203199e-01 -2.360655737704926982e-01 -1.422950819672147149e-01 -3.213114754098374548e-01 1.901639344262279485e-01 -2.786885245901650765e-01 3.86229508196…
-6.824823792332895822e-02 1.775829465360138637e-01 4.681107099879647793e-01 9.712910434932128800e-02 5.619735258724427585e-01 -7.029396596183591361e-01 -4.143029052776476401e-02 -2.068076328004117004e-01 6.513666838576589457e-01 -2.604435275915433778e-01 7.735946364105118940e-03 4.796286745745140245e-02 7.735946364105118940e-03 7.496991576413953862e-01 4.859893415850086718e-01 -2.0233797490115321…
3.807270380727089537e-02 -8.902989890298983466e-01 -7.728543772854373772e-01 -1.856313185631325580e-01 -2.359647235964720813e-01 -4.581630458163246655e-02 5.246289524628946488e-01 2.841471284147114029e-01 6.044310604431000350e-02 -1.800387180038712232e-01 -2.974833297483321926e-01 -2.903850290384848640e-02 -3.030759303075935551e-01 -8.567433856743387199e-01 1.611099161109911526e-01 -4.48483544848…
2.241519990674904206e-01 1.503671756615041107e-02 2.211213428138482373e-01 1.544469052337100468e-01 4.726658118661855590e-01 3.059797179158417757e-01 2.938570929012708222e-01 3.120410304231261422e-01 3.999300617787618917e-01 8.151299685278008411e-01 1.120177176827138327e-01 1.756614990092087158e-01 2.715934258072027693e-02 4.211446555542605608e-01 3.393169367059103436e-01 3.625131134164796126e-02…
2.477064220183475829e-01 4.311926605504585730e-01 3.394495412844030779e-01 2.247706422018354022e-01 3.944954128440349983e-01 5.596330275229342011e-01 -4.587155963303368375e-03 6.926605504587137752e-01 -1.330275229357790467e-01 2.981651376146791099e-01 7.522935779816494195e-01 7.339449541284410738e-01 4.770642201834863205e-01 4.174311926605506207e-01 3.165137614678908973e-01 6.146788990825695631e-…
5.565382185723301012e-01 1.000000000000000000e+00 -1.497157296272909055e-01 5.319014529374600508e-01 -1.127605811749828046e-01 5.559065066329784560e-02 -1.895135818067611964e-03 4.292482627921672123e-01 -6.759317751105539673e-02 -2.072015161086533108e-01 -2.811118130132664872e-01 2.403663929248261999e-01 5.524320909665204615e-01 5.811749842072032601e-01 -1.168667087807954835e-01 1.452937460518009…
3.523859465128464930e-01 -8.914525432616471692e-03 -6.497115888830615749e-01 3.592029365495548743e-01 -1.316203460933402514e-01 -2.679601468274783738e-01 -1.657052962768747750e-01 -2.338751966439438223e-01 5.925537493445257736e-02 1.274252753015216455e-01 -6.345044572627120405e-02 4.273728369166239216e-01 -5.663345568956531378e-02 -3.293130571578389842e-01 -4.247509176717367274e-01 -5.27005768222…
4.026856495712662354e-01 1.502993043196889644e-01 6.424526775602649176e-01 2.512538424203211163e-01 3.374858437146094903e-01 3.227633069082672113e-01 6.406730302540061817e-02 1.000000000000000000e+00 1.439896456883996423e-01 4.678854554279245903e-01 1.902604756511884765e-01 1.292671088820573910e-01 1.040284743569001302e-01 4.110985277463191645e-01 5.583238958097401783e-01 -1.504610904384407477e-0…
4.374293557242053265e-01 5.465848538672701817e-01 1.000000000000000000e+00 7.145163894719847031e-01 6.137574681091559903e-01 5.339899886969167175e-01 5.004036815759722590e-01 1.897303407072500614e-01 2.275149362183102597e-01 -4.117552074923296751e-02 -2.720813822057159825e-01 -2.384950750847730783e-01 -2.342967866946557842e-01 -7.476182787017586484e-02 -3.224608428871311161e-01 -4.484094945906665…
-3.188996966844477865e-01 -5.010982114841541213e-01 -4.521493567618447007e-01 1.162012341805249843e-01 2.467315134400162313e-01 4.398075515113473721e-01 4.398075515113473721e-01 4.615625980545969287e-01 2.140989436251439226e-01 6.491998744901167351e-01 3.881393159711322149e-01 5.485827842275911026e-01 -5.240037652965193887e-02 1.134818533626193032e-01 2.385733709862981333e-01 5.866541156782767441…
-1.675977653631232148e-02 -5.977653631284917113e-01 7.216014897579156040e-01 7.942271880819367080e-01 5.037243947858480730e-01 1.405959031657362246e-01 6.247672253258861330e-01 5.581936685288638733e-01 6.187150837988828478e-01 -5.307262569832283533e-02 -6.643389199255117505e-01 -5.372439478584727368e-01 -1.256983240223460974e-01 -1.317504655493471066e-01 4.613594040968343468e-01 -2.10428305400371…
3.344425956738772410e-01 4.991680532444758497e-03 3.777038269550752614e-01 -1.830282861896749547e-02 1.181364392678869585e-01 -4.825291181364496640e-02 -5.158069883527511418e-02 6.672212978369386205e-01 2.911813643926791650e-01 4.043261231281189416e-01 2.978369384359394467e-01 -2.346089850249589992e-01 2.246256239600664117e-01 1.946755407653913972e-01 2.079866888519144308e-01 4.176372712146419475…
3.868979357798162932e-01 5.247993119266048945e-01 5.713876146788994248e-01 4.465309633027518266e-01 7.670584862385314562e-01 6.366112385321101019e-01 5.527522935779819457e-01 6.906536697247704915e-01 5.229357798165141791e-01 4.838016055045868957e-01 8.229644495412841154e-01 5.378440366972473408e-01 7.819667431192661722e-01 7.856938073394490463e-01 7.428325688073388333e-01 5.974770642201828741e-01…
-1.778029445073618375e-01 1.849754624386604901e-02 2.098905247263121443e-01 -3.299358248395626858e-01 2.295205738014338415e-01 3.031332578331443206e-01 2.835032087580225957e-01 2.835032087580225957e-01 1.853529633824086698e-01 4.258210645526617211e-01 4.356360890902216676e-01 -4.673461683654200338e-01 3.914684786711964959e-01 4.454511136277834460e-01 1.755379388448468914e-01 2.933182332955825422e…
6.945863125638420676e-01 -9.055158324821250826e-01 6.149131767109299318e-01 5.056179775280827265e-02 7.543411644535243932e-01 -2.282941777323805321e-01 -1.021450459652718940e-01 4.157303370786508689e-01 -6.200204290091946291e-01 -1.021450459652718940e-01 4.290091930541366505e-01 5.720122574055237774e-02 -1.618998978549541501e-01 7.711950970377980108e-02 -3.610827374872332962e-01 1.169560776302346…
-7.304601899196452863e-02 4.872169466764083023e-01 5.394448502556611347e-01 3.352812271731180904e-01 -7.045288531775019125e-01 1.928414901387872360e-01 -4.054054054054055389e-01 7.414170927684514412e-02 1.501095690284884876e-01 -2.297297297297300478e-01 -1.607012417823288145e-02 -8.728999269539743089e-02 -2.819576333089846565e-01 -3.104455807158522096e-01 -4.576333089846601476e-01 1.7859751643535…
-2.666797104284882036e-01 2.216787321463531968e-01 1.310898063001321966e-02 1.911563294854244366e-01 7.202113089414985403e-01 6.998630405008831046e-01 4.251614165525336442e-01 6.133828996282544299e-01 1.758951281549609724e-01 5.269027587556257552e-01 -1.954607708863229931e-01 -2.758755625122325320e-02 -3.989434552925072430e-01 5.675992956368622888e-01 5.472510271962449657e-01 2.878106045783608291…
6.846399432422725639e-02 -4.618659098971262256e-01 1.791415395530342736e-01 -1.344448385952458636e-01 -6.278822277403339758e-01 5.924086555516229480e-02 6.846399432422725639e-02 1.312522170982649214e-02 2.713728272437031519e-01 -1.915572898190912032e-02 1.191912025540982911e-01 -3.373536715147217313e-01 -6.988293721177740725e-02 5.296204327775825282e-01 -1.310393756651295094e+00 2.805959560127708…
-5.379959650303263625e-03 2.350369872225952783e-01 -2.676529926025547623e-01 2.612642905178200747e-01 9.952925353059927094e-02 -3.160726294552809040e-02 -2.239408204438472494e-01 -1.889710827168802620e-01 6.893073301950256027e-02 8.204438466711497235e-02 -2.370544720914580239e-01 5.147948890383342579e-01 -1.008742434431382333e-03 -6.220578345662479414e-02 -3.813046402151978320e-01 -2.545393409549…
-3.168433451118974897e-01 4.242638398115431420e-01 1.302709069493510341e-01 -6.572438162544222418e-02 -1.330977620730271205e-01 1.180212014134281451e-01 8.897526501766782614e-01 3.936395759717313814e-01 2.650176678445230749e-01 -3.597173144876321116e-01 -1.060070671378020822e-02 2.772673733804482121e-01 -5.959952885747851759e-02 -2.862190812720857847e-01 -5.005889281507656108e-01 -3.7809187279151…
5.770468358956019062e-01 5.631033249910616378e-01 5.212727922774398337e-01 5.631033249910616378e-01 3.655702538434031923e-01 6.769753307114755314e-01 6.072577761887731906e-01 5.445119771183408730e-01 6.258491240614938445e-01 5.816946728637822916e-01 5.259206292456193310e-01 3.771898462638537119e-01 7.071862710046468159e-01 5.770468358956027943e-01 4.771183410797282254e-01 4.980336074365387389e-01…
-3.048433048433048520e-01 -7.094017094017085467e-01 1.082621082621082059e-01 -4.900284900284899159e-01 -1.339031339031341306e-01 1.823361823361822343e-01 -4.245014245014243071e-01 -1.168091168091163201e-01 6.552706552706524801e-02 -2.678062678062678725e-01 -5.897435897435890917e-01 -1.082621082621079422e-01 -1.994301994301959577e-02 -3.960113960113956777e-01 6.267806267806280696e-02 -3.5612535612…
2.234169653524492594e-01 3.476702508960581306e-01 -2.389486260457332424e-04 -4.351254480286743664e-01 -3.357228195937881909e-01 -4.372759856630699382e-02 -9.197132616487461165e-01 2.296296296296287953e-01 -2.052568697729975633e-01 2.234169653524492594e-01 -6.960573476702510698e-01 1.861409796893675472e-01 5.713261648745531218e-01 2.047789725209084033e-01 -2.389486260457332424e-04 4.71923536439664…
-4.015694302285928163e-01 2.149437052200625642e-01 6.407369498464687840e-01 3.213920163766624816e-01 -2.197202320027291655e-01 -3.882633913340145515e-01 4.899351757079511427e-01 -3.343568747867603497e-02 -5.612418969634926924e-01 -6.854315933128636296e-01 -2.900034118048327655e-02 -1.531900375298542172e-01 2.238143978164447989e-01 1.883316274309125848e-01 -8.894575230296828394e-01 3.7529853292391…
-6.147501213003402354e-01 -4.949053857350791397e-01 -1.542940320232906448e-01 -7.913634158175630873e-01 -3.876758854924797215e-01 -2.678311499272185703e-01 -1.606016496846192076e-01 -5.642891800097048494e-01 -5.705967976710334399e-01 -9.752547307132435062e-02 -1.984473556525974958e-01 -5.642891800097048494e-01 3.396409509948810582e-03 5.900048520135857677e-01 1.673944687045144930e-01 -2.867540029…
1.546540066177529982e-01 -2.268738311034377564e-01 6.862321968062146116e-02 4.015249604373467007e-01 2.088908070781182735e-01 3.585095669687809461e-01 4.146166019277799375e-01 2.893108905193500502e-01 5.511437203280107333e-01 1.078981441519197976e-01 3.622500359660483782e-01 3.697309739605804668e-01 1.999712271615593229e-02 2.462954970507842956e-01 5.548841893252767221e-01 1.939289310890513207e-0…
4.007750356924335566e-01 -4.423822149704263462e-01 4.644095451764237437e-01 5.608810932082405193e-02 7.401590862737114085e-01 6.924332041607182964e-01 4.219865388537623052e-01 1.780542524984707886e-01 9.893942484193366527e-01 9.310626147256780838e-01 5.078523353049235051e-02 5.916785641444022303e-01 2.629002651437897242e-01 1.000000000000000000e+00 7.030389557413836421e-01 2.151743830307966121e-0…
3.279320987654329445e-01 -6.828703703703740968e-02 1.323302469135810566e-01 -8.557098765432097354e-01 5.709876543209913002e-02 -3.742283950617280031e-01 3.680555555555562464e-01 1.824845679012356836e-01 1.373456790123457616e-01 5.208333333333440424e-02 1.624228395061730890e-01 -3.317901234567881275e-02 1.373456790123457616e-01 -7.604166666666670737e-01 -9.837962962962944202e-02 4.7337962962963020…
-6.512977099236643141e-01 -1.199083969465650323e+00 -3.893129770992358463e-01 -2.622900763358775311e-01 1.425954198473268209e-01 -5.401526717557264545e-01 -3.019847328244273377e-01 -5.798473282442763166e-01 -1.193893129770986494e-01 5.395419847328253304e-01 -8.735877862595428089e-01 -2.861068702290068266e-01 -6.274809160305349076e-01 -9.132824427480926710e-01 -5.719083969465645900e-01 6.320610687…
-3.954983922829584109e-01 4.726688102893883414e-01 -1.180064308681671781e+00 -5.627009646302252310e-01 -4.212218649517674440e-01 -1.218649517684886607e+00 -7.427652733118975670e-01 -3.954983922829584109e-01 -2.090032154340843440e-01 -4.598070739549844910e-01 -3.569131832797413639e-01 -3.247588424437307109e-01 -3.118971061093250285e-01 -1.704180064308672971e-01 -4.469453376205788087e-01 -6.6559485…
-5.769230769230802025e-01 -1.123076923076926414e+00 4.230769230769216294e-01 -1.538461538461540323e+00 -1.846153846153832101e-01 -2.153846153846153688e-01 -2.692307692307701616e-01 -1.061538461538462208e+00 4.076923076923084088e-01 -1.769230769230794587e-01 4.615384615384358208e-02 1.615384615384626854e-01 -3.153846153846155409e-01 -3.538461538461571410e-01 -7.692307692305546882e-03 -1.2384615384…
4.897792313982012868e-01 7.831561733442363726e-01 4.089942763695835759e-01 9.435813573180670821e-02 -4.595257563368691789e-02 3.483237939493076529e-02 5.918233851185606964e-01 3.537203597710553704e-01 4.557645134914148355e-01 4.940310711365490381e-01 3.452166802943583135e-01 4.982829108748982883e-01 4.004905968928849647e-01 -2.075224856909238524e-01 7.066230580539648587e-01 1.836467702371213928e-…
-8.864751226348882573e-02 -8.409250175192843624e-02 -5.350385423966360632e-01 6.622284512964188297e-02 -3.163980378416261785e-01 -1.888577435178679098e-01 -7.217939733707062766e-01 -1.068675543097404868e-01 -3.300630693763140777e-01 -5.213735108619481640e-01 -2.943237561317344625e-02 -2.161878065872470944e-01 4.852838121934132665e-01 1.482130343377726922e-01 -5.220742817098886907e-02 -3.854239663…
-5.957779515246270918e-01 -5.551211884284602549e-01 -6.567630961688830649e-01 -1.327599687255668348e+00 5.527756059421420343e-01 -1.073494917904611379e+00 -4.691164972635011865e-02 -1.282251759186875950e-01 3.189992181391703707e-01 -2.197028928850658369e-01 -1.993745113369805311e-01 2.783424550430035338e-01 -2.298670836591103772e-01 -4.128225175918668888e-01 -4.691164972635011865e-02 -7.279124315…
4.782412626832006075e-01 1.499436302142054811e-01 2.027057497181503076e-01 -3.014656144306652741e-01 2.096956031567005080e-02 5.614430665163543804e-02 4.430665163472374268e-01 1.147688838782422588e-01 7.959413754227687154e-02 -1.420518602029317325e-02 8.065388951521978989e-01 5.544532130777890533e-01 8.417136414881611906e-01 6.365276211950394725e-01 6.423900789176992809e-01 3.434047350620075267e-…
7.036730837368613267e-01 7.927246958781154484e-01 7.420573993149878200e-01 7.850478327624894614e-01 6.253690799574818104e-01 6.407228061887325632e-01 5.915908822487303542e-01 1.000000000000000000e+00 6.883193575056105740e-01 8.894531711349944469e-01 8.311090114562420528e-01 9.155545057281210264e-01 6.698948860281088713e-01 8.357151293256170899e-01 5.317113499468525406e-01 4.656903271524740484e-01…
-6.650246305418723303e-01 -7.629672558678649574e-01 -1.677774558099106861e-01 6.082294986960293803e-01 3.520718632280516180e-01 -1.056795131845842839e+00 2.541292379020589354e-01 3.294697189220537337e-01 -1.075050709939154164e-01 -3.561286583598948230e-01 -7.931034482758639870e-01 -8.609098811938575846e-01 -6.122862938278782474e-01 -4.465372355838891361e-01 -2.129817444219064271e-01 -4.0133294697…
2.957897559667484466e-01 -3.386967015285593519e-01 1.354250469294724368e-01 -5.269509251810148287e-01 -2.131938857602590776e-01 2.190935907750059530e-01 6.570126039152614228e-02 1.912040761598289840e-01 1.214802896218826755e-01 -1.295253419147230078e-01 4.840439796192014255e-01 2.957897559667484466e-01 6.862429605792441656e-01 -2.689729149906155969e-01 1.772593188522391949e-01 1.21480289621882675…
3.878811269779996462e-01 3.627942879197208481e-01 1.871864145117713707e-01 5.171748359706751508e-02 -4.700887688151278443e-01 8.494789656503274333e-01 7.942879197221129894e-01 3.427248166730989531e-01 2.825164029332295490e-01 -1.439598610575057447e-01 -2.856040138942564713e-02 -1.740640679274413627e-01 -4.862987263604754556e-02 2.624469316866076540e-01 -1.238903898108838358e-01 -2.292551138556539…
4.746760895170792360e-01 4.299175500588933718e-01 1.778563015312129292e-01 2.438162544169611146e-01 2.862190812720848410e-01 2.202591283863367111e-01 3.144876325088343250e-01 5.005889281507657218e-01 7.055359246171973853e-01 2.343934040047118694e-01 6.207302709069498770e-01 4.299175500588933718e-01 5.123674911660779374e-01 3.757361601884574021e-01 4.840989399293284534e-01 3.780918727915195121e-01…
1.000000000000000000e+00 2.788664455833579359e-01 6.028539845241680517e-01 4.983418751884233222e-01 6.995276856597321125e-01 4.016681740528583733e-01 3.755401467189228848e-01 3.990553713194651131e-01 5.296955079891462193e-01 6.185308009245295002e-01 7.570093457943923854e-01 6.551100391920409161e-01 7.387197266606366775e-01 7.230429102602752289e-01 5.035674806552098426e-01 8.275550195960199584e-01…
3.991003567550805431e-01 6.249418334108886031e-01 2.377850162866447237e-01 8.023887079261671218e-01 9.314409803009144895e-01 8.346517760198539637e-01 6.047774158523341326e-01 7.297968047153713389e-01 5.644485807352251916e-01 5.644485807352251916e-01 8.991779122072276476e-01 9.475725143477586876e-01 1.000000000000000000e+00 8.023887079261671218e-01 4.716922599658748827e-01 6.249418334108886031e-01…
8.724287601434231876e-01 4.455557652387247547e-01 -1.873938478958299958e-01 5.302887337233423010e-02 7.742970371768269633e-01 7.988299679184764912e-01 2.836384223438382923e-01 7.546706925835083846e-01 3.572372145687868206e-01 6.908850726552181465e-01 2.738252500471781148e-01 1.560671824872615077e-01 2.640120777505197691e-01 -5.000943574259304053e-02 4.321570107567405949e-02 1.364408378939429844e-…
4.517298187808900800e-01 3.831960461285008335e-01 6.093574958813835485e-01 6.230642504118618641e-01 5.391103789126854284e-01 6.590444810543665266e-01 4.620098846787482061e-01 5.887973640856671853e-01 8.612191103789127444e-01 6.282042833607909271e-01 6.007907742998355172e-01 6.108731466227361462e-02 3.969028006589792046e-01 4.243163097199346701e-01 4.243163097199346701e-01 3.986161449752880781e-01…
1.000000000000000000e+00 7.100651701665455784e-01 7.665459811730628292e-01 9.661115133960890278e-01 8.380883417813173031e-01 6.498189717595943549e-01 5.613323678493836733e-01 5.500362056480805339e-01 7.496017378711080648e-01 6.121650977552494099e-01 8.776249094858797895e-01 6.309920347574218269e-01 8.926864590876170125e-01 7.401882693700211346e-01 8.230267921795801911e-01 6.178131788559010351e-01…
6.864771748492675130e-01 -8.837209302325588212e-02 3.416020671834629208e-01 4.804478897502159063e-01 1.937984496124028899e-01 4.804478897502159063e-01 4.849267872523685963e-01 5.028423772609826869e-01 2.117140396210169251e-01 3.908699397071490611e-01 3.192075796726961956e-01 7.939707149009483933e-01 9.238587424633945000e-01 6.282515073212743273e-01 3.371231696813086209e-01 5.431524547803617819e-0…
2.840356083086055805e-01 -3.362611275964401680e-01 -1.140652818991095829e-01 4.846290801186951547e-01 4.198219584569740648e-01 -1.541839762611275089e-01 3.087240356083087445e-01 -3.486053412462908341e-01 1.914540059347190348e-01 -1.531157270029680738e-02 1.019584569732928936e-01 3.457566765578644619e-01 1.235608308605338906e-01 1.297329376854601535e-01 2.346587537091991693e-01 -2.1590504451038639…
4.115448504983388878e-01 -9.551495016611170896e-03 5.033222591362115361e-01 -5.926079734219276141e-01 2.441860465116278134e-01 2.603820598006640341e-01 4.925249169435220176e-01 8.758305647840528563e-01 -2.956810631229226383e-01 -3.658637873754143066e-01 -1.337209302325582938e-01 -1.931063122923584729e-01 5.033222591362115361e-01 1.416112956810636758e-01 1.308139534883721866e-01 -4.954318936877081…
-1.308312872676248850e-01 -3.770606804629932918e-01 -6.780077165906684966e-01 -2.402665731322349563e-01 1.508242721851959720e-02 3.889863205892669651e-01 -8.512802525429645772e-01 -2.676253945983866345e-01 -3.314626446860727271e-01 9.715889161697797982e-02 -4.773763591722205990e-01 -7.144861452122062140e-01 8.803928446159184351e-02 -6.232900736583650847e-01 1.153981059277435217e-01 5.896176780077…
-4.093339815264958048e-01 -3.461351482741862329e-01 -5.357316480311126172e-01 -8.070004861448795697e-02 2.732134175984423652e-01 2.100145843461351247e-01 -1.009722897423432020e+00 -3.208556149732614826e-01 -5.104521147301901429e-01 2.100145843461374562e-01 5.201750121536120181e-02 7.535245503159940794e-01 1.404958677685955171e-01 -6.242100145843469949e-01 1.594555177442879279e-01 7.77831793874637…
4.685082872928174602e-01 4.254143646408845014e-01 5.230939226519332186e-01 6.839779005524863065e-01 3.909392265193382121e-01 1.524861878453037112e-01 5.604419889502757490e-01 9.511602209944767239e-01 5.661878453038682313e-01 2.156906077348071105e-01 2.013259668508290967e-01 3.104972375690605579e-01 4.196685082872920747e-01 3.076243093922643168e-01 6.782320441988959336e-01 5.001104972375696178e-01…
-2.007426317010911065e-01 -1.042005105592952591e-01 3.604084474355975232e-01 -4.386168484567230103e-02 -9.670457182640986860e-01 -3.214202831283370365e-01 8.551868182873040292e-01 3.905778602924112053e-01 -4.481318171269421113e-01 6.474820143884635337e-02 3.785100951496839783e-01 -1.524715711301909415e-01 -9.067068925504757626e-01 4.664655372475990519e-02 -2.972847528428869679e-01 -8.644697145509…
-7.964275849369338578e-02 1.850658318755259157e-02 5.202099254212279311e-02 1.693214252831229116e-01 1.573519933707767937e-01 2.866218580241230440e-01 -4.852223552159135034e-02 1.022926065739807461e-01 6.537151275204702502e-03 2.626829941994290318e-01 1.238375840162048297e-01 2.291685848448570539e-01 -3.038394254673255825e-03 -3.415891722677440873e-02 1.525642206058369366e-01 1.142620384863268779…
-9.642264866145403013e-02 -2.380952380952376102e-01 -4.906420279554604136e-01 -6.754323619995242778e-01 -4.027481639420965251e-03 -1.333807154702686126e-01 -5.276000947642727201e-01 -8.410329305851582671e-02 1.746031746031749265e-01 -1.888178156834871002e-01 6.119402985074615664e-01 -3.058516939113942734e-01 3.963515754560533733e-01 1.376451077943603440e-01 -5.645581615730850267e-01 -2.2577588249…
4.302288108282300572e-01 3.687828982704908776e-01 -1.106456117735583888e-02 -2.372972392308511369e-01 3.017509936620476063e-01 -6.413148565903986631e-02 -6.450746589322162716e-01 -4.300139649801273389e-01 6.155333548179141995e-02 -4.272209689547745159e-01 -3.350521001181656633e-01 -1.674723385970567358e-01 2.151681168761411245e-01 4.479535932968102541e-02 6.871844451605982895e-01 2.48684069180363…
7.710091743119276142e-01 3.798165137614683551e-01 8.403669724770684857e-02 -5.361467889908247964e-01 3.702752293577964982e-01 -8.128440366972460307e-01 -5.170642201834845242e-01 -7.746788990825690391e-01 -7.555963302752287669e-01 -5.838532110091736449e-01 -1.735779816513776941e-01 -4.121100917431184674e-01 4.587155963302635975e-02 -6.888073394495397572e-01 -1.735779816513776941e-01 -2.88073394495…
2.840550435551113598e-02 2.512309051887360103e-02 8.711021335689557096e-03 2.909986112864546559e-01 8.588562050246199009e-01 6.225224087867706757e-01 3.763413710390111633e-01 1.268779194546141853e-01 2.713041282666342480e-01 3.303875773260953608e-01 4.977906829945709100e-01 3.402348188360055370e-01 7.107688423178941395e-02 -2.768589824517106446e-01 8.748895341497345268e-02 2.909986112864546559e-0…
5.686274509803926902e-01 -5.359477124183008589e-01 6.993464052287596822e-01 -2.941176470588240943e-01 -7.843137254901928757e-02 6.143790849673216314e-01 -1.241830065359481733e-01 -3.725490196078423133e-01 6.535947712418231637e-02 -4.575163398692757427e-02 -3.594771241830075348e-01 7.385620915032686806e-01 -6.339869281045760196e-01 6.209150326797390207e-01 -1.113125568480386486e-15 5.6862745098039…
2.916073968705659367e-02 -1.706970128022675462e-02 -6.920341394025595338e-01 1.123755334281645729e-01 -4.054054054054040956e-01 -3.869132290184935097e-01 -6.827880512091042409e-01 -8.307254623044095787e-01 1.000000000000000000e+00 3.157894736842120076e-01 -6.365576102418208926e-01 -3.684210526315794820e-01 -2.112375533428154373e-01 -3.556187766714077880e-02 4.267425320056893456e-01 -8.21479374110…
-9.761388286333989861e-02 5.140997830802589430e-01 9.913232104121487698e-01 1.236442516268976832e-01 2.971800433839485445e-01 4.967462039045563715e-01 2.819956616052100504e-02 5.965292841648602851e-01 8.741865509761390651e-01 2.104121475054231138e-01 5.357917570498919035e-01 7.570498915401294715e-01 4.099783080260309687e-01 -2.321041214750552695e-01 -1.106290672451183954e-01 8.828633405639904064e…
1.275167785234895268e-01 4.515819750719075598e-01 4.453499520613619089e-01 1.711409395973157443e-01 2.023010546500484119e-01 4.640460210930010820e-01 6.634707574304884448e-01 4.650047938638503242e-02 2.780441035474588707e-02 1.773729626078613675e-01 2.833173537871529479e-01 2.833173537871529479e-01 3.705656759348030516e-01 1.586768935762222221e-01 -5.081495685522529060e-01 3.518696069031638785e-0…
-3.989422855828924641e-01 2.287882271786609856e-01 -9.967808691653241571e-01 -7.875373649114737473e-01 -1.598068521499202421e-01 -6.320993331800411896e-01 -4.288342147620142764e-01 -4.288342147620142764e-01 -5.005748447919070587e-01 -7.994941365831228497e-01 -2.435042538514599619e-01 -1.777420096573928965e-01 -8.592779949413664742e-01 1.092205104621759848e-01 -8.831915382846625695e-01 -5.84272246…
6.159825870646772339e-01 4.219527363184076840e-01 7.089552238805978401e-01 6.685323383084583737e-01 7.332089552238809649e-01 4.017412935323378953e-01 4.057835820895527856e-01 4.947139303482585571e-01 2.360074626865678593e-01 6.240671641791054602e-01 3.006840796019905615e-01 1.551616915422887877e-01 8.342661691542299085e-01 2.440920398009945869e-01 1.430348258706472253e-01 4.502487562189056436e-01…
9.730848861283585005e-02 -6.853002070393388045e-01 -4.244306418219462862e-01 -9.316770186335517068e-02 -5.569358178053827046e-01 -5.238095238095251682e-01 -2.380952380952385816e-01 -4.761904761904756783e-02 -3.995859213250523290e-01 -6.211180124223295886e-03 -7.598343685300207317e-01 -6.894409937888191786e-01 -7.018633540372660740e-01 -4.244306418219462862e-01 -9.730848861283546147e-02 -7.7225672…
1.000000000000000000e+00 -7.183345357106038498e-02 -1.415026280531793690e-01 7.554364629496038153e-02 -9.594970627640980743e-02 1.123363908069693017e-02 5.874471812841395787e-03 1.103782335360198597e-01 -1.824178089250702572e-02 1.318149026074410257e-01 1.880861589199216422e-01 -8.791095537462600973e-02 1.693290734824287602e-01 2.523961661341850848e-01 1.371740698752965393e-01 4.87478099556836949…
1.387537641880929318e-01 -6.682881630762104175e-01 -1.563585823488523596e-01 -1.804493861477878547e-01 -6.321519573778093815e-01 2.471623812832981770e-01 3.314801945795701754e-01 1.628445679870284268e-01 -4.755617326847353943e-01 -5.839703497799406673e-01 -3.129488070419264023e-01 1.507991660875606654e-01 2.592077831827659384e-01 2.316423442216461979e-04 2.432244614315491257e-02 9.659485753995915…
1.201135619130706995e-02 1.709980345053518369e-01 5.968552085608223035e-01 6.879231273203674502e-02 6.649923564096962281e-01 -2.264686612797558729e-01 -1.072286525442222999e-01 2.845599475868069717e-01 -2.718934265123371108e-01 -1.072286525442222999e-01 3.754094780519778296e-01 5.457523476741625856e-01 3.810875737060478441e-01 1.653199388512776036e-01 7.331295042585701527e-01 4.151561476304848064…
-2.996875751021385592e-01 4.563806777217017663e-01 -3.871665465032456122e-01 -5.808699831771225730e-01 -1.684691180004803113e-01 8.147080028839205623e-02 2.626772410478248054e-01 9.396779620283625400e-02 6.438356164383577385e-01 2.876712328767132010e-01 5.063686613794762259e-01 -4.746455179043503891e-01 -6.870944484498924254e-01 -2.372025955299222055e-01 3.314107185772643960e-01 -3.49675558759913…
1.263999999999987911e-01 3.626666666666548272e-02 5.077333333333342580e-01 -1.717333333333330991e-01 -3.306666666666566862e-02 1.194666666666664573e-01 -3.242666666666677577e-01 1.333333333333337201e-01 -1.093333333333342955e-01 -2.613333333333332092e-02 -5.808000000000004270e-01 2.650666666666662286e-01 -4.000000000000057676e-02 -4.000000000000057676e-02 -4.693333333333292445e-02 -5.392000000000…
3.491698595146863204e-01 -5.540229885057471604e-01 -5.673052362707541318e-01 -9.578544061302568524e-02 -6.137931034482747572e-01 2.296296296296311268e-01 -4.676883780332056206e-01 -4.265644955300278846e-02 -7.997445721583646971e-01 6.360153256705036728e-02 -4.610472541507033561e-01 1.565772669220941160e-01 -2.750957854406134162e-01 -5.606641123882494249e-01 -2.086845466155811124e-01 1.03448275862…
-4.414451827242530935e-01 2.284053156146102423e-02 -7.815614617940200848e-01 1.794019933554826529e-01 3.629568106312299758e-01 -2.034883720930294460e-02 4.547342192691026797e-01 -2.362956810631227644e-01 8.762458471760796452e-02 1.740033222591358952e-01 3.305647840531555359e-01 2.765780730897000605e-01 -6.735880398671091340e-01 6.220930232558138373e-01 1.204318936877152649e-02 -2.3629568106312276…
3.493791786055387982e-01 -4.651384909264569267e-01 -5.893027698185283603e-01 -2.515759312320913210e-01 -3.211079274116530602e-01 -1.075453677172874406e-01 -2.863419293218721906e-01 4.139446036294164855e-01 1.507163323782234332e-01 1.165234001910177113e-02 6.131805157593106514e-02 1.904489016236864951e-01 -3.558739255014320979e-01 6.685768863419575339e-03 -1.174785100286536710e-01 -1.4231136580706…
1.801576619880789210e-01 -2.997500480676800194e-01 1.951547779273210825e-01 -2.480292251490182065e-02 -6.396846760238421581e-01 5.000961353585854363e-01 -2.247644683714672686e-01 -1.397808113824257903e-01 -8.979042491828581607e-02 2.451451643914629164e-01 -1.197846567967701809e-01 -5.597000576812160011e-01 -2.797538934820225087e-01 -6.996731397808109154e-01 -3.397423572389930979e-01 -7.9792347625…
-1.637071272196536642e-01 2.473850644612028971e-01 7.659936755047437318e-01 2.220870834346875544e-01 -5.619070785696935605e-02 1.588421308684015709e-01 1.461931403551439135e-01 8.927268304548793831e-02 9.810265142301146657e-01 4.687423984432014801e-01 1.335441498418885875e-01 -5.305278521041119077e-01 1.461931403551439135e-01 1.272196545852585792e-01 2.410605692045728887e-01 4.500121624908728218e…
1.500622665006236811e-01 1.500622665006236811e-01 1.986301369863014976e-01 6.924034869240336398e-01 6.600249066002494835e-01 -6.513075965130749045e-01 -5.541718555417193270e-01 1.338729763387301042e-01 -3.356164383561632270e-01 -9.277708592777125785e-02 -5.541718555417193270e-01 -1.899128268991268353e-01 5.628891656288909084e-01 -2.951432129514307556e-01 -9.993773349937736805e-01 -7.5653798256537…
6.599660934851047100e-01 3.388229595543722494e-01 4.080891256962946856e-01 -4.356987163962229292e-01 3.388229595543722494e-01 1.373213853233218873e-01 2.397674981835911170e-02 -2.593848389440547852e-01 2.884475659966102556e-01 1.000000000000000000e+00 8.064906757084049083e-02 8.694599176555986575e-02 1.876967788810862126e-01 5.592153063695807225e-01 4.286752240251957141e-02 2.317752482441265138e-…
-9.002732240437160138e-01 -1.202185792349725446e+00 4.098360655737603997e-02 -3.911657559198549183e-01 -1.425318761384345989e-01 -1.366120218579232326e-01 -4.918032786885239704e-01 2.718579234972688385e-01 -4.781420765027249997e-02 -4.207650273224051163e-01 3.961748633879768056e-01 3.547358834244059844e-01 4.139344262295064913e-01 -3.142076502732246701e-01 -1.188524590163935191e-01 6.466302367941…
2.333419756287989904e-03 -8.537723619393299268e-01 -9.009592947886955194e-01 2.929738138449507548e-02 -6.582836401348192146e-01 -5.159450350012867448e-02 -1.392273787918060501e-01 -9.144412756028003075e-01 -3.010111485610585391e-01 -3.347161005963192881e-01 -5.773917552501930395e-01 -6.507648431423346258e-02 -3.144931293751608292e-01 -3.684210526315799816e-01 -2.807881773399026337e-01 4.067928441…
-2.391082020863172508e-01 -2.603804458989548154e-01 -6.751892002454463748e-01 -7.017795050112491939e-01 -2.106770300674875099e-02 -1.487011658825938276e-01 -9.995909183882164539e-01 -3.454694211495168976e-01 -5.103293106974835514e-01 -1.008386173041533884e-01 -2.763346287584349525e-01 1.810186132133356773e-01 -5.113520147268608637e-03 -1.487011658825938276e-01 -3.880139087747999094e-01 -3.1887911…
3.093231162196686812e-01 -3.946360153256695535e-01 3.039591315453279638e-02 -4.265644955300167823e-02 1.831417624521064491e-01 -5.141762452107271342e-01 -6.922094508301310234e-02 -9.578544061302696200e-02 8.140485312899102821e-01 -2.020434227330775712e-01 2.761174968071525848e-01 5.948914431673043568e-01 -1.621966794380592103e-01 4.487867177522353868e-01 -2.273307790549250126e-02 2.37547892720305…
4.988058683043337660e-01 2.459911293074042715e-01 6.673490276356189854e-01 -6.448311156601789496e-02 -2.906857727737974240e-01 -2.418969634936886381e-01 -1.569430228590909526e-02 -3.306038894575223930e-01 -3.350392357557150924e-01 -2.152848857045370490e-01 -3.128625042647562582e-01 -1.487546912316621561e-01 -1.398839986352782838e-01 4.988058683043337660e-01 5.564653701808264241e-01 9.075400887069…
-1.025669894167979157e+00 -4.050889439315471519e-01 -1.031524431434361899e+00 6.327403737896711289e-02 -3.114163476694443156e-01 5.257824814231029098e-01 3.033100653006092218e-01 -3.582526458004935965e-01 -3.816707948660203464e-01 -5.631614501238476622e-01 3.794190497635680503e-01 2.154920063048847978e-01 -7.212339563161437317e-01 -1.166178788561135660e+00 4.728664715156612360e-03 5.1407340689034…
-5.715927373017681834e-01 4.741438749712710843e-01 -2.190301080211448648e-01 8.565846931739813375e-01 -6.366352562629319645e-02 -2.787864858653189004e-01 -9.354171454838022814e-02 -2.668352102964836603e-01 -1.951275568834743568e-01 -2.787864858653189004e-01 7.848770397609743377e-01 1.454837968283159699e-01 -6.014709262238552290e-01 5.279246150310263896e-01 4.389795449321964860e-02 4.0243622155826…
-3.578841647137596116e-01 3.732842316705715091e-01 -2.186139939738873106e-01 -4.014060930699701046e-01 1.730833612320070991e-01 -1.141278875125545156e+00 -7.060595915634403363e-01 3.381319049213160621e-02 3.210579176431201942e-01 2.688316036156688793e-01 1.469702042182782498e-01 -1.489789086039511601e-01 4.516237027117516734e-01 4.864412453967181249e-01 1.000000000000000000e+00 -1.576832942751919…
3.826366559485546159e-01 8.070739549839238691e-01 2.893890675241075905e-02 1.639871382636647335e-01 -3.440514469453380686e-01 4.340836012861750692e-01 3.697749196141489336e-01 3.504823151125415204e-01 6.527331189710625647e-01 4.019292604501619737e-01 -4.212218649517699420e-01 6.012861736334397245e-01 -4.276527331189716175e-01 1.446945337620573757e-01 -8.263665594855318375e-01 -5.04823151125403435…
4.250374812593699092e-01 -6.996501749125126970e-03 5.907046476761605991e-01 2.853573213393295616e-01 4.640179910044965883e-01 8.018490754622672467e-01 9.317841079460259524e-01 5.907046476761605991e-01 7.466266866566719784e-01 7.986006996501749944e-01 4.640179910044965883e-01 5.289855072463759411e-01 4.542728635682148908e-01 5.289855072463759411e-01 6.296851574212896097e-01 9.740129935032473263e-0…
-8.331487633813224880e-01 2.705795496493182961e-01 -9.291251384274619163e-01 -4.012550756736790736e-01 -1.092284976005905683e+00 -1.709117755629379898e-01 1.746031746031753429e-01 -1.901070505721672854e-01 4.625322997416007054e-01 -7.563676633444087472e-01 3.665559246954577244e-01 -1.015503875968992054e+00 8.752307124400148242e-01 -1.517165005537086941e-01 -2.860834256183102942e-01 -6.89184200812…
-2.899570815450648875e-01 1.563948497854084074e-01 6.161373390557939311e-01 2.695278969957002474e-02 -2.214592274678155864e-02 1.965665236051501730e-01 -8.017167381974296680e-02 5.893562231759661429e-01 -7.124463519313314896e-02 3.260085836909868973e-01 1.802575107296184448e-02 -1.114163090128765521e-01 8.482403433476396470e-01 3.572532188841204825e-01 3.974248927038622203e-01 -1.4266094420600847…
-4.682373993438648102e-02 2.168207575305698687e-01 9.224575007456006226e-01 -2.019087384431853538e-01 2.400835073068891268e-01 3.486430062630466176e-01 1.702952579779313524e-01 7.724425887265146118e-02 -1.864002385923048954e-01 -1.941544885177465540e-01 6.277960035788834325e-01 2.296450939457128637e-02 4.882195049209649973e-01 -5.120787354607801989e-01 -4.965702356099025994e-01 2.4008350730688912…
-1.110291262135922219e+00 -6.357281553398064222e-01 2.629126213592244965e-01 -1.510679611650476706e-01 1.048543689320396814e-02 9.394174757281528176e-01 -8.376699029126191132e-01 1.821359223300986763e-01 9.126213592232979011e-02 -9.689320388349490498e-01 -2.116504854368911337e-01 -3.328155339805817237e-01 4.143689320388330710e-01 -3.429126213592210703e-01 -6.963106796116498298e-01 1.7203883495145…
9.466635880858234597e-03 -2.606788270607254820e-01 -8.069729854537072145e-01 9.951512352805354233e-02 -7.709535903948300239e-01 -3.855922419764548637e-02 -3.627337797275450582e-01 -8.658508427614920733e-02 -5.656892172708410244e-02 8.439159547448645826e-01 1.000000000000000000e+00 4.236896790579553485e-01 9.519741399214984856e-01 -8.790117755714617065e-01 8.319094897252380383e-01 1.47540983606557…
-1.270742358078600365e+00 -1.775351770984956223e+00 -1.598738476467731262e+00 -1.750121300339637420e+00 -1.043668122270740017e+00 -1.895196506550214988e+00 -1.699660359049002034e+00 -2.242115477923333877e+00 -1.668122270742354640e+00 -1.977195536147497545e+00 -1.737506065016980239e+00 -1.207666181465305577e+00 -2.052886948083451735e+00 -2.324114507520616435e+00 -1.907811741872874389e+00 -1.813197…
4.603862118751145260e-01 3.665403356794814105e-01 -2.950730914997299337e-01 2.257715213860316539e-01 8.969500090236461054e-02 6.950009023641939843e-01 4.277206280454803888e-02 2.539252842447208836e-01 3.712326294892606127e-01 2.070023461469043258e-01 2.400288756542071078e-02 -3.279191481682018905e-01 3.665403356794814105e-01 5.401552066413995989e-01 -3.138422667388555132e-01 -6.515069482042974702…
1.732217573221747631e-01 3.516317991631792150e-01 7.128033472803338988e-01 3.777405857740589457e-01 3.820920502092047810e-01 3.994979079497896768e-01 7.748953974895381180e-02 -5.188284518828066919e-03 -5.665271966527195557e-01 -3.271966527196655261e-01 1.079497907949793917e-01 3.646861924686182754e-01 1.035983263598319604e-01 -2.793305439330550644e-01 4.267782426778241045e-02 2.863598326359822477…
5.868670431702881496e-01 5.769120321623428804e-01 5.495357518904947502e-01 1.588015698286592836e-01 6.665071312338467502e-01 8.108547908490469913e-01 6.615296257298741711e-01 5.868670431702881496e-01 6.864171532497364003e-01 5.843782904183013605e-01 6.042883124341910106e-01 6.017995596822052207e-01 4.773619220828946297e-01 6.814396477457638213e-01 7.386809610414468708e-01 1.000000000000000000e+00…
-3.597136607675500142e-01 -1.374030622390143008e-01 -4.734539669914507032e-01 -1.332272817657477633e-02 -3.028435076555977545e-01 -3.235235633326716820e-01 1.572877311592781324e-01 -4.269238417180373224e-01 -4.579439252336462429e-01 -4.372638695565723155e-01 5.553788029429324036e-01 -5.199840922648640840e-01 3.072181348180571536e-01 -3.235235633326716820e-01 9.007755020879085195e-02 -3.0284350765…
-8.608695652173916635e-01 2.086956521739138093e-01 -6.434782608695645001e-01 1.826086956521751903e-01 -2.347826086956522063e-01 4.782608695652180719e-01 -4.260869565217374477e-01 -1.043478260869559193e-01 1.565217391304333794e-01 -8.521739130434766718e-01 -8.434782608695647887e-01 -1.460869565217389088e+00 -1.391304347826095300e-01 -3.217391304347830272e-01 3.739130434782604318e-01 -3.47826086956…
-5.744833782569632730e-01 3.318957771787955369e-01 1.450134770889471014e-01 1.870619946091654218e-01 -7.286612758310878624e-01 1.543575920934415757e-01 1.356693620844560411e-01 9.906558849955089396e-01 -1.212938005390838542e-01 -9.326145552560727303e-02 -2.240790655884991323e-01 1.169811320754705203e-01 -2.318059299191237849e-02 -1.726864330637932210e-01 3.178796046720572810e-01 -4.53009883198562…
-4.825901038484917138e-02 -5.644471594379956159e-01 6.108735491753198854e-01 5.632254123396457368e-01 -1.276725717776413804e-01 2.614538790470387064e-01 -2.309102015882707193e-01 3.909590714722110255e-02 1.661576053756874949e-01 3.329260843005499848e-01 1.582162492364094508e-01 2.321319486866207232e-02 -2.785583384239478377e-01 -4.031765424557112037e-02 -4.612095296273663325e-01 1.582162492364094…
1.722499406034682656e-01 -5.196008553100497362e-01 -1.551437396056064011e-01 -1.057258256117838552e-01 -2.354478498455683244e-01 2.093133760988369063e-01 4.252791636968379640e-02 2.093133760988369063e-01 -2.230933713471121294e-01 -5.381325730577328770e-01 7.220242337847455616e-01 8.576859111427938276e-02 -6.866239011641751822e-02 3.635067712045683685e-02 6.105963411736696489e-02 -2.23093371347112…
7.371672469953953755e-01 4.714141300685166791e-01 7.196450634617542752e-01 8.306188925081435803e-01 5.327417724362578655e-01 6.203526901044590369e-01 7.021228799281142852e-01 7.050432438503873023e-01 7.517690666067624594e-01 6.437156014826461714e-01 7.692912501404024495e-01 5.619454116589919224e-01 3.896439402448614864e-01 6.699988767831072112e-01 7.196450634617542752e-01 5.911490508817248690e-01…
-7.353395061728408288e-01 -6.249999999999984457e-01 -2.337962962962948088e-01 6.944444444445028661e-03 3.703703703703704192e-02 -7.330246913580158730e-02 -7.854938271604954281e-01 1.273148148148130765e-01 -2.237654320987653711e-01 -3.086419753088113973e-03 3.179012345679020357e-01 -6.049382716049396258e-01 2.476851851851848418e-01 1.697530864197446462e-02 2.376543209876554319e-01 4.08179012345678…
1.464063886424128991e-01 4.751552795031044885e-01 -5.572315882874881998e-01 4.835847382431309599e-02 -2.227151730257305451e-01 1.952085181898912530e-02 -3.899733806566104688e-01 -1.708074534161486691e-01 3.655723158828746988e-01 -1.419698314108246984e-01 -2.227151730257305451e-01 1.579414374445429203e-01 -1.765749778172126250e-01 3.078970718722267574e-01 3.309671694764846350e-01 -1.59272404614018…
-4.430641821946177533e-02 -2.703933747412008981e-01 -1.681159420289860540e-01 3.486542443064185037e-01 3.163561076604562983e-01 -1.035196687370597418e-01 7.631469979296081618e-01 3.105590062111726266e-02 1.000000000000000000e+00 2.248447204968942181e-01 1.979296066252584085e-01 3.863354037267089924e-01 -4.749482401656325292e-01 6.873706004140778258e-02 5.209109730848859865e-01 2.30227743271220558…
3.353828954723212658e-02 2.588038010061476379e-01 -3.443264393515935162e-01 9.418669647847935922e-01 5.276690888764652421e-01 2.515371716042481554e-01 1.788708775852428101e-01 5.131358300726663879e-01 9.273337059809946270e-01 1.000000000000000000e+00 1.062045835662374788e-01 8.910005589714919960e-01 7.093348239239786190e-01 5.276690888764652421e-01 -1.699273337059823141e-01 8.982671883733914786e-…
-3.120567375886533212e-01 -5.673758865248242772e-02 1.134751773049639395e-01 -6.099290780141850554e-01 -4.468085106382980176e-01 6.382978723404371391e-02 -4.751773049645403590e-01 -9.219858156028408469e-02 8.368794326241129067e-01 2.765957446808510189e-01 -4.893617021276589485e-01 7.872340425531927366e-01 -9.716312056737609337e-01 -1.702127659574466656e-01 1.347517730496443911e-01 -4.042553191489…
4.345724907063192033e-01 -5.836431226765852187e-02 -1.115241635687733990e-01 -4.933085501858734401e-01 -1.888475836431226240e-01 -3.048327137546464893e-01 -1.115241635687733990e-01 3.345724907063275799e-02 2.847583643122686414e-01 -2.323420074349452080e-01 -4.449814126394064928e-01 -1.308550185873615934e-01 -4.386617100371826422e-02 -4.111524163568780477e-01 -2.371747211895913476e-01 -2.130111524…
3.318732661702438747e-01 -3.704190392758073824e-01 -1.768141334501386053e-01 1.116951379763456847e-01 8.132574098408551500e-02 2.749306468097528766e-01 1.154913126003792589e-01 4.077967586508971509e-01 9.651043948021560681e-02 5.710322674843043567e-01 3.166885676741137967e-01 2.028033289531318284e-01 2.255803766973276669e-01 6.393634107168946201e-01 3.577164549569245011e-02 2.369689005694255723e-…
-7.387305894769443694e-03 -4.464043419267295643e-01 -1.347957183778078827e+00 -2.504145936981741483e-01 -1.720186944067548518e-01 -2.739333634856030986e-01 -3.680084426353074090e-01 -7.129503995175632269e-01 3.728328056686284198e-01 1.886024423337859801e-01 -3.366500829187402677e-01 2.121212121212120716e-01 2.434795718377820994e-01 -1.720186944067548518e-01 -1.524197195838978558e-01 -3.0921151816…
4.334256694367488172e-01 -2.243767313019385812e-01 -6.421052631578950676e-01 -1.571560480147740080e-01 6.851338873499496218e-02 -4.548476454293632898e-01 -1.311172668513333438e-02 -3.060018467220686489e-01 1.453370267774692637e-01 -7.553093259464394027e-02 -2.963988919667588928e-01 -1.811634349030474544e-01 -4.596491228070172519e-01 3.181902123730373511e-01 -1.043397968605731391e-01 -4.9806094182…
-6.834532374100722452e-01 3.362729171501511738e-01 -9.816662798793285294e-02 4.086795080064969943e-01 2.095613831515414638e-01 2.759340914365281394e-01 -3.636574611278728386e-01 5.414249245764658491e-01 -3.179391970294618425e-02 3.000696217219782080e-01 -2.128103968438152527e-01 4.207472731492242768e-01 4.750522162914836977e-01 1.000000000000000000e+00 3.604084474356012424e-01 4.26781155720583449…
-1.149916844856270354e-01 -3.744357329531963763e-01 -1.674982181040619855e-01 -3.497267759562839307e-01 -9.954858636255617399e-02 -2.755999049655511457e-01 2.093133760988357683e-01 1.660727013542401265e-01 1.568068424803985283e-01 1.290092658588737340e-01 -7.110952720361131130e-01 -1.983844143502014323e-01 -6.215253029223094527e-01 -4.207650273224043391e-01 -5.196008553100496252e-01 -6.8947493466…
1.518945634266883338e-01 -1.393739703459640211e-01 1.261943986820430186e-01 -2.678747940691938445e-01 1.261943986820430186e-01 -5.370675453047746295e-02 3.232289950576614501e-01 -1.822075782537072863e-01 -2.850082372322885749e-01 -8.589785831960459195e-01 -9.654036243822074204e-02 5.202635914332798261e-01 -3.107084019769371097e-01 2.975288303130160794e-01 1.261943986820430186e-01 3.83196046128502…
8.380566801619452333e-01 -5.870445344129557874e-01 -3.279352226720657626e-01 -2.955465587044530662e-01 -5.546558704453460331e-01 -4.048582995950260853e-03 3.036437246963558656e-01 7.408906882591099752e-01 2.793522267206478005e-01 -4.898785425101205293e-01 1.174089068825900639e-01 1.983805668016189461e-01 9.271255060728758046e-01 -2.024291497975663420e-02 -1.255060728744935850e-01 1.00000000000000…
-3.756979526721612728e-01 1.289550651422489980e-01 -2.028715767083210941e-01 3.017814411060891766e-01 -1.959585216697685150e-01 -9.494815208721076871e-01 -4.102632278649293029e-01 -2.374368519010891243e-01 1.000000000000000000e+00 -5.769742089869635965e-02 -3.964371177878215913e-01 -5.208721084817860003e-01 -2.374368519010891243e-01 -3.411326774793932426e-01 9.438978994948096779e-02 4.52007444828…
-8.312858312858323329e-01 1.056511056511060115e-01 -9.058149058149080890e-01 -2.669942669942651503e-01 -1.214578214578216464e+00 -5.118755118755108358e-01 -6.396396396396402118e-01 6.306306306306157239e-02 -6.609336609336624591e-01 4.250614250614275225e-01 3.292383292383294635e-01 -5.225225225225239578e-01 6.805896805896823887e-01 -3.628173628173631537e-01 -6.289926289926310865e-01 -2.77641277641…
-4.495147635762927751e-01 1.755110468717832606e-02 -9.648977906256432924e-01 -4.817262027668764435e-01 3.987198017757583313e-01 1.517654346479449246e-01 -3.689861655998336043e-01 -4.387776171794328661e-01 2.483997522196998986e-01 -4.280404707825729571e-01 3.902539748090209232e-02 2.269254594259761393e-01 3.611397893867427378e-01 4.201940945694820906e-01 -1.466033450340534054e-02 2.591368986165598…
1.335625495900560344e-01 -2.033853477915897323e-01 1.920126950542195843e-01 -1.896323723882566703e-01 1.438772811425551856e-01 -1.621264215815930998e-01 -5.554086220576515132e-02 3.192277175350433094e-01 1.438772811425551856e-01 -1.724411531340922510e-01 5.736577624966933131e-01 1.322401481089756012e-02 9.230362338005687617e-02 -4.522613065326600013e-02 -2.824649563607515845e-01 6.347527109229765…
1.645504016584595774e-01 2.656128530707431712e-01 5.519564654055454378e-01 1.746566467996877037e-01 2.723503498315635873e-01 7.877688520342046585e-01 3.296190722985220534e-01 2.150816273646026233e-01 6.685669862658619178e-02 9.587976159627725758e-03 1.915003887017362183e-01 6.361751749157805724e-01 1.780253951800978840e-01 5.317439751230892409e-01 -1.723244363824832370e-01 2.824565949727916858e-0…
3.598072087175191447e-01 6.295054484492877966e-01 6.295054484492877966e-01 7.112321877619454114e-01 4.796730930427497430e-01 6.785414920368811886e-01 7.602682313495388033e-01 7.248533109807206998e-01 6.322296730930436759e-01 6.948868398994142437e-01 2.372170997485326949e-01 4.769488683989939193e-01 2.644593461860852424e-01 7.575440067057829241e-01 6.376781223805533250e-01 4.606035205364627516e-01…
5.331174565793339593e-01 5.484250809537820626e-01 6.724168383868110999e-01 5.866941418899029870e-01 4.382101854577560851e-01 6.724168383868110999e-01 8.499852811304090539e-01 6.861937003238152144e-01 6.509861642625845990e-01 7.994701206947304462e-01 4.703561966440975017e-01 5.882249043273469757e-01 6.571092140123629965e-01 6.035325287017950791e-01 5.667942302031204749e-01 6.264939652634679002e-01…
-5.948533812088578898e-01 -6.026331538001195032e-01 3.076002393776186561e-01 -6.026331538001195032e-01 -1.154997007779771767e+00 -6.726511071214855697e-01 -1.030520646319568634e+00 -6.726511071214855697e-01 -5.792938360263317765e-01 -1.147217235188510154e+00 -4.159186116098149144e-01 -1.365050867743866858e+00 -1.582884500299223784e+00 4.242968282465601204e-01 -1.333931777378814632e+00 -7.89347695…
-4.709377421854832879e-01 -9.343838801343330447e-01 -5.112374063549478542e-01 -9.075174373546908146e-01 -6.858692844226308427e-01 2.141565486954264130e-01 -6.254197881684315785e-01 -3.701885817618194574e-01 2.813226556445356796e-01 2.746060449496257050e-01 -6.388530095582538593e-01 -4.843709635753031817e-01 -9.814001549987100281e-01 -4.776543528803932070e-01 -3.097390855076201377e-01 -4.306380780…
5.977451606041307708e-02 7.179323548181248960e-01 2.865347798340788232e-01 6.460327589874506060e-01 4.911720910444591914e-01 4.358647096362478490e-01 4.579876621995311869e-01 2.146351840034044778e-01 4.801106147628165233e-01 5.464794724526705894e-01 3.197192086790048293e-01 5.520102105934908687e-01 -6.743246117847262466e-02 3.529036375239308354e-01 3.765156349712771994e-02 4.635184003403535202e-0…
1.232032854209437304e-02 -2.412731006160168112e-01 -6.461327857631765648e-01 1.858316221765914100e-01 -4.859685147159483187e-01 -7.217659137577000505e-01 -5.749486652977421342e-01 -1.078028747433260187e-01 -6.461327857631765648e-01 -9.664613278576331679e-01 -3.302532511978106822e-01 -6.683778234086250603e-01 -3.080082135523622422e-01 -5.838466803559202445e-01 -2.768651608487340265e-01 -5.03764544…
-3.067838505904977864e-01 -9.137599560560268896e-01 -4.496017577588561909e-01 -3.139247459489173941e-01 -4.853062345509464581e-01 -5.424333974182929952e-01 -4.710244438341124606e-01 5.715462784949169039e-01 -1.527876956879975712e+00 -8.566327931886830171e-01 -5.424333974182929952e-01 -1.192254875034329364e+00 -7.923647349629221459e-01 -1.006591595715460974e+00 -9.209008514144465529e-01 -6.7096951…
1.894563426688639085e-01 -1.433278418451396086e-01 -5.551894563426683638e-01 -3.607907742998356371e-01 -1.598023064250420899e-01 -2.751235584843496063e-01 -3.278418451400331168e-01 -1.812191103789158667e-02 8.401976935749688735e-02 1.647446457989424923e-03 3.739703459637573890e-01 -1.532125205930801315e-01 -3.789126853377260129e-02 2.915980230642499227e-01 4.794069192751244102e-01 1.6474464579894…
8.257848368283904339e-01 8.064275964759897164e-01 1.000000000000000000e+00 9.806427596475981723e-01 6.031765727757778528e-01 7.354510485171852352e-01 7.548082888695871739e-01 8.774041444347929763e-01 6.999627745377836607e-01 8.193324233775898247e-01 9.806427596475981723e-01 5.870455391487781061e-01 6.806055341853829432e-01 7.999751830251891072e-01 3.160441742151627875e-01 -6.787442610745805793e-0…
3.108222184703691160e-01 6.093196015532658105e-01 -9.623501603917289024e-03 1.000000000000000000e+00 8.200236366706058488e-01 3.020428836738145439e-01 7.629579604929931369e-01 7.980752996792161991e-01 8.419719736619953876e-01 7.058922843153805360e-01 7.234509539084912344e-01 9.297653216275538757e-01 3.547188924531483600e-01 9.780516630086103502e-01 -1.457031909505322465e-01 -4.617592436265398059e…
-2.112398323884651097e-01 -5.573083559280245236e-01 1.156026620655635079e-01 1.732807493221606987e-01 -1.471530687700274564e-01 -2.817352723687455707e-01 -2.176485087503102767e-01 5.706186837564721781e-01 1.027853093418778785e-01 -3.265960069016523581e-01 -1.151096869608062845e-01 2.630022183879696107e-01 -2.048311560266199149e-01 6.539314764604405861e-01 -3.137786541779643557e-01 5.9625338920384…
-2.327778732176613019e-01 3.951211132108057612e-03 -2.417110462119909098e-01 -4.248410925957760154e-01 4.415048960659626043e-02 -2.908434976808120243e-01 -7.644734581687165353e-02 -5.722384470022326974e-01 -3.310427761553002002e-01 2.451468819790405818e-01 -4.695069575674273299e-01 -7.509019068888513893e-01 1.066827005669134382e-01 -1.059096375193267603e+00 -8.536333963236567568e-01 -3.4444253564…
-3.929934875364904379e-02 9.499214013024988301e-02 -4.655288569503705509e-01 3.927689198293280448e-01 3.752526386705590244e-01 3.577363575117899486e-01 -1.619133168650345456e-01 6.905456995284083854e-01 4.920278463956889170e-01 3.660453626768495061e-02 -1.035257130024696132e-01 -1.152032337749830382e-01 -9.768695261621399006e-02 3.518975971255343116e-01 -4.421738154053458381e-01 -4.53851336177857…
-3.505594033031418921e-01 -7.730420884389979097e-01 7.783697389451236237e-01 2.450719232818333038e-01 6.052210974960045009e-01 6.499733617474771907e-02 3.004794885455517317e-01 2.242940863079366520e-01 -1.497069792221622231e-01 1.688865210442181963e-01 2.663825253062870012e-03 2.589238145977609817e-01 -3.990410229088964811e-01 -2.397442727757050085e-01 -1.912626531699529731e-01 -5.583377730420879…
-1.458407079646019122e-01 1.854867256637171558e-01 3.971681415929194658e-01 9.805309734513191489e-02 7.561061946902646325e-01 -2.056637168141594307e-01 5.628318584070790553e-01 -1.366371681415926576e-01 -3.851327433628319863e-01 8.884955752212438107e-02 1.394690265486726588e-01 -1.699115044247764134e-02 -6.612389380530973026e-01 9.345132743362814798e-02 -2.516814159292039554e-01 -1.87256637168140…
-5.170178282009725290e-01 -6.223662884927073646e-01 8.698001080497011483e-02 -3.063209076175029133e-01 1.000000000000000000e+00 -3.484602917341984019e-01 -6.153430578065901546e-01 3.819556996218255174e-01 5.186385737439184324e-02 -4.538087520259305729e-01 -6.504592112371684332e-01 3.187466234467861703e-01 1.853052404105903217e-01 -2.290653700702317275e-01 -4.397622906537013709e-01 -4.748784440842…
2.595175820982270620e-01 -1.485033420517296865e-01 -1.787271142109841948e-01 -1.249636733507744797e-02 -9.561174077303082053e-02 -3.827375762859639430e-01 2.292938099389725537e-01 -4.356291775646600750e-01 -6.538796861377352276e-02 -1.862830572507999105e-01 -2.542865446091246429e-01 5.617553036907860786e-01 4.786399302528326904e-01 1.990700377797152421e-01 -7.680906713164763477e-01 5.541993606509…
2.155477031802112420e-01 2.968197879858651689e-01 3.498233215547687514e-01 -3.356890459363965351e-01 8.445229681978784209e-01 2.226148409894001257e-01 1.000000000000000000e+00 -6.007067137809263963e-02 -3.745583038869249592e-01 -4.487632508833925837e-01 -2.685512367491177388e-01 -2.862190812720847299e-01 -2.084805653710253004e-01 -2.685512367491177388e-01 -3.780918727915194011e-01 -1.448763250883…
4.150670794633642413e-01 2.594427244582045988e-01 -1.913312693498461781e-01 1.038183694530449980e-01 -1.269349845201240834e-01 4.848297213622290158e-01 -7.863777089783199892e-02 2.701754385964919569e-01 4.579979360165116198e-01 6.243550051599586759e-01 3.453044375644994113e-01 6.350877192982460340e-01 1.091847265221876778e-01 6.136222910216713178e-01 -2.288957688338489338e-01 3.936016511867895251…
-1.278538812785397216e-01 -9.132420091325293282e-03 2.579908675799085227e-01 -1.426940639269421995e-01 -1.946347031963467922e-01 6.660958904109590684e-01 4.360730593607301531e-01 4.657534246575351089e-01 4.954337899543373447e-01 7.625570776255711225e-01 2.876712328767134785e-01 3.767123287671229614e-01 -7.363013698630143100e-01 1.689497716894990675e-01 3.841324200913255327e-01 8.14497716894978518…
6.153374770200472632e-01 3.171671189704977634e-01 3.604132014356992708e-01 7.427996148122213427e-01 7.974262452945803936e-01 8.884706294318478470e-01 9.180600542764595362e-01 6.585835594852488262e-01 6.062330386063202736e-01 5.447780793136646205e-01 6.289941346406371370e-01 5.516064081239594463e-01 7.928740260877177315e-01 5.971286001925931730e-01 5.584347369342560485e-01 6.085091482097524374e-01…
7.984496124031015274e-01 4.932447397563689551e-01 4.586932447397561452e-01 5.220376522702098177e-01 2.830564784053157257e-01 3.406423034330016142e-01 2.110741971207094336e-01 5.047619047619044119e-01 2.542635658914728092e-01 4.874861572535991172e-01 3.262458471760790735e-01 -3.078626799556953564e-02 1.966777408637869207e-01 1.621262458471762480e-01 -3.878183831672202819e-01 9.302325581395276544e-…
3.698384201077190014e-01 4.958707360861758784e-01 2.998204667863559880e-01 2.624775583482934493e-01 3.651705565529603237e-01 1.457809694793539279e-01 1.971274685816856720e-01 8.039497307001766124e-01 1.131059245960500531e-01 -5.217235188509861121e-01 1.177737881508087309e-01 1.364452423698365724e-01 3.375224416516967724e-02 1.037701974865361393e-01 1.924596050269304359e-01 7.199281867145409519e-0…
5.664217071791984859e-01 -2.786885245901633557e-01 -4.109666478236289611e-01 -2.492933860938391366e-01 2.430751837196161447e-01 3.165630299604306752e-01 3.165630299604306752e-01 -5.432447710570945665e-01 -2.198982475975122530e-01 -2.198982475975122530e-01 -4.109666478236289611e-01 -3.668739400791413141e-01 -2.713397399660829601e-01 -3.617863199547859121e-02 -4.109666478236289611e-01 -5.8224985867…
4.790393633650703586e-01 2.458433991757872153e-02 2.056273980389375644e-01 1.908483728861729567e-01 -8.625834872815167642e-02 4.790393633650703586e-01 4.679550945004976037e-01 -6.778456728719661761e-02 1.317322722751173014e-01 1.428165411396900564e-01 7.631092795225209724e-02 2.093221543271280294e-01 2.536592297854204925e-01 9.108995310501669107e-02 8.041779167258779060e-01 -2.118800625266453186e…
-3.329521631408399185e-01 5.441204497808265206e-01 4.747474747474731416e-01 2.319420621307397568e-01 -2.140270630836667853e-01 -9.510196302649000233e-02 -1.050123880312568703e-01 2.071659996188299213e-01 2.517629121402698567e-01 -4.469220506956332883e-01 -4.667429007051633882e-01 -7.937869258623968527e-01 9.815132456641999237e-02 -1.496093005526968056e-01 -3.775490756622835176e-01 2.4680769963789…
-4.092140921409223586e-01 -3.658536585365864680e-01 2.032520325203257539e-01 -4.850948509485097371e-01 1.219512195121951470e-01 3.712737127371281698e-01 2.520325203252029023e-01 3.929539295392951437e-01 -4.607046070460728976e-02 6.233062330623350550e-02 1.761517615176155516e-01 -7.344173441734427321e-01 -1.490514905149048497e-01 1.869918699187000377e-01 -2.520325203252044011e-01 -1.05691056910568…
-3.698713096139280010e-01 -1.809235427706279153e-01 -5.889477668433082402e-02 -6.414837244511736314e-01 3.190007570022723171e-01 1.261165783497358583e-01 4.345193035579043156e-02 7.047691143073452347e-01 4.056018168054511541e-01 -7.070401211203690417e-02 2.087812263436784055e-01 -1.573050719152157551e-01 2.127176381529147231e-01 3.583648750946268891e-01 -5.889477668433082402e-02 -1.02195306585918…
-5.897435897435893137e-01 -1.165242165242165173e+00 -3.789173789173810314e-01 -1.424501424501340742e-02 -8.575498575498591292e-01 -4.586894586894579295e-01 -5.441595441595459270e-01 1.424501424501314374e-02 -5.156695156695152438e-01 -6.410256410256396364e-01 1.908831908831920832e-01 4.245014245014240850e-01 -5.042735042735054796e-01 -5.498575498575487552e-01 -6.581196581196564477e-01 -8.347578347…
-5.240594925634294299e-01 -6.832895888013994501e-01 -5.088947214931458518e-01 -8.197725284339456575e-01 2.645086030912807695e-01 -4.558180227471576584e-01 -4.103237095363070908e-01 5.905511811023613777e-01 -8.428113152522649643e-02 -6.681248177311187586e-01 2.190142898804302019e-01 7.494896471274362093e-02 -6.074657334499846684e-01 -5.923009623797038659e-01 -5.392242636337128969e-01 -9.7142023913…
8.298535369273891682e-01 -1.505141788719223939e-01 -5.394203801807424536e-01 1.153007167341954867e-02 3.518229978186352414e-01 -8.392022436896225956e-01 -1.505141788719223939e-01 -1.277656590838413715e-02 -1.181053287628558018e-01 3.518229978186352414e-01 7.634777189155572685e-02 2.302898099096287732e-01 -3.449672795263309388e-01 -4.746026799626033021e-01 5.219694608912430756e-01 3.58367092552202…
-8.642698444758630805e-01 -1.343162997374258705e-01 1.387598464956581734e-01 5.998788123611425299e-02 -3.548778024641492390e-01 -9.230458493233616168e-02 -5.596849121389623205e-01 -1.028075136336090711e-01 3.593213492223796268e-01 5.473641688547682682e-02 -2.235911936982427073e-01 -9.692991314885883725e-01 -1.028075136336090711e-01 -1.353261967279418589e-02 1.272470208038712150e-02 4.118359927287…
-1.326961547010450937e-01 6.012447210491213001e-01 1.446988219604361803e-01 2.371638141809292166e-01 1.967103800844627048e-01 5.665703489664369874e-01 -1.789286508112916119e-01 -2.289397643920773606e-02 -2.020448988664138301e-01 -3.696376972660598836e-01 4.394309846632574734e-01 1.042453878639696685e-01 -1.500333407423872778e-01 -1.558124027561672842e-01 -2.367192709491003078e-01 -6.3347410535674…
-1.359490986214212660e-01 2.555673382820778383e-01 1.845174973488894130e-02 -3.605514316013391004e-03 2.948038176034011026e-02 -7.700954400848358805e-01 1.177094379639453681e-01 -2.566277836691368761e-02 3.162248144220582424e-01 2.610816542948043995e-01 -1.745493107104993391e-01 8.400848356309652543e-01 4.320254506892903801e-01 -5.770943796394496506e-01 -1.359490986214212660e-01 3.382820784729584…
-2.719886965736482143e-01 -5.796538325679969628e-01 -9.240551042034618190e-01 7.241257506181489334e-02 -5.934298834334152950e-01 -3.041328152596254331e-01 -3.592370187213004273e-01 -3.913811374072759808e-01 -1.043447545037089474e+00 -2.949487813493459898e-01 -4.697986577181281764e-02 -3.730130695867187596e-01 -5.842458495231375171e-01 -2.903567643942071563e-01 3.066054397739314541e-01 4.486047333…
7.878282617757402517e-02 3.172155064610258091e-01 7.940808670279293491e-01 -2.959566486035914226e-02 -5.823259691538147376e-01 3.543142976240116343e-02 -1.151313047102960008e+00 6.794497707378031881e-02 4.472696957065444012e-01 7.182159233013754029e-01 -2.417674030846128294e-02 2.142559399749905114e-01 1.917465610671158574e-02 1.112963734889531875e-01 4.039182992913715742e-01 1.654856190079197764…
-4.534161490683226159e-01 5.124223602484331147e-02 -9.510869565217289212e-02 2.600931677018669674e-02 2.682453416149058745e-01 3.388975155279503881e-01 -1.909937888198758871e-01 -3.827639751552781022e-01 1.269409937888206219e-01 -3.121118012422335886e-01 5.628881987577612905e-02 8.152173913043461728e-02 5.124223602484331147e-02 4.902950310559012759e-01 3.105590062111764776e-02 2.58152173913043958…
2.290220820189282636e-01 2.180862250262884661e-01 1.470031545741328771e-01 -1.156677181913697526e-02 9.179810725552046691e-01 7.539432176656138962e-01 1.305993690851742217e-01 3.493165089379599020e-01 3.274447949526803070e-01 4.258675078864343488e-01 -4.435331230283914294e-01 7.047318611987378745e-01 1.251314405888533099e-01 1.196635120925344242e-01 1.251314405888533099e-01 2.891692954784440550e-…
1.212505280946350877e-01 5.057034220532299340e-01 6.924376848331216250e-01 -3.291085762568649042e-01 -6.806083650190092316e-01 7.363751584283876328e-01 2.201098436839866723e-01 -4.719053654414865351e-01 -7.355302070130947945e-01 4.435994930291448091e-02 -9.991550485847030538e-01 2.310942120828061996e-01 4.224757076484684788e-04 -3.510773130544999066e-01 7.912970004224731957e-01 -2.412336290663288…
4.381477398015438673e-01 8.031606027195886677e-01 6.674751929437711118e-01 4.075707460492469791e-01 7.313487688349906701e-02 1.476662991547229298e-01 1.629547960308706522e-01 2.527747151782436807e-01 5.566335905916947047e-01 5.700110253583249298e-01 5.413450937155456222e-01 7.668504226387362621e-01 1.782432929070198180e-01 7.993384785005520632e-01 6.884968761484757671e-01 7.381844909959583978e-01…
-4.187303016659205124e-02 4.952723998199130145e-03 1.220171094101749343e-01 -3.797088398619195143e-02 6.839261593876633238e-01 4.810145580069039584e-01 6.566111361248684331e-01 -2.851568362599640923e-03 4.966231427285000555e-01 2.859072489869433631e-01 4.341888038421127805e-01 2.546900795437482823e-01 -5.357946870778949183e-02 7.346540597328532485e-01 7.519135524538518578e-02 3.795587573165242756…
1.258071698953458772e-01 7.336896014250736675e-01 -3.629481184591502180e-02 4.615898463593846590e-01 3.747494989979968105e-01 -9.418837675350621996e-02 4.558004898686261464e-01 -5.366288131819259288e-02 2.589623691828101260e-01 5.252727677577385679e-01 -1.313738588287683209e-02 -1.926074370964153126e-01 1.547539523491425484e-01 6.212424849699407087e-02 3.863282119795137248e-01 4.21064350924071018…
-2.617305976806428292e-01 1.975022301516519141e-01 1.093666369313099213e-01 3.830508474576265754e-01 -1.123996431757344656e-02 2.123104371097306320e-02 2.856378233719905069e-01 4.016057091882250796e-01 -1.040142729705624963e-01 3.413024085637825222e-01 4.572702943800171504e-01 -8.082069580731522651e-02 6.892060660124897931e-01 -9.009812667261447861e-02 -1.689562890276538054e-01 9.6752899197145691…
-2.477407291991278182e-01 -2.072296665627922918e-01 -2.112807728264252671e-01 -4.421938298535365575e-01 -5.733873480835206815e-02 -8.635088812714235562e-01 -5.758803365534435059e-01 -2.436896229354933718e-01 -8.351511374259898979e-01 -5.191648488625746349e-01 -2.193829853536926611e-01 -6.001869741352441334e-01 -2.720473667809285567e-01 -7.298223745715181066e-01 -8.027422873169203221e-01 -2.801495…
5.327776148787330968e-01 4.946592384702383494e-01 6.209944288526785261e-01 3.901059774640810995e-01 5.676287018807864015e-01 4.543626691241156035e-01 4.173333891844344112e-01 5.316885184099195971e-01 5.033720102207518421e-01 4.957483349390527372e-01 5.175302643153356641e-01 5.055502031583798406e-01 4.216897750596911854e-01 5.305994219411052093e-01 3.944623633393370410e-01 4.129770033091776926e-01…
1.374775851763311019e-01 1.000000000000000000e+00 7.668858338314418210e-01 2.540346682606116069e-01 -2.432755528989835325e-01 6.754333532576163590e-02 -6.455469216975397162e-02 3.472803347280337127e-01 -2.743574417214594829e-01 5.379557680812606900e-03 1.315002988643302999e-02 2.151823072325181052e-01 -7.328153018529581786e-01 2.695756126718467094e-01 -6.007172743574425988e-01 -1.4225941422594098…
3.036491463006349978e-01 -7.495815199196516065e-01 -4.452628054904587268e-02 -4.536324070974220857e-01 -4.623367927686629075e-01 -1.367592902577836167e+00 -6.193505189153071522e-02 -4.362236357549372223e-01 -2.447271509876135787e-01 -2.711750920656102321e-02 -7.234683629059259768e-01 -1.837964512889182223e-01 -6.799464345497154838e-01 -2.708403080013392361e-01 7.733511884834162742e-02 -5.31971878…
-3.046643300080750447e-02 7.468320301968121855e-02 1.588029118360747560e-01 -1.215961175518994603e-01 9.228902669183074448e-01 -4.090051226745746171e-01 5.022917228363448228e-01 -5.492046373685630645e-01 4.664330008088508200e-02 5.303316257751410356e-01 -2.197357778376923809e-01 -2.057158263682930255e-01 4.952817471016438544e-01 2.569425721218651093e-01 -2.758155837152872492e-01 6.066325155028444…
