# Supplementary material for: Clocked stepping of an artificial protein walker along a DNA track
Source: Nat Nanotechnol. 2026 Jul 6;21(7):987–95. doi: 10.1038/s41565-026-02211-3 (PMC13379313; doi:10.1038/s41565-026-02211-3)
Supplement: Supplementary file 7 — .csv files of single-molecule FRET data. [file 41565_2026_2211_MOESM7_ESM.zip › Figure 5 source data/split_633_ATTO565.csv]

7.105705682218148300e-02 -1.025771381643277302e-01 4.704157052911513981e-01 4.964608345391271493e-01 4.704157052911513981e-01 2.794180908059906154e-01 5.485510930350786518e-01 -1.025771381643277302e-01 -2.848930429001594877e-01 2.056235579367270971e-01 -1.763716710335928584e-01 1.448515896914482348e-01 3.662351882992452290e-01 2.403503969340270163e-01 1.000000000000000000e+00 -5.41003480505259593…
-3.081266879450036411e-01 4.226438918312191984e-02 1.746343516537473550e-01 7.341026270562193978e-02 -2.341552383290662898e-01 2.524990354599981335e-01 3.332047279996540150e-03 -3.509522640384424297e-01 3.654028269790608463e-01 -3.820981375609424635e-01 4.938795552593728821e-01 -3.042334537546916851e-01 -8.231910490687814608e-02 -7.453263652625279068e-02 1.890498404124726917e-02 1.979937567956234…
-8.567288534685835177e-02 -3.135301575801490714e-01 2.628147074805277095e-01 3.633399746422742993e-01 2.494113385256276905e-01 -2.934251041478002642e-01 7.721427277667067823e-01 2.092012316609300482e-01 1.000000000000000000e+00 1.019742800217347256e-01 -4.073537402644443750e-01 4.370585038942207401e-01 2.159029161383813067e-01 -3.876109400470946487e-02 3.432349212099254920e-01 6.91722514037311553…
6.582863006670077732e-01 1.000000000000000000e+00 -1.248503506071472341e-02 2.279801607662038931e-01 1.710278775424278579e-04 1.282709081580191667e-02 2.026680348896872375e-01 3.039165383957584954e-01 1.393877201983921288e-01 -1.896699161963405489e-01 6.456302377287506111e-01 -7.576534975200982513e-02 -4.491192064306495646e-01 2.153240978279467310e-01 7.610740550709702013e-02 -4.04822986146742502…
4.420696548012754273e-02 -1.979703236718730053e-02 -2.971476897055432276e-01 1.935496271238569266e-01 -3.014146228953619167e-01 7.482509418005687252e-01 -3.782194203121390652e-01 -1.979703236718730053e-02 4.751672176520346791e-01 -4.976935496271219228e-01 7.781194741293152584e-01 -8.806796340432082593e-02 -4.123548858307042875e-01 -2.843468901360808876e-01 -1.051356961636049914e-01 1.636810947951…
-3.053866817474869266e-02 8.454686837268422794e-02 1.734766011593385227e-01 1.368584758942453516e-01 8.639898204439419027e-01 -3.391771525519581276e-01 7.931570762052889134e-02 3.670295489891131080e-01 4.925774070408586724e-01 7.931570762052889134e-02 -1.508553654743388928e-01 6.885338611621627525e-02 3.722607097412684585e-01 4.454969602714548005e-01 -8.808143644846515297e-02 4.269758235543572034…
2.738924639685159645e-01 -3.563261181725999992e-03 -5.171515183747285027e-01 -2.160825400202096569e-01 -1.924692868159327275e-01 -5.669308089134800915e-02 1.440195713449971826e-01 -5.669308089134800915e-02 -1.629527203105898270e-01 3.860554166888259253e-01 5.808647556241030019e-01 5.749614423230348104e-01 -1.629527203105898270e-01 -1.393394671063128976e-01 3.775993192575754359e-02 -4.108918789554…
1.750064817215449264e-01 2.325641690432965203e-01 1.366346901737081343e-01 3.111226341716235091e-02 -1.223749027741776324e-01 9.040705211304116418e-01 4.070521130411976912e-02 -4.964998703655701950e-01 -3.238268084003118052e-01 -1.319678506611386137e-01 -3.046409126263934231e-01 6.354679802955648382e-01 -4.869069224786127803e-01 -8.610318900700053568e-01 5.203526056520616505e-01 -2.75862068965517…
-3.590528443546082693e-01 -2.757146982385236811e-01 -1.923765521224391484e-01 4.294542304360394747e-01 1.217441524689568122e-01 -1.475021657522390395e-01 -3.654634709789215119e-01 1.281547790932700825e-01 -4.359803638463771169e-01 -1.026277793820389583e-01 -2.308403118683235999e-01 3.840600635287226561e-02 -2.436615651169525276e-01 -1.667340456251812653e-01 3.589373375685814826e-01 6.666474155356…
4.341614014933948829e-01 4.740091901206208713e-01 1.791355542791508160e-01 6.756174612291680759e-02 1.631964388282598211e-01 9.943997702469879740e-02 3.704049396898338453e-01 -5.540637564618052791e-01 -6.018811028144753772e-01 -7.612722573233793311e-01 -6.792073520964923838e-02 7.848219414129818938e-01 2.110137851809298359e-01 1.871051120045948146e-01 -8.728460654796104112e-01 -4.4012062033314230…
2.593847924793766246e-01 1.978640404169605405e-01 4.794397902410951207e-01 1.813007610155405458e-01 6.308754876255034949e-01 4.841721557843589596e-01 1.765683954722775673e-01 3.800601138325769290e-01 4.131866726354169184e-01 1.671036643857524984e-01 2.522862441644826426e-01 5.267634456737231297e-01 6.237769393106094018e-01 4.179190381786790365e-01 5.362281767602491422e-01 1.000000000000000000e+00…
-1.071331828442437573e+00 6.325056433408549061e-01 -1.860045146726830023e-01 -6.704288939051933349e-01 1.981941309255054740e-01 6.492099322799105288e-01 9.665914221218947500e-01 3.318284424379202013e-01 -4.198645598194133965e-01 4.654627539503410905e-01 3.115124153499170684e-02 -1.896162528216921786e-02 7.995485327313748281e-01 1.981941309255054740e-01 9.331828442437894999e-01 -5.3679458239277855…
1.480362537764346731e-01 -2.145015105740175898e-01 -3.323262839878978608e-02 -1.510574018126968100e-02 2.024169184290050272e-01 3.927492447130066788e-02 -4.864048338368592850e-01 2.749244712990954742e-01 1.027190332326277239e-01 -1.691842900302106267e-01 -1.963746223564941384e-01 -4.138972809667688657e-01 1.752265861027181848e-01 -4.954682779456193731e-01 3.111782477341390463e-01 3.02114803625372…
-1.811105947955393702e+00 -1.793912639405210063e+00 7.335037174721213971e-01 3.380576208178444619e-01 3.380576208178444619e-01 -4.184479553903359683e-01 -8.317843866171076295e-02 -3.066914498141276035e-01 -6.333643122676611004e-01 -3.840613382899626949e-01 -4.019516728624575319e-02 -6.419609665427528089e-01 5.099907063197045565e-01 -4.019516728624575319e-02 2.520910780669144424e-01 6.131505576208…
8.983672588649782575e-02 1.058045026253318643e-01 -2.774221391066675202e-01 3.453211537078336724e-01 6.966122419621678663e-01 1.696756095806651043e-01 -5.969934546500541526e-03 2.495144932748323552e-01 8.083866791340003077e-01 2.974178234913315566e-01 2.175789397971672201e-01 2.495144932748323552e-01 3.213694885995840855e-01 1.537078328418340079e-01 2.814500467525004601e-01 3.453211537078336724e-…
-9.534326394436311303e-02 -4.318406089939316045e-02 -2.518208730792729777e-01 -2.726845542972597958e-01 -4.656736055636489513e-01 2.280437949344490123e-01 -1.188853907241196536e-02 -4.708895258681451979e-01 2.489074761524358304e-01 -8.491142333536873255e-02 3.010666791974058176e-01 -1.944457497298067716e-01 -4.395940040411639993e-01 -2.309571918612841890e-01 -7.447958272637628108e-02 4.3668060711…
4.478087649402295867e-02 9.402390438247846052e-03 -4.239840637450193461e-01 -9.673306772908402129e-02 5.577689243027865729e-01 -6.135458167330564566e-02 3.985657370517937115e-01 5.223904382470114793e-01 3.985657370517937115e-01 5.931474103585649971e-01 2.305179282868512758e-01 -4.858964143426298676e-01 -6.135458167330564566e-02 -4.682071713147406555e-01 -3.443824701195228877e-01 -7.51235059760954…
-5.885614702154635669e-01 1.324461343472740638e-01 -8.992395437262361568e-01 6.131178707224339552e-01 2.145120405576683709e-01 2.027883396704688868e-01 -7.858048162230604761e-02 4.724334600760464742e-01 3.485424588086095433e-03 -1.723700887198998666e-01 -6.530418250950575931e-01 -3.833967046894799502e-01 -7.858048162230604761e-02 -9.030418250950554560e-02 -3.168567807351022753e-02 1.0000000000000…
7.545683279538469845e-01 7.150735761303274041e-01 6.219788039748905817e-01 6.671156632017691823e-01 7.404630594454472137e-01 7.461051668488073441e-01 4.978524411009737083e-01 5.429893003278523089e-01 5.937682669580911510e-01 6.614735557984091630e-01 6.304419650799302222e-01 6.389051261849697516e-01 7.291788446387270639e-01 7.009683076219287434e-01 7.348209520420871943e-01 1.000000000000000000e+00…
-1.635451338864324367e-01 1.000000000000000000e+00 4.430423766704750244e-01 9.563316607879177034e-02 2.114362362760195124e-01 5.312732872969361253e-01 1.887823538179800699e-03 5.974464702667793281e-01 -2.958914998261210072e-01 -2.738337721695072724e-01 -3.841224104525800542e-01 4.048884693725435940e-02 -1.966317253713540658e-01 -4.282378657658095777e-01 2.004073724477136720e-01 -4.222763177504972…
3.059788980070331510e-01 -1.067604533020713120e+00 4.722547870261845082e-01 2.481438061742861356e-01 4.144196951934348006e-01 -8.507229386479098210e-01 -1.277842907385708104e-01 -1.422430636967555728e-01 -1.457991402891754884e+00 1.680343884329806373e-02 4.071903087143397548e-01 2.987495115279407698e-01 -3.591246580695588442e-01 2.553731926533811536e-01 -1.277842907385708104e-01 -8.21805392731537…
-1.371524148024243495e-01 4.198201965293759108e-01 -3.692243361906757393e-01 4.662345808070257336e-01 -3.272005017771167923e-02 -1.487560108718373464e-01 -4.678549027806808147e-01 -1.951703951494871969e-01 -5.592724231653767308e-02 -3.576207401212627146e-01 -4.446477106418569858e-01 1.369433409993816263e-02 -4.040351243989125929e-01 -1.429542128371319443e-01 -2.879991637047868980e-01 -2.879991637…
-4.168102623013595354e-01 5.253685621290440366e-01 1.074095347501448222e-01 1.499138426191848061e-01 5.782117556959644189e-02 -2.010338885697772124e-02 -2.538770821367027919e-01 3.411832280298672804e-01 7.803944093432890750e-01 -6.009955964005362361e-01 -7.072563660731387980e-01 -5.301550832854678985e-01 -2.680451847597170034e-01 -9.693662645988896376e-01 -2.751292360712228047e-01 -1.263641585295…
3.277172117608200819e-01 -5.731747604889415870e-02 -3.629005616121575573e-01 5.049554013875128256e-01 -2.039973571192603141e-01 -2.773372976544445367e-01 -1.184340931615472797e-01 1.688140072679228665e-01 -1.184340931615472797e-01 -8.176412289395405819e-02 -2.406673273868512875e-01 -2.651139742319134629e-01 -3.017839444995044085e-01 2.824578790882112736e-02 3.799141063758972731e-03 1.260323752890…
9.061328038826388376e-01 5.551511140525041688e-01 9.530664019413190857e-01 7.449260975071703150e-01 8.898080741230978141e-01 7.449260975071703150e-01 8.285903375248181435e-01 9.428634458416065289e-01 6.837083609088906444e-01 7.918596955658512293e-01 7.347231414074569811e-01 7.306419589675715587e-01 1.000000000000000000e+00 7.836973306860802735e-01 4.694462828149132960e-01 7.755349658063094287e-01…
4.195129923190068499e-01 5.767282235659424439e-01 -6.422618074848779335e-02 5.283543062591932182e-01 8.089557117175993906e-02 3.590455956855697628e-01 3.409053766955390530e-01 7.581304134662515404e-01 2.381108024186955330e-01 -4.003922209511204949e-02 2.985781990521326201e-01 2.139238437653220304e-01 3.106716783788205372e-01 1.413629678051970540e-01 -3.758784115050676274e-03 2.502042817453833945e…
5.387571468741212399e-01 -7.507732683475637492e-02 -6.467335270409509118e-02 4.686474833628899786e-03 -5.773736995032345554e-02 -2.305745618146018069e-02 -9.588527509607382149e-02 -3.282406973474554790e-01 -2.137969819102069069e-01 2.543818539694434611e-01 -7.854531821164090211e-02 -3.178367232167967349e-01 7.057831099447091361e-02 2.890617677383067186e-01 -4.426844127847039956e-01 -1.92989033648…
4.811854360711265710e-01 5.037425910245554306e-01 4.435901778154108799e-01 5.488569009314131497e-01 2.104995766299746773e-01 3.984758679085517730e-01 3.458425063505506381e-01 5.864521591871288964e-01 3.909568162574083572e-01 6.090093141405591437e-01 6.917188823031324985e-01 3.984758679085517730e-01 1.954614733276878458e-01 4.811854360711265710e-01 5.262997459779843457e-01 2.781710414902626716e-01…
-6.040462427745668661e-01 -4.313028012449975912e-01 -5.670297910182313661e-01 3.583815028901732314e-01 2.905180080035574819e-01 2.226545131169417324e-01 -1.178301467318815243e-02 -1.475100044464196791e-01 6.606825255669188657e-01 3.522120942641180918e-01 -1.104935526900842208e-01 1.486216096042685397e-01 4.879390840373519223e-01 3.892285460204558678e-01 1.116051578479330814e-01 7.7173188083592525…
-7.992703195730155308e-02 5.125329369637188215e-01 2.567394094994320322e-03 1.750557394770634601e-01 1.750557394770634601e-01 3.256536720491782361e-02 -1.699209512870748229e-01 1.675562461995805108e-01 5.350314167961621736e-01 -5.223971353286933628e-01 1.750557394770634601e-01 -2.824133504492942204e-01 3.850415512465363288e-01 8.506182014728741470e-02 1.006688737247450442e-02 -2.82413350449294220…
-4.634888438133871191e-01 -5.197768762677470455e-01 1.462981744421908425e-01 2.307302231237308154e-01 -1.539046653144003074e-01 1.369168356997986780e-01 -5.948275862068949094e-01 -4.541075050709949545e-01 -5.070993914807252895e-02 -5.573022312373226983e-01 3.433062880324542210e-01 6.622718052738332251e-01 -2.195740365111559234e-01 2.870182555780942391e-01 6.059837728194732431e-01 -8.9503042596348…
-2.458985761799812458e-02 9.985425464329790446e-02 1.164468029448031128e-01 3.362980679397591377e-01 7.054822676482682686e-01 4.731865914271828899e-01 9.985425464329790446e-02 3.487424791658884082e-01 3.902238499196537536e-01 5.063716880301948331e-01 7.884450091557988483e-01 4.814828655779362920e-01 1.869651332262045051e-01 -2.485892596883300387e-01 1.247430770955565010e-01 1.828169961508270547e-…
5.787515272686880596e-01 6.301232922359215616e-01 6.362879040319894264e-01 1.000000000000000000e+00 5.171054093080087455e-01 5.438187270909700111e-01 6.732755748083972813e-01 6.157391980450960256e-01 8.273908697100968990e-01 6.095745862490281608e-01 6.465622570254361268e-01 7.369765633677665129e-01 4.040875263800952077e-01 5.561479506831057407e-01 6.712207042097075860e-01 5.725869154726201948e-01…
1.724531998258598542e-01 1.241292990857642969e-01 1.362102742707887448e-01 2.570200261210287551e-01 -2.262189812799290933e-01 -2.262189812799290933e-01 8.791902481497599897e-01 3.959512407488021135e-01 -1.537331301697868746e-01 2.147366129734443185e-01 1.301697866782754176e-01 4.261536787113621161e-01 7.583804962995199794e-01 5.107205050065309893e-01 5.469634305616021264e-01 -2.624619068350024231…
4.010377032168805922e-01 3.165686613628487800e-01 8.617779315115876582e-01 1.629885852646150157e-01 8.464199239017633491e-01 9.232099619508816746e-01 7.851954341058316189e-02 4.547907298512611773e-01 3.242476651677623223e-01 1.092355586302316273e-01 4.010377032168805922e-01 -5.665167762020060227e-01 -3.207886544448297350e-01 -3.207886544448297350e-01 -3.975786924939452294e-01 -7.50605326876506162…
-8.505641964013440637e-01 -1.121378469045442250e+00 -3.427874351936552322e-01 -4.669106434888705692e-01 3.681000304971041581e-01 -6.023177798109176084e-01 -4.669106434888705692e-01 -4.556267154620305404e-01 -6.068923452272115271e-02 6.163464470875265055e-01 -1.735285147910964609e-01 1.875571820677053303e-01 -3.089356511131434724e-01 -1.735285147910964609e-01 -1.283928026837446723e-01 -1.622445867…
1.898918943575246820e-01 6.455777037814164343e-01 -1.138986452584038189e-01 7.012726360443363172e-01 5.443141905761081922e-01 3.293344888929473219e-02 6.557040551019478469e-01 1.000000000000000000e+00 4.126716234092058233e-01 6.354513524608850217e-01 1.747023673767266472e-01 7.772202709483189143e-01 -7.571956392828938995e-03 1.774392190849859163e-02 4.025452720886744107e-01 1.341969620946029951e-…
-1.358726549175668652e-01 -1.884593519044914511e-01 -8.089823763501975407e-01 -7.353610005685042861e-01 3.426662876634443688e-01 -7.195849914724272711e-01 1.662876634451333768e-02 -6.932916429789649504e-01 -3.725127913587256701e-01 9.053439454235341355e-01 8.499147242751493858e-02 -5.618249005116534578e-01 3.899943149516773011e-01 6.529277998862983434e-01 -1.779420125071061454e-01 3.2404775440590…
-3.713442300333474888e-01 1.000000000000000000e+00 -1.940633029027451564e-02 5.267042037938004517e-01 -1.650358060460276888e-01 5.509757830864271400e-01 5.752473623790514967e-01 -1.202645820805648292e-03 -4.320231782649096575e-01 2.233094626359807822e-01 9.150494724758112541e-01 -1.286284371070899601e-01 -1.043568578144655479e-01 -2.863937025091564670e-01 -5.412452850817250916e-01 -7.354179194227…
8.887961262314263422e-01 3.624311237268323382e-01 2.957087994656881214e-01 3.550175321422616714e-01 1.399231925196170977e-02 -4.753047253297707497e-01 -4.541659709466325939e-03 -3.196193020537648199e-01 8.071464351310865537e-02 -5.753882117214897951e-01 -2.825513441309060458e-01 -3.863416263149117569e-01 -9.942561362497913668e-01 -4.271163800300545321e-01 -8.052095508432133286e-01 9.4810485890799…
-4.441302652106141058e-02 -1.147620904836199884e-01 3.127437597503910371e-01 -3.095748829953209325e-01 -1.796996879875189801e-01 8.268330733229333207e-01 -5.097991419656795475e-01 -4.340386115444613280e-01 2.315717628705152853e-01 -2.608716848673947042e-01 6.753120124805011004e-01 -2.500487519500775302e-01 6.381630265210623543e-02 -6.180284711388471797e-01 6.049629485179425226e-01 -4.982449297971…
6.558655865586564548e-01 3.949894989498947129e-01 7.890789078907892717e-01 5.726072607260727088e-01 8.279327932793277833e-01 7.335733573357334780e-01 3.838883888388841537e-01 4.699219921992202620e-01 5.864836483648366849e-01 5.115511551155121905e-01 7.280228022802286425e-01 1.000000000000000000e+00 7.280228022802286425e-01 2.784278427842782344e-01 4.421692169216923651e-01 4.782478247824784590e-01…
6.850243224461424196e-01 8.907227241139692442e-01 -6.706045865184073751e-02 -1.120569840166782127e-01 2.350590687977772153e-01 2.800555941626123313e-01 -1.699096594857552878e-01 4.864489228631106721e-02 4.864489228631106721e-02 7.043085476025030545e-01 6.150104239054831473e-02 -5.298818624044480119e-01 1.643502432244605127e-01 -5.170257123002083288e-01 -2.599027102154278790e-01 -1.506254343293946…
1.593382352941174196e-01 7.551470588235282833e-01 6.139705882352814587e-02 4.264705882353827734e-03 1.919852941176451722e-01 -2.079411764705871024e-01 -6.102941176470468715e-02 -1.997794117647059275e-01 5.323529411764696406e-02 4.264705882353827734e-03 -6.160294117647066026e-01 3.552205882352930111e-01 3.144117647058810583e-01 1.242647058823501127e-02 -5.833823529411757969e-01 -3.5485294117646953…
2.006777507148157780e-01 -8.143598432701536216e-02 6.943767870380175289e-01 5.533199195171030205e-01 -6.380387588689916123e-02 4.886688552366841853e-01 -1.578417875675109938e-01 4.122630519961885676e-01 -2.224928518479298567e-01 -2.871439161283487196e-01 9.177168272794649084e-01 -3.047760245684627556e-01 -2.988986550884254467e-01 -2.107381128878531018e-01 -4.617176744678511829e-02 -6.103992375304…
-1.388675518490080640e-01 4.992867332382228823e-02 2.752661033688149073e-01 6.345879512783934029e-01 4.884231317897511637e-01 2.752661033688149073e-01 3.178975090530007930e-01 2.326346976846267456e-01 1.900032920004385839e-01 -4.129265883902124568e-01 2.509053001207067202e-01 -2.315373642049768643e-02 -2.180401624053562026e-01 1.207066827608222967e-03 -2.315373642049768643e-02 -2.6067156808954211…
6.325744781463211730e-01 6.268999527122877391e-02 4.226170370870770965e-01 1.301763156117004272e-01 2.276565561034926410e-01 3.026413564817947988e-01 1.939133959332561274e-01 2.314057961224071924e-01 4.563601972573122501e-01 5.275957576166998564e-01 3.176383165574543921e-01 3.101398365196239015e-01 1.039316354792943903e-01 1.076808754982103294e-01 2.351550361413231316e-01 1.376747956495309178e-01…
5.150666517307058712e-01 1.000000000000000000e+00 3.013330346140937963e-02 3.036854486389601315e-01 -3.553265374705940061e-01 -6.312310966730155792e-02 -2.682872185504628915e-01 -1.563795227960102230e-01 1.793435644673455065e-01 4.878458608715111056e-02 -1.138680407751760493e+00 2.725999775960564753e-01 1.047384339643785967e-01 5.026324633135416109e-01 3.013330346140937963e-02 -6.5374705948246625…
5.302842487711045827e-01 7.105791835862360628e-01 7.706774951912794824e-01 1.000000000000000000e+00 7.422098739046802951e-01 8.877110493695236082e-01 7.690959606753581257e-01 6.172686471468258329e-01 7.169053216499251535e-01 6.473178029493475982e-01 5.492626629621718548e-01 6.694592861722586941e-01 6.488993374652700652e-01 3.911092113699510264e-01 4.638597991023720724e-01 4.306475742680063723e-01…
5.562862669245665082e-01 -4.742746615087052309e-01 2.700193423597676556e-01 -6.634429400386893105e-02 -5.673114119922643139e-01 2.843326885880080868e-01 4.632495164410074251e-01 -7.350096711798784210e-02 1.483558994197302361e-01 1.912959381044490037e-01 -1.021276595744687876e-01 3.344294003868484300e-01 4.847195357833667950e-01 -1.450676982591875552e-01 5.849129593810448169e-01 -5.029013539651835…
4.191914929529913514e-01 4.941345261203469730e-01 1.381551185754069100e-01 -1.335133766562576485e-01 -2.363068613384455494e-03 1.943623934509244866e-01 1.662587560131648379e-01 2.318339100346022974e-01 1.943623934509244866e-01 3.629842180774754956e-01 8.688496919571268018e-01 5.409739218499446389e-01 5.690775592877043154e-01 4.472951303907509724e-01 7.002278673305757373e-01 1.568908768672466758e-…
6.288564203427927657e-01 5.664793481314971402e-01 4.354874964877772370e-01 4.604383253722952873e-01 5.290531048047206752e-01 1.000000000000000000e+00 3.637538634447874952e-01 4.386063500983415353e-01 5.259342511941552667e-01 5.009834223096372163e-01 7.005900533857825074e-01 3.637538634447874952e-01 7.161843214386064416e-01 7.816802472604663654e-01 8.378196122506322840e-01 7.536105647653829065e-01…
9.224691142445525793e-01 6.511110141004929908e-01 3.991356353952939529e-01 6.414196533810618828e-01 1.000000000000000000e+00 9.418518356834149063e-01 7.092591784170763081e-01 7.674073427336614017e-01 7.383332605753697431e-01 1.665429781289554101e-01 2.053084210066782045e-01 -5.635831841795022751e-02 3.086392805692651092e-02 -2.889509756842887911e-01 -2.017287292094120665e-01 -1.435805648928269729…
3.012764469312811944e-01 -1.063122923588036006e-01 -6.749431718832121785e-02 -3.489246371743319752e-01 -9.660779856618390005e-02 -6.749431718832121785e-02 3.497989158943868304e-01 6.409337296730173161e-01 -4.750830564784059851e-01 5.050708165763235780e-01 -1.742437489071522738e-01 -2.421752054555009193e-01 1.265955586641014652e-01 8.777758349361908241e-02 -1.645392551145289650e-01 -1.571690855044…
6.240388136213848025e-01 4.817832295862317649e-01 5.088795313072143056e-01 7.256499450750641955e-01 8.204870010984991469e-01 7.425851336506775757e-01 5.021054558769686427e-01 7.730684730867822818e-01 4.004943244232880284e-01 6.782314170633473305e-01 5.258147198828264646e-01 7.459721713657997411e-01 7.866166239472722754e-01 2.988831929696086909e-01 6.545221530574882873e-01 3.469425119004069386e-02…
-8.355428411945278189e-01 -3.940831705274920327e-01 9.070611219645109951e-04 -3.940831705274920327e-01 -1.152665364219936373e-01 -4.482975160480035526e-01 -3.476137315099070424e-01 5.512140664247888733e-02 5.512140664247888733e-02 -5.954507396036849975e-01 3.188668713368782853e-02 1.558051911805753698e-01 -2.546748534747428350e-01 2.719787887245335156e-01 -7.038794306447109239e-01 1.3257047167178…
1.874651422197436967e-01 5.591187953151023626e-02 -1.373396542108193223e-02 2.958031232571102787e-01 -2.458867819297282098e-01 -2.768404907975460238e-01 9.481316229782125668e-03 -3.077941996653666412e-01 -1.065950920245410244e-01 2.338957055214718195e-01 3.267568321249308960e-01 -5.322085889570563610e-01 -2.921081985499225653e-02 -3.542247629670947640e-01 -3.542247629670947640e-01 6.2081706636921…
5.361753227259153515e-02 7.400780546382466074e-01 1.000000000000000000e+00 3.601921344941451664e-01 5.201441008706106928e-01 2.335634944461122131e-01 2.002401681176820825e-01 2.802161513059148734e-01 -3.995797057940551067e-01 -8.727709396577618683e-01 -5.062143500450330125e-01 -4.795556889822878976e-01 -4.662263584509153680e-01 -9.860702491744222087e-01 -4.395676973881727512e-01 -5.12879015310718…
-4.365946331037754424e-01 -3.772856803609601628e-01 -1.202802184754224041e-01 -5.156732367608648504e-01 4.927570648300359617e-03 3.212419852766558170e-01 4.927570648300359617e-03 -1.400498693896941593e-01 -8.122180004749461890e-01 4.446687247684631000e-02 4.728093089527425352e-01 2.421633816195663258e-01 9.718594158157181639e-02 2.092139634291125816e-01 4.398598907622888188e-01 2.0262407979102281…
-3.278733781172358808e-01 2.849912579368726884e-01 -9.294193429649355576e-02 2.237047943314629805e-01 -3.687310205208411129e-01 4.484218275513011664e-01 6.118523971657295890e-01 -5.832336431397826537e-01 1.215606883224442519e-01 -2.053004509064126348e-01 5.607803441612240203e-01 -2.257292721082171383e-01 3.258489003404816953e-01 1.726327413269536093e-01 2.963099291432966936e-02 2.7477684733597235…
2.662791242792185153e-01 -8.236838404200451380e-02 -1.396090197365331687e-01 9.455721719563069116e-02 4.275936430547097600e-01 4.380010313628044383e-01 4.275936430547097600e-01 7.814448455299801699e-01 6.981857390652108641e-01 2.194458768927846082e-01 5.420749144437669864e-01 6.201303267544889808e-01 4.588158079789977362e-01 2.170549903895804822e-02 4.067788664385164621e-01 -7.196099573390787874e…
7.053208314505199361e-01 2.476276547672849326e-01 3.132060551287872696e-02 1.723904202440125211e-01 3.448090826931762831e-01 -8.467013104383129540e-02 3.824276999548113509e-01 4.733393583370999469e-01 4.639347040216888485e-01 6.018696339810212237e-01 5.266323994577488676e-01 5.799254405784000088e-01 7.053208314505199361e-01 3.698881608676011790e-01 1.911997288748300550e-01 5.861952101220051503e-0…
-8.456057007125886704e-01 -6.439693850620367699e-02 2.871470044866714089e-01 -5.806281340722096312e-03 1.797307996832938903e-01 8.207970440749487451e-02 1.699656901557154431e-01 -5.721826339403557338e-01 -4.550013196093962153e-01 -3.671153338611792272e-01 -8.392715756136059913e-02 2.090261282660328956e-01 3.066772235418319115e-01 -2.987595671681191889e-01 -6.439693850620367699e-02 -3.866455529163…
7.418186636046463223e-01 8.055469681579299213e-01 5.865830499492116212e-01 7.597933136068549809e-01 7.646954908801844031e-01 7.516230181513051667e-01 8.039129090668197808e-01 8.218875590690284394e-01 9.738550545422427485e-01 7.941085545201609364e-01 8.856158636223120384e-01 6.993331272357906636e-01 1.000000000000000000e+00 8.267897363423578616e-01 6.829925363246921455e-01 6.470432363202760495e-01…
-3.102022404330506689e-01 -5.814224494398922971e-01 -3.102022404330506689e-01 -5.146605518382084687e-01 6.916773174948425730e-03 -1.725058266295767528e-01 -3.686189008345236440e-01 6.950605217652762458e-02 -2.976843846327351106e-01 -1.599879708292612224e-01 -4.437260356364183811e-01 3.195248477558102623e-02 -1.432974964288394881e-01 -1.975415382302078138e-01 -2.017141568303140176e-01 -3.978272310…
4.096177829946429094e-01 -1.074756070721152035e-01 2.019661066686223583e-01 -1.766928325141215450e-01 1.368204827232040732e-01 3.037561440833378423e-01 -1.522632235345900698e-01 -2.499816594527174973e-01 4.544053994571193300e-01 -5.431369672071012511e-01 2.019661066686223583e-01 -6.286405986354629549e-01 -6.367838016286405667e-01 -3.680581028537898147e-01 -2.866260729220161951e-01 5.5619543687183…
-6.794008623950380521e-01 -5.802254330887238187e-02 -3.283153037294728877e-02 3.434450412285398185e-02 5.717527800892642231e-01 -4.694757545956571021e-01 6.793252137075306285e-02 -7.969589227626895367e-01 -1.124442090929721916e+00 -1.149633103865646877e+00 -8.977229745063929345e-01 -3.603146985399796609e-01 -2.175656252364031318e-01 -1.359558211665027772e+00 2.594749981087688534e-02 -3.8550571147…
4.123097286565183262e-01 1.318211900607663134e-01 5.325191023404124424e-01 -1.486673485349857271e-01 -1.152758558450150267e-01 2.119607725166965106e-01 5.859454906443650746e-01 3.455267432765793956e-01 3.388484447385837761e-01 3.922748330425364083e-01 3.054569520486130618e-01 7.996510438601781567e-01 6.927982672522728924e-01 7.996510438601781567e-01 5.191625052644260885e-01 3.188135491246018027e-…
4.673026886383350176e-01 1.464006938421519299e-01 -1.295750216825670709e-01 9.486556808326107593e-01 1.913269731136159890e-01 -2.450997398091933621e-01 2.619254119687782212e-01 3.196877710320901733e-01 -3.221162185602759465e-01 -1.424111014744149639e-01 -3.606244579358196534e-01 1.078924544666082647e-01 1.528187337380746968e-01 -4.633130962705980238e-01 -5.531656548135285290e-01 -4.76149176062445…
1.780293757649948072e-01 -1.140758873929012263e-01 -2.227662178702570772e-01 -2.227662178702570772e-01 -4.129742962056310862e-01 -3.450428396572830514e-01 -2.159730722154232785e-01 -5.216646266829869649e-01 -1.888004895960830598e-01 7.350673194614442130e-01 1.000000000000000000e+00 -8.205630354957167416e-01 -2.635250917992648656e-01 5.788249694002441936e-01 -5.963892288861687430e-01 -6.7790697674…
8.583705482793562158e-01 1.000000000000000000e+00 4.834690584305923466e-01 -3.246519307989645942e-01 -3.579765076744100827e-01 -6.995534206477269645e-01 -4.996059593950539224e-01 -3.913010845498555712e-01 -5.245993920516376363e-01 -5.079371036139156415e-01 -4.037978008781474837e-01 -2.913273539235190501e-01 -4.162945172064393407e-01 -4.162945172064393407e-01 4.608398694036917875e-02 1.12733140691…
3.722645684779940511e-01 5.839685271698979996e-02 1.266289648389474498e-01 -7.806737152692300175e-02 -3.919350872879272529e-01 3.313253012048204549e-01 -2.213548069830330867e-01 9.251290877796862488e-02 -2.145315957708383292e-01 -2.895869191049907365e-01 9.251290877796862488e-02 4.200270469633649029e-01 3.110400786820824437e-02 4.132038357511676474e-01 2.630931890828627773e-01 -4.0558150971231926…
2.171860245514714224e-02 -2.694365753855827994e-01 1.007239534151743027e-02 9.159584513692327346e-02 -5.955303745672018145e-01 -1.063896757947732502e-01 -6.887000314762352637e-01 -9.390934844192622144e-01 -5.256531318854257284e-01 -6.188227887944590666e-01 -8.309726156751597037e-02 1.847655020459566810e-01 5.225055083412032397e-01 6.971986150456425113e-01 2.022348127164001752e-01 -6.5376141013534…
7.960312476915120117e-01 6.904594814212899889e-01 7.878314988549895981e-01 5.889875895693283958e-01 6.361361453793306087e-01 8.790537046612985073e-01 6.904594814212899889e-01 6.002622442195465480e-01 9.487515697717364693e-01 7.314582256039000585e-01 7.201835709536825725e-01 4.834158232991062620e-01 7.048090418852031025e-01 6.535606116569403490e-01 5.961623698012853412e-01 6.976342616532461571e-01…
5.392949547218647277e-01 -2.983505821474772834e-01 -5.902328589909321827e-02 5.632276843466995642e-01 6.589586028460523437e-01 1.277490297542022493e-02 8.982858990944363464e-01 -2.265523932729616163e-01 1.204721862871925980e-01 6.649417852522632177e-01 4.867399741267915830e-02 -2.385187580853812550e-01 -5.902328589909321827e-02 3.597994825355766424e-01 6.791720569211508012e-03 -2.2056921086675290…
-1.609287890109073514e-03 2.152997298695318862e-01 1.387436059543658839e-01 -4.864647393528357955e-01 5.151445485372733168e-01 3.666877406747628965e-02 7.384332432898439436e-01 7.001551813322609563e-01 -3.588711994942226369e-01 6.108397034312308405e-01 1.834013449048809419e-01 8.787861371343165251e-01 5.725616414736477422e-01 2.663371458129790148e-01 -1.802402436921646811e-01 1.000000000000000000…
1.000000000000000000e+00 4.585093542546773149e-01 8.449004224502049132e-02 -3.621001810500899531e-01 1.626433313216663623e-01 -9.414604707302368092e-02 1.124019312009651578e-01 -3.273989136994626126e-02 3.524441762220888452e-01 3.301146650573322794e-01 -1.555522027761011283e-01 1.124019312009651578e-01 -9.972842486421179542e-02 -2.392878696439350861e-01 -4.948702474351264480e-02 -4.73747736873868…
3.865409622886862850e-01 -2.449609882964904062e-01 -1.006176853055934378e-01 -6.779908972691812696e-01 7.383777633289988485e-01 1.700260078023408394e-01 7.564206762028617970e-01 -3.171326397919388973e-01 -6.058192457737328063e-01 -1.908322496749015329e-01 -1.727893368010419151e-01 3.865409622886862850e-01 2.963263979193748732e-01 -4.648894668400458535e-02 8.556566970091030733e-01 -6.7799089726918…
3.994976492561345127e-01 3.851999742384227821e-01 3.994976492561345127e-01 2.994139241321578382e-01 6.139627745218022570e-01 3.566046242030020408e-01 5.710697494686671760e-01 -6.517678881947630565e-02 5.424743994332463792e-01 7.569395246989114590e-01 8.570232498228907980e-01 4.709860243446904460e-01 1.278418239196252026e-01 -9.377213885489708856e-02 5.138790493978229179e-01 -1.724093514523101778e…
-1.661950090043764691e-02 -3.307435039876508442e-01 1.204527913558005037e-01 -2.804219192179135262e-02 4.288654489323379115e-01 -7.373295600720407295e-02 -3.992796501157709899e-01 -2.279392847954717083e-01 -1.080010290712630772e-01 -1.651144841780294859e-01 6.905068175971199040e-02 -5.649086699253923483e-01 -6.734242346282472980e-01 -1.194237200926167863e-01 -5.196809879083939473e-03 6.3339336249…
4.753378190513267154e-01 5.926152477339707847e-01 7.222376689095252322e-01 5.062003002836006349e-01 2.901629316576772588e-01 6.759439470611137146e-01 6.790301951843407124e-01 6.358227214591563037e-01 7.531001501418003174e-01 5.216315408997382885e-01 5.370627815158758311e-01 7.345826614024356660e-01 3.981816159706389469e-01 5.247177890229663966e-01 4.259578490796858685e-01 6.111327364733365464e-01…
7.125986738238075935e-01 1.518155983580668777e-01 -1.215661509314814176e-01 5.513735396274068723e-01 5.303441742974420725e-01 -1.425955162614462590e-01 2.709820018945378606e-01 -1.776444584780552394e-01 1.167666561414579390e-01 -2.399747395010446479e-03 2.149036943479640527e-01 -5.847805494158425654e-02 -2.687717082412379721e-01 2.429428481212496660e-01 2.359330596779289080e-01 -2.267129775813082…
9.946084724005287148e-02 3.673427471116809118e-01 -1.114249037227215550e-01 -1.342233632862655235e-01 -8.862644415917757257e-02 -8.010783055198963387e-01 -1.798202824133492694e-01 5.956354300385196393e-02 -3.622079589216947726e-01 3.217458279845971658e-01 3.388446726572540979e-01 1.279589216944796992e-01 2.533504492939652741e-01 8.803080872914015309e-01 1.165596919127098036e-01 -1.228241335044914…
4.588032178672529771e-02 2.171325717224410479e-01 -6.828784483708720543e-02 -1.906108805054564370e-01 4.006171252249934311e-01 5.310950299379193495e-01 3.772545274216554390e-02 -5.197810674797070235e-02 5.759468096829890582e-01 4.373140359255032750e-01 8.665466700951504619e-02 2.252874407669977763e-01 3.394556073908072680e-01 -1.528119604746082903e-02 2.456746133783941632e-01 2.415971788561142863…
-4.338394793926126508e-02 2.018558688840691173e-01 5.273559893950334754e-01 5.362738009158838359e-01 -1.414798746685960451e-01 3.267052301759452715e-01 5.808628585201260908e-01 2.687394552904307510e-01 2.999517956134006291e-01 8.146541335261488215e-02 4.426367799469743125e-01 2.910339840925534882e-01 -2.618703302000486288e-01 2.954928898529753933e-01 -2.663292359604721993e-01 -2.84164859002169756…
3.937007874015803488e-02 2.362204724409438378e-02 -4.173228346456703819e-01 -2.992125984251973736e-01 3.228346456692920974e-01 3.070866141732284671e-01 3.622047244094468987e-01 -2.992125984251973736e-01 -1.653543307086607073e-01 -1.338582677165363055e-01 2.362204724409438378e-02 -6.220472440944890824e-01 -3.858267716535430658e-01 1.653543307086614289e-01 -1.653543307086607073e-01 -3.2283464566929…
6.242860165009505025e-01 5.460122699386513734e-01 -1.584514491220646304e-01 1.233340385022217572e-01 -2.538607996615337842e-02 -8.159509202453976151e-01 -2.758620689655177927e-01 -2.523799449968276987e-01 -4.886820393484343078e-02 -5.263380579648822000e-01 -7.376771736830983750e-01 -1.301248148931668291e+00 -1.897609477469866246e-01 -8.472604188703195538e-01 -5.341654326211140447e-01 -8.472604188…
4.012833627824800020e-01 -2.593694782851310721e-01 -4.245326885520328553e-01 1.328931460987635982e-01 1.328931460987635982e-01 3.496698595740727056e-01 -6.103413001022983675e-01 -6.722775039523856133e-01 -5.277596949688474481e-01 -2.490467776434473202e-01 2.966613968194901224e-02 -2.387240770017673708e-01 -3.832418859853055082e-01 -3.935645866269892323e-01 -8.374407142192873410e-01 -6.41309402027…
8.807135692792656956e-01 8.807135692792656956e-01 6.580455652672305700e-01 4.989969909729182196e-01 6.381644934804414637e-01 1.000000000000000000e+00 5.864737068347902760e-01 7.534747098438170365e-01 6.898552801260927625e-01 2.445192721020208182e-01 5.506877776185694628e-01 5.347829201891390882e-01 5.228542771170658909e-01 7.852844247026777857e-01 2.524717008167352561e-01 4.194727038257635154e-01…
4.323427781617126819e-01 1.810642709053046293e-02 -4.651693158258473626e-01 -7.394609536973036079e-02 6.413268832066371106e-02 1.101589495507941108e-01 -3.501036627505184629e-01 -7.643400138217006923e-01 -5.342087076710430038e-01 2.789219073946075378e-01 3.786454733932252958e-01 -3.731167933655836766e-01 -6.646164478230829342e-01 2.482377332411881965e-01 -1.199723565998636055e-01 -3.4243261921216…
2.239772138788197475e-01 4.539098912480576953e-01 4.347488348006220416e-01 -9.697048161574310654e-02 4.673744174003015978e-02 9.943034697048207249e-02 2.000258933195238897e-01 -3.316934230968413000e-01 8.984981874676338520e-02 7.068876229932599675e-02 -1.305023303987576377e-01 2.718798549974096312e-01 -1.688244432936306383e-01 -1.831952356292077810e-01 2.278612118073432280e-02 -1.9756602796478492…
4.944149224596031678e-01 5.425658822253573987e-01 -3.000759136753055056e-01 -6.130571521526944068e-01 -2.037739941438015401e-01 -2.519249539095557155e-01 1.693959440407779293e-01 2.494306474351977443e-02 1.814336839822142389e-01 1.573582040993371511e-01 2.055091638650913266e-01 5.666413621082300178e-01 -3.000759136753055056e-01 -4.806420127968770717e-01 -1.117015508079364887e-02 -3.48226873441059…
8.480492813141694564e-01 -1.327235392943817149e-01 2.264327048721296309e-01 -1.741646443905168484e-01 9.520253873436664016e-02 -2.156057494866520097e-01 6.822848609296263689e-01 -1.530707485532875785e-02 5.413477692738810632e-03 6.066828448758651571e-02 -2.432331528840771251e-01 3.304088109016393993e-02 4.474519320515230048e-01 -1.327235392943817149e-01 9.520253873436664016e-02 2.4024640657084217…
-7.140023800079350891e-02 -6.878222927409755050e-01 -1.080920269734236411e-01 -1.667988893296313280e-01 -8.607695358984610023e-02 -1.301071003570011819e-01 2.001190003966673292e-01 -2.915509718365716374e-01 2.808409361364552770e-01 -4.938516461721596806e-02 2.074573581911949849e-01 5.743752479174936143e-01 2.368107893692974752e-01 2.735025783419275935e-01 5.335184450614950669e-02 -1.7413724712415…
-9.289383561643740905e-02 4.965753424657595033e-02 4.965753424657595033e-02 -4.730308219178080420e-01 1.446917808219173596e-01 -8.610567514677106016e-02 2.250489236790554834e-02 -3.372676125244610246e-01 -4.526663405088064973e-01 -1.143590998043120428e-02 -3.180039138943275417e-02 -1.675636007827797647e-01 -2.354452054794507476e-01 -4.323018590998049526e-01 -3.712084148727977650e-01 3.89065557729…
2.934248141795321452e-01 2.299599771297874129e-01 -2.227558604917109497e-01 1.453401943967996823e-01 5.261292166952554750e-01 -9.582618639222463541e-02 2.045740423098907912e-01 -3.750714694110923175e-01 -4.723842195540315370e-01 3.484276729559758756e-01 -2.389937106918207932e-02 3.061177815894804422e-01 3.738136077758725251e-01 3.956546598055951658e-02 3.907375643224713091e-01 3.95654659805595165…
5.374019919474459783e-01 5.609239245602871682e-01 -2.701843610934502316e-01 -4.191566009747829114e-01 5.922865013774107901e-01 -1.996185632549264954e-01 -2.545030726848913072e-01 -6.151727060817951953e-01 2.316168679805039876e-01 -5.064632337359670916e-02 -6.073320618775157609e-01 4.668361941089221867e-01 3.884297520661161296e-01 4.981987709260428665e-01 4.238186056368120798e-03 3.649078194532748…
9.136746597537264147e-01 5.395981853532078043e-01 6.211276733635781033e-01 8.848995463383024784e-01 3.381723914452365309e-01 1.000000000000000000e+00 6.690861957226191814e-01 7.889825016202202113e-01 3.861309138042776645e-01 7.937783538561253849e-01 8.561244329228785421e-01 4.916396629941685026e-01 7.026571613739466260e-01 7.602073882047962750e-01 2.902138690861953974e-01 6.115359688917695324e-01…
1.514330094721775266e-01 2.900435537416626852e-01 3.508969634209487820e-01 1.345292845612646448e-01 4.151311180824169833e-01 6.754484817104731142e-01 5.233149575122584274e-01 5.875491121737266287e-01 4.455578229220594211e-01 5.199342125300764339e-01 5.064112326013455734e-01 3.880851582249566500e-01 5.875491121737266287e-01 6.484025218530128365e-01 1.412907745256300474e-01 5.943106021380920589e-01…
1.971830985915496992e-01 6.901408450704226150e-01 -1.267605633802817711e-01 -1.197183098591534101e-01 -1.267605633802817711e-01 -6.126760563380263536e-01 7.042253521126794202e-02 -8.661971830985898402e-01 -6.619718309859143890e-01 -8.450704225352204113e-02 8.028169014084503008e-01 -1.267605633802817711e-01 -7.746478873239369400e-02 1.056338028169019061e-01 -1.056338028169019061e-01 7.042253521126…
7.984709631203219526e-01 7.436331299557834562e-01 6.915371884494725396e-01 6.997628634241530587e-01 7.916162339747541132e-01 5.859743596077362504e-01 7.779067756836195446e-01 6.312155719684799937e-01 6.572635427216364512e-01 8.121804214114565212e-01 5.846034137786230156e-01 9.191141960823060453e-01 7.450040757848972461e-01 7.820196131709608034e-01 8.080675839241162617e-01 7.340365091519891472e-01…
3.140857750859399888e-01 6.424946799803689379e-02 -5.716974954984445079e-01 -5.385496807988103540e-02 -5.262727123915528216e-01 -9.927975118677280497e-02 -1.492470126043547729e-01 -1.719594041577989785e-01 3.050008184645629505e-01 -7.079718448191198998e-01 4.912424292028168549e-01 -1.089540022917008022e+00 -8.169913242756574601e-01 -3.127762317891644717e-01 -5.762399738091347201e-01 4.09477819610…
-3.378408172264280585e-01 -2.725802895568464335e-01 4.044976850150657222e-01 3.310795913867874973e-01 -4.194164768134058252e-01 -3.867862129786135417e-01 2.924965091496903313e-02 -2.807378555155429778e-01 -8.680826045417807668e-01 3.740721687366862364e-02 -4.357316087308020225e-01 4.776953038876295861e-03 1.434555743367391667e-01 -3.867862129786135417e-01 2.902917615932986140e-01 5.37223487910647…
-2.565272959649424478e-01 -3.578601424137289322e-01 -1.045280262917665098e-01 -1.450611648712788471e-01 -3.477268577688517603e-01 -6.213255431805722040e-01 7.669344531677918519e-01 3.008033595033793861e-01 -1.653277341610368822e-01 3.312032134380145654e-01 -6.922585356947235091e-01 -1.332846448785718861e-02 -5.909256892459370247e-01 2.720467409165515035e-02 7.264013145882795008e-01 -7.22658389629…
7.188592269895160980e-01 2.859024365533662793e-01 2.163010992350922201e-02 2.240514664910597531e-01 3.421305911554639034e-01 2.634111747125285063e-01 -4.900460969555760493e-01 2.634111747125285063e-01 2.163010992350922201e-02 1.000000000000000000e+00 -2.313965857859278941e-01 -1.210678283774850768e-02 8.931665062560179003e-01 -2.482650321665567650e-01 6.963679651486762712e-01 3.308849602350439345…
2.924200278164085787e-01 6.084840055632980554e-02 2.280945757997231982e-01 4.275034770514592464e-01 4.982614742698198151e-01 4.082058414464527218e-01 3.567454798330986776e-01 4.339360222531297162e-01 -1.771557719054241420e-01 -1.634214186370120531e-02 -8.525730180806680991e-01 1.000000000000000000e+00 6.269123783031953501e-01 2.473922114047297505e-01 -4.730528511821978088e-01 2.280945757997231982…
4.156613292388671166e-01 9.102873437157274483e-02 1.000000000000000000e+00 4.318929589822325665e-01 3.426189953937270327e-01 3.994296994955016666e-01 -4.446150471594667031e-01 7.078306646194335583e-01 6.510199605176558713e-01 2.533450318052214434e-01 -2.660671199824525823e-01 2.208817723184904880e-01 5.130511076990569297e-01 1.559552533450316303e-01 4.724720333406447481e-01 1.153761789866194487e-…
-2.533898305084779715e-02 -2.605084745762694109e-01 1.816101694915269738e-01 -2.511016949152538036e-01 -5.333050847457638799e-01 5.766949152542383272e-01 -2.887288135593231719e-01 5.296610169491533515e-01 -5.355932203389811297e-02 3.133050847457629073e-01 6.895762711864396044e-01 4.261864406779676817e-01 -2.228813559322034843e-01 4.638135593220336084e-01 -2.228813559322034843e-01 1.62796610169492…
5.968084238021384991e-01 6.421108480940334040e-01 3.958860501183552455e-02 3.204636356215822546e-01 2.887519386172555103e-01 -1.477430413843862714e-02 4.563709084972651375e-01 9.848175659129849990e-02 2.026773324626563177e-01 1.120724838788666189e-01 6.013386662313273678e-01 4.337196963513194059e-01 1.347236960248140436e-01 6.828830299567394402e-01 -3.228307893233215986e-01 -1.370908497265533876e…
2.268041237113414543e-01 4.556701030927846063e-01 -2.309278350515470701e-01 8.453608247422692568e-01 1.835051546391757438e-01 7.525773195876316324e-01 3.505154639175336179e-02 -3.608247422680419536e-01 7.896907216494866155e-01 -4.659793814432985903e-01 1.092783505154634183e-01 -5.958762886597934738e-01 -6.206185567010317206e-01 -2.371134020618554938e-01 -5.340206185567025754e-01 8.453608247422748…
7.861654135338405625e-02 -6.424661654135340738e-01 -5.156090225563895180e-01 -1.483909774436081297e-01 -5.089323308270672364e-01 -2.952781954887221949e-01 1.053233082706759444e-01 -5.089323308270672364e-01 -1.069774436090224157e+00 -8.828270676691734042e-01 -5.890526315789478273e-01 -4.822255639097728364e-01 -4.621954887218033270e-01 -1.617443609022553297e-01 -5.022556390977448437e-01 -7.29263157…
-4.255012449220297865e-01 -3.527715895688645076e-01 5.999868955575937690e-01 -4.255012449220297865e-01 -1.345826235093714462e-01 5.636220678810112128e-01 -2.218582099331675994e-01 5.927139300222783458e-01 -7.382387629406370610e-01 -1.200366924387378659e-01 -5.458000262088806565e-02 6.945354475167081487e-01 7.633337701480884252e-02 6.906041147949071313e-02 -2.654960031450656621e-01 -1.298257109160…
1.760688836104510879e-01 -1.864608076009493798e-01 -3.073040380047508680e-01 3.325415676959606048e-02 4.726840855106889672e-01 3.408551068883616808e-01 -2.167458432304080612e-02 7.170427553444226609e-02 -2.716745843230368093e-02 -1.315320665083125062e-01 -8.209619952494054407e-02 6.045130641330161980e-01 4.507125890736333740e-01 -2.167458432304080612e-02 7.363420427553434289e-01 5.825415676959626…
-6.268320180383301077e-01 -8.776342034515753621e-02 4.946231896626478441e-01 -5.065042060532476409e-01 -2.658485820830790436e-01 2.106495533778500462e-01 5.662995403694359026e-02 8.069551643396222218e-02 -3.139797068771127408e-01 1.384528661868012489e-01 9.513485387217197886e-02 1.000000000000000000e+00 -5.940508195299871487e-03 1.769577660220260917e-01 -2.851010320006932552e-01 -8.29503078657530…
2.145427926554012155e-01 3.228817178063798643e-01 -3.813212956749837401e-01 -2.594400048801321357e-01 2.010004270115282599e-01 -1.781858110168969278e-01 -4.953333740011012232e-02 -4.354907582504730090e-01 4.041359116696150444e-01 8.307204294515942999e-01 -3.136094674556214601e-01 -5.302873177575787578e-01 1.265174159702307788e-01 5.531019337522100621e-01 -2.458976392362591801e-01 -1.4432989690721…
7.548284364084644205e-01 1.618553523731249277e-01 8.175467433737423351e-01 4.868502157386497831e-01 -2.144544894185341222e-01 -9.841791658105594198e-01 -2.942777891925192346e-01 2.530819806862537602e-01 1.561536881035530677e-01 2.872919663036765381e-01 4.868502157386497831e-01 -1.745428395315394843e-01 -3.227861105403743713e-01 4.782206698171283243e-02 -2.543661393055245967e-01 -3.683994246969366…
1.950263002272084323e-01 1.052009088362533401e-01 -1.917271001276158252e-02 4.301409941174715729e-02 1.259298453110900273e-01 5.163248155871646983e-01 7.065268137819349925e-02 1.259298453110887506e-01 1.708425410065662897e-01 -1.504559743533874505e-01 3.712222602633143964e-01 1.556226462075089743e-03 -1.089981014037153945e-01 1.604780727691485775e-01 -1.677300880824173779e-01 3.124902735846123991…
3.527172592532607509e-01 9.640398477362939200e-01 1.009961934073049517e-01 -4.384060905483127546e-01 3.976674495828958489e-01 -1.237547582408704688e-01 -7.800275370535386665e-01 1.908965740665751198e-01 -6.002267757349983857e-01 -7.260873086579746616e-01 -9.598282983720757278e-01 -9.418482222402243531e-01 -9.418482222402243531e-01 1.009961934073049517e-01 -4.384060905483127546e-01 -7.880456791123…
7.914840325610529304e-01 3.757044458360752313e-03 1.350448758088080292e-01 2.663327071592581641e-01 4.362346065539552953e-01 4.053433521185570987e-01 7.297015236902537616e-01 3.898977249008566126e-01 -3.669380087664374512e-01 1.736589438530579121e-01 1.582133166353573706e-01 -3.669380087664374512e-01 5.366311834690044025e-01 3.590064704654555849e-01 -4.132748904195361339e-01 -1.120851596743888540…
6.648482782134329527e-02 5.269348789635183161e-01 4.197067848619170927e-01 7.603136720081818956e-01 4.260143198090692862e-01 4.449369246505281983e-01 7.035458574838051593e-01 6.846232526423463582e-01 7.666212069553364206e-01 1.232526423457211556e-01 3.534776679168086244e-01 2.399420388680529592e-01 3.692465052846926055e-01 -2.898056597340092303e-03 4.670132969655643729e-01 2.084043641322873563e-0…
6.572403705509508587e-01 1.000000000000000000e+00 7.989830744584522915e-01 5.747718882774957017e-01 4.691091453646297205e-01 4.794177056488120869e-01 2.500522393257652576e-01 1.108866754893080148e-01 4.175663439437216629e-01 3.866406630911745634e-01 6.707529428153437279e-02 2.835550602493565608e-01 9.026955492094518307e-02 8.769241484989910573e-02 -4.116458870237577755e-02 3.763321028069921970e-0…
1.504111266620008769e-01 1.000000000000000000e+00 7.038575927221826234e-01 -5.834499650104905261e-02 5.485041987403778130e-01 2.814905528341502539e-01 6.844384184744579658e-01 3.251836948915321490e-01 -7.290937718684302460e-02 5.193754373687881065e-01 3.009097270818749115e-01 8.106630510846747351e-01 2.669261721483544569e-01 6.358904828551434907e-01 5.290850244926513790e-01 6.164713086074169457e-…
4.172109104878981012e-01 1.471379177871701138e-01 5.664617748751431536e-01 -6.607760276603864835e-02 3.106031502112936993e-01 7.157126392623882616e-01 5.593545908567039149e-01 5.238186707645025031e-01 4.763734152900497842e-02 3.887821744141384817e-01 1.755666538609297334e-01 -2.650787552823663518e-01 -2.508643872454852097e-01 5.096043027276213611e-01 2.892815981559733740e-01 4.669611986169806550e…
4.187863073944009945e-02 2.713905937182051198e-01 1.620991827759366566e-01 3.114641110637035304e-01 8.195214808493850311e-02 -3.462535692014824529e-02 7.466605402212024567e-02 2.730644261380358456e-02 1.000000000000000000e+00 -9.124027700285013837e-03 1.805113393941699907e-03 3.078210640322950886e-01 -3.916439659982280941e-01 -5.648363910860167147e-02 -9.291410942269161255e-02 -3.2606911943286648…
-3.830693131300477172e-01 -3.274685367228098443e-01 2.841400037568090897e-01 -7.653246509298089473e-01 1.798885479932371689e-01 -4.039196042827615796e-01 -7.861749420825228096e-01 2.146390332477611518e-01 -6.332728069626193390e-01 2.003631582242737866e-02 -1.328658192974760677e-01 2.563396155531889042e-01 -3.552689249264274762e-01 -1.189656251956659749e-01 -9.116523699204832909e-02 -2.23217080959…
2.881911457343721006e-01 1.774653239597190346e-01 6.203686110583312985e-01 5.254607638229140676e-01 4.200076002280056509e-01 6.572772183165496163e-01 3.989169675090251665e-01 4.727341820254598592e-01 1.985559566786995467e-01 3.620083602508067933e-01 -1.072582177465325054e-01 1.036481094432823713e-01 3.303724111723350676e-01 3.040091202736079912e-01 2.983089492684765087e-02 -1.235037051111532481e-…
2.375530149363825894e-01 1.000000000000000000e+00 2.068504517794570730e-01 4.831735201917754519e-01 2.068504517794570730e-01 5.701641158030615886e-01 4.217683938779281383e-01 -6.947261663285941857e-02 8.209017149179429484e-01 4.115342061589529754e-01 3.194265166881801732e-01 3.603632675640789929e-01 2.682555780933061906e-01 5.343444587866493789e-01 -1.411119306656837546e-01 4.678222386133136235e-…
1.000000000000000000e+00 -5.358781810596584538e-01 6.295369211514401098e-01 -5.821860659157277462e-01 3.285356695869841581e-01 -2.425949103045492439e-01 -8.823529411764785557e-02 -3.043387567793092163e-01 5.755110554860241034e-01 5.909470171047147558e-01 4.297037964121888654e-02 1.741760534000827698e-01 5.137672090112640477e-01 -3.197747183979970931e-01 -1.499791405924078280e-01 1.981643721318424…
-6.098352147398497514e-02 -2.242117555469053392e-01 -2.737770857661844456e-02 -1.762034514078107961e-01 -2.626183988581806128e-01 3.422862332944080488e-01 -3.010250421694558587e-01 2.558712858440382321e-01 2.750746074996749946e-01 9.264305177111789580e-02 2.270663033605804515e-01 -1.377968080965355224e-01 -3.298300246529118906e-01 -7.538601271571297724e-02 -5.986765278318405548e-01 8.304139094329…
2.174861005123730484e-01 3.949634797776080397e-01 4.595007086013295772e-01 -6.083069878992772989e-02 5.966423198517382120e-01 7.015153166902859949e-01 7.660525455140075879e-01 3.223590973509209423e-01 7.740106835277328276e-03 1.045459500708596223e-01 2.820233293360945859e-01 3.989970565790900703e-01 7.176496238962172258e-01 5.321050910280166191e-01 6.611795486754596940e-01 5.724408590428430310e-0…
4.095744680851065578e-01 4.352451433857552066e-01 3.967391304347822056e-01 2.451433857539302499e-02 -7.574005550416632385e-03 -1.156336725255649152e-03 1.785383903792779614e-01 2.298797409805729552e-01 6.149398704902864221e-01 5.660268270120268758e-02 -4.183048103607788226e-01 2.683857539315459562e-01 2.491327474560582622e-01 8.227335800184898407e-02 2.042090656799266379e-01 5.058395004625355629e…
-6.206325904177224517e-01 -1.326571466702216630e-02 -1.554784465501124202e-01 -1.051114373415194675e-01 1.319097824636331628e-01 4.548511944481507530e-01 -2.384358734819167214e-01 1.319097824636331628e-01 5.141064993994388654e-01 5.111437341518738631e-01 -3.154677699185908790e-01 -1.080742025890823327e-01 3.659682370212207214e-01 3.037501668223674955e-01 2.504203923662094433e-01 3.156012278126255…
4.491847650963453065e-01 6.137139911065280229e-01 6.280208803248052973e-01 7.138622156344653913e-01 3.633434297866852680e-01 4.491847650963453065e-01 2.560417606496105392e-01 5.028355996648833370e-01 6.566346587613586250e-01 5.207192111877293472e-01 5.564864342334212566e-01 3.418830959592705776e-01 3.490365405684092703e-01 9.856931107817226145e-01 4.420313204872079460e-01 5.636398788425599493e-01…
3.854101261487541952e-01 -1.087961641646216643e-01 -7.550659284205710753e-01 -3.178834408356626673e-01 -5.142987613448241069e-01 -1.974998572977903766e-01 -3.939151778069517884e-01 -6.283463668017567061e-01 6.641931617101421992e-01 -6.790341914492820097e-01 3.600662138249903776e-01 -5.016268051829422259e-01 1.446429590730048675e-01 -1.848279011359084678e-01 -1.087961641646216643e-01 9.49312175352…
-3.901395053899822662e-01 -7.479391249207363312e-01 -6.166772352568159615e-02 -5.837032339885859233e-01 -1.144578313253023505e-01 1.318960050729242606e-01 1.201648700063416147e-01 3.899809765377291737e-01 -5.250475586556770935e-01 1.142993024730492163e-01 6.150919467343062691e-02 2.022828154724156946e-01 6.150919467343062691e-02 -3.080215599239060076e-01 1.084337349397589828e-01 3.804692454026536…
4.109511940178482425e-01 -1.159845621934548765e+00 7.322505427353849239e-01 -4.101471415936319698e-01 -1.602476481466585945e-01 1.000000000000000000e+00 1.967516282061581578e-01 3.217013749296465108e-01 3.574013025649265263e-01 9.327008120928957299e-03 3.395513387472848810e-01 3.610195384738980329e-02 1.610517005708781424e-01 8.393503256412316871e-01 -1.602476481466585945e-01 -9.45646056122858791…
-3.870838748375472482e-01 6.787963610916930568e-02 1.233629911026715292e-01 -1.984404678596429772e-01 6.005198440467857113e-01 -2.428271518544422858e-01 2.454263720883747557e-01 -4.647605718284511522e-01 -3.426971908427479119e-01 2.349295211436589967e-02 -3.426971908427479119e-01 -8.642407277816654965e-01 -2.428271518544422858e-01 1.344596621013703364e-01 -5.646306108167526983e-01 -4.536639008297…
-5.027085590465815018e-02 -2.507042253521133413e-01 -5.713976164680386605e-01 -1.144095341278432154e-01 -3.469122426868894715e-01 -2.827735644637043855e-01 -5.553629469122417506e-01 -7.432286023835217581e-02 -5.553629469122417506e-01 -4.751895991332625857e-01 -1.705308775731312620e-01 -1.384615384615372480e-01 -7.157096424702058535e-01 8.602383531960901275e-02 1.020585048754060198e-01 2.864572047…
3.988119503814577804e-01 3.406324617086965434e-01 6.638518432240422262e-01 7.931395958301791227e-01 -1.029817715916372611e+00 -1.829829363461639991e-01 3.018461359268533872e-01 -5.062023178615121521e-01 5.604216411391318431e-01 -3.316638518432236671e-01 -1.765185487158580091e-01 -6.031681323161141028e-01 -3.769145652553728687e-01 -5.191310931221241320e-01 -5.062023178615121521e-01 -3.445926271038…
-5.588011176022423566e-03 6.898653797307598978e-01 4.972059944119887609e-01 2.387604775209551111e-01 1.000000000000000000e+00 3.844297688595380014e-01 -8.890017780042924408e-04 -1.559563119126234632e-01 -1.183642367284731961e-01 -4.472948945897892714e-01 -1.277622555245112035e-01 -8.514097028194058669e-01 -4.097028194056390182e-01 -3.298196596393203617e-01 -5.318770637541277990e-01 -1.88849377698…
2.317207863927528699e-01 4.115308151093436395e-01 1.499889551579421665e-01 3.134526176275665987e-01 1.000000000000000000e+00 2.317207863927528699e-01 5.586481113320077574e-01 5.668212944554879007e-01 1.990280538988291881e-01 6.008394079964527595e-02 -5.855975259553782841e-01 3.951844488623802998e-01 5.749944775789710416e-01 -1.524188204108691824e-01 8.460349017009180517e-02 -9.520653854649897829e…
1.753426032829668579e-01 -8.109030671151061798e-01 -3.818583404447571938e-01 -1.410571758445949148e-02 8.619045228653116064e-02 -3.930023593193121556e-01 -6.982581195723025491e-02 2.477787259675710840e-01 2.756387731539575170e-01 -2.982781988855979782e-01 1.530545655338589606e-01 1.864866221575218197e-01 -3.930023593193121556e-01 4.093669996486130613e-01 -2.759901611364901086e-01 8.18232016465045…
6.639508481367701886e-01 6.639508481367701886e-01 2.636570054761581683e-01 5.700547615867506135e-01 -2.058234272739435100e-01 -4.825697876318948421e-01 5.255776679577944810e-01 1.944704153866685103e-01 -5.756644851075291142e-02 1.162014157873675346e-02 -9.273407239214648268e-01 -4.331507947108313439e-01 1.845866168024572762e-01 -5.756644851075291142e-02 -1.803125417390063351e-02 -9.21597435554977…
-1.708258296887068817e-01 2.384872652431182516e-01 5.050167224080274186e-01 9.619243632621543583e-01 7.715461795729330330e-01 1.623359917674304098e-01 1.052225366606654305e-01 -8.515564702855589474e-02 -5.801389246205285177e-01 7.715461795729330330e-01 -8.085927450475919320e-01 -3.707229225623878688e-01 4.098276305634167005e-01 2.907126318497408810e-02 1.003344481605476964e-02 -7.5636737844096232…
-2.997329773030658548e-02 -2.670894526034728877e-01 -2.997329773030658548e-02 -1.781708945260351840e-01 -1.040720961281708795e-01 -4.893858477970630116e-01 -2.997329773030658548e-02 3.923898531375177301e-01 1.034045393858485928e-01 1.448598130841089772e-02 3.627503337783709036e-01 5.035380507343114598e-01 1.849132176234982161e-01 -1.633511348464617707e-01 7.376502002670178026e-02 -1.4853137516688…
-2.979591836734691301e-01 5.285714285714295801e-01 6.510204081632648965e-01 1.244897959183667163e-01 3.020408163265297374e-01 6.081632653061235239e-01 8.285714285714279592e-01 4.244897959183672742e-01 -4.326530612244908203e-01 -3.469387755102036897e-01 -4.081632653061213062e-02 3.999999999999988565e-01 3.877551020408169236e-01 4.489795918367277955e-02 -9.591836734693991173e-02 -1.2653061224489930…
-1.845264562027558175e-01 -1.671854157403032670e-02 1.000000000000000000e+00 -6.484659848821684447e-01 3.263672743441813767e-02 -1.154290795909272554e-01 1.807025344597598948e-01 -2.437527790128925231e-01 -1.450422409959956083e-01 -1.450422409959956083e-01 8.025789239662097785e-01 -1.450422409959956083e-01 -2.733659404179608621e-01 -5.201422854602032464e-01 -1.132147621164961260e+00 2.27656736327…
2.546583850931680160e-01 5.677018633540369397e-01 5.826086956521742133e-01 7.204968944099378048e-01 4.782608695652174613e-01 7.018633540372655188e-01 3.068322981366457536e-01 4.819875776397510858e-01 8.621118012422350763e-01 6.720496894409937472e-01 2.695652173913039018e-01 8.434782608695655659e-01 8.509316770186328149e-01 6.795031055900609962e-01 1.000000000000000000e+00 3.888198757763979829e-01…
6.668258407804077414e-01 6.781840507538027252e-01 8.106965004434139033e-01 9.091343202128389089e-01 4.207312913568455048e-01 3.639402414898692539e-01 3.942288014189229695e-01 6.024626509311677980e-01 8.788457602837838056e-01 3.601541714987380738e-01 5.759601609932466504e-01 5.115969711440065959e-01 7.122586806739890086e-01 5.456716010641929904e-01 3.715123814721330575e-01 5.229551811174015796e-01…
9.829487849089064699e-01 8.942824664352206909e-01 5.191557344311645839e-01 1.000000000000000000e+00 4.680020891578852704e-01 6.419244830870374230e-01 6.282835110141633539e-01 6.078220529048503629e-01 6.555654551599127133e-01 4.782328182125410998e-01 2.974899382469500808e-01 2.190543488279214079e-01 7.442317736335984923e-01 5.600786506497892336e-01 5.600786506497892336e-01 6.964883713785361419e-01…
5.193972982334603694e-01 6.027017665396605661e-01 1.541392448908903978e-01 3.848285417388295770e-01 5.258053342570133681e-01 -2.880152407343267718e-01 7.244544509871830851e-01 1.000000000000000000e+00 -3.969518531347410728e-01 7.693107031520608485e-01 -4.482161413231717795e-01 2.054035330793210767e-01 5.514374783512299150e-01 -3.200554208520962618e-01 5.161066851402905387e-02 3.879459646692079433…
4.138841435005435332e-01 7.988818139462640078e-01 6.897033700885228935e-01 8.161205156080123535e-01 8.505979189315112654e-01 4.943314179220366644e-01 7.385463581301446867e-01 6.494797328777752732e-01 2.845938810374275540e-01 9.540301289020014508e-01 4.541077807112900988e-01 6.207485634415272902e-01 5.575399906817825046e-01 5.058238856965352470e-01 5.862711601180304877e-01 5.230625873582847030e-01…
4.107439980984076144e-01 1.381031613976709260e-01 3.667696695982885502e-01 5.015450439743285305e-02 2.876158782980730022e-01 4.898977893986198873e-01 5.602567149988096906e-01 1.732826241977641901e-01 -1.433325410030882874e-01 2.260518183979089712e-01 1.908723555978124597e-01 1.996672212978382044e-01 2.172569526978832266e-01 9.296410743998069215e-01 8.533396719752937842e-02 -3.016401236035161082e-…
1.000000000000000000e+00 -1.257896772529983886e-01 -4.215479822940387256e-01 -4.072370965662466813e-01 -2.068846963771540926e-01 -6.532296188061491662e-03 -8.285702006962041011e-02 -5.423524861403625219e-02 -1.782629249215699208e-01 2.033606944862264010e-01 4.895784090420732260e-01 -1.973441058919587765e-01 -3.515406764364564091e-02 4.117065623791327234e-02 4.117065623791327234e-02 2.701448278825…
6.796835001163601397e-01 7.184314638119618790e-01 7.132650686525481287e-01 8.501745403770066822e-01 7.003490807540142526e-01 5.246916453339539599e-01 7.494298347684426043e-01 6.357691412613445392e-01 7.158482662322545043e-01 6.383523388410519139e-01 8.191761694205259570e-01 8.450081452175928209e-01 7.649290202466838551e-01 7.158482662322545043e-01 8.217593670002323325e-01 3.981149639283220187e-01…
4.878545257158368176e-01 6.608766454064196605e-02 -2.954267878952369641e-01 5.782331388248079795e-01 3.146288505903104826e-01 1.188085221875420233e-01 1.639978287420261749e-01 7.288641606730894562e-01 2.995657484054815023e-01 2.242502374813421240e-01 -9.207490840005540245e-02 -7.623829556249159811e-01 -1.899850726014396252e-01 -4.460578097435212164e-01 -4.159316053738632557e-01 4.8785452571583681…
5.589544736464152619e-01 1.497917564268278490e-01 5.855234812580790704e-01 5.961510843027421069e-01 6.386614964814024686e-01 1.497917564268278490e-01 7.874479391067059630e-01 5.005026569007622328e-01 -1.052707166451226223e-01 5.589544736464152619e-01 -2.753123653597582265e-01 2.773229929628050483e-01 -1.318397242567843630e-01 -9.995691512279104851e-02 1.694671836852104999e-02 -5.21327014217991130…
-5.375869301247417770e-02 6.201567501931773974e-01 -5.193729992272857476e-01 -1.885417816536036073e-01 -1.272767413621803123e-01 -4.746660779333740539e-03 -2.925267689590396042e-02 3.201236339551932764e-02 -2.375538138867440419e-01 1.913014681532189676e-01 -1.156529418258084307e+00 1.422894359200785330e-01 5.098796776686181920e-01 1.177834198035128260e-01 -5.375869301247417770e-02 5.2213268572690…
1.179018286814191921e-02 2.076515880654487001e-01 1.364292589027925884e-01 7.418190567853711892e-01 1.186236766121277347e-01 6.520692974013647669e-02 -9.504331087584060034e-02 7.952358036573624611e-01 4.569297401347467424e-01 2.343599615014443360e-01 5.637632338787292863e-01 4.391241578440818749e-01 1.179018286814191921e-02 1.720404234841189928e-01 -1.662656400384967259e-01 -4.244465832531255089e…
7.742442451696421868e-01 2.303781085328645839e-01 7.331977442913932830e-01 7.331977442913932830e-01 5.177036146805957806e-01 -8.881390403993716376e-01 6.511047425348991391e-01 -5.392437829342708877e-01 -1.154941296107978355e+00 -4.366275307386522919e-01 -1.103633170010169140e+00 8.152907460478873158e-01 -5.639271517057359989e-03 5.587501155588446844e-01 4.561338633632261441e-01 -8.265692890819982…
7.833307222275594380e-05 3.485821713927738513e-02 7.833307222275594380e-05 6.087263042456531048e-01 1.044179852733834318e-01 3.485821713927738513e-02 1.391978693404348488e-01 2.783174056086469283e-01 -8.687137709541060959e-02 4.355318815603943794e-02 -1.042613191289379210e-01 3.217922606924636386e-01 8.174056086479711825e-01 2.609274635751228644e-01 3.826570578098076325e-01 1.391978693404348488e-…
5.273419991035410703e-01 -3.101748095024652319e-01 1.458987001344681234e-01 4.692962796952030446e-01 -5.755266696548622107e-01 5.273419991035410703e-01 -3.653070372030399471e-02 5.356342447333023449e-01 7.126848946660764572e-02 1.376064545047068766e-01 -2.935903182429396852e-01 -1.321828776333482391e+00 3.697893321380557596e-01 1.376064545047068766e-01 -2.106678619453148660e-01 -4.482294935006831…
3.248237408414367255e-01 2.532141375973453457e-01 -3.401225749965437473e-01 -1.662135385466105286e-01 -3.833924703930777222e-02 -4.628818948435569625e-01 3.401686558223128709e-01 -2.378231417907019085e-01 -6.777107045758272719e-01 -4.833417814847245642e-01 -3.963872632597589263e-01 -7.800101377816710535e-01 -2.224782268098257076e-01 -4.373070365420960171e-01 -6.163310446523206920e-01 -5.038016681…
1.056333219528846901e-01 4.997610105838161121e-01 1.207920792079211630e-01 2.496415158757269714e-01 -4.855582109935124291e-01 7.531580744281456130e-02 -9.143052236258100707e-02 3.936497097985663940e-01 4.542847388187095103e-01 7.531580744281456130e-02 3.178559235233868741e-01 7.650392625469445429e-01 -1.520655513827240957e-01 -3.837487196995476718e-02 -4.249231819733693127e-01 -3.2639125981563649…
1.294363256784976102e-01 1.670146137787108936e-02 -1.022964509394560101e-01 1.000000000000000000e+00 2.421711899791241518e-01 3.736951983298547053e-01 9.185803757828954474e-02 -3.590814196242165801e-01 4.050104384133622060e-01 1.043841336116906882e-01 -3.340292275574044401e-02 2.922755741127356921e-01 2.171189979123172020e-01 -2.087682672232945950e-03 3.674321503131541267e-01 -1.08559498956158892…
-1.671388101983033517e-02 -6.980169971671401630e-01 -7.960339943342696623e-02 2.243626062322952586e-01 -1.005665722379604776e-01 -3.521246458923508738e-01 -3.730878186968843990e-01 1.929178470254969413e-01 -2.053824362606241072e-01 6.713881019829980035e-02 4.968838526912191522e-01 -3.311614730878174040e-01 -2.053824362606241072e-01 8.532577903682732057e-01 4.235127478753538677e-01 6.7138810198299…
-1.419753086419760779e-01 1.257982120051075736e-01 1.494252873563204076e-01 -5.042571306939110931e-01 -2.758620689655164604e-01 6.770966368667511448e-01 7.401021711366529976e-01 3.069391230310765661e-01 1.257982120051075736e-01 3.384418901660289358e-01 -3.309919114516816641e-01 8.976160068114090729e-01 9.429544487015810439e-02 -2.916134525329926452e-01 6.298424861643254768e-01 8.10983397190294441…
1.000000000000000000e+00 -8.101754680547434972e-02 2.615229619679281317e-02 -2.044328771723653501e-02 -5.306019645705742360e-02 -2.441020905045753475e-01 6.342876332801594685e-02 -4.910586852489305376e-01 -2.301234153303668706e-01 -1.578372932583428992e-02 -1.805054151624107530e-03 1.752581647216853444e-01 1.519603727646706703e-01 2.265133070271169446e-01 -8.101754680547434972e-02 2.4049198220132…
4.528291992238713815e-01 1.850647648015097679e-01 2.199905605957322430e-01 -3.271802401803984850e-01 1.967066967329172689e-01 5.750694845036447012e-01 4.536158162462627930e-02 -1.758351250721075232e-01 -3.970318317688391607e-01 1.035712412816616051e-01 5.750694845036447012e-01 -2.340447847291406980e-01 6.864544548744126728e-02 5.925323824007548978e-01 3.480518118412082584e-01 -4.66883423357282001…
3.750688452359105529e-01 -4.876078575362581269e-01 4.226179548375244011e-01 2.256287864879745475e-01 2.256287864879745475e-01 -3.042041490728847331e-01 -2.634477694143553261e-01 9.656691756930446680e-02 -4.608041123554205976e-02 -2.362768496420049325e-01 6.939599779695154735e-02 7.618872774004104009e-02 -4.060950982192018666e-01 3.478979254635576335e-01 -1.955204699834780790e-01 -3.78924178446851…
-2.665748573676960942e-01 1.701750934487514522e-01 -4.194373401534530199e-01 2.684438323824522299e-01 6.178437930356086571e-01 3.230375762345064072e-01 3.230375762345064072e-01 9.920322644107880394e-02 6.644698012984387447e-02 3.121188274640967486e-01 -2.392779854416680063e-01 3.557938225457413228e-01 9.374385205587197623e-02 7.190635451505070219e-02 1.483375959079281659e-01 5.523313004131428228e…
5.829456809561301966e-01 1.000000000000000000e+00 3.287411436341515225e-01 1.500035783296360947e-01 3.486008731124311533e-01 2.373863880340653931e-01 3.247691977384961626e-01 2.929936305732490087e-01 3.565447649037433164e-01 8.248049810348496991e-02 3.878909325127031377e-02 3.878909325127031377e-02 2.850497387819368456e-01 -2.476204107922399048e-02 -1.518643097402125886e-01 -2.074715522793962319e…
-9.791810642709063151e-02 4.111955770559722750e-02 -3.903766413268821012e-01 -8.832930200414620958e-02 4.591395991707031971e-02 1.714754664823706781e-02 -7.394609536973047181e-02 -5.476848652384163491e-02 2.616620594333099459e-01 -3.040774015203858704e-01 6.164478230822374449e-01 -2.896941948859701466e-01 -6.435729094678604989e-02 -5.437975120939874119e-01 -2.896941948859701466e-01 4.150829302004…
6.659922178988332275e-01 -8.264591439688684371e-02 6.199221789883275768e-01 5.335408560311285520e-01 8.157198443579772862e-01 5.968871595330735857e-01 3.089494163424125750e-01 1.000000000000000000e+00 9.654474708171212338e-01 6.132295719844262777e-02 5.392996108949410505e-01 1.419455252918291888e-01 9.587548638132349643e-02 1.707392996108955119e-01 -3.245136186770422593e-01 -8.082490272373551443e…
7.057230130828191506e-01 -3.636678001267959481e-02 2.962941617197825672e-01 4.882139357962054782e-01 -4.916143161777493387e-02 7.121203388853631910e-01 3.218834649299732176e-01 5.777764970318705062e-01 7.185176646879121165e-01 3.410754423376150535e-01 7.441069678981027113e-01 6.673390582675354787e-01 3.474727681401639234e-01 -1.123912166445738103e+00 -2.026972508789118554e-01 2.707048585095966353…
-3.132463511720483540e-01 3.004201680672270447e-01 3.863334807607246013e-01 1.813356921716023987e-02 3.863334807607246013e-01 7.950022114108801219e-02 -8.005307386112328616e-02 1.199690402476837059e-02 -3.807496682883679817e-01 -1.049646174259176945e+00 -7.980429013710741426e-01 -1.291463954002650405e-01 -1.107363998230871671e-01 -1.782397169394067948e-01 2.022335249889435360e-01 3.37240159221582…
5.029494079655540961e-01 6.128740581270183396e-01 -2.426264800861148985e-01 2.926587728740575600e-01 1.492787944025837088e-01 2.161894510226045896e-01 1.492787944025837088e-01 -1.948331539289563652e-01 2.639827771797631506e-01 3.595694294940802171e-01 1.683961248654460563e-01 2.257481162540366515e-01 2.544241119483310887e-01 8.714747039827795694e-02 6.325080731969869030e-02 -1.088051668460713467e…
9.227960354720921021e-01 4.595722483046413287e-01 6.390193009911480926e-02 2.376108502869083983e-01 5.464267083985399065e-01 -3.993218570683360058e-01 1.000000000000000000e+00 7.973395931142414073e-01 -4.282733437663009957e-01 -6.309337506520595884e-01 -9.050599895670094486e-02 3.920187793427241663e-01 2.529994783515908396e-02 -1.354720918101198990e+00 8.841940532081363768e-01 2.27960354720917690…
3.345975042818674638e-01 -7.279177881086357216e-02 2.123807193540496463e-01 -3.579642769757768184e-01 4.296550036701735631e-01 -5.921213604110770606e-02 9.456814289209715119e-01 6.876682162955700672e-01 2.666992904330781067e-01 -3.715439197455376874e-01 1.852214338145329320e-01 -1.814289209689255167e-01 4.703939319794461227e-01 1.309028627355044438e-01 -2.221678492781981040e-01 1.7164179104477705…
-1.137123745819400428e-01 4.813594334054686619e-01 1.592563446783406556e-01 5.195750541019084068e-01 4.213063151682077123e-01 -1.628467440487893492e-01 -4.819988195947227244e-02 6.098760574464000966e-02 2.575250836120412945e-01 -4.303560889238632337e-01 -5.286248278575639281e-01 -1.956029903600222386e-01 -3.182175880385583466e-02 -6.541904387172926549e-01 3.667125713161515921e-01 3.55793822545739…
6.758750528297554627e-01 5.321397010796653088e-02 -1.088485034771572990e-01 -2.228455065891411097e-03 -3.208206862104617113e-02 -1.088485034771572990e-01 1.896876320743856037e-01 -1.259077112229604611e-01 -3.135589964267874730e-01 3.517501056595078723e-01 3.560149075959594400e-01 -6.620048411265093413e-02 -2.623813731893795409e-01 6.844046567026554895e-01 -1.429669189687620690e-01 -3.988550351557…
-1.163793103448278882e-01 1.494252873563228223e-01 1.000000000000000000e+00 9.696223316912959689e-01 -2.463054187191874959e-03 8.633004926108373001e-01 7.949507389162545623e-01 2.025862068965507135e-01 3.316912972085387379e-01 -3.366174055829225242e-01 -2.986453201970438176e-01 1.190476190476187496e-01 3.089080459770121023e-01 1.272577996716015535e-02 -3.284072249589593123e-02 1.27257799671601553…
7.782407130721354926e-01 6.920009903779659188e-01 7.526531030419970625e-01 8.322590009135379940e-01 8.436312720380436669e-01 1.000000000000000000e+00 8.076190801437752587e-01 8.644804357663049554e-01 7.962468090192695858e-01 8.133052157060280951e-01 4.247526189520776652e-01 -6.046428236017313551e-02 1.345547994911505500e-02 2.103699403211894622e-02 4.926276605735809000e-03 2.103699403211894622e-0…
-2.564504130613558600e-02 -1.603696018166873571e-01 1.481931012881256005e-01 -4.302885556556074187e-02 2.264202654555428351e-01 2.351121725852546029e-01 4.784855722172196013e-01 2.133824047609719499e-01 7.865784425042177119e-02 6.653615755060484638e-01 4.871774793469330067e-01 3.089933831878159398e-01 2.046904976312601820e-01 3.394150581418119428e-01 3.220312438823851875e-01 1.612309619826948759e…
-1.654044750430299082e-01 1.402753872633409615e-01 2.262478485370054693e-01 -3.277969018932862522e-01 -3.755593803786565488e-01 -3.373493975903624209e-01 -1.080895008605833874e-01 -7.576592082616192547e-01 -8.898450946643807202e-02 6.370051635111896315e-01 -4.424268502581757412e-01 -6.987951807228923173e-02 4.077452667814106535e-01 3.695352839931164701e-01 -2.991394148020647403e-01 -5.47504302925…
1.000000000000000000e+00 8.501506969735030950e-01 9.059085771694089795e-01 6.968165264347611076e-01 1.029762652266713076e-02 -1.465214115283183516e-01 -6.288459123445951093e-02 1.322679894512124033e-01 1.183285194022352799e-01 1.726736154715569072e-02 -5.591485620997095618e-02 2.716626899409771423e-01 -1.465214115283183516e-01 -7.333919377119170468e-02 -1.186424714303654093e-01 1.3575285696345604…
-6.739469578783154891e-01 6.600797365227972779e-01 4.035361414456591911e-01 1.534061362454510191e-01 -3.276131045241804651e-01 -1.334720055468776798e-02 -4.687120818166045089e-01 5.720228809152662353e-02 4.227769110764441063e-01 -1.206274917663374024e+00 -1.193447737909516748e+00 8.927023747616651128e-02 -2.634772057548959712e-01 -6.803605477552429059e-01 -2.314092563702560834e-01 -8.389668920090…
1.828385228095578130e-01 1.761404779145551436e-01 3.569876900796520314e-01 4.641564083997096191e-01 -2.458363504706750080e-01 1.895365677045604824e-01 -8.508327299058615623e-02 1.560463432295421671e-01 -4.601737871107901556e-01 -3.128167994207091129e-01 -5.941346850108634170e-01 -8.508327299058615623e-02 -1.654598117306305682e-01 -5.137581462708189495e-01 -2.592324402606803191e-01 8.9065894279508…
-1.957299525550291186e-01 4.301936688185436508e-01 6.503461149568331434e-01 6.589795442171569873e-01 7.496305514505721135e-01 -4.417826864742934179e-01 7.453138368204086373e-01 5.337948199424430440e-01 -6.576184179824209330e-01 2.057245080500906820e-01 -5.626506961188454392e-01 4.560939565995185130e-01 -2.000466671851910683e-01 1.021233569261880691e-01 -3.727152523916927307e-01 -6.317181302014460…
5.220667384284181090e-01 5.872394559154506810e-01 4.568940209413814291e-01 5.220667384284181090e-01 3.591349447108325155e-01 -3.686270672277131566e-01 4.134455426166943615e-01 2.240923769449060937e-02 2.179273901555924819e-01 6.089636950777962410e-01 5.003424992660725490e-01 6.741364125648288130e-01 1.000000000000000000e+00 6.306879342401418009e-01 1.093061943438687761e-01 2.613758684802795496e-0…
4.819968317849038231e-01 -1.120434987369952340e-01 2.577385794408510941e-02 8.755405231836262125e-02 8.755405231836262125e-02 8.755405231836262125e-02 3.679410883246995723e-01 -1.405574346020458387e-01 -7.402491758359382168e-02 2.871516033737204765e-01 1.540865693368146383e-01 6.578327696193855267e-01 3.109132165945965864e-01 2.681423127970206655e-01 1.350772787601148273e-01 -1.025388534486444403…
1.472155608846259511e-01 -8.446576072475275865e-02 4.263256061818003831e-03 2.605915267785776090e-01 6.341593391953062597e-02 1.412203570476889408e-02 2.753796962430057338e-01 4.281907807087645956e-01 -6.474820143884915669e-02 2.310151878497194444e-01 3.197442046362902190e-01 1.028510524913396618e-01 -6.661337596592623207e-04 9.192645883293449824e-03 -4.492406075139885324e-01 -1.58406608046895353…
2.699083861874554957e-01 -3.167723749119101817e-01 -1.646699553676293781e-01 -3.429645290110454325e-02 1.091143998120742004e-01 3.177120037585161594e-01 1.743011510453374158e-01 2.394879022786006451e-01 1.000000000000000000e+00 -2.255109231853407448e-01 5.828047921071176640e-01 3.133662203429643522e-01 1.960300681230918163e-01 -1.733615221987314658e-01 -2.298567066008925797e-01 -1.299036880432226…
-3.667272981670620657e-01 -1.803553938715539984e-01 6.272561914089838098e-01 -4.443822582901911789e-01 2.778088708549058539e-01 -1.415279138099894696e-01 3.166363509164675238e-01 2.389813907933413251e-01 -8.093605708688955680e-01 5.340702392612284299e-01 -2.191828739331185549e-01 1.690919266825239853e-01 4.874772631873520723e-01 -1.027004337484249269e-01 -1.648244018469276206e-01 6.01651042395406…
4.100197521996778449e-01 -2.118513198060686109e-01 1.190159813251925602e-01 1.947566888130744245e-01 -1.082061411384441924e-01 -1.600287304722564086e-01 2.067157478901077983e-01 4.498832824564566457e-01 -2.676602621655595482e-01 -8.547315496498557319e-03 -3.314419105764051521e-01 6.173101095349265988e-01 3.103609265577321752e-01 3.023882205063746498e-01 1.150296282995167396e-01 -3.154964984736929…
1.357147735810391442e-01 -6.906632060651600735e-01 5.451130387268631194e-01 -2.888463902738900857e-01 1.812034697083519941e-01 -6.451745099378471959e-01 2.115292671265624203e-01 3.783211529267113682e-01 -7.513148009021997000e-04 -1.372174031828435337e-01 -6.072672631650856134e-01 1.812034697083519941e-01 -1.447988525373947455e-01 4.617170958267886594e-01 2.418550645447700431e-01 -9.17287070555306…
-2.366081736319550211e-01 7.094204571692402927e-02 -1.345070422535211696e+00 -1.479623643500346475e+00 1.093858231355356869e-01 2.695682290464093134e-01 -6.851189101824054495e-01 -5.057146155622247452e-01 -4.672708381436154745e-01 4.531286077118529265e-02 7.734934195335813056e-02 -1.404987300854294296e-01 -1.235280535673100553e-02 6.347841145232070437e-01 -3.455322096513511743e-01 1.9268067420919…
-7.108161756120368047e-01 -4.688825750204347886e-01 -4.127194177402416786e-01 -1.116919005176510105e+00 4.038064842564129675e-01 7.407854279375718498e-01 1.618728836648110070e-01 -3.479157747246354182e-01 1.791538551356404163e-01 -2.355894601642491426e-01 -3.685828824971906087e-02 1.359514264585685028e-01 -5.552874323745785601e-01 4.090608336901162267e-02 3.994862413887048103e-01 7.23504456466742…
3.570209464701313840e-01 4.833204034134995775e-01 4.701318851822985229e-02 4.431342125678821575e-01 6.785104732350667467e-01 5.407292474786667968e-01 3.455391776570975182e-01 1.000000000000000000e+00 5.235065942591149435e-01 7.474010861132657224e-01 6.325833979829333931e-01 8.737005430566339159e-01 5.292474786656329311e-01 2.536850271528308665e-01 1.847944142746319462e-01 2.594259115593488541e-01…
5.701268129698527920e-01 2.161136001214977731e-01 9.810919583871378913e-02 1.571113979801042337e-01 1.382033563672390580e-02 -5.593439137368035885e-01 -2.221884729288471638e-01 -4.834839395550145635e-01 -7.046852456526597752e-02 5.596476573771885094e-02 2.414002581820941240e-01 -2.221884729288471638e-01 -2.811906750702407032e-01 8.819955957172128658e-01 -9.575518262586232843e-02 -1.25894145341331…
-6.555012224938867593e-01 5.476772616136925675e-01 7.466992665036665811e-01 -1.062591687041566590e+00 -7.731051344743269382e-01 -5.378973105134466914e-01 4.889975550122956267e-03 -7.550122249388772078e-01 6.833740831295824769e-01 2.220048899755501237e-01 4.300733496332524441e-01 -3.931540342298285307e-01 -2.303178484107573087e-01 3.305623471882620512e-01 -2.303178484107573087e-01 1.00000000000000…
7.143724520773693243e-01 5.089773614363777288e-01 5.282331511839704064e-01 3.356752537080415211e-01 7.015352589123090565e-01 6.309306965044662041e-01 3.806054297857568991e-01 2.843264810477924565e-01 4.608378870673961458e-01 7.978142076502723334e-01 6.437678896695286923e-01 2.073033220574206081e-01 2.779078844652611568e-01 3.356752537080415211e-01 2.618613930089347397e-01 2.265591118050132857e-01…
-8.536345776031445398e-01 -9.626719056974485378e-01 -1.448919449901769352e-01 -7.900294695481370200e-01 1.095284872298634971e-01 3.821218074656184682e-01 -1.768172888015840521e-02 8.000982318271132598e-01 -3.447937131630670615e-01 2.367387033398820340e-01 -4.083988212180746369e-01 -1.267190569744590656e-01 -3.175343811394918947e-01 4.592337917485254245e-02 2.367387033398820340e-01 -1.267190569744…
6.461895102868735474e-01 -2.544190089829042045e-01 -1.836569110402770100e-01 4.982323964068383071e-01 1.379889886989286440e-01 -6.532599246595178766e-01 2.344827586206910675e-01 -6.786438713416258206e-02 6.268907563025215568e-01 -1.836569110402770100e-01 2.151840046363390491e-01 2.151840046363390491e-01 2.219646479281423695e-02 2.219646479281423695e-02 4.853665604172718862e-01 1.12257316719791056…
7.659121492699185740e-01 8.082709032115520387e-01 7.012593143063725609e-01 6.878828656932253205e-01 9.063648597079669855e-01 1.000000000000000000e+00 9.108236759123495840e-01 6.633593765691210287e-01 8.216473518247000563e-01 7.770591897808749593e-01 7.146357629195198014e-01 8.261061680290827658e-01 7.703709654743012836e-01 8.550884733575689900e-01 8.863001867882460694e-01 5.942477254011930832e-01…
7.276772978832649619e-01 8.803560221372677685e-02 1.000000000000000000e+00 4.363553374793186501e-01 1.513664631711071074e-01 -3.869458549666211500e-01 7.530096422662180267e-01 9.683345695213074755e-01 -3.229303360529447997e-02 -8.295772237119829196e-02 1.576995492668465670e-01 -2.349517886689097279e-01 8.036743310321194933e-01 -5.009414046899053341e-01 3.103782735208586441e-02 -1.0829006675414902…
4.283261802575113464e-01 3.936792820912983215e-01 -3.074522044478994118e-02 2.031213421771365102e-01 -6.976980101443627236e-01 -1.433476394849773350e-01 -6.457276628950464614e-01 -7.063597346859143977e-01 -2.646117830667196191e-01 1.000000000000000000e+00 6.535310183378861826e-01 -7.843152555598920106e-01 -3.252438548575907196e-01 3.243854857588755469e-01 -6.457276628950464614e-01 -2.992586812329…
2.947783418895536522e-01 6.599824148396061796e-01 7.229486343137522253e-01 7.198003233400454004e-01 5.907195734180439306e-01 7.449868111297039963e-01 5.844229514706289486e-01 1.000000000000000000e+00 6.127577502339957016e-01 5.497915307598484347e-01 6.568341038658981335e-01 8.299912074198019241e-01 5.781263295232151878e-01 3.734861162322377637e-01 7.449868111297039963e-01 6.599824148396061796e-01…
2.663673774784883763e-01 -2.803965581743348978e-01 -9.352787130564910179e-02 -6.472128694350919309e-01 -4.949494949494939733e-01 -3.980546202768425745e-01 2.732884399551079868e-01 -3.565282454171326276e-01 2.413019079685856452e-02 4.601571268237937828e-01 8.062102506546946490e-01 -8.660680882902949129e-02 1.720912832023896444e-02 5.639730639730647921e-01 -1.765806210250638608e-01 -2.1118593340815…
1.046898386828532951e-01 -1.629802095459831346e-01 -8.914019624147666299e-02 1.692998503242977570e-01 5.384999168468301844e-01 1.692998503242977570e-01 -2.368202228504896201e-01 5.661899218360231245e-01 9.545983701979127156e-02 -3.845002494595026188e-01 -3.845002494595026188e-01 -5.137202727423880733e-01 -4.029602527856300798e-01 -7.167803093297835382e-01 3.354398802594382167e-01 2.98519873607183…
8.448680679785322001e-01 4.104986583184245807e-01 1.995192307692297273e-01 5.159883720930231732e-01 6.059648926654738199e-01 5.035778175313052607e-01 4.570382379248649207e-01 5.159883720930231732e-01 9.402951699463231450e-02 7.579941860465115866e-01 4.973725402504474702e-01 2.739825581395347598e-01 2.925983899821104073e-01 6.338886404293373467e-01 1.840060375670829473e-01 7.486862701252237073e-01…
7.458239145113468860e-01 2.570237501100905431e-01 4.949064967853671893e-01 4.264744737691926191e-01 1.560050494671630095e-01 4.460264803452425042e-01 2.439890790593898517e-01 1.103837007897141287e-01 1.006076975016892000e-01 4.851304934973422189e-01 6.545812171564443505e-01 1.722983882805395051e-01 4.195167777353718541e-02 3.515251152276664959e-01 9.365000146786602031e-03 2.700584211607912621e-01…
6.233457753647779764e-01 1.638276213098077139e-01 3.069562266711914345e-01 8.719375636240258576e-01 5.706141839158459517e-01 1.788937902952144610e-01 1.638276213098077139e-01 3.596878181201234592e-01 1.336952833389886131e-01 3.973532405836459613e-01 5.083135391924028385e-02 5.706141839158459517e-01 6.760773668137100012e-01 4.651510010179847332e-01 7.363420427553454273e-01 5.254156769596201038e-01…
3.372906944825696529e-01 7.295841339555303451e-01 6.610279989020030333e-01 9.428698874553935738e-01 4.667856162503432604e-01 3.791861103486137696e-01 2.127367554213912409e-03 4.134641778753767594e-01 1.849437276969526367e-01 3.372906944825696529e-01 1.697090310183917705e-01 3.525253911611305191e-01 2.992039527861654058e-01 2.611172110897611587e-01 7.410101564644513417e-01 1.240049409827063964e-01…
6.654145798553142699e-01 5.779076238174735147e-01 6.036449638286033315e-01 6.113661658319420322e-01 6.525459098497493615e-01 7.632164718976074402e-01 6.448247078464106607e-01 4.749582637729551915e-01 7.065943238731225984e-01 8.301335559265445863e-01 7.992487479131885619e-01 6.834307178631053858e-01 7.374791318864776235e-01 7.632164718976074402e-01 6.216611018363943364e-01 5.264329437952147694e-01…
-2.162512839920120548e-03 -3.682218738173781425e-01 1.598637616910845161e-01 -1.521868411093705020e-01 -1.281829485862575613e-01 2.798832243066448067e-01 3.518949018759792158e-01 -1.161810023247032975e-01 4.599124182299830776e-01 4.239065794453158453e-01 2.798832243066448067e-01 -1.461858679785933701e-01 1.584040655241348086e-02 -1.161810023247032975e-01 1.000000000000000000e+00 -1.76190733632481…
-6.693266220612614781e-01 9.379411945245950954e-02 -5.610459763059371524e-02 -4.240378122889943424e-01 -6.011908415689647400e-01 -5.398686391258966655e-01 2.573199926339700405e-01 -8.192253391443121702e-01 -8.335890982751088807e-02 -5.330550610766681130e-01 7.342704560800443758e-01 -5.330550610766681130e-01 -3.695291878951574849e-01 -3.082069854520894658e-01 -3.831563439936148119e-01 1.2786200969…
-5.053399322740528138e-02 7.293566032821312099e-03 -2.722063037249281003e-01 -3.203959364417818256e-01 -1.951028913779628560e-01 2.386038030737170079e-01 2.964313623339400183e-01 -4.553269080489736331e-01 -1.276374055743705049e-01 -3.782234957020084165e-01 -6.480854389163849261e-01 6.337587913519160399e-01 -5.998958061995312008e-01 7.475905183641366747e-02 -4.360510549622314547e-01 6.241208648085…
7.754227082229396828e-01 7.593814730960071202e-01 9.625704513704902432e-01 9.411821378679131600e-01 9.518762946192012020e-01 9.572233729948457226e-01 8.636495014210708865e-01 8.770171973601817994e-01 8.101787176646275679e-01 1.000000000000000000e+00 8.743436581723590395e-01 8.850378149236480807e-01 8.770171973601817994e-01 5.722337299484564488e-01 8.502818054819600846e-01 8.315670311672047621e-01…
8.495017286963586489e-01 3.603823469595269224e-01 6.711409395971936441e-03 3.227577791336193602e-01 -5.348789912548405912e-02 9.701037217815731972e-02 3.528574333943459984e-01 4.732560504372579913e-01 -8.338417734389976660e-03 3.227577791336193602e-01 -6.853772625584597655e-02 -1.513117754728504072e-01 4.130567419158019948e-01 -2.338824486475466966e-02 4.883058775676226704e-01 4.43359772218822820…
3.573200992555848887e-01 1.236183171667052383e-01 -7.611098578840513884e-01 -3.103992781412127644e-01 1.987367471238434824e-01 6.744868035190615396e-01 4.658244980825643755e-01 2.905481615159023479e-01 -6.275659824046925239e-01 6.767426122263882175e-03 -4.189036769681922512e-01 -6.859914279269131443e-01 1.903902549063846983e-01 -3.604782314459746839e-01 -4.773291224904129271e-01 1.319648093841640…
6.207529262891484656e-01 7.331224296108816985e-01 3.783612780765516909e-02 5.575450806706745421e-01 5.154065169250225953e-01 5.786143625434991833e-01 3.398291679848154390e-01 2.720658019613216363e-03 5.294527048402398739e-01 6.207529262891484656e-01 1.000000000000000000e+00 3.538753559000327176e-01 4.485922176526511984e-02 2.695982284087315439e-01 5.890540968047982412e-02 1.853211009174303425e-01…
2.654218860789408496e-01 -7.563223824155101971e-02 -3.642164972819673663e-01 1.670408886787983771e-01 -1.281021035216265147e-01 -2.316237296147553859e-02 5.540061451193571962e-01 2.930749231859994253e-02 1.000000000000000000e+00 1.342472228787509048e-01 -7.563223824155101971e-02 5.015362798392817290e-01 3.047742850389968394e-01 -2.316237296147553859e-02 7.770030725596785981e-01 -1.660363980146458…
-7.327440285875511661e-01 -3.987210833176592084e-01 -8.371261989843883367e-01 -8.557457212714011940e-02 -3.987210833176592084e-01 -2.317096106827152002e-01 -4.195975173970282190e-01 4.989655820951678922e-01 -3.987210833176592084e-01 -7.744968967462851905e-01 -6.283618581907102207e-01 2.275719390633828554e-01 -3.256535640398736109e-01 -7.327440285875511661e-01 -2.630242618017666900e-01 -3.77844649…
1.937267849773004202e-01 6.060255881139068324e-01 -5.209244737928192537e-01 1.387536112257538035e-01 -4.109781262897225784e-01 8.442426743706133996e-01 -2.277342137845660419e-01 -3.376805612876592755e-01 -5.575732562938491288e-01 -5.209244737928192537e-01 -1.361122575319860806e-01 -9.946347503095274989e-02 1.570780024762704619e-01 8.378043747420717280e-02 -6.281469252992279151e-02 -2.094098225340…
-1.365390800900625756e-01 8.214860083628205967e-01 1.000000000000000000e+00 7.322290125442265651e-01 8.928916050176923802e-01 1.133805082019929550e-01 4.585075587005456033e-01 6.251206175619189453e-01 1.609842393052437204e-01 3.692505628819559016e-01 6.013187520102935002e-01 2.204889031843049740e-01 -3.031521389514314491e-01 -2.376970086844671648e-01 2.204889031843049740e-01 -2.793502733998061149…
-8.230831027403391342e-01 1.000000000000000000e+00 -8.528072837632788561e-01 -9.221637061501369859e-01 -8.428992234222965063e-01 -1.592430598946716347e-01 -7.834508613764170626e-01 -8.627153441042575421e-01 -7.007051682584876373e-02 3.262518968133538144e-01 -9.122556458091582998e-01 4.847808622690348290e-01 -2.285994822815334560e-01 -1.041060430241899537e+00 -2.880478443274129274e-01 -8.131750423…
-1.144337687574200207e-01 -9.412717262226072412e-01 -5.218611680880950177e-01 -3.540969448342866643e-01 4.727410126308961291e-01 2.091115189463463586e-01 -1.264169275612660182e-01 4.134729569254239068e-02 -6.585339522832700694e-03 -1.983158803843242113e-01 -9.772212026341362545e-01 -3.900464212458157331e-01 -6.650113354204935379e-02 -4.379790564611908410e-01 6.285220770808584989e-01 5.33304544963…
2.432688988608894265e-01 1.762167759751481211e-01 -7.050396962374866350e-01 -1.164825681739728003e+00 -6.284086986537796848e-01 -7.816706938211934741e-01 -7.241974456334142607e-01 9.958577839143765986e-02 2.295478080773075483e-02 -2.069382119433899603e-01 1.857956506731101298e-01 -9.636693130824970366e-01 -1.494649637556106636e-01 1.570590265792204954e-01 -5.367621677597615021e-02 -1.111494649637…
5.628923638854004263e-01 5.882319369934941866e-01 1.764638739869883455e-01 4.932085378381461105e-01 -4.506905604383049657e-01 8.144047483164029710e-02 -6.724118251341171248e-01 2.334779134801957534e-01 2.442643533843287182e-02 1.384545143248500643e-01 6.325761899326570736e-01 -2.162995091884483689e-01 -5.837233192557913508e-01 -4.316858806072358390e-01 -1.149412167560780601e-01 2.0180344709507974…
3.938136222639698203e-01 1.610380532133332543e-01 2.040281357857449962e-02 4.374590414609632050e-01 1.367905981038936847e-01 8.836122154746826052e-01 -1.250819170780718137e-01 1.561885621914456956e-01 -2.809209664030819925e-02 1.949844903665514939e-01 3.986631132858574067e-01 1.561885621914456956e-01 -1.250819170780718137e-01 8.739132334309056560e-01 4.665559875922938859e-01 -1.056839529905198027…
1.000000000000000000e+00 -1.326182499923181379e-01 -4.328303162553410188e-01 8.230629744598409736e-02 -1.257952484863387455e-01 -2.008482650520941604e-01 2.528813350954305372e-01 3.108768478962400383e-01 -9.804222884717214009e-03 5.906199096413311533e-01 6.042659126532873293e-01 2.772228539816175286e-02 -1.257952484863387455e-01 2.801733411193404466e-01 2.972308448842863049e-01 -2.554322770999165…
3.907320153494925896e-01 -4.449895565162497180e-01 -2.454947296837828308e-01 -4.288143002865905107e-01 -4.599990285131396600e-02 -2.401029776072284294e-01 -4.599990285131396600e-02 -4.773400689755681325e-01 -6.756691115752756771e-02 4.069072715791517969e-01 3.098557342011945548e-01 -3.263710108320788672e-01 -1.322679360761644107e-01 3.745567591198333823e-01 -2.940204983727604526e-01 5.10516345266…
1.881715575620759306e-01 -1.094717832957112780e+00 -4.532731376975165927e-01 6.692550790067740563e-01 -4.131828442437939231e-01 7.792325056433391239e-02 -5.835665914221217498e-01 -2.628442437923255159e-01 -6.136343115124147651e-01 -4.933634311512429815e-01 -4.833408577878095524e-01 -1.726410835214467199e-01 1.881715575620759306e-01 5.787810383747072490e-02 -2.027088036117396519e-01 -2.52821670428…
-6.071076011846003873e-01 4.448173741362290157e-01 1.526159921026660204e-01 2.548864758144123721e-01 -1.615004935834165323e-01 2.110562685093786139e-01 1.382033563672124127e-02 -5.192497532082941680e-02 -5.192497532082941680e-02 -3.368213228035543128e-01 -7.970384995064170308e-01 2.843040473840006618e-02 3.425468904244826085e-01 -6.363277393879580579e-01 4.594274432379077955e-01 4.448173741362290…
4.351783796008363292e-01 4.979363374229658912e-01 4.100751964719835940e-01 6.862102108893521901e-01 4.602815627296867884e-01 8.619324927913145640e-01 1.339401820546149702e-01 -7.943687454062410558e-02 2.218013230055972673e-01 2.971108723921508932e-01 3.347656470854299959e-01 4.607904110363499062e-02 2.720076892633004340e-01 -3.550630406513295700e-02 -2.928139311358631813e-01 -5.433369141177136347…
