# Supplementary material for: Clocked stepping of an artificial protein walker along a DNA track
Source: Nat Nanotechnol. 2026 Jul 6;21(7):987–95. doi: 10.1038/s41565-026-02211-3 (PMC13379313; doi:10.1038/s41565-026-02211-3)
Supplement: Supplementary file 7 — .csv files of single-molecule FRET data. [file 41565_2026_2211_MOESM7_ESM.zip › Figure 5 source data/timeaxis_633.csv]

0.000000000000000000e+00
9.997530000000000028e-01
1.998622000000000121e+00
2.999058999999999919e+00
3.999776999999999916e+00
4.998806000000000083e+00
5.998880999999999908e+00
6.998554000000000386e+00
7.998709999999999987e+00
8.999871000000000620e+00
9.998699000000000225e+00
1.099881399999999942e+01
1.199929099999999949e+01
1.299956800000000001e+01
1.399871699999999919e+01
1.499879199999999990e+01
1.599842499999999923e+01
1.699978700000000131e+01
1.799861500000000092e+01
1.899877100000000141e+01
1.999964999999999904e+01
2.099888100000000080e+01
2.199927699999999930e+01
2.299834699999999899e+01
2.399830100000000144e+01
2.499853699999999890e+01
2.599841100000000083e+01
2.699820400000000120e+01
2.799840000000000018e+01
2.899867599999999968e+01
2.999955599999999833e+01
3.099914800000000170e+01
3.199906199999999856e+01
3.299933800000000161e+01
3.399937299999999851e+01
3.499908599999999836e+01
3.599843700000000268e+01
3.699819000000000102e+01
3.799826500000000351e+01
3.899822000000000344e+01
3.999925999999999959e+01
4.099796700000000271e+01
4.199812299999999965e+01
4.299892200000000031e+01
4.399855500000000319e+01
4.499919299999999822e+01
4.599802100000000138e+01
4.699914199999999909e+01
4.799881500000000045e+01
4.899788399999999911e+01
4.999783800000000156e+01
5.099815499999999702e+01
5.199911500000000331e+01
5.299894799999999861e+01
5.399813799999999731e+01
5.499821299999999979e+01
5.599844900000000081e+01
5.699804199999999810e+01
5.799819699999999756e+01
5.899827200000000005e+01
5.999794500000000141e+01
6.099769799999999975e+01
6.200167600000000334e+01
6.299893399999999843e+01
6.399921100000000251e+01
6.499836000000000524e+01
6.599879699999999616e+01
6.699863100000000316e+01
6.799930999999999415e+01
6.899841899999999839e+01
6.999760899999999708e+01
7.099764399999999398e+01
7.199816099999999608e+01
7.299775400000000047e+01
7.399762699999999427e+01
7.499838599999999644e+01
7.599769700000000228e+01
7.699769200000000069e+01
7.799768600000000163e+01
7.899780199999999297e+01
7.999759500000000401e+01
8.099799199999999644e+01
8.199846900000000005e+01
8.299842399999999998e+01
8.399801600000000690e+01
8.499700500000000147e+01
8.599691900000000544e+01
8.699763699999999744e+01
8.799767199999999434e+01
8.899746600000000285e+01
8.999697700000000111e+01
9.099741500000000372e+01
9.201173199999999497e+01
9.299760499999999297e+01
9.399820300000000373e+01
9.499751399999999535e+01
9.599811200000000611e+01
9.699770399999999881e+01
9.799822199999999839e+01
9.899809500000000639e+01
9.999740599999999802e+01
1.009972800000000035e+02
1.019980790000000042e+02
1.029972690000000028e+02
1.039984299999999990e+02
1.049976199999999977e+02
1.059966090000000065e+02
1.069969250000000045e+02
1.079980869999999982e+02
1.089970760000000070e+02
1.099974320000000034e+02
1.109982310000000041e+02
1.119980649999999969e+02
1.129981800000000050e+02
1.139965660000000014e+02
1.149974050000000005e+02
1.159980029999999971e+02
1.169974339999999984e+02
1.179969860000000068e+02
1.189975850000000008e+02
1.199973779999999977e+02
