# Supplementary material for: Clocked stepping of an artificial protein walker along a DNA track
Source: Nat Nanotechnol. 2026 Jul 6;21(7):987–95. doi: 10.1038/s41565-026-02211-3 (PMC13379313; doi:10.1038/s41565-026-02211-3)
Supplement: Supplementary file 7 — .csv files of single-molecule FRET data. [file 41565_2026_2211_MOESM7_ESM.zip › Figure 5 source data/split_633_donor.csv]

8.609773312297601677e-01 7.703437681640786794e-01 -3.306900274018111791e-02 8.632815743585486867e-01 8.195009549115672698e-01 7.926181184090341780e-01 6.259445320933322288e-01 5.790915884746327125e-01 2.760939965124977261e-02 -4.074981316947619281e-02 -1.267748899775804627e-01 -6.379224445736111915e-02 -5.534335298513665125e-02 5.514406709291705955e-01 7.373162833181104991e-01 7.09665365772648382…
-1.142921656991787577e-01 -1.550207453264214608e-01 -2.761339367196990677e-02 -1.362229393446171000e-01 -1.205581010264467484e-01 -2.542313880081663036e-01 -2.333449369172728716e-01 -1.581537129900554561e-01 -5.998739286285515587e-02 -1.310013265718936448e-01 -1.675526159809574422e-01 -1.560650678809659964e-01 -2.061925504991110603e-01 -1.080262303719107669e-01 -2.229017113718259613e-01 -1.988822…
1.920035858359480097e-01 7.458538771851201676e-02 9.647691618108468481e-02 6.562976243836839141e-02 1.886149708650826026e-02 3.677274764679515362e-02 8.910802330793275369e-03 -1.596593455849381477e-02 -3.288211564320936420e-02 -5.079336620349626102e-02 1.985656656207961113e-02 8.910802330793275369e-03 -1.298072613177939441e-02 -4.084267144778127440e-02 -5.079336620349626102e-02 -7.865531151949814…
3.066633363860886766e-02 -1.246079982238515113e-02 -1.862181888824132950e-02 -8.023200954680427543e-02 3.682735270446542419e-02 -1.377348541614632216e-01 -6.299780756528591992e-03 -9.666139372242099626e-02 -1.040712680043296388e-02 -9.460772070046881421e-02 -5.661476979435507012e-02 -8.639302861266044686e-02 9.034773679682513992e-01 1.000000000000000000e+00 8.726722726389697371e-01 8.439208503316…
1.168195801542181410e-02 5.530634647440614560e-02 7.787068533250221525e-02 -2.592527341473682342e-02 -8.459255444578482608e-02 7.937497458970892150e-02 5.380205721720055650e-02 1.545894374500261792e-01 9.441786716177204275e-02 1.380422556207569207e-01 1.921966688801848289e-01 -1.071568933038803406e-01 -9.813115776064181006e-02 9.893073493339157864e-02 4.477632167396201207e-02 1.769911504424750634…
-2.174224309503014207e-01 4.548617574204258385e-01 -1.398891768445489035e-02 -1.904039174696809111e-01 -1.045804040606522767e-01 -1.538494580547245805e-01 1.417648659097091590e-01 1.099783794619204336e-01 2.800360819575890559e-01 3.531450007875028829e-01 -1.745106742457871174e-01 1.973912171933388249e-01 8.454919030368968080e-02 2.574419037528101473e-02 1.242822983634255946e-01 8.9669391904468720…
1.304937295220879312e-01 3.852672014461661076e-02 4.688735736075022587e-02 1.012314992656197649e-01 3.690731744059019739e-03 2.252476179716039750e-01 9.844462019357505533e-02 6.639551086506216560e-02 4.688735736075022587e-02 9.426430158550824778e-02 2.297292208036922148e-03 -1.163710315218611548e-02 -7.573532180921188628e-02 3.852672014461661076e-02 8.311678529732992315e-02 1.000000000000000000e+…
9.849608779595563357e-01 9.906005487247230290e-01 1.000000000000000000e+00 -7.153744538156681099e-02 -9.033634793212071135e-02 7.950919621989634978e-01 -1.279341530332281651e-01 -1.702316837719744513e-01 -8.657656742201014222e-02 -1.326084747485032321e-02 -1.100751956102021673e-01 -1.824509704298344359e-01 8.449344578802943373e-02 -1.984300375978049757e-01 1.540493852250783280e-01 -1.063154151000…
-1.439191301629207664e-01 -2.107548546218779018e-01 -1.053600583596760454e-01 -1.130718727203252755e-01 -9.122173203181983825e-02 -2.107548546218779018e-01 -9.764824399902728713e-02 -6.294507937610741011e-02 -2.171813665890853784e-01 -1.657692708514257318e-01 -1.400632229825963804e-01 -1.554868517038938969e-01 2.365303782957584311e-01 -9.893354639246858262e-02 8.958905061312398832e-01 -1.18213082…
3.561617245749646443e-01 -3.713248307281257210e-01 -3.396398762288624917e-01 -2.445850127310718325e-01 -2.813395599502174216e-01 -2.255740400315136007e-01 -2.141674564117789226e-01 -2.243066418515432259e-01 -1.127756020141355148e-01 -6.714926753519595559e-02 -1.862846964524267623e-01 -2.293762345714251416e-01 -2.978157362898344873e-01 2.446306847375569193e-01 7.515899567257735558e-01 5.7668900788…
4.596286250782392613e-01 4.472772793657413537e-01 4.503651157938663996e-01 2.913415397454627853e-01 3.592739411641979741e-01 5.584393907782181365e-01 7.406217400375549875e-01 4.287502607969956303e-01 5.568954725641567238e-01 7.483413311078653818e-01 3.916962236595041280e-01 1.076152722720633420e-01 1.014395994158149433e-01 3.330273315251407462e-01 1.508449822658043393e-01 2.311287293970374357e-01…
-1.220702190758636424e-01 -8.801301061896154090e-03 -1.698555438630058312e-01 -1.857839854587196582e-01 -7.959437482062542424e-02 8.141681813833345771e-01 -1.804745049268150492e-01 -2.371089639337991273e-01 -2.105615612742753884e-01 -2.707356739691954561e-01 -1.238400459198316234e-01 -1.503874485793553484e-01 -3.238304792882422123e-01 -2.406486176217350892e-01 -3.521477087917345705e-01 -4.4197837…
7.813319349764046018e-02 6.082852648138412088e-02 1.552176192973253321e-01 -9.963293130571652251e-03 1.630833770319871645e-01 1.394861038280022780e-01 1.583639223911901817e-01 7.970634504457259351e-02 1.504981646565283770e-01 3.880440482433138161e-02 -9.963293130571652251e-03 -8.547456738332440129e-02 -6.816990036706863099e-02 9.937073938122703565e-01 1.000000000000000000e+00 5.469323544834817641…
9.452238279873104165e-01 9.423686993302785031e-02 1.000000000000000000e+00 9.569615791328864862e-01 8.630595699682763744e-01 8.258900246739508955e-01 -1.043267536129713485e-01 -7.596052167782865738e-02 -1.131300669721537755e-01 -1.238896721889319735e-01 -1.679062389848430259e-01 -8.476383503701072353e-02 6.664522382798725442e-01 5.011455763130061580e-01 2.419369051815297156e-01 7.0761367641875308…
-1.744307937439726619e-01 -2.083944819489312941e-02 -2.085622038659900868e-01 -2.644136022474736780e-01 -1.992536374690763445e-01 -1.077194012327560291e-01 -2.271793366598181541e-01 -9.685940710302294587e-02 -1.945993542706194734e-01 -2.721707409115686205e-01 -2.473478971864649656e-01 -1.930479265378001463e-01 -2.783764518428442636e-01 5.376745356199414960e-01 8.789886368401190753e-01 6.276573441…
7.443924620698706418e-01 7.249792313409991751e-01 8.091032311661051635e-01 6.473263084255168609e-01 6.796816929736347879e-01 6.602684622447645424e-01 6.214420007870228302e-01 5.308469240522929455e-01 1.393467710200693710e-01 -4.831445935901354516e-02 1.037558480171395792e-01 2.590616938481046239e-01 2.881815399414106027e-01 7.993966158016700962e-01 9.029338463556475514e-01 3.771588474487347908e-0…
5.965918347398265625e-02 1.625883809585878734e-02 1.408882082695263327e-02 -6.164673682838577203e-03 -4.088494998533783592e-02 3.434231533674357573e-02 2.855560261966041263e-02 1.696067250985633101e-01 1.553549900622322455e-02 5.604248802580564376e-02 6.689257437033667431e-02 7.880616467368287692e-01 8.097618194258903168e-01 8.893291192857846195e-01 1.000000000000000000e+00 8.242286012185984223e-…
-1.416903006239367269e-01 -1.815655133295519252e-01 -3.074872376630742310e-01 3.119682359614355579e-03 -5.564378899602959866e-02 -8.502552467385118828e-02 -1.836642087351103292e-01 1.248440158820190854e-01 9.336358479863830773e-02 -1.077708451503236195e-03 -9.971639251276237514e-02 -1.269994327850255678e-01 -1.563811684628471366e-01 -7.663074305161678146e-02 -5.144639818491200667e-02 -1.605785592…
-2.483570535822256231e-02 4.229327097528530477e-02 -2.931097044712356256e-02 6.914486150868856540e-02 -4.422852074345821893e-02 3.483449582711770076e-02 3.035923073821725215e-02 2.588396564931680008e-02 1.109140023384270202e-01 2.737572067895010022e-02 -4.124501068419161864e-02 7.809539168648946261e-02 6.466959641978810291e-02 -4.422852074345821893e-02 4.676853606418575338e-02 -6.2129581099060568…
-5.595970900951347665e-02 1.780218242865059391e-02 1.614437604924457426e-01 -7.148852825965260060e-02 3.012031337437050538e-01 7.215304980414111169e-02 -1.180749860100728382e-01 3.244963626189144579e-01 -6.372411863458375680e-02 4.497761611639585627e-02 1.692081701175146002e-01 -8.313514269725873207e-02 1.692081701175146002e-01 7.991745942921139878e-02 5.274202574146613642e-02 9.93284834918863740…
-9.766941650163293853e-02 1.297100213778876535e-02 -1.905648746835941071e-02 4.354269676183949306e-02 -6.564192689548423165e-02 2.898474694086339287e-02 2.607315697666795495e-02 -4.498537647382771024e-03 7.120280142169532756e-02 3.480792686925372748e-02 1.005941217359386866e-02 -7.146510682387509361e-02 -1.340642910540745247e-01 -2.083098351410546389e-01 -9.475782653743750061e-02 -2.6508583944286…
-6.783252420674308614e-02 -9.065794061636645029e-02 -9.462757825282291924e-02 -4.004506075154895539e-02 -4.202987956977718986e-02 1.000000000000000000e+00 -3.486843869858101343e-04 -5.989324893383052989e-02 6.217310838720070676e-02 -1.126518788724089476e-02 -6.303140841670502002e-03 -1.164605852533323604e-01 -1.622723493281129012e-02 -1.502025051632111807e-01 1.636134431242053811e-03 -1.571493710…
-7.885534242780952927e-03 -4.823938785402666352e-02 -1.097309743092584333e-01 7.050325462225610629e-01 -4.439616370057487132e-02 -1.076795235786988207e-02 2.093864690810904108e-02 4.976282805899867601e-02 1.517381067793082891e-02 -1.557198254968488078e-02 7.090056090298474389e-02 8.627345751679260655e-02 -5.963922166054883359e-03 3.631154352191689333e-02 1.000000000000000000e+00 4.015476767536867…
1.065746224515008861e-01 -3.554234458179528211e-02 1.000000000000000000e+00 9.335125300429020223e-01 3.676277899654820797e-02 9.909478208132724286e-02 6.668214047724216331e-02 3.094512537530237986e-02 6.585104710277857321e-02 1.266107113710037736e-02 3.510059224762100694e-02 3.925605911993962360e-02 -2.224485059037581078e-02 -2.390703733930332059e-02 -1.060954334788354221e-02 -5.38263988199969775…
6.222844453026926681e-02 6.544366129187970116e-02 1.093849570338900346e-01 1.586849473785845455e-01 1.468958192526794715e-01 5.151105532490085626e-02 7.294583373563767736e-02 1.372501689678477244e-01 1.254610408419426504e-01 1.608284252196583164e-01 1.201023462392584451e-01 7.401757265617475712e-02 6.544366129187970116e-02 1.050980013517429090e-01 1.672588587428792128e-01 2.004827652795211079e-01…
1.000000000000000000e+00 1.572199354766938839e-01 9.158763488708423495e-01 1.348384136166424496e-01 1.178593280676382415e-01 5.225831571921229352e-02 3.373567693848034815e-02 1.340666370007787267e-01 9.084714651240419214e-02 9.007536989654019166e-02 4.839943263989310296e-02 1.055109022138169539e-01 3.759456001779953871e-02 3.682278340193581578e-02 3.527923017020808544e-02 2.370258093225051377e-02…
8.390852503873369450e-01 8.803196549755815115e-01 1.000000000000000000e+00 8.501481394232077715e-01 5.645244588607307712e-01 8.853482409009776344e-01 1.612318676439943865e-01 -7.611738803468351411e-02 1.240203317960658080e-01 -5.801447870325890377e-02 -1.074577100453919833e-02 3.853437106433887926e-02 -2.482581159564743387e-02 -7.008308492420876890e-02 3.965696889525135438e-01 3.80478213991247316…
1.000000000000000000e+00 1.847635857777510104e-01 1.374433458483536596e-01 1.897446636650562124e-01 7.684023155280975126e-02 1.150284953554813749e-01 1.548771184539213808e-01 2.088387955663920104e-01 9.925508204568235515e-02 1.266510104258595504e-01 5.857627929935830396e-02 2.893662214111558106e-01 1.656694538764155178e-01 2.569892151436733996e-01 2.362347239465694970e-01 3.391770002842052767e-01…
7.066852286334582289e-02 2.025039184571499340e-01 8.255532082672153993e-02 9.336150079342649122e-02 1.679241425636931462e-01 4.473369094325282957e-02 3.375811680409663285e-01 6.850728687000467998e-02 3.716936496655940531e-02 7.282975885668657723e-02 3.500812897321826239e-02 2.478898743173120478e-01 1.441505466369417121e-01 2.046651544504914932e-01 1.000000000000000000e+00 2.457286383239712935e-01…
5.204938506553746097e-02 5.733044698717765925e-02 -8.129742845588418254e-02 -2.106834455360755420e-01 -1.037419416228558544e-01 -2.740561885957608079e-01 -1.591930918000810657e-01 -3.136641530080644946e-01 -1.077027380640866172e-01 -7.337583557342364227e-02 -5.225158788686139200e-02 -1.684349501629515411e-01 -2.687751266741206235e-01 -1.763565430454125671e-01 -1.235459238290076839e-01 -1.20905392…
-1.057278695947475866e-01 -1.544175911251981503e-01 -2.423732171156891269e-01 -4.604369481548543225e-02 -3.504924156667442448e-02 -1.072985057731490055e-01 -1.826890423364275484e-01 -2.078192211908535258e-01 -1.968247679420419560e-01 -4.761433099388742013e-02 -6.017942042110041578e-02 -6.777790355445041139e-03 -1.387112293411817687e-01 -1.088691419515509795e-01 -1.261461399139687800e-01 -1.497056…
1.000000000000000000e+00 9.339017490736700733e-02 7.039324275867582525e-02 1.190405992270609781e-01 9.604366707836978212e-02 5.447228973265881569e-02 7.481572971034690378e-02 2.174588629029033937e-02 1.181561018367264931e-01 5.358779234232433769e-02 6.773975058767271740e-02 1.137336148850550954e-01 3.943583409697596492e-02 5.004980278098741103e-02 4.297382365831322465e-02 4.739631060998462930e-02…
7.277601384109350091e-01 8.016236667490543866e-01 6.876627944559569050e-01 8.987014468505797327e-01 6.665589292164945112e-01 1.000000000000000000e+00 5.884746278304848754e-01 3.352282449569372047e-01 6.412342909291401938e-01 3.711048158640219419e-01 7.889613476053756180e-01 7.256497518869898800e-01 4.470787307260863930e-01 8.831302165522733616e-02 3.879879080555925230e-01 1.600661634693991420e-01…
9.785586344958381311e-01 1.000000000000000000e+00 8.713518069750290085e-01 8.674533768833633252e-01 9.246303515611282720e-01 2.001896533558204534e-03 -6.297193832753840426e-02 -2.788606750254624816e-02 3.448881396410639205e-02 8.499280019667888528e-03 3.301373230779949212e-03 6.697573139465456959e-02 -5.970568608857655581e-04 7.024198363362194877e-04 -6.881958346503697088e-02 8.525093948653110765…
1.591356907018851297e-01 3.645489402492280151e-01 2.019916924060068675e-01 2.670145915432952100e-01 3.615933539248057382e-01 6.896634359356698107e-01 6.455692832037517037e-02 1.975583129193736742e-01 6.899030780700839138e-02 3.204547875173072158e-02 2.170092661625287050e-02 3.204547875173072158e-02 1.295798274576629994e-01 8.285759931835129377e-01 2.465651294067519247e-02 5.537064650122485165e-01…
1.000000000000000000e+00 8.705952431604474517e-01 2.615836276220056059e-02 2.426924222439679618e-02 1.860188061098584991e-02 4.410500787133545680e-02 5.732885163596146416e-02 1.385610347615198745e-01 -1.634684933838223206e-02 4.316044760243374634e-02 -1.729140960728428947e-02 6.322597115261901699e-03 4.433476577458136426e-03 -3.901629579202671450e-02 8.148661872952387419e-01 8.661021997191860333e…
7.722170324200986480e-01 -1.406147107918957195e-01 8.385120752232043673e-01 1.000000000000000000e+00 9.133064824882467514e-01 -8.366896889692020112e-02 -2.247354477097666600e-02 9.566762124994268590e-02 1.194658417433650116e-01 8.974103738188800652e-03 4.127168869354812253e-02 1.917334109251287930e-02 -7.431966798878997249e-02 -5.222132038775473273e-02 3.557481737852037917e-01 -1.3381521922234643…
1.330729948933612183e-01 1.276950358046107237e-01 1.051076076318567531e-01 4.810124129109777380e-02 4.001976763340616382e-03 2.551381311834418492e-02 5.563038401534910193e-02 1.545848312483648068e-01 1.513580557951143546e-01 1.717943003323675055e-01 1.717943003323675055e-01 5.993275128634957538e-02 -8.957451138092419052e-02 1.368230312309238160e-02 2.658940493609420266e-02 6.853748582835092473e-0…
1.414048984143780607e-01 2.096481319969687729e-01 5.094293761885037436e-02 1.049027037074106716e-01 1.985387683905002754e-01 1.334696386954720704e-01 9.855449593228565730e-02 2.078895068700741672e-02 -1.744184383980783570e-01 -1.253914013239745828e-02 9.220628815716122584e-02 -1.095208818861591153e-02 -1.537867631289229486e-01 -6.015069844583274816e-02 5.334067285283311532e-01 5.42929040191018064…
5.060684121355651238e-02 4.221750549526703117e-02 1.215571917139572633e-02 -1.297638767296708240e-01 -1.150825392226637323e-01 -7.523319456078819689e-02 -4.027762906791453046e-02 7.647395967828256313e-02 7.996951622757018929e-02 -9.516731434185849228e-03 8.556240670642992208e-02 9.860177738028504946e-01 9.510622083099773416e-01 9.412746499719726323e-01 9.643453231972691775e-01 7.82576382634327161…
8.715511807205533756e-02 6.993162973379229985e-02 6.347282160694375786e-02 1.808078359113612088e-01 3.196722106386076789e-01 3.871405712069047461e-02 9.146099015662130516e-02 3.656112107840749775e-02 -3.879164040157531077e-05 -2.587402414779614232e-02 2.902584493041766162e-02 1.054550744314600719e-01 2.270959608204430880e-01 1.022256703680358009e-01 1.883431120593510311e-01 8.385297968287832582e-…
1.000000000000000000e+00 7.798881880733943284e-01 5.425387041284406298e-01 7.255232224770644667e-01 7.838661123853214452e-01 6.632024082568810375e-01 7.971258600917430215e-01 8.289492545871561813e-01 7.971258600917430215e-01 7.241972477064220204e-01 7.798881880733943284e-01 6.718212442660552730e-01 7.838661123853214452e-01 7.401089449541286003e-01 7.241972477064220204e-01 6.724842316513760521e-01…
1.000000000000000000e+00 1.733021238039016698e-01 1.702543896981094651e-01 4.224955725484283442e-02 8.034623357724360315e-02 1.809214590683818902e-01 8.948943589461963444e-02 1.123474416880602678e-01 6.434562952183527085e-02 -3.013412775771889124e-02 -7.276121964278258782e-03 5.676747985337874877e-03 -7.280240523880768255e-02 3.310635493746652558e-02 -2.784832717837488342e-02 -3.92773300750952000…
-7.695579970385885149e-02 3.382717463330031649e-02 -6.127340701412844690e-03 7.105751846791945325e-02 5.677402465661490934e-03 -5.219283534714947576e-03 1.203380263254777600e-02 2.656271729971613690e-02 9.012671896857797627e-02 1.291731771365929038e-01 1.137116632171336411e-03 4.769345298963594687e-03 4.290774630028063030e-02 8.286226163499378627e-02 8.510786246615235084e-01 9.573213131651924224e…
2.265868122834827636e-01 1.527215078386469360e-01 1.081850742763197093e-01 2.113792496036641932e-01 1.961716869238447902e-01 1.375139451588279216e-01 1.233926369561387099e-01 7.668369443955151687e-02 7.342493100816176177e-02 1.147026011390992334e-01 1.179613645704889885e-01 4.192355117139316689e-02 9.695848746403620266e-01 1.000000000000000000e+00 -4.403734366744888658e-04 7.870941224825322990e-0…
1.988886593229729702e-02 2.109589934863710659e-02 1.080023053250833559e-01 3.195920009569272469e-02 4.197431519883336633e-03 4.523656767542751089e-02 9.955307141070691979e-02 1.562836419786650388e-01 3.678733376105106784e-02 7.179130283489752740e-02 9.834603799436711369e-02 1.868183251595793501e-02 -1.632213655788852802e-02 8.386163699829295159e-02 1.385369885059958665e-02 -1.270103630886998923e-…
6.098332061484804112e-02 5.614302845306869821e-02 1.731167556960645226e-01 1.118063883135288900e-01 1.545623024092444564e-01 1.706966096151750212e-01 8.760492750463307055e-02 1.779570478578435810e-01 1.279406955194594409e-01 1.368145644827211127e-01 3.274828300446958745e-02 2.102256622697046551e-01 1.150332497547148225e-01 6.421018205603397366e-02 1.247138340782732030e-01 1.134198190341220019e-01…
-9.440938356600986348e-02 -2.482947663670563229e-02 -4.016064257028120754e-02 -1.474788041053102239e-01 -2.482947663670563229e-02 -1.757824950596034996e-01 -1.828584177981767145e-01 -1.451201631924523561e-01 -2.571556065531971358e-01 -1.392235609103078808e-01 -2.253139542296168363e-01 -2.819213361382038041e-01 -1.722445336903168922e-01 8.172053292535222946e-01 3.124561739019574569e-01 9.551858226…
8.583546519456045076e-02 3.020510749068711781e-02 6.756878057537801796e-02 2.605358825905476280e-02 8.002333827027509339e-02 6.175665365109296590e-02 6.922938826803103074e-02 7.421121134598973601e-02 6.756878057537801796e-02 -5.116466944930670585e-02 7.255060365333702854e-02 3.141690229342728011e-04 -1.546160405726849929e-02 1.000000000000000000e+00 9.609757192226564548e-01 9.360666038328622207e-…
3.067177685510489860e-01 3.159090102558642643e-01 3.224741829021612327e-01 3.093438376095673514e-01 2.673267326732673976e-01 2.541963873806735164e-01 2.870222506121581918e-01 5.724120799176668495e-02 7.037155328436053847e-02 -2.941907093935207385e-02 1.653713758472641696e-02 -7.800134852194894053e-02 1.123886582206609641e-01 -3.729727811490819028e-02 -2.416693282231433676e-02 -5.17406579367612404…
1.160732413430085042e-01 1.260894085799150466e-01 3.761326465390828211e-02 8.435537842613836934e-02 7.016580817385413560e-02 1.010489904876488571e-01 9.103282325074261994e-02 9.854494867842229777e-02 9.854494867842229777e-02 2.179042749182237559e-01 1.060570741061022809e-01 8.352069782306265067e-02 7.100048877692986815e-02 1.077264353122534130e-01 -1.831033575215261847e-02 6.878294544497499663e-0…
2.332012222793696243e-01 1.155719601851587508e-02 8.096088100928834630e-02 1.603485311469451599e-02 2.499016730705221415e-02 7.648322391310928559e-02 1.067074093123164674e-01 1.582004659183735285e-01 1.257374519710768301e-01 1.324539376153449910e-01 9.318367470426348192e-03 2.085741082503856370e-01 1.906634798656702268e-01 3.160378785586784312e-01 8.645508728405891796e-01 6.462650894018695524e-01…
4.004860923575474518e-01 6.959608039813282021e-01 1.000000000000000000e+00 5.460823270707158006e-01 2.763010686316111353e-01 8.360016974653762534e-02 2.120674356699210061e-01 2.463253732494895820e-01 5.760580224528373261e-01 1.221403495235516973e-01 2.763010686316111353e-01 1.692450136954598838e-01 7.503568535164509279e-02 4.077774777207650303e-02 1.949384668801359133e-01 1.050113807337681865e-01…
-3.562711597512010359e-02 -7.495472797417536415e-02 5.832217935595618297e-02 1.515628690654222382e-03 1.315152350208645682e-01 7.143138335564140629e-02 7.689355168884354219e-02 -1.159357530903059631e-02 6.050704668923712060e-02 8.454058735532622715e-02 4.958271002283283491e-02 4.958271002283283491e-02 6.924651602236046866e-02 1.107589953546966738e-01 1.899456735690091894e-02 4.412054168963069206e…
2.215736834723317505e-01 5.151747278474868436e-02 3.235620960868307305e-02 -3.470821150754700019e-02 1.918284117513802123e-02 -5.966316743448588436e-03 1.173843149524743806e-01 1.832511571202000977e-01 9.103757808538427698e-02 9.223515703388820985e-02 6.349326226978979637e-02 9.822305177640877627e-02 9.664677894418843840e-01 5.545006311564724122e-01 -1.794210622848926157e-02 6.646778944188503901e…
1.426216075782407444e-01 1.392941364562930717e-01 1.625864343099246989e-01 8.716375554578506546e-02 1.348575082936968594e-01 2.180442863423799615e-01 1.082377393181183783e-01 8.938206962708336589e-02 2.080618729765377761e-01 1.559314920660297699e-01 1.625864343099246989e-01 5.167073024501375733e-02 1.237659378872057320e-01 6.608977177345215503e-02 6.461789040329355416e-01 1.000000000000000000e+00…
3.994414314941730632e-02 8.570129574903390113e-01 9.663559899977269829e-01 3.633942779203051116e-02 5.796771993634905473e-02 8.680544279544075148e-02 1.468840320852142778e-01 -2.373916149774302209e-02 4.354885850680365739e-02 1.733186113727144817e-01 5.676614815055375241e-02 7.464683531971552100e-01 2.912999707725781248e-02 -1.412658721137927467e-02 1.060305913681682394e-01 6.037086350794010348e-…
2.717765508281904108e-01 1.942189022409803942e-02 3.222474829490097337e-01 6.268268918480009166e-02 1.275738876258525056e-01 5.001623903864911916e-03 -5.813575836310267211e-03 -9.594024033777232008e-02 4.465735628450767658e-02 -2.761935693406950554e-01 -8.873010717765508759e-02 6.268268918480009166e-02 -4.546930821695303188e-02 3.384215654433250092e-02 3.943488145501780062e-01 4.62845079571289674…
7.317496645884317974e-02 3.375424196985234854e-02 8.368715965590714512e-02 4.251440296740586350e-02 2.587009707205437103e-02 7.580301475810917455e-02 5.970325941125406155e-01 1.380001578407387131e-01 1.047115460500353951e-01 1.204798358456316693e-01 5.477862836398059848e-02 1.642806408333992718e-01 7.405098255859840495e-02 5.477862836398059848e-02 3.813432246862910602e-02 7.405098255859840495e-02…
1.000000000000000000e+00 5.052381466681076655e-02 5.412031536883035732e-02 7.929582028296792984e-02 2.414947618533304363e-02 3.973431256075155710e-02 -1.661086510422303889e-02 9.368182309104672312e-02 1.608165028620800741e-01 1.140619937358245406e-01 1.284479965439033200e-01 -4.622529430824111850e-03 3.014364402203250845e-02 8.609353061885735015e-01 3.254131115671238250e-02 4.692731396479118272e-…
-5.588048935029486103e-02 6.674952478432509551e-02 -6.129063703270446611e-02 1.827752595408824003e-03 1.000000000000000000e+00 2.166496076424426556e-02 5.051908173709594024e-02 3.068187356826049955e-02 2.707510844665387412e-02 1.208510016084221456e-01 1.424915923380612459e-01 -5.385777647804094667e-03 5.592922941950587840e-02 7.486474630793983620e-02 7.673636496563822629e-01 9.359799190914852574e…
1.000000000000000000e+00 1.350500238482447435e-01 1.050701942913623843e-01 9.183528046110436271e-01 1.159139624289580034e-01 8.657200158605202200e-02 9.996724457955263876e-02 5.467856588724081396e-02 5.595430331519330586e-02 -3.367487084595259788e-03 1.449283690673897063e-02 -5.281093226523885312e-03 1.018808507214812586e-01 9.550216358171902120e-02 6.488446531086054792e-02 4.000758546578794123e-…
1.776186658557487030e-01 3.341166063085724280e-01 1.806872529234512526e-01 3.111022033008040699e-01 1.806872529234512526e-01 2.834849196914821512e-01 1.500013822464267843e-01 1.208498051032538961e-01 6.547839548834765155e-01 7.192242833052274742e-01 4.369142730766039096e-01 7.851989052608299158e-01 6.287009648080056357e-01 1.000000000000000000e+00 4.691344372874793889e-01 5.197661239045696657e-01…
1.240826541310155601e-01 8.404071831986212326e-02 9.780513375494606643e-02 6.151712942608820317e-02 5.400926646149704913e-02 8.028678683756655665e-02 4.399878250870822849e-02 3.956846697554795150e-03 1.015590652372416330e-01 1.491088640129866749e-01 7.903547634346771988e-02 8.904596029625606868e-02 9.029727079035490545e-02 2.147519361493476983e-02 2.316953566234907502e-01 1.303392066015083561e-01…
1.000000000000000000e+00 7.849612542800508130e-01 9.966660659578306936e-01 8.399711659758514193e-01 9.083168138403316938e-01 8.183005947017479853e-01 8.916471436294827191e-01 1.865200937105784273e-01 3.982699585510913326e-02 2.815822670751478088e-02 7.316633627680663166e-02 -9.519733285276640866e-02 -7.019282753649305762e-02 -6.852586051540811296e-02 3.557172463506937943e-01 2.848711479545862901e…
1.721863165426611164e-01 6.757959523213942499e-02 1.089057073548145294e-01 1.566890244966581691e-01 7.016247723980674478e-02 2.044199859221298293e-02 7.274535924747381477e-02 1.231115583969842747e-01 4.433365716313455995e-02 4.691653917080187280e-02 -8.667779710415179180e-04 7.274535924747381477e-02 8.992676017009790801e-01 8.702101791147230925e-01 5.853950820530430532e-02 3.787645214396651722e-0…
1.000000000000000000e+00 2.265769702606702518e-01 1.820762205633555952e-01 2.399271951698647432e-01 1.669459656662684310e-01 1.224452159689537883e-01 1.206651859810611294e-01 2.328070752182940795e-01 1.553757707449666126e-01 1.295653359205241328e-01 1.384654858599871086e-01 1.429155608297186242e-01 6.244136725546638456e-01 1.046449160900277953e-01 2.721361161670033529e-02 1.162151110113296276e-01…
-6.476631063337615068e-02 9.759167290291873020e-02 1.051432070208855596e-01 1.882100823185248739e-01 6.752840329274095721e-01 1.126947411388530967e-01 1.334614599632627518e-01 -8.129804748622477401e-03 1.806585482005580445e-01 2.391829376148039699e-01 2.018844819375470792e-02 2.826042587931148486e-01 1.504524117286886453e-01 8.861147016804111695e-03 6.356384788080817749e-01 7.545751411660658325e-…
-2.044529566674657683e-02 -1.938233181709347538e-02 -6.508977735216667226e-02 -1.331194637299495109e-01 -9.697869284175228421e-02 -7.689729470912095959e-03 -9.166387359348794617e-02 -7.689729470912095959e-03 -4.701939190806785074e-02 -4.383050035910933395e-02 -4.914531960737366506e-02 5.502513765860680972e-02 5.821402920756533345e-02 7.959109408666508179e-01 9.617333014124969104e-01 9.35159205171…
2.111962003362074028e-02 3.222643221175645195e-02 1.815780345278436916e-02 -2.997171598580461796e-02 6.036368972970088814e-02 -1.294127064599616406e-02 7.443231848867296052e-02 1.292259252341436404e-01 8.627958481201790375e-02 1.173786589107987111e-01 8.627958481201790375e-02 4.037142780905633721e-02 1.815780345278436916e-02 6.702777703658231723e-02 5.740187314886451703e-02 2.260052832403865175e-…
1.000000000000000000e+00 3.524911119484890748e-02 -1.112439995412609073e-02 1.461818241394562679e-01 7.970575224863673397e-03 7.707619968215997930e-02 9.435260579648396817e-02 4.616052558284319818e-02 -1.658010714812340608e-02 6.252764716483447116e-02 7.252977702049571984e-02 7.616691514982726341e-02 -3.021937513311585138e-02 3.252125759785041287e-02 9.435260579648396817e-02 8.798761407015426306e…
1.613047943992536593e-01 2.975927653093749514e-01 3.500112156594218926e-01 2.884195364981166354e-01 1.000000000000000000e+00 2.137232447493006282e-01 1.206804953779679612e-01 5.908881621666271095e-02 1.180595728603815703e-04 1.180595728604650341e-01 1.060174964286967302e-02 1.639257169167561146e-01 -9.161422853972128744e-02 -1.167609175589989084e-02 7.481435132167689461e-02 6.212766962209130828e-…
2.247941241931890322e-02 4.451368795904744186e-02 4.918762519474749462e-02 6.921878477631868143e-02 1.313153794791904402e-02 1.000000000000000000e+00 9.038504340084574373e-01 1.713776986423323420e-02 9.325617627420432210e-02 5.987091030491882571e-02 9.392388159358992794e-02 7.322501669263287161e-02 1.052748720231471286e-01 6.788337413754720606e-02 8.056977520587588204e-02 5.452926774983316016e-02…
1.902624658642663447e-01 2.148212298978456891e-01 1.355315060180035946e-01 1.411449377971071839e-01 2.576236472135126077e-01 1.727204915545663966e-01 1.481617275209870799e-01 1.635986649135225957e-01 1.551785172448669481e-01 2.120145140082936308e-01 1.600902700515829113e-01 1.713171336097906172e-01 2.274514514008291466e-01 3.200730757560433792e-01 2.962159906948516608e-01 1.713171336097906172e-01…
2.048349222495154665e-01 3.321574271461187333e-01 2.769042646438195643e-01 2.492776833926697300e-01 2.144441679020896996e-01 1.615933168129336239e-01 1.423748255077856018e-01 1.808118081180812020e-01 1.291621127354967147e-01 3.427081191633036400e-02 -2.965014987393232472e-03 -3.659737477140171530e-02 1.144885349146767400e-02 -3.539621906482971758e-02 3.609851641038400727e-01 1.000000000000000000e…
1.000000000000000000e+00 9.652551710322034850e-01 7.567861972254221747e-01 8.026493714629141518e-01 1.880602994941643971e-02 4.908098362297616882e-03 8.943757199378971068e-01 1.591751389793158444e-01 1.800220363599940587e-01 7.439775629789173450e-02 5.772023839334904094e-02 2.019582310812862921e-02 6.136375018780984014e-01 5.135723944508442385e-01 6.108579155606750355e-01 5.191315670856909703e-01…
1.460844597339978901e-01 7.191808651840629618e-02 1.781564049083077250e-01 1.000000000000000000e+00 7.544491697591899637e-01 4.968713600780130801e-01 7.993607281198375492e-02 -7.641465991277723857e-02 3.884389305739904819e-02 2.982365847712417639e-02 3.765203022997343132e-03 -3.031123872470694799e-02 -3.832922501828440326e-02 -7.040117019259424513e-02 -3.933147330498144856e-02 1.37876858899692589…
-9.390904000497729553e-02 -2.057861009145771913e-01 -4.694829838860203192e-02 -1.049586262676538012e-01 -1.353449884900145561e-01 -1.463945747526910479e-01 -2.320288682884338316e-01 -2.513656442481180808e-01 -1.878305232377278089e-01 -1.353449884900145561e-01 -3.494307223293722231e-01 -2.347912648541030656e-01 -2.403160579854415890e-01 -2.596528339451253387e-01 -2.044049026317428241e-01 -2.208672…
3.447401189872239535e-01 2.423557625789792558e-01 2.730710695014524902e-01 2.730710695014524902e-01 2.065212378360925527e-01 -1.360512844163538210e-02 -3.105197620255501501e-01 3.652169902688740533e-01 1.000000000000000000e+00 8.873772079509283373e-01 6.007010100078404857e-01 5.239127427016555538e-01 2.218788912973291838e-01 9.901766360743437245e-02 9.901766360743437245e-02 6.830235668496115187e-…
2.376369407187468863e-02 7.604177331831690756e-02 -1.828606532200254681e-02 -9.194225453056129385e-03 7.852974301218562658e-03 1.126241425207341607e-02 9.990785297430131162e-02 6.126753353127892265e-02 -1.601310535476583793e-02 1.033172929251561650e-01 1.089996928432477169e-01 4.194737380976752694e-02 5.580014333981852918e-03 6.581345346575191713e-02 4.194737380976752694e-02 -1.260366540391098279…
1.000000000000000000e+00 8.140224255703054634e-01 8.095047516975188984e-01 5.610326886942836877e-01 5.979270253220367870e-01 4.089376683104848365e-01 4.209847986379143814e-01 4.074317770195563515e-01 4.849851785023842066e-01 4.405613854199874613e-01 4.217377442833789014e-01 3.871022445920186961e-01 3.735492229736606662e-01 5.211265694846729524e-01 4.639027004293826417e-01 3.637609295826241262e-01…
1.226344130956502076e-01 3.516291953721065872e-02 1.915513474144208972e-01 5.239215311690333110e-02 4.311487349706866201e-02 1.358876696954138819e-01 1.067305051759341872e-01 1.319116927154848629e-01 3.648824519718682491e-02 6.166943273673800019e-02 9.612789989612334496e-02 -4.303129440139471379e-02 5.371747877687950423e-02 -2.845271214165487339e-02 1.610688572349645575e-01 9.125285064415609160e-…
9.823765814934259932e-01 1.000000000000000000e+00 9.041726618705038243e-01 6.585462664351274809e-01 4.162242619697344437e-01 3.941949888365167687e-01 5.461969734557183820e-01 2.421930042173160158e-01 4.118184073430907755e-01 3.115852145869508205e-01 3.567452245100473651e-01 3.314115604068471055e-01 2.278739766807245659e-01 2.135549491441331438e-01 1.650905482510544864e-01 1.893227486975936069e-01…
2.686250867770107464e-01 3.118857101099785645e-01 3.024224487558916930e-01 2.415871971939056173e-01 2.415871971939056173e-01 2.050860462567135889e-01 2.726807702144764534e-01 3.862399064635171908e-01 4.024626402133799075e-01 3.592020168804120894e-01 1.618254229237457709e-01 1.888633125068509000e-01 1.446892469582355088e-02 2.122839709159983490e-02 8.747122657020713066e-02 -3.419927655376499981e-0…
2.272574049918660022e-01 3.411352610983272582e-01 1.589306913279883993e-01 8.084301856927197938e-02 5.969427386378620831e-02 5.156014128475317621e-02 4.179918218991377638e-02 2.890768125925163301e-01 2.878457006346104088e-02 1.003649367589513897e-01 2.516598027289644879e-01 1.638111708754086959e-01 1.426624261699229179e-01 1.068722428221774573e-01 1.589306913279883993e-01 1.426624261699229179e-01…
7.356329686459912864e-02 9.250883271603892177e-02 1.815528512178053722e-01 1.455563331000698513e-01 7.829968082745908386e-02 1.000870470566147669e-01 1.862124289542415115e-02 6.219597535373518754e-02 1.247162436634863536e-01 1.285053508337740957e-01 1.570260629128409063e-03 2.904128761371589651e-02 6.503780573145143129e-02 3.188311799143179331e-02 3.463790131253306481e-01 9.838962945262761384e-01…
7.653684160711747841e-01 6.533055700156169543e-01 4.571482655813720319e-02 1.419715110501141783e-02 1.069518716577539871e-02 -1.013676588897827052e-01 5.797170034546407502e-02 1.419715110501141783e-02 -5.321565472528509699e-02 2.815768302493789742e-03 -5.584212767971219460e-02 2.995598883157430878e-02 -1.381856040887802749e-02 1.594813307462958699e-02 5.534995977473854412e-01 3.442572523780226268…
9.620604030721290056e-02 2.569729167869751196e-02 5.293930819425993889e-02 -8.487324594329273553e-02 -3.199168447190604836e-02 -5.122134318877409609e-02 3.050470635791437471e-02 -6.404111566668593825e-02 -1.345498642952013268e-01 -1.544724836865510190e-03 -9.609054686146581425e-02 8.659121094877858527e-02 -6.083617254720782852e-02 4.172200727608686016e-02 -2.878674135242793863e-02 8.2693307154818…
2.045457157634616441e-01 7.951841848169660665e-02 1.394804896270330219e-01 1.000000000000000000e+00 1.968909832768231116e-01 1.324636515142807169e-01 1.063099821849320115e-01 7.058789724728464776e-02 9.227630595942737379e-02 1.311878627665077901e-01 1.260847077754150836e-01 1.375668065053733680e-01 8.717315096833515298e-02 6.038158726509975510e-02 7.505315786449062720e-02 8.807137520832133415e-01…
7.571454537192713607e-02 1.828963511609943693e-01 1.311968918980324639e-01 1.450674785295587021e-01 2.081155995819509996e-01 2.459444722133866668e-01 9.967283137183610697e-02 1.286749670559367009e-01 1.450674785295587021e-01 1.828963511609943693e-01 8.883537056391352035e-03 6.688780842459204901e-02 1.601990275821330578e-01 5.301722179306582461e-02 1.475894033716544929e-01 4.923433452992235365e-02…
1.014315156241295535e-01 1.096752631872108946e-01 8.700495738873728624e-02 1.694424330195511419e-01 8.803542583412231337e-02 1.395588481033812056e-01 5.918230936333777892e-02 8.494402049796685727e-02 1.292541636495294355e-01 1.158580738595221954e-01 1.230713529772181347e-01 1.065838578510554385e-01 7.566980448950047511e-02 5.609090402718194118e-02 1.076143262964408404e-01 2.620731911101200490e-02…
8.431411010853941124e-02 1.798744605727736201e-01 8.915260886622192182e-02 1.339087223747877364e-01 8.673335948738089551e-02 6.737936445664950702e-02 2.270498234601804610e-01 2.754348110370082314e-01 1.012488557604288852e-01 1.629397149208841322e-01 2.294690728390219314e-01 1.326990976853667514e-01 1.423760952007322445e-01 1.000000000000000000e+00 8.379102916176284221e-01 7.705636197201497228e-02…
9.900188831939579215e-01 4.622673320744535852e-01 2.389398435392502684e-01 7.425141623954691072e-02 1.590909090909091161e-01 1.927771783113027826e-01 2.102441327218776690e-01 2.227205287294310165e-01 2.439304019422713354e-01 2.277110871324520835e-01 3.212840571891017460e-01 2.289587267332072185e-01 1.353857566765580278e-01 1.665767466954409526e-01 1.403763150795790948e-01 1.216617210682490874e-01…
5.587905067946884463e-01 8.749854814355957633e-02 5.741608269774290535e-02 7.747105966162050328e-02 1.587363041542466310e-02 -4.181346548453475191e-03 8.606604978899708158e-02 4.165860079755331902e-02 -5.613844903015972540e-03 8.176855472530852875e-02 1.347709938441288557e-01 9.036354485268510706e-02 -7.723876263115088403e-02 -8.583375275852746233e-02 -1.402686902319097706e-01 8.91130125053234301…
1.000000000000000000e+00 4.564726097756856282e-02 -9.637474085280515329e-03 -6.182178143852432549e-03 4.979361610728216120e-02 4.841149773071113521e-02 -1.378382921499411370e-02 7.881810201527811310e-02 1.396313105844118052e-01 6.015950393156641041e-02 8.987504902784787530e-02 9.125716740441890129e-02 1.316747912814478401e-02 5.946844474328089741e-02 2.146018938757223576e-02 5.946844474328089741e…
5.466943720916597749e-02 6.653984605929351703e-01 8.282361204600638405e-02 1.243817495390537632e-02 5.033802569580612951e-02 1.023149638561266922e-01 8.282361204600638405e-02 1.586233135298074914e-01 -5.578155638151550272e-02 -2.762738154467510310e-02 7.740934765430666775e-02 4.492376130410602464e-02 -2.221311715297499476e-02 -2.004741139629487301e-02 1.348005502063273353e-01 3.084667388568582483…
8.391441000770137604e-02 1.497616718356472032e-01 8.853527048685566614e-02 1.694003288720522804e-01 3.770580521616062608e-02 1.116395728826258260e-01 1.393647357575507062e-01 1.624690381533208661e-01 5.849967737235407111e-02 1.532273171950127022e-01 9.777699144516381613e-02 -5.037154216014614466e-03 8.044876464833587704e-02 1.000000000000000000e+00 6.384176675061919992e-01 6.811606269383676526e-0…
1.217631210513313161e-01 7.605562549266452199e-02 1.184982999399979559e-01 7.736155393719766626e-02 4.667223549066428639e-02 7.148487593679776764e-02 9.303269527159789554e-02 1.537583679423978611e-01 7.801451815946448820e-02 1.158864430509311677e-01 1.015212301610645823e-01 1.498405826087979009e-01 1.067449439391979088e-01 7.017894749226437356e-02 6.495523371413104707e-02 3.361295104533108813e-02…
1.644674193987214206e-01 3.360087062984642992e-02 1.204257924091959309e-01 1.355257788056047630e-01 1.493674330023125885e-01 1.040674738130865640e-01 1.292341178071011176e-01 -6.329070874710926442e-02 -6.329070874710926442e-02 7.890082981907245441e-02 -2.679907495578843016e-02 9.148415181607927327e-02 1.850088423343760127e-02 1.598421983403604946e-02 9.018500884233437986e-01 9.446333832131686981e…
6.236217900103847162e-02 4.941138036845605513e-02 6.624741859081310913e-02 5.459169982148921046e-02 7.272281790710431737e-02 3.646058173587363865e-02 -2.311309197400529883e-02 1.361817312067578889e-01 6.236217900103847162e-02 7.272281790710431737e-02 2.480486296654974693e-02 -8.527692541040034213e-02 -1.922785238423019294e-02 4.682122064193947747e-02 3.387042200935705405e-02 -1.176539219918563833…
1.664375360326403874e-01 2.451993436516033131e-01 1.040844383342943019e-01 -3.867133797507681797e-02 2.648897955563443429e-01 3.188611468357798601e-02 7.783050246130665539e-02 4.337221162801031121e-02 1.057253093263557930e-01 2.550445696039735366e-01 1.680784070247018924e-01 1.383653377089906315e-02 3.188611468357798601e-02 -5.672091888775574603e-02 -3.703046698301471623e-02 -4.359395095126192277…
1.364702924662699601e-01 2.217380373753455036e-01 3.488644934216040272e-01 8.530964552082440089e-02 1.907315846811359905e-01 9.461158132908759066e-02 2.062348110282407609e-01 2.465431995307128532e-01 2.868515880331850010e-01 1.690270677951896949e-01 2.465431995307128532e-01 1.256180340232965209e-01 3.142545881169923113e-03 2.434425542612923821e-01 8.945780608396883826e-01 1.000000000000000000e+00…
1.184582515052765433e-01 1.400176964412888359e-01 6.815287998791469404e-02 5.870039061657077520e-03 1.079051298098594996e-03 5.185057297623925088e-01 5.736020890433128905e-01 4.659343505190240847e-02 9.450331268748501934e-02 2.742948399766936135e-02 2.623173705677952008e-02 1.664976152966299999e-02 -1.089841811079716831e-02 -1.568940587435520631e-02 3.474545179877836041e-03 7.891965384034357323e-…
6.954650870379186500e-02 4.680209002766211324e-02 8.195255525440774125e-02 8.815557852971606101e-02 3.026069462684068470e-02 8.402022967951050525e-02 1.005616250803319373e-01 8.712174131716447778e-02 7.368185755399701831e-02 1.222722065439101058e-01 7.368185755399701831e-02 5.197127609041885671e-02 1.475313643857045429e-02 6.954650870379186500e-02 9.607141859230492464e-01 3.129453183939188282e-02…
1.021960477165922282e-01 9.467255090974817378e-02 1.172430413302806562e-01 1.339619231232678509e-01 9.132877455115061271e-02 5.538317869622851053e-02 1.105554886130858255e-01 2.209001084468004694e-01 1.138992649716834005e-01 2.008374502952163243e-01 1.490089167369562650e-01 5.538317869622851053e-02 1.314540908543198328e-01 8.129744547535854016e-02 7.878961320641052202e-02 8.411706229666222612e-01…
1.000000000000000000e+00 8.578644091911503677e-01 1.222942953041833945e-02 -2.797053554683193513e-02 1.048329205119417212e-01 3.807226422293650409e-02 -4.281270412023836271e-03 4.237940333835611001e-02 5.889010328079828660e-02 8.329722493484316426e-02 1.127293422235444292e-01 5.673653372308848364e-02 2.730441643438722560e-02 3.879012074217302181e-02 6.678652499240099460e-02 8.327394310178689585e-…
1.343262252074764462e-01 1.105315272092526335e-01 1.422577912068840877e-01 1.388585486357093168e-01 1.025999612098445618e-01 1.241284974939517172e-01 2.306380980574297412e-01 1.195961740657188327e-01 1.014668803527864482e-01 9.240223349632026295e-02 8.673682921102884857e-02 3.574819064340606367e-02 1.014668803527864482e-01 1.399916294927678606e-01 5.195737166072909030e-01 4.787828057531928194e-01…
9.733592895812797751e-04 -1.530707485532966511e-02 -6.414837729006085676e-02 -4.194778527427420189e-02 1.474972665937759608e-01 3.251020027200724472e-01 6.757513533694234353e-02 5.721485906290820628e-02 1.577375396677220196e-02 5.413477692738611138e-03 7.201525374009967728e-02 -1.085495613216352767e-01 3.797434598255940846e-02 5.425478012746980799e-02 -9.374916664444379877e-02 9.64479052774740219…
1.261186456315158688e-01 2.814374019743520194e-01 1.892702278808007510e-01 1.636682350770364280e-01 1.739090321985425347e-01 8.003505858474056767e-02 3.787249746286560637e-01 1.636682350770364280e-01 1.978042254820555346e-01 2.063382230833103181e-01 1.261186456315158688e-01 2.216994187655691728e-01 3.053787249746258217e-02 5.784666482147825944e-02 -3.598117907555914170e-03 8.958852292646924953e-0…
-5.851901186728016707e-02 -2.512714943085554622e-03 1.316904819568921747e-02 3.221118914991519255e-02 -4.731775248244116105e-02 -2.939573746669891727e-02 3.893194478081843379e-02 8.261685638169030677e-02 7.568418503269715332e-03 -7.196052312908705895e-02 1.117401307822715462e-01 4.341244853475419857e-02 8.709736013562606460e-02 6.908452409784452408e-01 8.331012351658999560e-01 5.37387987406151679…
1.000000000000000000e+00 1.072948550662779776e-01 4.299842688682127545e-02 5.450410350840815404e-02 4.420569979147153175e-03 -8.438715656744389185e-03 3.419996829384297499e-02 5.924173505847347282e-02 7.142421618721268850e-02 1.863346462934285797e-02 1.524944209358195142e-02 2.810872772947324225e-02 5.472177847151934449e-01 1.727985561503844400e-02 -6.408302135287645071e-03 6.074533858517369156e-…
1.052804737621319819e-01 -4.752339806581748483e-02 -2.541969333598861208e-02 1.062415044025591948e-01 8.125470775144795488e-02 8.509883031315754187e-02 1.264231478515336349e-01 1.408386074579440483e-01 1.072025350429867685e-01 6.780027878546511511e-02 4.473554341520866867e-02 9.951428991956760839e-02 7.741058518973872871e-02 3.896935957264428818e-02 1.000000000000000000e+00 7.856901671846998614e-…
1.664590082232742796e-01 1.522551706952404715e-01 2.905556939945178052e-01 2.703712932967852201e-01 2.726140044854221123e-01 2.255170695240469314e-01 1.417891851482682430e-01 8.123598305507090389e-02 1.373037627709941810e-01 1.582357338649389433e-01 9.244953899825561483e-02 5.432344879142797511e-02 6.777971592324957828e-02 3.638175928233232381e-02 7.301270869673555375e-02 9.917767256416655519e-02…
3.007996610708055935e-02 2.714081448922310569e-02 8.886299846422697490e-02 1.000000000000000000e+00 8.298469522851233127e-02 2.567123868029437539e-02 8.445427103744106156e-02 2.273208706243719235e-02 3.154954191600901903e-02 9.474130169994161854e-02 5.947148228565377059e-02 5.506275485886785725e-02 6.167584599904672726e-02 3.717563416829953726e-01 3.669305724725942935e-02 -7.811258804216466385e-0…
2.864069735766822666e-01 3.241623535821328006e-02 2.440751838736044677e-01 5.131844184146014953e-01 4.254971397439396008e-01 3.347861618087714652e-01 -5.224734404794341425e-02 1.000000000000000000e+00 2.773358757831656529e-01 5.071370198855900124e-01 1.836011985834923865e-01 4.920185235630619713e-01 1.715064015254695040e-01 3.846363388722359722e-02 -4.181149550531199632e-01 -5.527104331244857283e…
2.695611495671149799e-02 3.598668465548922335e-02 7.812934324978490497e-02 6.157329880202578459e-02 4.351215940447061142e-02 7.286151092549787711e-02 7.436660587529420052e-02 1.654248503379683599e-01 1.383331412416354822e-01 9.769557759713640155e-02 1.744554200367460783e-01 1.262923816432653668e-01 7.662424829998856768e-02 9.420538444328437899e-01 9.390436545332511153e-01 9.977423575753056051e-01…
-2.016377136776839329e-01 -3.531262288635470536e-01 -3.146121995790056580e-01 -4.917767342878944237e-01 -3.736670444819689130e-01 -3.813698503388769923e-01 -3.454234230066379752e-01 -1.364761398069941302e-03 1.912053850246340780e-01 6.354005227730090688e-01 6.302653188684043117e-01 2.431125812495574245e-02 4.453979783026065231e-01 4.274247646364870423e-01 3.735051236381304318e-01 3.17017880687468…
3.695041514704740515e-01 5.245441142236363374e-01 3.298828276557769779e-01 3.212694963917123725e-01 2.695895088073253509e-01 2.678668425545120413e-01 2.523628462791961402e-01 3.040428338635831618e-01 3.591681539535968026e-01 2.506401800263828306e-01 4.504694653526808423e-01 1.059362147900984596e-01 1.627842011329247440e-01 1.593388686272987631e-01 9.345386823931097764e-01 5.142081167067584779e-01…
1.441771663495693967e-01 3.784542515400268758e-02 1.028259336624046810e-01 1.641143678237383663e-01 9.765702957650898575e-02 4.375274410931193070e-02 6.073628610582611914e-02 1.220247202671597975e-01 1.220247202671597975e-01 1.279320392224690406e-01 1.146405715730231673e-01 1.759290057343568525e-01 7.518926038770105125e-01 7.919665784116768081e-02 9.174971062119972876e-02 1.000000000000000000e+00…
-4.817008269424954275e-02 9.388390054856681627e-03 -4.312109385660861660e-02 4.978030075598369186e-02 9.388390054856681627e-03 -8.787969760650566481e-03 -6.937583581234126051e-02 -2.729183155481608100e-03 5.785868289620909460e-02 6.189787396632197986e-02 4.372151415081473175e-02 4.372151415081473175e-02 8.283343795202093851e-01 8.010698397969490125e-01 1.000000000000000000e+00 8.55598919243470423…
1.135432890930850314e-01 1.575991196050252341e-01 -1.595415210867827741e-02 1.329011540149980519e-01 1.195509023447131058e-01 8.083517250088706474e-02 1.475864308523112955e-01 1.782920096939665522e-01 1.429138427677115186e-01 1.182158771776848083e-01 1.315661288479697544e-01 7.082248374817361192e-02 1.375737420995978288e-01 9.752298708874300448e-02 6.014228241194550378e-02 8.985380873058351758e-0…
1.926597465087193650e-01 1.668963649254742027e-02 -2.929250280816078980e-02 2.464808367920830537e-02 1.245708094672859367e-01 4.852342523919161293e-02 8.212575780509356882e-02 1.210337218287697719e-01 1.369506162020918683e-01 1.068853712747057649e-01 9.627410835915790888e-02 5.913468815473946205e-02 8.823918360193425681e-01 9.027300899408096102e-01 8.240298899838280899e-01 9.185274881101285205e-0…
2.318470240316976294e-02 1.156076832524621095e-01 8.931493870050818962e-02 1.282695454936976821e-02 1.076401849033851443e-01 8.851818886560061661e-02 1.697866720261851092e-01 1.379166786298772485e-01 6.142869447873883226e-02 8.373768985615426264e-02 1.227784317666311964e-01 6.381894398346216191e-02 7.098969249763124878e-02 4.868069712021581147e-02 6.142869447873883226e-02 5.346119612966216544e-02…
-4.786254492142105743e-02 3.549015751551000408e-02 -1.610913446925691175e-02 -3.595501600185968538e-02 -1.133539539790100609e-01 -1.193077184387907469e-01 9.105862580679761897e-02 -8.160054352684591172e-02 -4.201605549695542306e-03 2.358262859594863203e-02 -1.510611288909548822e-01 2.755180490246933456e-02 2.755180490246933456e-02 5.435447247501384860e-01 7.439881282294247278e-01 1.00000000000000…
1.000000000000000000e+00 1.512754176005901008e-01 6.045485188791768771e-02 7.160258367857288420e-01 8.573733369441837171e-01 8.573733369441837171e-01 7.260689941285264348e-02 5.917568899055605097e-02 9.371308721931882746e-02 6.109443333659838465e-02 5.022154870902506563e-02 3.742991973540917006e-02 -2.716780658135077922e-02 4.702364146562108826e-02 3.231326814596285901e-02 -2.077199209454283144e-…
2.171655234328690592e-02 7.903275966272151065e-02 2.236787288100789903e-02 6.600634890830472945e-02 3.278900148454141905e-02 2.888107825821641106e-02 2.828256749382368138e-03 7.838143912500075694e-02 1.102961454733223101e-01 6.209842568197947860e-02 5.688786138021272032e-02 1.000000000000000000e+00 2.041391126784539503e-02 4.255880955035418883e-02 3.930220686174993455e-02 4.907201492756269740e-02…
7.172989513086368285e-02 1.541695136805204536e-01 4.947119812245613646e-02 6.183714090490474019e-02 1.401547785270789437e-01 7.832506461483620952e-02 1.294376281156235375e-01 1.723062297614451344e-01 1.821989839874037509e-01 1.261400433736371285e-01 2.151748314072667034e-01 1.236668548171474535e-01 1.005837616232434645e-01 1.195448738896645879e-01 1.000000000000000000e+00 8.739342265529839726e-02…
6.634808077693842288e-01 1.957761677200558492e-01 7.433328194851247517e-01 6.748882380144902715e-01 9.486665638970257497e-01 8.003699707106529670e-01 3.954061970094028267e-01 8.117774009557570114e-01 8.345922614459692079e-01 5.950362262987519690e-01 8.688145521812853378e-01 1.000000000000000000e+00 8.345922614459692079e-01 5.608139355634357281e-01 2.870356096809003055e-01 5.722213658085397725e-01…
-3.469072075360200152e-02 5.276604619636057064e-02 2.511427429306368683e-02 2.189895197872680430e-02 1.000000000000000000e+00 8.012930809739818860e-01 1.202878147974345835e-01 1.132141057058935474e-01 9.778055859707665554e-02 7.591636685958601249e-02 1.029250743000158508e-01 -5.012426786241888643e-02 1.096685610998136481e-02 8.675287206493216274e-01 7.537063107217963909e-01 7.961485652710431626e-…
8.981869090557996760e-01 1.000000000000000000e+00 9.487106985469068166e-01 8.138564561623722049e-02 1.219577796015199750e-01 9.311039234212179494e-01 1.188957317535739716e-01 6.990296618644012416e-02 1.433921145371411798e-01 8.674422935014231006e-02 1.449231384611141815e-01 1.342059709933034473e-01 5.306170302273765377e-02 7.755808580630486893e-02 1.188957317535739716e-01 9.119661243715558863e-01…
3.567497762059202576e-02 4.544854203659935005e-02 -1.614252381022093427e-04 1.130490292473179947e-01 1.073477833379804930e-01 1.694231248991091496e-02 1.016465374286426859e-01 1.106056381433161706e-01 1.252659847673274485e-01 9.268743671396920125e-02 9.350190041530304086e-02 3.323158651659019469e-02 4.219068723126367937e-02 4.381961463393166389e-02 8.454279970062955618e-02 1.000000000000000000e+0…
9.595105776864545910e-02 1.550460000934011096e-01 9.802456451688221217e-02 1.135758651286601917e-01 1.208331387474900070e-01 1.819455470975590849e-02 5.344416942978577612e-02 1.788913276981272671e-01 1.249801522439639018e-01 2.307289964040538655e-01 1.519357399710455914e-01 1.021715780133564955e-01 9.284079764628955234e-02 1.623032737122309110e-01 1.000000000000000000e+00 7.957595852986505403e-01…
2.513108949939496517e-01 2.015641106081657585e-01 2.164881459239006989e-01 3.010576793797335449e-01 1.518173262223814213e-01 1.501366916147540628e-02 1.269439340294897245e-01 2.239501635817686409e-01 2.537982342132389380e-01 8.092815847263910845e-02 8.963384574015145767e-02 1.667413615381168057e-01 -1.856541029892866054e-02 1.045578810558868560e-01 1.501366916147540628e-02 1.000000000000000000e+0…
1.772000034277977087e-01 9.539561070501229034e-02 3.356670922848839500e-02 5.924948368796741777e-02 7.542011945875075341e-02 2.123949165759728142e-01 4.688370339266263731e-02 1.439075180173619295e-01 2.595699827753163505e-02 5.829826981909794897e-02 5.259098660588047008e-02 8.207861654083804803e-02 1.000000000000000000e+00 8.478057809808647871e-01 7.279528335032949826e-01 6.971283624553327452e-02…
2.165568289696351845e-01 1.562332319799678293e-01 1.867768253924575739e-01 1.638691303330903348e-01 2.051029814399517037e-01 1.000000000000000000e+00 9.289861453159613536e-01 2.096845204518250905e-01 1.149993808731064465e-01 1.218716893909168181e-01 1.310347674146636054e-01 1.119450215318576192e-01 1.027819435081105542e-01 2.795013964751031157e-02 9.514604515498804871e-02 4.551270585969201948e-02…
2.657042732360492474e-02 -1.116690203462511292e-02 1.184946911449343276e-01 9.430409540247937372e-02 2.463517966420843142e-02 2.269993200481193463e-02 9.720696689157394543e-02 6.624300434123110703e-02 3.334379413149211879e-02 1.049479575291595718e-01 3.914953710968160222e-02 5.559914221455091593e-02 2.850567498300106070e-02 1.495894136722631350e-02 3.431141796119054760e-02 9.912913855327163404e-0…
1.083722853669842889e-01 1.667940701011292604e-01 1.848770034712216015e-01 9.307134174613702904e-02 1.250642238624543601e-01 7.081542375217728114e-02 8.611636737302454103e-02 1.320191982355668203e-01 6.664243912830988825e-02 9.168034687151473128e-02 1.014173109938723144e-01 9.724432637000440804e-02 4.438652113435014729e-02 1.000000000000000000e+00 9.499241845135902862e-01 8.873294151555785048e-01…
1.129398043154278830e-01 1.932547139247068058e-01 1.548953541113200494e-01 1.908572539363700138e-01 1.884597939480332496e-01 1.560940841054882233e-01 9.495885440290266488e-02 -1.412557506641631128e-02 8.177282446705103069e-02 9.256139441456633088e-02 1.584915440938249875e-01 1.129398043154278830e-01 1.177347242921014392e-01 3.622108468865436331e-02 2.183632475863410763e-02 3.622108468865436331e-0…
2.053110912984438055e-02 8.619899510886321059e-02 1.111712897769407266e-01 1.035721130210878749e-02 1.000000000000000000e+00 5.845200103322124863e-02 7.325039787356384113e-02 5.752710123069999099e-02 8.434919550382034836e-02 8.619899510886321059e-02 1.065467907643337236e-01 9.822269254164134322e-02 1.960620932732277596e-02 8.575654304117051874e-01 9.537550098739300264e-01 2.978010715505836556e-02…
1.000000000000000000e+00 1.455570977172723213e-01 7.781354280483139541e-02 1.368159938576025136e-01 1.357233558751439473e-01 1.225526385730760920e-02 9.529575052417102454e-02 1.302601659628502551e-01 7.999881876974854200e-02 1.990963588577501775e-01 5.923869710303279745e-02 6.361515518412423909e-01 5.727785488586361051e-01 6.820423471045089503e-01 6.885981749992612366e-01 3.203791749106693620e-01…
6.420057390920461682e-01 5.780295783974693791e-01 6.910087557942756753e-01 6.773968067103229851e-01 5.045250533441251184e-01 3.901846810389232312e-01 2.402325068059740429e-02 1.519755720697519852e-01 1.041130159664470714e-02 -3.859171510558481039e-02 -6.581561327348969814e-02 6.758148774924563340e-02 3.969906555808995763e-01 5.358325362372161615e-01 5.086086380693107811e-01 1.000000000000000000e+…
1.000000000000000000e+00 8.895648608132729063e-01 5.906276679416759545e-02 1.015952190485153173e-01 1.060723192858152586e-01 9.264101857391597583e-02 1.142803363875314199e-01 1.180112532519479035e-01 8.741773496373284047e-02 5.234711643821808591e-02 4.264673259073527983e-02 1.060723192858152586e-01 2.473833164153630901e-02 2.352830455037393381e-03 8.368681809931634297e-02 4.605094214053794821e-01…
-3.322433945954079981e-02 1.753298004284576869e-02 1.614236854962989437e-02 4.186868117412714807e-02 4.534520990716734562e-02 6.829029954523233026e-02 1.023602811290261067e-01 5.299357311985566921e-02 2.796256624196635787e-02 9.471191791633777612e-02 1.524222948848047432e-01 8.456421242529774465e-04 1.961889728267009192e-02 7.496899312211073862e-01 1.000000000000000000e+00 -1.240275115571089258e-…
1.012107646131148730e-01 6.074172050668987660e-02 3.533092537009710488e-02 8.238795340082398500e-02 1.933153583965013106e-02 1.153278730223330356e-01 1.435620898407690138e-01 1.219158569466349124e-01 1.143867324617182796e-01 1.463855115226129489e-01 7.768225059775125951e-02 1.000000000000000000e+00 1.219158569466349124e-01 6.168286106730427876e-02 1.934425395533398151e-01 1.086127079411909092e-02…
3.515538195438771552e-01 2.778089598057295051e-01 4.532708674585627096e-01 4.354703840734928666e-01 4.380133102713601456e-01 1.811777642867779259e-01 2.879806645971980661e-01 3.413821147524080946e-01 3.286674837630727541e-01 3.032382217844011296e-01 3.248530944662716413e-01 1.786348380889106746e-01 1.849921535835785669e-01 1.000000000000000000e+00 2.574655502227923276e-01 1.964353214739809894e-01…
2.621909374325995246e-01 2.099566675163235252e-01 2.991902119566280382e-01 2.251916629085701782e-01 1.250759789023747626e-01 1.686045371659376790e-01 5.255387149271580904e-01 1.533695417736910260e-01 4.036587517891808141e-01 2.121330954295014004e-01 5.560087057116529508e-01 1.294288347287304852e-01 1.000000000000000000e+00 4.537165937922789105e-01 5.995372639752166721e-01 8.868257485147349461e-01…
4.575790012565740805e-01 3.594266300553831672e-01 8.605203146088339361e-01 4.317494298878393200e-01 3.387629729603946482e-01 4.369153441615874489e-01 5.557313724577649383e-01 8.243589146926048050e-01 7.262065434914140027e-01 5.867268581002478278e-01 9.596500209428951433e-02 4.214176013403450605e-01 1.786196304742399543e-01 -1.251919765439567407e-02 -7.967608321310563901e-02 4.369153441615874489e-…
1.244462281771453599e-01 1.081688097185989211e-01 2.615192257227976214e-01 2.058333204698763186e-01 1.000000000000000000e+00 2.572356945494959635e-01 2.383881573869688908e-01 2.032632017658953794e-01 3.620548600713148490e-02 2.221107389284227851e-01 1.604278900328790780e-01 1.073121034839387145e-01 4.268635290122408388e-01 6.367565565040214093e-01 5.176743898862359305e-01 7.904079774014780013e-02…
1.383155689729530236e-01 1.485737169613700615e-01 8.873452036226986417e-02 1.434446429671615286e-01 2.238001355430964123e-01 1.177992729961186424e-01 1.297671123159386264e-01 1.314768036473415447e-01 1.015572053477911407e-01 1.143798903333127504e-01 2.357679748629167016e-01 2.494455055141396316e-01 9.863224693487770978e-01 1.000000000000000000e+00 7.196106216499291719e-01 8.379027786334659542e-03…
4.935586010199872337e-02 3.415270828801393599e-02 1.611437410871826292e-01 7.334976917313225098e-01 7.707925458632428062e-02 2.103304087206633588e-01 1.835013172842191453e-01 1.620380441350639800e-01 1.754525898532860728e-01 1.522007106083679007e-01 1.584608319435379387e-01 1.843956203321008291e-01 1.164285886931089448e-01 1.000000000000000000e+00 1.772411959490487743e-01 9.407101249607242865e-02…
1.035939061196320399e-01 1.596192869871550790e-01 2.545194219260205615e-01 1.298915338737755276e-01 1.218879080355578376e-01 1.653361625858819350e-01 1.893470401005346304e-01 8.873002956294227805e-02 1.104541568381041117e-01 1.744831635438448547e-01 2.007807912979883425e-01 5.900227644956272666e-02 4.985527549159982780e-02 1.000000000000000000e+00 7.729627836548853825e-02 1.310349089935207434e-01…
1.233283902232341633e-01 2.063660196488628640e-01 9.466938537722113800e-02 2.739718772343297526e-01 2.188584063766118304e-01 2.188584063766118304e-01 2.673582607314037296e-01 1.240632365013372429e-01 4.543468474432643678e-02 1.424343934539099854e-01 8.511638376188310207e-02 -1.482271006011190613e-02 1.000000000000000000e+00 4.922212218308927856e-01 6.729934062442072262e-01 -3.392871329078744197e-…
2.444054189663821264e-01 4.019066733567486227e-02 2.815353738083291590e-01 2.017059708981431831e-01 1.200200702458608243e-01 1.701455092824887549e-01 3.557952834922225027e-01 1.107375815353740661e-01 1.014550928248873080e-01 2.184144505770196087e-01 2.239839438033115471e-01 2.406924234821879727e-01 2.741093828399394638e-01 1.000000000000000000e+00 2.796788760662320961e-01 -9.347717009533387800e-0…
7.486860192447636342e-01 1.000000000000000000e+00 6.708983585348097245e-01 7.008166895770998606e-01 4.165925446753458994e-01 5.153230371149020161e-01 4.734373736556964918e-01 7.726206840785955210e-01 7.905716827039702688e-01 7.606533516616801327e-01 6.110616964502305626e-01 9.640980027492516147e-01 7.068003557855581098e-01 3.806905474245975141e-01 7.157758550982449286e-01 9.940163337915417507e-01…
3.339373505428731015e-01 3.866947881236354467e-01 3.289913407696760661e-01 6.043192181442811339e-01 5.185883820755419205e-01 4.559389249483861706e-01 3.570187294844564541e-01 3.718567588040456728e-01 3.471267099380636600e-01 4.081274971408202501e-01 4.823176437387673987e-01 3.520727197112600848e-01 3.932894678212304207e-01 1.000000000000000000e+00 8.351330075601173242e-01 9.982622127823903568e-02…
-2.720259034218110161e-02 2.974096578189959830e-02 1.643348257115446742e-01 8.787176207227377356e-01 6.597777422449638274e-02 1.495043172369676238e-02 4.083386632555172785e-02 -7.235369363607219162e-03 8.742404860889033125e-02 2.900143907898956527e-02 6.819635433322675244e-02 6.815637991685311384e-03 8.002878157978891849e-02 1.000000000000000000e+00 1.421090502078672935e-02 5.488487368084425666e-…
1.090301003344482933e-01 8.200060808756461928e-01 9.253065774804902777e-02 7.603121516165003979e-02 6.280125671430021317e-01 1.000000000000000000e+00 1.090301003344482933e-01 1.495287321374277056e-01 2.072767811898246770e-01 2.042768825377522801e-01 2.140265531569880975e-01 2.305259957433870854e-01 6.407621364143105680e-01 4.870173304955915938e-01 9.253065774804902777e-02 4.828215262997887641e-02…
8.232820010681872469e-02 1.267914367099872708e-01 2.527706070856329257e-01 2.540056969912763418e-01 1.000000000000000000e+00 2.046021007655332569e-01 2.367144383122663787e-01 3.416970802919704897e-01 3.330514509524657440e-01 9.467909916325416286e-02 1.589037742567203926e-01 1.527283247285028955e-01 9.467909916325416286e-02 1.329668862382052119e-01 2.132477301050380025e-01 1.712546733131562748e-01…
7.878863409770683335e-01 5.819209039548015605e-01 1.000000000000000000e+00 8.616650049850440585e-01 6.434031239614486086e-01 7.848122299767363863e-01 8.094051179793949613e-01 5.542539049518110383e-01 2.683615819209035913e-01 2.622133599202386423e-01 2.068793619142576534e-01 5.204386839481556226e-01 2.499169159189099099e-01 4.528082419408436254e-01 3.390661349285474802e-01 4.896975739448320986e-01…
1.885417106207012694e-01 9.309148065319210463e-01 1.182855816701126744e-01 2.857293556690155834e-01 1.000000000000000000e+00 1.815160977256425334e-01 2.049348073758384403e-01 2.377210008861132262e-01 2.857293556690155834e-01 1.288240010127007784e-01 1.897126461032108968e-01 1.007215494324654181e-01 8.957867420566265615e-01 1.545845816279168283e-01 -2.808135364361358591e-02 -2.222667623106450163e-…
7.082977945656146468e-02 9.314609479712447626e-02 9.111733885707334890e-02 1.000000000000000000e+00 7.849518703545754761e-01 8.715121237967586865e-01 7.082977945656146468e-02 1.005848665773120681e-01 8.164981113683436598e-02 3.498842451565745831e-02 6.339100767637387279e-02 4.557085414889650195e-03 2.146338491531621026e-02 5.909589374923825307e-03 -7.615450225417421878e-03 1.756488363592056401e-0…
3.071929873228106400e-01 3.964881134012041564e-01 1.000000000000000000e+00 8.624649782240844109e-01 9.692085772143477218e-01 9.671558156953037333e-01 9.835779078476518666e-01 2.569003301062442457e-01 2.610058531443314456e-01 1.994230075730257234e-01 2.343199533967656178e-01 3.205359371965935678e-01 1.891591999778080568e-01 8.891508779716502664e-01 7.009903187328346552e-02 2.904380149241311132e-02…
4.156861991797679290e-02 1.631049684489564167e-01 1.844271348579003267e-01 1.183284189901745304e-01 1.000000000000000000e+00 2.451088679082183072e-02 -4.052172075645652655e-02 2.398647675211541541e-01 4.050251159752975977e-02 1.257911772333049627e-01 5.969246136557919413e-02 3.943640327708232418e-02 1.055351191448081205e-01 6.502300296781517164e-02 -3.207929540805089068e-03 1.384980358634987745e-…
5.812712768660133894e-02 6.752705655200456902e-02 7.504699964432696990e-02 3.118066493911211476e-02 1.000000000000000000e+00 8.727876293548767483e-01 4.120725572887547206e-02 6.126043730840241563e-02 9.071354775333236031e-02 6.627373270328408561e-02 1.132733770303000209e-01 8.382026658537007624e-02 4.496722727503690148e-02 1.164066866521011046e-01 -2.020561285842514473e-02 -4.539064749419988512e-…
1.000000000000000000e+00 9.703612571300736234e-02 1.226932110502179929e-01 1.359355776758750245e-01 7.137904037579674565e-02 6.144726540655411767e-02 7.800022368862556676e-02 1.856615591097133741e-03 9.786377362711111416e-02 7.303433620400394399e-02 1.840957387316858457e-02 1.541438317861536789e-01 -1.469634269097431882e-02 2.172016552958269328e-02 2.013197628899274607e-04 -3.373224471535612307e-…
6.637614922676301488e-01 4.867938566190145311e-01 4.985916989955894163e-01 4.808949354307270885e-01 5.221873837487380765e-01 2.773821544348197277e-01 3.127756815645421629e-01 4.101078811712811079e-01 1.000000000000000000e+00 1.328585853217834623e-01 -7.360365626826820273e-02 4.160068023595685505e-01 -8.540149864484199160e-02 -4.115958973268892679e-02 1.240102035393528535e-01 -7.065419567412503654…
1.000000000000000000e+00 3.662347430681394123e-01 6.508598584566999135e-01 6.508598584566999135e-01 7.495298984580673896e-01 5.218298061472179672e-01 4.876747923005913532e-01 7.419398953810388830e-01 4.497247769154497643e-01 3.548497384525972076e-01 1.119696399876919518e-01 1.043796369106633481e-01 -4.742042462990157803e-02 1.309446476802627324e-01 -9.470409244759996070e-03 -2.106054907860101244e…
1.209369862556432390e-01 1.857783044454272003e-01 1.663259089884920328e-01 1.968939589922474309e-01 1.264948135290535347e-01 1.000000000000000000e+00 1.422419908037151626e-01 1.533576453505353931e-01 5.331675442915432411e-02 -1.522978194290280571e-02 -3.005065467199622212e-02 -3.282956830870153997e-02 -3.187822850514363676e-03 2.645392260767246914e-02 -4.116630921881645616e-02 -2.3566522853018065…
6.149437422702184186e-01 9.229887484540434395e-01 6.886066785315674288e-01 5.345841754396543077e-01 1.000000000000000000e+00 7.120448855238153962e-01 4.877077614551595941e-01 4.944043920243734735e-01 3.805616723477424079e-01 2.868088443787517594e-01 3.002021055171795183e-01 5.044493378781936821e-01 2.767638985249315509e-01 9.260655787155776253e-02 -3.128110765889476064e-02 1.260897107176259524e-0…
1.000000000000000000e+00 9.902262921546196583e-01 8.436206744738932173e-01 1.000000000000000000e+00 9.706788764638554223e-01 6.872413489477864346e-01 9.022629215461841490e-01 8.094126970150566924e-01 2.865193272871355834e-01 3.549352822048086331e-01 5.699568548032045712e-01 1.496874174517912603e-01 4.038038214317156704e-01 2.669719115963731237e-01 4.038038214317156704e-01 1.774236153913888447e-02…
8.690580940882762506e-02 7.252041171294688893e-02 1.000000000000000000e+00 9.106591090466347183e-01 4.602099490474521881e-02 7.024903312938679534e-02 5.964926640610601627e-02 1.020483332992285774e-01 5.662076162802599788e-02 6.873478074034664043e-02 6.419202357322646713e-02 3.087847101434454053e-02 -3.949333933577540978e-03 -2.435081544537389536e-03 6.116351879514617118e-02 4.223536393214497725e-…
6.422594580259764763e-02 1.000000000000000000e+00 8.436677809492584834e-02 1.292963270547348165e-01 9.366254684523099561e-02 9.366254684523099561e-02 1.447892749719104644e-01 1.331695640340287423e-01 5.183158746885697249e-02 1.774710205107076638e-02 1.542315986349448130e-02 -3.183033128389077537e-02 -3.028103649217315715e-02 7.676685904906667759e-03 -8.590909408127624450e-03 4.563440830198677717e…
7.417652998428635180e-02 9.274605517084798245e-02 2.907911167406538808e-02 1.126419750135924103e-01 1.000000000000000000e+00 6.887095135955448311e-02 3.438469029879725331e-02 5.560700479772470034e-02 -4.519898907218093675e-02 3.214415878497464858e-03 5.204007862771882660e-03 -2.091162746234397768e-03 5.204007862771882660e-03 6.290217540673122276e-02 3.040550633024841423e-02 1.581516511223560878e-…
1.901139727773631938e-01 3.297494947123003617e-01 3.409203364670954639e-01 9.330001090247329321e-02 1.000000000000000000e+00 1.593941579516768570e-01 1.156416944120631923e-01 1.175035013711957649e-01 1.342597640033882656e-01 1.109871770142319136e-01 3.558399516936579243e-02 -1.375388924764561933e-02 6.258019607678695639e-02 -3.609557275723551673e-02 4.023851256719707115e-02 -1.654659968634431336e…
6.277164341393934865e-01 5.826684227453022835e-01 2.679296139179440997e-02 3.784247362053386188e-02 1.000000000000000000e+00 8.884022236856206622e-02 5.994149807801275875e-02 1.381380461583225916e-01 9.224007228509742418e-02 2.764292387092809333e-02 6.079146055714644559e-02 1.066894344303719183e-01 -2.250486239796611540e-02 3.784247362053386188e-02 7.184097278588588709e-02 3.843974455181827562e-0…
2.642916321458159690e-01 2.108934441563992956e-01 6.810941550632064745e-01 1.000000000000000000e+00 2.524253681481678502e-01 2.019937461581633731e-01 2.079268781569876823e-01 1.085469171766844931e-01 1.065023919608711241e-02 7.146484218403388600e-02 -6.203062778950720058e-02 -2.791511879626929968e-02 -2.494855279685714161e-02 9.166956196381307459e-03 3.586605019108963371e-02 3.883261619050179525e…
2.730651204173906166e-01 2.461913725585139490e-01 1.000000000000000000e+00 2.233486868784687052e-01 1.743040970360193453e-01 1.736322533395472656e-01 1.145100080500189160e-01 1.608672231065810254e-01 2.058807507701992112e-01 1.346653189441764098e-01 1.736322533395472656e-01 9.166732236997390815e-02 6.344988711815360838e-02 7.688676104759194219e-02 8.830810388761431429e-02 3.704824564058177838e-01…
7.117351407435350275e-02 1.302534596364519903e-01 1.526888820018056092e-01 9.768167302224680659e-01 1.000000000000000000e+00 4.200746499939359002e-02 1.272620699877380079e-01 1.078180372710980661e-01 1.474539501165563204e-01 1.209356851225531528e-02 6.110789214827660153e-03 4.615094390470676766e-03 6.110789214827660153e-03 -1.408109091399091690e-02 3.901607535067989907e-02 -6.198374947786243570e-…
7.553172475424480004e-01 8.710455764075067941e-01 1.000000000000000000e+00 8.809651474530829640e-01 9.735478105451297326e-01 5.337801608579081369e-01 5.503127792672022345e-01 3.386952636282397622e-01 3.519213583556742853e-01 2.990169794459336394e-01 4.015192135835565779e-01 1.832886505808761779e-01 2.494191242180513468e-01 1.469168900804284084e-01 1.336907953529938853e-01 3.056300268096515116e-01…
1.000000000000000000e+00 1.683652983640168133e-01 1.019862457818972723e-01 1.816411088804409379e-01 1.105206953995985369e-01 2.195719960702234019e-01 1.437102216906581409e-01 9.629661270342999846e-02 8.776216308572908076e-02 1.550894878475930494e-01 1.086241510401093346e-01 6.974499167058210991e-02 9.819315706291921464e-02 1.740549314424844618e-01 7.827944128828337456e-02 5.172782025543548601e-02…
3.280889015087964378e-01 5.487164263865046410e-01 1.000000000000000000e+00 3.581744730830289103e-01 2.951380374036839949e-01 6.719240052143166109e-01 2.822442210147266817e-01 3.137624388543996945e-01 5.043043921578754807e-01 3.438480104286326666e-01 -2.290943352392266208e-02 -1.144826340040535663e-02 -5.156235883271619025e-02 -1.861149472760373694e-02 -1.117335019811821623e-01 5.73187573406990016…
2.949577016500544713e-01 2.174805260072034674e-01 8.047575173800153303e-01 1.000000000000000000e+00 2.391741351872015697e-01 4.437138788843287274e-01 2.050841779043473256e-01 1.121115671329254160e-01 9.971521903006927423e-02 1.260574587486389397e-01 3.153530446436021012e-02 -5.653739844208210789e-03 7.182343579864280958e-02 -9.242817656420120043e-02 4.238210905435955272e-02 -3.664461010134827806e…
9.632509075964107437e-01 9.290362353585869259e-01 1.000000000000000000e+00 4.474964038632788799e-01 3.207753955750397012e-01 4.956503870128093903e-01 4.373587232002193459e-01 3.968080005479830419e-01 3.055688745804508444e-01 3.765326392218648621e-01 3.638605383930408887e-01 -2.897458730050024578e-02 6.507295020206772633e-03 5.846290841838485547e-02 -4.164668812932374731e-02 -8.219741078156053704e…
8.581647170407842307e-01 4.297739487828019372e-02 1.000000000000000000e+00 1.833504584255455094e-01 4.699454631678785521e-01 9.700245020550112285e-01 1.263239013594689986e-01 1.255927916534934907e-01 2.689298134682257049e-02 1.021972810622826938e-01 1.124328169459373472e-01 -2.355358836547573678e-02 -1.112472336389510284e-02 -6.738065128042877196e-03 1.373300663926643218e-02 3.932184634840347331e…
8.407855901580568725e-01 7.917965409759203377e-01 6.601384712989274428e-01 1.000000000000000000e+00 3.876368852232923712e-01 2.192370286596976581e-01 2.957824180067855635e-01 6.308443439163650968e-02 1.488152704603759868e-01 -1.328717623369106982e-01 2.100515819380472105e-01 2.634264750503355346e-02 3.246627865280089786e-02 1.855570573469778051e-01 2.039279507902798383e-01 -2.247262295534163956e-…
1.719703658208898978e-01 1.322022187248090008e-01 8.892173045180606916e-01 1.000000000000000000e+00 2.330428774327281960e-01 -7.089938965874631460e-02 -5.740662546543327110e-02 4.698476066177885435e-02 2.212966872672823479e-02 3.278185098460707075e-02 5.796322597980997637e-03 1.715865033971831696e-02 5.796322597980997637e-03 1.289777743656662576e-02 -2.829066062723122402e-02 -3.113124256266542461…
1.000000000000000000e+00 3.291408036589352770e-01 5.467167592290095302e-01 3.563377981051941146e-01 3.472721332897739654e-01 1.886229990199283224e-01 -1.558722639660234388e-01 4.152646194054227524e-01 2.203528258738981227e-01 2.928781443972562348e-01 6.011107481215289816e-01 4.424616138516816455e-01 3.200751388435150724e-01 2.838124795818360302e-01 3.744691277360344683e-01 2.566154851355771371e-0…
1.000000000000000000e+00 7.401852505943936622e-01 1.749126201308457418e-01 2.006600277295995105e-01 1.222474682243039207e-01 6.488989872897212852e-01 1.386321821507836283e-01 4.793108720062830286e-02 9.884073404361877480e-02 3.505738340125153646e-02 4.043460611843483453e-03 7.953017834455340662e-02 7.718950492648499195e-02 2.686502643801157164e-02 4.617558213707694675e-02 9.895144157014821099e-03…
1.000000000000000000e+00 8.361477842595431420e-02 1.549312591682871776e-01 1.214819363422371679e-01 7.919694333572147027e-02 6.783679596083658225e-02 5.355985398969852554e-03 -4.639579708661685509e-02 -6.911609183638660336e-02 -1.231535496196221012e-02 -1.105311636475272800e-02 1.569269607341403387e-03 1.924060996827346715e-02 -1.862654794800939345e-02 2.831508204550886587e-03 -5.3730426773104036…
1.000000000000000000e+00 1.657350475125749997e-02 1.510061486864167635e-01 1.458356623812186725e-01 2.171883733929568516e-01 1.840972610396869880e-01 8.300726662940037526e-03 5.276690888764673515e-02 6.232532140860958143e-03 4.966461710452773487e-02 3.622135271101181025e-02 1.864169927333696186e-02 3.518725544997188676e-02 2.794857462257408591e-05 -4.547233091112366787e-02 1.450531022917842146e-0…
2.056044826189713792e-01 1.000000000000000000e+00 2.438481857361324001e-01 8.349300950803624499e-02 4.457836423092487871e-02 -3.729471285488853306e-03 1.150272910256953107e-01 -5.136636464195273866e-02 -6.545615000090677926e-02 -1.983208312429343007e-02 -4.532788520240086522e-02 1.639879351301680790e-02 -3.727657928299845519e-02 4.321834633913311692e-03 3.250140535182163143e-02 2.9618167421222919…
1.000000000000000000e+00 3.388848440723214450e-01 2.348016017473618031e-02 -5.060065526028411503e-02 9.868341220725661278e-02 1.899041378473477482e-02 -5.703191360271712453e-03 8.888484407232234361e-03 -3.488654289527960695e-02 -5.284552845528440318e-02 3.245965295473857842e-02 1.674554058973448667e-02 2.235772357723562337e-02 3.276301419730683930e-03 4.143914573474097307e-02 4.480645552724182162…
9.619653801618162359e-02 9.688908228664991906e-01 1.000000000000000000e+00 1.678627007013936551e-02 1.109324640267873863e-01 8.064194944943089971e-02 9.292188779160243106e-02 1.739694808499339662e-01 1.092951389144977831e-01 5.690073532123281208e-02 1.453162913848674020e-01 1.739694808499339662e-01 1.526842543901701099e-01 -4.056436089006389134e-04 -4.461342164071762512e-02 -1.264796772551941006e…
1.507358801338928578e-01 7.237925721268793078e-01 9.852558312523240769e-01 1.000000000000000000e+00 1.291110993039689958e-01 1.124010413899366456e-01 1.124010413899366456e-01 8.389564847776412315e-02 1.743265501301735076e-01 7.308325806280220605e-02 6.718559056373213378e-02 7.375537962913766288e-01 6.243026406673479224e-03 -1.144997609053710792e-02 1.045374847245097577e-01 5.637320014876984198e-0…
1.702399649366302947e-01 1.000000000000000000e+00 9.864859929142772987e-01 8.324263121370392149e-01 8.594543263084846174e-01 3.915409620512088490e-02 8.915592242229451736e-02 9.050732313086659597e-02 1.094269330508785831e-01 1.256437415537454416e-01 1.526717557251908719e-01 1.952408780452173642e-01 1.938894773366447721e-01 7.695861791884290870e-01 1.540231564337629366e-01 1.364549472223235138e-01…
8.744259026200082441e-02 5.297223084843844659e-02 6.226402758936305792e-01 1.000000000000000000e+00 6.371541114361831681e-01 6.657895166958131827e-02 3.210859225601892658e-02 1.305918310641857559e-02 1.228200643969729611e-01 3.845839530588548993e-02 -5.083111321772364362e-03 -6.897340764591524710e-03 3.080921170913358039e-03 -1.596848797868699599e-02 3.988035892323106048e-03 -7.311671542748805763…
2.058353660631462856e-01 4.662108771086004300e-02 1.000000000000000000e+00 9.447040230872293387e-01 2.067887449754352847e-01 1.457724945889305734e-01 3.708729858796859513e-02 3.307280035730237877e-01 -2.392895179853648732e-02 -3.060260418456057369e-02 -1.135465695537155734e-01 -8.494520218504121589e-02 -7.350465523757175601e-02 -1.058164702648831286e-02 -1.153502593877766928e-02 -7.15978974129933…
1.000000000000000000e+00 4.448964841928564340e-01 9.145994591065930157e-01 5.225333395504992984e-01 4.798330691037958617e-01 4.785391215145015087e-01 1.071761633871119723e-01 -8.432807982840612171e-02 -2.998228107805647399e-02 -1.515434113587794300e-03 3.660356243588589863e-03 1.401193695794088027e-02 -1.567891448288726286e-01 -9.726755572134659911e-02 -1.186701482794008493e-02 1.1235195374428787…
3.836964751409105978e-01 3.183309497770667740e-01 3.836964751409105978e-01 3.338941701017912878e-01 3.463447463615714206e-01 3.930344073357451284e-01 5.517792546479342031e-01 3.992596954656340014e-01 3.712458988811304650e-01 1.782619668545467329e-01 2.125010515689403356e-01 5.206528139984849535e-01 5.998149238664136906e-02 1.000000000000000000e+00 2.031631193741058328e-01 3.152183057121222820e-01…
1.000000000000000000e+00 9.095305368398179935e-01 5.386057378830685360e-01 4.752771136709408317e-01 4.270267333188436099e-01 5.597152792871115112e-01 5.308628559008965464e-02 1.103836122582049634e-01 -8.563355792219068396e-02 5.308628559008965464e-02 4.705498804607722435e-02 -6.150836774614207303e-02 -1.308682895022822423e-01 1.676809389263202721e-01 -7.357096283416693361e-02 -1.88165616170397537…
1.443917207650425791e-02 1.097639078920556455e-01 1.178422753340515466e-01 8.552880556606791418e-02 6.290937672847972395e-02 -1.141160373788241596e-02 9.683851998486230073e-02 1.275363162644463921e-01 6.290937672847972395e-02 1.695438269628248840e-01 2.413321300689911034e-02 -5.018776745946242762e-02 2.898023347209713677e-02 5.644668277488275321e-02 1.000000000000000000e+00 1.323833367296438357e-…
1.000000000000000000e+00 9.636888739344992016e-01 8.187528039479438288e-03 2.260542844324808232e-01 6.897992373261553345e-01 7.468595782862270660e-01 5.902310453117979444e-02 6.939771197846562878e-02 8.392216240466555954e-02 8.599708389412280551e-02 1.233456707043516509e-01 1.337483176312235372e-02 3.204912516823677643e-02 1.752467474203684220e-02 -2.604867653656335255e-02 7.150067294751007857e-0…
9.359253480038735862e-02 1.000000000000000000e+00 9.329094172284273512e-01 9.815158598486481978e-01 6.837158240768722584e-01 6.043024812043983340e-01 5.495346585337270717e-01 4.156310326324953730e-02 1.417919192791365982e-02 2.541029610396113199e-03 1.828677862821419253e-02 -9.097132707121686687e-03 -2.415828394155621756e-02 -4.538081522644142607e-02 -4.195782630952443748e-02 -2.00506972412559381…
1.000000000000000000e+00 9.728062577105804909e-01 8.026878756857479258e-02 -1.782292568968669999e-02 8.318240281387000168e-02 7.649683702128774465e-01 1.181457857574085418e-01 1.803029109903666605e-01 6.181589101504050832e-02 -5.197259626742113149e-03 -4.226054544977282841e-03 1.519804709032219342e-02 -4.501666797910589685e-02 -4.113184765204621479e-02 -4.890148830616593278e-02 -4.307425781557587…
1.000000000000000000e+00 2.708416706523119055e-01 7.690505705166368611e-02 1.104918448819435656e-01 6.173683028960196689e-02 1.592468594742851573e-01 1.754985310050658220e-01 1.559965251681291187e-01 9.965739719475645575e-02 1.267435164127242442e-01 8.557261520141329347e-02 1.050746210383500107e-01 1.364945193311923877e-01 1.245766268752867278e-01 3.356726630291563540e-02 7.148783320807013120e-02…
1.000000000000000000e+00 9.167635259270370263e-01 8.768100183720147767e-01 8.576656293352332705e-01 8.043942859285370117e-01 5.443365453113872821e-02 9.438716208616090841e-02 7.357804356792030376e-02 1.601439766038020018e-01 1.226875632709683583e-01 9.938135053053891166e-02 7.857223201229800169e-02 9.605189156762024283e-02 4.439803531926063696e-01 6.787072100783624329e-01 6.691912564208327141e-02…
4.576615176457326517e-01 5.035516969218626349e-01 2.657571315819144409e-01 2.073514488668401212e-01 -1.240275115571586257e-03 5.160672003608069991e-01 3.491938211748791265e-01 1.000000000000000000e+00 7.663772691396995018e-01 8.831886345698497509e-01 7.037997519449760153e-01 1.280865937535230481e-01 -7.216146126959033236e-02 -5.964595783064594037e-02 -2.627128199346037349e-02 4.826925245236214357…
3.043111435867689174e-01 8.193884699696422080e-01 3.712043028572722947e-01 3.979615665654733792e-01 1.000000000000000000e+00 9.849490391641371190e-01 3.611703289666963745e-01 7.603823757617748924e-02 1.203549555928859066e-01 8.523604697587189305e-02 4.008316446828229934e-02 1.404229033740367338e-01 2.455762378624461867e-03 8.272755350322807955e-02 4.707078772721452475e-01 8.308913814793260008e-03…
1.000000000000000000e+00 1.168955021098147945e-01 1.031196519785229915e-01 1.444472023723986642e-01 8.354344389721357622e-02 1.067448756972840390e-01 1.937502449475485278e-01 1.393914849700193630e-02 2.553986439703716596e-02 1.828941695951508128e-02 -3.536389407814819613e-02 -3.898911779690897306e-02 3.931571452832896552e-02 2.338432596966437318e-03 2.626490914078926861e-02 5.238611571975379175e-…
8.690385780067809082e-03 1.000000000000000000e+00 9.818597810099687351e-01 7.271468809782444254e-02 7.698297491900840672e-02 1.719523566903473633e-01 4.390375205483409288e-02 1.271353450679177655e-01 1.815560020380106998e-01 -6.248618094075261524e-03 3.750132182305854905e-02 -3.505955413706600410e-02 -7.315689799371448594e-03 -6.066927506416857491e-02 4.603789546542607497e-02 5.244032569720161879…
1.000000000000000000e+00 5.455858979916190510e-01 6.471608149111406361e-01 4.279728362953332255e-01 1.000000000000000000e+00 4.119346915185671532e-01 3.584742089293456169e-01 -6.920965178442460564e-02 2.301690507152151510e-01 3.584742089293456169e-01 -1.574916919520308323e-02 1.125559890189273965e-01 4.119346915185671532e-01 1.446322785724614979e-01 -3.418581129894516235e-01 6.978760294755056992e…
1.000000000000000000e+00 2.375014714043081343e-01 1.628382127902871790e-01 7.685438982965341337e-01 2.020364235626482541e-01 1.581717591269108103e-01 2.011031328299727750e-01 1.357727815427041962e-01 1.245732927506012222e-01 8.537508197824014711e-02 1.077740595624464143e-01 5.644306926530689994e-02 8.444179124556466798e-02 4.151041754250271026e-02 1.656380849883129225e-01 3.684396387912635545e-02…
5.008343468054413661e-01 5.542042594111488141e-01 1.000000000000000000e+00 4.874918686540148927e-01 5.503860621659068669e-02 5.189919959272569494e-02 1.178267386938936789e-01 9.035693073507378159e-02 2.120089374098480250e-01 1.303843651893542288e-01 6.759623271205122963e-02 5.739316118448950510e-02 8.800237576717467869e-02 2.747970698871510242e-01 2.481121135842973002e-01 9.428118901490524506e-02…
1.328357808263309625e-01 5.589680259872747969e-01 7.174689253402768974e-02 7.323686541920561288e-02 1.313458079411524981e-01 3.002765174904006157e-02 9.168031356546519836e-03 5.386721791188998215e-02 5.088727214153415668e-02 1.363795001208080969e-02 3.896748906010919639e-02 1.536954012188244956e-01 1.283658621707966796e-01 9.856640446723399784e-02 1.760449944964964930e-01 5.684716368224635580e-02…
-3.913506369543684471e-02 4.294944748338775931e-01 9.959249605345282808e-01 7.554976320716620952e-01 5.843459745218256840e-01 1.000000000000000000e+00 5.051580454495461364e-02 1.890671463710127675e-01 6.681596240684301025e-02 2.420426594221527228e-01 3.421564668306471130e-02 8.719115973420463184e-02 3.561437644553760440e-01 8.719115973420463184e-02 4.946951062814341493e-01 7.496604133778796142e-0…
1.000000000000000000e+00 2.815376523187516633e-01 2.280178837555884852e-01 -1.201016919435462550e-02 -1.579731743666169252e-01 -4.931182607171013393e-02 5.448408871745406834e-02 -1.849741386867708934e-02 -7.144735688612029526e-03 1.144911019549396947e-01 -2.279302182870032462e-03 -8.766546857193094344e-03 1.393880950293702355e-02 8.043306741474511024e-02 -1.044534058034537610e-01 -8.1748049443324…
1.000000000000000000e+00 8.114220776326928897e-02 7.928717857302021443e-02 8.361558001693489284e-02 1.095859886804225330e-01 1.188778466063549095e-02 1.157694193145863137e-01 1.268995944560810385e-01 1.200978207585007701e-01 1.064942733633406496e-01 1.083493025535897381e-01 5.455345603636536228e-02 2.981973349971028461e-02 3.538482107045776842e-02 6.630197424127638739e-02 6.259191586077821057e-02…
1.082879666289593701e-01 1.018983314479627623e-02 1.000000000000000000e+00 9.293693438914025773e-01 6.806773190045249666e-02 2.392357183257930522e-02 4.060025452488680298e-02 3.079044117647045803e-02 7.199165723981917897e-02 6.414380656108617518e-02 1.014210972850678599e-01 -6.486849547511223252e-03 6.610576923076916245e-02 -1.041077488687790556e-02 -3.493530825791840710e-02 -1.629666289592756820…
1.000000000000000000e+00 6.926657501869132316e-02 1.736729131997201969e-01 3.000265296770607271e-02 -3.376504353279355321e-04 3.357210042688670015e-02 4.874225212840353760e-02 3.981863348045230205e-02 6.801244483032988300e-03 8.354436485541316681e-02 1.394013940139391186e-02 2.107903431975483369e-02 1.394013940139391186e-02 1.572486313098422558e-02 -1.283071654245946866e-02 3.803390975086231446e-…
2.175194364141546169e-02 -2.030649190266359955e-02 1.837548064778689871e-01 5.134862050576795289e-02 1.000000000000000000e+00 1.011956552246765506e-01 1.712930477981418342e-01 1.240562463162024447e-02 1.084790479665456546e-02 1.084790479665456546e-02 -3.744141008728836539e-02 -4.523000926211790534e-02 -5.457632827191312430e-02 3.059305621825024208e-03 -1.407561256279973687e-02 6.69258188554270327…
5.840854149879124435e-01 4.007252215954881791e-01 5.706688154713938088e-01 9.195004029008861934e-01 2.531426269137793117e-01 2.844480257856573657e-01 4.812248186946019857e-01 3.917808219178084972e-01 3.470588235294118085e-01 4.454472199838849233e-01 4.633360193392426218e-01 3.246978243352134363e-01 2.218372280419012854e-01 4.742143432715507922e-02 3.400483481063638902e-02 4.499194198227239316e-01…
6.580445902905131261e-02 1.000000000000000000e+00 1.086574654956084240e-01 -1.347360293407984765e-02 4.544928095743672875e-02 4.536241675512628141e-04 3.473602934079735027e-02 3.687867966412490539e-02 -5.974326802432205173e-03 -1.025962744908771873e-02 6.881575137535126535e-03 1.418685455071903301e-01 -2.525817971238300541e-02 1.759482675417450501e-02 -1.689026155776295881e-03 1.95434803590386840…
-9.650037230081935646e-02 -1.020104244229332463e-01 3.277736411020106821e-01 -1.350707371556226499e-01 -2.673119880863741304e-01 -3.588979895755851218e-02 -4.139985107967239508e-02 -1.075204765450491623e-01 6.329113924050562556e-02 6.032762472077434213e-01 -1.405807892777365398e-01 -1.681310498883100135e-01 -1.571109456440802077e-01 -2.011913626209973771e-01 9.084139985107911319e-02 -2.9486224869…
-1.010708566853480761e+00 -2.330864691753393725e-01 -3.663931144915937299e-01 1.130904723778879996e-02 -7.885308246597250159e-01 -6.774419535628470879e-01 3.352682145716520679e-02 1.001801441152903316e-01 6.778422738190523766e-01 -2.553042433947158019e-01 -8.329663730984777636e-01 -8.440752602081639244e-01 -4.552642113690952841e-01 -4.774819855884716580e-01 -2.441953562850255333e-01 -5.5344275420…
1.000000000000000000e+00 5.051513691951761177e-03 -6.666823302750116143e-02 -8.622816395098846509e-02 -1.468463282544003531e-03 -1.136120672438704765e-01 -4.971629289381227640e-02 -7.988440257039767373e-03 -4.450031131421595260e-02 -2.885236657542602015e-02 -8.362017316119005339e-02 -8.622816395098846509e-02 -1.581241262643449247e-02 -4.971629289381227640e-02 3.895539395932954424e-02 -2.102839420…
1.712935240983043950e-01 1.500809009950185569e-01 1.302824527652854114e-01 1.161407040297615378e-01 1.458383763743615058e-01 1.684651743511995092e-01 1.670509994776473162e-01 1.741218738454087533e-01 5.957370908766597417e-02 3.836108598438065648e-02 2.137187703048755438e-01 -4.064160222191011938e-03 3.553273623727577768e-02 5.108865984635184432e-02 2.929125632238090970e-01 2.306888687875043031e-0…
2.175147257114466992e-01 2.043857781562695708e-01 3.829394649066784617e-01 1.755020935348802491e-01 1.203605138031366567e-01 1.886310410900573775e-01 1.334894613583137990e-01 1.965084096231634603e-01 1.991341991341994688e-01 2.306436732666238276e-01 7.047051309346412384e-02 9.147682918174734890e-02 -5.031580441416515226e-02 1.795472287275557202e-02 2.227663047335177449e-01 2.320630189482662115e-0…
3.629162318565604672e-01 2.892040603358325690e-01 1.000000000000000000e+00 4.366284033772883655e-01 3.892420073996780139e-01 -9.515226259368299300e-02 2.681434399013377656e-01 1.259842519685046569e-01 6.209088321791110809e-01 6.280239066502218970e-02 5.998482117446163331e-01 -1.090978085570572763e-02 1.996964234892325551e-01 4.682193340290305983e-01 1.259842519685046569e-01 4.700692533915205862e-…
-7.107762856206845115e-03 -3.377006223386839340e-02 -1.801506714706853016e-02 -3.498198493285282346e-02 -2.649852603996090059e-02 1.470684572551607568e-02 3.894529970520786005e-02 4.621683589911580042e-02 1.383229610219456618e-01 1.189321978381920608e-01 -3.861775302980657160e-02 1.758925646904684614e-01 9.859154929577449919e-03 5.011464133638824162e-03 8.097281362594167531e-01 1.0000000000000000…
7.794628637614034461e-02 1.221405820182422247e-01 2.225821630230198356e-01 1.120964239177643929e-01 1.341935717388160754e-01 1.864231938613005179e-01 3.190060807876068938e-01 8.397278123642688830e-02 2.828471116258868268e-01 1.582995511799622779e-01 2.286086578833071148e-01 -8.878673809179082888e-02 1.000000000000000000e+00 3.375199073403772204e-02 7.328253945272912295e-01 -1.646879976835071216e-…
2.702382587201316300e-01 2.045025405108486793e-01 2.092659983521011069e-01 1.692529524855810041e-01 2.825460038450983841e-02 -2.033266959626480602e-02 -9.845337819280403080e-02 -6.994987640758213235e-03 -5.653494918978320405e-02 -3.367035155177140054e-02 -4.319726723427626258e-02 -1.278838231255086284e-03 -3.271765998352105242e-02 4.560131145289756938e-01 -6.225109859928597972e-02 -3.176496841527…
2.738074523353804107e-02 6.049118794899194934e-02 1.763777374530808850e-01 1.156752591414151321e-01 1.653409232145962582e-01 9.222202888463547354e-02 1.405080911780056951e-01 7.152800218747658312e-02 3.979716125183306585e-02 1.156752591414151321e-01 8.532401998558250544e-02 1.956921623704293844e-01 1.000000000000000000e+00 2.186233811429546744e-02 8.670362176539289645e-02 4.807477193069692456e-02…
4.434170576869996272e-01 3.974606679547344479e-01 2.646977642837435862e-01 6.119238200386425408e-01 5.404361026773385479e-01 4.485233232128062464e-01 8.365995031741656485e-01 2.034225779740547468e-01 7.702180513386702732e-01 5.046922439966884388e-01 5.404361026773385479e-01 1.000000000000000000e+00 4.689483853160364979e-01 2.953353574385870206e-01 4.002208114822040225e-02 2.340601711288982090e-01…
5.326820190742043853e-02 -1.240598588819221554e-03 2.744824377762275849e-02 1.422036132433901479e-01 4.753043343413183158e-02 1.823679925564083149e-01 1.379002868884234290e-01 1.163836551135924713e-01 3.031712801426706197e-02 9.630146545708287431e-02 1.192525393502362474e-01 1.938435295031954071e-04 1.034736760486933693e-01 -3.136388307358309313e-02 5.470264402574232659e-02 5.039931767077613506e-…
4.795814364340558189e-01 5.323775225929192612e-01 8.416117415234084520e-01 -2.218522796765639293e-01 2.457701977305154495e-01 2.344567506964733983e-01 3.362777740028532469e-01 2.269144526737782441e-01 3.853027111503697366e-01 2.080587076170410110e-01 6.475504518583982683e-02 3.362777740028532469e-01 3.023374329007271211e-01 2.646259427872526548e-01 -5.592172317727864966e-02 1.892029625603038057e-…
7.058456742010913443e-01 5.414653156664063216e-01 2.689399844115352711e-01 6.366328916601717847e-01 7.793842556508192576e-01 4.895557287607175123e-01 6.712392829306315090e-01 5.068589243959465973e-01 9.956742010911930896e-01 4.895557287607175123e-01 6.020265003897120604e-01 6.452844894777871598e-01 8.875292283710053409e-01 1.000000000000000000e+00 7.447778643803578680e-01 5.674201091192523361e-01…
