# Supplementary material for: Clocked stepping of an artificial protein walker along a DNA track
Source: Nat Nanotechnol. 2026 Jul 6;21(7):987–95. doi: 10.1038/s41565-026-02211-3 (PMC13379313; doi:10.1038/s41565-026-02211-3)
Supplement: Supplementary file 7 — .csv files of single-molecule FRET data. [file 41565_2026_2211_MOESM7_ESM.zip › Figure 5 source data/split_633_ATTO647N.csv]

2.376046361880228830e-01 -6.439150032192834591e-04 2.614294913071482096e-01 5.891822279459180828e-02 1.065679330328402341e-01 5.830650354153246173e-01 -3.937540244687716129e-01 2.316484224082426546e-01 -1.018995492594985813e-01 -2.031551835157756614e-01 1.000000000000000000e+00 -2.627173213135867713e-01 1.184803605924006908e-01 -3.163232453316175974e-01 2.376046361880228830e-01 1.3039278815196336…
8.360634255012522331e-02 -3.964093827807638748e-01 3.308871707508851956e-01 -5.491416590224096339e-01 -6.185296815620513339e-02 5.345302057397471884e-01 1.087668719696004496e-02 9.087930808544066041e-02 -2.218582099331663782e-01 3.017953086096180626e-01 -2.727689686803825286e-01 -3.964093827807638748e-01 6.906041147949164294e-02 4.908924125278464334e-01 -8.327873148997522179e-01 -1.05490761368103…
-8.402245706737115905e-01 -3.490092470277404990e-01 -7.962351387054166230e-01 -1.001519154557461988e+00 -8.695508586525740879e-01 -7.962351387054166230e-01 -5.762879788639360124e-01 -8.842140026420066690e-01 -3.375165125495492580e-02 -6.935931307793912204e-01 -1.514729194187580452e+00 -5.029722589167757718e-01 -5.469616908850708503e-01 -1.657199471598400087e-01 -1.016182298546894458e+00 -9.501981…
-2.400544959128061706e-01 -7.370572207084562233e-02 1.304495912806546976e-01 2.363079019073566212e-01 1.077656675749330689e-01 5.992506811989112281e-01 5.009536784741155380e-01 6.239782016348700139e-02 4.555858310626695329e-01 8.034059945504087308e-01 -4.346049046321490833e-02 -2.551771117166214964e-01 -4.366485013623974121e-01 -1.871253405994538210e-01 -5.653950953677914885e-03 -4.06403269754766…
-2.132496211301143293e-02 3.691816410478470645e-01 4.052284044165410104e-01 1.589088547304582932e-01 3.511582593635000915e-01 6.635635418921869144e-01 5.554232517861006357e-01 -3.334054990257904333e-02 2.430179692574138128e-01 5.373998701017536073e-01 1.000000000000000000e+00 5.073609006278434475e-01 2.910803204156753310e-01 -5.019484736956092430e-01 2.910803204156753310e-01 -9.309374323448263433…
7.275271245520139596e-01 9.509548824193616579e-01 3.460650989248375553e-01 3.787618439785950808e-01 7.166282095340961167e-01 3.896607589965149221e-01 6.839314644803365928e-01 7.166282095340961167e-01 7.602238696057734835e-01 6.839314644803365928e-01 3.460650989248375553e-01 1.989297461829246938e-01 1.000000000000000000e+00 4.877509941577894970e-01 7.493249545878536422e-01 7.983700721684899859e-01…
1.044651550980659066e-01 7.066351370148828970e-01 2.202670746974544624e-01 7.529559048546400346e-01 2.820280984837944538e-01 1.182361941855735073e-02 1.507859229378230304e-01 -2.815412435665597402e-01 2.588677145639172728e-01 1.000000000000000000e+00 8.902489915148019406e-02 -9.625817220753976611e-02 3.360689942968430044e-01 -1.734594519404654700e-01 -2.429406037000968743e-01 -6.52107386284599632…
8.212310713731957312e-02 1.509638741020213615e-01 3.919065584784743872e-01 1.328234017261992021e-02 -5.431805261253809247e-01 6.491291539614466033e-02 2.886454080314228010e-01 -2.161868830430512534e-01 -2.113804330973202694e-02 -3.309214946508868271e-01 1.000000000000000000e+00 1.911209881647621123e-01 7.638637655692864792e-02 1.328234017261992021e-02 1.050700294588875344e-01 3.517494444157314715…
6.395025853596004728e-01 1.556771078159062127e-01 1.699072689201322484e-01 -1.384128883381045283e-01 1.414469467116784285e-01 -2.902012734498530810e-01 1.651638818853890800e-01 8.197512926797994037e-01 2.505448485107470979e-01 9.875646339900027992e-02 1.034998504337417136e-01 2.552882355454902941e-01 2.505448485107470979e-01 1.936242040938428999e-01 -3.660954660057265109e-01 1.337549677364226891e…
1.695273303406388266e-01 8.925270662793741705e-01 3.844731977818833246e-01 2.281489305518866750e-01 -2.587800369685875831e-02 -2.994454713493510667e-01 -5.046210720887256418e-01 6.580406654343792239e-01 5.017163982043826298e-01 2.672299973593876277e-01 8.534459994718768261e-01 -1.040401373118570727e-01 6.482703987325058037e-01 1.000000000000000000e+00 -1.235806707156075490e-01 -2.3105360443622979…
1.437282656609682463e-01 2.062496938825485182e-01 1.324876328549718339e-02 -3.839937307145998430e-02 -6.286427976686043140e-02 -2.477102414654449580e-01 -3.156683156193377804e-01 -4.977959543517659902e-01 -7.179801146103740317e-01 -2.993583778224040981e-01 2.551795072733514247e-01 -1.199490620561301513e-01 -2.531468873977574807e-01 -4.651760787578987366e-01 3.095459665964628293e-01 1.790664642209…
-1.151541850220266783e+00 4.691000629326643190e-01 -6.485840151038396728e-01 -7.882945248584033449e-01 -6.765261170547535174e-01 -1.176840780364988709e-01 -1.025802391441157368e+00 -8.860918816865989145e-01 -4.250471994965399070e-01 -1.988672120830844298e-02 3.852737570799230626e-01 -1.456261799874126184e-01 1.617369414726232690e-01 -5.368156073001898454e-01 -4.529893014474536961e-01 -2.015103838…
2.167338709677430475e-01 -2.681451612903214543e-01 -1.116683467741934388e+00 -8.462701612903219539e-01 -6.038306451612897030e-01 -7.996471774193539828e-01 -4.639616935483891202e-01 -6.411290322580655010e-01 -5.478830645161294477e-01 -5.851814516129052457e-01 -5.012600806451614766e-01 -9.022177419354856509e-01 -5.665322580645173467e-01 2.167338709677430475e-01 -1.070060483870969747e+00 -6.78427419…
7.710796896096383524e-01 7.694327809017936781e-01 8.666003946646093636e-01 5.882728230389174806e-01 6.640306235997568418e-01 9.044792949450289887e-01 6.508553539370022234e-01 8.303684030920343018e-01 8.138993160135908900e-01 8.978916601136514020e-01 7.743735070253264796e-01 1.000000000000000000e+00 9.670618258431131764e-01 7.743735070253264796e-01 8.418967640469448011e-01 7.891956853959264384e-01…
9.287947697555387627e-02 1.399943149516674583e-02 5.977117680500296792e-01 5.503837407617957478e-01 1.717595224559410050e-01 2.348635588402501195e-01 6.111426947129198518e-03 4.399516770892554773e-01 4.083996588971023911e-01 -1.595366685616826097e-01 -2.384167140420697384e-01 -7.276861853325793106e-02 1.244314951677098907e-01 -1.043206367254110312e-01 -3.015207504263788252e-01 -1.7765776009083481…
-6.145843367691000703e-01 8.716886619786169410e-01 1.873615258645596471e-01 -1.227242076871212784e-01 -1.395144976399194769e+00 -9.064637318177552749e-02 5.936807629322817803e-01 2.194393603699054118e-01 5.829881514304972034e-01 4.835757634139205979e-02 6.043733744340623604e-01 1.125132453520835824e-01 8.043541084673781760e-02 4.439842019073296786e-01 -2.403429342067237018e-01 -4.5419516424236738…
1.399669990673638176e-01 4.505344716263708360e-01 3.644450821436147347e-02 -4.493148719420327342e-01 4.505344716263708360e-01 -7.041394648109636778e-01 6.829758232297894471e-02 4.744242772078324788e-01 1.797833417031341752e-01 -2.343066217088751735e-01 2.912691010832923477e-01 1.479302675945196599e-01 -1.706004734916432009e-01 -6.006169739579613198e-01 7.212856015496075246e-01 -1.7856374201879610…
-1.476822333275903953e-01 2.157504738928147647e-01 4.261588833362047746e-01 -3.007065311046019929e-01 8.852317766672430643e-01 -2.815784938824746342e-01 1.490608306048661277e-02 -3.485266241599185300e-01 -1.668102705497142013e-01 1.105462691711197321e-01 1.774943994485601029e-01 -1.668102705497142013e-01 -1.476822333275903953e-01 6.461313113906602679e-01 1.000000000000000000e+00 5.122350508357760…
-4.979580138998357386e-02 2.842301354159196269e-01 -8.160779537149662199e-02 5.069140932865227045e-01 3.239951278928131506e-01 -2.883857562513417183e-01 -3.520097442143707567e-01 5.784910797449321906e-01 5.943970767356873131e-01 1.808411549759970649e-01 -4.184280289460310526e-02 1.251701655083485021e-01 4.751020993050096841e-01 9.335817152683249798e-02 4.114781113419777037e-01 4.91008096295764751…
-1.474894054192896209e-01 -1.332348786438941057e-01 2.088737639655849077e-01 -3.327982534994233244e-01 5.652369333504567717e-01 4.155644022088105238e-01 6.222550404520361678e-01 9.310389110055692502e-03 -1.047258250931031032e-01 3.086554513933481569e-01 -3.327982534994233244e-01 -4.944137665339814851e-03 -3.256709901117242345e-01 3.941826120457185834e-01 6.632849621163508513e-02 -8.33440349300111…
-3.014790405395059159e-01 -2.419342478350831604e-01 -7.180626867959127857e-02 1.153345083914472796e-01 1.578665031803202501e-01 4.130584719135580452e-01 1.408537052647704235e-01 -3.755077017395150318e-03 2.176411985592800399e-02 -6.077094030193900265e-01 -5.566710092727406023e-01 -7.948501800904286263e-01 3.535136792091352897e-01 -9.479653613303706816e-01 1.918920990114198755e-01 -5.0563261552609…
1.876633559853645716e-01 3.700246434172205778e-01 5.358076319916372787e-01 6.933014711373314265e-01 -3.511313568814868891e-01 1.359121798222817992e-02 -4.506011500261375424e-01 -6.246732880292739098e-01 -2.516615637368392888e-01 -1.439026211634689689e-01 1.296393099843180796e-01 -1.107460234485843908e-01 7.990441341199427949e-02 -1.936375177357927690e-01 3.866029422746628530e-01 -6.10111268762605…
-4.801281496233442692e-01 -7.645683608970264833e-02 -1.056801454671399076e+00 -4.128495973677367425e-01 1.542124859295185835e-01 -1.047190232920595987e+00 7.020521257251712832e-01 -3.263486016105265342e-01 -6.723525846393602068e-01 7.732271192311150620e-02 2.887695904407300840e-01 -3.167373798597269974e-01 -3.071261581089274051e-01 -3.801194908650087911e-02 -2.302363841025203417e-01 -7.6456836089…
1.000000000000000000e+00 6.239678170654233691e-01 1.291551979673882279e-02 -8.409908956171923133e-01 4.202837179758618369e-01 2.244336226974391058e-01 -1.594325640482734396e-01 -2.064365869150973087e-01 6.775354647469858382e-02 -4.101206860046588409e-01 -8.253228879949177088e-01 -1.829345754816839309e-01 3.732796951090408544e-01 -2.847766250264646692e-01 2.009316112640257002e-01 -3.70950666948973…
4.056887897378693153e-01 3.685443390964868726e-01 -3.186279977691021670e-01 3.375906302286674210e-01 2.756832124930284622e-01 4.552147239263800160e-01 3.809258226436151307e-01 -2.567205800334632637e-01 -3.433909648633564071e-01 1.642498605688788305e-01 1.085331846068051526e-01 1.890128276631353188e-01 3.871165644171781217e-01 5.281650864472919177e-02 3.871165644171781217e-01 -9.090909090909753132…
9.524727039177914856e-01 1.286662384928279335e-01 9.847998287303663667e-03 -3.703703703703704608e-01 4.153286234211130135e-02 -2.040248340826376627e-01 -3.862128023977742797e-01 4.534360950545930913e-01 -4.416613144936861746e-01 -9.644615713979888261e-01 1.926782273603216836e-03 -4.971098265895951829e-01 -2.357096981374453004e-01 -3.307642903018623848e-01 -3.767929779490487158e-02 -6.792977949047…
7.510501957992185007e-01 7.075827696689218627e-01 9.288714845140632059e-01 2.491990032040110824e-04 6.641153435386252246e-01 7.905660377358509905e-01 2.294410822356707236e-01 3.400854396582428940e-01 5.692773228907096472e-01 2.791028835884705114e-02 4.428266286934867679e-01 -1.024919900320398897e-01 9.903880384478379317e-02 4.200783196868136844e-03 2.333926664293348441e-01 2.096831612673559497e-0…
8.649894372959460176e-01 2.467831764931822103e-01 1.259842519685027695e-01 3.533704628384871649e-01 9.147301709237555256e-01 -1.156135970808534752e-01 4.386402919147289747e-01 -3.287881697714606921e-01 4.812752064528525442e-01 4.457461110044175778e-01 2.650278471288642843e-02 -1.582485116189743801e-01 -8.008450163241849495e-02 -3.287881697714606921e-01 1.117726137891308924e-01 -1.4403687343959986…
-3.952194518854301730e-01 -3.688440140119396415e-02 -2.351123016690694623e-01 -5.781990521327020627e-01 -7.154337523181545366e-01 3.900679991757671217e-01 1.384710488357704106e-01 -1.055017514939216167e-01 -9.025345147331516327e-02 -1.401195137028569092e-02 2.909540490418293657e-01 -5.213270142180042449e-02 1.003502987842585098e-01 6.985369874304558913e-02 -1.664949515763446131e-01 2.410879868122…
6.498201779292073210e-01 5.377626348665539568e-01 4.817338633352272748e-01 6.918417565777017497e-01 3.836835131554035550e-01 -1.552148400530080005e-02 4.751088396744335834e-02 7.552526973310541569e-02 -5.754306265379518365e-02 7.618777209918609072e-01 8.319136854060198427e-01 5.097482491008893390e-01 9.719856142343379357e-01 2.506151807685029764e-01 9.299640355858409535e-01 1.000000000000000000e+…
2.789234893792542080e-01 -1.846256960197990571e-01 -3.048051144565900317e-01 8.434728810063805982e-02 -8.733759538049098992e-02 9.579294699938055435e-02 -4.135388739946385117e-01 -1.789028665704267551e-01 -6.444627758300811027e-02 1.567333470818728369e-02 3.704887605691900010e-01 -9.878325427923348445e-02 -2.017941843679117719e-01 -1.445658898742013809e-01 -3.448649206021855984e-01 -1.21674572076…
-5.796153846153853095e-01 -8.869999999999976792e-01 -1.313923076923076527e+00 -5.796153846153853095e-01 -3.234615384615380784e-01 -3.917692307692300369e-01 -1.023615384615384816e+00 -4.686153846153854885e-01 -4.515384615384617217e-01 -4.942307692307695843e-01 -1.177307692307689502e+00 -9.553076923076896376e-01 -8.357692307692294875e-01 -8.955384615384611724e-01 -2.466153846153857632e-01 -5.023076…
6.043909045548513381e-01 9.129659990020678739e-01 6.636253474944878161e-02 6.202152683726580573e-01 3.274645377432452986e-01 -3.846318340580216488e-01 -1.405303300306507852e+00 -2.718725497184403928e+00 3.065079478225120162e-03 -2.085750944472164470e+00 -1.393541948820288534e-01 3.670254472877604313e-01 -3.509943688074701473e+00 -1.710029225176421530e-01 8.892294532753564074e-01 -1.07705467246418…
8.607698961937718662e-01 8.463667820069209480e-01 9.231833910034604740e-01 9.663927335640141170e-01 9.567906574394471342e-01 8.271626297577859832e-01 6.567257785467126574e-01 7.119377162629757505e-01 8.559688581314879308e-01 6.087153979238758561e-01 5.679065743944636813e-01 7.695501730103813109e-01 7.983564013840832585e-01 7.215397923875437325e-01 7.983564013840832585e-01 6.327205882352947564e-01…
2.361185162615546482e-03 1.968162083936312590e-01 6.871810495848892364e-01 -1.454794729225294091e-02 8.478178079061617911e-01 -9.063904333917363609e-02 2.221799070759371275e-01 -6.570949805773491637e-01 2.052707746210686302e-01 -4.034579937542843719e-01 -3.950034275268501371e-01 4.842714601264361818e-01 2.390890395308087335e-01 1.714525097113254182e-01 -1.751847056135285574e-01 -8.218447711173626…
3.682318580094363081e-01 -1.388452033250972550e-01 4.679847225342634864e-01 4.679847225342634864e-01 3.432936418782303045e-01 1.604133902493810881e-01 -3.965401033475614567e-01 -3.217254549539434461e-01 4.347337676926533723e-01 -4.131655807683665138e-01 -2.385980678499213248e-01 -5.295439227139986382e-01 -7.124241743428448848e-01 -9.784318130757131415e-01 -2.302853291395203505e-01 5.2617389350707…
-5.609795522508681520e-01 -4.174412026186046232e-01 -1.483067970581113670e-01 -6.506910207710336902e-01 -1.476036531156553755e+00 -4.962418168593062118e-02 2.284813707265811733e-01 3.092216923947314622e-01 5.155580699911115339e-01 6.232118322153075152e-01 2.284813707265811733e-01 5.335003636951419770e-01 3.111613998221967117e-02 9.391416794633619669e-02 -2.469894124302921268e-01 8.494302109431765…
3.005332040717390574e-01 -1.568104701890462027e-01 1.175957343674253613e-01 1.175957343674253613e-01 2.467280659234111773e-01 -2.375181774115361077e-01 4.189045079980608932e-01 2.359670382937451849e-01 6.917111003393143498e-02 -7.486669898206492757e-01 -1.406689287445462566e-01 -1.944740668928741645e-01 -4.634997576345137316e-01 -5.011633543383416933e-01 -1.675714978187101967e-01 6.37905962190974…
1.525674178056875274e-01 1.000000000000000000e+00 2.072404876246776995e-01 2.755818248984103769e-01 8.422608053195485001e-02 -2.512005910602298567e-02 3.234207609900255354e-01 1.588474325821965030e-02 -1.071296638345032026e-01 -5.245659401551554940e-02 5.489471739933512451e-01 -4.617657923900404804e-03 -3.394902105652014002e-01 4.532693018101209281e-01 1.388991503509425240e-01 -1.0029553010713070…
2.688595219354584231e-01 -1.449935788557940031e-01 1.447035916980823622e-01 -9.900990099009927825e-02 2.826546252951664950e-01 -6.232238286590162657e-01 1.676954306309280385e-01 2.514602924727679656e-02 3.838187165996935213e-01 -1.220017399229449268e-01 -7.042545258709844228e-03 7.700816106715264731e-01 -3.611168648245560719e-01 2.642611541488879556e-01 2.734578897220255600e-01 1.5949293674135812…
-4.540041679071134539e-01 6.915748734742511727e-01 -3.542721047930968287e-02 -1.896397737421841312e-01 -1.676094075617723111e-01 1.628460851443883639e-01 -7.293837451622507961e-01 -3.989282524560900933e-01 -9.276570407859487943e-01 -6.192319142601958593e-01 7.025900565644549456e-01 9.675498660315702548e-02 4.492408454897294789e-01 3.170586484072627775e-01 1.298005358737726878e-01 1.62846085144388…
6.838465630356449498e-02 -4.892724156274005920e-01 1.667947278207940476e-01 3.045688279449144664e-01 -8.107453159170157075e-01 -4.564690584549907504e-01 1.339913706483842060e-01 -4.433477155860263141e-01 -5.483184585377368636e-01 5.526331343460006568e-02 -3.974230155446520363e-01 3.308115136828408964e-01 -5.023937584963650282e-01 -4.367870441515453450e-01 -3.777410012412066309e-01 -8.907145812400…
1.088489086909881151e-02 -9.469291072133582121e-01 -1.894422198409567715e-01 -2.395239975184729753e-01 3.051153347244961456e-01 -5.462748857932470115e-01 -4.398511082285285756e-01 5.470644633692434144e-02 1.986915571597776542e-01 1.088489086909881151e-02 -8.780666629067769291e-01 -6.526986633579632269e-01 -7.716428853420583822e-01 2.966555749816623261e-02 -1.143195533246870871e-01 3.9901866786983…
8.265197005840250188e-01 9.908694579254746504e-01 1.000000000000000000e+00 6.530394011680502597e-01 -1.504483013901448396e-01 8.238052151024052860e-02 1.234679608456037553e-01 1.846672698856647449e-02 -3.175125442132040177e-02 -6.827342271942009322e-02 9.607633462202770647e-02 -2.280579090236077577e-01 1.143374187710784057e-01 -8.924899235007879503e-03 -5.914288064489644364e-02 1.2346796084560375…
6.693285699274867384e-02 -1.021855626773151143e-01 -4.970053588315827969e-02 -5.045707680991906585e-01 -8.311442681517292597e-01 -1.430072501838808297e-01 -2.421456341284021763e-01 -1.546705894714719698e-01 9.025953556793092636e-02 1.602395712934733818e-01 3.001996427445625670e-01 5.451297677839654909e-01 -2.363139644846076748e-01 -4.579174109488283184e-01 1.835662498686556343e-01 -1.779972680466…
-2.099350973539703402e-01 7.136794807788316986e-01 3.442336495257095064e-01 9.538192710933597329e-01 5.289565651522706302e-01 3.811782326510230745e-01 1.173240139790431881e-02 8.706939590614058977e-01 1.687468796804785232e-01 -1.545182226659999880e-01 -9.910134797803302198e-02 5.566650024962540577e-01 8.799301048427359273e-01 3.442336495257095064e-01 -2.376435346979538232e-01 -7.17923115327009919…
6.742639147021421975e-01 9.837131957351074041e-01 3.050963513645700842e-01 7.068375232319293877e-01 1.585151129805347781e-01 4.571065245035709768e-01 -3.518047539861091089e-01 -5.321334246307291710e-02 -1.400762985425013929e-01 -2.595128631517170659e-01 -1.726499070722885831e-01 1.076005086570391584e-03 6.091166976425718138e-01 4.136750464638567215e-01 6.416903061723570056e-01 5.54827350092928495…
1.000000000000000000e+00 9.965424330680460185e-01 -1.133832759667945979e-02 -5.282913078013285607e-02 -3.554129612036045077e-02 -9.431993396358688553e-02 2.669490865481932360e-02 -2.689737879047488303e-02 1.235067827495445469e-01 4.744031024654634526e-02 -8.913358356565465046e-02 9.407073995047556675e-03 -4.423193732770881043e-03 3.015247558677393303e-02 -2.326226112417648650e-01 1.16591648885635…
3.475029148853478467e-01 6.063447337738036014e-01 -3.103867081228130487e-01 2.827924601632348933e-01 -3.103867081228150471e-01 5.630586863583560836e-02 3.473571706179662960e-02 9.405363389039883559e-02 -1.297221142635053504e+00 -3.966673144189649669e-01 -2.888165565487760822e-01 -6.447240575204032931e-01 1.857267780800614942e-01 6.494850369218815311e-01 5.200641274776517387e-01 4.2299844539448228…
3.267450980392158089e-01 6.691764705882355946e-01 -3.755294117647058338e-01 3.789803921568618006e-01 1.758431372549022487e-01 -4.078431372548637322e-03 -5.496470588235279342e-01 -1.568627450980401850e-02 3.673725490196085297e-01 3.074509803921536208e-02 4.544313725490185529e-01 2.977254901960784128e-01 5.879215686274500419e-01 2.280784313725482682e-01 2.396862745098036485e-01 7.137254901960812803…
7.967873383334317383e-01 1.150416346778486421e-01 2.199255890863995311e-01 8.882064607570971937e-02 2.592570719896055143e-01 3.969172621508288423e-01 -2.261855548337467908e-02 1.609283647315881416e-01 1.412626232799851500e-01 -7.506053268765011666e-02 2.985885548928138844e-01 -1.733892399456674616e-01 5.476879466131215901e-01 1.543731175810546252e-01 2.326817457036481351e-02 2.985885548928138844e…
5.062660801727076297e-03 -2.160345256867776398e-01 -3.542202672420943776e-01 -4.094945638642196739e-01 1.427504357208016390e-02 3.367084405344858422e-01 6.775666030375977478e-01 3.551332060751919983e-01 -4.279193294049292717e-01 1.427504357208016390e-02 6.130799236451158762e-01 1.340360195866873161e-01 -7.042908125155626919e-01 -7.595651091376880437e-01 9.631504689185842460e-01 1.4275043572080163…
-2.679034348671415766e-01 -5.286779001944257317e-01 -5.466623460790667188e-01 -3.668178872326625650e-01 -4.387556707712269022e-01 -4.309786130913968033e-02 -8.805897602074072572e-02 -6.186001296176277808e-01 8.561244329228779870e-01 -6.108230719377744089e-02 5.144199611147106665e-01 -7.128969539857510015e-03 5.144199611147106665e-01 -2.499189889825005062e-01 5.953499675955938875e-01 1.00777705767…
-3.533849781071076168e-01 -1.888851465139771424e-01 6.186594813068363452e-01 1.000000000000000000e+00 -4.879757494105769755e-01 2.298416975412587437e-01 -1.290670259346577142e-01 -1.739306163691493601e-01 4.840687100033669310e-01 6.534186594813105875e-02 8.029639609296160274e-02 3.494779386998975723e-01 4.092960592792169727e-01 9.525092623778938505e-02 2.747052879757503896e-01 6.53418659481310587…
-4.251277348355835262e-01 3.310624918118680871e-01 -4.703262151185771955e-02 2.438097733525483868e-01 -1.794838202541603270e-02 1.056596357919544205e-01 3.456046115550889253e-01 1.000000000000000000e+00 -4.614830341936342895e-01 -3.233328966330403231e-01 4.037730905279696136e-01 3.294903707585557229e-02 -3.249050176863687439e-02 5.346521682169518286e-01 8.384645617712449539e-02 1.8406917332634730…
7.534578495709218782e-01 -9.947501261988886956e-01 -3.099444724886523533e-02 6.189803129732467379e-01 2.603735487127698534e-01 7.310449268046412818e-01 -7.582029278142225770e-02 -5.340737001514581778e-02 3.500252397778880198e-01 -4.456335184250373449e-01 1.258960121150946854e-01 1.483089348813711184e-01 1.258960121150946854e-01 -2.551236749116586044e-01 -1.094396769308410566e-01 3.051993942453310…
9.412822463517443727e-02 3.167577287502578165e-01 7.877446573068808133e-02 1.000000000000000000e+00 2.169582958710823128e-01 2.476658136800607146e-01 4.856490766996333086e-01 4.165571616294333479e-01 -3.204232657860139333e-01 -1.054706411231765700e-01 -3.434539041427491224e-01 -1.822394356456197018e-01 2.169582958710823128e-01 -2.590082301680600163e-01 3.271318901722049949e-02 4.77972197247390095…
1.542482501993431288e-01 1.149109595109424203e-01 -2.292903340125828082e-01 2.525914769203503329e-01 -1.801187206520792061e-01 -7.194117125896909437e-02 -3.374678834056892840e-01 -2.686276247009835028e-01 -4.063081421103950652e-01 2.427571542482510614e-01 4.886152210507654359e-01 -8.685213076991259440e-01 -7.308407902897144925e-01 -8.586869850270231197e-01 -5.538229821919021800e-01 -2.88296270045…
5.525928222618391450e-01 1.309975970854979077e-01 -4.108208665994956404e-02 5.353848538872969520e-01 1.914580265095768702e-02 4.063250910782112979e-01 4.493450120145731641e-01 8.021083636927391902e-01 -4.110534067126609958e-01 1.000000000000000000e+00 7.076970777459065665e-02 5.095729013254772788e-01 2.428493915200381215e-01 1.054181846368340558e-02 2.256414231454927366e-01 1.826215022091308704e-…
-1.046287947099492577e+00 -1.268710550045086594e+00 8.806732792305489721e-02 -2.233243162007817195e-01 1.547941088067327220e-01 -1.788397956116645482e-01 -7.015329125338169991e-01 -6.459272617974174402e-01 3.772167117523309021e-01 -1.046287947099492577e+00 -3.567778779681414214e-01 -4.235046588518192601e-01 -2.455665764953423591e-01 -4.902314397354970432e-01 -3.122933573790201423e-01 -4.235046588…
-1.263157894736762453e-02 2.405263157894742820e-01 4.742105263157890827e-01 3.573684210526298921e-01 2.794736842105249308e-01 6.105263157894718073e-01 1.139473684210533244e-01 4.578947368421017183e-02 3.184210526315792156e-01 1.918421052631582580e-01 3.184210526315792156e-01 3.378947368421063580e-01 -5.578947368421056652e-01 2.989473684210520732e-01 3.184210526315792156e-01 4.742105263157890827e-…
-1.499582985821515280e+00 -2.150750625521282156e-01 -6.201000834028347342e-01 -1.418577981651376385e+00 -2.992076730609069882e-02 2.709549624687213609e-01 -9.325479566305268087e-01 -3.539407839866542393e-01 -5.390950792326917318e-01 8.379899916597139953e-01 7.422852376980808298e-02 1.552335279399510992e-01 8.032735613010824061e-01 3.866763969974958970e-01 -4.465179316096730133e-01 1.7837781484570…
-2.932487256839688139e-01 3.418287735358367940e-01 -7.385831686258249873e-02 -8.013107250598141551e-01 -9.695204410694008290e-02 1.339852283366271546e-01 -4.433579527722866787e-01 -6.231145324040158334e-02 -1.147716633725164970e+00 -1.546863622178276110e-01 7.625091022573533828e-02 2.610007281805874491e-01 2.263601373140531892e-01 -1.315926349734743150e-01 2.956413190471259278e-01 -3.921772599604…
6.330646658990455311e-01 4.269212197749139293e-01 6.949076997362854113e-01 5.052557293020836227e-01 5.464844185269102095e-01 9.422798350852436000e-01 3.609553170151919566e-01 3.856925305500872869e-01 1.463432752664925278e-02 3.279723656353309424e-01 -5.545444415555478290e-02 2.578835939531253785e-01 6.823162351892354816e-02 5.299929428369805073e-01 4.681499089997405716e-01 2.331463804182300481e-0…
3.727658006264976676e-01 -1.726552423069840081e-01 -5.675327068361810112e-02 5.977519808365594489e-01 -1.249309010503036194e-01 1.000000000000000000e+00 5.023032983231986437e-01 1.818684355997787216e-01 -9.765984890363092752e-02 -6.294453657637749666e-01 -1.862907683803216030e-01 6.659296112032424553e-01 6.318407960199021733e-01 9.590934217799896855e-01 1.545973834531060298e-01 -1.522019531969788…
5.909185731173088874e-01 3.516445309783755024e-01 3.670815659550786814e-01 1.818371462346149159e-01 1.046519713510876554e-01 6.835407829775392852e-01 8.921493637438447644e-02 6.603852305124817690e-01 2.746679646756038096e-02 -5.900146026006520827e-01 -1.346220707878457434e-01 5.832000556289544946e-01 -2.426813156247822068e-01 5.832000556289544946e-01 1.000000000000000000e+00 -3.275850079966610706…
8.919733061451479150e-01 8.302437667995173909e-01 5.524608397441845842e-01 5.524608397441845842e-01 7.427935860598761098e-01 5.987579942534060340e-01 6.862081749930492025e-01 6.141903790898132209e-01 7.788024840114941005e-01 3.466957085920839288e-01 -8.541106682732430011e-02 3.261191954768750123e-01 5.215960700713683229e-01 4.958754286773557896e-01 3.158309389192696104e-01 1.615070905551941605e-0…
4.460973542980891104e-01 2.579794746257412230e-01 1.848225214198270516e-01 4.565483476132180529e-01 -1.182562847189546074e-01 8.031258826852609445e-02 -7.035119103662561546e-01 1.743715281046981092e-01 1.743715281046981092e-01 -1.600602579794742075e-01 2.997834478862646534e-01 3.729404010921749668e-01 6.237642406553081109e-01 7.178231804914800840e-01 2.161755013652215951e-01 -3.377271443366931525…
-2.069561460358622929e-01 -2.149492330957012975e-01 -4.067833225318642221e-01 1.527327716569464588e-01 1.127673363577454957e-01 -8.705984013825937562e-02 -1.510045366169803227e-01 5.843594728883122480e-01 6.480881399870255799e-02 -2.311514365953840425e-02 -5.508749189889741021e-02 7.280190105854451865e-02 -4.227694966515451735e-01 3.685461222726293395e-01 -5.508749189889741021e-02 5.0442860228991…
-1.055201145684146885e-01 5.447858351777097319e-01 -2.139044395261029963e-01 2.051816169769551945e-01 8.771644317146194414e-01 -2.355813045176401166e-01 6.789480536388496634e-02 -5.246061710714755577e-01 1.473766436661886614e-01 -7.661762791303275422e-02 -9.829449290456987454e-02 -4.812524410883986525e-01 4.580783752115611951e-01 -7.630516859783865735e-01 7.182007551100120235e-01 8.04908215076160…
7.388636014933781526e-01 -4.192195571012131694e-01 -4.135426788728070457e-01 -1.353756456809709630e-01 -7.860686339692210534e-02 3.493070117117562379e-02 2.676827085357751379e-01 2.506520738505608747e-01 2.847133432209893456e-01 1.200838745972489241e-01 5.344959852708031089e-01 6.546310029151194108e-03 -1.013143763105403827e-01 3.528358819618483966e-01 -1.240218892241607695e-01 5.1961335856389866…
2.643237115200120502e-01 9.008459056422579714e-02 9.225603906863176773e-01 3.804831254905374216e-01 -9.383448155576940009e-02 -1.228743350483998409e-01 1.868841022063296720e-01 9.008459056422579714e-02 7.072468823580789488e-02 -7.617511118862803077e-01 -2.099938955262911633e-01 -1.325542862126087851e-01 7.870410743873708093e-01 -5.511467689892642075e-02 4.192029301473803593e-01 -1.906339931978732…
-7.973577235772371097e-01 -3.536585365853660012e-01 -5.416666666666651864e-01 -3.987804878048774038e-01 -4.589430894308934583e-01 -5.491869918699189279e-01 -7.447154471544719101e-01 -1.581300813008130468e-01 4.886178861788619265e-01 -1.430894308943083393e-01 1.953252032520324810e-01 -6.788617886178754945e-02 -2.483739837398357964e-01 1.276422764227654050e-01 -2.032520325204935797e-04 7.5000000000…
-7.228381374722852026e-01 -2.452923850812468998e-01 -6.897772776913650983e-01 -8.110004302213983385e-01 -3.995763973921975243e-01 -1.182016745540589886e+00 -4.032498262567421055e-01 -4.473309726313013379e-01 1.881722209352348629e-01 3.351093755170936328e-01 -1.167223748221190988e-01 3.718436641625583183e-01 1.477645034252229039e-01 -5.465135519740536019e-01 -1.314160902803055142e-01 -7.7426614157…
2.172380019588649180e-01 1.302644466209590124e-01 -4.368266405484879517e-02 1.302644466209590124e-01 4.509794319294834208e-01 -4.894221351616067639e-01 -3.372184133202759670e-01 -2.393731635651335787e-01 -2.448090107737518062e-01 7.590597453477057610e-02 -1.523996082272296715e-01 1.085210577864840348e-01 -3.824681684623055383e-02 4.329089128305510514e-02 4.346718903036226322e-01 -2.99167482859942…
-5.825491873396048126e-01 -4.137439406900476624e-01 -5.503279155973780229e-02 7.157114342743198243e-02 3.036783575705720439e-01 4.619332763045332912e-01 1.454234388366107689e-01 -4.448246364414194798e-02 8.212147134302784368e-02 -1.394354148845163566e-01 2.825777017393764079e-01 -3.293413173652691150e-01 -2.554890219560864151e-01 1.559737667522105298e-01 -2.976903336184776316e-01 -3.5044197319646…
4.039683059393636144e-01 4.185056643310871016e-01 -1.761508742060162100e-02 -1.629886713378285168e-01 -2.502128216881667755e-01 4.053434614629235211e-02 -3.215244581232243326e-02 -2.502128216881667755e-01 1.859079300635192444e-01 2.295200052386897338e-01 5.493418898565904929e-01 1.713705716717957572e-01 -1.775260297295520040e-01 8.414642132146014919e-02 3.748935891559165845e-01 5.5071704538013160…
6.282489989078988701e-01 3.373134328358199374e-01 -1.637422642883155921e-01 4.342919548598472290e-01 1.756825627957784575e-01 9.515107389879848832e-01 -3.576993083363672055e-01 5.445941026574507848e-02 4.504550418638523235e-01 2.888241718238078182e-01 -3.496177648343631872e-01 2.564979978157976848e-01 7.870404077175115198e-02 1.514379322897693725e-01 -4.061885693483793247e-01 2.080087368037855655…
4.876908694297258512e-02 -5.825023371766914204e-01 -5.825023371766914204e-01 -2.538952944842622350e-01 -1.587722031785601395e-01 -5.500155811779537662e-02 1.525397320037405469e-01 -6.949205359925221259e-01 9.481146774696176394e-01 3.600810221252732646e-01 1.000000000000000000e+00 7.924587098784672268e-01 -8.959177313804923826e-02 -7.229666562792071149e-02 -8.678716110938009543e-01 -1.328295419133…
2.098482174373447195e-01 1.249558771620182529e-01 1.249558771620182529e-01 4.253441581362511492e-01 4.971761383692191449e-01 1.380162372043767238e-01 7.924461701376719902e-02 -1.362513236851392306e-01 -1.362513236851392306e-01 -1.623720437698561725e-01 -1.558418637486757297e-01 -2.668549241087191382e-01 -5.647723261559277168e-03 -2.864454641722556927e-01 1.118955171196621828e-01 -2.73385104129897…
-5.824380165289275713e-01 6.735537190082574455e-02 1.285123966942139928e-01 -4.066115702479352612e-01 2.202479338842977807e-01 -1.314049586776867562e-01 -3.301652892561992569e-01 -5.136363636363640017e-01 1.438016528925617488e-01 -6.260330578512321442e-02 -1.619834710743794648e-01 -2.078512396694227604e-01 3.731404958677698169e-01 1.743801652892572884e-01 -8.553719008264627777e-02 -6.818181818181…
-8.307778087538425504e-02 6.441315862838044026e-01 2.109004739336496070e-01 -3.306384165040425205e-01 7.524393643713417346e-01 5.899776972400343489e-01 2.418455533872333196e-01 4.070253693894775038e-02 -3.306384165040425205e-01 4.275160301087270187e-01 -5.395177028157226440e-01 -2.223306384165052441e-01 -7.638695288541944572e-01 1.000000000000000000e+00 -2.223306384165052441e-01 6.828129356007798…
-9.153578036920700933e-01 -1.654546236929309300e-01 3.838375145230008556e-01 2.787555402556062822e-01 4.793665820388153809e-01 3.121907138861381714e-01 3.599552476440454618e-01 7.659537845862554040e-01 4.459314084082799390e-01 -1.702310770687209540e-01 2.023322862429536018e-01 8.519299453504899367e-01 2.357674598734890437e-01 4.698136752872318356e-01 4.889194887903954290e-01 2.405439132492790677e…
-1.682734812444720007e-01 -6.546541489495924515e-02 -1.075232602197594423e-01 -7.664295036416430840e-01 1.167852481791784303e-01 -6.075443101923932998e-01 -5.981981223424388538e-01 -7.337178461667973606e-01 -2.523891718940758921e-01 -7.757756914915975299e-01 -1.602913316212685624e+00 3.784785079779410255e-01 3.317475687281618568e-01 -3.785627078684764557e-01 4.065170715278078051e-01 3.41093756578…
6.563177301770489747e-01 3.251329974385670507e-01 7.844174852928753605e-01 8.719002448841711717e-01 8.750246291552896682e-01 7.156810313282856439e-01 6.125763503813997923e-01 5.875812762124568156e-01 4.188645255720997440e-01 6.875615728882241706e-01 8.125369437329345024e-01 5.719593548568692176e-01 6.219495031947528396e-01 6.750640358037549582e-01 8.625270920708182354e-01 6.688152672615180760e-01…
-6.011470281543264127e-01 3.545359749739355332e-02 -5.239833159541180674e-01 2.476538060479656911e-01 2.958811261730963649e-01 -7.168925964546407625e-01 -5.818561001042770187e-01 4.791449426485943630e-01 2.476538060479656911e-01 2.283628779979162693e-01 8.553180396246115036e-01 1.126173096976019333e-01 1.415537017726796187e-01 3.537539103232553162e-01 -4.082377476538072703e-01 -1.5745568300312914…
2.211023220209240581e-01 1.078081143148769266e-01 -1.964786935442674673e-02 2.777494258739476307e-01 2.211023220209240581e-01 4.335289614697643845e-01 -7.629497320745030897e-02 4.760142893595313840e-01 3.273156417453442213e-01 1.000000000000000000e+00 8.725440163306963370e-01 7.948456238836383581e-02 -2.603980607297775585e-01 -1.258611890788469134e-01 2.069405460576675126e-01 1.575657055371330537…
-1.542052769328710049e-01 -2.484261158661678626e-01 3.423640093371976140e-02 -5.310886326660554380e-01 9.705029355591668350e-02 -5.310886326660554380e-01 -3.112400084883647500e-01 -4.368677937327586358e-01 -7.568791115512413237e-02 6.623753271556919175e-01 4.739336492891011443e-01 2.619367616891839501e-01 6.545235905779154262e-01 -5.998443799957707545e-02 3.483058640447043719e-01 -4.9182994977718…
5.762243285939969706e-01 5.177725118483414990e-01 -3.736176935229082452e-01 6.492890995260670595e-01 -2.567140600315945820e-01 7.938388625592388004e-02 -8.293838862558022829e-03 4.374012638230654892e-01 1.159162717219588967e-01 3.789494470774100177e-01 4.300947867298595684e-01 -1.325039494470776347e-01 3.935624012638245239e-01 7.369668246445516546e-01 -1.690363349131126791e-01 3.42417061611374973…
1.056552143508669578e-01 -7.152629978716845693e-02 3.503344481605347727e-01 -8.224384311340838805e-01 -3.583916083916068862e-01 -3.921404682274246545e-01 -6.115080571602307113e-01 -5.861964122833689395e-01 -2.090301003344494785e-02 1.562785041045904599e-01 -1.221495895408950955e-01 1.647157190635433477e-01 3.418972332015818849e-01 -5.465186986926270224e-02 4.347065977500760292e-01 3.8408330799634…
1.320646236991880607e-01 1.065371126315184380e-01 1.000000000000000000e+00 -9.768297590985032530e-02 1.767377680676128493e-01 9.377335709768244709e-02 9.377335709768244709e-02 -2.125567757143671521e-01 -4.040131087218999384e-01 -2.110044270683673895e-02 -9.130109814293115023e-02 3.043753234059680124e-01 2.533203012706264357e-01 1.575921347668600425e-01 1.958834013683656561e-01 8.10096015638464561…
4.958841896111279568e-01 1.177973318194719815e-01 2.327561737155992710e-02 4.013624751632119958e-01 -3.443088277036626677e-01 -2.923644621061472978e-02 3.278455861481706091e-01 -2.602895259721840215e-01 -2.602895259721840215e-01 6.324155549247812980e-01 -5.333522565994907039e-01 3.698552370139079892e-01 3.377803008799330764e-02 2.753335225659959695e-01 2.858359352824293431e-01 1.17797331819471981…
4.538237629002374318e-02 -1.088250860015876065e-01 -1.896004233924311055e-01 1.408441386610213564e-01 6.034665255358553360e-01 1.188145011907915660e-01 -4.273617359089818685e-02 -2.703757607832773524e-01 -3.217782482138126787e-01 -2.070653612066566951e-02 -2.263164858428150239e-01 -3.511510981741208792e-01 -8.679544853135780225e-02 -3.364646731939667790e-01 -5.420746229161160779e-01 -6.8893887271…
1.929186754129447179e-01 4.560973682130722850e-01 -3.158934640006313410e-01 1.000000000000000000e+00 2.630996601596447548e-01 -1.404410021338796388e-01 -4.211649411206830340e-01 2.104639215996205459e-01 -3.246660870939676591e-01 3.332806449063447918e-01 -3.516952501383120711e-02 -4.123923180273434963e-01 3.501145973286882984e-02 3.332806449063447918e-01 -8.780526357385542990e-02 1.315103137595842…
9.025282646079532123e-01 4.882733891917596658e-01 4.273535545717307982e-01 4.354761991877349470e-01 6.994621492078585412e-01 6.466649592038338223e-01 1.000000000000000000e+00 4.801507445757555170e-01 4.517214884197432445e-01 7.238300830558709320e-01 8.172404961399134526e-01 8.091178515239108027e-01 8.253631407559175459e-01 7.238300830558709320e-01 3.095752076396759422e-01 4.639054553437487183e-01…
-3.778730035060478415e-02 -5.206466692637305993e-01 -3.116478379431233958e-01 1.567978184651349360e-01 6.756914686404347226e-01 -2.611998441760820522e-01 1.784183872224387735e-01 -1.819244253992978178e-01 -5.220101285547222580e-02 1.135566809505246383e-01 4.594857810673937948e-01 -6.791975068172964036e-01 -9.890923256719889034e-01 -6.287495130502523955e-01 2.144526684846126963e-01 7.0315543435916…
2.384770575759074043e-02 -4.182918628110280368e-01 -2.173193316434744171e-01 -4.862655837774364220e-03 3.970824064973349499e-01 -6.228337902850245023e-02 -6.824271894883860989e-01 9.849464590553957954e-02 2.994671770730952809e-01 -2.058351870053279631e-01 -6.652009725311675004e-01 -3.931508975221163771e-02 -1.197041022192326526e-01 -4.182918628110280368e-01 -2.783094511406517327e-02 -1.5415653613…
-1.603249507197896107e-01 -9.402066782151563551e-02 2.375007466698517700e-01 -3.128248013858192511e-01 5.435756525895327207e-03 -3.791290842840907560e-01 -6.749895466220506846e-02 4.098918822053631006e-01 -5.423809808255222742e-02 1.711964637715777948e-01 2.640224598291623370e-01 4.894570216832923593e-01 -3.923899408637460673e-01 -2.863030882265086841e-01 -7.239113553551134173e-01 -4.586942237620…
3.802267002518892047e-01 7.343828715365237070e-01 -2.984886649874095299e-02 5.479848866498744364e-01 5.759445843828713274e-01 6.039042821158701058e-01 4.035264483627205578e-01 7.996221662468522284e-01 4.128463476070534655e-01 3.895465994962221123e-01 6.598236775818639988e-01 4.454659949622177262e-01 6.225440806045341446e-01 7.856423173803537274e-01 2.683879093198996424e-01 2.357682619647353539e-0…
5.797530864197522060e-01 -7.906172839506186989e-01 6.893827160493830597e-01 8.355555555555553848e-01 6.071604938271590868e-01 4.987654320987688211e-02 4.701234567901246830e-01 2.325925925925939053e-01 2.246913580247000483e-02 -8.362962962962946500e-01 2.691358024691352657e-01 9.086419753086414364e-01 6.619753086419761789e-01 4.197530864197628053e-03 2.600000000000007860e-01 -1.419753086419746346e…
-3.477446808510631371e-01 -2.343829787234057160e-01 -9.582978723404043941e-02 -8.953191489361812805e-02 8.551489361702123704e-01 1.371914893617013909e-01 -7.063829787234189583e-02 -5.555744680851064654e-01 8.051063829787266646e-02 -4.548085106382983023e-01 -7.822978723404259149e-01 -8.452765957446792822e-01 -4.359148936170196831e-01 1.753191489361699204e-02 -5.114893617021269989e-01 -3.1625531914…
-1.177835187430807257e-01 1.865345073021561773e-01 -6.590393841937134539e-03 -1.002267095481635395e-01 2.801708230083825857e-01 -7.556809194917505357e-01 -4.572151631781519732e-01 -8.961353930510901344e-01 -6.444877945906047900e-01 -6.796014129804412995e-01 -3.460220382770083924e-01 -2.874993409606163564e-01 -3.752833869352044105e-01 1.280118099857641412e-01 -3.928401961301216105e-01 -3.577265777…
-6.583306268268900308e-01 -7.250730756739104388e-02 7.169535563494665309e-02 1.708346865865534026e-01 -6.763559597271829871e-01 2.429360181877222302e-01 3.150373497888910856e-01 1.708346865865534026e-01 -1.446086391685598993e-01 2.339233517375773896e-01 -5.501786294251383991e-01 3.601006820396220331e-01 -2.437479701201699656e-01 4.051640142903529807e-01 3.150373497888910856e-01 8.0708022085091507…
6.534765988221925836e-02 2.259014360987709191e-01 1.374108895547164304e-02 3.094327926438751597e-02 -2.066329166236222092e-02 -7.800392602541654508e-02 5.387953300960797443e-02 2.832420704618252572e-01 -3.876433515859064594e-01 2.431036264076867903e-01 -2.098873850604389413e-01 1.284223576815781698e-01 2.832420704618252572e-01 -2.385577022419660964e-01 1.398904845541894537e-01 4.03657402624238492…
-5.470383275261323508e-01 -6.583782071586941065e-01 -3.536585365853652796e-01 -1.602787456445981806e-01 -5.821982895153618998e-01 -1.485587583148564039e-01 -4.532784288881853141e-01 5.136205258156479880e-01 1.210009502692428879e-01 2.030408615774459968e-01 -2.247386759581886384e-01 9.170098194488417176e-02 2.968007602153951985e-01 3.729806778587274052e-01 7.480202724105154966e-01 1.67880899588216…
-8.217594635136336034e-01 -1.242918909379686410e+00 -1.233124503661872540e+00 6.376069884408375188e-01 9.706167828478096810e-04 -1.174358069354982437e+00 -5.573105091326203686e-01 4.711020912379769721e-01 7.453454513368040768e-01 -2.634783375981655240e-01 2.055942821847547841e-02 -1.165622518309362976e-01 5.298685255448671860e-01 1.087090796788144631e-01 5.102797141092395572e-01 -2.92861554751610…
-3.106677524429972137e-01 5.842833876221500272e-02 6.384364820846917254e-01 5.028501628664504564e-01 2.316775244299679182e-01 1.940146579804562788e-01 -1.223534201954391137e-01 2.015472312703575075e-01 2.467426710097731235e-01 6.233713355048865479e-01 -3.257328990227996712e-01 -1.901465798045611499e-01 -1.449511400651455340e-01 5.700325732898176186e-03 2.919381107491859639e-01 -1.7508143322475594…
-4.661760543447508454e-01 5.810925559015014397e-01 7.067647891310490094e-01 2.040758562128507370e-01 4.135295782621019600e-01 6.648740447212011517e-01 3.925842060571760883e-01 -3.405038211151993344e-01 5.496744975941144640e-01 -3.405038211151993344e-01 -9.060288706481753884e-01 4.240022643645630085e-01 7.486555335409008638e-01 7.840362298329922597e-02 4.554203226719498732e-01 2.669119728276245773…
3.431952662721895475e-01 -4.153679473289429991e-01 2.321860155012905047e-01 4.542045170430885626e-01 6.567213934494708916e-02 -2.951079256604705048e-01 6.392199349945824061e-01 2.414367863988674257e-01 -2.683556963080152916e-02 -1.008417368113997403e-01 -3.783648637386456404e-01 6.762230185848832065e-01 -1.748479039919979550e-01 8.797399783315275057e-01 9.167430619223732903e-04 -1.193432786065501…
-7.378971503439261115e-01 -1.210547002947922612e+00 -2.288896167703911022e-01 1.834261382246844818e-02 -1.707173272191301883e-01 -3.306911234850969938e-01 -6.215525712414042836e-01 -1.852603996069434045e-01 -5.633802816901406496e-01 2.364886996396988739e-01 -5.342941369145115527e-01 2.510317720275147546e-01 -2.797903701277427158e-01 -2.288896167703911022e-01 -5.197510645266956164e-01 -3.597772682…
1.550173010380619665e-01 -8.503460207612620336e-02 -1.042387543252584065e-01 7.023356401384081016e-01 -1.138408304498280676e-01 -5.075259515570916813e-01 -9.684256055363321680e-01 -8.217993079583148924e-03 -6.583044982699043368e-02 -1.810553633217979186e-01 1.098615916954906457e-02 -4.307093425605521553e-01 -6.611591695501741750e-01 1.454152249134958441e-01 -4.662629757785467094e-02 -8.9160899653…
3.091916290521135036e-01 5.748871563397636164e-01 -1.538777185063585906e-01 5.445219532211739155e-01 -3.284776364382424041e-01 -2.905211325400066658e-01 3.775133360689389428e-01 -2.297907263028300673e-01 -1.842429216249482915e-01 -2.221994255231840298e-01 -9.130077964710705540e-01 8.904390644234790042e-02 -7.156339762002458249e-01 -2.753385309807146464e-01 -1.235125153877716653e-01 -4.11981945014…
-3.082930985515491829e-01 -3.398182334564042173e-01 -1.364385117864243657e+00 3.852598693552963804e-01 6.958250497018560882e-03 -2.925305310991202501e-01 -6.865947174098270267e-01 7.635614882135741688e-01 3.064470320931544367e-01 6.847486509514351116e-01 4.483101391650093359e-01 -2.137176938369782786e-01 -7.023572848622560150e-01 2.749218971882994023e-01 1.724652087475154749e-01 1.015336552115865…
3.739130434782594326e-01 -1.069565217391307277e+00 7.217391304347834380e-01 4.695652173913054117e-01 3.217391304347820835e-01 5.565217391304364547e-01 6.956521739130446802e-01 3.304347826086971307e-01 4.347826086956517733e-01 -5.565217391304364547e-01 -4.260869565217431654e-01 -4.086956521739131265e-01 -1.356521739130438942e+00 -8.086956521739143700e-01 -9.826086956521763449e-01 2.347826086956511…
-4.870605149653655097e-01 5.430009149130835544e-01 2.818585805777019115e-01 3.398902104300086657e-01 4.559534701346221186e-01 4.973206116847504049e-02 6.423996863155238823e-02 -7.409488955692070666e-01 1.222715984838591147e-01 4.414455626715474423e-01 6.445562671546196665e-01 3.522415370539768581e-02 5.212390537184689032e-01 -1.026009671938304529e-01 4.414455626715474423e-01 -1.533786433145998274…
3.045085715397640169e-01 2.634702574380725082e-01 2.785896363176431079e-01 3.131482166138037648e-01 3.606662645210252927e-01 6.738533984549818223e-01 5.204996983907685948e-01 3.909050222801656593e-01 5.356190772703391945e-01 6.155357942052099851e-01 7.213714463622025175e-01 4.297834251133466066e-01 1.943530968457511665e-01 4.837812068260973764e-01 7.969683407600555158e-01 6.565741083069023265e-01…
-2.717508055853932181e-01 -2.585034013605448378e-01 -5.035803795202293820e-01 -1.127819548872197042e-01 4.568564267812373347e-01 -2.667382742570627990e-02 -4.240959541711438185e-01 -5.300751879699261426e-01 5.281059792337926967e-02 2.051557465091298216e-01 -7.089151450053711168e-01 -4.837092731829579773e-01 -7.287862513426449640e-01 -7.420336555674909018e-01 -1.657715717866108940e-01 -1.013605442…
-2.589508742714288769e-02 3.160699417152380564e-01 2.975853455453787988e-01 5.728559533721866437e-02 -2.846794338051623074e-01 -4.233139050791016600e-01 -3.308909242298087583e-01 -3.863447127393830893e-01 2.955870108243147804e-02 2.031640299750014228e-02 3.715237302248124429e-01 5.009159034138204181e-01 3.253122398001659921e-01 -7.210657785178933854e-02 9.630308076602849265e-01 2.9758534554537879…
-6.603277209861708741e-01 -4.183704149128069094e-01 -1.144242333132892586e+00 -3.516235718580867364e-01 2.157245941070360107e-01 -7.687913409500914952e-01 2.157245941070360107e-01 -1.513830426939263285e-01 9.891761876127344588e-02 3.408749248346374383e-01 -5.685508117859280341e-01 -1.847564642212879416e-01 -2.515033072760080590e-01 2.240679494888748735e-01 9.249098015634379388e-01 3.2170775706553…
4.779418681215321651e-01 -3.677923055215865933e-01 4.985419998118690438e-02 1.960304769071605224e-01 5.823534944972265093e-01 7.389709340607679700e-01 4.936036120778859448e-01 -5.455742639450743975e-02 2.377951274574359453e-01 -2.351613206660268986e-03 2.586774527325755857e-01 1.647069889944491328e-01 6.763239582353490764e-01 2.430157087762218060e-01 4.048537296585453249e-01 6.919857021917028561e…
-3.500424274804353475e-01 7.348753889185698496e-01 5.464973757817659372e-01 5.046355950846964644e-01 1.627643860586452385e-01 3.825387347182493958e-01 4.313774788648292446e-01 1.000000000000000000e+00 7.348753889185698496e-01 2.569533926270459179e-01 9.648323328828578571e-02 4.767277412866526287e-01 4.383544423143395097e-01 2.988151733241154462e-01 3.127691002231360873e-01 9.092994751563532319e-0…
3.843594009983351545e-01 -2.606766500277388210e-02 3.227953410981699300e-01 -3.475688667036426205e-01 -4.228138288038453818e-01 -6.711037160288402248e-02 1.654649657977443344e-01 -1.238676280273632441e-02 -1.902384914032169971e-01 1.039009058975765981e-01 -1.238676280273632441e-02 2.817526344980572639e-01 1.312627102976517135e-01 -1.149935293030142219e-01 3.549639489739386811e-02 1.10741356997596…
7.961230321026327439e-02 9.826881057762239247e-02 -1.380469494089295868e-01 -1.815787999327690694e-01 -3.930192167628429600e-01 -2.313294862457274947e-01 -2.437671578239653802e-01 -7.848058714773914479e-01 -6.915233346405935677e-01 -3.992380525519619305e-01 -8.656507367359492777e-01 1.666760042579422396e-01 1.542383326797043541e-01 5.398061516051338993e-01 4.278671074009746111e-01 -4.489887388649…
7.447413303013022956e-02 3.198787189691094657e-01 1.936706462004933460e-01 -3.771082054197473499e-02 -9.664582148949789689e-03 1.025203714231577579e-01 3.479249573621370217e-01 2.988440401743401309e-01 7.335607352662487646e-01 -2.059882509001321749e-01 -1.218495357210547386e-01 6.045101383361645847e-02 1.796475270039795957e-01 -1.919651317036209781e-01 -5.173393973848849914e-02 -5.173393973848849…
4.304594573583132577e-01 -2.689885718728086614e-02 -4.756277695716385479e-01 2.487755578014404223e-02 4.994946746482141764e-01 1.629479903599459212e-01 -5.278706367099331859e-02 7.152297286791566844e-01 2.233538054886104463e-01 -3.720749436367855600e-01 7.618751457668009389e-03 -1.010650703568412604e-03 -3.289279328306002892e-01 -8.380626603436193145e-01 -6.223276063126800262e-01 -8.7258026898857…
-2.409671179883945968e-01 -2.109090909090904353e-01 -1.464990328820123255e-01 -1.422050290135394024e-01 -3.056092843326857836e-02 -9.926499032881960782e-02 -6.491295938104409136e-02 -7.779497098645971054e-02 1.237911025145120927e-02 -3.914893617021285299e-02 -2.280851063829789638e-01 -1.507930367504836666e-01 -4.796905222437340861e-03 -6.491295938104409136e-02 2.871953578336552959e-01 -1.50793036…
3.379050947912308756e-01 -2.187606853842942733e-01 1.818699897420311129e-01 2.583488469283134331e-02 3.716424148018686591e-01 7.090156149082477155e-01 4.053797348125063871e-01 8.439648949507986275e-01 1.607841647353823455e-01 8.144447399414900257e-01 3.848637969682030396e-02 1.987386497473492275e-01 2.198244747539979949e-01 -9.224573534440154432e-02 -1.006800653470613788e-01 -1.091143953497211994…
3.908585457433750299e-01 2.216766553541647464e-02 1.183478951548848218e-01 -9.892411004404334796e-03 -4.587334825619193701e-01 7.595494259513335678e-01 1.000000000000000000e+00 -1.862228319734291482e-01 -4.026283486172292370e-01 1.023178568849729408e-01 -9.892411004404334796e-03 2.145281247743531794e-01 8.717596938407108365e-01 -3.946133294822747883e-01 3.748285074734631350e-01 3.0269333525886410…
-3.012639989521241346e-01 2.294190844194121670e-01 7.675682755910734345e-02 -3.085336302311879053e-01 1.203746152334793790e-01 2.366887156984732732e-01 3.675420787215920582e-01 -4.466566245333677965e-01 -2.649158425568132191e-01 1.930709280241012238e-01 -2.285676861615022759e-01 -5.920492501146115139e-01 -3.228764162682542377e-02 -2.285676861615022759e-01 1.000000000000000000e+00 -2.1402842360338…
-5.049588384002173802e-02 1.221883710377921622e-01 4.099954625008109255e-01 4.304142088545968858e-02 9.340766189148896892e-02 -5.049588384002173802e-02 -6.764763077720884477e-01 -2.663512024372851061e-01 1.509690801840927188e-01 -2.663512024372851061e-01 9.340766189148896892e-02 2.145588902573361545e-02 -4.102547481687958131e-01 -2.015946068581069006e-01 -9.139171582290805951e-01 -4.8940169832112…
1.169827402514371922e-01 7.792456850628615150e-01 3.219688898359250318e-01 -1.274238227146831659e-01 -8.800340933305064728e-02 -3.402940549754963628e-01 1.327509056040907798e-01 3.814191348817218968e-02 1.485190709567443534e-01 -4.858299595141814947e-02 -9.162582569785648196e-03 -1.353079053910084817e-01 8.544640954613294537e-02 -1.510760707436620831e-01 4.008097165991900690e-01 -2.61453228212231…
3.344235486508570498e-01 5.073005490012844065e-01 2.652727485106867178e-01 6.542459992991483952e-01 8.616983997196593359e-01 1.000000000000000000e+00 8.807382315150087682e-02 1.961219483705164135e-01 2.739165985282100424e-01 2.134096484055597875e-01 1.788342483354730394e-01 1.312930732391077160e-01 7.061090994042753533e-01 5.937390491764981126e-01 3.862866487559871720e-01 4.943347739750026948e-01…
4.033822758259044128e-01 7.089669638175153388e-01 6.325707918196116220e-01 9.345175668589406071e-01 6.325707918196116220e-01 5.197954902988995984e-01 6.835015731515474702e-01 5.561746198217092374e-01 6.616740954378614870e-01 6.071054011536450856e-01 7.635356581017302968e-01 3.524514944939699523e-01 4.543130571578402610e-01 5.598125327739911228e-01 7.562598321971693016e-01 5.125196643943371599e-01…
3.512010834699562656e-01 -9.701332953168456674e-01 -1.947394682443515379e-01 5.015325397391121598e-01 -1.314420129731278253e-01 -6.814455770190411266e-02 -4.083683797847311725e-01 1.692208995651869885e-01 -8.198018390476867756e-01 3.274645377432447990e-01 -5.428754722360833451e-01 -8.593627485922019638e-01 -2.026516501532533987e-01 6.518639960082681650e-01 -6.378216551429204406e-01 -5.50787654144…
-1.552164474524323490e-01 2.196398927340172808e-02 1.920572085302008625e-01 7.235985187077004221e-01 2.416677308134349278e-01 5.464180819818663659e-01 3.196271229728008811e-01 -1.056059251691982698e-01 5.889413867960654470e-01 4.542842548844331918e-01 7.873834759289991547e-01 -2.048269697356663865e-01 -2.260886221427659548e-01 2.905120674243404089e-02 -3.253096667092314487e-01 6.17290256672199944…
1.865457791140122945e-01 2.804058815239340863e-01 3.011227509747724934e-02 3.846948842016254533e-01 2.489782496359345398e-02 1.917602292478980397e-01 1.865457791140122945e-01 -2.149668811950958269e-01 -2.201813313289815444e-01 -1.576079297223663689e-01 5.097007563301435978e-02 -1.160332597359889535e-02 2.489782496359345398e-02 1.448301780429361585e-01 -6.896227744632835166e-02 -1.2632122891905972…
-4.939895201890489029e-01 -6.308435220384246422e-01 -3.780951402445202614e-02 -1.632590157197144898e-01 3.841569916777967109e-01 -9.045515257371802287e-01 9.904448782492367154e-02 -6.080345217301938998e-01 7.808486592005132315e-03 7.623548751669718959e-02 -8.703380252748362800e-01 -1.290455152573705688e-01 -3.780951402445202614e-02 -8.342751464091339997e-02 2.358984896743035742e-01 3.955614918319…
-3.479721988849013847e-01 -5.344840754601694055e-01 -4.497059497441373010e-01 -8.227297028946763957e-01 -9.753303291835334621e-01 -6.870847017490263609e-01 -5.853509508897905000e-01 -7.040403268922335034e-01 -7.209959520354405349e-01 4.489421828457948460e-01 5.506759337050338710e-01 4.913312457038108705e-01 2.793859314137338568e-01 -8.057740777514725838e-01 1.657374169403579706e-02 -5.51439700603…
-2.995807293726748255e-01 4.204572423067782783e-01 1.570287160825892259e-01 -3.615220314848576616e-02 1.570287160825892259e-01 -1.503045645123017859e-01 -4.664187959813312356e-01 -5.981330590934240687e-01 -2.029902697571389358e-01 -3.786092872399338116e-01 -4.049521398623524004e-01 3.063048809429622654e-01 -1.942093188830004979e-01 -2.029902697571389358e-01 -2.468950241278376478e-01 -6.2447591171…
-2.960113383275964072e-01 -3.784166835391769568e-01 1.160153877303091441e-01 -1.911318080583123136e-01 -3.381251265438201675e-02 9.354120267260561394e-02 3.107916582304101616e-01 -3.634338935007069837e-01 8.604980765337201520e-02 9.400688398461229944e-01 -2.136059931160158298e-01 -2.735371532698928632e-01 1.235067827495455045e-01 2.583518930957695026e-01 -5.132617938854009410e-01 -4.3834784369305…
-3.746713037577406036e-01 3.879888031215535937e-01 9.623377724997898008e-01 9.340911018746277383e-01 5.103910424972428750e-01 6.987021799983044179e-01 1.000000000000000000e+00 -3.087624056323683974e-01 -9.220459750614834471e-02 -7.701246925099669571e-01 -4.499957587581644991e-01 1.136652811943408836e-02 -1.863601662566790884e-01 2.844176774959711884e-01 -5.818135550089054142e-01 -6.38306896259225…
7.672346002621233119e-01 6.275753604193969881e-01 7.361992136304065237e-01 6.935255570117954127e-01 7.051638269986890695e-01 7.555963302752289890e-01 6.896461336828306754e-01 7.982699868938401000e-01 1.000000000000000000e+00 6.198165137614681797e-01 6.042988204456091195e-01 7.129226736566185441e-01 7.788728702490169686e-01 6.392136304062906449e-01 6.062385321100918212e-01 6.547313237221490390e-01…
-3.191819026959966110e-02 3.034552215680204057e-01 2.561589711806624980e-01 -3.191819026959966110e-02 4.117601487449774889e-02 -4.145878524945775800e-01 -6.120235512860144021e-03 4.547567400061888754e-02 5.657344282615430764e-01 1.744654477843196327e-01 2.862565850635263032e-01 9.707158351410109798e-02 5.141385187480640440e-01 1.228695382708406142e-01 5.837465137898864564e-02 -4.44685466377441440…
4.434697855750604351e-02 1.164717348927885449e-01 -6.408382066276826494e-01 6.393762183235874863e-01 7.655945419103310501e-01 -3.884015594541923022e-01 6.237816764132417258e-02 4.951267056530225252e-01 1.705653021442495865e-01 3.328460038986360559e-01 4.320175438596490780e-01 5.311890838206621002e-01 1.705653021442495865e-01 -1.810428849902538384e-01 5.762670565302140391e-01 4.410331384015614420e…
-3.911511529369769979e-01 -6.337362294277689712e-01 -4.753133223317416722e-01 -2.079746666071990713e-01 -3.069889835422159319e-01 4.059140983899025001e-01 3.068997814548856673e-01 -5.450247535792185349e-02 3.564069399223940837e-01 3.861112350028984008e-01 -2.723339726149596740e-01 3.068997814548856673e-01 -5.446233441862542435e-01 -1.139110655189341653e-01 2.969983497613854495e-01 2.7719548637438…
-4.132625994694959504e-01 -2.012732095490717965e-01 -1.072785145888589975e+00 -5.545888594164425367e-01 -4.485941644562326247e-01 1.071618037135237990e-02 -4.250397877984067319e-01 3.640318302387274829e-01 -6.252519893899201042e-01 -7.901326259946925834e-01 -5.545888594164425367e-01 -4.839257294429692435e-01 -2.837135278514558157e-01 6.231299734747990371e-01 -5.994694960212089418e-02 2.2493368700…
3.594564408041704962e-01 -6.633469843633624796e-01 8.190618019361396371e-03 -5.290394638868176624e-01 2.458116157855527728e-01 3.801191362620975345e-01 7.107222635889796081e-01 7.313849590469104767e-01 4.951600893521927033e-02 1.321667907669388242e-01 2.561429635145200945e-01 -3.740692479523458625e-01 8.190618019361396371e-03 -1.247207743856944967e-02 3.077997021593453231e-01 1.734921816828005336…
-1.231554785215725478e-01 3.283833793975596271e-02 -7.635733358317456365e-02 2.148311238113081167e-01 -2.323511500445030742e-01 -2.583501194547248025e-01 1.723895629362330595e-02 5.363751346793411978e-02 1.723895629362330595e-02 1.639574647490647449e-03 4.488218485033018679e-01 9.168032978872912020e-01 3.812245280367257405e-01 -3.103480582751682593e-01 4.488218485033018679e-01 -4.5158570290907328…
-5.664991872321557542e-01 -1.154130338406981898e-01 -3.532584601743755659e-01 -4.270725580020672818e-01 3.848825181025568587e-01 7.610462538791043161e-03 7.047436086892270302e-01 4.422934830796493855e-01 -1.564208659671946222e-01 3.110684202748620897e-01 6.227279444362342486e-01 -4.598788237032656601e-01 3.766809516772557376e-01 -2.794443623466807969e-01 2.126496231712731166e-01 -5.74700753657453…
5.323568314309506944e-01 3.202860921961491747e-01 2.387204232596865927e-01 5.214814089060886282e-01 5.214814089060886282e-01 -1.419193651104681264e-01 -5.388722872671082402e-04 -1.419193651104681264e-01 -8.754225248616173682e-02 -1.636702101601922588e-01 -7.666682996129965677e-02 4.898838975162926948e-03 5.383824033703927397e-02 1.734678881105181369e-01 4.671042962817822386e-01 1.3540390927350184…
-1.109335576114395261e-01 -7.457527333894039545e-01 2.910008410428884668e-02 3.371740958788905784e-01 8.511354079057881217e-02 -2.883095037846933884e-01 -1.856181665264939606e-01 -2.509671993271644364e-01 3.371740958788905784e-01 2.811606391926005921e-01 -1.949537426408744778e-01 -2.042893187552549950e-01 -3.624894869638508460e-02 -9.226240538267505009e-02 -1.669470142977294846e-01 -3.53658536585…
-5.815236125473987050e-01 1.582213029989678055e-01 -1.396070320579058562e-02 1.837297483626366135e-01 -1.542571527059618253e-01 1.773526370217182180e-01 3.877973112719774740e-01 1.454670803171310700e-01 5.618752154429739604e-02 4.343329886246064669e-02 -4.603584970699731160e-01 -7.983453981385715270e-01 -1.231988969320922056e+00 -3.774560496380530705e-01 2.475008617718015003e-01 -1.92519820751462…
-1.580370942812983903e-01 6.826120556414250196e-01 -9.729520865533267671e-01 -6.469860896445147613e-01 -7.499227202472983356e-01 -1.221020092735845657e-02 6.568778979907299309e-01 3.909582689335387995e-01 3.480680061823824278e-01 -5.955177743431245840e-01 1.000000000000000000e+00 9.828438948995387170e-01 -2.936630602781974131e-02 -1.408809891808339432e-01 3.995363214837726051e-01 -1.2210200927358…
2.694173338787889463e-02 9.935129448903716725e-04 2.929109929285250158e-01 3.991584360937435599e-02 -1.676699199345434155e-01 3.123721582607670300e-01 3.188592133715159593e-01 1.566828356028310831e-01 5.288995383086741303e-02 -6.387703816258452627e-02 7.883817427385833576e-02 7.534919057915934193e-01 3.772427093682418908e-01 -2.495470749810054650e-02 -3.038980772602421498e-01 3.058851031500181006…
1.000000000000000000e+00 4.526964560862878351e-01 4.526964560862878351e-01 8.935798664612233377e-01 5.629173086800217662e-01 3.120698510529018588e-01 4.983050847457631272e-01 4.640986132511566442e-01 2.626605033384693533e-01 7.225475089881880919e-01 2.550590652285563142e-01 4.032871083718553296e-01 3.842835130970720381e-01 3.728813559322032289e-01 1.714432460195173258e-01 3.006676938880330496e-01…
-3.201567441220947163e-01 3.208442183418124261e-01 -1.522755396672629824e-01 3.055822906640996428e-01 2.826893991475319390e-01 7.787020486731750513e-01 -3.201567441220947163e-01 -1.827993950226856623e-01 -3.659425271552329550e-01 1.000000000000000000e+00 -1.064897566341275609e-01 2.445345799532515074e-01 2.063797607589710481e-01 -4.346212017049360665e-01 4.734634951189342078e-01 5.955589165406305…
-7.298518560887846951e-02 2.889092261053611832e-01 6.669335926328213981e-02 -6.951896127666903347e-01 1.746267803008627328e-01 4.666819195790197217e-01 -1.618715323457053934e-01 9.552136361035263451e-03 -8.412171824057664837e-01 -2.317108047817880434e-01 -3.586913001201175732e-01 3.777955728421881210e-01 -7.933421037579165003e-02 1.746267803008627328e-01 -6.634444889321056138e-01 -4.2218154778928…
1.000000000000000000e+00 -1.201171874999990286e-01 -6.591796874999998612e-02 4.218750000000013878e-01 7.861328124999966693e-02 -4.785156249999920203e-02 6.054687499999887590e-02 1.538085937499856538e-02 -2.646484374999986677e-01 -1.743164062500014155e-01 -4.091796875000016653e-01 -2.104492187499996392e-01 -7.524414062500000000e-01 5.302734374999994449e-01 -6.259765625000012212e-01 -2.375488281249…
8.482014212801284314e-01 8.536227990915526975e-01 7.587486873916337027e-01 4.226232630833475223e-01 6.964028425602579730e-01 6.828493980316979739e-01 1.000000000000000000e+00 7.831448875430411238e-01 6.096607975774748223e-01 7.126669759945295501e-01 6.367676866345938214e-01 6.232142421060348214e-01 2.247429729663728004e-01 5.391828860289632486e-01 6.530318200688663977e-01 4.226232630833475223e-01…
1.159114221927239202e-01 5.512580703553986439e-01 -1.252036444819886463e-01 3.637241296083997266e-01 5.981415555421465413e-01 2.096783925662221437e-01 3.235382851626151801e-01 -2.323658963374158892e-01 8.912085922886586742e-02 -2.524588185603082180e-01 1.427019851565795028e-01 -1.118083630000596129e-01 -1.988776926325945549e-01 -4.801786037530941798e-01 -2.859470222651295246e-01 -1.65389488927773…
4.911301574646224077e-01 4.579429938210112239e-01 -2.389874426948390140e-01 -3.986446083316810135e-02 5.353797089894358763e-01 -1.504883396452079691e-01 5.796292605142534526e-01 9.336256727127777433e-01 5.685668726330470601e-01 -2.880207295196166375e-02 8.182180586007410661e-02 -8.411401235798159071e-02 -1.283635638827991532e-01 -3.274865457444701144e-01 -2.389874426948390140e-01 -2.2792505481363…
6.641531322505621338e-02 1.844547563805116475e-01 1.951856148491876164e-01 -1.482018561484908514e-01 6.351508120649655975e-01 -7.276682134570762184e-01 -2.555104408352663614e-01 8.787703016241210641e-02 1.000000000000000000e+00 1.276102088167241876e-02 3.024941995359631264e-01 -6.203596287703007084e-01 3.454176334106709434e-01 -9.744779582366591697e-01 1.951856148491876164e-01 3.66879350348026878…
1.667996807661766695e-02 4.773343974461311534e-01 2.553870710295320576e-02 -1.959297685554680091e-01 4.418994413407824617e-01 -9.848363926576071681e-02 -7.008778930566624821e-01 -3.819632881085405218e-01 -8.076616121308963225e-02 -2.136472466081390797e-01 -1.258978451715883295e+00 2.292897047087000817e-01 -6.654429369513170656e-01 -2.933758978451720401e-01 -4.528332003192346300e-01 6.810853950518…
7.084053960567332497e-02 -1.364925631269471029e-01 -3.054306468350054815e-01 -3.054306468350054815e-01 -1.518505707367685253e-01 -6.125907990314765073e-01 -3.054306468350054815e-01 1.169145624351432822e-01 -1.825665859564170601e-01 -4.436527153234181564e-01 -1.902455897613277713e-01 1.729505361465571338e-03 2.167416118989967111e-01 2.935316499481152031e-01 -4.434451746800437827e-02 -4.97405741957…
-4.170666154732214914e-01 -5.480898444999207642e-02 -1.613553465156445377e-01 4.246496448454617489e-01 -3.531387982338252685e-01 2.754847379535411700e-01 -1.535803417163877308e-03 -9.284891533883674608e-01 2.222115569207129826e-01 6.239201382223232700e-02 -2.039738913419086863e-01 -8.677289306968821725e-02 3.500671913995014872e-01 -2.465924361681728072e-01 -3.957573430600894171e-01 1.582837396813…
4.605324614666215371e-02 3.674918262494142329e-01 -5.346099953292853257e-01 3.571228397944881117e-01 8.029892573563767177e-01 3.052779075198498449e-01 6.681924334423179346e-01 4.919196637085469503e-01 9.481550677253617332e-01 -3.272302662307320920e-01 6.679121905651440316e-02 -2.857543204110237212e-01 5.642223260158828191e-02 1.082671648762265765e-01 7.822512844465207005e-01 -9.182624941616056580…
2.083418482037025787e-01 1.652429803408671516e-01 3.489802591245349528e-01 5.554011525728540510e-01 2.174152940695631142e-01 5.145706461764825157e-01 3.331017288592802994e-01 3.693955123227207205e-01 5.168390076429481006e-01 6.007683819021534255e-01 4.147627416520208721e-01 4.850819471124370730e-01 4.510565251154621813e-01 6.325254424326643976e-01 4.306412719172763581e-01 2.332938243348186280e-01…
-1.177859573581501312e-01 -4.801027849156190297e-01 2.522397388707560695e-01 1.000000000000000000e+00 9.806236544204489924e-02 3.447461629279804929e-01 -4.415584415584412614e-01 5.914299604139188204e-01 -1.332036947010189765e-01 6.993541218140150173e-01 2.830752135564965632e-01 -9.861795958051190053e-03 1.751510521564004774e-01 6.685186471282744680e-01 2.368220015278843793e-01 -4.0697270643794560…
7.892958007315149516e-01 1.000000000000000000e+00 8.997870271771841733e-01 8.689522663086249876e-01 5.940089818973098845e-01 3.781656558173989713e-01 3.010787536460017288e-01 3.961525996573918573e-01 2.291309782860320998e-01 2.445483587203111930e-01 4.064308532802442531e-01 2.702439927774435979e-01 1.546136395203477065e-01 1.366266956803557642e-01 2.599657391545902585e-01 1.623223297374881968e-01…
-4.757175256119500761e-01 -4.583561429576910595e-01 -4.062719949949172848e-01 3.315867678110593353e-01 8.611089387659345284e-01 -3.021036990693665714e-01 -1.979354031438190220e-01 1.840150152498627178e-01 -1.458512551810420554e-01 2.013763979041217067e-01 5.312426683350297552e-01 5.572847423164165592e-01 9.720810197857097934e-02 4.444357550637379473e-01 1.000000000000000000e+00 -5.017595995933369…
2.186400112628459347e-01 -2.736167816415595033e-01 -6.264958468252941615e-02 -4.377023792763612975e-01 -5.314655779248207423e-01 -6.955511755596225365e-01 -5.470927776995644365e-01 -1.720399831057296547e-01 -5.158383781500770482e-01 -7.827678445727025147e-02 -6.564831761227646334e-01 7.799521329015825233e-02 3.670984091229040347e-01 1.248768126143894042e-01 5.546248064198228134e-01 1.248768126143…
2.622612681436212734e-01 8.643239113827351217e-01 1.096256684491975358e-01 3.979373567608860962e-01 -6.959511077158135883e-01 8.049656226126837844e-01 -3.906799083269693051e-01 6.523300229182600329e-01 3.979373567608860962e-01 2.961802902979390195e-01 2.961802902979390195e-01 6.014514896867834137e-01 -4.300993124522618088e-02 1.520244461420932058e-01 3.809778456837272231e-01 4.064171122994671426e…
1.805792163543435969e-01 -1.615964954976867041e-01 -4.453638354830722484e-02 2.256023363348744204e-01 -8.055487953273321455e-02 -2.426381114626435243e-01 1.625699683621339153e-01 -3.687028474081278651e-01 -2.786566074470662180e-01 4.327086882453155536e-01 3.426624482842539066e-01 -1.075687515210510536e-01 -5.577999513263559583e-01 6.848381601362875104e-01 -3.236797274275970415e-01 6.6682891214407…
4.793104763357605158e-01 6.359406582510204187e-01 8.433698180847399861e-01 8.645360588840994565e-01 8.137370809656381265e-01 8.179703291255093767e-01 7.502383585675599376e-01 6.359406582510204187e-01 9.873002555203846953e-01 1.000000000000000000e+00 6.825063880096104985e-01 4.327447465771704915e-01 7.248388696083292171e-01 8.814690515235876767e-01 4.285114984172992414e-01 6.317074100911476142e-01…
2.646998565867641484e-01 6.965785699650490700e-03 1.434132349928286532e-01 2.571194427371442659e-01 5.679164105716058009e-01 6.285597213685707452e-01 -2.052858020897352642e-01 -2.356074574882205397e-01 -4.630198729768489341e-01 -6.125793894693718628e-02 -4.933415283753342373e-01 -2.810899405859456635e-01 -1.334767465683265764e+00 1.434132349928286532e-01 -2.886703544355683770e-01 -6.7527146076623…
6.522457067371260908e-02 -5.696829590488769468e-02 1.874174372523106646e-01 1.263210039630127679e-01 5.911492734478124289e-02 -1.058454425363273693e-01 4.078599735799165460e-02 -1.913804491413462205e-01 1.385402906208710039e-01 4.867899603698800370e-01 2.179656538969607371e-01 1.079920739762209175e-01 6.273117569352699707e-01 4.806803170409509329e-01 5.300528401585213184e-02 7.133421400264172707e…
8.256147540983602706e-01 4.730532786885251473e-01 5.526639344262299636e-01 4.920081967213121299e-01 1.659836065573764008e-01 3.062500000000004108e-01 7.120901639344283385e-02 5.450819672131148597e-01 7.384221311475416272e-01 9.203893442622952392e-01 6.171106557377046276e-01 8.294057377049184332e-01 6.891393442622957277e-01 9.924180327868848961e-01 4.768442622950819776e-01 1.000000000000000000e+00…
-1.635174418603831375e-03 -7.948764534883727695e-01 -3.041424418604660174e-01 5.899345930232544610e-01 -1.226380813953482085e-01 -1.965843023255826605e-01 3.143168604651168652e-01 4.353197674418612384e-01 -2.503633720930243389e-01 2.269258720930238671e-01 1.798691860465114756e-01 -3.175872093023270337e-01 4.353197674418612384e-01 -5.999273255813963868e-01 5.087209302325445583e-03 2.60537790697675…
-4.163289938787823607e-01 -3.110612983877926174e-01 7.416156565221119212e-01 -1.220191395809981927e+00 5.259074058108521854e-02 5.693594275368543123e-01 -6.224674540908766568e-02 -8.138632640745040170e-02 7.173032157944442266e-02 -2.057936028968028741e-01 5.502198465384950943e-01 -4.450383653763246850e-01 -3.493404603845145506e-01 -6.842831278558501040e-01 7.416156565221119212e-01 6.7462712302784…
3.585011185682338564e-01 -2.002237136465314649e-01 6.413124533929899229e-01 -2.140193885160324438e-01 2.964205816554807416e-01 -1.450410141685301302e-01 -7.606263982103032839e-02 -3.467561521252739837e-02 -8.985831469052875387e-02 6.413124533929899229e-01 3.791946308724840620e-01 2.895227442207315427e-01 6.964951528709938389e-01 3.430275913497493612e-02 6.711409395972983347e-03 5.1025354213273699…
-1.027330661585964977e+00 -9.981604362394032037e-01 3.436699297023826372e-01 -1.886866828723455514e-01 4.603508310886246235e-01 -3.126601405952293966e-01 5.770317324748666099e-01 1.103081269298985950e-01 -7.064581827737954622e-01 6.655278891005851627e-02 -3.710005912883530543e-01 -2.397345772288274335e-01 -7.064581827737954622e-01 -1.238814795348529119e+00 2.124039156428623731e-01 -7.356284081203…
-2.045474119369569965e-01 -4.148652140211856465e-01 6.271638963052281746e-01 -1.280682111790553690e-01 7.268969081043688552e-02 -1.074498320558091136e+00 2.065282921367674052e-01 5.356989062096412235e-02 1.587287916630784335e-01 -4.202911032641381411e-02 2.830074928946690327e-01 -4.626647144948746182e-01 -6.921023167685794730e-01 -3.288261131685475958e-01 9.617603996210474238e-01 3.59486693652570…
1.237206163534302229e-03 7.378247666179283959e-01 -1.360926779889785332e-01 2.946237768529978984e-01 -4.606905859858295149e-01 -5.418400629850422812e-01 -1.173658756045451584e-01 1.073557530086597378e-01 2.009897649308265144e-01 1.237206163534302229e-03 4.631649983128981463e-01 2.883815093915185757e-01 -1.184793611517265033e+00 -1.159824541671356846e+00 -4.919019232932215213e-01 -5.48082330446521…
1.276837073644980503e-01 1.186907558940302060e-01 7.302114558859287285e-01 6.402819411812371575e-01 8.291339220610880467e-01 7.122255529449896816e-01 3.345215911852879032e-01 9.730211455885932059e-01 -5.108158470388072248e-01 7.122255529449896816e-01 3.884793000081014913e-01 -1.331118852791054463e-01 -5.647735558616208129e-01 -2.519646763347492546e-02 -9.065057117394480501e-01 -1.1043506440897701…
-6.872066433987199241e-02 -1.925622818629528412e-03 2.479239378986597409e-02 2.786135515705868149e-01 7.929353712841493707e-01 4.389216512215672883e-01 5.858707425682987413e-01 -1.622337224696124292e-01 1.383439643759786508e-01 1.249849560717296720e-01 9.158743531110843938e-02 -2.290287639908524242e-01 7.461788422192816572e-01 6.793838006980391642e-01 4.122036346130693030e-01 1.517029726802251732…
-3.799431683637213286e-01 6.714421027705408385e-01 -1.170968505801564113e-01 -2.879469571394742133e-01 -2.945181150840624484e-01 -2.485200094719400843e-01 -7.742126450390699466e-01 1.786052569263544276e-01 3.823111532086181930e-01 4.061094008998254734e-02 4.874496803220465524e-01 -5.138527113426457488e-02 -1.959507459152246833e-01 -7.109874496803163246e-02 -1.170968505801564113e-01 6.254439971584…
9.264305177111793743e-02 4.979291553133531334e-01 9.576566757493181203e-01 5.342234332425077614e-01 -2.340054495912806676e-01 -7.673024523160751342e-02 -2.763487738419626027e-01 4.495367847411439466e-01 3.467029972752027622e-01 7.956403269754098312e-03 3.164577656675753858e-01 -4.648501362397788883e-02 -3.186920980926445379e-01 -3.005449591280649480e-01 -2.098092643051783224e-01 2.196730245231614…
8.897497020262211676e-01 8.382995629717905350e-01 3.017481128327369477e-01 -3.303535955502577282e-01 1.620977353992854308e-01 2.429479539133888033e-01 5.295987286452120690e-01 8.676996424314660228e-01 1.767977751291204547e-01 1.473976956694477147e-01 5.589988081048847812e-01 -8.780294000794487685e-02 -1.466030989272930352e-01 7.747318235996204783e-03 8.162495033770352793e-01 1.767977751291204547e…
-1.322410766530179860e-02 -1.885898186073723393e-01 -2.015798712697485506e-01 6.297834991222933665e-01 1.231714452896424949e-01 -7.167934464599118316e-02 -1.820947922761854409e-01 3.829724985371572576e-01 1.101813926272686706e-01 1.426565242832080194e-01 3.699824458747810185e-01 2.400819192510236511e-01 -2.145699239321247898e-01 -2.340550029256878994e-01 5.128730251609145974e-01 4.674078408425990…
1.993989481592788604e-01 -5.078888054094785054e-02 8.665664913598802865e-01 2.327573253193103153e-01 1.827197595792631191e-01 1.993989481592788604e-01 -1.175056348610076934e-01 -1.508640120210360536e-01 -1.675432006010517949e-01 -2.009015777610801690e-01 -2.842975206611557670e-01 6.596543951915917470e-02 -2.092411720510895801e-01 4.928625093914344724e-02 -5.511645379413981916e-01 4.32907588279489…
2.764188744692298583e-01 1.038215417738168750e-01 4.246157526465098482e-03 -6.131212248071281623e-01 3.079959332575808728e-02 3.228873871179956945e-01 3.096106692183479558e-01 3.361641050176433776e-01 2.299503618204665478e-01 -3.011183541654202100e-01 -3.143950720650679487e-01 1.237366186232896764e-01 2.896955923688775969e-01 6.415286167095287650e-01 1.104599007236419517e-01 2.299503618204665478e…
4.143098353735766848e-01 5.548754748839158646e-01 2.093182777543248496e-01 -9.444913465597293278e-01 -6.867876741241024652e-01 -1.044058674546222587e+00 -8.624947235120308253e-01 -8.507809202195018017e-01 -8.624947235120308253e-01 -1.237336428872940930e+00 -6.399324609539887021e-01 -5.813634444913459154e-01 7.460953989024909916e-02 -1.178767412410298254e+00 -1.325189953566905166e+00 3.90882228788…
5.484343526826725157e-02 -2.646035524629411842e-02 1.419154001098656484e-02 -3.662332906061241400e-02 5.629921259842532999e-01 4.613623878410553214e-01 -1.012268815235307651e+00 4.468046145394519858e-02 4.308734663980967050e-01 8.882072880424837225e-01 7.516938289690383579e-02 -1.280900933894883187e-01 4.105475187694563322e-01 1.000000000000000000e+00 -7.886833913202713209e-01 -6.5656473173411467…
5.069449340760069367e-01 6.063597264329595102e-03 8.432630614115445289e-02 -4.089402806176416216e-02 8.043432278079407638e-01 5.852076429528317858e-01 4.519495170274202139e-02 3.425932454346758971e-01 -3.461185926813793445e-01 -8.785165338785791422e-02 3.582457872100414109e-01 1.388986815201381439e-02 -4.872029894944548967e-02 3.817245998730883216e-01 3.736868081506069389e-02 3.736868081506069389…
-1.164470888227794876e-01 2.507437314067151660e-02 -7.297067573310661581e-01 -1.793455163620907289e-01 4.181895452613674791e-01 -1.007224819379509556e-01 -5.410114747131324897e-01 -8.499787505312240976e-02 -4.938376540586468799e-01 5.652358691032858401e-02 4.866128346791286780e-02 3.867403314917132739e-01 5.597110072248184798e-01 5.652358691032858401e-02 -8.476413089672758527e-01 4.02464938376541…
6.264093790318061572e-01 5.267852134402857267e-01 -2.114769731306353692e-02 -4.605373871094420313e-02 5.579177651876354727e-01 1.282885510742135526e-01 -5.441745666685368077e-01 -4.071913389801977146e-01 1.621136478375515694e-02 3.026308408593713084e-01 -3.386997251360293615e-01 4.831996409939980919e-01 1.718741235205035467e-01 -5.068155045717157581e-01 -2.826611319908013398e-01 -6.87384304706344…
-1.565884212374887285e-01 2.722589709067496644e-01 3.892173505824508273e-01 5.646549200960013781e-01 5.321664812971953484e-01 5.256687935374351195e-01 -7.141602762981550702e-03 1.423052157115256289e-01 3.834221155534734554e-02 -3.580167417900826377e-01 1.163144646724822567e-01 1.942867177896147601e-01 2.072820933091376328e-01 5.321664812971953484e-01 3.892173505824508273e-01 -2.280629865948609891…
9.238781020959232482e-01 8.334833483348335070e-01 8.834383438343833550e-01 9.096052462389092597e-01 8.334833483348335070e-01 8.858171531438854274e-01 9.619390510479620682e-01 9.976211906904970395e-01 8.810595345248812826e-01 8.644078693583643336e-01 7.502250225022497609e-01 9.833483348334830509e-01 9.928635720714930057e-01 8.251575157515750325e-01 9.405297672624401972e-01 8.239681110968235522e-01…
1.566134284385158337e-01 -5.662893471856116356e-01 -2.650798573422230575e-01 1.910373701349043496e-01 -9.296014886028994284e-02 5.180648162505827603e-01 2.340672972553884401e-01 -2.392619010699332804e-01 1.135835013180349212e-01 -2.478678864940319915e-01 -4.888354783687390293e-01 -6.900294619321773945e-03 1.910373701349043496e-01 -4.888354783687390293e-01 7.055357419755084458e-02 3.28733136920452…
-3.732426767547664115e-01 -2.313787638668786117e-01 2.282603138898838813e-01 -1.349113031031130561e-01 -2.370533203823933788e-01 -1.803077552272374096e-01 1.262716630029162186e-02 2.397627933132323585e-02 -2.937988855375493480e-01 -4.413373549409539964e-01 -5.945503808598734397e-01 -3.732426767547664115e-01 -1.576095291651762875e-01 -6.626450590460610801e-01 -2.994734420530640873e-01 8.0721844486…
-2.064272906992745474e-02 1.507976644751869537e-02 4.059583467426702147e-02 9.162797112776367714e-02 3.008597305870991945e-01 1.222472529998628044e-01 4.233368580754900412e-01 6.100868925566643730e-02 5.305043446278322472e-01 7.631833019171506416e-02 -1.584294974943687984e-01 1.018343984184633816e-01 7.631833019171506416e-02 3.774079352673441745e-01 -2.298744885299245776e-04 1.000000000000000000e…
7.674392813574462680e-02 8.289896861483879442e-02 -3.602639458800029337e-01 -6.741710103138511823e-01 -8.944216479982074197e-02 -5.866696240434533804e-02 -2.556282577353883867e-01 1.444493734057896162e-01 2.860153044249760246e-01 -4.218143506709537971e-01 -5.079849173782835514e-01 -7.172562936675171974e-01 -4.525895530664291733e-01 -5.079849173782835514e-01 -1.633026505489621749e-01 -7.6649661750…
5.992779783393477055e-01 -3.311146209386442441e-02 3.676105595667878423e-01 4.302233754512646002e-01 -4.463560469314079016e-01 7.959160649819561895e-02 -5.815658844765143193e-02 3.175203068592045708e-01 4.427459386281581422e-01 1.422044223826723908e-01 2.048172382671491487e-01 -7.218524368231042931e-01 -5.089688628158846040e-01 -4.400947653429588269e-01 -2.835627256317692080e-01 3.576263537906141…
2.521215861749738774e-01 4.659774726122571653e-02 3.548835056318480063e-01 5.832433266471225286e-01 1.836136398703904771e-01 2.806665638018834841e-01 4.233914519364292972e-01 -1.049220799259345527e-02 1.607776577688619646e-01 2.749575682765003082e-01 3.517975621046146029e-02 3.548835056318480063e-01 1.379416756673355615e-01 -4.957568276500542992e-01 1.000000000000000000e+00 -9.612714087332221991e…
6.763848396501459526e-01 6.945072886297370962e-01 4.459708454810489830e-01 5.365830903790086426e-01 7.411078717201161625e-01 4.744489795918368502e-01 5.288163265306122796e-01 6.401399416909616669e-01 5.495276967930029510e-01 6.349620991253647206e-01 6.427288629737610837e-01 6.686180758017495895e-01 9.844664723032063858e-01 7.359300291545192163e-01 7.825306122448973944e-01 5.365830903790086426e-01…
2.950819672131266280e-02 2.981264637002353779e-01 -2.391100702576100523e-01 6.533957845433271405e-01 -3.344262295081946723e-01 2.084309133489383944e-02 3.501170960187354741e-01 -1.079625292740043818e+00 8.960187353629964768e-01 4.800936768149890455e-01 -2.304449648711944243e-01 1.854800936768162822e-01 6.533957845433271405e-01 -2.217798594847756044e-01 1.334894613583129386e-01 4.97423887587823465…
-3.553577541937701367e-01 2.399863060595694153e-01 -7.668606641561193094e-02 2.399863060595694153e-01 2.464909277644750790e-02 8.798356727148143319e-02 7.783293392673730215e-01 -1.020198562136250403e-01 1.576514892160227332e-01 4.046559397466628072e-01 4.046559397466628072e-01 -2.793563847997261318e-01 2.399863060595694153e-01 -2.388394385484421623e+00 3.919890448476550660e-01 5.18657993837727593…
-4.018231540565200821e-02 -1.130355515041025494e-01 -3.208751139471272690e-02 -9.684594348222398674e-02 -2.182680036463087170e-01 -1.185050136736527475e-02 1.500455788514128697e-01 -6.446672743846836029e-02 9.742935278030978585e-02 -3.558796718322705388e-01 4.886052871467708864e-02 2.714676390154975860e-01 1.648131267091996685e-02 -1.575569735642663449e-01 1.905195989061077844e-01 -1.656517775752…
9.264718059120612415e-01 -1.213049598410184532e-01 1.656040407385822588e-02 3.014821561646089942e-01 1.544257679887383050e-01 -3.694626148878032423e-01 6.415500538213138038e-01 1.176616709447723119e-01 -8.198228036764094728e-01 -7.187215368054953313e-01 -2.939471723110179818e-02 -6.176202699345846314e-01 3.566283017305630909e-01 -8.014407551544246999e-01 2.463360105986583393e-01 -6.91148464022520…
7.704239917269896099e-01 3.578076525335869423e-02 7.015511892450880804e-01 4.490175801447757742e-01 -3.085832471561527068e-01 -5.381592554291632080e-01 -2.397104446742512884e-01 6.900723888314350685e-01 -1.708376421923456234e-01 9.081695966907966655e-01 8.852119958634947494e-01 3.801447776628743558e-01 -4.233712512926579574e-01 7.021716649431365698e-02 -2.856256463288508463e-01 1.2823164426061042…
1.936885977969624306e-01 3.506996129800531853e-02 -7.067579636796610110e-02 1.209883894016074019e-01 -2.887764215540336576e-01 3.060434653170586161e-01 3.126525751711808909e-01 -4.407859481988685157e-01 -5.465317058648399007e-01 2.185174158975827785e-02 2.069068175052119207e-01 -2.094671033045538977e-01 -2.557308722834172876e-01 6.034534087526035595e-01 -5.200952664483458054e-01 -2.02857993450431…
1.134775374376044421e-01 4.237603993344425946e-01 -2.041930116472553958e-01 9.870216306156387454e-02 2.686189683860235045e-01 9.926123128119810346e-01 1.004991680532322379e-02 5.419633943427616396e-01 -5.809650582362719806e-01 1.356405990016639196e-01 4.680865224625615495e-01 5.437603993344491266e-02 -2.263560732113148732e-01 7.931447587354403250e-01 2.981697171381019196e-01 -1.211314475873625542…
-4.074311852981297166e-01 -8.884519701468580610e-01 2.517454457908658849e-01 4.744402535912040086e-01 2.250220688548259518e-01 -1.847363774977948958e-01 1.448519380467062079e-01 5.011636305272438863e-01 -3.807078083620898390e-01 9.140518417462306644e-02 -3.183532621779944782e-01 -6.893507744161972428e-02 -6.893507744161972428e-02 1.270363534226784941e-01 6.468180723858314718e-02 2.339298611668414…
4.415399759378757505e-01 7.589256417868472937e-01 5.646786768956730818e-01 8.404399931251069766e-01 7.693317291917314282e-01 8.074873830096401806e-01 7.762691207949878880e-01 7.675973812909170357e-01 5.889595475070702468e-01 6.184434618209093681e-01 7.606599896876617972e-01 7.606599896876617972e-01 5.768191122013716088e-01 8.994078217527853303e-01 8.022843393071982243e-01 5.334604146810207892e-01…
-2.781867210844695126e-01 -3.671744041979445039e-01 -4.642518766853736545e-01 -7.594198673565999425e-02 1.991108519787191389e-01 -2.700969317105153533e-01 -7.594198673565999425e-02 5.349464324757689099e-02 -4.804314554332760334e-01 -2.740325049194691082e-02 -2.377377742147075979e-01 -6.017782960425617222e-01 -2.377377742147075979e-01 -2.740325049194691082e-02 4.418045331972875744e-01 1.9102106260…
-5.679876312149107626e-02 -3.729351452518501198e-01 3.352591748718388581e-02 -2.603954756287431456e-03 -4.271299536170570788e-01 -2.193831882171053405e-01 4.490194482870873971e-01 -2.464805923997071546e-01 2.141752787045338169e-01 3.767597038001447296e-01 4.851493205305553724e-01 4.255838554805005391e-02 -4.632598258605250541e-01 6.025714053218321764e-01 -7.522988038082856210e-01 5.39344128895759…
5.930402361348459106e-01 6.102842939257411281e-01 6.206307286002800128e-01 4.309460929004187424e-01 8.585987261146493799e-01 3.033400652477858950e-01 7.102998291129412056e-01 5.516544974366941467e-01 7.516855678110917482e-01 4.309460929004187424e-01 7.413391331365540848e-01 8.585987261146493799e-01 5.999378592512034647e-01 7.137486406711199827e-01 7.240950753456576461e-01 7.240950753456576461e-01…
-3.210632828310499426e-02 3.928786304217025682e-01 6.503309084942206220e-02 1.014603730241213919e-01 7.450090247771159468e-01 5.289066345785786022e-02 5.992998960783231244e-01 3.564513482470054728e-01 -5.056609965541760676e-01 -3.235245856806861497e-01 -2.506700213312920145e-01 3.200240660723083774e-01 5.507301865120595163e-01 5.264453317289289336e-01 -1.474593885029805984e-01 4.32095389159433285…
-6.025686448184230937e-01 1.000000000000000000e+00 -1.798051372896352362e-01 2.429583702391489852e-01 2.527900797165648639e-01 -1.025332152347207204e+00 -2.834366696189576530e-03 -3.862710363153212256e-01 1.348095659875998553e-01 6.853852967227649362e-01 1.053144375553595330e-01 -1.231798051372893221e+00 5.615589016829109631e-02 -3.862710363153212256e-01 4.985828166519034044e-01 -2.19131975199291…
5.220476835977984065e-01 4.158360577306446371e-01 -9.010445737980142880e-03 -4.073040427398131880e-01 3.096244318634875925e-01 2.388166812853840248e-01 5.928554341759019186e-01 -6.211625867155701197e-02 -1.063711027828721650e-01 -2.391356351168175964e-01 -9.010445737980142880e-03 -9.752013396061043338e-02 4.600909018419597762e-01 2.919224942189608818e-01 1.680089307072804572e-01 -7.61342795630334…
5.443436754176614878e-01 6.142816229116943028e-01 8.177374701670644397e-01 8.495274463007161936e-01 6.821002386634849035e-01 7.032935560859193691e-01 7.541575178997617090e-01 8.813174224343679475e-01 8.389307875894989053e-01 6.100429594272080980e-01 5.973269689737469301e-01 9.660906921241051437e-01 8.558854415274463889e-01 7.138902147971366574e-01 6.609069212410504379e-01 5.676563245823390558e-01…
4.606138107416875016e-01 6.317135549872110456e-02 -6.181585677749376062e-01 2.240409207161140892e-01 -3.069053708441128216e-03 1.294117647058833365e-01 5.173913043478279850e-01 -3.910485933503823341e-01 4.424552429667424902e-02 4.606138107416875016e-01 1.104859335038364809e-01 1.000000000000000000e+00 4.424552429667424902e-02 -6.930946291559986205e-02 -5.519181585677753743e-01 -1.2608695652174040…
3.438491693111809799e-01 -1.050961358969575571e-01 1.090162404330779350e-01 -5.674817995146493044e-02 6.757513533694285701e-02 1.780847489266381145e-01 4.685458278887531802e-02 -3.330222139257055791e-01 3.714765727086060676e-01 3.162217659137584458e-01 9.520253873436539116e-02 1.228299421317904788e-01 5.096135896957237899e-01 -8.437558334889001810e-02 -8.400224005974857300e-03 6.06682844875853083…
-4.988692602667880172e-01 -3.315197797515636036e-01 -4.370227131198567982e-01 -3.606240372324733823e-01 -6.230539805316046009e-02 1.923568549047878218e-01 -2.005506210874750950e-01 -5.934580970797407318e-01 -1.605322670512275285e-01 -2.296548785683848459e-01 -5.570777752286061313e-01 -7.680836419651925207e-01 -4.042804234538353025e-01 -4.843171315263331556e-01 -1.023237520894107050e-01 -1.7508439…
-2.880765883376857905e-01 -2.451407020597610453e-01 -7.339715694807015522e-02 -9.486510008703250008e-02 5.706411372207726984e-01 -1.592689295039156072e-01 5.491731940818104230e-01 -4.812880765883390533e-01 2.056861038584285595e-01 -3.310124746156065112e-01 4.847693646649272603e-01 -5.027560197273014397e-01 -5.027560197273014397e-01 -2.344067304902818505e-01 -1.485349579344364124e-01 -1.1633304322…
-6.664731254147313599e-01 -3.118779031188030973e-02 -1.600862641008636567e-01 -6.020238885202380263e-01 6.317186463171846622e-01 -2.153284671532846029e-01 1.161247511612478744e-01 1.437458526874583475e-01 3.370935633709350454e-01 -9.563702720637028143e-02 5.948905109489051046e-01 8.850364963503400129e-02 6.088254810882353513e-02 -2.521566025215674633e-01 -1.785003317850051008e-01 1.00000000000000…
4.762680447115661964e-01 -1.222827613323591439e-01 3.391001516598320942e-01 7.723417401561520623e-02 2.767511093635895425e-01 5.510868954670554709e-01 3.515699601190810930e-01 3.765095770375767037e-01 5.510868954670554709e-01 1.000000000000000000e+00 4.637982362523171975e-01 7.506038308150297933e-01 7.099926978599187255e-02 3.453350558894554556e-01 3.640397685783300363e-01 -1.285176655619847674e-…
-1.563234453407854330e-01 1.539096741408889635e-01 1.289461983103626017e-02 -2.409324779266975580e-01 3.583815028901738420e-01 1.539096741408889635e-01 4.923458044845323567e-01 -8.581591818585906917e-02 2.699612526202205265e-02 5.487518262084728482e-01 -3.466937686590845225e-01 -6.357746299942814705e-01 -4.806580702534455907e-01 -6.921806517182220730e-01 -5.511655974083720100e-01 -5.5821635012386…
6.983240223463695884e-01 4.259776536312856465e-01 4.888268156424576683e-01 6.061452513966479883e-01 5.139664804469280535e-01 8.156424581005583541e-01 4.720670391061456139e-01 3.002793296089384945e-01 4.217877094972064533e-01 1.662011173184361201e-01 3.631284916201120705e-01 1.452513966480449281e-01 4.804469273743023905e-01 3.798882681564240693e-01 4.217877094972064533e-01 4.720670391061456139e-01…
-1.655000981225906651e-02 9.273892850134096699e-01 2.158042781448278047e-01 4.626807090992332561e-01 4.626807090992332561e-01 8.112121410348662742e-01 -7.862235886701126608e-01 -4.376921567344796982e-01 -1.004055733629880987e+00 -3.650814417478920326e-01 -9.967946621312229194e-01 -2.634264407666645491e-01 4.989860665925284211e-01 1.141492771636029718e-01 4.989860665925284211e-01 5.643357100804607…
1.257383966244721984e-01 -2.879746835443033337e-01 3.677215189873417889e-01 4.535864978902947597e-01 -1.162447257383973920e-01 -3.818565400843908914e-02 -1.084388185653998304e-01 -2.177215189873425993e-01 2.426160337552697721e-02 -1.084388185653998304e-01 -2.411392405063295108e-01 1.569620253164566714e-01 7.970464135021095853e-01 4.767932489451388867e-02 1.335443037974668734e-01 3.286919831223626…
9.792034687650550406e-01 7.266741609121570855e-01 9.019592098924037460e-01 8.841336116910228915e-01 9.643488035972374028e-01 6.850810984422672778e-01 8.603661474225149375e-01 7.474706921471009347e-01 9.494941384294208753e-01 7.415288260799747233e-01 9.197848080937854887e-01 1.000000000000000000e+00 7.950056206841180639e-01 9.049301429259678509e-01 7.207322948450298750e-01 7.950056206841180639e-01…
3.973279648609084891e-01 1.000000000000000000e+00 2.009516837481709894e-01 -2.662884333821374794e-01 -4.491215226939959115e-01 1.332357247437782610e-01 5.874816983894471517e-02 5.874816983894471517e-02 1.603221083455338425e-01 -4.959736456808268995e-02 3.702415812591504096e-01 2.686676427525612754e-01 2.489019033675084203e-02 1.467789165446548028e-01 1.196925329428991935e-01 1.196925329428991935e…
-9.322465613856344147e-02 -9.322465613856344147e-02 -2.251655629139057979e-01 1.800815078960765481e-01 -5.078960774325010918e-01 5.756495160468597105e-02 -1.874681609780951830e-01 -1.782985226693873521e-02 -5.173204279164528296e-01 -1.874681609780951830e-01 -1.309220580743740425e-01 -7.437595517065638540e-02 3.779928680590918244e-01 2.460519612837494818e-01 7.549668874172188460e-01 7.641365257259…
6.521440036688853636e-01 7.200183444164200974e-01 -1.284109149277694872e-01 3.636780554918617181e-01 8.369639990827870690e-02 7.539555147901859655e-01 -9.447374455400052440e-02 -4.847512038523279498e-01 -5.950470075670724057e-01 -8.598945196055984841e-02 3.721623480853023525e-01 -1.095620270580144329e+00 2.430635175418458666e-02 -5.186883742260938179e-01 -7.307956890621419843e-01 -1.7931667048841…
1.000000000000000000e+00 9.177739710171770593e-01 8.149914347886473287e-01 2.060049076346125163e-01 -7.268855039585415956e-03 1.212093152460757411e-01 1.328765220612032963e-02 8.009630075466424304e-02 -2.268623547386448835e-02 -2.268623547386448835e-02 4.926153988610610518e-02 3.641372285753988886e-02 -9.977313764526174467e-02 9.294411778323045936e-02 -7.664706699384218891e-02 1.44335385897495283…
