# Supplementary material for: Clocked stepping of an artificial protein walker along a DNA track
Source: Nat Nanotechnol. 2026 Jul 6;21(7):987–95. doi: 10.1038/s41565-026-02211-3 (PMC13379313; doi:10.1038/s41565-026-02211-3)
Supplement: Supplementary file 7 — .csv files of single-molecule FRET data. [file 41565_2026_2211_MOESM7_ESM.zip › Figure 5 source data/split_633_FRET.csv]

1.000000000000000000e+00 3.023114355231143469e-01 9.967848453249905649e-01 3.183872088981578585e-01 -3.117831074035454231e-01 1.061870003475838403e-01 -1.188738269030242961e-01 1.616266944734153638e-02 -1.638859923531454654e-01 -9.558567952729052353e-03 3.312478275981919906e-01 -3.527980535279845453e-02 1.319082377476532564e-01 -3.793013555787276836e-01 -3.567952728536665230e-01 3.545359749739328…
3.985026737967912736e-01 6.992513368983956923e-01 7.150802139037429894e-01 7.783957219251340653e-01 6.992513368983956923e-01 6.886987522281634577e-01 7.810338680926905974e-01 5.673440285204983669e-01 -5.133689839572358991e-03 -2.689483065953650609e-01 -1.040998217468747100e-02 6.016399286987514916e-01 6.412121212121216773e-01 6.939750445632805187e-01 6.886987522281634577e-01 6.359358288770046164e…
1.000000000000000000e+00 7.622605690364354647e-01 9.135492978314321277e-01 8.054859201207199559e-01 8.162922578917916061e-01 7.973811667924167734e-01 6.271813468980462769e-01 -1.454718037335410163e-01 -1.319638815197020087e-01 -1.265607126341661837e-01 -3.021637014140724498e-01 -8.873853043541754526e-02 3.948450848200166230e-01 -5.631951712220370498e-02 6.163750091269747378e-01 5.1371480030179939…
7.140967629655411431e-01 5.878872258962754005e-01 8.918203967977715863e-01 9.459101983988853490e-01 6.651583710407231731e-01 5.775844065436819275e-01 1.000000000000000000e+00 6.960668290985029261e-01 9.253045596936991801e-01 7.115210581273921919e-01 6.960668290985029261e-01 3.354681517577441374e-01 2.380786634180329792e-02 1.912286808214412048e-01 -8.179603202227622716e-02 2.123216150365443700e-0…
8.012254849079798458e-01 6.527433170079188773e-01 6.527433170079188773e-01 6.982459168482604284e-01 8.084101059354038554e-01 -1.806727221730784483e-01 -1.543291117391965839e-01 -2.046214589311531884e-01 -2.932317849360290274e-01 -1.136162592504693369e-01 -6.571878573431985671e-02 6.263997065740362080e-01 8.515178320999372552e-01 8.347537163692848594e-01 8.443332110725150219e-01 7.1501003257891282…
5.943456082024214382e-01 4.422252112783290334e-01 4.056036342410476170e-01 6.478694515646016283e-01 5.999796969773880662e-01 2.766286830951776750e-03 -7.611095601857771620e-02 -1.831586427429381936e-01 -2.761211075298837248e-01 -1.352688881557245759e-01 1.403446438088500753e-02 9.854579600538007633e-02 5.042001878029597206e-01 3.577138796538339438e-01 3.070070806791365126e-01 6.474126335558245959…
1.000000000000000000e+00 6.723219436055788423e-01 5.668623392487530666e-01 9.020732245258049620e-01 7.137525024600456236e-01 -6.270910386481631793e-01 -5.103321909673920187e-01 -3.822740999626755842e-01 -3.107122255776873510e-01 -3.069458111363713160e-01 -3.860405144039902869e-01 -5.818940653523803075e-01 -4.990329476434466893e-01 -4.387703165824038409e-01 -3.446099555495234501e-01 -2.61748837840…
2.838709677419352650e-01 2.838709677419352650e-01 2.055021302495434743e-01 6.811199026171640414e-01 1.000000000000000000e+00 1.460499087035913857e-01 -6.203286670724288132e-02 -1.512111990261719996e-01 -1.971515520389529597e-01 8.119293974436966876e-02 -1.295922093730984270e-01 3.255021302495487295e-02 8.659768715763831171e-02 1.622641509433963014e-01 1.903834449178376520e-02 -2.16068167985392717…
-6.196462342863520018e-02 -3.212815663588828308e-01 4.917120925575695078e-02 9.856491267104210141e-02 2.138725108465948724e-02 6.151963510957880743e-02 7.386806096339952610e-02 6.151963510957880743e-02 -5.887751696517916355e-02 3.990988986539113076e-02 -1.854488819668480837e-01 -2.194070530648564721e-01 8.621648681722138274e-02 -2.224941595281934451e-04 2.864612303926700534e-03 -1.854488819668480…
6.376801599889668770e-01 7.856699537962902324e-01 1.000000000000000000e+00 5.713399075925803539e-01 6.478863526653334537e-01 8.928349768981450607e-01 6.019584856216811941e-01 -1.992276394731400946e-01 -1.226811944003860511e-01 1.477829115233435797e-01 -2.247431211640571469e-01 -1.022688090476518291e-01 6.555409971726087193e-01 3.187366388524925931e-01 1.044065926487827700e-01 2.702572236397489114…
6.094605160281473255e-01 8.643960125097734926e-01 8.860926505082097338e-01 9.728792025019544765e-01 1.000000000000000000e+00 5.619624706802166247e-02 -7.669566067240020379e-02 -1.146647771696638063e-01 1.415901094605183201e-02 -1.553459734167320638e-01 7.518080531665370658e-02 6.921789483971854118e-01 6.243769546520716585e-01 5.674232799061764698e-01 6.352252736512903342e-01 5.579310007818605310e…
3.388291045512878963e-01 4.374568071872844133e-01 3.570934939283242349e-01 2.402014019152927948e-01 4.338039293118763351e-01 -2.529371112646855435e-01 -3.369533023990524123e-01 -1.579622865040971602e-01 1.013920426498168964e-01 -1.579622865040971602e-01 -1.470036528778756180e-01 5.025175239411597272e-02 -8.885378615849533462e-04 1.086977984006317066e-01 1.160035541514465030e-01 -2.200612103860209…
8.303904923599318977e-01 4.346349745331071213e-01 9.057724957555173262e-01 7.126061120543302208e-01 6.607809847198635733e-01 5.665534804753825648e-01 -2.579371816638379444e-01 -3.474533106960954743e-01 -4.134125636672323911e-01 -1.213073005093372458e-01 -2.626485568760613676e-01 1.283955857385399302e-01 5.382852292020366969e-01 -2.296689303904920487e-01 -3.003395585738541373e-01 2.273344651952461…
2.413365841960106728e-01 1.000000000000000000e+00 2.080618729765381092e-01 3.367240896918342052e-01 3.589072305048164879e-01 5.297174147647784048e-01 -7.588232942963385463e-02 -3.817099004756384362e-02 -1.335584955433873899e-01 -3.595267596626594564e-02 -1.956712898197367489e-01 4.168831687917196743e-02 5.721651544825971658e-02 -5.148087453535286906e-02 1.285023382229519284e-02 8.4136056596985763…
6.351990341728426248e-01 7.505952580569433819e-01 1.000000000000000000e+00 4.565210100942343474e-01 7.803749287367112153e-01 7.245380462121460141e-01 3.960562057748361064e-02 -9.068043864650039698e-02 1.727086756765809292e-02 9.825949897715796286e-03 9.825949897715796286e-03 2.592306918407724092e-01 6.873134578624359170e-01 -6.462322680170304312e-02 3.969616687346986805e-01 2.964552801904825619e-…
5.101256361889168200e-01 4.903726376481458149e-01 4.429654411503000100e-01 4.429654411503000100e-01 2.849414528241447919e-01 7.116062213047644747e-01 -5.841904829697120993e-01 2.420187208598845868e-02 -3.550556998967853706e-01 1.308680642061429977e-01 -1.140691176993985784e-01 2.098800583692213007e-01 5.812364309356869985e-01 1.664234615795273653e-01 4.448873545218882952e-03 5.377798341459945064e…
3.490843590513357242e-01 3.601921344941457770e-01 1.380366256379468304e-01 5.361753227259076493e-02 2.668868207745421772e-01 3.846292404683275268e-01 3.068748123686581009e-01 -3.818072650855595662e-01 -1.929750825577907225e-01 -1.729810867607323444e-01 -2.285199639747824973e-01 4.868207745421794241e-01 -6.364455118582735410e-03 -6.412488742119455687e-02 3.362353647553320557e-02 6.6946862803962475…
8.903420049865927721e-01 8.407348167662420657e-01 7.754622006868325812e-01 6.866914428188362063e-01 9.373382885637674411e-01 1.000000000000000000e+00 6.658042056734253533e-01 -7.830361763183847634e-02 -2.297360869360683955e-01 4.179799595427371312e-02 -2.587382979723996859e-03 -1.775179940725407635e-01 6.814696335324832432e-01 -8.613633156136839275e-02 4.963070988380266502e-02 -2.5845603801100819…
3.381663769774037598e-01 4.754570856526837974e-02 4.651602825020346166e-01 3.039757101053880972e-01 2.282678048887811229e-01 -1.160810543222370039e-01 -1.234076257948117233e-01 -1.258498162856705738e-01 -9.654353039537078018e-02 -1.063122923588043361e-01 -2.430749598468678885e-01 1.281379947635911953e-01 5.140040923192006339e-01 2.355943763613558561e-01 2.526897097973641593e-01 -5.746848254163833…
-1.560042507970236803e-01 -3.132837407013815412e-01 -1.245483528161524106e-01 -3.565356004250793687e-01 -1.874601487778949638e-01 -1.638682252922418758e-01 -1.402763018065887601e-01 -3.290116896918164890e-01 -3.919234856535590561e-01 -3.290116896918164890e-01 -3.329436769394262807e-01 -3.132837407013815412e-01 -3.250797024442080851e-01 -3.997874601487771962e-01 -2.110520722635495228e-01 -3.447396…
9.397248702787485142e-01 7.823398093399301922e-01 7.254132979365267575e-01 1.000000000000000000e+00 5.747254736334017622e-01 2.264691685772900198e-01 -7.714190901411844825e-01 -9.834680825389198466e-02 -3.193556172318085529e-01 -1.251357547966697181e-01 -3.193556172318085529e-01 3.637625196090254476e-01 4.240376493302769334e-01 1.628454205381918429e-01 4.240376493302756566e-01 7.12018824665137217…
6.567671344592068694e-01 8.642155696761695260e-01 6.454517652655545890e-01 6.529953447279899237e-01 1.000000000000000000e+00 3.173060586496307400e-01 9.854225423901573355e-02 5.247544938665947845e-01 -2.069727139896021251e-01 -2.560059804954297191e-01 1.664344694009309844e-01 6.982568215025991565e-01 9.547385232253893239e-01 -1.503958680213391963e-01 1.324883618199740598e-01 -1.994291345271667903…
7.255790681931898467e-01 7.517143950319336021e-01 4.609588839509083935e-01 5.916355181446272260e-01 1.000000000000000000e+00 7.745828060158348460e-01 3.760190717249908277e-01 5.912823380522069100e-02 -4.541307354975439303e-02 3.952673867616315895e-02 -1.499543809047294840e-01 -1.826235394531594836e-01 2.551431850957995850e-01 1.113988874827094300e-01 1.963386997086269958e-01 1.865379521440970190e…
-7.346950737039574519e-02 9.219294903730623769e-01 2.713419101485801121e-01 -7.346950737039574519e-02 9.414471177797965051e-01 1.000000000000000000e+00 1.184538287958268876e-01 1.021891392902147394e-01 6.965976027899044298e-02 -2.165987750197819195e-01 -2.946692846467195426e-01 -2.686457814377403164e-01 4.307358673035784347e-01 -2.621399056354952184e-01 9.967470620988780894e-01 7.4627084371245189…
7.438551099611907524e-01 3.402328589909449086e-01 6.934023285899100220e-01 4.333764553686936249e-01 1.000000000000000000e+00 9.922380336351872554e-01 8.020698576972827842e-01 1.190168175937908468e-01 -1.332470892626127501e-01 2.199223803363523078e-01 -2.962483829236733368e-01 1.966364812419140462e-01 7.011642949547213233e-01 4.683053040103488662e-01 6.157826649417853515e-01 5.109961190168182954e-…
8.881132441341921258e-02 8.493310063990693326e-01 9.598603839441489927e-02 5.300562342447161512e-01 7.417102966841194744e-01 7.130114407601313431e-01 1.000000000000000000e+00 4.905953073492346217e-01 -9.055652511149944739e-02 -2.842738025984095085e-01 -6.544502617801056799e-02 -1.300174520069810324e-01 2.107814620903631087e-01 -2.957145627302683669e-02 -1.371921659879780375e-01 -1.880938530153198…
7.592259013703275272e-01 1.000000000000000000e+00 8.649571359859661301e-01 3.258325238369187971e-01 7.414295549498741700e-01 3.970179095187347240e-01 -3.923306895023387537e-03 -5.207812662095748224e-02 5.498288268746587965e-03 -3.846915582884560120e-02 -2.276649722256295083e-02 -4.998443880678671986e-02 5.469995190176644984e-02 2.043986306149971899e-01 7.773051785764792387e-02 -4.4750219271359047…
8.921988810302963202e-01 8.336113163728493536e-01 5.875435448115693404e-01 9.695344663781273464e-01 1.000000000000000000e+00 6.203525810197404455e-01 8.134698617122379516e-02 6.728597065343579209e-02 -1.600337802174602586e-01 -8.269819486962928790e-02 -6.395017417924614422e-02 1.516520637601603272e-01 -1.037897181463108415e-01 -5.926316900665015014e-02 -5.223266124775657882e-02 6.7285970653435792…
5.608260869565215856e-01 6.139130434782603674e-01 7.683478260869572862e-01 1.000000000000000000e+00 9.855217391304350594e-01 7.321521739130431028e-01 -1.100000000000003891e-01 -8.104347826086960582e-02 -1.968695652173909627e-01 -1.075869565217389828e-01 -2.016956521739129149e-01 7.900652173913047527e-01 4.787826086956529781e-01 6.187391304347832355e-01 6.615217391304306638e-02 5.80130434782609394…
1.000000000000000000e+00 7.925108538350215115e-01 9.698806078147618193e-01 -7.326338639653100400e-03 4.210383502170772507e-01 -6.421852387843680898e-02 7.633863965267734253e-02 -2.071273516642522725e-02 -4.079232995658527844e-02 -2.014290882778582426e-01 -3.409913169319859355e-02 2.503617945007236556e-01 5.582489146164973937e-01 -5.752532561505012410e-02 -4.079232995658527844e-02 5.29124457308245…
9.215381352937014325e-01 7.136141938220119663e-01 4.233052944087079550e-01 7.881529652929947227e-01 1.000000000000000000e+00 4.154591079380792196e-01 2.820739379373724542e-01 4.743055064678017296e-01 6.116137697038243060e-01 8.548455502933487438e-01 2.314978440658763473e-02 -6.315826677033967163e-02 2.546122852901676614e-01 5.488442779387859849e-01 6.312292358803989201e-01 6.586908885276037129e-0…
-1.007713112290889307e-01 8.072723630171289022e-01 6.738455374136025355e-01 6.812581388360223755e-01 6.108384253230506600e-01 9.110487829309842356e-01 7.961534608835019178e-01 3.476910748272079021e-01 5.589502153661229933e-01 -4.517680056095409180e-02 1.000000000000000000e+00 5.181809075428223110e-01 -4.517680056095409180e-02 2.958028648702801799e-01 5.923069217670039466e-01 5.515376139437059289e…
1.000000000000000000e+00 7.600347678798282658e-01 6.264458757716910853e-01 1.094073859457528747e-01 6.240388687066791146e-02 6.487775524304047192e-02 7.724709710490507142e-02 7.724709710490507142e-02 2.776972965744756508e-02 6.487775524304047192e-02 5.003454500880330502e-02 -1.206623726849267997e-01 -8.108047872696041991e-02 4.013907151931217498e-02 2.182575943301608701e-01 5.504914306090907469e-…
1.248563305305187554e-01 -4.972475954267704945e-02 1.226181114270157302e-01 7.785372935696610597e-02 2.076704373601114539e-01 7.672252132357388898e-01 7.784163087532507408e-01 7.828927469602567912e-01 -2.286613030064743243e-02 -1.615147299014002905e-02 -4.524832133567266435e-02 -3.853366402516443523e-02 6.239791906115779163e-01 6.374085052325936251e-01 9.507591797229451025e-01 4.65186619079304489…
1.000000000000000000e+00 8.623815296451402546e-01 6.941811769892003436e-01 8.226250826537362393e-01 7.155884945999566593e-01 5.687954595547719538e-01 5.626790830945557209e-01 -7.342406876790869008e-02 -2.263334802733085183e-01 1.220520167511561678e-02 3.363731540665640951e-01 -1.837668062596457472e-02 -9.177319814855636193e-02 6.725258981705974082e-02 2.262783777826758436e-01 1.956964954815956503…
1.802096985583171232e-02 3.620576671035344307e-02 6.108453473132372524e-01 8.799803407601581862e-01 7.490498034076021883e-01 9.636304062909565316e-01 4.711664482306621854e-02 -2.329292267365660751e-01 -1.965596330275226067e-01 -3.800786369593832977e-03 -2.001965923984277695e-01 3.473132372215129680e-03 1.000000000000000000e+00 7.854193971166456567e-01 3.126146788990832870e-01 7.381389252948894475…
3.304449003337518453e-01 4.935852291864410990e-01 2.488747359074072463e-01 5.174683854373949426e-02 1.775927003276225533e-02 2.556722496096016650e-01 6.771180991457174114e-01 -1.079947334578525292e-01 -2.302581218040942665e-02 -5.021586698919097008e-02 1.095257050124010534e-01 -5.021586698919097008e-02 1.333170029700841142e-01 -6.381089439358236803e-02 2.794635475672860303e-01 5.27572797697418383…
5.904506156667539418e-01 9.054886036154047302e-01 9.709195703432019764e-01 1.000000000000000000e+00 8.570212208540745058e-01 7.406995022268798579e-01 -8.514540214832651147e-04 1.809012313335077449e-01 1.590909090909092549e-01 2.536023054755044970e-01 1.857479696096410449e-01 1.445506942625102709e-01 4.692821587634268266e-01 7.043489651558814124e-01 5.371364946292903619e-01 1.853549908304992153e-0…
9.025346836035819109e-01 6.458760170930164524e-01 1.000000000000000000e+00 8.570508692852543131e-01 6.491248609728965668e-01 6.231341099338519873e-01 3.502312240238833474e-01 -1.305976701984429833e-01 2.209799215594432029e-02 -1.111046069191598401e-01 5.783527483463045404e-02 -1.500907334777260849e-01 -2.410583621143826683e-01 -2.313118304747411036e-01 6.108411871451177588e-02 1.00070245273078034…
7.121614967996054979e-01 1.000000000000000000e+00 5.390940423436735296e-01 9.094042343673036655e-02 -6.208764155588385181e-02 -3.111767602166395225e-02 7.394879369768588839e-01 -6.573116691285101065e-02 -3.111767602166395225e-02 1.989167897587366951e-02 -7.666174298375183493e-02 1.929591334318069562e-01 2.717872968980800108e-02 1.911373707533230437e-01 -1.130969965534221466e-01 7.4544559330379123…
7.978358688665098120e-01 1.000000000000000000e+00 5.272926933790447190e-01 9.018909363616881558e-01 6.164827512320556480e-01 6.402667666595239782e-01 -7.325369616455945643e-02 -2.308227983715452902e-01 -2.010927790872082954e-01 3.377437325905326831e-02 -1.356867366616666959e-01 8.989179344332537402e-01 4.916166702378390041e-01 8.364848939361476665e-01 9.643239768587964500e-01 -1.50551746303835193…
1.000000000000000000e+00 6.785594950807497527e-01 7.527380731390383994e-01 6.538333023946539813e-01 7.857063300538331685e-01 7.609801373677373970e-01 -5.910525338778484239e-02 -7.971041395953178121e-02 9.749396695748999142e-02 1.016149990718402951e-01 -4.674215704473699134e-02 2.170038982736212652e-01 2.005197698162246578e-01 5.878967885650644432e-01 2.252459625023203460e-01 3.488769259328019512e…
4.896551724137930828e-01 8.805575935436545931e-01 9.420885302029837760e-01 1.000000000000000000e+00 7.611151870873077430e-01 3.303986304719984668e-01 -1.202249938860357054e-01 1.550501345072162994e-02 -4.602592320860826591e-02 2.455368060650549647e-02 1.550501345072162994e-02 -2.592320860846105291e-03 6.617754952311048766e-02 2.471508926387871452e-01 2.833455612619226183e-01 1.349474199070677394e…
8.196319860850462824e-01 8.450359317068709686e-01 1.000000000000000000e+00 7.180162035977477597e-01 4.842999038769617015e-01 -4.918295418135211483e-02 -2.123861399734537983e-02 -2.066874170366641839e-01 -7.458689980317677326e-02 -4.918295418135211483e-02 4.481164461939832894e-02 3.210967180848600666e-02 2.099372911612575887e-01 1.591293999176092433e-01 1.743717672907036387e-01 7.27559848034050604…
2.643274853801175217e-01 -1.309161793372320970e-01 1.229629629629632181e-01 2.902923976608187684e-01 2.931773879142307582e-01 -9.746588693957296615e-03 1.027680311890837306e-01 -3.444054580896684370e-01 -2.434307992202731363e-01 3.929824561403544303e-02 -4.482651072124757552e-01 5.903313840155948178e-01 8.834307992202711235e-02 -1.107212475633526094e-01 7.374658869395709360e-01 1.2007797270955125…
6.008740388338771332e-01 9.539470044808328053e-01 7.728052221054383386e-01 6.285058361453774722e-01 5.855230403274889195e-01 6.039442385351557752e-01 8.201028931791747023e-02 -1.329036897715333565e-01 -3.171156718482053827e-01 -2.004480831996459378e-01 -8.071029484980908608e-02 8.771920119488846312e-01 7.267522265862711439e-01 1.000000000000000000e+00 4.043812579520943418e-01 7.144714277811591296…
4.849521735749277584e-01 7.208958705964696456e-01 8.877828758068279091e-01 8.388677191072405614e-01 8.992923244420255591e-01 9.309433081888174311e-01 1.569328874718101396e-01 -8.476553386733058637e-02 -1.250486040905201546e-01 -1.509448635197142841e-01 -1.308033284081189795e-01 -5.311455012053762498e-02 8.359903569484407049e-01 6.374523679912905694e-01 7.208958705964696456e-01 1.00000000000000000…
5.109237547834303284e-01 1.000000000000000000e+00 5.230900580872389904e-02 3.200134164748204280e-02 6.584744858288493763e-02 -7.122928450549591284e-02 -3.907548291686353814e-02 -3.907548291686353814e-02 -4.922931499748415402e-02 -4.922931499748415402e-02 -1.876781875562167495e-02 -6.615236846518560143e-02 -1.186138342150598463e-01 -1.524599411503348015e-04 1.064627769053680256e-01 8.4462807397356…
9.403315629905181217e-01 8.042875266088971298e-01 1.908959941514173919e-01 2.621110800524630025e-02 -1.675016664158113233e-02 -4.816479239684574518e-03 1.431612445438329162e-01 8.349280753434924762e-02 -2.152364160233904977e-02 4.769174532866046062e-02 -4.539101640613216887e-02 6.181220031393118708e-01 8.854366009417941052e-01 2.672715935235563944e-01 1.216806072204187766e-01 2.696583310039344927…
9.858967028778352626e-01 9.623912076742267008e-01 1.000000000000000000e+00 9.130296677466481770e-01 7.672955974842768923e-01 8.918747220634010153e-01 7.061813099548950312e-01 -1.259132202528424893e-01 -1.799758592211419539e-01 -6.244838320310013707e-02 -6.244838320310013707e-02 3.418461342989643215e-01 7.153293945746784510e-02 -9.535607648815157267e-02 -1.071088240899558397e-01 4.6407470935772804…
9.236238532110089272e-01 9.120517097581323229e-01 1.000000000000000000e+00 8.148457047539623410e-01 9.305671392827352673e-01 9.305671392827352673e-01 9.213094245204328514e-01 6.034195162635540982e-02 1.344036697247704970e-01 -1.132402001668056934e-01 -4.149291075896575920e-02 9.274395329441179059e-02 5.417431192660552286e-01 8.811509591326063817e-02 3.126146788990827874e-01 1.158882402001667200e-…
7.330047318611979668e-01 1.000000000000000000e+00 7.111198738170337874e-01 6.257689274447940653e-01 4.681979495268144276e-01 5.360410094637222400e-01 -4.390772870662467547e-02 2.050473186119725674e-03 1.399250788643529309e-01 -3.077681388012650648e-02 -7.454652996845401169e-02 -1.108044164037844288e-02 4.800867507886412422e-02 1.736987381703479494e-02 1.574329652996840911e-01 -9.64313880126181632…
3.897827835880939285e-01 5.267095736122283656e-01 5.356395816572805391e-01 2.349959774738541451e-01 1.754625905068384895e-01 2.975060337892201368e-01 -7.457763475462546310e-02 -1.802091713596125355e-02 -1.281576830249393228e-01 2.365245374094903860e-02 2.067578439259869574e-02 -2.085277554304106606e-01 4.880128720836684475e-01 5.564762670957361657e-01 5.743362831858405126e-01 4.612228479485120380…
3.068630338733429053e-01 7.253608247422685951e-01 6.436229749631799946e-01 5.488070692194394473e-01 8.561413843888058262e-01 5.291899852724589737e-01 4.997643593519882632e-01 5.161119293078044734e-01 4.899558173784980264e-01 -4.712812960235643889e-01 5.782326951399101578e-01 5.030338733431524156e-01 2.349337260677470673e-01 1.000000000000000000e+00 9.051840942562594527e-01 8.561413843888058262e-0…
4.787325920328189266e-01 8.382273561481159430e-01 6.075515491741331209e-01 7.723199827269775497e-01 5.716020727626041076e-01 4.367915362193668938e-01 -1.473874554679910909e-01 2.780146820684443743e-01 1.312209867213645076e-01 -1.144337687574224494e-01 -2.642232538054626878e-01 -1.084421893555005678e-01 -1.983158803843242668e-01 -5.152218503724440707e-02 3.708841627982296107e-01 -1.294127172622254…
6.609824382794604603e-01 9.434970730465757072e-01 9.434970730465757072e-01 6.327309748027489800e-01 1.000000000000000000e+00 -8.061847798421968581e-02 8.535886994146096862e-02 2.885594298803793173e-02 -3.824128276915306213e-02 -9.989819292440240903e-03 1.030160346144058242e-01 6.150738101298041105e-01 9.858742682616435937e-01 5.444451514380246326e-01 7.829600407228275161e-02 3.290277424280979579e…
7.075449101796413842e-01 3.527801539777628698e-02 5.176390076988874878e-01 4.226860564585118718e-01 8.594696321642445458e-01 1.758083832335330943e-01 -3.103507271171939697e-01 -6.142001710863989050e-01 2.365782720273738038e-01 2.859538066723695260e-01 1.264328485885373443e-01 9.604790419161698956e-02 8.024978614200170002e-01 5.670145423438845977e-01 9.772112917023101364e-01 8.860564585115475733e-…
7.630849606575130784e-01 8.302698225606058857e-01 6.746838265744952157e-01 7.843012328374369124e-01 8.019814596540404406e-01 9.823197731833964719e-01 -2.446879678888856102e-01 -1.032461533560569827e-01 1.513491128030321764e-01 5.233984263005370813e-02 -1.633589245325094141e-01 -1.810391513491129978e-01 4.554490140486118777e-01 9.830843235322275775e-02 5.615303749482333240e-01 1.000000000000000000…
8.126158026927980949e-01 8.354675340717252485e-01 7.989047638654421801e-01 9.268744595874337522e-01 6.480833367645243426e-01 6.160909128340260610e-01 1.339193807386665769e-01 1.476304195660233798e-01 8.136039856713436769e-02 -1.380162226705648476e-01 -7.631654794746144110e-02 1.522007658418081111e-01 7.394902622802320691e-01 4.287067155268251550e-01 7.326347428665540562e-01 6.617943755918802573e-…
1.951822961410263624e-01 5.956839971135010625e-01 3.363114669598982753e-01 4.011545994982996244e-01 3.668258822720867340e-01 5.270265626610766141e-01 -4.511872444245842995e-02 -2.091337067454727139e-01 1.989965980550494062e-01 1.761107865709083675e-01 -1.748049895192597958e-01 6.071269028555714709e-01 5.308408645751010457e-01 2.905398439916148101e-01 5.956839971135010625e-01 5.880553932854535315e…
1.000000000000000000e+00 9.579488567176299707e-01 9.279123258016508391e-01 3.842511162224324095e-01 2.130428900013525972e-01 -4.507644432417811098e-01 -1.293735624408059448e-01 -1.443918278987954551e-01 2.080909213908831851e-02 5.384927614666485535e-02 1.480178595589228159e-02 1.049113787038294943e-01 -1.023406846164254397e-01 -1.383845217156005336e-01 2.010282776349616440e-01 5.68529292382623160…
2.437796208530809139e-01 8.864174924601471162e-01 1.000000000000000000e+00 3.334500215424383573e-01 6.801755708746231033e-01 2.557356742783280512e-01 1.301971133132269476e-01 -1.319474364498273529e-03 -3.809241706161141661e-01 -2.523965962947004593e-01 2.857065919862124270e-02 -1.208800086169752458e-01 5.695820766910807409e-01 -1.327552778974541714e-02 -2.822867298578199402e-01 6.8914261094355877…
8.716890151264938824e-01 6.700574674681283316e-01 8.863531276834665240e-01 6.517273267719131402e-01 8.276966774555771789e-01 1.018231058854608823e-01 1.000000000000000000e+00 1.641455842525927356e-01 2.850254310060158086e-02 -8.256820133424132204e-04 1.238192747209199002e-01 3.951053570249021818e-01 -3.381993526653025162e-02 1.128211903031897112e-01 9.449104960697590760e-02 2.594623158729110202e-…
7.753570064121765304e-01 5.197682943199066763e-01 5.598831146034473072e-01 6.641816473406514376e-01 7.959874854151395285e-01 5.220605697646808485e-01 5.896826953855056619e-01 7.432651501853440035e-01 6.710584736749724000e-01 1.000000000000000000e+00 9.255010480448543353e-01 9.289394612120148720e-01 8.601711978688038052e-01 6.871044017883878308e-01 7.501419765196649658e-01 7.352421861286357885e-01…
9.138962765957454604e-01 5.233543882978728412e-01 5.971575797872343827e-01 7.478390957446813259e-01 7.263131648936171914e-01 1.000000000000000000e+00 2.250664893617016771e-01 -1.070478723404255372e-01 5.817819148931491604e-04 1.288231382978729730e-02 1.912400265957444889e-01 2.804188829787230830e-01 2.650432180851059472e-01 4.341755319148942749e-01 7.746010638297873285e-02 4.526263297872343827e-0…
7.304346379680300982e-01 6.805835093730776553e-01 9.002977428100937818e-01 9.353781666361719038e-01 1.000000000000000000e+00 7.129193765698023377e-02 -5.425905287845776692e-02 -2.841031953292665752e-02 -5.056637668623884668e-02 -1.502686338761457241e-01 -1.733229095626987945e-02 7.230492855835921606e-01 3.482426520733880593e-01 2.005356043846378555e-01 6.768908331808579648e-01 7.34127314160249677…
2.170969107067286519e-01 -1.555649597968688236e-01 -1.179856115107913439e-01 1.294117647058820042e-01 -1.464240372407915602e-02 -1.273804485823104293e-01 -5.222175201015662876e-02 -1.806178586542534215e-01 -3.371984765129074635e-01 -2.088023698688106777e-01 -3.747778247989849154e-01 -1.336436732966568564e-01 1.732543377063058831e-01 2.139652983495559935e-01 5.991536182818452128e-01 8.872619551417…
1.000000000000000000e+00 9.096459096459086346e-01 7.063492063492065043e-01 8.719983719983721571e-01 3.298738298738294605e-01 1.416361416361416048e-01 2.922262922262915952e-01 1.529304029304026646e-01 5.128205128205160640e-02 -2.837810337810329764e-01 1.416361416361416048e-01 -1.181318681318686836e-01 5.670533170533161860e-01 3.750508750508751432e-01 6.272893772893776143e-01 -1.181318681318686836e…
1.000000000000000000e+00 3.117833998005978269e-01 1.181144067796614100e-01 3.014082751744763811e-01 5.089107676969089056e-01 6.679960119641076277e-01 -1.101383349950152551e-01 1.354062811565308888e-01 -7.209621136590289858e-02 -1.550972083748756447e-01 -9.284646061814577633e-02 5.932203389830491280e-02 6.403290129611166615e-01 -5.134596211365875795e-02 -7.555458624127629752e-02 1.6307328015952179…
7.493224932249327175e-01 5.766335441132192097e-01 4.958596808190307570e-01 7.409665763324306820e-01 7.493224932249327175e-01 1.000000000000000000e+00 -1.976814212586572306e-01 -9.183980728696151952e-02 -8.626919602529413422e-02 2.860584161397384390e-03 -1.280487804878046587e-01 -9.462511291779623912e-02 5.933453778982233917e-01 2.340409515206267332e-01 6.991869918699190611e-01 6.49051490514905404…
5.041322314049585529e-01 7.520661157024792765e-01 5.891381345926796076e-01 1.000000000000000000e+00 7.166469893742618558e-01 -1.050767414403777772e-01 -1.688311688311688874e-01 1.428571428571429880e-01 2.561983471074377738e-01 -2.007083825265670862e-02 -4.238488783943333837e-01 3.412042502951588285e-01 4.793388429752060143e-01 5.076741440377816744e-02 1.782762691853604087e-01 6.883116883116880969…
8.882874551191385359e-01 1.000000000000000000e+00 8.279022957240778080e-01 2.904743771080408599e-01 2.779893373952761065e-02 2.783973452290282591e-01 1.515885104994016408e-01 9.683385921009837055e-03 -1.895876400826890240e-01 1.425307365901427592e-01 1.153574148623649903e-01 1.270264389076242693e-02 6.105157219018599868e-01 6.890164291154385889e-01 4.384180176259389605e-01 1.395114786203890678e-0…
7.119087896554114892e-01 5.241350543415285168e-01 1.000000000000000000e+00 7.839315922415586169e-01 7.041920608068958920e-01 -6.025073575414664415e-04 1.794544991078259044e-01 -1.240701689337938285e-01 -1.446481125298357262e-01 -3.144161471971816391e-01 3.283665098602674137e-02 6.167358005237175700e-01 8.147985076356218936e-01 6.115913146247068388e-01 5.704354274326229879e-01 6.553194447662964439…
-1.437931720628786159e-01 1.228289604593647832e-01 7.865487933141958321e-02 2.648170783706182974e-01 5.183490150373801925e-02 1.054748571591011402e-01 2.501492367605646222e-02 5.341254725830786587e-02 5.341254725830728300e-02 3.921373546718158465e-02 5.341254725830786587e-02 1.397140339407045365e-02 8.942977344438447496e-01 1.000000000000000000e+00 7.239119929503398110e-01 5.656783876744639339e-0…
9.062482403949024823e-01 2.854032545655889597e-01 9.458323166726101405e-01 7.604121698980844668e-01 5.541582987668687288e-01 9.520824339796165603e-01 -6.460331462677626480e-02 -1.000206460331461017e-01 -1.583550742318737825e-01 -6.251994219110694473e-02 -8.960378385480184671e-02 2.289832767131485397e-02 7.520786801554087964e-01 1.000000000000000000e+00 5.145742224891610705e-01 2.77069764822913289…
3.831978149624841734e-01 4.215301541456062950e-01 6.863717703199065934e-01 6.724327378896809426e-01 2.856245879508994001e-01 2.751703136282298567e-01 -1.255768687412842240e-04 -3.032995322261637372e-01 -1.952720308919094483e-01 -1.151225944181077515e-01 -1.569396917087872989e-01 -1.778482403541264134e-01 6.724327378896809426e-01 4.912253162967384346e-01 6.271308824914453295e-01 6.3410039870655754…
1.000000000000000000e+00 5.779628151020866911e-01 7.003535987224810411e-01 5.610813277061710291e-01 4.175886848408809082e-01 7.974221512490011765e-01 2.867571575225278946e-01 2.361126953347778001e-01 5.906239306490238539e-01 -7.197444964069817097e-02 -1.310596555264053331e-01 -2.661115546937383725e-01 -2.977073115090668812e-02 -2.492300672978211840e-01 -5.530968404243186143e-01 -3.420782479753627…
9.111933395004637726e-01 9.444958371877907322e-01 1.000000000000000000e+00 9.111933395004637726e-01 9.833487511563380190e-01 4.754856614246071311e-01 4.255319148936171358e-01 6.808510638297882167e-01 9.805735430157286325e-02 4.754856614246071311e-01 9.250693802035640095e-03 -3.515263644773399671e-02 5.698427382053656842e-01 3.700277520814025667e-02 2.978723404255326779e-01 9.805735430157286325e-0…
6.320029008780339019e-01 6.607526742469366221e-01 6.233779688673619646e-01 4.307544872957085325e-01 6.320029008780339019e-01 7.010023569634024065e-01 -8.099147867077648166e-02 -5.224170530187269984e-02 -2.046155041570614785e-01 -8.961641068144740596e-02 -1.212411613872411420e-01 -1.902406174726095911e-01 7.642518583749898786e-01 5.917532181615682285e-01 5.888782408246782119e-01 6.6362765158382763…
1.000000000000000000e+00 8.957046979865769254e-01 7.206375838926174504e-01 7.504362416107380751e-01 4.077516778523494478e-01 4.412751677852347343e-01 -3.670134228187912351e-01 -6.902684563758432201e-02 -1.882214765100670983e-01 -2.813422818791950775e-01 -3.670134228187912351e-01 3.854026845637579246e-01 1.693624161073825629e-01 2.438590604026849851e-01 5.790939597315430953e-01 8.24932885906040414…
7.306428731426863887e-01 9.067609945493917412e-01 1.000000000000000000e+00 9.585604420219515642e-01 8.798252818636603800e-01 7.782983648174419677e-01 2.830956469797661357e-01 5.648846412304939779e-01 3.452549839468373460e-01 6.553796759501244462e-02 4.861494810722012394e-01 6.560516687821993376e-01 8.466736354812217646e-01 5.731725528261039093e-01 7.223549615470763463e-01 7.948741880086619416e-01…
1.000000000000000000e+00 9.580056749087954016e-01 3.700851236319416260e-01 8.080259424402093105e-01 3.340899878394807399e-01 2.351033644102141495e-01 5.212809079854065913e-02 2.201053911633566451e-01 -2.886096473449495381e-02 2.231049858127279184e-01 -1.998378597486822617e-01 3.220916092419945365e-01 -6.785569517632712710e-02 6.280502634779082660e-01 1.901094446696394158e-01 -1.068504256181592865…
1.892647904396344005e-01 3.393370526348508109e-01 2.806881225815471281e-01 4.738845980512520484e-01 3.445119582277892389e-01 2.806881225815471281e-01 -2.206716499091167759e-03 -4.533092977357833231e-02 6.161711914715090749e-02 2.366781146560151261e-02 -1.091547654198197631e-01 9.137515734510244236e-01 7.895538392205000422e-01 1.000000000000000000e+00 8.878770454863323947e-01 6.895056644236891019e…
5.966624049525598439e-01 5.985297086333354333e-01 1.000000000000000000e+00 8.898290828342639847e-01 9.533174079806208123e-01 9.775923558306982564e-01 -2.141511338402562678e-02 9.995962586636128466e-02 -1.259841195074355158e-01 -4.755736491487792816e-02 -2.735011102886747425e-01 1.485095215665160617e-01 2.661496534553531301e-01 5.686528497409326643e-01 7.628524325415516616e-01 6.489469080142657997…
1.000000000000000000e+00 5.588783189687286379e-01 6.360746131492012179e-01 5.974764660589654275e-01 1.453267430019128670e-01 3.989717095948932535e-01 3.438314994659840695e-01 2.059809741437121366e-01 1.839248900921486574e-01 2.401828071831326253e-02 1.962196666749794517e-03 3.879436675691120273e-01 -5.869203447505050297e-02 7.915849084722141604e-02 9.570055388589478185e-02 -4.214997143637713717e-…
7.782909930715929958e-01 1.000000000000000000e+00 7.609699769053112073e-01 7.782909930715929958e-01 7.263279445727487404e-01 7.090069284064669519e-01 7.921478060046189817e-01 -1.501154734411089819e-01 -9.468822170900755009e-02 2.309468822170957641e-02 -2.401847575057741158e-01 -3.129330254041574055e-01 1.062355658198616964e-01 -1.154734411085452661e-01 -4.618937644341784138e-02 9.9307159353348703…
1.000000000000000000e+00 7.020031665175190394e-01 7.453018517243756857e-01 6.281407035175879949e-01 8.140703517587940530e-01 3.658016107936941652e-01 6.357816479658565667e-01 2.588283885179319399e-01 -2.898051903352362110e-02 1.177118469057619569e-02 2.002478144145380945e-01 -2.582088524815862596e-01 2.027947958972949327e-01 -2.388655606801090917e-02 -3.916844496454904845e-02 2.588283885179319399…
2.398117355278727714e-01 3.555605659207489166e-01 2.022715743193733984e-01 -5.425286060537772709e-02 2.335550419931236299e-01 1.835014937151236980e-01 7.713770362437238903e-02 -1.230764894876273524e-01 -1.668733442308781290e-01 6.775266332224753885e-02 1.021644777633735068e-01 -1.793867313003775499e-01 2.836085902711235618e-01 1.084211712981226344e-01 2.585818161321236097e-01 7.088101008962326144…
2.859710528805214369e-01 -2.790653675149178461e-03 3.699744584239890166e-01 3.804748841169229845e-01 1.022136032541862971e-01 3.095970106896223095e-01 -4.479235644688298046e-02 -4.216725002364998115e-02 7.333743259861845443e-02 -8.040866521616146789e-03 -1.812978904550183179e-01 4.671033960836245558e-01 9.107463816100644927e-01 9.684987229211982074e-01 9.737489357676660795e-01 3.43723394191655151…
9.363977844273265738e-01 7.738587890749354381e-01 8.621951995925383194e-01 9.505316101101424220e-01 1.000000000000000000e+00 5.830521423569110517e-01 -3.501623479977451596e-03 3.565289361431143392e-03 1.943719360794553541e-01 -2.720443114534922824e-01 6.716750493410587886e-02 -7.417075189405948621e-02 7.667918762335268479e-01 6.819889221366275400e-01 6.466543579295858102e-01 5.547844909912780231e…
8.455867009807322976e-01 8.121304861932244767e-01 6.602907421576127422e-01 9.639702302288372104e-01 6.988940669124297234e-01 5.779369826806698418e-01 4.055087987758225765e-01 -6.030465326563266837e-02 6.579954093343538812e-02 -6.030465326563266837e-02 -1.912777352716166571e-02 -1.655421854350663108e-02 9.150726855394029080e-01 1.000000000000000000e+00 6.705849620922300636e-01 5.110245531056542001…
8.072270802230278042e-01 7.598793455409650344e-01 5.434325584229607875e-01 2.965479418664878075e-01 5.569604826178365942e-01 6.719478382742759548e-01 1.105389841869535705e-01 -8.223393559001859754e-02 -1.059078029310506486e-01 -2.783888364157091067e-01 1.173029462843914739e-01 3.613540111513911107e-02 5.671064257639928385e-01 -9.914384083361273137e-02 3.608055817921448361e-01 7.835532128819957531…
8.070967239903517054e-01 7.437553497782274370e-01 1.000000000000000000e+00 6.026768344875883532e-01 4.875106995564550405e-01 9.251420122947630054e-01 5.623686872616919796e-01 -4.801182787331774449e-02 1.245039296552743341e-02 -6.528674811298748604e-02 1.532954633880643375e-02 3.812932845692560031e-03 6.314683682203720005e-01 6.948097424324961580e-01 6.372266749669289743e-01 5.105439265426817697e-…
1.835517752822594106e-01 1.000000000000000000e+00 6.001755607349342769e-01 6.740926839604082232e-01 3.515452371583375757e-01 4.725005297091142142e-01 1.219844416865893504e-02 8.611556739413411821e-02 -2.364318794079365571e-01 -4.600902018949004288e-03 2.238702061325187065e-01 5.396979144595459577e-01 7.950479765111848618e-01 3.649847141084244240e-01 5.060992220843301137e-01 4.243726730635372091e-…
2.237570426015619285e-01 9.506276564198862244e-01 1.000000000000000000e+00 5.803350795690421782e-01 8.546258772363343192e-01 8.935455174458842298e-02 6.192547197785901181e-02 2.237570426015619285e-01 -8.619155876247920622e-02 7.564001186122371045e-02 2.566719383216364281e-01 8.299397054462784862e-01 7.695957299594745615e-01 5.775921715923686417e-01 8.683404171197000032e-01 2.731293861816736501e-0…
3.047279895710780506e-01 -2.211376426822674046e-01 -9.055355950526236541e-02 -9.761215859591160227e-02 3.400209850243229304e-01 -1.152586563225327515e-01 1.741439063940729837e-01 -2.070204445009689032e-01 9.649931639693527796e-02 3.329623859336737213e-01 2.659056945725091770e-01 1.000000000000000000e+00 7.882420272805307215e-01 5.835426536517118734e-01 2.129662013926418573e-01 8.27064322279100872…
9.708899119995343385e-01 2.948889795442622974e-01 3.498747013229213110e-01 4.080948773238538552e-01 1.719797190978500645e-01 5.083629582143487369e-01 -3.179089690541442997e-02 5.536453173260078801e-04 -1.223556151290862148e-01 6.847718398508044479e-02 -9.324552712862053949e-02 9.288420071099720010e-01 1.000000000000000000e+00 2.140276239874124020e-01 1.461040853196567679e-01 -3.502535112768799530…
6.557396356783912195e-01 8.082600502512563567e-01 1.000000000000000000e+00 7.058534861809039329e-01 9.651381909547740445e-01 6.775282663316577469e-01 1.437068153266330417e-01 3.040593592964819722e-02 6.526774497487418392e-02 -1.535018844221100985e-02 -7.417949120602976287e-02 1.676743090452258167e-01 6.361298680904519109e-01 7.080323492462310409e-01 7.777559673366830628e-01 8.954145728643205793e-…
9.462386896506179701e-01 9.511260815005611047e-01 1.000000000000000000e+00 6.456640908790706179e-01 7.067564890033682934e-01 5.674658212799690293e-01 9.583250776038546026e-02 -7.278251106267734361e-02 1.691433855095438310e-01 4.574995046562314593e-01 -1.485370847368072955e-01 4.207119741100338178e-02 6.774321379037057111e-01 6.774321379037057111e-01 -2.879598441318250573e-02 1.276005547850205812e…
-1.980176211453746615e-01 7.450283196979222700e-01 6.393958464443018352e-02 1.000000000000000000e+00 6.192888609188157423e-01 7.791063561988703645e-02 -6.878539962240336203e-02 -2.084959093769666594e-01 -1.700755191944622602e-01 -9.408432976715010512e-03 -1.246696035242294415e-01 6.716803020767783128e-01 3.014474512271861917e-01 4.725928256765253854e-01 3.573316551290109389e-01 5.1799874134675816…
3.212115403048022566e-01 7.169941531678331037e-01 9.616984568197058936e-01 1.000000000000000000e+00 9.510591392696251534e-01 5.595322534266262693e-01 -4.690884692801686184e-02 -1.660692034889296453e-01 5.522860155276484301e-02 -3.414166586791934910e-02 -1.469184318987825644e-01 6.042173871369691529e-01 5.595322534266262693e-01 7.595514233681576188e-01 6.829483370075709603e-01 6.914597910476365517…
6.778652238071822822e-01 7.233644859813087580e-01 8.635022134776191294e-01 7.342843089030990367e-01 1.000000000000000000e+00 6.960649286768317845e-01 6.378258730939495580e-01 9.936055090998565514e-03 2.938514510575498395e-01 1.721593703885851076e-02 1.136743728480079652e-01 7.543039842597153433e-01 5.504672897196262182e-01 -1.447614363010331640e-01 2.995573044761425108e-02 4.633546483030030055e-0…
6.375715255552318883e-01 3.397342643778495930e-01 2.464358452138499522e-01 1.926098341576960027e-01 9.572301425661862428e-02 -1.088158277567653209e-01 2.754340025215774521e-02 -1.805838424983025881e-01 1.136650179420032741e-01 1.710794297352336291e-01 -5.498981670061137833e-02 3.289690621666177539e-01 9.572301425661862428e-02 4.150906798564645839e-01 4.043254776452327448e-01 -1.231694307050722470…
1.000000000000000000e+00 6.258497031890797313e-01 5.177618396659247058e-01 5.572554821070773157e-01 4.948970993052567158e-01 1.373757045748209005e-01 -6.048575869365957307e-03 1.332184790546993847e-01 -3.722776727027547750e-02 2.513061553154432790e-02 2.097339001142280168e-02 -6.009250763094347442e-02 5.115260013857427790e-01 4.928184865451955554e-01 -8.127188629426336172e-03 3.099005636598561320…
6.881813925489921324e-01 4.926760751789179271e-01 6.560096314627771319e-01 6.584843823155634990e-01 6.956056451073511226e-01 4.704033175038464520e-01 8.935857133302116395e-01 1.066149421443384621e-01 9.424118788040956873e-02 -6.661761755066519797e-02 -2.207210220052134922e-02 7.921209283659960132e-01 7.599491672797810127e-01 1.000000000000000000e+00 8.267674403049953824e-01 1.610594609056248960e-…
3.959398069278822208e-01 2.961385576377058015e-01 6.874645088018178640e-01 3.775553662691652490e-01 8.608035207268590616e-01 2.120954003407156951e-01 -9.256104486087475547e-02 -2.133730834752977368e-01 9.866553094832251555e-03 -7.680295286768838714e-02 -5.053946621237972309e-02 9.133304940374783465e-01 4.379613855763772601e-01 6.769591141396935630e-01 1.000000000000000000e+00 3.565445769449177571…
9.356728911783656066e-01 8.784932388924662217e-01 8.284610431423057308e-01 9.714101738570509736e-01 8.213135866065681689e-01 1.000000000000000000e+00 4.581455247907303963e-02 -1.078557630392792399e-01 -8.283966516419832837e-02 2.437218287186026719e-02 -1.007083065035416503e-01 1.722472633612399592e-02 7.355441081777209789e-01 9.227301996136540174e-02 3.245653573728272123e-01 5.296200901481063622e…
-6.345607255772398037e-02 7.483153961613392413e-01 3.934468112285571806e-02 5.143550601986393023e-01 7.270462747101851253e-01 4.643438827324083973e-02 -2.548781656181131061e-01 -3.193561779452400336e-03 -2.300641905917671648e-01 -4.250311372273495314e-01 1.456902883786286296e-01 4.363682815444068774e-01 1.456902883786286296e-01 7.440998946124629046e-03 3.654712100405582698e-01 2.34311627758439389…
5.419438285291938717e-01 8.564301552106432514e-01 5.521988174427203688e-01 1.000000000000000000e+00 6.718403547671839560e-01 6.923503325942345077e-01 -1.866223207686663194e-02 -4.600886917960119588e-02 -1.109571322985956343e-01 9.072431633407289364e-02 7.363266814486363332e-02 1.385809312638580648e-01 6.444937176644494059e-01 8.119918699186994271e-01 -1.570583887657371613e-03 2.342941611234296839…
-1.927733576527520046e-02 7.591433692883418072e-01 3.821503820874870838e-01 2.460140255982893875e-01 1.000000000000000000e+00 9.266958080442769807e-01 3.856410578949019397e-01 -1.135255825654898215e-01 -3.324003899493710446e-02 3.657347715336983773e-02 2.610144973112405592e-02 5.182867385766836144e-01 -1.728670712915496843e-01 2.739394320576118980e-01 1.447844271832450791e-01 3.657347715336983773…
6.836354999604153937e-01 1.000000000000000000e+00 8.242419444224527991e-01 7.305043147810945658e-01 6.074736758768115585e-01 5.020188425302829494e-01 6.262370358641433654e-02 3.409072915841980800e-01 -7.798274087562301338e-02 -1.014171482859625717e-01 -4.868973161269937733e-02 2.090887499010368467e-01 3.174728841738585494e-01 6.455545879186135316e-01 6.426252869923203548e-01 2.325231573113764050e…
7.384981311586823471e-01 2.180088345225960345e-01 3.445463812436286993e-02 1.000000000000000000e+00 9.849133537206934408e-01 8.692490655793406740e-01 9.145090044172622390e-01 1.149167516139990713e-01 -1.834862385321099632e-02 -4.852191641182503762e-02 1.766904519198051219e-03 -2.589194699286427592e-02 4.342507645259939819e-01 4.417940876656472615e-01 2.054366292898402446e-01 3.948352021746536628e…
9.359684984073635139e-01 9.220486067567914557e-01 9.415364550675930921e-01 9.526723683880520266e-01 8.775049534749566060e-01 9.749441950289688963e-01 -2.082465952697454270e-01 5.344736776102979731e-02 -5.234380878332618725e-02 -5.016177171378191288e-03 1.453186526548115864e-01 -4.955983045321196712e-02 5.740513154924629102e-01 5.629154021720049750e-01 7.633618419402579125e-01 1.000000000000000000…
1.000000000000000000e+00 8.333791999199420264e-01 8.750343999399567974e-01 3.640639463611118898e-01 6.556503465012130105e-01 8.722573866052885094e-01 6.445422931625430785e-01 7.361837332065752637e-01 1.363488529183653764e-01 -4.415701383503086580e-02 8.358559955968063171e-02 1.335718395836981154e-01 1.138325285832213728e-02 3.082234620099589401e-02 -6.081909384303635369e-02 1.280178129143626220e-…
7.473807229409704656e-01 6.563467492260056657e-01 5.926229676255297951e-01 7.428290242552229028e-01 6.563467492260056657e-01 5.152440899678094599e-01 2.398663194800402798e-01 9.021384782561599636e-04 3.718655813667395282e-01 -1.857175076374220080e-01 -3.095975232198133059e-02 -1.584073155229329677e-01 6.358641051401389133e-01 3.923482254526063362e-01 7.314497775408521640e-01 3.923482254526063362e…
8.217846881865803477e-01 1.000000000000000000e+00 6.881232043265169684e-01 6.834333276998478812e-01 7.068827108331926512e-01 6.951580192665202107e-01 8.781899611289484264e-02 -8.570643907385477878e-02 1.276829474395810571e-01 2.308602332262973400e-01 -7.867162413385152264e-02 1.159582558729086998e-01 6.693636978198413967e-01 3.668666553996957624e-01 2.402399864796347373e-01 1.956861585262802683e-…
9.373889977208803570e-01 1.000000000000000000e+00 4.931893193892871730e-01 4.035032890975753239e-01 4.331166009863480215e-01 4.314244117355612307e-01 2.613593920314657426e-01 -3.731201073244341804e-02 1.429976141656056493e-02 -8.544793469064091568e-03 -1.869792897378633537e-02 3.459688545708166640e-01 3.037555929903716298e-02 -1.446745584681875980e-02 -8.384721512894108134e-05 -1.1929171970638276…
9.642505304637780661e-01 1.000000000000000000e+00 8.443846620187939189e-01 9.726621703546528552e-01 8.086351924825704307e-01 3.901561079114883590e-01 2.555698696574724149e-01 1.583813276750547366e-02 2.008942103667782086e-01 2.976280691118520227e-01 1.588360109123978237e-01 2.387465898757203941e-01 4.532434070930589920e-01 1.798651106395880162e-01 3.039367990300089195e-01 7.892543194907526705e-02…
9.744377063022957586e-01 1.000000000000000000e+00 7.784601212865587261e-01 7.358562984570504728e-01 8.508866200967230009e-01 8.785791049359030769e-01 9.893490442926237138e-01 1.862669839563987073e-01 -1.204805404160591009e-01 1.351423965609885591e-01 1.564443079757426580e-01 1.244914408536115097e-01 3.268595992937747274e-01 9.786980885852458734e-01 1.159131035541571299e-02 3.353803638596759007e-0…
8.851563257783959804e-01 8.887451905978218658e-01 1.000000000000000000e+00 6.518801125157618337e-01 3.217045491286495418e-01 -9.460376992466583423e-02 -1.592033366743184353e-01 -2.596915516182226602e-01 9.473309838663014973e-03 5.612855249118983009e-02 3.109379546703743280e-01 5.765139513078353373e-01 4.006595751560033114e-01 8.528565424035703391e-01 2.786381712955486867e-01 3.217045491286495418e…
4.230510957816962375e-02 -7.288932299615379085e-02 -5.030217935413019981e-02 2.433306879921856847e-01 3.720774067517251260e-01 2.885049752762345321e-01 1.416885416030766176e-01 -2.997375007630788055e-02 -1.293571821012148571e-01 -1.519443257432392946e-01 -2.197057566693117470e-01 8.667358525120563151e-01 2.794701178194244351e-01 1.687931139735052710e-01 -6.104633416762901251e-04 2.952811183688416…
1.000000000000000000e+00 7.037008241331040859e-01 6.490436946042598132e-01 6.058933291867517612e-01 6.605504587155960339e-01 3.700046649043693403e-01 -9.026589954905941959e-02 9.096563520447877027e-02 6.795210698180637054e-02 -1.547193282537733666e-02 -2.312237599129220167e-01 6.893173689939354754e-01 1.329497745296209267e-02 1.801430570673294984e-01 -6.725237132638808846e-02 7.669880267454499689…
8.361180147149290809e-01 2.379487684244202261e-01 7.241319914367970734e-01 9.562981372573136074e-01 8.852826103004505232e-01 8.006102512364970947e-01 -1.471738969954973220e-01 -5.430743866729052099e-02 2.490218755382796884e-02 5.494721818942407965e-02 3.855901966091729305e-02 7.432515563867222452e-01 8.579689460862718331e-01 9.836118014714931856e-01 9.344472058859718544e-01 6.476537316370970521e-…
7.943978226355180583e-01 5.929916080743937723e-01 4.755046495804038931e-01 -8.255840326604636792e-02 1.000000000000000000e+00 7.356543433885238681e-01 4.209571331367658598e-01 -1.287139941029704915e-01 -2.965525062372422749e-01 -2.126332501701063693e-01 3.912451803129973760e-02 5.556815604445692822e-03 -2.587888410070304790e-01 -3.804717623043781805e-01 4.751644363801364040e-02 -1.454978453163982…
3.653703977524763169e-01 1.000000000000000000e+00 7.948395682389471917e-01 3.325447286707085559e-01 5.349696880082800421e-01 3.298092562472272338e-01 2.067129971905959096e-01 -9.389324264380183652e-03 -1.023953866627239778e-01 1.273842969096556921e-01 5.626201389915744255e-02 5.048794913499925485e-01 6.060919710187783194e-01 5.352654147567612042e-02 -1.352210557444917804e-01 8.088126571048329105e…
7.156316825813551219e-01 9.459465181766211206e-01 5.793229023310960679e-01 8.425398572971131150e-01 8.143380406936117089e-01 3.772098833393314199e-01 -5.756812263132237567e-02 -7.636933370032358837e-02 -1.398234210582034731e-01 -1.539243293599541762e-01 -1.985772056488319670e-01 1.445448963604414050e-01 7.438334991848565281e-01 5.558213884948443040e-01 8.589909169824895274e-01 1.00000000000000000…
6.981376541276307357e-01 8.387960247173729122e-01 7.044593786485171538e-01 6.507247202209757164e-01 6.902354984765209922e-01 7.265854144716231700e-01 2.747956830025255308e-03 -1.173648090668336780e-01 5.490218412734582110e-02 -9.207791098328449442e-02 -2.728023464418933078e-02 3.119571717401823513e-02 4.879403138081269686e-01 5.290315231938945706e-01 6.912606429934202434e-02 8.688242161915874506e…
7.561460403807925834e-01 7.236321790982319646e-01 4.937127314572655190e-01 3.729469609791820073e-01 4.774558008159847100e-01 6.864734804895910036e-01 1.360602573490946599e-01 -5.437807302019026512e-02 -9.850402761795125361e-02 6.638769745789316334e-02 -1.170833769222717202e-01 -1.008264462809918549e-01 8.374306935871953517e-01 4.495867768595036007e-01 6.191233392614283737e-01 5.494507793702269050…
8.218564550442285510e-01 8.881424252603297154e-01 7.037845705967974430e-01 7.017131340275453155e-01 5.380696450565448652e-01 3.039973127309376633e-01 5.956779755906382867e-02 1.113537117903932172e-01 -2.743253834956895301e-02 -1.890045907513157875e-01 -9.786138170417647830e-02 1.000000000000000000e+00 7.182846265815697739e-01 2.459970887918481175e-01 1.983540476990259815e-01 4.075691411935949415e…
1.347840207859698491e-01 1.588177979863595046e-01 2.519486846378698464e-01 1.000000000000000000e+00 8.197466709970769871e-01 4.021597921403055609e-01 8.107340045469310086e-01 8.618057810977597377e-01 1.498051315362135261e-01 -1.542708671646693744e-02 3.864891198441008924e-02 2.598246183826144647e-03 7.476453393959079374e-01 6.244722312439102696e-01 6.545144527443975679e-01 2.940077947385514867e-0…
1.000000000000000000e+00 7.566650166183427340e-01 8.482426985361718463e-01 8.822572661056505838e-01 6.781698606887778258e-01 7.174174386535603354e-01 1.357754048511379194e-02 1.339367795771159997e-01 2.666006647337494304e-02 2.726115550526830300e-01 5.805812884520190204e-02 8.639417297220848280e-01 3.170921434127711436e-01 5.499611060038190891e-01 5.656601371897320707e-01 2.359804822855523787e-01…
9.962513297647799249e-01 1.000000000000000000e+00 7.975718072980864104e-01 7.525877644754399576e-01 6.869860353590795388e-01 7.938231370628663353e-01 -8.524003309636760117e-02 1.096908191351043810e-01 2.159706860741998288e-02 1.303085054288176114e-01 -1.808311240944935616e-01 9.469613819422198486e-02 1.597406325458847545e-02 4.971209537157406794e-02 4.783776025396402343e-02 9.469613819422198486e-…
6.755440077947385547e-01 7.640320056689003936e-01 8.754613363252539138e-01 1.000000000000000000e+00 8.234668871239127219e-02 1.183973545129768101e-01 1.315066875313705697e-01 2.265493519147298296e-01 -4.219197496235482792e-02 4.133573474269893518e-04 6.596002243939938503e-02 1.315066875313705697e-01 7.574773391597040550e-01 7.083173403407247992e-01 2.822640172429066174e-01 4.199120139360476012e-0…
2.579866303897364599e-01 5.339916034523148891e-01 8.339970089551169696e-01 1.000000000000000000e+00 9.139984504225298068e-01 4.519901259482147493e-01 -1.260202886538493716e-01 5.998306275788724273e-02 9.598371141822352459e-02 1.598226995080997623e-02 5.998306275788724273e-02 1.899854051424347268e-01 1.839852970323788139e-01 7.598335105136995449e-02 1.599848645921551071e-01 7.079947386439395807e-0…
9.741264224110539605e-01 8.447585344663187668e-01 7.459685109448838114e-01 9.694221355766988735e-01 1.000000000000000000e+00 4.966413087241218771e-01 8.188849568773710619e-01 7.795978046661435068e-02 -2.318238647199643426e-02 1.680405162001219824e-02 2.332012460002972909e-01 1.132419317242696483e-01 6.307134835032113251e-01 5.954313322455559998e-01 6.612913479265123406e-01 5.742620414909624937e-0…
8.042759532730885397e-01 8.427217481658746401e-01 3.219559809817694740e-01 6.085519065461758581e-01 7.693252306432826204e-01 7.693252306432826204e-01 -3.141471708806948815e-01 2.836991089140042388e-02 -2.302654365691614302e-01 -9.745269057590041917e-02 6.332063352120635702e-02 7.031077804716780177e-02 6.015617620202143856e-01 -1.254132686797449214e-01 5.036997386567593216e-01 2.101136685663902437…
7.182479492338641469e-01 8.625599752360321171e-01 8.900479801888256937e-01 7.354279523293603127e-01 1.000000000000000000e+00 4.674199040396218585e-01 4.914719083733167238e-01 7.227983284321297386e-02 2.417582417582451321e-02 -2.026002166847241659e-01 -6.859619253985495269e-02 4.639839034205231472e-01 4.502399009441257483e-01 3.677758860857449630e-01 9.976783779600655044e-02 -1.201362018263421316e…
8.429900440672433160e-01 6.739023992165817933e-01 5.350089766606824782e-01 7.222131548882001484e-01 7.765627550187699235e-01 4.776399543006359938e-01 -5.377835808715499682e-02 2.240084870246447923e-01 -8.487024645013394389e-03 -1.353027582830101105e-01 -8.699200261139172774e-02 -4.773951362820255673e-02 4.232903541700674399e-01 7.916598661661493619e-01 1.000000000000000000e+00 6.58805288069202355…
1.000000000000000000e+00 7.438658564725795230e-01 7.210983770479200139e-01 6.471040689177761651e-01 2.173678947773252379e-01 6.471040689177761651e-01 5.190369971540648164e-01 -2.351357587877862254e-01 2.669025459580042989e-02 -1.099146219521580509e-01 -1.769094685024297621e-03 -1.355280363048996795e-01 9.829243904315055902e-01 1.530651488347011674e-02 2.856703330513039596e-01 7.410199215444964738…
6.543376714944620920e-01 8.597784893798285921e-01 8.499955932900493671e-01 9.739122770939205864e-01 1.000000000000000000e+00 6.347718793149025318e-01 1.195393519198569704e-01 2.108463820911301301e-01 -1.116366520756117845e-03 7.388583683421920401e-02 -3.698698551661350892e-02 -1.282940156878878413e-01 5.432004465466084425e-02 7.388583683421920401e-02 1.521490055524550300e-01 4.779811392814098392e…
1.000000000000000000e+00 8.324200402594496007e-01 8.324200402594496007e-01 6.431167524043831518e-01 5.003634533661375228e-01 4.786401252516213622e-01 5.038022813688225465e-02 8.762021919033712025e-02 -1.978863788861552619e-01 2.210635204652201535e-01 -2.413330351151863340e-01 1.217568776560056243e-01 6.279355848803350182e-02 2.055468575262802411e-01 4.417356296130605514e-02 4.727689554909358244e-…
3.802200603254143191e-02 1.063978928586605394e-01 8.325969667360553217e-01 5.968180466459923617e-01 1.000000000000000000e+00 -7.043629720888711088e-02 2.655168019032598699e-03 2.007094608946855541e-01 1.063978928586605394e-01 -2.060410382768869484e-03 -2.563830239177533957e-02 -6.775988784570337667e-03 1.346913632694675955e-01 6.631547644334936931e-02 2.387527082713790036e-02 -2.56383023917753395…
5.549557621234176841e-01 4.206966065628852114e-01 1.000000000000000000e+00 8.607682831224114928e-01 7.613170567812752587e-01 8.906036510247515858e-01 3.780938514951301399e-02 3.035054317392797685e-02 -4.921043789898121162e-02 -1.983872774106846537e-01 -2.157912420203827730e-01 7.911524246836153518e-01 9.055213349759216879e-01 6.267219173479707250e-02 1.791913988128594412e-02 2.292529958561986547e…
8.238228402992963106e-01 1.000000000000000000e+00 7.818758975134154632e-01 5.022296122742040403e-01 7.119643262036133846e-01 7.539112689894942321e-01 1.275035900536620193e-01 9.953896152974076039e-02 2.403446451515420940e-02 1.163177386440930883e-01 -2.136648779381754015e-01 1.526717557251904833e-01 8.993273373138839233e-01 -1.129922152520592832e-01 7.157433300581950153e-02 5.106190008313812312e-…
8.549858885243284412e-01 8.981580285819711351e-01 1.000000000000000000e+00 8.173486382176652354e-01 5.826693127761213287e-01 3.856272376412393510e-01 1.368264637539530482e-02 -7.930350144106602939e-02 1.146869047500327990e-02 -3.170344958263934809e-02 8.231527928754517331e-02 2.505759277173316146e-01 3.391341637330089198e-01 2.262224128130206069e-01 2.317573025640000395e-01 2.439340600161559736e-…
6.667483610072910682e-01 9.523926230010408833e-01 5.953372955088536145e-01 8.435757612891363610e-01 1.000000000000000000e+00 7.551620611482137146e-01 3.402977758715763912e-01 1.294651063047605744e-01 -2.695913240610303685e-02 1.124624716622753401e-01 6.145456773481965118e-02 2.212793333741797930e-01 5.477299185098943868e-01 6.463451994363093034e-01 2.824888180871263921e-01 5.987378224373500757e-0…
7.355316766338666490e-01 6.667699125586719067e-01 5.160229682399756213e-01 1.000000000000000000e+00 5.689166329132017141e-01 7.646231922041412110e-01 7.143742107645750794e-01 6.720592790259938276e-01 -4.993924376355134837e-02 -1.530818898763435243e-01 -1.319244240070528984e-01 1.113864334897907704e-01 3.599866574539563602e-01 7.752019251387860521e-01 4.261037382954901975e-01 4.393271544637959991e…
7.735417742054410128e-01 8.090111348720585571e-01 8.144679595900009561e-01 1.000000000000000000e+00 3.233537349752963475e-01 -6.206769412285231269e-01 1.241796327704443731e-01 -3.679669640881895465e-02 -4.498193348573154005e-02 -5.589558292161329878e-02 -2.315463461396700257e-02 1.760194675908860196e-01 -1.327335742201457211e-03 3.451810338470608919e-01 1.777155077059188251e-02 1.4327851928323873…
7.333849878934622923e-01 6.903825665859559813e-01 9.612978208232436650e-01 1.000000000000000000e+00 6.172784503631958408e-01 8.107893462469732970e-01 5.824697336561730776e-02 1.550024213075056612e-01 1.055496368038743860e-01 -4.065859564164683165e-02 -1.094624697336562535e-01 -1.116125907990312416e-01 7.759806295399546139e-02 1.700532687651330199e-01 2.453075060532690366e-01 7.114769975786887357e…
7.983249135868124569e-01 8.721084817867588157e-01 6.532172294602500706e-01 6.040281839936185726e-01 1.000000000000000000e+00 1.170566338739696816e-01 5.646769476203138405e-01 -5.264557298590843287e-02 -1.018346184525390219e-01 7.278649295400152486e-02 -1.821324115926602205e-02 5.065142249401789060e-02 2.851635203403335428e-02 2.178941770805639111e-01 1.268944429672963503e-01 3.285695293804838935e…
3.983334232242058959e-01 1.000000000000000000e+00 6.497761717275226667e-01 7.066501267461297031e-01 6.916832964780761372e-01 -1.225122701040939066e-01 1.319238444528344489e-01 2.516584865972707474e-01 2.247181921147729800e-01 5.708969311256107543e-02 2.217248260611613953e-01 7.725041799255716324e-01 2.396850223828276560e-01 5.031012351005885730e-01 -4.468475271021003781e-02 -1.175772612049020248e…
1.000000000000000000e+00 7.724176245717540024e-01 5.800738105001389533e-01 6.696384872815775990e-01 8.590457545734726530e-01 6.813846744004553591e-01 1.102263257450497441e-01 2.066164896361057796e-02 7.939258455799705350e-02 2.947128930276833592e-02 -9.386367544544242658e-02 3.877299964285239597e-01 1.337186999828035849e-01 1.058215055756344330e-04 -2.045000595245985431e-02 -9.680022222516186658e…
7.998846181582176529e-01 7.278430806951756704e-01 7.458534650609373040e-01 7.778719261556217290e-01 1.000000000000000000e+00 2.875892406432539739e-01 1.915338573591985893e-01 5.426552246340442254e-03 -5.060575466935891137e-02 -9.863344631138661056e-02 6.346001298045733652e-02 2.343693661210055276e-02 2.795846253695823402e-01 5.117184683060507222e-01 2.355592413643904648e-01 2.055419340881228796e-…
5.721917306988655305e-01 4.855470179290159449e-01 6.615440907427736494e-01 5.938529088913280241e-01 5.099158433955358616e-01 5.153311379436517070e-01 9.512623490669592785e-01 1.741675814123668786e-01 -1.807537504573744278e-02 -1.372118551042812162e-01 -1.101353823637029467e-01 8.481522136845977278e-02 1.000000000000000000e+00 7.102817416758143709e-01 6.315404317599736250e-02 -1.536772777167901352…
1.000000000000000000e+00 7.247952997062316882e-01 7.109194324645284890e-01 -6.150384399024937110e-02 8.265516594787174487e-01 3.085192824551536983e-01 -1.525095318457377058e-02 -6.000375023439163437e-03 1.003812738296143842e-01 4.025251578223643795e-02 -4.531533220826274022e-02 -7.075442215138483260e-02 -1.293830864429033368e-02 2.637664854053409919e-02 -4.762797674854703234e-02 4.287767985499096…
8.319622964867174897e-01 7.273350471293907882e-01 -1.762639245929727150e-01 2.739502999143098028e-01 6.258783204798624711e-01 4.990574121679510200e-01 -1.667523564695795879e-01 -1.699228791773780833e-01 2.327335047129387990e-01 -5.218508997429296414e-01 -8.226221079691408561e-03 5.275921165381304290e-01 1.122536418166242833e-01 -5.261353898885973157e-02 4.567266495287003458e-02 -1.223650385604112…
9.149411419441100257e-01 5.964228649688592121e-01 1.000000000000000000e+00 8.009260768904686856e-01 4.769785111031406011e-01 6.995793523983444562e-01 4.570711187921875918e-01 -1.292920729122509493e-01 7.702090194671817880e-02 -1.944435386571886359e-01 -9.847719046532293213e-03 1.421723676916558654e-01 1.856066781882807770e-01 4.263540613688954900e-02 3.358170019891091873e-01 -2.608667297094474733…
1.000000000000000000e+00 6.959926965212375194e-01 -1.200269075533342417e-01 -1.093599846242553908e-01 3.333173169325389651e-01 1.330962906015777103e-02 8.264462809917372255e-02 1.839803959254272259e-01 1.093119354218723277e-01 -2.346963290409379843e-01 2.399817413030948809e-01 1.064289832788731932e-02 -2.402460119162065991e-02 -2.690755333460994030e-03 -8.269267730155678564e-02 9.3311551028252573…
9.449066414559206262e-01 8.320964311037585270e-01 9.055542424958645809e-01 9.737650673599630435e-01 7.953675254077049450e-01 8.452138974237775049e-01 6.878043015835505480e-01 1.000000000000000000e+00 1.735996218388085599e-01 -1.791538643346752419e-02 -1.149846372016072593e-01 1.657291420467973397e-01 3.193098558260502179e-02 4.504845190262304899e-02 9.227133065469121653e-02 -2.382888206097850126e…
6.999324172110843456e-01 1.216771795449428650e-01 1.000000000000000000e+00 -2.534072989412028964e-01 6.026132011714810562e-03 1.560599234061726404e-01 -1.752646992565898565e-01 -2.158988510925889948e-01 6.228880378463678980e-02 8.104302770894372676e-02 1.373056994818656895e-01 2.404539310655550155e-01 -1.440076593827441798e-01 5.217672899301648570e-01 1.540324397386827991e-02 -6.27393557107458893…
5.165139004620865615e-01 3.315279145519280379e-01 6.909893189909860345e-01 2.600560563593669605e-01 1.234186804029999973e-01 1.801757442617982763e-01 1.000000000000000000e+00 7.162146807060071341e-01 7.813801984698129921e-01 5.404893568669036363e-02 -1.750814332247558336e-01 -9.730323460343942577e-02 2.474433755018556058e-01 -9.014468600863200648e-03 6.279259147034316202e-01 -6.060146958564211926…
7.371356483633226819e-01 4.791846490936853553e-01 6.781754199588335696e-01 1.000000000000000000e+00 6.069318106367435073e-01 7.874643117986887542e-02 -6.374078746431208198e-02 -2.197729234446570493e-02 2.433437354757316540e-01 -9.813425403359664345e-02 -1.742912157227275716e-01 4.189628842706340228e-02 8.132926100524535684e-01 2.458004116592525656e-01 1.696434499701216236e-01 2.715623132594158218…
1.000000000000000000e+00 6.824034334763950937e-01 8.008719940050423869e-01 5.387287962395268526e-01 5.981333878329560261e-02 7.745759247905173450e-02 -1.040261598201516202e-01 -2.840792969548324234e-02 -1.328428367054993765e-02 1.228285305538525801e-01 -6.369643708699551654e-02 -2.250153280196199035e-01 3.244771442196339728e-01 2.236528373867428254e-01 3.648068669527900765e-01 -2.0989168199468660…
4.382545424982721705e-01 7.586073736839966664e-01 1.000000000000000000e+00 7.450713385634732955e-01 3.074062029998780310e-01 3.480143083614488098e-01 4.044144546969630771e-01 7.473273444168936352e-01 2.766147717572435549e-02 -4.678671598715462149e-02 7.278159424413646605e-02 -6.257875696109901908e-02 6.074549815048166934e-01 7.052558839071619567e-02 -9.416283890898782816e-02 -8.434616479004997808…
1.000000000000000000e+00 8.295622446910222436e-01 5.851609351913551471e-01 5.321001245762957410e-01 6.977141698293596317e-01 4.967262508329231552e-01 5.674739983196688264e-01 4.677839904974362417e-01 5.079815742967231929e-01 3.906046296028042875e-01 4.549207636816643419e-01 3.520149491554886434e-01 -1.576904134194745399e-01 -6.925572906104256188e-02 7.706347596836325697e-02 -1.158849262681073850e…
9.074283671888963010e-01 1.000000000000000000e+00 6.164889497825691844e-01 5.283254899624706402e-01 3.916721272413172805e-01 2.836718889616960948e-01 3.189372728897363340e-01 -4.032882587716672684e-02 -3.592065288616159979e-02 3.461011496991722725e-02 1.256925001489238997e-02 3.901828796092235430e-02 2.682432834931793297e-01 8.310001787097121007e-02 -7.267528444629474393e-03 3.901828796092235430e…
8.902077151335313632e-01 7.596439169139467262e-01 7.418397626112764875e-01 1.000000000000000000e+00 7.477744807121657900e-01 7.655786350148372499e-01 9.821958456973297613e-01 6.765578635014836140e-01 3.768545994065279348e-01 2.581602373887241786e-01 -2.670623145400591314e-01 3.560830860534121983e-02 3.264094955489654087e-02 1.632047477744811848e-01 -4.443362921255727083e-16 -7.418397626112736842e…
1.000000000000000000e+00 8.724250729378479896e-01 8.462558571302272181e-01 9.542038723366638164e-01 2.280081336751839383e-01 5.136592697374246091e-02 2.018389178675631113e-01 1.625850941561312601e-01 7.099283882945778279e-02 -5.658208823269418597e-02 -9.256475996817264962e-02 8.407744673326879303e-02 -2.888338785253294350e-01 -9.910706392007816168e-02 -7.293784811245734856e-02 4.48236230218369557…
8.870182388379964644e-01 1.000000000000000000e+00 8.015185276883717291e-01 9.969464388875138861e-01 6.244119831641498086e-01 8.748039943880495661e-01 6.915903276388543075e-01 4.564661219773876177e-01 5.419658331270112983e-01 -6.263926714533316065e-02 3.098951885780307780e-01 1.980688289180543987e-02 2.549310885532720672e-01 2.579846496657593469e-01 2.152347940909464241e-01 3.343236774779234088e-0…
3.147875263849612137e-01 -4.108088733123611835e-02 2.595284559321360818e-01 2.484766418415708666e-01 1.000000000000000000e+00 1.335377752996934897e-01 6.280616512007607122e-02 3.214186148393001763e-01 -3.504719423314289328e-03 1.180652355729020497e-01 4.512326257517192130e-02 1.202755983910147597e-01 2.816320841132664565e-01 2.109004739336490519e-01 4.070253693894649444e-02 9.160062129119525250e-…
9.899442859084111035e-01 1.000000000000000000e+00 2.407935860850657916e-01 3.413507270009506489e-01 6.731892920233730759e-01 2.885582280201109961e-01 2.055985867645063192e-01 2.156543008560943275e-01 1.226389455089007124e-01 -6.087783666258974463e-02 1.528060877836657228e-01 4.067128685962760337e-01 3.212392988177736886e-01 4.016850115504824736e-01 6.153689359967389194e-01 -3.573855143361829440e-…
8.766419950656808568e-01 1.438954457558179745e-01 1.000000000000000000e+00 9.432553177302125391e-01 6.817363472694543125e-01 8.322331132893245886e-01 9.455224378208960945e-02 3.287324131493005175e-02 1.142895245715807723e-01 -1.400280056011226487e-02 3.267320130692847376e-03 1.216910048676398542e-01 2.055744482229775183e-01 1.019537240781486775e-01 -2.140428085617133991e-02 7.974928318997145937e-…
8.380242764597930494e-01 6.735943752901902837e-01 6.735943752901902837e-01 1.000000000000000000e+00 2.220256914811288007e-01 -1.362842424108428041e-01 9.440845475248134389e-02 3.349178624333941645e-01 -2.393597028455194675e-01 2.195715138517320975e-01 2.146631585929377473e-01 1.385836520816285944e-01 -1.534634858166216420e-01 6.004996794092275908e-02 -1.357536094098876073e-02 7.968338897609922311…
7.726689622577814776e-01 1.000000000000000000e+00 7.751671055296744939e-01 6.502599419350482135e-01 2.880291675106338434e-01 -1.391533319829858506e-01 -1.266626156235232115e-01 -3.423131456350050200e-02 7.568698939977007434e-02 3.604753223955165509e-01 -9.249881844575241069e-03 1.231517115657284334e-01 -2.165957734116537858e-01 7.818513267166316005e-02 2.072783741813525454e-02 -1.1667004253595275…
9.878789039312188547e-02 -1.811462382475135732e-02 8.320854795779633051e-01 1.000000000000000000e+00 -9.250713287248936434e-02 5.855274495911764188e-01 -9.038163261398209081e-02 -1.598912356624487136e-02 7.540738754954739997e-02 9.878789039312188547e-02 3.927388315493162557e-02 -9.463263313099584684e-02 -1.010091339065160992e-01 2.326944066790493371e-01 1.009133906516283680e-01 -5.424812821936712…
7.617764930030874737e-01 9.173510281847447878e-01 5.843242888115101064e-01 1.000000000000000000e+00 1.000000000000000000e+00 6.791275211878323725e-01 6.669732606267653185e-01 2.221273240917153169e-01 1.103081269298991224e-01 -4.283555613954424801e-02 1.589251691741671857e-01 1.686485776230211564e-01 -6.471322514946432902e-02 1.394783522764601325e-01 -1.366533079298322059e-02 8.212338216936874297e…
6.268409818569905534e-01 1.000000000000000000e+00 4.909284951974898087e-03 -1.286019210245490339e-02 -2.470651013874034310e-02 1.589114194236932731e-01 -1.431696905016013044e-01 -3.623265741728923239e-01 -2.083244397011739524e-01 -4.541355389541091303e-01 1.056029882604060666e-01 -6.024546424759884972e-02 4.965314834578442027e-01 4.965314834578442027e-01 3.306830309498403619e-01 4.313767342582714…
8.320915740991600140e-01 8.145489027363853607e-01 1.000000000000000000e+00 2.005554050392847065e-01 2.381468436738013172e-01 6.717014359252230227e-01 4.016526686534779844e-02 -1.427797344892984821e-01 8.026280140883272629e-02 -8.764562449200731520e-02 -5.757247358439478851e-02 7.775670549986439528e-02 -2.438363587103599059e-03 5.770793822812239626e-02 1.003115686805747114e-01 7.274451368192866307…
3.971898166772022121e-01 7.480317223148088557e-01 8.692316533532553624e-01 7.735474972702722773e-01 1.000000000000000000e+00 5.981265444514677343e-01 2.185793919889665593e-01 -3.338888569622461278e-02 1.771162576863402893e-01 -2.183782541233261210e-01 -2.063099821849290888e-02 1.037584046893859080e-01 -3.976782943509046819e-02 4.258950635020979925e-01 4.992529164990511803e-01 7.448422504453764414…
7.376887962541642807e-01 7.409473205242995686e-01 1.000000000000000000e+00 7.735325632256457862e-01 7.181376506333571053e-01 8.810638641400866389e-01 -3.625475201456007223e-03 1.266714614921707165e-02 -1.340104801185961446e-02 7.620836941684171195e-02 -7.531300914441718675e-02 2.733050536482248272e-02 -3.625475201456007223e-03 1.185691849285914756e-01 3.384755390509195522e-02 -6.39081741989459134…
1.000000000000000000e+00 8.872782664242542250e-01 7.454670532160581065e-01 8.618249717458597026e-01 8.327354921134092480e-01 4.909341064321162684e-01 5.218416785415945780e-01 -7.223232273598684944e-03 1.818583853373294812e-01 5.095572699130275496e-02 -5.085745172227425226e-02 -1.253992432804287849e-01 -7.631074640066816406e-02 4.368335708318982213e-02 4.731954203724629548e-02 -1.08594172276544782…
8.156543133938179979e-01 6.142395817315078332e-01 6.586190988774405231e-01 6.927571889896965152e-01 1.000000000000000000e+00 8.532062125172991118e-01 6.581577733353843711e-03 -8.900507458096289237e-02 -9.924650161463946518e-02 -1.402122097493470054e-01 -1.333845917268955406e-01 -1.197293556819926108e-01 2.011686913732124438e-01 2.365062278948187879e-02 9.995386744578947311e-03 3.71859141934491543…
9.076371011779386100e-01 6.776919676521829805e-01 1.000000000000000000e+00 3.640429570688470478e-04 7.829523883818276242e-02 -5.640065527732256861e-02 -1.560184101724172538e-03 3.596224354473810669e-02 -1.118131939568856037e-02 1.383363236861962810e-02 -3.812049821878976674e-02 5.424240060327126245e-02 -6.121122292430493383e-02 -5.640065527732256861e-02 8.310580648516513458e-02 -1.310554645448158…
8.013670378881253276e-03 1.000000000000000000e+00 1.301042955630193343e-01 -1.293382829532734590e-01 1.257439160921570709e-01 2.543751104825880960e-01 1.649873313299156929e-01 7.341936244181254678e-02 -1.814860644629061326e-02 3.199575746862320935e-02 1.039420187378466559e-01 1.891461905603646770e-02 8.214012138353703196e-02 -1.533203700430146033e-01 1.737080902716401920e-01 6.033822402922661005e…
7.457913896532274434e-01 9.962058416366145197e-01 1.000000000000000000e+00 8.064979234673818054e-01 2.070209020526050936e-01 3.967288202218384741e-01 6.094580506229607675e-02 -1.230708755618597355e-01 -8.892345029139844814e-02 1.235494180581431928e-01 -2.062859975047444047e-02 2.136350429833792659e-03 -1.477329049238600422e-01 7.043120097075777908e-02 -1.657807933551029740e-03 3.62837757002957908…
9.600527831094033404e-01 1.000000000000000000e+00 6.471329174664095518e-01 6.571197216890580783e-01 1.444637715930907340e-01 -9.854846449136320241e-02 1.744241842610363968e-01 1.463531669865703044e-02 -1.318378119001913096e-01 5.125359884836881014e-02 -1.651271593090206380e-01 -7.857485604606487262e-02 -1.518114203454896394e-01 3.127999040307047340e-02 -2.150611804222646584e-01 2.9426583493282149…
1.000000000000000000e+00 3.467762873215062269e-01 9.807875378623975848e-01 8.366940718303771396e-01 5.164863695369968921e-01 7.278234530506281219e-01 5.356988316746005285e-01 4.898312418866285906e-02 4.578104716572951871e-02 7.356122890523509629e-03 1.226308957161403451e-01 -8.550411077455639941e-02 -7.269580268282184454e-02 2.987451319774989678e-01 1.706620510601475627e-01 8.100389441800100176e-…
2.694920934767375820e-01 8.579567959538102473e-01 8.816306632948410771e-01 9.255964169281855058e-01 1.000000000000000000e+00 9.526522653179371192e-01 2.937143901770259899e-02 3.236037902562383106e-01 4.289936321257716012e-02 -2.141311964900519393e-01 1.680326620151727790e-01 -8.899789768745633434e-02 9.362907894335957548e-02 1.917065293562048023e-01 3.844794491331768871e-01 3.878614301818952281e-…
2.860689219381193360e-01 6.993974408160504863e-01 8.021033152038993252e-01 8.121234005100314013e-01 1.000000000000000000e+00 7.564713050935395477e-02 -3.206878653156082504e-02 1.257475570400125031e-01 -2.956376520502826746e-02 -1.548148315316737189e-01 -1.773600234704704182e-01 -8.717925571528541140e-02 2.459885807135919200e-01 -1.548148315316737189e-01 -1.598248741847397569e-01 4.558687459095955…
1.977735359687595729e-01 1.000000000000000000e+00 8.172346967025603259e-01 3.223127249413516582e-01 3.118215331711112620e-02 4.897346602748124667e-02 3.686488219265899192e-03 -1.572221655568370804e-02 1.986040886505713657e-02 9.749522796485436682e-02 5.220825015663961566e-02 -3.027874513689546299e-02 1.015605647758263327e-02 9.587783590027548764e-02 1.662562473589877104e-02 8.455609144822150147e-…
7.776242616835347121e-01 1.000000000000000000e+00 7.680391005492035461e-01 3.635453006804599263e-01 4.613139442506304921e-01 4.632309764774962813e-01 1.526717557251908997e-01 -5.245069254947994780e-02 -2.752927360022086253e-02 1.814272391281823160e-01 -8.358951331559913087e-03 -1.042105626748646569e-01 -7.928914372560555424e-02 4.340091879382407952e-02 1.656246761769917739e-02 -1.2193015785292244…
1.000000000000000000e+00 9.720293425915561558e-01 1.000000000000000000e+00 7.296169783850379176e-01 5.835479896964950175e-01 7.638033374398029984e-01 3.656624482024838779e-02 4.899764811289088196e-02 -4.113002575876315708e-02 1.173703662224211269e-01 -3.180647328928186413e-02 1.173703662224211269e-01 8.007615634449595510e-02 1.791913988128580187e-02 3.035054317392714418e-02 6.764475305185346787e-…
8.555097983527409911e-01 2.433967622834415367e-01 1.882277761999426591e-01 1.000000000000000000e+00 6.453422323203628075e-01 8.581368929281443236e-01 7.263561488213524098e-02 -4.032945186026688084e-02 -6.922749218971849250e-02 -7.973587049133779026e-02 -1.375319511502410275e-01 -1.405850610621960442e-02 -6.922749218971849250e-02 6.475433115592124644e-02 1.041607497869921628e-01 1.8034649247372866…
1.000000000000000000e+00 2.860578871983349147e-01 2.140637245628732310e-01 5.230386725400646419e-01 6.220306461638251960e-01 3.820501040456183439e-01 1.030727238332029283e-01 -8.591195308488448756e-02 1.120719941626354965e-01 -3.018944409912707183e-01 -4.991487176715418694e-02 1.840661567980972357e-01 4.540442666810800554e-01 2.920574007512903858e-01 4.570440234575571803e-01 6.520282139285999978e…
1.000000000000000000e+00 -8.399971693439933773e-02 2.092562451348101149e-01 1.987828179180521904e-01 4.134880758615810947e-01 6.491401882386238498e-01 5.477319368763695212e-02 -1.311301394098080830e-01 -4.734272167574851004e-02 -2.541929092067084506e-01 2.432948835892719541e-01 5.215483688344794977e-02 4.691812327506898750e-02 9.404854575047773280e-02 8.376618781402588310e-01 4.946571367914506800…
1.000000000000000000e+00 2.783463464708987867e-01 -7.039537126326000926e-02 -1.670762435063921081e-01 -1.774349083895847279e-01 8.066382555137332488e-01 6.443525056770470494e-01 2.300059103493327650e-01 1.471365912837904188e-01 -5.658381808566897292e-02 -3.984197592310322888e-01 2.817992347652972240e-01 2.196472454661388407e-01 1.333250381061993894e-01 3.991974367748145625e-01 -8.2433819641029269…
1.043915933453722633e-01 1.000000000000000000e+00 1.310466054481883302e-01 2.975755945748655498e-02 2.088792407884123292e-01 3.935336381450024734e-02 8.433549775233384685e-03 3.402236139393695347e-02 -2.994966765282216711e-02 -5.427056518231099073e-03 -1.608906135935768422e-02 -2.888346716870927172e-02 1.376455219579667683e-02 1.001267914089214728e-01 5.534637107619012897e-02 5.214776962385223036…
4.450068837002309208e-02 1.000000000000000000e+00 -1.492859030163118904e-02 3.137993853342421063e-02 1.162789080643593653e-01 2.823012418473433167e-03 5.299058532311680392e-02 8.077570262415011138e-02 4.372887955610561123e-02 9.769291743731615615e-03 8.000389381023233215e-02 -1.261316385987846199e-02 -2.110306081297189454e-02 4.758792362569358447e-02 -7.210502162455241677e-03 1.440014462723706971…
8.909733817896087205e-01 8.001178666142816365e-01 9.636577939298704987e-01 6.075041744425896395e-01 1.000000000000000000e+00 9.127787054316867099e-01 -1.031332874963229902e-02 1.205186131028382623e-01 -2.574403300265205585e-01 6.963952460465586136e-02 -1.758176996365739750e-02 -2.210981239563896972e-01 1.859345840290735352e-01 -1.193399469600235491e-01 8.909733817896087205e-01 3.09498084667517658…
8.900346737515205664e-01 1.000000000000000000e+00 4.351780969964431089e-01 -7.466114288287489797e-02 -1.396406538478859316e-01 1.302742378529296585e-01 -2.196154365740531078e-01 3.780339532579780892e-02 -1.396406538478859316e-01 5.029945512676154556e-02 -9.681631917863829651e-03 -3.967217544017698216e-02 1.002836943306164852e-01 -3.467375151979130293e-02 1.052821182510021714e-01 -1.49637501688656…
7.996551817030789211e-01 8.355378357264083844e-01 6.142614692492116557e-01 6.262223539236552172e-01 5.245548341908894407e-01 1.000000000000000000e+00 4.013900487594577321e-02 4.013900487594577321e-02 -4.714312653214764413e-03 -5.554807251959818087e-02 -4.956763018237640706e-02 -1.153524958918137056e-01 5.209988955038931391e-02 5.574472670456075418e-01 4.557797473128418764e-01 1.418065246087114872…
2.162500959349176743e-01 3.156386707257801683e-01 1.000000000000000000e+00 4.019033487681927114e-02 3.923098569930160706e-01 1.140218475786024116e-01 8.846478548952410592e-02 1.935327074112921653e-01 -2.664944101921254971e-01 -9.611399626493372095e-02 -1.245107319194658502e-01 -1.188313847885592162e-01 -9.327432269948092436e-02 -2.796183069405722491e-02 6.006804983499197670e-02 -2.796183069405722…
7.414873112752966566e-01 8.870864118213938054e-01 1.000000000000000000e+00 3.462897526501764189e-01 3.611468037263088626e-01 9.966270478637938302e-02 -1.325088339222574990e-02 -1.261644715708319930e-01 -9.645036941856713342e-02 2.066334725345324308e-01 -2.063925473819462342e-01 -1.365242531320464640e-03 9.074847414070014162e-02 -3.107934468358532210e-02 -2.513652425313213021e-02 5.806296177320924…
2.386999035945463199e-01 3.426525272001101352e-01 8.318413441674692432e-01 1.000000000000000000e+00 6.973144195014452373e-01 -1.506679520727155150e-02 1.469770004131658869e-01 1.164026993527057241e-01 2.203553229585241953e-04 8.277096818620001406e-02 4.913923701969431096e-02 2.203553229585241953e-04 -3.035394573750162597e-02 -1.557085800853877655e-01 -1.506679520727155150e-02 1.530918606252581193…
9.306915237606759872e-01 1.000000000000000000e+00 6.658341324175448550e-01 5.445442989987289151e-01 7.326673059340362837e-01 7.475191222710338979e-01 9.306915237606759872e-01 8.366300202930218033e-01 -9.160850076935064812e-02 -1.336886470575119890e-01 6.433557076912775619e-02 1.732488905737795404e-01 3.958254354079766835e-02 -1.460651606716770190e-01 -7.448208193028929211e-03 -8.41825926008517994…
1.000000000000000000e+00 6.230439704348211816e-01 1.327547555101765697e-01 6.452178545268900667e-01 3.939138348167711690e-01 2.239140567775734225e-01 -1.160854993008238606e-01 1.695780525159235053e-02 -1.507113843695224477e-02 4.898674894013694409e-02 3.520298315317518245e-01 -6.927396621756574946e-02 -4.217255232725899972e-02 -5.202761192373468041e-02 2.165227620802162023e-01 2.17521585687973978…
9.194165786694823428e-01 1.000000000000000000e+00 8.095300950369580528e-01 9.413938753959866235e-01 5.799894403379086683e-01 1.086985216473072141e-01 -9.153907074973639812e-02 1.282338965153113630e-01 -1.208421330517421566e-01 1.062565997888070268e-01 1.346356916578666900e-02 -1.379355860612461182e-01 -6.071805702217474704e-03 1.102164730728648866e-02 -2.551478352692709839e-01 -8.1771383315733872…
1.000000000000000000e+00 6.566669971250117532e-01 4.673936750272623120e-01 1.900862496282343661e-01 5.950431248141171414e-01 5.444235154158817425e-01 -5.200753445028216682e-02 -9.602458610092183544e-02 -5.640923961534629466e-02 -7.990482799643311776e-03 -4.760582928521885082e-02 -8.502032318826191482e-02 3.199365519976208883e-01 2.957271735897685772e-01 1.812828392981061243e-01 3.9916724496877115…
1.338818249813013006e-01 8.788332086761395656e-01 7.845923709798054979e-01 8.900523560209422369e-01 1.000000000000000000e+00 9.102468212415850690e-01 2.528047868361999462e-01 -2.744951383694838598e-01 7.105459985041108484e-02 -2.991772625280155525e-03 3.066566940912457406e-02 -7.479431563201166186e-04 1.630516080777859589e-01 -1.353777112939415217e-01 -4.786836200448756767e-02 1.72026925953626813…
8.039316239316237622e-01 4.495726495726524996e-02 3.042735042735039142e-01 1.000000000000000000e+00 4.750427350427349205e-01 -2.461538461538494496e-02 -1.511111111111109739e-01 2.282051282051275956e-02 1.872649572649571770e-01 1.461538461538460787e-01 9.871794871794838111e-02 -3.094017094017036812e-02 1.271794871794874604e-01 1.429914529914533550e-01 -1.068376068376071519e-01 1.398290598290594933…
6.280784050929798523e-01 6.392360529401901470e-01 1.000000000000000000e+00 4.941866309264526524e-01 8.214776344446299561e-01 1.817724912045568519e-01 2.487183782878204241e-01 -1.864298877533921983e-01 -3.649522533087622422e-01 1.440777349639857201e-02 9.623052437594219188e-02 -1.162673814709320498e-02 1.073881722231525560e-01 8.507287652873182782e-02 3.751717205562069002e-01 -1.008879209247775244…
7.133822318688716191e-01 9.667689544195779972e-01 8.691527580270932418e-01 5.617655864082026218e-01 1.000000000000000000e+00 6.531509617543593826e-01 -3.016241299303963966e-02 -4.054711473692113738e-02 5.499214130678833218e-02 1.526083376992737883e-01 2.169934885113387613e-01 -1.236247286879723489e-01 1.443005763041690648e-01 -1.977771124915814541e-02 -1.402402514781825871e-01 3.00688571214725829…
3.301060633298238955e-01 3.956701507486072855e-01 2.616913634145709988e-01 2.388864634428204126e-01 7.748016127789623120e-01 1.000000000000000000e+00 1.020570636123167424e-01 8.780400112997248374e-02 -9.748581114050189345e-02 -1.944066360204422528e-01 -2.571201109427572185e-01 5.439020005649868317e-01 1.106089011017230977e-01 1.875754385063812812e-01 -2.907111122525005489e-02 2.794113870412699707…
1.000000000000000000e+00 4.628080127636944874e-01 1.223896472256691403e-01 2.955504343201559858e-01 2.975181705371384711e-01 1.460024818294630711e-01 8.697039531997863282e-02 2.719375997163620551e-01 1.282928558766174287e-01 8.106718666903033055e-02 1.735507888672220278e-01 9.090586775394440822e-02 -2.125509661407546172e-02 -2.519056904804123712e-02 9.484134018791018361e-02 1.105832299237725358e-…
9.208556149732620710e-01 5.373097490744553895e-01 9.360756890168655531e-01 1.000000000000000000e+00 9.391197038255858498e-01 7.716988893459479915e-01 -7.149321266968297617e-02 2.816125051419165470e-01 -1.061291649526991884e-02 -1.323735088440971541e-01 5.026737967914425564e-02 6.244343891402754504e-02 -1.110654051830519684e-01 5.635540929658589687e-02 -1.871657754010696839e-01 1.23323735088440578…
2.615534726944802602e-01 5.864699447089091189e-01 1.000000000000000000e+00 1.302740900623869935e-01 -3.054315366192650316e-02 6.135241418053852952e-02 -7.977292214896027078e-02 -1.716684899914252826e-01 -6.664498388575167132e-02 2.188876733390502094e-01 -2.504361195706805154e-01 -7.320895301735656779e-02 1.302740900623869935e-01 -5.351704562254185754e-02 5.558676561899868890e-03 -1.81514443688832…
9.533540022547873360e-02 6.715050732807219536e-01 5.150789177001123820e-01 6.662908680947005058e-01 6.923618940248021936e-01 1.000000000000000000e+00 -1.549464487034953875e-01 4.086809470124047605e-03 -2.044813979706878726e-01 5.101465614430675255e-02 -3.501972942502837305e-02 5.958990980834278917e-01 4.916149943630214736e-01 1.605129650507327588e-01 -1.523393461104846636e-01 -1.18447012401352747…
8.282588274299602649e-01 1.000000000000000000e+00 1.903630435983859615e-01 4.622313090567455041e-02 7.270542078797593843e-01 1.964966569044590550e-01 -1.040503950931088162e-01 -1.899209813781286837e-01 -2.573907277449304365e-01 7.995800408907598189e-02 1.075592639664031958e-01 9.325302536331994130e-01 2.148974968226783355e-01 6.749184947781398103e-01 5.553130353097196492e-01 3.130353097198432799e…
3.582718651211801164e-02 1.000000000000000000e+00 7.945205479452054353e-01 5.163329820864076547e-02 1.591148577449947588e-01 1.464699683877760950e-01 2.982086406743942875e-01 1.275026343519492789e-01 -1.791359325605899888e-01 -1.001053740779774132e-01 -1.791359325605899888e-01 -3.371970495258115597e-02 -1.728134878819806708e-01 1.116965226554265112e-01 9.272918861959968118e-02 -4.6364594309799819…
9.110042092603731767e-01 7.626778913609936206e-01 1.916215674483862375e-01 1.000000000000000000e+00 6.885147324113052303e-01 2.991581479254354914e-01 1.619563038685106204e-01 -5.311685708558796376e-02 2.104630186410039530e-02 -7.165764682301040134e-02 -5.682501503307327284e-02 -1.866105431950289273e-01 -1.050310683503713344e-01 -9.390659450791677409e-02 -1.569452796151533103e-01 -9.01984365604328…
4.567383324593601857e-01 5.488987939171473540e-01 3.484093689914354308e-01 1.000000000000000000e+00 -8.814018528229318472e-02 -2.831672784478238628e-02 -3.478412864883789757e-02 1.048767697954889819e-02 5.252578220590794350e-02 7.031113441705971745e-02 5.737633280894928467e-02 -8.302744275473529761e-04 1.048767697954889819e-02 1.204334906484878509e-01 3.096049641671035357e-01 -4.12515294528928155…
4.359756097560968935e-01 1.000000000000000000e+00 2.534971305595404845e-01 5.786406025824962773e-01 3.132173601147772990e-01 5.985473457675748454e-01 6.118185078909613717e-01 -7.164634146341412879e-02 -6.832855093256812173e-02 -1.512733142037306910e-01 -6.501076040172210080e-02 -2.408536585365853022e-01 -1.180954088952656661e-01 -8.491750358680062727e-02 3.928443328550926261e-01 1.207855093256815…
3.752689951994703232e-01 9.505876510511482302e-02 3.270360867406059135e-01 2.879903989405732667e-01 5.199677205760644405e-01 3.454105280582684956e-01 3.408169177288535301e-01 4.912266181095878426e-02 2.213830491640462750e-01 -1.001696738950502569e-01 -2.150099321304424771e-01 -1.369185565303754348e-01 3.706753848700553022e-01 5.084836947525251949e-01 6.577760304585342777e-01 4.625475914583682679e…
-7.837496238338842458e-01 -4.764369545591320421e-01 -7.570267830273854637e-01 -8.305145952452602787e-01 -1.089978934697556634e-01 -5.298826361721346023e-01 -2.225699668973823431e-01 -5.031597953656332667e-01 4.855853144748715766e-01 -1.223593138730062896e-01 1.381883839903699507e-01 -6.501354198013828967e-01 -2.760156485103824053e-01 2.116761962082447379e-01 -2.359313873006329831e-01 -2.893770689…
8.228910993411736596e-02 5.554837876243388095e-01 -1.256297635964352399e-01 2.579447099857905545e-01 1.000000000000000000e+00 5.339749386384187169e-01 -1.973259268828314317e-01 -2.116651595401114749e-01 -2.761917064978690051e-01 -1.091590233819890628e-02 -1.901563105541914100e-01 1.059294664771982634e-02 3.475649140937861481e-01 2.005877793566717415e-01 5.411445549670587107e-01 -2.525513499547894…
4.119374622095531291e-01 6.612248423598511282e-01 7.571046039561201146e-01 9.073162304569406533e-01 6.676168264662692975e-01 5.046212317526125313e-01 -1.441651550488040334e-01 -4.828539345253504006e-02 -1.185972186231325498e-01 -8.024531398462471377e-02 1.243845555843462597e-02 1.883043966485279525e-02 3.352336529325386505e-01 2.425498833894793316e-01 -1.952146497365504427e-02 -6.1069361665371378…
7.009488110577480890e-01 7.107004802623865247e-01 7.041993674592950114e-01 9.024833079536132008e-01 7.529577134824871898e-01 3.628909452969423244e-01 4.758697434696043671e-02 -4.992971769942638333e-02 2.158252313459086205e-02 3.783530514232199410e-02 -7.918472531334171116e-02 5.733864355159887238e-02 9.317383155675285078e-01 7.139510366639334471e-01 4.758697434696043671e-02 -2.092069813751908092e…
1.000000000000000000e+00 8.814968814968822119e-01 4.792099792099793754e-01 6.663201663201664404e-01 6.538461538461534106e-01 7.754677754677750112e-01 1.361746361746365708e-01 1.049896049896052036e-01 -8.523908523908570178e-02 -1.164241164241170690e-01 1.143451143451143792e-01 -1.663201663201645253e-02 4.137214137214139109e-01 3.762993762993760427e-01 4.417879417879414516e-01 3.887733887733890725e…
6.478073544637783510e-01 6.366854814468452251e-01 5.477104973113791075e-01 4.179553121138232519e-01 1.102501586453352028e-01 1.065428676396912994e-01 3.141511639557801883e-01 -7.882168264253004708e-02 -1.677966667779961230e-01 2.882001269162687285e-01 -1.121873016933306738e-01 2.696636718880464634e-01 4.401990581476907805e-01 3.141511639557801883e-01 1.324939046792027453e-01 1.473230687017797469e…
-1.202402328029219675e-01 -3.405361897095799967e-03 -1.027800136214469633e-02 5.704600334344623880e-01 8.110024147111636328e-01 -1.683487090582629908e-01 -8.587703547768002488e-02 -2.439477431737970270e-01 -9.962231440777655211e-02 -2.164571853136027235e-01 -8.587703547768002488e-02 -3.405361897095799967e-03 3.095783542814741635e-02 -1.580397498606902762e-01 3.467277567951827441e-03 9.93127360534…
7.363895986772878155e-01 1.958214339395759618e-01 1.157372613858411170e-01 8.904253720126283078e-02 1.057267398166244071e-01 2.897940778596138842e-02 -1.979257477829546308e-01 -1.278520967984364820e-01 -1.512099804599429387e-01 1.257477829550578130e-01 -4.443108372162980768e-02 -4.748835111979553547e-01 1.257477829550578130e-01 -7.446264842927990957e-02 4.761160378776485014e-01 -2.107320006012335…
5.200597468619798658e-01 6.364088991378632487e-01 9.709127119310289045e-01 5.549644925447443367e-01 5.316946620895676157e-01 4.618851707240376192e-01 5.214748041194193842e-03 7.793296821362090399e-02 5.214748041194193842e-03 -2.478446581588536479e-01 1.975839207567975028e-02 -3.511438379496925177e-03 2.553654254343442620e-01 4.822462723723176525e-01 1.000000000000000000e+00 4.851550011792143402e-…
5.192338541499567084e-01 6.830504668099718346e-01 4.907440084699541960e-01 7.329076967499758011e-01 6.225095447399657811e-01 6.118258526099650263e-01 -1.930122878501076278e-01 -7.549167442009663276e-02 3.846770829991322943e-02 -3.631813661009340721e-02 -1.787673650101057332e-01 7.051878468991681914e-02 1.000000000000000000e+00 5.334787769899584919e-01 2.200904745099301063e-01 6.581218518399691852…
7.756907175511821295e-01 5.771218445637041894e-01 1.000000000000000000e+00 4.337109918505259731e-01 3.601669648181278771e-01 -1.325780162989465549e-01 7.702246074339090531e-02 -6.271119061816785023e-02 1.064400715563504352e-01 9.540846750149077626e-02 -1.509640230570464259e-01 5.256410256410253279e-01 2.682369310276285224e-01 4.925462134764450606e-01 2.167561121049496609e-01 6.212482607831442127e…
8.100708873136150956e-01 7.042532388169150392e-01 9.375947201173305823e-01 1.000000000000000000e+00 2.782693717917380516e-01 6.961134197017844194e-01 3.678807137619191647e-02 -3.674896113419707233e-01 -7.988266927401635464e-02 -6.631630408213164130e-02 -2.182595942312389736e-01 -2.345392324615012125e-01 5.495966756294301536e-01 5.387435834759229936e-01 3.216817404057687457e-01 3.29821559520899365…
1.000000000000000000e+00 1.515962583813916520e-01 5.221986148285090445e-01 1.669104053420164546e-01 8.727684114676795279e-02 1.546590877735161684e-01 3.721199746143867282e-01 3.827157087276791825e-02 -1.730636571838524984e-01 5.664854722551836141e-02 -1.791893159681026415e-01 -1.685935818548000079e-02 -1.073369940123098526e-02 2.955492398112638530e-01 1.179051350680164201e-01 -1.07336994012309852…
