# Supplementary material for: Clocked stepping of an artificial protein walker along a DNA track
Source: Nat Nanotechnol. 2026 Jul 6;21(7):987–95. doi: 10.1038/s41565-026-02211-3 (PMC13379313; doi:10.1038/s41565-026-02211-3)
Supplement: Supplementary file 8 — Excel spreadsheet of SPR affinity parameters. [file 41565_2026_2211_MOESM8_ESM.xlsx]

## Sheet: Sheet1
				Kd (nM)
	DNA	Protein	Ligand	Replicate 1	Replicate 2	Replicate 3	Replicate 4	Replicate 5	Average	SEM
	metj	MetJ	SAM	3.884	3.711	5.036	3.232		3.96575	0.382471
		TW		9.376	10.87	25.43	26.23		17.9765	4.5474
	dtxr	DtxR	Co2+	5.473	5.67	5.678	6.135	4.653	5.5218	0.242855
		TW		9.836	7.33	9.219	5.313		7.9245	1.02074
	trpr	TrpR	Trp	47.58	51.42	41.48	51.94		48.105	2.41286
		TW		14.74	28.57	32.01	31.97		26.8225	4.10739
	trpr-dtxr	TW	Co2+	1.926	4.956	1.195	0.4177		2.12367	0.993056
		TW	Trp	8.501	8.529	19.39	25.43		15.4625	4.19635
	dtxr-metj	TW	SAM	11.11	14.57	16.77			14.15	1.64734
		TW	Co2+	1.872	2.347	9.4			4.53967	2.43403
		TW	Trp	30.69	28.39	79.08			46.0533	16.5267
	metj-trpr	TW	SAM	13.49	19.61	19.65			17.5833	2.0467
		TW	Trp	6.732	6.716	17.57	21.51		13.132	3.78607
				Hill coefficient
	DNA	Protein	Ligand	Replicate 1	Replicate 2	Replicate 3	Replicate 4	Replicate 5	Average	SEM
	metj	MetJ	SAM	1.236	1.187	1.286	1.182		1.22275	0.0243495
		TW		1.062	1.093	0.8541	0.8292		0.959575	0.0685661
	dtxr	DtxR	Co2+	0.9582	0.9619	0.9205	1.002	1.108	0.99012	0.0321707
		TW		0.896	0.8963	0.7167	1.181		0.9225	0.0959881
	trpr	TrpR	Trp	1.631	1.665	1.586	1.563		1.61125	0.0228122
		TW		1.13	0.98	1.064	1.087		1.06525	0.0315367
	trpr-dtxr	TW	Co2+	1.218	0.8431	1.007	1.342		1.10252	0.110721
		TW	Trp	1.158	1.185	1.529	1.226		1.2745	0.0859772
	dtxr-metj	TW	SAM	0.7487	1.283	1.528			1.18657	0.230074
		TW	Co2+	1.297	1.058	1.34			1.23167	0.0877161
		TW	Trp	1.704	1.777	1.688			1.723	0.0273922
	metj-trpr	TW	SAM	0.966	1.283	1.577			1.27533	0.176422
		TW	Trp	1.114	1.113	1.481	1.155		1.21575	0.0889563
