# Supplementary material for: Clocked stepping of an artificial protein walker along a DNA track
Source: Nat Nanotechnol. 2026 Jul 6;21(7):987–95. doi: 10.1038/s41565-026-02211-3 (PMC13379313; doi:10.1038/s41565-026-02211-3)
Supplement: Supplementary file 9 — Excel spreadsheet of SPR dissociation kinetics parameters. [file 41565_2026_2211_MOESM9_ESM.xlsx]

## Sheet: Sheet1
			koff (s-1)					Half-life (s)
	DNA	Ligand	Replicate 1	Replicate 2	Replicate 3	Average	SEM	Replicate 1	Replicate 2	Replicate 3	Average	SEM
	metJ	No Ligand	3.796	4.287	3.111	3.73133	0.341018	0.182599	0.161686	0.222805	0.18903	0.0179343
		SAM	1.25	1.116	1.039	1.135	0.0616468	0.554518	0.6211	0.667129	0.614249	0.0326881
	dtxR	No Ligand	0.4439	0.4131	0.4812	0.446067	0.0196886	1.56149	1.67792	1.44046	1.55996	0.0685533
		Co2+	0.1549	0.1564	0.1814	0.164233	0.00859425	4.4748	4.43189	3.8211	4.2426	0.211113
	trpr	No Ligand	1.031	0.9933	0.954	0.992767	0.0222296	0.672306	0.697823	0.726569	0.698899	0.0156738
		Trp	0.3957	0.3903	0.2806	0.355533	0.0374991	1.7517	1.77593	2.47023	1.99929	0.235576
	trpr-dxtr	Trp + Co2+	0.02309	0.02415	0.0246	0.0239467	0.000447599	30.0194	28.7017	28.1767	28.9659	0.548085
	dxtr-metj	SAM + Co2+	0.01487	0.01418	0.01658	0.01521	0.000713372	46.6138	48.882	41.8062	45.7674	2.08599
	metj-trpr	SAM + Trp	0.02306	0.02344	0.02348	0.0233267	0.000133832	30.0584	29.5711	29.5207	29.7168	0.171446
