# Supplementary material for: Clocked stepping of an artificial protein walker along a DNA track
Source: Nat Nanotechnol. 2026 Jul 6;21(7):987–95. doi: 10.1038/s41565-026-02211-3 (PMC13379313; doi:10.1038/s41565-026-02211-3)
Supplement: Supplementary file 10 — Excel spreadsheet of SPR titration data. [file 41565_2026_2211_MOESM10_ESM.xlsx]

## Sheet: Extended Data Fig1A
	Ligand	None
	DNA	trpr-dtxr					dtxr-metj						metj-trpr
	Time (s)	2.5 nM	5 nM	10 nM	20 nM	40 nM	Time (s)	2.5 nM	5 nM	10 nM	20 nM	40 nM	Time (s)	2.5 nM	5 nM	10 nM	20 nM	40 nM
	-60.01	-0.085907	-0.202362	-0.284088	-0.286896	-0.284332	-60.013	-0.157135	-0.249359	-0.352417	-0.363678	-0.381226	-60.011	-0.267456	-0.437592	-0.518219	-0.55661	-0.585541
	-59.985	-0.0964661	-0.203156	-0.293058	-0.287689	-0.285126	-59.988	-0.157135	-0.249359	-0.361783	-0.363681	-0.381226	-59.986	-0.277618	-0.437988	-0.527582	-0.566772	-0.585938
	-59.96	-0.105438	-0.212125	-0.29306	-0.295868	-0.294098	-59.963	-0.166504	-0.258728	-0.362182	-0.373047	-0.390594	-59.961	-0.286987	-0.447354	-0.517825	-0.575745	-0.595306
	-59.935	-0.105438	-0.211334	-0.29306	-0.286896	-0.294098	-59.938	-0.176666	-0.259125	-0.362183	-0.364075	-0.390991	-59.936	-0.277222	-0.437195	-0.517822	-0.55661	-0.585541
	-59.91	-0.105438	-0.202362	-0.29306	-0.286896	-0.294098	-59.913	-0.176666	-0.249756	-0.362183	-0.363678	-0.400757	-59.911	-0.277222	-0.427826	-0.517822	-0.55661	-0.585541
	-59.885	-0.105438	-0.202362	-0.29306	-0.286896	-0.294098	-59.888	-0.176666	-0.249359	-0.35242	-0.363675	-0.400757	-59.886	-0.277222	-0.427826	-0.527588	-0.55661	-0.585541
	-59.86	-0.105438	-0.202362	-0.29306	-0.286896	-0.294098	-59.863	-0.166901	-0.239594	-0.352417	-0.353912	-0.390991	-59.861	-0.277222	-0.427826	-0.527588	-0.55661	-0.595306
	-59.835	-0.105438	-0.202362	-0.293853	-0.286896	-0.294098	-59.838	-0.166901	-0.239594	-0.352417	-0.353912	-0.390991	-59.836	-0.277222	-0.427826	-0.527984	-0.55661	-0.595306
	-59.81	-0.105438	-0.203155	-0.293061	-0.287689	-0.293945	-59.813	-0.166901	-0.249359	-0.36178	-0.353912	-0.390991	-59.811	-0.277222	-0.428223	-0.537351	-0.55701	-0.595245
	-59.785	-0.0956726	-0.202362	-0.292267	-0.286896	-0.282379	-59.788	-0.166901	-0.258725	-0.362182	-0.363281	-0.389099	-59.786	-0.277222	-0.437592	-0.536957	-0.566376	-0.593353
	-59.76	-0.0956726	-0.202362	-0.283295	-0.286896	-0.282379	-59.763	-0.166901	-0.259125	-0.352814	-0.363678	-0.389038	-59.761	-0.277222	-0.437592	-0.527588	-0.566376	-0.593353
	-59.735	-0.0956726	-0.212128	-0.29306	-0.286896	-0.282379	-59.738	-0.166901	-0.259125	-0.352417	-0.363678	-0.389038	-59.736	-0.277222	-0.437592	-0.527588	-0.566376	-0.593353
	-59.71	-0.0956726	-0.212128	-0.29306	-0.296661	-0.292145	-59.713	-0.166901	-0.259125	-0.352417	-0.363678	-0.389038	-59.711	-0.277222	-0.437592	-0.527588	-0.566376	-0.593353
	-59.685	-0.0956726	-0.212128	-0.29306	-0.296661	-0.292145	-59.688	-0.166901	-0.259125	-0.362183	-0.363678	-0.389038	-59.686	-0.277222	-0.437592	-0.517825	-0.566373	-0.593353
	-59.66	-0.0956726	-0.211334	-0.29306	-0.296661	-0.292145	-59.663	-0.166901	-0.259125	-0.362183	-0.363678	-0.389038	-59.661	-0.267456	-0.427429	-0.517822	-0.55661	-0.583588
	-59.635	-0.0956726	-0.202362	-0.29306	-0.295868	-0.292145	-59.638	-0.166901	-0.249756	-0.362183	-0.373444	-0.389038	-59.636	-0.267456	-0.41806	-0.517822	-0.556213	-0.583588
	-59.61	-0.0956726	-0.202362	-0.293854	-0.286896	-0.292145	-59.613	-0.166901	-0.249359	-0.35242	-0.364072	-0.389038	-59.611	-0.267456	-0.41806	-0.518219	-0.546844	-0.583588
	-59.585	-0.0964661	-0.203155	-0.30282	-0.287689	-0.292938	-59.588	-0.166901	-0.239594	-0.361783	-0.353912	-0.389038	-59.586	-0.267853	-0.418457	-0.527585	-0.547241	-0.583984
	-59.56	-0.115204	-0.212125	-0.302826	-0.296661	-0.30191	-59.563	-0.17627	-0.24896	-0.362182	-0.363281	-0.398407	-59.561	-0.277222	-0.437592	-0.527588	-0.55661	-0.593353
	-59.535	-0.11441	-0.212128	-0.302826	-0.296661	-0.30191	-59.538	-0.176666	-0.249359	-0.362183	-0.363678	-0.398804	-59.536	-0.286591	-0.437592	-0.527588	-0.55661	-0.593353
	-59.51	-0.105438	-0.212128	-0.302826	-0.296661	-0.30191	-59.513	-0.167297	-0.249359	-0.362183	-0.363678	-0.398804	-59.511	-0.277222	-0.437592	-0.527588	-0.566376	-0.593353
	-59.485	-0.105438	-0.212128	-0.293063	-0.296661	-0.30191	-59.488	-0.166901	-0.249359	-0.362183	-0.363678	-0.398804	-59.486	-0.277222	-0.437592	-0.527588	-0.566376	-0.603119
	-59.46	-0.0956726	-0.202365	-0.292267	-0.286896	-0.292145	-59.463	-0.166901	-0.249359	-0.362183	-0.363678	-0.398804	-59.461	-0.277222	-0.437592	-0.527191	-0.566376	-0.603119
	-59.435	-0.0956726	-0.202362	-0.284088	-0.296661	-0.291351	-59.438	-0.166901	-0.249359	-0.352814	-0.363678	-0.398804	-59.436	-0.277222	-0.437592	-0.518219	-0.566376	-0.602722
	-59.41	-0.0964661	-0.203156	-0.293058	-0.297458	-0.283173	-59.413	-0.166901	-0.259125	-0.361783	-0.363678	-0.389435	-59.411	-0.277618	-0.437988	-0.527585	-0.566775	-0.59375
	-59.385	-0.105438	-0.212128	-0.29306	-0.306427	-0.30191	-59.388	-0.17627	-0.268494	-0.362182	-0.373047	-0.398407	-59.386	-0.286987	-0.447357	-0.529544	-0.576141	-0.603119
	-59.36	-0.105438	-0.221893	-0.302826	-0.306427	-0.30191	-59.363	-0.176666	-0.26889	-0.35242	-0.373441	-0.398804	-59.361	-0.277222	-0.437594	-0.529541	-0.566376	-0.593353
	-59.335	-0.105438	-0.220947	-0.302826	-0.306427	-0.30191	-59.338	-0.166901	-0.259125	-0.362183	-0.363678	-0.389038	-59.336	-0.277222	-0.437134	-0.529541	-0.566376	-0.593353
	-59.31	-0.105438	-0.210175	-0.302826	-0.306427	-0.30191	-59.313	-0.166901	-0.247864	-0.362183	-0.363678	-0.389038	-59.311	-0.277222	-0.425873	-0.529541	-0.566376	-0.593353
	-59.285	-0.105438	-0.210175	-0.302826	-0.305634	-0.30191	-59.288	-0.166901	-0.247406	-0.362183	-0.363678	-0.389038	-59.286	-0.277222	-0.425873	-0.529541	-0.565979	-0.593353
	-59.26	-0.105438	-0.210175	-0.302826	-0.296661	-0.30191	-59.263	-0.166901	-0.247406	-0.362183	-0.354309	-0.389038	-59.261	-0.277222	-0.425873	-0.529541	-0.55661	-0.593353
	-59.235	-0.105438	-0.210175	-0.302826	-0.296661	-0.30191	-59.238	-0.166901	-0.247406	-0.362183	-0.353912	-0.389038	-59.236	-0.277222	-0.425873	-0.529541	-0.55661	-0.593353
	-59.21	-0.104645	-0.210175	-0.302826	-0.296661	-0.30191	-59.213	-0.166901	-0.247406	-0.362183	-0.365631	-0.398804	-59.211	-0.276825	-0.425873	-0.529541	-0.55661	-0.593353
	-59.185	-0.0956726	-0.210175	-0.302826	-0.296661	-0.30191	-59.188	-0.16925	-0.247406	-0.362183	-0.365631	-0.398804	-59.186	-0.267456	-0.425873	-0.529541	-0.55661	-0.593353
	-59.16	-0.105438	-0.210175	-0.303619	-0.296662	-0.30191	-59.163	-0.168854	-0.247406	-0.362183	-0.365631	-0.398804	-59.161	-0.267456	-0.425873	-0.529938	-0.55661	-0.593353
	-59.135	-0.106232	-0.210968	-0.311795	-0.297458	-0.302704	-59.138	-0.168854	-0.247406	-0.371549	-0.365634	-0.398804	-59.136	-0.267853	-0.42627	-0.538907	-0.557007	-0.59375
	-59.11	-0.115204	-0.21994	-0.302826	-0.306427	-0.311676	-59.113	-0.178223	-0.256775	-0.362579	-0.375	-0.408173	-59.111	-0.277222	-0.435636	-0.519781	-0.566376	-0.603119
	-59.085	-0.115204	-0.21994	-0.293066	-0.306427	-0.311676	-59.088	-0.178619	-0.266937	-0.362183	-0.375397	-0.408569	-59.086	-0.267456	-0.425876	-0.519775	-0.55661	-0.593353
	-59.06	-0.105438	-0.210178	-0.29306	-0.296661	-0.301117	-59.063	-0.178619	-0.266937	-0.362183	-0.375397	-0.408569	-59.061	-0.267456	-0.425873	-0.519775	-0.55661	-0.592957
	-59.035	-0.105438	-0.209381	-0.29306	-0.30838	-0.292145	-59.038	-0.178619	-0.266937	-0.35242	-0.375397	-0.3992	-59.036	-0.267456	-0.425476	-0.519775	-0.55661	-0.583588
	-59.01	-0.105438	-0.210175	-0.29306	-0.30838	-0.292145	-59.013	-0.168854	-0.247803	-0.364136	-0.365631	-0.389038	-59.011	-0.267456	-0.416107	-0.519775	-0.55661	-0.593353
	-58.985	-0.104645	-0.210175	-0.302826	-0.30838	-0.292145	-58.988	-0.168854	-0.247406	-0.364136	-0.365631	-0.389038	-58.986	-0.267059	-0.416107	-0.519775	-0.55661	-0.593353
	-58.96	-0.0956726	-0.210175	-0.302826	-0.307587	-0.292145	-58.963	-0.159485	-0.247406	-0.364136	-0.365631	-0.389038	-58.961	-0.269409	-0.416107	-0.519775	-0.565979	-0.593353
	-58.935	-0.0956726	-0.210175	-0.302826	-0.298615	-0.30191	-58.938	-0.159088	-0.247406	-0.364136	-0.356262	-0.389038	-58.936	-0.269409	-0.425873	-0.519775	-0.55661	-0.593353
	-58.91	-0.0956726	-0.210175	-0.302826	-0.298615	-0.30191	-58.913	-0.159088	-0.247406	-0.364136	-0.355865	-0.398804	-58.911	-0.269409	-0.425873	-0.529541	-0.55661	-0.593353
	-58.885	-0.0956726	-0.210175	-0.302826	-0.298615	-0.30191	-58.888	-0.159088	-0.247406	-0.364136	-0.355865	-0.398804	-58.886	-0.269409	-0.425873	-0.529541	-0.55661	-0.593353
	-58.86	-0.105438	-0.210175	-0.303772	-0.298615	-0.30191	-58.863	-0.159088	-0.247406	-0.364136	-0.355865	-0.398804	-58.861	-0.269409	-0.425873	-0.529999	-0.55661	-0.593353
	-58.835	-0.106384	-0.21112	-0.314538	-0.299561	-0.302063	-58.838	-0.159088	-0.247406	-0.375393	-0.355865	-0.398804	-58.836	-0.269867	-0.42633	-0.541256	-0.557068	-0.593414
	-58.81	-0.117157	-0.22189	-0.314545	-0.310333	-0.303864	-58.813	-0.170349	-0.258664	-0.375854	-0.367126	-0.400696	-58.811	-0.281128	-0.437592	-0.54126	-0.568329	-0.595306
	-58.785	-0.117157	-0.221893	-0.314545	-0.310333	-0.303864	-58.788	-0.170807	-0.259125	-0.375854	-0.367584	-0.400757	-58.786	-0.281128	-0.437592	-0.54126	-0.568329	-0.595306
	-58.76	-0.117157	-0.221893	-0.314545	-0.310333	-0.303864	-58.763	-0.170807	-0.259125	-0.375854	-0.367584	-0.400757	-58.761	-0.281128	-0.437592	-0.531497	-0.568329	-0.595306
	-58.735	-0.116364	-0.221893	-0.303836	-0.310333	-0.303864	-58.738	-0.170807	-0.259125	-0.375854	-0.367584	-0.400757	-58.736	-0.270966	-0.427829	-0.531036	-0.558563	-0.585541
	-58.71	-0.0976257	-0.212131	-0.29306	-0.300568	-0.294098	-58.713	-0.171204	-0.259125	-0.354831	-0.367584	-0.400757	-58.711	-0.261597	-0.427826	-0.519775	-0.558563	-0.585541
	-58.685	-0.0976257	-0.211334	-0.302826	-0.300568	-0.294098	-58.688	-0.161041	-0.249362	-0.35437	-0.357819	-0.390991	-58.686	-0.261597	-0.427429	-0.519775	-0.558563	-0.585541
	-58.66	-0.0976257	-0.202362	-0.302826	-0.310333	-0.294098	-58.663	-0.161041	-0.251709	-0.35437	-0.357819	-0.390991	-58.661	-0.261597	-0.41806	-0.519775	-0.558563	-0.585541
	-58.635	-0.0976257	-0.212128	-0.302826	-0.310333	-0.294098	-58.638	-0.161041	-0.251312	-0.35437	-0.367584	-0.390991	-58.636	-0.261597	-0.41806	-0.519775	-0.558563	-0.585541
	-58.61	-0.0976257	-0.212128	-0.302826	-0.309387	-0.294098	-58.613	-0.161041	-0.251312	-0.35437	-0.367584	-0.390991	-58.611	-0.261597	-0.41806	-0.519775	-0.558105	-0.585541
	-58.585	-0.0976257	-0.212128	-0.303619	-0.298615	-0.294098	-58.588	-0.161041	-0.251312	-0.35437	-0.356323	-0.390991	-58.586	-0.261597	-0.41806	-0.520172	-0.546844	-0.585541
	-58.56	-0.0984192	-0.212921	-0.312589	-0.299408	-0.304657	-58.563	-0.161041	-0.251312	-0.363733	-0.355865	-0.390991	-58.561	-0.261993	-0.418457	-0.529538	-0.547244	-0.585938
	-58.535	-0.11911	-0.221893	-0.312592	-0.30838	-0.312836	-58.538	-0.17041	-0.260678	-0.373901	-0.365234	-0.40036	-58.536	-0.271362	-0.427826	-0.529541	-0.566376	-0.604675
	-58.51	-0.118164	-0.221893	-0.312592	-0.30838	-0.303864	-58.513	-0.170807	-0.261078	-0.373901	-0.365631	-0.391388	-58.511	-0.28067	-0.427826	-0.529541	-0.566376	-0.595306
	-58.485	-0.107391	-0.221893	-0.312592	-0.30838	-0.303864	-58.488	-0.159546	-0.261078	-0.373901	-0.365631	-0.390991	-58.486	-0.259644	-0.427826	-0.529541	-0.566376	-0.595306
	-58.46	-0.107391	-0.221893	-0.311798	-0.30838	-0.303864	-58.463	-0.159088	-0.261078	-0.373901	-0.365631	-0.390991	-58.461	-0.269409	-0.427826	-0.529144	-0.566376	-0.595306
	-58.435	-0.107391	-0.221893	-0.291111	-0.30838	-0.303864	-58.438	-0.159088	-0.261078	-0.364532	-0.365631	-0.390991	-58.436	-0.269409	-0.427826	-0.510013	-0.566373	-0.595306
	-58.41	-0.0956726	-0.210175	-0.291107	-0.296661	-0.292145	-58.413	-0.159088	-0.261078	-0.364136	-0.365631	-0.390991	-58.411	-0.259644	-0.41806	-0.51001	-0.55661	-0.585541
	-58.385	-0.0956726	-0.210175	-0.291107	-0.296661	-0.292145	-58.388	-0.159088	-0.261078	-0.364136	-0.365631	-0.400757	-58.386	-0.259644	-0.427826	-0.51001	-0.55661	-0.585541
	-58.36	-0.0956726	-0.209381	-0.291107	-0.296661	-0.292145	-58.363	-0.159088	-0.270844	-0.364136	-0.365631	-0.400757	-58.361	-0.259644	-0.427429	-0.51001	-0.55661	-0.585541
	-58.335	-0.0956726	-0.200409	-0.2919	-0.296661	-0.292145	-58.338	-0.168854	-0.261475	-0.352421	-0.365631	-0.400757	-58.336	-0.259644	-0.41806	-0.520172	-0.55661	-0.585541
	-58.31	-0.0964661	-0.210968	-0.30087	-0.296661	-0.292938	-58.313	-0.157135	-0.249363	-0.36178	-0.353912	-0.389038	-58.311	-0.26004	-0.418457	-0.529538	-0.556613	-0.585938
	-58.285	-0.105438	-0.21994	-0.300873	-0.306427	-0.30191	-58.288	-0.166504	-0.258725	-0.362182	-0.353912	-0.398407	-58.286	-0.269409	-0.427826	-0.529541	-0.55661	-0.595306
	-58.26	-0.105438	-0.21994	-0.300873	-0.306427	-0.30191	-58.263	-0.166901	-0.259125	-0.362183	-0.353912	-0.398804	-58.261	-0.269409	-0.427826	-0.529541	-0.55661	-0.595306
	-58.235	-0.105438	-0.21994	-0.300873	-0.306427	-0.30191	-58.238	-0.166901	-0.259125	-0.362183	-0.353912	-0.398804	-58.236	-0.269409	-0.427826	-0.529541	-0.55661	-0.595306
	-58.21	-0.105438	-0.21994	-0.300873	-0.306427	-0.30191	-58.213	-0.166901	-0.259125	-0.362183	-0.353912	-0.398804	-58.211	-0.269409	-0.427826	-0.529541	-0.55661	-0.595306
	-58.185	-0.104645	-0.21994	-0.310638	-0.306427	-0.311676	-58.188	-0.166901	-0.259125	-0.362183	-0.353912	-0.398804	-58.186	-0.269012	-0.427826	-0.529541	-0.55661	-0.595306
	-58.16	-0.105438	-0.21994	-0.310638	-0.306427	-0.310883	-58.163	-0.157532	-0.259125	-0.371948	-0.363678	-0.398804	-58.161	-0.259644	-0.427826	-0.529541	-0.55661	-0.59491
	-58.135	-0.105438	-0.21994	-0.310638	-0.306427	-0.30191	-58.138	-0.157135	-0.259125	-0.371948	-0.363678	-0.389435	-58.136	-0.259644	-0.427826	-0.529541	-0.55661	-0.585541
	-58.11	-0.105438	-0.21994	-0.300876	-0.306427	-0.30191	-58.113	-0.157135	-0.259125	-0.371948	-0.363678	-0.389038	-58.111	-0.259644	-0.427826	-0.529541	-0.55661	-0.585541
	-58.085	-0.0956726	-0.210178	-0.300079	-0.296661	-0.292145	-58.088	-0.157135	-0.259125	-0.371948	-0.363678	-0.389038	-58.086	-0.259644	-0.427826	-0.529144	-0.55661	-0.585541
	-58.06	-0.0956726	-0.210175	-0.2919	-0.296661	-0.292145	-58.063	-0.157135	-0.259125	-0.362579	-0.363678	-0.389038	-58.061	-0.259644	-0.427826	-0.508457	-0.556607	-0.585541
	-58.035	-0.0964661	-0.210968	-0.30087	-0.297458	-0.292938	-58.038	-0.157135	-0.259125	-0.371549	-0.363678	-0.398804	-58.036	-0.248322	-0.416504	-0.517819	-0.545291	-0.574219
	-58.01	-0.105438	-0.21994	-0.300873	-0.306427	-0.30191	-58.013	-0.166504	-0.268494	-0.371948	-0.373047	-0.408173	-58.011	-0.25769	-0.425873	-0.517822	-0.554657	-0.583588
	-57.985	-0.105438	-0.219147	-0.300873	-0.305634	-0.30191	-57.988	-0.166901	-0.278656	-0.371948	-0.373444	-0.408569	-57.986	-0.25769	-0.425476	-0.517822	-0.55426	-0.583588
	-57.96	-0.104645	-0.210175	-0.300873	-0.306427	-0.30191	-57.963	-0.166901	-0.269287	-0.371948	-0.364075	-0.408569	-57.961	-0.267059	-0.416107	-0.517822	-0.544891	-0.583588
	-57.935	-0.0956726	-0.210175	-0.300873	-0.306427	-0.30191	-57.938	-0.157532	-0.26889	-0.362189	-0.363678	-0.408569	-57.936	-0.25769	-0.416107	-0.517822	-0.554657	-0.583588
	-57.91	-0.0956726	-0.21994	-0.300873	-0.306427	-0.30191	-57.913	-0.157135	-0.259128	-0.362183	-0.353912	-0.398804	-57.911	-0.25769	-0.416107	-0.517822	-0.554657	-0.583588
	-57.885	-0.0956726	-0.21994	-0.300873	-0.306427	-0.30191	-57.888	-0.157135	-0.259125	-0.362183	-0.353912	-0.398804	-57.886	-0.25769	-0.416107	-0.517822	-0.554657	-0.595306
	-57.86	-0.105438	-0.21994	-0.300873	-0.306427	-0.30191	-57.863	-0.157135	-0.259125	-0.362183	-0.353912	-0.398804	-57.861	-0.25769	-0.416107	-0.527588	-0.554657	-0.595306
	-57.835	-0.105438	-0.21994	-0.300873	-0.306427	-0.30191	-57.838	-0.157135	-0.259125	-0.362183	-0.353912	-0.398804	-57.836	-0.25769	-0.416107	-0.527588	-0.554657	-0.595306
	-57.81	-0.105438	-0.21994	-0.310638	-0.306427	-0.30191	-57.813	-0.157135	-0.259125	-0.362183	-0.353912	-0.398804	-57.811	-0.25769	-0.416107	-0.527588	-0.554657	-0.595306
	-57.785	-0.106232	-0.220734	-0.310636	-0.307223	-0.312469	-57.788	-0.157135	-0.259125	-0.36218	-0.353912	-0.398804	-57.786	-0.258087	-0.428223	-0.527585	-0.555057	-0.595703
	-57.76	-0.115204	-0.229706	-0.300876	-0.31619	-0.320648	-57.763	-0.166504	-0.268494	-0.371948	-0.363281	-0.408173	-57.761	-0.267456	-0.437592	-0.527588	-0.564423	-0.604675
	-57.735	-0.105438	-0.21994	-0.300873	-0.306427	-0.30191	-57.738	-0.166901	-0.26889	-0.371948	-0.363678	-0.3992	-57.736	-0.267456	-0.437592	-0.527588	-0.564423	-0.595306
	-57.71	-0.105438	-0.21994	-0.300873	-0.306427	-0.30191	-57.713	-0.166901	-0.26889	-0.371948	-0.363678	-0.398804	-57.711	-0.267456	-0.437592	-0.527588	-0.564423	-0.595306
	-57.685	-0.104645	-0.21994	-0.300873	-0.306427	-0.30191	-57.688	-0.166901	-0.26889	-0.371948	-0.373444	-0.398804	-57.686	-0.267059	-0.437592	-0.517825	-0.56442	-0.595306
	-57.66	-0.0956726	-0.219147	-0.300873	-0.306427	-0.30191	-57.663	-0.157532	-0.26889	-0.371948	-0.373444	-0.398804	-57.661	-0.247925	-0.427429	-0.517822	-0.554657	-0.585541
	-57.635	-0.0956726	-0.210175	-0.300873	-0.305634	-0.30191	-57.638	-0.157135	-0.259521	-0.371948	-0.373444	-0.398804	-57.636	-0.247925	-0.41806	-0.517822	-0.55426	-0.585541
	-57.61	-0.0956726	-0.210175	-0.300873	-0.306427	-0.30191	-57.613	-0.157135	-0.259125	-0.362185	-0.364072	-0.408569	-57.611	-0.247925	-0.41806	-0.517822	-0.544891	-0.585541
	-57.585	-0.0956726	-0.210175	-0.300873	-0.306427	-0.30191	-57.588	-0.147369	-0.259125	-0.362183	-0.353912	-0.398804	-57.586	-0.247925	-0.41806	-0.517822	-0.544891	-0.585541
	-57.56	-0.0956726	-0.210175	-0.300873	-0.306427	-0.30191	-57.563	-0.157135	-0.259125	-0.362183	-0.353912	-0.398804	-57.561	-0.247925	-0.41806	-0.517822	-0.544891	-0.585541
	-57.535	-0.105438	-0.210175	-0.300873	-0.306427	-0.30191	-57.538	-0.157135	-0.259125	-0.362183	-0.353912	-0.398804	-57.536	-0.247925	-0.41806	-0.517822	-0.544891	-0.585541
	-57.51	-0.105438	-0.210175	-0.301666	-0.306427	-0.30191	-57.513	-0.157135	-0.259125	-0.362183	-0.353912	-0.398804	-57.511	-0.247925	-0.41806	-0.527984	-0.544891	-0.585541
	-57.485	-0.106232	-0.210968	-0.300873	-0.30722	-0.302704	-57.488	-0.157135	-0.259125	-0.371549	-0.353915	-0.398804	-57.486	-0.248322	-0.418457	-0.537348	-0.545288	-0.585938
	-57.46	-0.105438	-0.210175	-0.300079	-0.306427	-0.30191	-57.463	-0.166504	-0.268494	-0.371948	-0.363281	-0.408173	-57.461	-0.25769	-0.427823	-0.536957	-0.554657	-0.595306
	-57.435	-0.105438	-0.21994	-0.291107	-0.306427	-0.30191	-57.438	-0.166901	-0.26889	-0.362579	-0.363678	-0.408569	-57.436	-0.267456	-0.427826	-0.527588	-0.554657	-0.595306
	-57.41	-0.104645	-0.21994	-0.291107	-0.306427	-0.30191	-57.413	-0.166901	-0.26889	-0.362183	-0.363678	-0.408569	-57.411	-0.267059	-0.427826	-0.527588	-0.554657	-0.595306
	-57.385	-0.0956726	-0.21994	-0.291107	-0.306427	-0.301117	-57.388	-0.157532	-0.26889	-0.362183	-0.363678	-0.408569	-57.386	-0.25769	-0.427826	-0.527588	-0.554657	-0.59491
	-57.36	-0.0956726	-0.219147	-0.291107	-0.306427	-0.292145	-57.363	-0.157135	-0.26889	-0.362183	-0.373444	-0.3992	-57.361	-0.25769	-0.427429	-0.527588	-0.566376	-0.585541
	-57.335	-0.0956726	-0.210175	-0.291107	-0.306427	-0.303864	-57.338	-0.157135	-0.259521	-0.371948	-0.373444	-0.398804	-57.336	-0.25769	-0.41806	-0.527588	-0.566376	-0.595306
	-57.31	-0.0956726	-0.210175	-0.291107	-0.305634	-0.303864	-57.313	-0.157135	-0.259125	-0.362189	-0.373444	-0.398804	-57.311	-0.25769	-0.41806	-0.527588	-0.565979	-0.595306
	-57.285	-0.0956726	-0.210175	-0.2919	-0.306427	-0.303864	-57.288	-0.147369	-0.249362	-0.362183	-0.354309	-0.389038	-57.286	-0.25769	-0.41806	-0.527984	-0.55661	-0.595306
	-57.26	-0.0964661	-0.210968	-0.312589	-0.307223	-0.304657	-57.263	-0.147369	-0.249359	-0.371549	-0.353915	-0.389038	-57.261	-0.258087	-0.418457	-0.527588	-0.557007	-0.595703
	-57.235	-0.105438	-0.21994	-0.312592	-0.316193	-0.313629	-57.238	-0.166504	-0.258728	-0.371948	-0.363281	-0.398407	-57.236	-0.25769	-0.418061	-0.527588	-0.55661	-0.595306
	-57.21	-0.115204	-0.21994	-0.312592	-0.316193	-0.313629	-57.213	-0.166901	-0.259125	-0.371948	-0.363678	-0.398804	-57.211	-0.25769	-0.41806	-0.527588	-0.55661	-0.595306
	-57.185	-0.115204	-0.21994	-0.311798	-0.316193	-0.313629	-57.188	-0.166901	-0.259125	-0.371948	-0.363678	-0.398804	-57.186	-0.25769	-0.41806	-0.527191	-0.55661	-0.595306
	-57.16	-0.115204	-0.21994	-0.293063	-0.31619	-0.313629	-57.163	-0.166901	-0.259125	-0.362579	-0.363678	-0.398804	-57.161	-0.25769	-0.41806	-0.517822	-0.55661	-0.595306
	-57.135	-0.105438	-0.210175	-0.29306	-0.306427	-0.303864	-57.138	-0.166901	-0.259125	-0.362183	-0.363678	-0.408569	-57.136	-0.25769	-0.41806	-0.517822	-0.55661	-0.595306
	-57.11	-0.104645	-0.221893	-0.29306	-0.306427	-0.303864	-57.113	-0.166901	-0.26889	-0.362183	-0.363678	-0.408569	-57.111	-0.257294	-0.41806	-0.517822	-0.55661	-0.595306
	-57.085	-0.0956726	-0.221893	-0.29306	-0.306427	-0.303864	-57.088	-0.157532	-0.26889	-0.362183	-0.363678	-0.408569	-57.086	-0.247925	-0.41806	-0.517822	-0.55661	-0.595306
	-57.06	-0.0956726	-0.221893	-0.293854	-0.306427	-0.30307	-57.063	-0.157135	-0.26889	-0.362183	-0.363678	-0.408569	-57.061	-0.25769	-0.41806	-0.518219	-0.55661	-0.59491
	-57.035	-0.0964661	-0.221893	-0.302823	-0.30643	-0.294891	-57.038	-0.157135	-0.26889	-0.371549	-0.363678	-0.3992	-57.036	-0.258087	-0.41806	-0.527585	-0.556613	-0.585938
	-57.01	-0.105438	-0.221893	-0.302826	-0.306427	-0.303864	-57.013	-0.166504	-0.26889	-0.362185	-0.363675	-0.408173	-57.011	-0.267456	-0.41806	-0.527588	-0.55661	-0.595306
	-56.985	-0.105438	-0.221893	-0.302826	-0.306427	-0.303864	-56.988	-0.157135	-0.259125	-0.362183	-0.353912	-0.398804	-56.986	-0.267456	-0.41806	-0.527588	-0.55661	-0.595306
	-56.96	-0.105438	-0.221893	-0.302826	-0.306427	-0.303864	-56.963	-0.157135	-0.259125	-0.362183	-0.363678	-0.398804	-56.961	-0.267456	-0.41806	-0.517825	-0.55661	-0.595306
	-56.935	-0.105438	-0.221893	-0.302826	-0.306427	-0.313629	-56.938	-0.157135	-0.259125	-0.362183	-0.363678	-0.398804	-56.936	-0.25769	-0.408295	-0.517822	-0.546844	-0.585541
	-56.91	-0.115204	-0.221893	-0.302826	-0.306427	-0.313629	-56.913	-0.157135	-0.259125	-0.371948	-0.363678	-0.398804	-56.911	-0.25769	-0.41806	-0.527588	-0.546844	-0.595306
	-56.885	-0.115204	-0.221893	-0.293063	-0.306424	-0.313629	-56.888	-0.157135	-0.259125	-0.371948	-0.363678	-0.398804	-56.886	-0.25769	-0.41806	-0.527588	-0.55661	-0.595306
	-56.86	-0.105438	-0.212128	-0.302032	-0.296661	-0.303864	-56.863	-0.157135	-0.259125	-0.371948	-0.363678	-0.398804	-56.861	-0.25769	-0.41806	-0.527191	-0.55661	-0.595306
	-56.835	-0.104645	-0.212128	-0.29306	-0.296661	-0.303864	-56.838	-0.157135	-0.259125	-0.362579	-0.363678	-0.398804	-56.836	-0.257294	-0.41806	-0.517822	-0.55661	-0.595306
	-56.81	-0.0956726	-0.212128	-0.294006	-0.296661	-0.303864	-56.813	-0.147766	-0.259125	-0.362183	-0.363678	-0.398804	-56.811	-0.247925	-0.41806	-0.51828	-0.55661	-0.595306
	-56.785	-0.0966187	-0.213074	-0.304776	-0.307376	-0.30481	-56.788	-0.147369	-0.259125	-0.37344	-0.363678	-0.398804	-56.786	-0.248383	-0.418518	-0.529538	-0.557071	-0.595764
	-56.76	-0.107391	-0.223846	-0.304779	-0.318146	-0.315582	-56.763	-0.15863	-0.270386	-0.373901	-0.374939	-0.410065	-56.761	-0.259644	-0.429779	-0.529541	-0.568329	-0.607025
	-56.735	-0.107391	-0.223846	-0.304779	-0.318146	-0.315582	-56.738	-0.159088	-0.270844	-0.373901	-0.375397	-0.410522	-56.736	-0.259644	-0.429779	-0.529541	-0.568329	-0.607025
	-56.71	-0.107391	-0.223846	-0.304779	-0.317352	-0.315582	-56.713	-0.168854	-0.270844	-0.364139	-0.375397	-0.410522	-56.711	-0.259644	-0.429779	-0.529541	-0.567932	-0.607025
	-56.685	-0.107391	-0.223846	-0.304779	-0.30838	-0.314636	-56.688	-0.159088	-0.270846	-0.364136	-0.356262	-0.412476	-56.686	-0.259644	-0.429779	-0.529541	-0.558563	-0.606567
	-56.66	-0.107391	-0.223846	-0.304779	-0.30838	-0.303864	-56.663	-0.159088	-0.270844	-0.364136	-0.355865	-0.401215	-56.661	-0.259644	-0.429779	-0.529541	-0.558563	-0.595306
	-56.635	-0.107391	-0.232819	-0.304779	-0.30838	-0.303864	-56.638	-0.159088	-0.270844	-0.364136	-0.355865	-0.400757	-56.636	-0.259644	-0.429382	-0.529541	-0.558563	-0.595306
	-56.61	-0.107391	-0.223846	-0.304779	-0.30838	-0.303864	-56.613	-0.159088	-0.261475	-0.364136	-0.355865	-0.400757	-56.611	-0.269409	-0.420013	-0.519781	-0.558563	-0.595306
	-56.585	-0.106598	-0.223846	-0.305572	-0.30838	-0.313629	-56.588	-0.159088	-0.261078	-0.364136	-0.365631	-0.400757	-56.586	-0.259247	-0.410251	-0.520172	-0.548798	-0.585541
	-56.56	-0.108185	-0.22464	-0.303986	-0.309174	-0.314423	-56.563	-0.149719	-0.261078	-0.373499	-0.365631	-0.400757	-56.561	-0.250275	-0.410645	-0.529141	-0.549197	-0.585938
	-56.535	-0.107391	-0.223846	-0.304779	-0.30838	-0.313629	-56.538	-0.158691	-0.270444	-0.364532	-0.375	-0.410126	-56.536	-0.259644	-0.420013	-0.519775	-0.558563	-0.595306
	-56.51	-0.107391	-0.223846	-0.304779	-0.30838	-0.313629	-56.513	-0.159088	-0.270844	-0.364136	-0.375397	-0.410522	-56.511	-0.259644	-0.420013	-0.519775	-0.558563	-0.595306
	-56.485	-0.107391	-0.223846	-0.304779	-0.30838	-0.313629	-56.488	-0.159088	-0.270844	-0.364136	-0.375397	-0.410522	-56.486	-0.259644	-0.420013	-0.519775	-0.558563	-0.595306
	-56.46	-0.107391	-0.223846	-0.304779	-0.30838	-0.313629	-56.463	-0.159088	-0.270844	-0.373901	-0.375397	-0.410522	-56.461	-0.259644	-0.429779	-0.519775	-0.558563	-0.605072
	-56.435	-0.107391	-0.223846	-0.304779	-0.307587	-0.313629	-56.438	-0.159088	-0.270844	-0.373901	-0.375397	-0.410522	-56.436	-0.259644	-0.429779	-0.519775	-0.558167	-0.605072
	-56.41	-0.107391	-0.223846	-0.304779	-0.298615	-0.313629	-56.413	-0.159088	-0.270844	-0.373901	-0.366028	-0.410522	-56.411	-0.259644	-0.429779	-0.519775	-0.548798	-0.605072
	-56.385	-0.107391	-0.223846	-0.304779	-0.298615	-0.313629	-56.388	-0.168854	-0.270844	-0.373901	-0.365631	-0.410522	-56.386	-0.259644	-0.429779	-0.519775	-0.548798	-0.605072
	-56.36	-0.106598	-0.223846	-0.305572	-0.30838	-0.312836	-56.363	-0.168854	-0.270844	-0.364139	-0.365628	-0.410522	-56.361	-0.259247	-0.429779	-0.520172	-0.548798	-0.604675
	-56.335	-0.0984192	-0.22464	-0.314539	-0.309174	-0.304657	-56.338	-0.149719	-0.261078	-0.373502	-0.355865	-0.391388	-56.336	-0.250275	-0.430176	-0.529538	-0.549194	-0.595703
	-56.31	-0.107391	-0.233609	-0.314545	-0.318146	-0.313629	-56.313	-0.158691	-0.270444	-0.373901	-0.365234	-0.40036	-56.311	-0.259644	-0.439545	-0.519778	-0.55856	-0.605072
	-56.285	-0.107391	-0.243378	-0.304782	-0.318143	-0.313629	-56.288	-0.159088	-0.280609	-0.373901	-0.365631	-0.400757	-56.286	-0.249878	-0.429779	-0.519775	-0.558563	-0.595306
	-56.26	-0.107391	-0.233612	-0.303833	-0.30838	-0.303864	-56.263	-0.159088	-0.280609	-0.373901	-0.365631	-0.410522	-56.261	-0.249878	-0.429779	-0.529083	-0.558563	-0.595306
	-56.235	-0.107391	-0.233612	-0.29306	-0.30838	-0.303864	-56.238	-0.159088	-0.280609	-0.36264	-0.375397	-0.410522	-56.236	-0.249878	-0.429779	-0.517822	-0.558563	-0.595306
	-56.21	-0.107391	-0.232666	-0.29306	-0.30838	-0.303864	-56.213	-0.159088	-0.280609	-0.362183	-0.375397	-0.410522	-56.211	-0.249878	-0.429321	-0.517822	-0.558563	-0.595306
	-56.185	-0.107391	-0.221893	-0.29306	-0.30838	-0.303864	-56.188	-0.159088	-0.269348	-0.362183	-0.375397	-0.410522	-56.186	-0.259644	-0.41806	-0.517822	-0.558563	-0.595306
	-56.16	-0.107391	-0.221893	-0.302826	-0.307434	-0.303864	-56.163	-0.159088	-0.26889	-0.362183	-0.375397	-0.410522	-56.161	-0.259644	-0.41806	-0.517822	-0.558105	-0.605072
	-56.135	-0.107391	-0.221893	-0.302826	-0.296661	-0.313629	-56.138	-0.159088	-0.26889	-0.362183	-0.364136	-0.410522	-56.136	-0.259644	-0.41806	-0.517822	-0.546844	-0.605072
	-56.11	-0.107391	-0.221893	-0.303619	-0.296661	-0.313629	-56.113	-0.159088	-0.26889	-0.362183	-0.363678	-0.410522	-56.111	-0.259644	-0.41806	-0.518219	-0.546844	-0.605072
	-56.085	-0.108185	-0.222687	-0.312586	-0.297455	-0.313629	-56.088	-0.159088	-0.26889	-0.381314	-0.363678	-0.410522	-56.086	-0.26004	-0.418457	-0.527585	-0.547241	-0.605072
	-56.06	-0.117157	-0.231656	-0.312592	-0.306427	-0.313629	-56.063	-0.178223	-0.278256	-0.381714	-0.373047	-0.410522	-56.061	-0.269409	-0.427826	-0.527588	-0.55661	-0.605072
	-56.035	-0.117157	-0.231659	-0.312592	-0.306427	-0.313629	-56.038	-0.178619	-0.278656	-0.381714	-0.373444	-0.410522	-56.036	-0.269409	-0.427826	-0.527588	-0.55661	-0.605072
	-56.01	-0.116211	-0.231659	-0.312592	-0.306427	-0.313629	-56.013	-0.178619	-0.278656	-0.371951	-0.373441	-0.410522	-56.011	-0.268951	-0.437592	-0.527588	-0.55661	-0.605072
	-55.985	-0.105438	-0.241425	-0.312592	-0.306427	-0.313629	-55.988	-0.157593	-0.26889	-0.371948	-0.363678	-0.400757	-55.986	-0.25769	-0.437592	-0.527588	-0.55661	-0.605072
	-55.96	-0.115204	-0.241425	-0.302832	-0.306427	-0.313629	-55.963	-0.157135	-0.278656	-0.371948	-0.363678	-0.400757	-55.961	-0.25769	-0.437592	-0.527588	-0.55661	-0.605072
	-55.935	-0.105438	-0.231662	-0.302826	-0.306427	-0.303864	-55.938	-0.157135	-0.278656	-0.371948	-0.363678	-0.410522	-55.936	-0.25769	-0.437592	-0.527588	-0.55661	-0.605072
	-55.91	-0.105438	-0.231659	-0.302826	-0.306427	-0.303864	-55.913	-0.157135	-0.278656	-0.371948	-0.363678	-0.410522	-55.911	-0.25769	-0.437592	-0.517825	-0.556607	-0.605072
	-55.885	-0.105438	-0.230865	-0.303619	-0.306427	-0.303864	-55.888	-0.157135	-0.278656	-0.371948	-0.363678	-0.410522	-55.886	-0.247925	-0.427429	-0.518219	-0.546844	-0.595306
	-55.86	-0.106232	-0.222687	-0.312589	-0.30722	-0.304657	-55.863	-0.157135	-0.269287	-0.381314	-0.373446	-0.410522	-55.861	-0.248322	-0.418457	-0.537348	-0.547241	-0.595703
	-55.835	-0.115204	-0.231656	-0.311798	-0.316193	-0.313629	-55.838	-0.166504	-0.278259	-0.381714	-0.382813	-0.419891	-55.836	-0.25769	-0.427823	-0.536957	-0.55661	-0.605072
	-55.81	-0.115204	-0.231659	-0.302826	-0.315399	-0.313629	-55.813	-0.166901	-0.278656	-0.382111	-0.383209	-0.420288	-55.811	-0.25769	-0.427826	-0.527588	-0.565979	-0.605072
	-55.785	-0.115204	-0.231659	-0.302826	-0.306427	-0.313629	-55.788	-0.166901	-0.278656	-0.381714	-0.37384	-0.420288	-55.786	-0.25769	-0.427826	-0.527588	-0.55661	-0.605072
	-55.76	-0.115204	-0.231659	-0.302826	-0.306427	-0.313629	-55.763	-0.166901	-0.278656	-0.381714	-0.373444	-0.420288	-55.761	-0.25769	-0.427826	-0.527588	-0.55661	-0.614838
	-55.735	-0.11441	-0.231659	-0.312592	-0.306427	-0.322601	-55.738	-0.166901	-0.278656	-0.381714	-0.373444	-0.420288	-55.736	-0.257294	-0.427826	-0.527588	-0.55661	-0.614441
	-55.71	-0.105438	-0.231659	-0.312592	-0.306427	-0.313629	-55.713	-0.157532	-0.278656	-0.371951	-0.373444	-0.410919	-55.711	-0.247925	-0.427826	-0.527588	-0.55661	-0.605072
	-55.685	-0.105438	-0.231659	-0.312592	-0.306427	-0.313629	-55.688	-0.147369	-0.268893	-0.371948	-0.363678	-0.400757	-55.686	-0.25769	-0.427826	-0.527588	-0.55661	-0.605072
	-55.66	-0.105438	-0.231659	-0.300876	-0.306423	-0.313629	-55.663	-0.147369	-0.26889	-0.371948	-0.363678	-0.400757	-55.661	-0.25769	-0.427826	-0.527588	-0.55661	-0.605072
	-55.635	-0.0937195	-0.21994	-0.301666	-0.294708	-0.30191	-55.638	-0.147369	-0.26889	-0.371948	-0.363678	-0.400757	-55.636	-0.25769	-0.427826	-0.527984	-0.55661	-0.605072
	-55.61	-0.106232	-0.220734	-0.310636	-0.295502	-0.302704	-55.613	-0.147369	-0.26889	-0.381314	-0.363681	-0.400757	-55.611	-0.258087	-0.428222	-0.537348	-0.557007	-0.605469
	-55.585	-0.115204	-0.239469	-0.310638	-0.304474	-0.311676	-55.588	-0.156738	-0.278259	-0.381714	-0.373047	-0.419891	-55.586	-0.267456	-0.437589	-0.537354	-0.566376	-0.614838
	-55.56	-0.115204	-0.238678	-0.309845	-0.304474	-0.311676	-55.563	-0.157135	-0.290375	-0.381714	-0.373444	-0.420288	-55.561	-0.267456	-0.44696	-0.536957	-0.566376	-0.614838
	-55.535	-0.115204	-0.229706	-0.301666	-0.316193	-0.311676	-55.538	-0.157135	-0.281006	-0.372345	-0.373444	-0.420288	-55.536	-0.267456	-0.437592	-0.527985	-0.566376	-0.614838
	-55.51	-0.115204	-0.229706	-0.309845	-0.315399	-0.311676	-55.513	-0.168854	-0.280609	-0.381317	-0.373444	-0.420288	-55.511	-0.267456	-0.437592	-0.527194	-0.565979	-0.614838
	-55.485	-0.115204	-0.229706	-0.300873	-0.306427	-0.310883	-55.488	-0.168854	-0.280609	-0.372345	-0.364075	-0.420288	-55.486	-0.25769	-0.427829	-0.517822	-0.546844	-0.604675
	-55.46	-0.115204	-0.229706	-0.300873	-0.306427	-0.30191	-55.463	-0.168854	-0.280609	-0.371948	-0.363678	-0.410919	-55.461	-0.25769	-0.427826	-0.517822	-0.546844	-0.595306
	-55.435	-0.11441	-0.229706	-0.300873	-0.306427	-0.30191	-55.438	-0.168854	-0.280609	-0.371948	-0.375397	-0.410522	-55.436	-0.257294	-0.427826	-0.517822	-0.546844	-0.595306
	-55.41	-0.105438	-0.229706	-0.300873	-0.306427	-0.30191	-55.413	-0.159485	-0.280609	-0.383667	-0.375397	-0.410522	-55.411	-0.247925	-0.427826	-0.527588	-0.546844	-0.595306
	-55.385	-0.105438	-0.229706	-0.300876	-0.306424	-0.30191	-55.388	-0.159088	-0.280609	-0.383667	-0.375397	-0.410522	-55.386	-0.247925	-0.427826	-0.527588	-0.546844	-0.595306
	-55.36	-0.0956726	-0.21994	-0.300873	-0.296661	-0.292145	-55.363	-0.159088	-0.280609	-0.383667	-0.375397	-0.410522	-55.361	-0.247925	-0.427826	-0.527588	-0.546844	-0.605072
	-55.335	-0.0956726	-0.21994	-0.301666	-0.296661	-0.30191	-55.338	-0.159088	-0.280609	-0.371952	-0.375397	-0.410522	-55.336	-0.247925	-0.427826	-0.527984	-0.546844	-0.605072
	-55.31	-0.0964661	-0.220733	-0.310636	-0.297455	-0.302704	-55.313	-0.147369	-0.268894	-0.381311	-0.363678	-0.398804	-55.311	-0.248322	-0.428223	-0.537351	-0.547244	-0.605469
	-55.285	-0.105438	-0.229706	-0.310638	-0.306427	-0.311676	-55.288	-0.156738	-0.278256	-0.381714	-0.373047	-0.408173	-55.286	-0.25769	-0.437592	-0.537354	-0.566376	-0.614838
	-55.26	-0.115204	-0.229706	-0.310638	-0.306427	-0.310883	-55.263	-0.157135	-0.278656	-0.381714	-0.373444	-0.408569	-55.261	-0.25769	-0.437592	-0.537354	-0.566376	-0.614441
	-55.235	-0.115204	-0.229706	-0.310638	-0.316193	-0.30191	-55.238	-0.157135	-0.278656	-0.381714	-0.373444	-0.3992	-55.236	-0.25769	-0.437592	-0.537354	-0.566376	-0.605072
	-55.21	-0.115204	-0.228912	-0.309845	-0.315399	-0.30191	-55.213	-0.157135	-0.278656	-0.381714	-0.373444	-0.408569	-55.211	-0.25769	-0.437195	-0.536957	-0.565979	-0.605072
	-55.185	-0.11441	-0.229706	-0.300873	-0.306427	-0.30191	-55.188	-0.157135	-0.269287	-0.372345	-0.364075	-0.408569	-55.186	-0.257294	-0.427826	-0.527588	-0.55661	-0.605072
	-55.16	-0.105438	-0.229706	-0.300873	-0.306427	-0.30191	-55.163	-0.147766	-0.26889	-0.381714	-0.363678	-0.408569	-55.161	-0.247925	-0.427826	-0.515873	-0.556607	-0.605072
	-55.135	-0.105438	-0.229706	-0.300873	-0.306427	-0.30191	-55.138	-0.147369	-0.26889	-0.381714	-0.363678	-0.408569	-55.136	-0.236206	-0.416107	-0.515869	-0.544891	-0.593353
	-55.11	-0.105438	-0.229706	-0.300873	-0.306427	-0.30191	-55.113	-0.157135	-0.26889	-0.381714	-0.363678	-0.408569	-55.111	-0.236206	-0.425873	-0.515869	-0.544891	-0.593353
	-55.085	-0.105438	-0.229706	-0.300873	-0.306427	-0.30191	-55.088	-0.157135	-0.26889	-0.381714	-0.363678	-0.408569	-55.086	-0.247925	-0.425873	-0.515869	-0.544891	-0.593353
	-55.06	-0.105438	-0.229706	-0.291903	-0.306427	-0.30191	-55.063	-0.157135	-0.278656	-0.381714	-0.363678	-0.408569	-55.061	-0.247925	-0.425873	-0.516266	-0.544892	-0.603119
	-55.035	-0.0964661	-0.220734	-0.30087	-0.297458	-0.292938	-55.038	-0.157135	-0.278656	-0.381317	-0.373444	-0.408569	-55.036	-0.248322	-0.42627	-0.525632	-0.545291	-0.603516
	-55.01	-0.105438	-0.229706	-0.300873	-0.306427	-0.30191	-55.013	-0.156738	-0.278259	-0.381714	-0.373047	-0.408173	-55.011	-0.25769	-0.435638	-0.525635	-0.554657	-0.612885
	-54.985	-0.115204	-0.229706	-0.300873	-0.306427	-0.311676	-54.988	-0.157135	-0.278656	-0.381714	-0.373444	-0.408569	-54.986	-0.25769	-0.435638	-0.525635	-0.554657	-0.612885
	-54.96	-0.11441	-0.229706	-0.300873	-0.306427	-0.310883	-54.963	-0.157135	-0.278656	-0.381714	-0.373444	-0.408569	-54.961	-0.257294	-0.435638	-0.525635	-0.554657	-0.612488
	-54.935	-0.105438	-0.229706	-0.310638	-0.316193	-0.30191	-54.938	-0.147766	-0.278656	-0.381714	-0.373444	-0.3992	-54.936	-0.247925	-0.435638	-0.525635	-0.554657	-0.603119
	-54.91	-0.105438	-0.229706	-0.310638	-0.315399	-0.30191	-54.913	-0.147369	-0.278656	-0.381714	-0.373444	-0.398804	-54.911	-0.247925	-0.435638	-0.525635	-0.55426	-0.603119
	-54.885	-0.105438	-0.228912	-0.310638	-0.306427	-0.30191	-54.888	-0.147369	-0.278656	-0.381714	-0.364075	-0.408569	-54.886	-0.247925	-0.435242	-0.537354	-0.544891	-0.603119
	-54.86	-0.105438	-0.21994	-0.310638	-0.306427	-0.30191	-54.863	-0.147369	-0.269287	-0.381714	-0.363678	-0.408569	-54.861	-0.247925	-0.425873	-0.537354	-0.544891	-0.603119
	-54.835	-0.105438	-0.21994	-0.31079	-0.306427	-0.30191	-54.838	-0.147369	-0.26889	-0.381714	-0.363678	-0.408569	-54.836	-0.247925	-0.425873	-0.537414	-0.554657	-0.603119
	-54.81	-0.106384	-0.230652	-0.302826	-0.307373	-0.302856	-54.813	-0.147369	-0.26889	-0.383599	-0.363678	-0.408569	-54.811	-0.248383	-0.426331	-0.539303	-0.555118	-0.603577
	-54.785	-0.107391	-0.231659	-0.302826	-0.30838	-0.303864	-54.788	-0.15863	-0.280148	-0.383667	-0.374939	-0.41983	-54.786	-0.259644	-0.437592	-0.539307	-0.566376	-0.614838
	-54.76	-0.107391	-0.231659	-0.302826	-0.30838	-0.303864	-54.763	-0.159088	-0.280609	-0.383667	-0.375397	-0.420288	-54.761	-0.259644	-0.437592	-0.529544	-0.566376	-0.614838
	-54.735	-0.107391	-0.231659	-0.302826	-0.30838	-0.303864	-54.738	-0.159088	-0.280609	-0.393433	-0.375397	-0.420288	-54.736	-0.249878	-0.427829	-0.529541	-0.55661	-0.605072
	-54.71	-0.116364	-0.231659	-0.302826	-0.30838	-0.303864	-54.713	-0.168854	-0.280609	-0.38367	-0.375397	-0.420288	-54.711	-0.259247	-0.427826	-0.529541	-0.55661	-0.605072
	-54.685	-0.107391	-0.231659	-0.302826	-0.30838	-0.30307	-54.688	-0.149719	-0.270846	-0.383667	-0.365631	-0.410522	-54.686	-0.249878	-0.427826	-0.529541	-0.55661	-0.604675
	-54.66	-0.107391	-0.231659	-0.302826	-0.30838	-0.294098	-54.663	-0.149323	-0.270844	-0.383667	-0.365631	-0.401154	-54.661	-0.249878	-0.427826	-0.529541	-0.55661	-0.595306
	-54.635	-0.107391	-0.231659	-0.302826	-0.30838	-0.303864	-54.638	-0.149323	-0.270844	-0.383667	-0.365631	-0.400757	-54.636	-0.249878	-0.427826	-0.529541	-0.55661	-0.607025
	-54.61	-0.107391	-0.231659	-0.302826	-0.307587	-0.303864	-54.613	-0.149323	-0.270844	-0.383667	-0.375397	-0.400757	-54.611	-0.249878	-0.427826	-0.529541	-0.556213	-0.607025
	-54.585	-0.107391	-0.231659	-0.302825	-0.298615	-0.303864	-54.588	-0.149323	-0.280609	-0.383667	-0.366028	-0.410522	-54.586	-0.249878	-0.427826	-0.529541	-0.546844	-0.607025
	-54.56	-0.108185	-0.232452	-0.302823	-0.299408	-0.304657	-54.563	-0.149323	-0.280609	-0.383661	-0.365631	-0.410522	-54.561	-0.250275	-0.428223	-0.529538	-0.547244	-0.607422
	-54.535	-0.117157	-0.241425	-0.312592	-0.318146	-0.313629	-54.538	-0.158691	-0.289975	-0.383667	-0.375	-0.419891	-54.536	-0.259644	-0.437592	-0.529541	-0.55661	-0.616791
	-54.51	-0.117157	-0.240631	-0.312592	-0.318146	-0.313629	-54.513	-0.159088	-0.290375	-0.383667	-0.375397	-0.420288	-54.511	-0.259644	-0.437195	-0.529541	-0.55661	-0.616791
	-54.485	-0.117157	-0.231659	-0.312592	-0.318146	-0.313629	-54.488	-0.159088	-0.281006	-0.383667	-0.375397	-0.420288	-54.486	-0.259644	-0.437592	-0.529541	-0.55661	-0.616791
	-54.46	-0.116364	-0.231659	-0.312592	-0.318146	-0.313629	-54.463	-0.159088	-0.280609	-0.373904	-0.375397	-0.420288	-54.461	-0.259247	-0.437592	-0.529541	-0.55661	-0.616791
	-54.435	-0.107391	-0.231659	-0.302829	-0.318146	-0.313629	-54.438	-0.139954	-0.270846	-0.383667	-0.365631	-0.410522	-54.436	-0.249878	-0.437592	-0.519778	-0.556607	-0.616791
	-54.41	-0.0976257	-0.221893	-0.302826	-0.30838	-0.303864	-54.413	-0.149323	-0.270844	-0.383667	-0.365631	-0.410522	-54.411	-0.240112	-0.427826	-0.519775	-0.55661	-0.607025
	-54.385	-0.0976257	-0.221893	-0.302826	-0.30838	-0.303864	-54.388	-0.149323	-0.270844	-0.383667	-0.365631	-0.410522	-54.386	-0.240112	-0.427826	-0.519775	-0.55661	-0.607025
	-54.36	-0.107391	-0.221893	-0.303619	-0.307587	-0.302917	-54.363	-0.149323	-0.270844	-0.383667	-0.365631	-0.410522	-54.361	-0.240112	-0.427826	-0.529938	-0.556213	-0.606567
	-54.335	-0.108185	-0.232452	-0.312586	-0.299408	-0.292938	-54.338	-0.149323	-0.270844	-0.393033	-0.356262	-0.399261	-54.336	-0.240509	-0.428222	-0.539304	-0.547241	-0.595703
	-54.31	-0.117157	-0.241422	-0.312592	-0.30838	-0.30191	-54.313	-0.158691	-0.28021	-0.393432	-0.365234	-0.408173	-54.311	-0.249878	-0.437592	-0.539307	-0.55661	-0.605072
	-54.285	-0.117157	-0.241425	-0.311798	-0.30838	-0.30191	-54.288	-0.159088	-0.280609	-0.393433	-0.375397	-0.408569	-54.286	-0.249878	-0.437592	-0.53891	-0.55661	-0.605072
	-54.26	-0.117157	-0.241425	-0.302826	-0.30838	-0.30191	-54.263	-0.159088	-0.280609	-0.384064	-0.375397	-0.408569	-54.261	-0.249878	-0.437592	-0.529541	-0.55661	-0.605072
	-54.235	-0.117157	-0.241425	-0.302826	-0.318146	-0.30191	-54.238	-0.159088	-0.280609	-0.383667	-0.375397	-0.418335	-54.236	-0.249878	-0.437592	-0.529541	-0.55661	-0.605072
	-54.21	-0.117157	-0.241425	-0.302826	-0.318146	-0.313629	-54.213	-0.159088	-0.280609	-0.383667	-0.375397	-0.418335	-54.211	-0.249878	-0.437592	-0.529541	-0.55661	-0.605072
	-54.185	-0.117157	-0.240631	-0.302826	-0.318146	-0.313629	-54.188	-0.159088	-0.280609	-0.383667	-0.375397	-0.418335	-54.186	-0.259644	-0.437195	-0.529541	-0.55661	-0.605072
	-54.16	-0.117157	-0.231659	-0.302826	-0.318146	-0.313629	-54.163	-0.159088	-0.27124	-0.383667	-0.375397	-0.418335	-54.161	-0.259644	-0.427826	-0.529541	-0.55661	-0.614838
	-54.135	-0.117157	-0.231659	-0.293857	-0.31735	-0.313629	-54.138	-0.159088	-0.280609	-0.383667	-0.375397	-0.418335	-54.136	-0.259644	-0.427826	-0.529938	-0.556213	-0.614838
	-54.11	-0.107391	-0.222687	-0.302823	-0.299408	-0.304657	-54.113	-0.159088	-0.280609	-0.383271	-0.366028	-0.418335	-54.111	-0.259644	-0.428222	-0.539301	-0.547241	-0.615234
	-54.085	-0.107391	-0.231656	-0.302826	-0.30838	-0.312836	-54.088	-0.159088	-0.280212	-0.383667	-0.365234	-0.417938	-54.086	-0.259644	-0.437589	-0.539307	-0.55661	-0.624207
	-54.06	-0.117157	-0.231659	-0.314545	-0.30838	-0.303864	-54.063	-0.159088	-0.280609	-0.393433	-0.365631	-0.408966	-54.061	-0.259644	-0.437592	-0.539307	-0.55661	-0.614838
	-54.035	-0.117157	-0.231659	-0.314545	-0.30838	-0.303864	-54.038	-0.159088	-0.280609	-0.393433	-0.365631	-0.408569	-54.036	-0.259644	-0.437592	-0.539307	-0.55661	-0.614838
	-54.01	-0.117157	-0.231659	-0.314545	-0.30838	-0.303864	-54.013	-0.159088	-0.280609	-0.393433	-0.375397	-0.408569	-54.011	-0.259644	-0.437592	-0.549072	-0.566376	-0.614838
	-53.985	-0.117157	-0.231659	-0.313751	-0.30838	-0.303864	-53.988	-0.159088	-0.280609	-0.393433	-0.375397	-0.408569	-53.986	-0.259644	-0.437592	-0.538916	-0.566376	-0.614838
	-53.96	-0.117157	-0.241425	-0.304779	-0.30838	-0.303864	-53.963	-0.159088	-0.280609	-0.384064	-0.375397	-0.408569	-53.961	-0.249878	-0.427829	-0.529541	-0.55661	-0.605072
	-53.935	-0.117157	-0.241425	-0.304779	-0.30838	-0.303864	-53.938	-0.159088	-0.280609	-0.383667	-0.375397	-0.408569	-53.936	-0.249878	-0.427826	-0.529541	-0.55661	-0.605072
	-53.91	-0.117157	-0.241425	-0.304779	-0.318146	-0.303864	-53.913	-0.159088	-0.280609	-0.383667	-0.375397	-0.408569	-53.911	-0.249878	-0.427826	-0.529541	-0.55661	-0.605072
	-53.885	-0.117157	-0.241425	-0.304779	-0.318146	-0.313629	-53.888	-0.159088	-0.280609	-0.383667	-0.375397	-0.408569	-53.886	-0.249878	-0.427826	-0.529541	-0.55661	-0.605072
	-53.86	-0.117157	-0.241425	-0.29581	-0.317352	-0.313629	-53.863	-0.159088	-0.280609	-0.383667	-0.375397	-0.408569	-53.861	-0.249878	-0.427826	-0.529938	-0.556213	-0.605072
	-53.835	-0.108185	-0.232455	-0.304774	-0.299408	-0.304657	-53.838	-0.159088	-0.280609	-0.393033	-0.366028	-0.420288	-53.836	-0.250275	-0.428222	-0.539304	-0.547241	-0.605469
	-53.81	-0.126923	-0.241422	-0.304779	-0.30838	-0.313629	-53.813	-0.168457	-0.289975	-0.393432	-0.375	-0.429657	-53.811	-0.269409	-0.447357	-0.539307	-0.55661	-0.614838
	-53.785	-0.126923	-0.240631	-0.304779	-0.30838	-0.312836	-53.788	-0.168854	-0.290375	-0.38367	-0.375397	-0.430054	-53.786	-0.269409	-0.44696	-0.539307	-0.55661	-0.624207
	-53.76	-0.125977	-0.231659	-0.304779	-0.30838	-0.303864	-53.763	-0.159088	-0.27124	-0.383667	-0.365631	-0.410919	-53.761	-0.268951	-0.437592	-0.539307	-0.55661	-0.614838
	-53.735	-0.115204	-0.231659	-0.314545	-0.30838	-0.303864	-53.738	-0.147827	-0.270844	-0.393433	-0.365631	-0.410522	-53.736	-0.25769	-0.437592	-0.539307	-0.55661	-0.614838
	-53.71	-0.115204	-0.231659	-0.313751	-0.30838	-0.303864	-53.713	-0.147369	-0.270844	-0.393433	-0.365631	-0.410522	-53.711	-0.25769	-0.437592	-0.53891	-0.55661	-0.614838
	-53.685	-0.115204	-0.231659	-0.304779	-0.30838	-0.303864	-53.688	-0.157135	-0.280609	-0.384064	-0.365631	-0.410522	-53.686	-0.25769	-0.437592	-0.529541	-0.55661	-0.614838
	-53.66	-0.115204	-0.231659	-0.304779	-0.30838	-0.303864	-53.663	-0.157135	-0.280609	-0.383667	-0.375397	-0.410522	-53.661	-0.25769	-0.437592	-0.529541	-0.55661	-0.614838
	-53.635	-0.115204	-0.231659	-0.305572	-0.30838	-0.303864	-53.638	-0.157135	-0.280609	-0.383667	-0.375397	-0.410522	-53.636	-0.25769	-0.437592	-0.539703	-0.55661	-0.614838
	-53.61	-0.115997	-0.232452	-0.304779	-0.309174	-0.304657	-53.613	-0.157135	-0.280609	-0.393033	-0.3754	-0.410522	-53.611	-0.258087	-0.437988	-0.539307	-0.557007	-0.615234
	-53.585	-0.115204	-0.231659	-0.304779	-0.30838	-0.303864	-53.588	-0.166504	-0.289978	-0.393432	-0.384766	-0.419891	-53.586	-0.25769	-0.437592	-0.539307	-0.55661	-0.614838
	-53.56	-0.115204	-0.231659	-0.304779	-0.318146	-0.303864	-53.563	-0.166901	-0.290375	-0.393433	-0.385162	-0.420288	-53.561	-0.25769	-0.437592	-0.539307	-0.55661	-0.614838
	-53.535	-0.124969	-0.231659	-0.304779	-0.318146	-0.303864	-53.538	-0.166901	-0.290375	-0.393433	-0.385162	-0.420288	-53.536	-0.25769	-0.437592	-0.539307	-0.55661	-0.614838
	-53.51	-0.124176	-0.243378	-0.304779	-0.318146	-0.303864	-53.513	-0.166901	-0.290375	-0.393433	-0.385162	-0.420288	-53.511	-0.257294	-0.437592	-0.539307	-0.568329	-0.614838
	-53.485	-0.115204	-0.243378	-0.304779	-0.3172	-0.313629	-53.488	-0.157532	-0.290375	-0.38367	-0.385159	-0.420288	-53.486	-0.247925	-0.437592	-0.539307	-0.567871	-0.614838
	-53.46	-0.115204	-0.242432	-0.304779	-0.306427	-0.312836	-53.463	-0.147369	-0.280609	-0.383667	-0.364136	-0.410522	-53.461	-0.247925	-0.437134	-0.539307	-0.55661	-0.614441
	-53.435	-0.115204	-0.231659	-0.304779	-0.306427	-0.303864	-53.438	-0.147369	-0.269348	-0.383667	-0.363678	-0.410919	-53.436	-0.247925	-0.425873	-0.539307	-0.55661	-0.605072
	-53.41	-0.115204	-0.231659	-0.304779	-0.306427	-0.303864	-53.413	-0.147369	-0.26889	-0.393433	-0.373444	-0.410522	-53.411	-0.25769	-0.425873	-0.539307	-0.55661	-0.605072
	-53.385	-0.115204	-0.231659	-0.305572	-0.306427	-0.303864	-53.388	-0.147369	-0.26889	-0.393433	-0.373444	-0.410522	-53.386	-0.25769	-0.425873	-0.539703	-0.55661	-0.605072
	-53.36	-0.115997	-0.232452	-0.314542	-0.30722	-0.304657	-53.363	-0.147369	-0.26889	-0.402799	-0.373446	-0.410522	-53.361	-0.258087	-0.426269	-0.549067	-0.557007	-0.615234
	-53.335	-0.124969	-0.241422	-0.32431	-0.316193	-0.313629	-53.338	-0.156738	-0.278259	-0.403198	-0.382813	-0.419891	-53.336	-0.267456	-0.435636	-0.549072	-0.566376	-0.624603
	-53.31	-0.124176	-0.241425	-0.323364	-0.316193	-0.313629	-53.313	-0.157135	-0.278656	-0.403198	-0.383209	-0.420288	-53.311	-0.267059	-0.435638	-0.548615	-0.566376	-0.624603
	-53.285	-0.115204	-0.241425	-0.300876	-0.316189	-0.313629	-53.288	-0.147766	-0.278656	-0.391937	-0.383209	-0.420288	-53.286	-0.25769	-0.435638	-0.537354	-0.566376	-0.624603
	-53.26	-0.103485	-0.229706	-0.300873	-0.304474	-0.30191	-53.263	-0.147369	-0.278656	-0.391479	-0.383209	-0.420288	-53.261	-0.25769	-0.435638	-0.527591	-0.566376	-0.624603
	-53.235	-0.103485	-0.229706	-0.300873	-0.304474	-0.30191	-53.238	-0.147369	-0.288422	-0.391479	-0.383209	-0.420288	-53.236	-0.247925	-0.425876	-0.527588	-0.55661	-0.614838
	-53.21	-0.103485	-0.239471	-0.300873	-0.30368	-0.30191	-53.213	-0.147369	-0.288422	-0.381717	-0.383209	-0.420288	-53.211	-0.247925	-0.425873	-0.527588	-0.565979	-0.614838
	-53.185	-0.103485	-0.239471	-0.301666	-0.304474	-0.310883	-53.188	-0.147369	-0.278659	-0.381714	-0.364075	-0.410522	-53.186	-0.247925	-0.425873	-0.527984	-0.55661	-0.614441
	-53.16	-0.104279	-0.240265	-0.310636	-0.30527	-0.302704	-53.163	-0.147369	-0.278656	-0.39108	-0.363678	-0.401154	-53.161	-0.248322	-0.42627	-0.547116	-0.55701	-0.605469
	-53.135	-0.113251	-0.249237	-0.310638	-0.31424	-0.311676	-53.138	-0.156738	-0.288025	-0.391479	-0.373047	-0.410126	-53.136	-0.25769	-0.435638	-0.547119	-0.566376	-0.614838
	-53.11	-0.113251	-0.248444	-0.310638	-0.31424	-0.311676	-53.113	-0.157135	-0.288422	-0.391479	-0.373444	-0.410522	-53.111	-0.25769	-0.435242	-0.547119	-0.566376	-0.614838
	-53.085	-0.113251	-0.239471	-0.310638	-0.31424	-0.311676	-53.088	-0.157135	-0.279053	-0.391479	-0.373444	-0.420288	-53.086	-0.25769	-0.425873	-0.547119	-0.566376	-0.614838
	-53.06	-0.113251	-0.239471	-0.310638	-0.31424	-0.311676	-53.063	-0.157135	-0.278656	-0.391479	-0.373444	-0.420288	-53.061	-0.25769	-0.425873	-0.547119	-0.566376	-0.614838
	-53.035	-0.124969	-0.239471	-0.300876	-0.314237	-0.311676	-53.038	-0.157135	-0.278656	-0.391479	-0.383209	-0.420288	-53.036	-0.25769	-0.425873	-0.547119	-0.566376	-0.614838
	-53.01	-0.11441	-0.229706	-0.309845	-0.304474	-0.30191	-53.013	-0.157135	-0.278656	-0.401245	-0.383209	-0.420288	-53.011	-0.257294	-0.425873	-0.546722	-0.566376	-0.614838
	-52.985	-0.105438	-0.229706	-0.300873	-0.304474	-0.30191	-52.988	-0.147766	-0.278656	-0.391876	-0.383209	-0.420288	-52.986	-0.247925	-0.425873	-0.537354	-0.566376	-0.624603
	-52.96	-0.105438	-0.229706	-0.301666	-0.304474	-0.30191	-52.963	-0.147369	-0.278656	-0.391479	-0.383209	-0.420288	-52.961	-0.247925	-0.425873	-0.53775	-0.566376	-0.624603
	-52.935	-0.106232	-0.230499	-0.310636	-0.304474	-0.302704	-52.938	-0.147369	-0.278656	-0.400843	-0.383209	-0.420288	-52.936	-0.248322	-0.436035	-0.547116	-0.566379	-0.625
	-52.91	-0.115204	-0.239471	-0.310638	-0.304474	-0.310883	-52.913	-0.156738	-0.288022	-0.401245	-0.383209	-0.429657	-52.911	-0.25769	-0.445404	-0.537356	-0.566373	-0.633972
	-52.885	-0.115204	-0.239471	-0.310638	-0.304474	-0.30191	-52.888	-0.157135	-0.288422	-0.401245	-0.383209	-0.420685	-52.886	-0.247925	-0.435638	-0.537354	-0.55661	-0.614838
	-52.86	-0.115204	-0.239471	-0.310638	-0.304474	-0.30191	-52.863	-0.157135	-0.288422	-0.401245	-0.383209	-0.420288	-52.861	-0.25769	-0.435638	-0.537354	-0.566376	-0.614838
	-52.835	-0.115204	-0.249237	-0.310638	-0.304474	-0.30191	-52.838	-0.166901	-0.298187	-0.38953	-0.383209	-0.420288	-52.836	-0.25769	-0.435638	-0.547119	-0.566376	-0.614838
	-52.81	-0.115204	-0.249237	-0.310638	-0.304474	-0.30191	-52.813	-0.155182	-0.286472	-0.389526	-0.37149	-0.408569	-52.811	-0.25769	-0.435638	-0.547119	-0.566376	-0.614838
	-52.785	-0.115204	-0.249237	-0.310638	-0.304474	-0.311676	-52.788	-0.155182	-0.286469	-0.389526	-0.37149	-0.408569	-52.786	-0.25769	-0.435638	-0.547119	-0.566376	-0.614838
	-52.76	-0.115204	-0.249237	-0.300876	-0.31619	-0.311676	-52.763	-0.155182	-0.286469	-0.389526	-0.37149	-0.408569	-52.761	-0.25769	-0.435638	-0.547119	-0.566376	-0.614838
	-52.735	-0.115204	-0.239471	-0.300079	-0.306427	-0.30191	-52.738	-0.155182	-0.286469	-0.389526	-0.37149	-0.418335	-52.736	-0.25769	-0.435638	-0.546722	-0.566376	-0.614838
	-52.71	-0.115204	-0.239471	-0.300873	-0.306427	-0.30191	-52.713	-0.155182	-0.286469	-0.380157	-0.37149	-0.418335	-52.711	-0.25769	-0.435638	-0.537354	-0.566376	-0.614838
	-52.685	-0.115204	-0.238678	-0.301819	-0.305634	-0.30191	-52.688	-0.155182	-0.286469	-0.379761	-0.37149	-0.418335	-52.686	-0.25769	-0.435242	-0.537811	-0.565979	-0.614838
	-52.66	-0.11615	-0.230652	-0.312588	-0.297611	-0.302856	-52.663	-0.155182	-0.2771	-0.391018	-0.37384	-0.418335	-52.661	-0.258148	-0.426331	-0.549069	-0.557071	-0.615295
	-52.635	-0.126129	-0.241425	-0.312592	-0.30838	-0.312836	-52.638	-0.166443	-0.287964	-0.391479	-0.384705	-0.429596	-52.636	-0.269012	-0.437592	-0.549072	-0.568329	-0.62616
	-52.61	-0.117157	-0.241425	-0.312592	-0.30838	-0.303864	-52.613	-0.157532	-0.288422	-0.391479	-0.385162	-0.420685	-52.611	-0.259644	-0.437592	-0.549072	-0.568329	-0.616791
	-52.585	-0.117157	-0.241425	-0.312592	-0.30838	-0.303864	-52.588	-0.157135	-0.288422	-0.393435	-0.385162	-0.420288	-52.586	-0.259644	-0.437592	-0.549072	-0.568329	-0.616791
	-52.56	-0.117157	-0.241425	-0.312592	-0.30838	-0.303864	-52.563	-0.147369	-0.278659	-0.393433	-0.375397	-0.410522	-52.561	-0.259644	-0.437592	-0.549072	-0.568329	-0.616791
	-52.535	-0.117157	-0.241425	-0.312592	-0.30838	-0.303864	-52.538	-0.147369	-0.278656	-0.393433	-0.375397	-0.410522	-52.536	-0.259644	-0.437592	-0.53931	-0.568326	-0.616791
	-52.51	-0.117157	-0.241425	-0.312592	-0.30838	-0.303864	-52.513	-0.147369	-0.278656	-0.393433	-0.375397	-0.410522	-52.511	-0.249878	-0.427826	-0.539307	-0.558563	-0.607025
	-52.485	-0.117157	-0.25119	-0.312592	-0.30838	-0.303864	-52.488	-0.147369	-0.278656	-0.393433	-0.375397	-0.410522	-52.486	-0.249878	-0.427826	-0.539307	-0.558563	-0.616791
	-52.46	-0.117157	-0.25119	-0.302832	-0.30838	-0.303864	-52.463	-0.147369	-0.278656	-0.393433	-0.375397	-0.410522	-52.461	-0.249878	-0.427826	-0.549072	-0.558563	-0.616791
	-52.435	-0.107391	-0.241428	-0.302826	-0.297821	-0.294098	-52.438	-0.147369	-0.288422	-0.393433	-0.375397	-0.410522	-52.436	-0.259644	-0.427826	-0.549072	-0.558167	-0.616791
	-52.41	-0.107391	-0.241425	-0.302826	-0.298615	-0.294098	-52.413	-0.159088	-0.288422	-0.393433	-0.366028	-0.420288	-52.411	-0.259644	-0.427826	-0.549072	-0.548798	-0.616791
	-52.385	-0.11795	-0.241425	-0.302823	-0.299411	-0.304657	-52.388	-0.159088	-0.288422	-0.39343	-0.365634	-0.420288	-52.386	-0.26004	-0.427826	-0.549069	-0.55896	-0.617188
	-52.36	-0.126923	-0.241425	-0.302826	-0.30838	-0.313629	-52.363	-0.168457	-0.288422	-0.38367	-0.374997	-0.429657	-52.361	-0.269409	-0.427823	-0.549072	-0.568329	-0.626556
	-52.335	-0.126923	-0.241425	-0.302826	-0.30838	-0.312836	-52.338	-0.159088	-0.278656	-0.383667	-0.365631	-0.420288	-52.336	-0.269409	-0.427826	-0.549072	-0.568329	-0.62616
	-52.31	-0.126923	-0.241425	-0.312592	-0.30838	-0.303864	-52.313	-0.159088	-0.278656	-0.383667	-0.375397	-0.410919	-52.311	-0.269409	-0.439545	-0.549072	-0.568329	-0.616791
	-52.285	-0.126129	-0.241425	-0.312592	-0.30838	-0.303864	-52.288	-0.159088	-0.278656	-0.393433	-0.375397	-0.410522	-52.286	-0.269012	-0.439545	-0.549072	-0.568329	-0.616791
	-52.26	-0.117157	-0.241425	-0.312592	-0.30838	-0.303864	-52.263	-0.149719	-0.278656	-0.393433	-0.375397	-0.410522	-52.261	-0.259644	-0.439545	-0.549072	-0.568329	-0.616791
	-52.235	-0.117157	-0.241425	-0.312592	-0.30838	-0.303864	-52.238	-0.149323	-0.278656	-0.393433	-0.375397	-0.410522	-52.236	-0.259644	-0.439545	-0.549072	-0.568329	-0.616791
	-52.21	-0.117157	-0.241425	-0.312592	-0.30838	-0.303864	-52.213	-0.149323	-0.278656	-0.393433	-0.375397	-0.410522	-52.211	-0.259644	-0.439545	-0.549072	-0.568329	-0.616791
	-52.185	-0.117157	-0.241425	-0.312592	-0.307587	-0.303864	-52.188	-0.149323	-0.278656	-0.393433	-0.375397	-0.410522	-52.186	-0.259644	-0.439545	-0.53931	-0.567929	-0.616791
	-52.16	-0.117157	-0.241425	-0.313385	-0.298615	-0.303864	-52.163	-0.149323	-0.278656	-0.393433	-0.366028	-0.410522	-52.161	-0.249878	-0.429779	-0.539703	-0.548798	-0.607025
	-52.135	-0.11795	-0.242218	-0.321561	-0.299411	-0.304657	-52.138	-0.159088	-0.278656	-0.402799	-0.365634	-0.410522	-52.136	-0.250275	-0.430176	-0.548673	-0.549194	-0.617188
	-52.11	-0.126923	-0.25119	-0.302829	-0.30838	-0.323395	-52.113	-0.168457	-0.288025	-0.393829	-0.375	-0.419891	-52.111	-0.259644	-0.439542	-0.539307	-0.558563	-0.626556
	-52.085	-0.126923	-0.240634	-0.302826	-0.298615	-0.313629	-52.088	-0.168854	-0.288422	-0.393433	-0.375397	-0.420288	-52.086	-0.259644	-0.439148	-0.539307	-0.558563	-0.626556
	-52.06	-0.126923	-0.231659	-0.302826	-0.298615	-0.313629	-52.063	-0.168854	-0.279053	-0.393433	-0.375397	-0.420288	-52.061	-0.259644	-0.429779	-0.539307	-0.558563	-0.626556
	-52.035	-0.126923	-0.231659	-0.302826	-0.298615	-0.312683	-52.038	-0.168854	-0.278656	-0.393433	-0.375397	-0.420288	-52.036	-0.269409	-0.429779	-0.539307	-0.558563	-0.626099
	-52.01	-0.126129	-0.231659	-0.312592	-0.30838	-0.30191	-52.013	-0.168854	-0.278656	-0.38367	-0.375394	-0.409027	-52.011	-0.269012	-0.429779	-0.549072	-0.558563	-0.614838
	-51.985	-0.117157	-0.241425	-0.312592	-0.30838	-0.30191	-51.988	-0.149719	-0.26889	-0.383667	-0.365631	-0.398804	-51.986	-0.259644	-0.429779	-0.549072	-0.558563	-0.614838
	-51.96	-0.117157	-0.241425	-0.312592	-0.30838	-0.30191	-51.963	-0.149323	-0.26889	-0.383667	-0.375397	-0.398804	-51.961	-0.259644	-0.429779	-0.549072	-0.558563	-0.614838
	-51.935	-0.117157	-0.241425	-0.312592	-0.30838	-0.30191	-51.938	-0.149323	-0.278656	-0.383667	-0.375397	-0.408569	-51.936	-0.259644	-0.429779	-0.549072	-0.568329	-0.614838
	-51.91	-0.117157	-0.241425	-0.313385	-0.30838	-0.30191	-51.913	-0.149323	-0.278656	-0.383667	-0.375397	-0.408569	-51.911	-0.259644	-0.429779	-0.549469	-0.568329	-0.614838
	-51.885	-0.11795	-0.242218	-0.322354	-0.309176	-0.302704	-51.888	-0.149323	-0.278656	-0.393033	-0.3754	-0.408569	-51.886	-0.26004	-0.430176	-0.558835	-0.568726	-0.615234
	-51.86	-0.126923	-0.25119	-0.312595	-0.318146	-0.311676	-51.863	-0.158691	-0.288025	-0.393432	-0.384766	-0.417938	-51.861	-0.269409	-0.439542	-0.558838	-0.578094	-0.624603
	-51.835	-0.117157	-0.241428	-0.311798	-0.307587	-0.30191	-51.838	-0.168854	-0.288422	-0.393433	-0.385162	-0.418335	-51.836	-0.269409	-0.439545	-0.558441	-0.577698	-0.624603
	-51.81	-0.117157	-0.241425	-0.302826	-0.298615	-0.30191	-51.813	-0.168854	-0.288422	-0.384064	-0.375793	-0.418335	-51.811	-0.269409	-0.439545	-0.549072	-0.568329	-0.624603
	-51.785	-0.126923	-0.241425	-0.302826	-0.298615	-0.30191	-51.788	-0.168854	-0.288422	-0.383667	-0.375397	-0.418335	-51.786	-0.269409	-0.439545	-0.549072	-0.568329	-0.624603
	-51.76	-0.126923	-0.241425	-0.302826	-0.30838	-0.30191	-51.763	-0.168854	-0.288422	-0.383667	-0.375397	-0.418335	-51.761	-0.269409	-0.439545	-0.537357	-0.568329	-0.624603
	-51.735	-0.126129	-0.241425	-0.302826	-0.30838	-0.30191	-51.738	-0.168854	-0.288422	-0.383667	-0.375397	-0.418335	-51.736	-0.257294	-0.42783	-0.537354	-0.55661	-0.612885
	-51.71	-0.117157	-0.241425	-0.312592	-0.30838	-0.311676	-51.713	-0.159485	-0.288422	-0.393433	-0.375397	-0.418335	-51.711	-0.247925	-0.427826	-0.537354	-0.55661	-0.62265
	-51.685	-0.117157	-0.241425	-0.313385	-0.30838	-0.311676	-51.688	-0.159088	-0.288422	-0.383673	-0.375397	-0.418335	-51.686	-0.247925	-0.427826	-0.53775	-0.55661	-0.62265
	-51.66	-0.11795	-0.242218	-0.322354	-0.309176	-0.312469	-51.663	-0.149323	-0.278659	-0.393033	-0.365631	-0.408569	-51.661	-0.248322	-0.428223	-0.547116	-0.55701	-0.623047
	-51.635	-0.126923	-0.250397	-0.322357	-0.318146	-0.320648	-51.638	-0.158691	-0.288025	-0.393432	-0.384766	-0.427704	-51.636	-0.25769	-0.437195	-0.547119	-0.566376	-0.632019
	-51.61	-0.126923	-0.241425	-0.322357	-0.318146	-0.311676	-51.613	-0.159088	-0.279053	-0.393433	-0.385162	-0.418732	-51.611	-0.25769	-0.437592	-0.547119	-0.566376	-0.62265
	-51.585	-0.126923	-0.241425	-0.322357	-0.318146	-0.311676	-51.588	-0.159088	-0.278656	-0.393433	-0.385162	-0.418335	-51.586	-0.269409	-0.437592	-0.547119	-0.566376	-0.62265
	-51.56	-0.126923	-0.241425	-0.312595	-0.318146	-0.311676	-51.563	-0.159088	-0.278656	-0.393433	-0.385162	-0.418335	-51.561	-0.269409	-0.437592	-0.547119	-0.566376	-0.62265
	-51.535	-0.117157	-0.231659	-0.312592	-0.307587	-0.30191	-51.538	-0.159088	-0.278656	-0.393433	-0.385162	-0.418335	-51.536	-0.269409	-0.437592	-0.558838	-0.575745	-0.62265
	-51.51	-0.117157	-0.231659	-0.312592	-0.298615	-0.30191	-51.513	-0.159088	-0.278656	-0.393433	-0.375793	-0.418335	-51.511	-0.269409	-0.437592	-0.558838	-0.566376	-0.62265
	-51.485	-0.117157	-0.231659	-0.311798	-0.298615	-0.30191	-51.488	-0.159088	-0.278656	-0.393433	-0.375397	-0.418335	-51.486	-0.269409	-0.437592	-0.558441	-0.566376	-0.62265
	-51.46	-0.126923	-0.231659	-0.303619	-0.298615	-0.30191	-51.463	-0.159088	-0.278656	-0.384064	-0.375397	-0.418335	-51.461	-0.269409	-0.437592	-0.549469	-0.566376	-0.62265
	-51.435	-0.127716	-0.242218	-0.312589	-0.299408	-0.302704	-51.438	-0.168854	-0.278656	-0.39303	-0.375397	-0.418335	-51.436	-0.269806	-0.437988	-0.558835	-0.566775	-0.623047
	-51.41	-0.135742	-0.25119	-0.312592	-0.30838	-0.311676	-51.413	-0.178223	-0.288022	-0.393432	-0.384766	-0.427704	-51.411	-0.278717	-0.447357	-0.558838	-0.576141	-0.632416
	-51.385	-0.124969	-0.25119	-0.312592	-0.30838	-0.311676	-51.388	-0.167358	-0.30014	-0.393433	-0.385162	-0.437866	-51.386	-0.267456	-0.447357	-0.558838	-0.576141	-0.632416
	-51.36	-0.124969	-0.25119	-0.312592	-0.30838	-0.310883	-51.363	-0.166901	-0.30014	-0.393433	-0.394928	-0.437866	-51.361	-0.267456	-0.447357	-0.558838	-0.576141	-0.632019
	-51.335	-0.124969	-0.25119	-0.302832	-0.30838	-0.30191	-51.338	-0.166901	-0.30014	-0.38367	-0.394928	-0.428497	-51.336	-0.267456	-0.447357	-0.549075	-0.576141	-0.62265
	-51.31	-0.115204	-0.241428	-0.314545	-0.30838	-0.303864	-51.313	-0.157135	-0.290378	-0.393433	-0.385162	-0.418335	-51.311	-0.25769	-0.437592	-0.549072	-0.566376	-0.612885
	-51.285	-0.115204	-0.241425	-0.314545	-0.30838	-0.303864	-51.288	-0.157135	-0.290375	-0.393433	-0.385162	-0.418335	-51.286	-0.25769	-0.437592	-0.549072	-0.566376	-0.612885
	-51.26	-0.115204	-0.240631	-0.314545	-0.30838	-0.303864	-51.263	-0.157135	-0.290375	-0.393433	-0.385162	-0.418335	-51.261	-0.25769	-0.437195	-0.549072	-0.566376	-0.624603
	-51.235	-0.115204	-0.231659	-0.314545	-0.30838	-0.303864	-51.238	-0.157135	-0.281006	-0.393433	-0.385162	-0.418335	-51.236	-0.25769	-0.427826	-0.549072	-0.566376	-0.624603
	-51.21	-0.115204	-0.231659	-0.314545	-0.307434	-0.303864	-51.213	-0.157135	-0.280609	-0.393433	-0.385162	-0.418335	-51.211	-0.25769	-0.427826	-0.549072	-0.575684	-0.624603
	-51.185	-0.115204	-0.231659	-0.315338	-0.296661	-0.303864	-51.188	-0.157135	-0.280609	-0.393433	-0.373901	-0.418335	-51.186	-0.25769	-0.427826	-0.559234	-0.564423	-0.624603
	-51.16	-0.115997	-0.232452	-0.323514	-0.297458	-0.304657	-51.163	-0.157135	-0.280609	-0.402799	-0.373444	-0.418335	-51.161	-0.258087	-0.428223	-0.568204	-0.564822	-0.625
	-51.135	-0.134735	-0.241425	-0.314545	-0.306427	-0.313629	-51.138	-0.166504	-0.289978	-0.393829	-0.382813	-0.427704	-51.136	-0.277222	-0.437592	-0.558838	-0.574188	-0.634369
	-51.11	-0.134735	-0.241425	-0.314545	-0.306427	-0.313629	-51.113	-0.176666	-0.290375	-0.393433	-0.383209	-0.428101	-51.111	-0.277222	-0.437592	-0.558838	-0.574188	-0.634369
	-51.085	-0.134735	-0.241425	-0.314545	-0.306427	-0.312836	-51.088	-0.176666	-0.290375	-0.393433	-0.383209	-0.428101	-51.086	-0.277222	-0.437592	-0.558838	-0.574188	-0.633972
	-51.06	-0.133942	-0.241425	-0.30283	-0.306427	-0.303864	-51.063	-0.176666	-0.290375	-0.383673	-0.383209	-0.43045	-51.061	-0.276825	-0.437592	-0.558838	-0.574188	-0.624603
	-51.035	-0.113251	-0.229706	-0.302826	-0.304474	-0.292145	-51.038	-0.157532	-0.280612	-0.383667	-0.373444	-0.420288	-51.036	-0.267456	-0.437592	-0.558838	-0.574188	-0.624603
	-51.01	-0.113251	-0.229706	-0.302826	-0.304474	-0.292145	-51.013	-0.157135	-0.280609	-0.383667	-0.383209	-0.420288	-51.011	-0.267456	-0.437592	-0.549075	-0.574188	-0.624603
	-50.985	-0.113251	-0.229706	-0.302826	-0.304474	-0.292145	-50.988	-0.157135	-0.280609	-0.383667	-0.383209	-0.420288	-50.986	-0.25769	-0.427829	-0.549072	-0.564423	-0.614838
	-50.96	-0.113251	-0.229706	-0.302826	-0.304474	-0.292145	-50.963	-0.157135	-0.280609	-0.383667	-0.383209	-0.420288	-50.961	-0.25769	-0.437592	-0.549072	-0.564423	-0.614838
	-50.935	-0.113251	-0.239471	-0.303619	-0.304474	-0.292145	-50.938	-0.157135	-0.290375	-0.393433	-0.383209	-0.420288	-50.936	-0.25769	-0.437592	-0.549469	-0.564423	-0.614838
	-50.91	-0.114044	-0.239471	-0.312589	-0.30527	-0.292938	-50.913	-0.157135	-0.290375	-0.402799	-0.383209	-0.420288	-50.911	-0.258087	-0.437592	-0.558835	-0.564822	-0.615234
	-50.885	-0.123016	-0.239471	-0.312592	-0.313446	-0.311676	-50.888	-0.166504	-0.290375	-0.403198	-0.392578	-0.429657	-50.886	-0.267456	-0.437592	-0.558838	-0.573792	-0.624603
	-50.86	-0.123016	-0.239471	-0.312592	-0.304474	-0.311676	-50.863	-0.166901	-0.290375	-0.403198	-0.383606	-0.430054	-50.861	-0.267456	-0.437592	-0.558838	-0.564423	-0.624603
	-50.835	-0.132782	-0.239471	-0.312592	-0.304474	-0.311676	-50.838	-0.166901	-0.290375	-0.403198	-0.383209	-0.430054	-50.836	-0.267456	-0.437592	-0.558838	-0.564423	-0.624603
	-50.81	-0.132782	-0.239471	-0.312592	-0.304474	-0.311676	-50.813	-0.166901	-0.290375	-0.403198	-0.383209	-0.430054	-50.811	-0.267456	-0.437592	-0.558838	-0.564423	-0.624603
	-50.785	-0.132782	-0.239471	-0.312592	-0.304474	-0.311676	-50.788	-0.166901	-0.290375	-0.393436	-0.383209	-0.430054	-50.786	-0.267456	-0.437592	-0.558838	-0.564423	-0.624603
	-50.76	-0.131989	-0.239471	-0.322357	-0.304474	-0.310883	-50.763	-0.157135	-0.280609	-0.393433	-0.373444	-0.420288	-50.761	-0.267059	-0.437592	-0.558838	-0.564423	-0.624207
	-50.735	-0.123016	-0.239471	-0.311648	-0.304474	-0.30191	-50.738	-0.147766	-0.280609	-0.393433	-0.373444	-0.410919	-50.736	-0.267456	-0.437592	-0.55838	-0.564423	-0.624603
	-50.71	-0.113251	-0.229709	-0.300873	-0.304474	-0.292145	-50.713	-0.157135	-0.280609	-0.382172	-0.373444	-0.410522	-50.711	-0.267456	-0.437592	-0.556885	-0.564423	-0.624603
	-50.685	-0.113251	-0.229706	-0.300873	-0.304474	-0.292145	-50.688	-0.157135	-0.280609	-0.381714	-0.373444	-0.420288	-50.686	-0.267456	-0.437592	-0.556885	-0.574188	-0.624603
	-50.66	-0.113251	-0.229706	-0.301819	-0.304474	-0.292145	-50.663	-0.157135	-0.280609	-0.381714	-0.383209	-0.420288	-50.661	-0.267456	-0.437592	-0.54758	-0.574185	-0.624603
	-50.635	-0.114197	-0.230652	-0.312588	-0.305423	-0.293091	-50.638	-0.157135	-0.280609	-0.392972	-0.383213	-0.420288	-50.636	-0.258148	-0.428284	-0.558838	-0.56488	-0.615295
	-50.61	-0.124969	-0.241425	-0.312592	-0.316193	-0.303864	-50.613	-0.168396	-0.29187	-0.393432	-0.39447	-0.431549	-50.611	-0.269409	-0.439545	-0.558838	-0.576141	-0.626556
	-50.585	-0.124969	-0.241425	-0.312592	-0.316193	-0.303864	-50.588	-0.168854	-0.292328	-0.393433	-0.394928	-0.432007	-50.586	-0.269409	-0.439545	-0.558838	-0.576141	-0.626556
	-50.56	-0.136688	-0.241425	-0.312592	-0.316193	-0.303864	-50.563	-0.168854	-0.292328	-0.393433	-0.394928	-0.432007	-50.561	-0.269409	-0.439545	-0.558838	-0.576141	-0.626556
	-50.535	-0.136688	-0.241425	-0.312592	-0.316193	-0.313629	-50.538	-0.168854	-0.292328	-0.403198	-0.394928	-0.432007	-50.536	-0.269409	-0.439545	-0.558838	-0.576141	-0.626556
	-50.51	-0.136688	-0.241425	-0.312592	-0.316193	-0.313629	-50.513	-0.168854	-0.302094	-0.403198	-0.394928	-0.432007	-50.511	-0.269409	-0.439545	-0.558838	-0.576141	-0.626556
	-50.485	-0.136688	-0.240479	-0.312592	-0.315399	-0.313629	-50.488	-0.168854	-0.302094	-0.391483	-0.394928	-0.432007	-50.486	-0.269409	-0.439087	-0.558838	-0.575745	-0.626556
	-50.46	-0.136688	-0.229706	-0.312598	-0.306427	-0.313629	-50.463	-0.157135	-0.279114	-0.391479	-0.37384	-0.420288	-50.461	-0.269409	-0.427826	-0.558838	-0.566376	-0.626556
	-50.435	-0.126129	-0.229709	-0.311798	-0.296661	-0.303864	-50.438	-0.157135	-0.278656	-0.391479	-0.373444	-0.420288	-50.436	-0.269012	-0.427826	-0.558441	-0.566376	-0.626556
	-50.41	-0.117157	-0.229706	-0.302826	-0.296661	-0.303864	-50.413	-0.147766	-0.278656	-0.382111	-0.373444	-0.420288	-50.411	-0.259644	-0.427826	-0.549072	-0.566376	-0.626556
	-50.385	-0.117157	-0.229706	-0.303619	-0.296662	-0.30307	-50.388	-0.157135	-0.278656	-0.381714	-0.373444	-0.420288	-50.386	-0.259644	-0.427826	-0.549469	-0.566376	-0.62616
	-50.36	-0.11795	-0.230499	-0.312592	-0.297455	-0.294891	-50.363	-0.157135	-0.278656	-0.39108	-0.373444	-0.410919	-50.361	-0.260043	-0.428223	-0.558832	-0.566775	-0.61719
	-50.335	-0.126923	-0.239471	-0.312592	-0.316193	-0.303864	-50.338	-0.166504	-0.288025	-0.391479	-0.382813	-0.419891	-50.336	-0.279175	-0.437589	-0.558838	-0.576141	-0.626556
	-50.31	-0.126923	-0.239471	-0.312592	-0.316193	-0.303864	-50.313	-0.166901	-0.288422	-0.391479	-0.383209	-0.430054	-50.311	-0.279175	-0.437592	-0.558838	-0.576141	-0.626556
	-50.285	-0.126923	-0.239471	-0.312592	-0.316193	-0.303864	-50.288	-0.166901	-0.288422	-0.391479	-0.383209	-0.430054	-50.286	-0.279175	-0.437592	-0.549075	-0.58786	-0.626556
	-50.26	-0.126923	-0.239471	-0.312592	-0.316193	-0.303864	-50.263	-0.166901	-0.288422	-0.391479	-0.392975	-0.430054	-50.261	-0.269409	-0.427826	-0.549072	-0.578094	-0.616791
	-50.235	-0.126923	-0.239471	-0.312592	-0.316193	-0.303864	-50.238	-0.166901	-0.288422	-0.391479	-0.392975	-0.430054	-50.236	-0.269409	-0.427826	-0.549072	-0.578094	-0.626556
	-50.21	-0.126923	-0.239471	-0.312592	-0.316193	-0.303864	-50.213	-0.166901	-0.288422	-0.401245	-0.392975	-0.430054	-50.211	-0.269409	-0.427826	-0.549072	-0.578094	-0.626556
	-50.185	-0.126923	-0.239471	-0.312592	-0.316193	-0.303864	-50.188	-0.166901	-0.288422	-0.401245	-0.392975	-0.430054	-50.186	-0.269409	-0.427826	-0.549072	-0.578094	-0.626556
	-50.16	-0.135895	-0.239471	-0.302832	-0.31619	-0.303864	-50.163	-0.166901	-0.288422	-0.391483	-0.392975	-0.430054	-50.161	-0.269012	-0.427826	-0.549072	-0.578094	-0.626556
	-50.135	-0.11716	-0.229709	-0.302826	-0.305634	-0.303867	-50.138	-0.147766	-0.278656	-0.391479	-0.383209	-0.420288	-50.136	-0.259644	-0.437592	-0.549072	-0.577698	-0.626556
	-50.11	-0.117157	-0.229706	-0.303619	-0.296661	-0.303864	-50.113	-0.147369	-0.278656	-0.391479	-0.37384	-0.420288	-50.111	-0.259644	-0.437592	-0.549469	-0.568329	-0.626557
	-50.085	-0.117953	-0.230499	-0.312586	-0.297458	-0.30466	-50.088	-0.147369	-0.278656	-0.400848	-0.373444	-0.420288	-50.086	-0.26004	-0.437988	-0.568601	-0.568726	-0.626953
	-50.06	-0.126923	-0.239469	-0.322357	-0.306427	-0.313629	-50.063	-0.166504	-0.288025	-0.401245	-0.382813	-0.429657	-50.061	-0.269409	-0.447357	-0.568604	-0.578094	-0.636322
	-50.035	-0.126923	-0.239471	-0.321564	-0.306427	-0.313629	-50.038	-0.166901	-0.298187	-0.401245	-0.383209	-0.430054	-50.036	-0.269409	-0.447357	-0.568207	-0.578094	-0.636322
	-50.01	-0.126923	-0.238678	-0.312592	-0.318146	-0.312836	-50.013	-0.166901	-0.298187	-0.391876	-0.383209	-0.430054	-50.011	-0.269409	-0.44696	-0.558838	-0.578094	-0.635925
	-49.985	-0.126923	-0.229706	-0.312592	-0.318146	-0.303864	-49.988	-0.166901	-0.288818	-0.391479	-0.383209	-0.420685	-49.986	-0.269409	-0.437592	-0.558838	-0.578094	-0.626556
	-49.96	-0.126923	-0.241425	-0.312592	-0.318146	-0.303864	-49.963	-0.166901	-0.288422	-0.391479	-0.383209	-0.430054	-49.961	-0.269409	-0.437592	-0.558838	-0.578094	-0.626556
	-49.935	-0.126923	-0.241425	-0.312592	-0.318146	-0.303864	-49.938	-0.166901	-0.288422	-0.391479	-0.383209	-0.430054	-49.936	-0.269409	-0.437592	-0.558838	-0.578094	-0.626556
	-49.91	-0.126923	-0.241425	-0.312592	-0.318146	-0.303864	-49.913	-0.166901	-0.288422	-0.391479	-0.383209	-0.430054	-49.911	-0.279175	-0.437592	-0.558838	-0.578094	-0.626556
	-49.885	-0.126129	-0.241425	-0.312592	-0.318146	-0.303864	-49.888	-0.166901	-0.288422	-0.391479	-0.383209	-0.430054	-49.886	-0.278778	-0.437592	-0.558838	-0.578094	-0.626556
	-49.86	-0.117157	-0.241425	-0.302826	-0.317352	-0.303864	-49.863	-0.157532	-0.288422	-0.391479	-0.394928	-0.430054	-49.861	-0.269409	-0.437592	-0.558838	-0.577698	-0.626556
	-49.835	-0.117157	-0.231659	-0.303619	-0.298615	-0.294098	-49.838	-0.157135	-0.288422	-0.391479	-0.385559	-0.430054	-49.836	-0.269409	-0.437592	-0.559234	-0.568329	-0.636322
	-49.81	-0.11795	-0.232452	-0.312589	-0.299408	-0.294891	-49.813	-0.147369	-0.278656	-0.400843	-0.3754	-0.420291	-49.811	-0.269806	-0.437988	-0.558838	-0.578491	-0.636719
	-49.785	-0.126923	-0.241425	-0.312592	-0.30838	-0.303864	-49.788	-0.156738	-0.288025	-0.401245	-0.384766	-0.429657	-49.786	-0.269409	-0.437592	-0.558838	-0.578094	-0.636322
	-49.76	-0.126923	-0.241425	-0.312592	-0.30838	-0.303864	-49.763	-0.168854	-0.288422	-0.401245	-0.385162	-0.430054	-49.761	-0.269409	-0.437592	-0.558838	-0.578094	-0.636322
	-49.735	-0.126923	-0.241425	-0.312592	-0.30838	-0.303864	-49.738	-0.168854	-0.288422	-0.401245	-0.385162	-0.430054	-49.736	-0.269409	-0.437592	-0.558838	-0.578094	-0.636322
	-49.71	-0.126923	-0.240631	-0.312592	-0.30838	-0.303864	-49.713	-0.168854	-0.288422	-0.401245	-0.385162	-0.430054	-49.711	-0.269409	-0.437195	-0.558838	-0.578094	-0.636322
	-49.685	-0.126923	-0.231659	-0.312592	-0.30838	-0.303864	-49.688	-0.168854	-0.279053	-0.401245	-0.385162	-0.430054	-49.686	-0.269409	-0.427826	-0.558838	-0.578094	-0.636322
	-49.66	-0.126923	-0.231659	-0.312592	-0.30838	-0.30307	-49.663	-0.168854	-0.278656	-0.401245	-0.385162	-0.430054	-49.661	-0.269409	-0.427826	-0.558838	-0.578094	-0.635925
	-49.635	-0.126923	-0.241425	-0.311798	-0.30838	-0.294098	-49.638	-0.168854	-0.278656	-0.401245	-0.385162	-0.420685	-49.636	-0.269409	-0.427826	-0.558441	-0.578094	-0.626556
	-49.61	-0.126923	-0.241425	-0.312592	-0.30838	-0.303864	-49.613	-0.168854	-0.278656	-0.391876	-0.385162	-0.420288	-49.611	-0.269409	-0.427826	-0.549072	-0.578094	-0.626556
	-49.585	-0.126129	-0.241425	-0.313385	-0.307587	-0.303864	-49.588	-0.168854	-0.278656	-0.391479	-0.385162	-0.430054	-49.586	-0.269012	-0.427826	-0.549469	-0.577698	-0.626556
	-49.56	-0.11795	-0.242218	-0.322354	-0.299408	-0.304657	-49.563	-0.159485	-0.278656	-0.400843	-0.375796	-0.430054	-49.561	-0.26004	-0.428223	-0.558832	-0.568728	-0.626953
	-49.535	-0.126923	-0.25119	-0.322357	-0.30838	-0.313629	-49.538	-0.168457	-0.297791	-0.391482	-0.384766	-0.439423	-49.536	-0.269409	-0.437586	-0.558838	-0.578094	-0.636322
	-49.51	-0.126923	-0.25119	-0.322357	-0.318146	-0.313629	-49.513	-0.159088	-0.288422	-0.391479	-0.375397	-0.430054	-49.511	-0.269409	-0.437592	-0.558838	-0.578094	-0.636322
	-49.485	-0.126923	-0.25119	-0.322357	-0.318146	-0.313629	-49.488	-0.159088	-0.288422	-0.391479	-0.375397	-0.430054	-49.486	-0.279175	-0.447357	-0.558844	-0.578092	-0.646088
	-49.46	-0.136688	-0.25119	-0.312598	-0.318143	-0.313626	-49.463	-0.159088	-0.288422	-0.403198	-0.385162	-0.430054	-49.461	-0.269409	-0.437592	-0.558838	-0.568329	-0.636322
	-49.435	-0.126923	-0.241425	-0.312592	-0.30838	-0.303864	-49.438	-0.159088	-0.288422	-0.403198	-0.385162	-0.430054	-49.436	-0.269409	-0.437592	-0.558838	-0.568329	-0.636322
	-49.41	-0.126923	-0.241425	-0.312592	-0.30838	-0.303864	-49.413	-0.159088	-0.288422	-0.403198	-0.385162	-0.430054	-49.411	-0.269409	-0.437592	-0.558838	-0.568329	-0.636322
	-49.385	-0.126923	-0.241425	-0.312592	-0.30838	-0.303864	-49.388	-0.159088	-0.288422	-0.403198	-0.385162	-0.430054	-49.386	-0.269409	-0.437592	-0.558838	-0.568329	-0.636322
	-49.36	-0.126923	-0.241425	-0.312592	-0.30838	-0.303864	-49.363	-0.168854	-0.288422	-0.403198	-0.385162	-0.430054	-49.361	-0.269409	-0.437592	-0.558838	-0.578094	-0.636322
	-49.335	-0.126923	-0.241425	-0.313385	-0.307587	-0.303864	-49.338	-0.168854	-0.288422	-0.403198	-0.385162	-0.430054	-49.336	-0.269409	-0.437592	-0.559235	-0.577698	-0.636322
	-49.31	-0.127716	-0.242218	-0.331327	-0.299408	-0.304657	-49.313	-0.168854	-0.288422	-0.412561	-0.375796	-0.430054	-49.311	-0.269806	-0.437988	-0.568201	-0.568726	-0.636719
	-49.285	-0.136688	-0.250397	-0.322357	-0.30838	-0.312836	-49.288	-0.178223	-0.297791	-0.393829	-0.384766	-0.439423	-49.286	-0.279175	-0.446955	-0.558838	-0.578094	-0.645691
	-49.26	-0.136688	-0.241425	-0.322357	-0.30838	-0.303864	-49.263	-0.168854	-0.279053	-0.393433	-0.375397	-0.420685	-49.261	-0.279175	-0.437592	-0.558838	-0.578094	-0.636322
	-49.235	-0.135895	-0.25119	-0.322357	-0.30838	-0.303864	-49.238	-0.168854	-0.278656	-0.393433	-0.375397	-0.430054	-49.236	-0.278778	-0.437592	-0.558838	-0.578094	-0.636322
	-49.21	-0.126923	-0.25119	-0.322357	-0.30838	-0.303864	-49.213	-0.159485	-0.278656	-0.393433	-0.375397	-0.430054	-49.211	-0.269409	-0.437592	-0.558838	-0.578094	-0.636322
	-49.185	-0.126923	-0.25119	-0.322357	-0.30838	-0.303864	-49.188	-0.159088	-0.278656	-0.393433	-0.375397	-0.430054	-49.186	-0.269409	-0.437592	-0.558838	-0.578094	-0.636322
	-49.16	-0.136688	-0.25119	-0.312598	-0.308377	-0.313629	-49.163	-0.159088	-0.278656	-0.393433	-0.375397	-0.430054	-49.161	-0.269409	-0.437592	-0.558838	-0.578094	-0.636322
	-49.135	-0.126923	-0.241431	-0.312592	-0.298615	-0.303864	-49.138	-0.159088	-0.278656	-0.393433	-0.375397	-0.430054	-49.136	-0.269409	-0.437592	-0.558838	-0.578094	-0.636322
	-49.11	-0.126923	-0.241425	-0.312592	-0.298615	-0.303864	-49.113	-0.159088	-0.278656	-0.393433	-0.385162	-0.430054	-49.111	-0.269409	-0.437592	-0.558838	-0.578094	-0.646088
	-49.085	-0.126923	-0.241425	-0.312592	-0.298615	-0.303864	-49.088	-0.159088	-0.278656	-0.393433	-0.385162	-0.430054	-49.086	-0.269409	-0.437592	-0.558838	-0.578094	-0.646088
	-49.06	-0.126923	-0.241425	-0.312592	-0.307587	-0.303864	-49.063	-0.159088	-0.278656	-0.403198	-0.385162	-0.430054	-49.061	-0.269409	-0.437592	-0.549078	-0.577698	-0.646088
	-49.035	-0.126923	-0.241425	-0.312592	-0.298615	-0.303864	-49.038	-0.159088	-0.278656	-0.403198	-0.375793	-0.430054	-49.036	-0.259644	-0.427832	-0.549072	-0.558563	-0.636322
	-49.01	-0.126923	-0.241425	-0.312592	-0.298615	-0.303864	-49.013	-0.159088	-0.288422	-0.403198	-0.375397	-0.430054	-49.011	-0.259644	-0.427826	-0.549072	-0.558563	-0.636322
	-48.985	-0.126129	-0.241425	-0.312592	-0.298615	-0.303864	-48.988	-0.168854	-0.288422	-0.403198	-0.375397	-0.430054	-48.986	-0.259247	-0.427826	-0.549072	-0.558563	-0.636322
	-48.96	-0.11795	-0.242218	-0.312586	-0.299413	-0.304657	-48.963	-0.159485	-0.288422	-0.393433	-0.375397	-0.430054	-48.961	-0.26004	-0.428223	-0.549072	-0.568726	-0.636719
	-48.935	-0.126923	-0.25119	-0.312592	-0.30838	-0.313629	-48.938	-0.158691	-0.288025	-0.393432	-0.375	-0.429657	-48.936	-0.269409	-0.437592	-0.549072	-0.578094	-0.646088
	-48.91	-0.126923	-0.25119	-0.312592	-0.30838	-0.312683	-48.913	-0.159088	-0.288422	-0.393433	-0.375397	-0.439819	-48.911	-0.269409	-0.437592	-0.549072	-0.578094	-0.64563
	-48.885	-0.126923	-0.25119	-0.322357	-0.30838	-0.30191	-48.888	-0.159088	-0.288422	-0.393433	-0.375397	-0.428558	-48.886	-0.269409	-0.437592	-0.549072	-0.578094	-0.634369
	-48.86	-0.126923	-0.250397	-0.322357	-0.30838	-0.30191	-48.863	-0.159088	-0.288422	-0.393433	-0.375397	-0.428101	-48.861	-0.269409	-0.437195	-0.558838	-0.578094	-0.634369
	-48.835	-0.126923	-0.241425	-0.312598	-0.308374	-0.30191	-48.838	-0.159088	-0.279053	-0.393433	-0.375397	-0.428101	-48.836	-0.269409	-0.437592	-0.558838	-0.578094	-0.634369
	-48.81	-0.117157	-0.231659	-0.312592	-0.297668	-0.292145	-48.813	-0.159088	-0.278656	-0.393433	-0.375397	-0.428101	-48.811	-0.269409	-0.437592	-0.558838	-0.577637	-0.634369
	-48.785	-0.126923	-0.231659	-0.312592	-0.286896	-0.30191	-48.788	-0.159088	-0.278656	-0.393433	-0.364136	-0.428101	-48.786	-0.269409	-0.437592	-0.558838	-0.566376	-0.644135
	-48.76	-0.126923	-0.231659	-0.312592	-0.286896	-0.30191	-48.763	-0.159088	-0.278656	-0.393433	-0.363678	-0.428101	-48.761	-0.269409	-0.437592	-0.558838	-0.566376	-0.644135
	-48.735	-0.126923	-0.241425	-0.312592	-0.286896	-0.30191	-48.738	-0.159088	-0.278656	-0.393433	-0.373444	-0.428101	-48.736	-0.269409	-0.437592	-0.558838	-0.566376	-0.644135
	-48.71	-0.126923	-0.241425	-0.313385	-0.296662	-0.30191	-48.713	-0.159088	-0.278656	-0.403198	-0.373444	-0.428101	-48.711	-0.269409	-0.437592	-0.559235	-0.566376	-0.644135
	-48.685	-0.12677	-0.242218	-0.322357	-0.297455	-0.302704	-48.688	-0.159088	-0.278656	-0.412561	-0.373449	-0.428101	-48.686	-0.269348	-0.437988	-0.568598	-0.566772	-0.644531
	-48.66	-0.124969	-0.25119	-0.322357	-0.306427	-0.311676	-48.663	-0.157196	-0.288025	-0.412964	-0.382813	-0.437469	-48.661	-0.267456	-0.447351	-0.568604	-0.576141	-0.6539
	-48.635	-0.124969	-0.25119	-0.321564	-0.306427	-0.311676	-48.638	-0.166901	-0.288422	-0.412964	-0.383209	-0.437866	-48.636	-0.267456	-0.447357	-0.568207	-0.576141	-0.6539
	-48.61	-0.124969	-0.250397	-0.302826	-0.306427	-0.311676	-48.613	-0.166901	-0.288422	-0.403595	-0.383209	-0.437866	-48.611	-0.267456	-0.44696	-0.547126	-0.576134	-0.6539
	-48.585	-0.115204	-0.231659	-0.302826	-0.296661	-0.301117	-48.588	-0.166901	-0.279053	-0.403198	-0.383209	-0.437866	-48.586	-0.255737	-0.425873	-0.547119	-0.564423	-0.641785
	-48.56	-0.115204	-0.231659	-0.302826	-0.296661	-0.292145	-48.563	-0.166901	-0.278656	-0.393439	-0.383203	-0.428497	-48.561	-0.265503	-0.425873	-0.547119	-0.574188	-0.632416
	-48.535	-0.115204	-0.231659	-0.302826	-0.296661	-0.292145	-48.538	-0.157135	-0.26889	-0.393433	-0.373444	-0.418335	-48.536	-0.265503	-0.425873	-0.547119	-0.574188	-0.632416
	-48.51	-0.124969	-0.231659	-0.302826	-0.296661	-0.292145	-48.513	-0.157135	-0.26889	-0.393433	-0.373444	-0.428101	-48.511	-0.265503	-0.425873	-0.547119	-0.574188	-0.632416
	-48.485	-0.124969	-0.231659	-0.302826	-0.296661	-0.292145	-48.488	-0.157135	-0.26889	-0.393433	-0.373444	-0.428101	-48.486	-0.265503	-0.425873	-0.547119	-0.574188	-0.632416
	-48.46	-0.124969	-0.231659	-0.302826	-0.295868	-0.292145	-48.463	-0.157135	-0.278656	-0.393433	-0.373444	-0.428101	-48.461	-0.265503	-0.425873	-0.547119	-0.573792	-0.632416
	-48.435	-0.124176	-0.231659	-0.312592	-0.286896	-0.292145	-48.438	-0.157135	-0.278656	-0.393433	-0.364075	-0.428101	-48.436	-0.265106	-0.425873	-0.547119	-0.564423	-0.632416
	-48.41	-0.115204	-0.231659	-0.313537	-0.286896	-0.30191	-48.413	-0.147766	-0.278656	-0.393433	-0.363678	-0.428101	-48.411	-0.255737	-0.425873	-0.547577	-0.564423	-0.632416
	-48.385	-0.11615	-0.232604	-0.324304	-0.287842	-0.302856	-48.388	-0.147369	-0.278656	-0.404687	-0.373444	-0.428101	-48.386	-0.256195	-0.426331	-0.558838	-0.56488	-0.632874
	-48.36	-0.126923	-0.243378	-0.323517	-0.30838	-0.313629	-48.363	-0.15863	-0.28991	-0.405151	-0.384705	-0.439362	-48.361	-0.267456	-0.437592	-0.558441	-0.576141	-0.644135
	-48.335	-0.126923	-0.243378	-0.314545	-0.30838	-0.313629	-48.338	-0.159088	-0.290375	-0.395782	-0.385162	-0.439819	-48.336	-0.267456	-0.437592	-0.558838	-0.576141	-0.644135
	-48.31	-0.126923	-0.243378	-0.302826	-0.30838	-0.313629	-48.313	-0.168854	-0.290375	-0.395386	-0.385162	-0.439819	-48.311	-0.267456	-0.437592	-0.549072	-0.576141	-0.6539
	-48.285	-0.115204	-0.231659	-0.302826	-0.296661	-0.301117	-48.288	-0.168854	-0.290375	-0.405151	-0.385162	-0.439819	-48.286	-0.267456	-0.437592	-0.558838	-0.576141	-0.653503
	-48.26	-0.115204	-0.230865	-0.302826	-0.296661	-0.292145	-48.263	-0.168854	-0.290375	-0.405151	-0.385162	-0.43045	-48.261	-0.267456	-0.437195	-0.558838	-0.576141	-0.644135
	-48.235	-0.115204	-0.221893	-0.302826	-0.296661	-0.292145	-48.238	-0.168854	-0.281006	-0.405151	-0.385162	-0.430054	-48.236	-0.267456	-0.427826	-0.558838	-0.576141	-0.644135
	-48.21	-0.115204	-0.221893	-0.302826	-0.296661	-0.292145	-48.213	-0.168854	-0.280609	-0.405151	-0.385162	-0.430054	-48.211	-0.267456	-0.427826	-0.558838	-0.576141	-0.644135
	-48.185	-0.124969	-0.231659	-0.302826	-0.296661	-0.292145	-48.188	-0.168854	-0.280609	-0.395392	-0.385156	-0.439819	-48.186	-0.267456	-0.437592	-0.558838	-0.576141	-0.644135
	-48.16	-0.124969	-0.231659	-0.302826	-0.295868	-0.292145	-48.163	-0.159088	-0.270844	-0.395386	-0.375397	-0.430054	-48.161	-0.267456	-0.437592	-0.558838	-0.575745	-0.644135
	-48.135	-0.124969	-0.221893	-0.302826	-0.286896	-0.292145	-48.138	-0.159088	-0.270844	-0.395386	-0.366028	-0.430054	-48.136	-0.267456	-0.437592	-0.549072	-0.566376	-0.644135
	-48.11	-0.124176	-0.231659	-0.302826	-0.286896	-0.292145	-48.113	-0.159088	-0.270844	-0.395386	-0.365631	-0.430054	-48.111	-0.257294	-0.427826	-0.549072	-0.566376	-0.634369
	-48.085	-0.115204	-0.231659	-0.311646	-0.286896	-0.292145	-48.088	-0.149719	-0.270844	-0.395386	-0.365631	-0.430054	-48.086	-0.25769	-0.427826	-0.548615	-0.566376	-0.634369
	-48.06	-0.115204	-0.231659	-0.300873	-0.286896	-0.30191	-48.063	-0.149323	-0.270844	-0.384125	-0.365631	-0.430054	-48.061	-0.25769	-0.427826	-0.537354	-0.566376	-0.634369
	-48.035	-0.115204	-0.231659	-0.300873	-0.286896	-0.30191	-48.038	-0.149323	-0.270844	-0.383667	-0.365631	-0.430054	-48.036	-0.25769	-0.427826	-0.537354	-0.566376	-0.634369
	-48.01	-0.115204	-0.231659	-0.291906	-0.286896	-0.30191	-48.013	-0.149323	-0.270844	-0.383667	-0.375397	-0.430054	-48.011	-0.25769	-0.427826	-0.53775	-0.566376	-0.634369
	-47.985	-0.106232	-0.222687	-0.300873	-0.287689	-0.292938	-47.988	-0.149323	-0.270844	-0.39303	-0.375397	-0.430054	-47.986	-0.258087	-0.428223	-0.547113	-0.566778	-0.634766
	-47.96	-0.115204	-0.231659	-0.300873	-0.296661	-0.30191	-47.963	-0.168457	-0.280212	-0.393433	-0.384766	-0.439423	-47.961	-0.267456	-0.437592	-0.547119	-0.576141	-0.644135
	-47.935	-0.115204	-0.230865	-0.300873	-0.296661	-0.301117	-47.938	-0.168854	-0.280609	-0.393433	-0.385162	-0.439819	-47.936	-0.267456	-0.437195	-0.547119	-0.576141	-0.643738
	-47.91	-0.115204	-0.221893	-0.300873	-0.296661	-0.292145	-47.913	-0.168854	-0.27124	-0.393433	-0.385162	-0.43045	-47.911	-0.267456	-0.427826	-0.547119	-0.576141	-0.634369
	-47.885	-0.115204	-0.221893	-0.300873	-0.296661	-0.292145	-47.888	-0.159088	-0.261078	-0.393433	-0.375397	-0.420288	-47.886	-0.267456	-0.427826	-0.547119	-0.576141	-0.644135
	-47.86	-0.115204	-0.221893	-0.300873	-0.296661	-0.292145	-47.863	-0.159088	-0.261078	-0.393433	-0.375397	-0.420288	-47.861	-0.267456	-0.427826	-0.547119	-0.576141	-0.644135
	-47.835	-0.124969	-0.221893	-0.300873	-0.296661	-0.292145	-47.838	-0.159088	-0.270844	-0.393433	-0.375397	-0.420288	-47.836	-0.267456	-0.427826	-0.547119	-0.576141	-0.644135
	-47.81	-0.124969	-0.221893	-0.300873	-0.296661	-0.292145	-47.813	-0.159088	-0.270844	-0.393433	-0.375397	-0.420288	-47.811	-0.267456	-0.427826	-0.556885	-0.576141	-0.644135
	-47.785	-0.124969	-0.221893	-0.300873	-0.296661	-0.292145	-47.788	-0.159088	-0.270844	-0.393433	-0.375397	-0.432007	-47.786	-0.267456	-0.427826	-0.556885	-0.576141	-0.644135
	-47.76	-0.124969	-0.221893	-0.300873	-0.296661	-0.292145	-47.763	-0.159088	-0.270844	-0.393433	-0.375397	-0.432007	-47.761	-0.267456	-0.427826	-0.556885	-0.576141	-0.644135
	-47.735	-0.124969	-0.221893	-0.300873	-0.296661	-0.292145	-47.738	-0.159088	-0.270844	-0.393433	-0.375397	-0.432007	-47.736	-0.267456	-0.427826	-0.556885	-0.576141	-0.644135
	-47.71	-0.124969	-0.221893	-0.300873	-0.296661	-0.292145	-47.713	-0.159088	-0.270844	-0.393433	-0.375397	-0.432007	-47.711	-0.267456	-0.427826	-0.556885	-0.576141	-0.644135
	-47.685	-0.124969	-0.221893	-0.291107	-0.295868	-0.292145	-47.688	-0.159088	-0.270844	-0.393433	-0.375397	-0.432007	-47.686	-0.267456	-0.427826	-0.556885	-0.575745	-0.644135
	-47.66	-0.11441	-0.212128	-0.291107	-0.27713	-0.282379	-47.663	-0.159088	-0.270844	-0.393433	-0.366028	-0.432007	-47.661	-0.267059	-0.427826	-0.556885	-0.566376	-0.644135
	-47.635	-0.105438	-0.212128	-0.2919	-0.27713	-0.282379	-47.638	-0.149719	-0.270844	-0.393433	-0.375397	-0.432007	-47.636	-0.25769	-0.427826	-0.557281	-0.576141	-0.644135
	-47.61	-0.106232	-0.212921	-0.300873	-0.277924	-0.283173	-47.613	-0.149323	-0.270844	-0.412561	-0.375397	-0.432007	-47.611	-0.258087	-0.428223	-0.566645	-0.576544	-0.644531
	-47.585	-0.115204	-0.221893	-0.300873	-0.286896	-0.292145	-47.588	-0.168457	-0.280212	-0.412964	-0.384766	-0.441376	-47.586	-0.267456	-0.437592	-0.56665	-0.585907	-0.6539
	-47.56	-0.115204	-0.221893	-0.300079	-0.286896	-0.303864	-47.563	-0.168854	-0.280609	-0.412964	-0.385162	-0.441772	-47.561	-0.267456	-0.437592	-0.566254	-0.585907	-0.6539
	-47.535	-0.115204	-0.221893	-0.291107	-0.286896	-0.30307	-47.538	-0.168854	-0.280609	-0.391876	-0.385162	-0.441772	-47.536	-0.267456	-0.447357	-0.547125	-0.585907	-0.653503
	-47.51	-0.115204	-0.231659	-0.302826	-0.286896	-0.294098	-47.513	-0.157135	-0.26889	-0.391479	-0.373444	-0.420685	-47.511	-0.25769	-0.437592	-0.547119	-0.576141	-0.634369
	-47.485	-0.115204	-0.231659	-0.302826	-0.286896	-0.294098	-47.488	-0.157135	-0.26889	-0.391479	-0.373444	-0.420288	-47.486	-0.25769	-0.437592	-0.547119	-0.576141	-0.634369
	-47.46	-0.115204	-0.231659	-0.302826	-0.296661	-0.294098	-47.463	-0.157135	-0.26889	-0.391479	-0.373444	-0.420288	-47.461	-0.269409	-0.437592	-0.558838	-0.576141	-0.634369
	-47.435	-0.115204	-0.231659	-0.302826	-0.296661	-0.294098	-47.438	-0.157135	-0.26889	-0.391479	-0.373444	-0.420288	-47.436	-0.269409	-0.437592	-0.558838	-0.576141	-0.634369
	-47.41	-0.115204	-0.230865	-0.302826	-0.296661	-0.294098	-47.413	-0.157135	-0.26889	-0.391479	-0.373444	-0.420288	-47.411	-0.269409	-0.437195	-0.558838	-0.576141	-0.634369
	-47.385	-0.115204	-0.221893	-0.302826	-0.296661	-0.294098	-47.388	-0.157135	-0.259521	-0.391479	-0.373444	-0.420288	-47.386	-0.269409	-0.427826	-0.558838	-0.576141	-0.634369
	-47.36	-0.115204	-0.221893	-0.302826	-0.296661	-0.294098	-47.363	-0.157135	-0.259125	-0.391479	-0.373444	-0.420288	-47.361	-0.269409	-0.427826	-0.558838	-0.576141	-0.634369
	-47.335	-0.115204	-0.221893	-0.302826	-0.296661	-0.294098	-47.338	-0.157135	-0.259125	-0.391479	-0.373444	-0.420288	-47.336	-0.269409	-0.427826	-0.558838	-0.576141	-0.634369
	-47.31	-0.115204	-0.221893	-0.302826	-0.296661	-0.294098	-47.313	-0.157135	-0.259125	-0.401245	-0.383209	-0.420288	-47.311	-0.269409	-0.427826	-0.558838	-0.576141	-0.634369
	-47.285	-0.115204	-0.221893	-0.302826	-0.296661	-0.294098	-47.288	-0.157135	-0.259125	-0.401245	-0.383209	-0.420288	-47.286	-0.269409	-0.427826	-0.558838	-0.576141	-0.634369
	-47.26	-0.126923	-0.221893	-0.302826	-0.296661	-0.294098	-47.263	-0.157135	-0.259125	-0.401245	-0.383209	-0.420288	-47.261	-0.269409	-0.427826	-0.558838	-0.585907	-0.646088
	-47.235	-0.126923	-0.221893	-0.29306	-0.296661	-0.294098	-47.238	-0.157135	-0.259125	-0.391485	-0.383209	-0.430054	-47.236	-0.269409	-0.427826	-0.558838	-0.585907	-0.646088
	-47.21	-0.117157	-0.212128	-0.29306	-0.286102	-0.284332	-47.213	-0.157135	-0.249359	-0.391479	-0.373444	-0.420288	-47.211	-0.269409	-0.427826	-0.558838	-0.58551	-0.646088
	-47.185	-0.117157	-0.212128	-0.29306	-0.27713	-0.284332	-47.188	-0.157135	-0.249359	-0.391479	-0.364075	-0.420288	-47.186	-0.269409	-0.427826	-0.558838	-0.576141	-0.646088
	-47.16	-0.117157	-0.212128	-0.292267	-0.27713	-0.284332	-47.163	-0.157135	-0.249359	-0.391479	-0.363678	-0.420288	-47.161	-0.269409	-0.427826	-0.558441	-0.576141	-0.646088
	-47.135	-0.117157	-0.212128	-0.284088	-0.27713	-0.284332	-47.138	-0.157135	-0.249359	-0.382111	-0.363678	-0.420288	-47.136	-0.269409	-0.427826	-0.549469	-0.576141	-0.646088
	-47.11	-0.11795	-0.212921	-0.29306	-0.277924	-0.285126	-47.113	-0.157135	-0.249359	-0.391077	-0.363678	-0.420288	-47.111	-0.269806	-0.428223	-0.558832	-0.576544	-0.646484
	-47.085	-0.126923	-0.221893	-0.29306	-0.286896	-0.294098	-47.088	-0.166504	-0.258728	-0.391479	-0.373047	-0.429657	-47.086	-0.279175	-0.437592	-0.549072	-0.585907	-0.655853
	-47.06	-0.126923	-0.221893	-0.302826	-0.286896	-0.30307	-47.063	-0.166901	-0.259125	-0.391479	-0.373444	-0.430054	-47.061	-0.269409	-0.427826	-0.549072	-0.576141	-0.645691
	-47.035	-0.126129	-0.221893	-0.302826	-0.286896	-0.294098	-47.038	-0.166901	-0.270844	-0.391479	-0.373444	-0.420685	-47.036	-0.269012	-0.427826	-0.549072	-0.576141	-0.636322
	-47.01	-0.117157	-0.221893	-0.302826	-0.286896	-0.294098	-47.013	-0.157532	-0.270844	-0.401245	-0.373444	-0.420288	-47.011	-0.259644	-0.427826	-0.549072	-0.576141	-0.636322
	-46.985	-0.117157	-0.221893	-0.302826	-0.286896	-0.294098	-46.988	-0.157135	-0.270844	-0.401245	-0.373444	-0.420288	-46.986	-0.259644	-0.427826	-0.549072	-0.576141	-0.636322
	-46.96	-0.117157	-0.231659	-0.302826	-0.286896	-0.294098	-46.963	-0.157135	-0.270844	-0.401245	-0.373444	-0.420288	-46.961	-0.269409	-0.427826	-0.549072	-0.576141	-0.636322
	-46.935	-0.117157	-0.231659	-0.302826	-0.286896	-0.294098	-46.938	-0.157135	-0.270844	-0.391485	-0.383203	-0.420288	-46.936	-0.269409	-0.427826	-0.558838	-0.576141	-0.636322
	-46.91	-0.117157	-0.231659	-0.302826	-0.286896	-0.294098	-46.913	-0.157135	-0.261078	-0.391479	-0.373444	-0.410522	-46.911	-0.269409	-0.427826	-0.558838	-0.576141	-0.636322
	-46.885	-0.117157	-0.231659	-0.302826	-0.286896	-0.294098	-46.888	-0.157135	-0.261078	-0.391479	-0.373444	-0.420288	-46.886	-0.269409	-0.427826	-0.558838	-0.585907	-0.636322
	-46.86	-0.117157	-0.231659	-0.29306	-0.286896	-0.294098	-46.863	-0.157135	-0.261078	-0.391479	-0.373444	-0.420288	-46.861	-0.269409	-0.427826	-0.558838	-0.585907	-0.636322
	-46.835	-0.107391	-0.221893	-0.29306	-0.27713	-0.284332	-46.838	-0.157135	-0.261078	-0.391479	-0.373444	-0.420288	-46.836	-0.269409	-0.439545	-0.558838	-0.585907	-0.636322
	-46.81	-0.107391	-0.221893	-0.29306	-0.276337	-0.284332	-46.813	-0.157135	-0.261078	-0.391479	-0.373444	-0.420288	-46.811	-0.269409	-0.439545	-0.558838	-0.58551	-0.636322
	-46.785	-0.107391	-0.221893	-0.29306	-0.27713	-0.284332	-46.788	-0.157135	-0.261078	-0.391479	-0.364075	-0.420288	-46.786	-0.269409	-0.439545	-0.558838	-0.576141	-0.636322
	-46.76	-0.107391	-0.221893	-0.293853	-0.27713	-0.284332	-46.763	-0.157135	-0.261078	-0.391479	-0.363678	-0.420288	-46.761	-0.269409	-0.439545	-0.559235	-0.576141	-0.636322
	-46.735	-0.108185	-0.222687	-0.302826	-0.277924	-0.285126	-46.738	-0.157135	-0.261078	-0.400843	-0.363678	-0.420288	-46.736	-0.269806	-0.439941	-0.558838	-0.576538	-0.636719
	-46.71	-0.126923	-0.231659	-0.302032	-0.286896	-0.294098	-46.713	-0.166504	-0.270447	-0.401245	-0.373047	-0.429657	-46.711	-0.269409	-0.439545	-0.558441	-0.576141	-0.636322
	-46.685	-0.126923	-0.231659	-0.29306	-0.286896	-0.294098	-46.688	-0.166901	-0.270844	-0.391876	-0.373444	-0.430054	-46.686	-0.269409	-0.439545	-0.549072	-0.576141	-0.646088
	-46.66	-0.126923	-0.231659	-0.29306	-0.286896	-0.294098	-46.663	-0.166901	-0.270844	-0.391479	-0.373444	-0.430054	-46.661	-0.269409	-0.439545	-0.549072	-0.576141	-0.646088
	-46.635	-0.126923	-0.231659	-0.29306	-0.286896	-0.294098	-46.638	-0.157135	-0.270844	-0.391479	-0.363678	-0.420288	-46.636	-0.269409	-0.439545	-0.549072	-0.576141	-0.646088
	-46.61	-0.126923	-0.231659	-0.29306	-0.286896	-0.303864	-46.613	-0.157135	-0.270844	-0.391479	-0.363678	-0.420288	-46.611	-0.269409	-0.439545	-0.549072	-0.576141	-0.646088
	-46.585	-0.126923	-0.231659	-0.29306	-0.286896	-0.303864	-46.588	-0.157135	-0.270844	-0.391479	-0.363678	-0.420288	-46.586	-0.279175	-0.439545	-0.549072	-0.576141	-0.646088
	-46.56	-0.126923	-0.230713	-0.29306	-0.286896	-0.303864	-46.563	-0.157135	-0.270844	-0.391479	-0.363678	-0.420288	-46.561	-0.279175	-0.439087	-0.549072	-0.576141	-0.646088
	-46.535	-0.126923	-0.21994	-0.29306	-0.286896	-0.303864	-46.538	-0.157135	-0.259583	-0.391479	-0.363678	-0.420288	-46.536	-0.279175	-0.427826	-0.549072	-0.576141	-0.646088
	-46.51	-0.126923	-0.21994	-0.29306	-0.286896	-0.30307	-46.513	-0.168854	-0.259125	-0.391479	-0.363678	-0.430054	-46.511	-0.279175	-0.427826	-0.549072	-0.576141	-0.645691
	-46.485	-0.126129	-0.21994	-0.283295	-0.286896	-0.294098	-46.488	-0.168854	-0.259125	-0.391479	-0.363678	-0.420685	-46.486	-0.278778	-0.427826	-0.549072	-0.576141	-0.636322
	-46.46	-0.107391	-0.210175	-0.29306	-0.27713	-0.284332	-46.463	-0.159485	-0.259125	-0.391479	-0.363678	-0.420288	-46.461	-0.269409	-0.427826	-0.539307	-0.576141	-0.636322
	-46.435	-0.107391	-0.210175	-0.29306	-0.27713	-0.284332	-46.438	-0.159088	-0.259125	-0.391479	-0.375397	-0.420288	-46.436	-0.259644	-0.41806	-0.549072	-0.566376	-0.626556
	-46.41	-0.107391	-0.21994	-0.29306	-0.27713	-0.284332	-46.413	-0.159088	-0.259125	-0.391479	-0.375397	-0.420288	-46.411	-0.259644	-0.41806	-0.549072	-0.566376	-0.626556
	-46.385	-0.107391	-0.21994	-0.293853	-0.27713	-0.284332	-46.388	-0.159088	-0.259125	-0.391479	-0.375397	-0.420288	-46.386	-0.259644	-0.41806	-0.549469	-0.566376	-0.636322
	-46.36	-0.108185	-0.220734	-0.302826	-0.277924	-0.285126	-46.363	-0.159088	-0.259125	-0.391083	-0.375397	-0.420288	-46.361	-0.26004	-0.418457	-0.558832	-0.566778	-0.636719
	-46.335	-0.117157	-0.229706	-0.302826	-0.286896	-0.294098	-46.338	-0.158691	-0.258728	-0.391479	-0.375	-0.419891	-46.336	-0.269409	-0.427826	-0.558838	-0.576141	-0.646088
	-46.31	-0.126923	-0.229706	-0.302826	-0.286896	-0.294098	-46.313	-0.159088	-0.259125	-0.391479	-0.375397	-0.420288	-46.311	-0.269409	-0.427826	-0.558838	-0.576141	-0.646088
	-46.285	-0.126923	-0.229706	-0.302826	-0.286102	-0.294098	-46.288	-0.159088	-0.259125	-0.391479	-0.375397	-0.420288	-46.286	-0.269409	-0.427826	-0.558838	-0.587463	-0.646088
	-46.26	-0.126923	-0.229706	-0.302826	-0.286896	-0.294098	-46.263	-0.159088	-0.259125	-0.391479	-0.366028	-0.420288	-46.261	-0.269409	-0.427826	-0.558838	-0.566376	-0.646088
	-46.235	-0.126923	-0.229706	-0.302826	-0.286896	-0.294098	-46.238	-0.159088	-0.259125	-0.391479	-0.365631	-0.420288	-46.236	-0.269409	-0.427826	-0.558838	-0.578094	-0.646088
	-46.21	-0.126923	-0.229706	-0.302032	-0.286896	-0.294098	-46.213	-0.159088	-0.259125	-0.391479	-0.365631	-0.420288	-46.211	-0.269409	-0.427826	-0.558441	-0.578094	-0.646088
	-46.185	-0.126923	-0.229706	-0.29306	-0.286896	-0.294098	-46.188	-0.168854	-0.259125	-0.382111	-0.365631	-0.430054	-46.186	-0.269409	-0.437592	-0.549072	-0.578094	-0.646088
	-46.16	-0.126923	-0.229706	-0.29306	-0.286896	-0.303864	-46.163	-0.168854	-0.26889	-0.381714	-0.365631	-0.430054	-46.161	-0.269409	-0.437592	-0.549072	-0.578094	-0.646088
	-46.135	-0.126923	-0.229706	-0.29306	-0.286896	-0.303864	-46.138	-0.168854	-0.26889	-0.393433	-0.365631	-0.430054	-46.136	-0.279175	-0.437592	-0.549072	-0.578094	-0.646088
	-46.11	-0.126923	-0.229706	-0.283295	-0.286896	-0.303864	-46.113	-0.168854	-0.26889	-0.393433	-0.365631	-0.430054	-46.111	-0.279175	-0.437592	-0.539313	-0.578089	-0.646088
	-46.085	-0.117157	-0.21994	-0.283295	-0.27713	-0.294098	-46.088	-0.168854	-0.26889	-0.393433	-0.365631	-0.430054	-46.086	-0.269409	-0.427826	-0.539307	-0.568329	-0.636322
	-46.06	-0.117157	-0.21994	-0.29306	-0.27713	-0.294098	-46.063	-0.168854	-0.26889	-0.393433	-0.375397	-0.430054	-46.061	-0.269409	-0.427826	-0.539307	-0.568329	-0.636322
	-46.035	-0.116364	-0.21994	-0.29306	-0.27713	-0.294098	-46.038	-0.168854	-0.26889	-0.383667	-0.375397	-0.430054	-46.036	-0.269012	-0.427826	-0.539307	-0.568329	-0.636322
	-46.01	-0.107391	-0.21994	-0.29306	-0.27713	-0.294098	-46.013	-0.149719	-0.259125	-0.383667	-0.365631	-0.420288	-46.011	-0.259644	-0.427826	-0.549072	-0.568329	-0.636322
	-45.985	-0.107391	-0.21994	-0.29306	-0.27713	-0.294098	-45.988	-0.149323	-0.259125	-0.383667	-0.365631	-0.420288	-45.986	-0.259644	-0.427826	-0.549072	-0.568329	-0.636322
	-45.96	-0.107391	-0.21994	-0.29306	-0.27713	-0.294098	-45.963	-0.149323	-0.259125	-0.383667	-0.365631	-0.420288	-45.961	-0.259644	-0.427826	-0.549072	-0.568329	-0.636322
	-45.935	-0.107391	-0.21994	-0.293854	-0.27713	-0.293304	-45.938	-0.149323	-0.259125	-0.383667	-0.365631	-0.420288	-45.936	-0.259644	-0.427826	-0.549469	-0.568329	-0.635925
	-45.91	-0.108185	-0.220734	-0.30282	-0.277924	-0.285126	-45.913	-0.149323	-0.259125	-0.393036	-0.365631	-0.410919	-45.911	-0.26004	-0.428222	-0.558832	-0.568726	-0.636719
	-45.885	-0.117157	-0.2297	-0.302826	-0.286896	-0.294098	-45.888	-0.158691	-0.268494	-0.393432	-0.375	-0.419891	-45.886	-0.269409	-0.437592	-0.558838	-0.578094	-0.646088
	-45.86	-0.126923	-0.229706	-0.302826	-0.286896	-0.294098	-45.863	-0.168854	-0.278656	-0.393433	-0.375397	-0.420288	-45.861	-0.269409	-0.437592	-0.558838	-0.578094	-0.646088
	-45.835	-0.126923	-0.229706	-0.302826	-0.286896	-0.294098	-45.838	-0.168854	-0.278656	-0.393433	-0.375397	-0.430054	-45.836	-0.269409	-0.437592	-0.558838	-0.578094	-0.646088
	-45.81	-0.126923	-0.228912	-0.302826	-0.286102	-0.294098	-45.813	-0.168854	-0.278656	-0.393433	-0.375397	-0.430054	-45.811	-0.269409	-0.437195	-0.558838	-0.577698	-0.646088
	-45.785	-0.126923	-0.231659	-0.293066	-0.27713	-0.294098	-45.788	-0.168854	-0.269287	-0.403198	-0.366028	-0.430054	-45.786	-0.269409	-0.427826	-0.558838	-0.578094	-0.646088
	-45.76	-0.117157	-0.221899	-0.29306	-0.267365	-0.284332	-45.763	-0.168854	-0.26889	-0.403198	-0.365631	-0.430054	-45.761	-0.269409	-0.427826	-0.558838	-0.568329	-0.646088
	-45.735	-0.117157	-0.221893	-0.29306	-0.267365	-0.284332	-45.738	-0.168854	-0.26889	-0.403198	-0.365631	-0.430054	-45.736	-0.269409	-0.427826	-0.558838	-0.578094	-0.646088
	-45.71	-0.117157	-0.221893	-0.29306	-0.267365	-0.284332	-45.713	-0.168854	-0.26889	-0.403198	-0.365631	-0.430054	-45.711	-0.279175	-0.427826	-0.549072	-0.578094	-0.646088
	-45.685	-0.117157	-0.221893	-0.29306	-0.267365	-0.284332	-45.688	-0.168854	-0.26889	-0.403198	-0.375397	-0.430054	-45.686	-0.269409	-0.41806	-0.549072	-0.568329	-0.636322
	-45.66	-0.117157	-0.221893	-0.29306	-0.267365	-0.284332	-45.663	-0.168854	-0.26889	-0.393433	-0.375397	-0.430054	-45.661	-0.269409	-0.41806	-0.549072	-0.568329	-0.636322
	-45.635	-0.117157	-0.221893	-0.29306	-0.279083	-0.294098	-45.638	-0.159088	-0.259125	-0.393433	-0.365631	-0.420288	-45.636	-0.269409	-0.41806	-0.549072	-0.568329	-0.636322
	-45.61	-0.117157	-0.221893	-0.29306	-0.279083	-0.294098	-45.613	-0.159088	-0.259125	-0.393433	-0.365631	-0.420288	-45.611	-0.269409	-0.41806	-0.549072	-0.568329	-0.636322
	-45.585	-0.117157	-0.221893	-0.302032	-0.279083	-0.294098	-45.588	-0.159088	-0.259125	-0.393433	-0.365631	-0.420288	-45.586	-0.269409	-0.41806	-0.548676	-0.568329	-0.636322
	-45.56	-0.117157	-0.221893	-0.29306	-0.279083	-0.294098	-45.563	-0.159088	-0.259125	-0.384064	-0.365631	-0.420288	-45.561	-0.269409	-0.41806	-0.549072	-0.568329	-0.636322
	-45.535	-0.116364	-0.221893	-0.29306	-0.279083	-0.294098	-45.538	-0.159088	-0.259125	-0.383667	-0.365631	-0.420288	-45.536	-0.269012	-0.41806	-0.549072	-0.568329	-0.636322
	-45.51	-0.107391	-0.221893	-0.29306	-0.279083	-0.294098	-45.513	-0.159485	-0.259125	-0.383667	-0.365631	-0.420288	-45.511	-0.259644	-0.427826	-0.549072	-0.568329	-0.636322
	-45.485	-0.107391	-0.221893	-0.29306	-0.279083	-0.294098	-45.488	-0.159088	-0.259125	-0.383667	-0.365631	-0.430054	-45.486	-0.259644	-0.427826	-0.549072	-0.568329	-0.636322
	-45.46	-0.107391	-0.221893	-0.29306	-0.279083	-0.294098	-45.463	-0.159088	-0.259125	-0.383667	-0.365631	-0.430054	-45.461	-0.259644	-0.427826	-0.549072	-0.568329	-0.636322
	-45.435	-0.117157	-0.221893	-0.29306	-0.279083	-0.294098	-45.438	-0.159088	-0.259125	-0.393433	-0.365631	-0.430054	-45.436	-0.259644	-0.427826	-0.549072	-0.568329	-0.636322
	-45.41	-0.117157	-0.221893	-0.29306	-0.279083	-0.294098	-45.413	-0.159088	-0.259125	-0.393433	-0.365631	-0.430054	-45.411	-0.259644	-0.427826	-0.549072	-0.568329	-0.636322
	-45.385	-0.117157	-0.221893	-0.29306	-0.279083	-0.294098	-45.388	-0.159088	-0.259125	-0.393433	-0.365631	-0.430054	-45.386	-0.259644	-0.427826	-0.549072	-0.568329	-0.646088
	-45.36	-0.117157	-0.221893	-0.293854	-0.279083	-0.294098	-45.363	-0.159088	-0.259125	-0.383673	-0.365631	-0.430054	-45.361	-0.259644	-0.427826	-0.549469	-0.568329	-0.646088
	-45.335	-0.11795	-0.222687	-0.30282	-0.279089	-0.294891	-45.338	-0.149323	-0.249359	-0.393036	-0.355865	-0.420288	-45.336	-0.26004	-0.428223	-0.558838	-0.568329	-0.646484
	-45.31	-0.126923	-0.231659	-0.291107	-0.279083	-0.303864	-45.313	-0.158691	-0.268494	-0.393432	-0.355866	-0.429657	-45.311	-0.279175	-0.437592	-0.547126	-0.578094	-0.655853
	-45.285	-0.115204	-0.21994	-0.291107	-0.267365	-0.292145	-45.288	-0.159088	-0.26889	-0.393433	-0.365631	-0.430054	-45.286	-0.267456	-0.42588	-0.547119	-0.566376	-0.644135
	-45.26	-0.115204	-0.21994	-0.291107	-0.267365	-0.292145	-45.263	-0.159088	-0.26889	-0.393433	-0.365631	-0.430054	-45.261	-0.267456	-0.425873	-0.547119	-0.566376	-0.644135
	-45.235	-0.115204	-0.21994	-0.291107	-0.267365	-0.292145	-45.238	-0.159088	-0.26889	-0.393433	-0.365631	-0.430054	-45.236	-0.267456	-0.425873	-0.547119	-0.566376	-0.644135
	-45.21	-0.115204	-0.21994	-0.291107	-0.267365	-0.292145	-45.213	-0.159088	-0.26889	-0.393433	-0.365631	-0.430054	-45.211	-0.267456	-0.425873	-0.547119	-0.566376	-0.644135
	-45.185	-0.115204	-0.21994	-0.291107	-0.267365	-0.291199	-45.188	-0.159088	-0.26889	-0.393433	-0.365631	-0.430054	-45.186	-0.267456	-0.425873	-0.547119	-0.566376	-0.643677
	-45.16	-0.115204	-0.21994	-0.291107	-0.267365	-0.280426	-45.163	-0.159088	-0.26889	-0.393433	-0.365631	-0.418793	-45.161	-0.267456	-0.425873	-0.547119	-0.566376	-0.632416
	-45.135	-0.115204	-0.21994	-0.291107	-0.27713	-0.280426	-45.138	-0.168854	-0.26889	-0.393433	-0.365631	-0.418335	-45.136	-0.267456	-0.425873	-0.547119	-0.566376	-0.632416
	-45.11	-0.115204	-0.219147	-0.291107	-0.27713	-0.290192	-45.113	-0.168854	-0.26889	-0.393433	-0.365631	-0.418335	-45.111	-0.267456	-0.425476	-0.547119	-0.566376	-0.632416
	-45.085	-0.115204	-0.210175	-0.290314	-0.27713	-0.290192	-45.088	-0.168854	-0.259521	-0.393433	-0.365631	-0.418335	-45.086	-0.267456	-0.416107	-0.546722	-0.566376	-0.632416
	-45.06	-0.114258	-0.210175	-0.281342	-0.27713	-0.290192	-45.063	-0.168854	-0.259125	-0.384064	-0.365631	-0.418335	-45.061	-0.266998	-0.416107	-0.547119	-0.566376	-0.632416
	-45.035	-0.103485	-0.210175	-0.291107	-0.27713	-0.290192	-45.038	-0.157593	-0.259125	-0.383667	-0.365631	-0.418335	-45.036	-0.255737	-0.416107	-0.547119	-0.566376	-0.632416
	-45.01	-0.103485	-0.210175	-0.291107	-0.27713	-0.290192	-45.013	-0.157135	-0.259125	-0.371955	-0.365631	-0.418335	-45.011	-0.255737	-0.416107	-0.547119	-0.566376	-0.632416
	-44.985	-0.113251	-0.210175	-0.291107	-0.27713	-0.290192	-44.988	-0.145416	-0.247413	-0.371948	-0.353912	-0.406616	-44.986	-0.255737	-0.416107	-0.547119	-0.566376	-0.632416
	-44.96	-0.113251	-0.210175	-0.281348	-0.277124	-0.290192	-44.963	-0.145416	-0.247406	-0.371948	-0.353912	-0.416382	-44.961	-0.265503	-0.416107	-0.547119	-0.566376	-0.632416
	-44.935	-0.103485	-0.200409	-0.282135	-0.267365	-0.280426	-44.938	-0.145416	-0.247406	-0.371948	-0.353912	-0.416382	-44.936	-0.265503	-0.416107	-0.547516	-0.566376	-0.632416
	-44.91	-0.104279	-0.201202	-0.291102	-0.268158	-0.281219	-44.913	-0.145416	-0.247406	-0.381317	-0.353912	-0.416382	-44.911	-0.2659	-0.416504	-0.556879	-0.566772	-0.632813
	-44.885	-0.113251	-0.210169	-0.291107	-0.27713	-0.290192	-44.888	-0.154785	-0.256775	-0.381714	-0.363281	-0.425751	-44.886	-0.275269	-0.425873	-0.556885	-0.576141	-0.642181
	-44.86	-0.113251	-0.21994	-0.291107	-0.27713	-0.290192	-44.863	-0.155182	-0.257171	-0.381714	-0.373444	-0.426147	-44.861	-0.275269	-0.435638	-0.556885	-0.576141	-0.642181
	-44.835	-0.113251	-0.21994	-0.291107	-0.27713	-0.290192	-44.838	-0.164948	-0.257172	-0.381714	-0.373444	-0.426147	-44.836	-0.275269	-0.435638	-0.547119	-0.585907	-0.642181
	-44.81	-0.113251	-0.21994	-0.291107	-0.27713	-0.290192	-44.813	-0.164948	-0.257172	-0.391479	-0.373444	-0.426147	-44.811	-0.265503	-0.425873	-0.547119	-0.576141	-0.632416
	-44.785	-0.113251	-0.21994	-0.291107	-0.27713	-0.290192	-44.788	-0.164948	-0.257172	-0.391479	-0.373444	-0.426147	-44.786	-0.265503	-0.425873	-0.547119	-0.576141	-0.632416
	-44.76	-0.113251	-0.21994	-0.291107	-0.27713	-0.290192	-44.763	-0.164948	-0.266937	-0.391479	-0.373444	-0.426147	-44.761	-0.265503	-0.425873	-0.547119	-0.576141	-0.632416
	-44.735	-0.113251	-0.21994	-0.291107	-0.27713	-0.290192	-44.738	-0.164948	-0.266937	-0.391479	-0.373444	-0.426147	-44.736	-0.265503	-0.425873	-0.547119	-0.576141	-0.632416
	-44.71	-0.112457	-0.21994	-0.291107	-0.286896	-0.290192	-44.713	-0.164948	-0.266937	-0.391479	-0.373444	-0.426147	-44.711	-0.265106	-0.425873	-0.547119	-0.576141	-0.632416
	-44.685	-0.103485	-0.21994	-0.291107	-0.286896	-0.290192	-44.688	-0.155579	-0.266937	-0.38172	-0.373438	-0.426147	-44.686	-0.255737	-0.425873	-0.547119	-0.576141	-0.642181
	-44.66	-0.103485	-0.21994	-0.291107	-0.286896	-0.289398	-44.663	-0.145416	-0.257172	-0.381714	-0.363678	-0.416382	-44.661	-0.255737	-0.425873	-0.547119	-0.576141	-0.641785
	-44.635	-0.113251	-0.21994	-0.291107	-0.286896	-0.280426	-44.638	-0.145416	-0.257172	-0.381714	-0.363678	-0.407013	-44.636	-0.255737	-0.425873	-0.547119	-0.576141	-0.632416
	-44.61	-0.113251	-0.21994	-0.291107	-0.286896	-0.280426	-44.613	-0.145416	-0.257172	-0.381714	-0.363678	-0.406616	-44.611	-0.255737	-0.425873	-0.547119	-0.576141	-0.632416
	-44.585	-0.113251	-0.21994	-0.291107	-0.286896	-0.290192	-44.588	-0.145416	-0.257172	-0.381714	-0.363678	-0.406616	-44.586	-0.255737	-0.425873	-0.547119	-0.576141	-0.632416
	-44.56	-0.113251	-0.21994	-0.291107	-0.286896	-0.290192	-44.563	-0.145416	-0.257172	-0.381714	-0.363678	-0.406616	-44.561	-0.255737	-0.425873	-0.556885	-0.576141	-0.632416
	-44.535	-0.113251	-0.21994	-0.281348	-0.286896	-0.290192	-44.538	-0.145416	-0.257172	-0.381714	-0.363678	-0.406616	-44.536	-0.265503	-0.425873	-0.556885	-0.576141	-0.632416
	-44.51	-0.103485	-0.210181	-0.281342	-0.276184	-0.280426	-44.513	-0.145416	-0.257172	-0.381714	-0.373444	-0.406616	-44.511	-0.265503	-0.425873	-0.556885	-0.575684	-0.632416
	-44.485	-0.103485	-0.210175	-0.281342	-0.265411	-0.280426	-44.488	-0.145416	-0.257172	-0.381714	-0.362183	-0.406616	-44.486	-0.265503	-0.425873	-0.556885	-0.564423	-0.632416
	-44.46	-0.103485	-0.210175	-0.290314	-0.265411	-0.280426	-44.463	-0.155182	-0.257172	-0.381714	-0.361725	-0.418335	-44.461	-0.265503	-0.425873	-0.556488	-0.564423	-0.632416
	-44.435	-0.103485	-0.210175	-0.283081	-0.265411	-0.280426	-44.438	-0.155182	-0.257172	-0.372345	-0.361725	-0.418335	-44.436	-0.265503	-0.425873	-0.538214	-0.564423	-0.632416
	-44.41	-0.104431	-0.211121	-0.302026	-0.266357	-0.281372	-44.413	-0.155182	-0.257172	-0.392578	-0.361725	-0.418335	-44.411	-0.256195	-0.416571	-0.558434	-0.555115	-0.623108
	-44.385	-0.115204	-0.221887	-0.29306	-0.27713	-0.292145	-44.388	-0.166443	-0.268433	-0.384069	-0.372986	-0.429596	-44.386	-0.267456	-0.427826	-0.549072	-0.566376	-0.634369
	-44.36	-0.115204	-0.221893	-0.29306	-0.27713	-0.292145	-44.363	-0.157135	-0.25913	-0.383667	-0.363678	-0.420288	-44.361	-0.267456	-0.427826	-0.549072	-0.566376	-0.634369
	-44.335	-0.115204	-0.221893	-0.29306	-0.27713	-0.292145	-44.338	-0.157135	-0.259125	-0.383667	-0.363678	-0.420288	-44.336	-0.267456	-0.427826	-0.549072	-0.576141	-0.634369
	-44.31	-0.115204	-0.221893	-0.29306	-0.27713	-0.292145	-44.313	-0.157135	-0.259125	-0.383667	-0.363678	-0.420288	-44.311	-0.267456	-0.427826	-0.549072	-0.576141	-0.634369
	-44.285	-0.124176	-0.221893	-0.29306	-0.27713	-0.292145	-44.288	-0.157135	-0.259125	-0.383667	-0.363678	-0.420288	-44.286	-0.267059	-0.427826	-0.549072	-0.576141	-0.634369
	-44.26	-0.115204	-0.2211	-0.29306	-0.27713	-0.292145	-44.263	-0.147766	-0.259125	-0.383667	-0.363678	-0.420288	-44.261	-0.25769	-0.427429	-0.549072	-0.576141	-0.634369
	-44.235	-0.115204	-0.221893	-0.29306	-0.27713	-0.292145	-44.238	-0.147369	-0.249756	-0.383667	-0.363678	-0.420288	-44.236	-0.25769	-0.41806	-0.549072	-0.576141	-0.634369
	-44.21	-0.115204	-0.221893	-0.29306	-0.27713	-0.292145	-44.213	-0.147369	-0.259125	-0.383667	-0.363678	-0.420288	-44.211	-0.25769	-0.41806	-0.549072	-0.576141	-0.634369
	-44.185	-0.115204	-0.221893	-0.283295	-0.286896	-0.292145	-44.188	-0.147369	-0.259125	-0.383667	-0.363678	-0.420288	-44.186	-0.25769	-0.41806	-0.549072	-0.576141	-0.634369
	-44.16	-0.105438	-0.212128	-0.283295	-0.27713	-0.282379	-44.163	-0.147369	-0.259125	-0.383667	-0.363678	-0.420288	-44.161	-0.25769	-0.41806	-0.549072	-0.576141	-0.634369
	-44.135	-0.105438	-0.212128	-0.283295	-0.27713	-0.282379	-44.138	-0.147369	-0.259125	-0.383667	-0.363678	-0.420288	-44.136	-0.25769	-0.41806	-0.549072	-0.576141	-0.634369
	-44.11	-0.105438	-0.212128	-0.283295	-0.27713	-0.282379	-44.113	-0.147369	-0.259125	-0.383667	-0.363678	-0.420288	-44.111	-0.25769	-0.41806	-0.549072	-0.576141	-0.644135
	-44.085	-0.105438	-0.212128	-0.283295	-0.27713	-0.292145	-44.088	-0.157135	-0.259125	-0.393433	-0.363678	-0.420288	-44.086	-0.269409	-0.41806	-0.549072	-0.576141	-0.644135
	-44.06	-0.105438	-0.212128	-0.283295	-0.27713	-0.292145	-44.063	-0.157135	-0.259125	-0.393433	-0.373444	-0.420288	-44.061	-0.269409	-0.41806	-0.558838	-0.576141	-0.644135
	-44.035	-0.105438	-0.212128	-0.29306	-0.27713	-0.291351	-44.038	-0.157135	-0.259125	-0.383667	-0.373444	-0.420288	-44.036	-0.269409	-0.41806	-0.558838	-0.576141	-0.643738
	-44.01	-0.105438	-0.212128	-0.29306	-0.27713	-0.282379	-44.013	-0.147369	-0.249359	-0.383667	-0.363678	-0.401154	-44.011	-0.269409	-0.41806	-0.558838	-0.576141	-0.634369
	-43.985	-0.105438	-0.212128	-0.29306	-0.27713	-0.282379	-43.988	-0.147369	-0.249359	-0.383667	-0.363678	-0.400757	-43.986	-0.269409	-0.41806	-0.549078	-0.576135	-0.634369
	-43.96	-0.105438	-0.212128	-0.292267	-0.27713	-0.282379	-43.963	-0.147369	-0.249359	-0.383667	-0.363678	-0.400757	-43.961	-0.259644	-0.408295	-0.548676	-0.566376	-0.624603
	-43.935	-0.105438	-0.212128	-0.284088	-0.27713	-0.282379	-43.938	-0.147369	-0.249359	-0.374298	-0.363678	-0.410522	-43.936	-0.259644	-0.408295	-0.539703	-0.566376	-0.624603
	-43.91	-0.106232	-0.212921	-0.293055	-0.27713	-0.283173	-43.913	-0.147369	-0.249359	-0.38327	-0.363678	-0.410522	-43.911	-0.26004	-0.408691	-0.549067	-0.566376	-0.625
	-43.885	-0.115204	-0.221888	-0.29306	-0.27713	-0.292145	-43.888	-0.156738	-0.258728	-0.383667	-0.363678	-0.419891	-43.886	-0.269409	-0.41806	-0.549072	-0.566376	-0.634369
	-43.86	-0.115204	-0.221893	-0.29306	-0.27713	-0.292145	-43.863	-0.157135	-0.259125	-0.383667	-0.363678	-0.420288	-43.861	-0.269409	-0.41806	-0.549072	-0.566376	-0.634369
	-43.835	-0.115204	-0.221893	-0.29306	-0.27713	-0.292145	-43.838	-0.157135	-0.259125	-0.383667	-0.363678	-0.420288	-43.836	-0.269409	-0.41806	-0.549072	-0.566376	-0.634369
	-43.81	-0.115204	-0.221893	-0.29306	-0.286896	-0.292145	-43.813	-0.157135	-0.259125	-0.383667	-0.363678	-0.420288	-43.811	-0.269409	-0.41806	-0.549072	-0.576141	-0.634369
	-43.785	-0.115204	-0.221893	-0.29306	-0.286896	-0.292145	-43.788	-0.157135	-0.259125	-0.383667	-0.363678	-0.420288	-43.786	-0.269409	-0.41806	-0.549072	-0.576141	-0.634369
	-43.76	-0.115204	-0.221893	-0.29306	-0.286896	-0.292145	-43.763	-0.157135	-0.259125	-0.383667	-0.363678	-0.420288	-43.761	-0.269409	-0.427826	-0.549072	-0.576141	-0.634369
	-43.735	-0.115204	-0.221893	-0.283295	-0.286896	-0.292145	-43.738	-0.157135	-0.259125	-0.373907	-0.363678	-0.420288	-43.736	-0.269409	-0.427826	-0.549072	-0.576141	-0.634369
	-43.71	-0.105438	-0.212128	-0.283295	-0.27713	-0.282379	-43.713	-0.147369	-0.259125	-0.383667	-0.353912	-0.410522	-43.711	-0.269409	-0.427826	-0.549072	-0.576141	-0.634369
	-43.685	-0.105438	-0.212128	-0.283295	-0.27713	-0.282379	-43.688	-0.147369	-0.259125	-0.383667	-0.353912	-0.410522	-43.686	-0.269409	-0.427826	-0.549072	-0.576141	-0.634369
	-43.66	-0.105438	-0.212128	-0.283295	-0.27713	-0.282379	-43.663	-0.147369	-0.259125	-0.383667	-0.363678	-0.410522	-43.661	-0.269409	-0.427826	-0.558838	-0.576141	-0.634369
	-43.635	-0.117157	-0.212128	-0.283295	-0.27713	-0.282379	-43.638	-0.147369	-0.259125	-0.383667	-0.363678	-0.410522	-43.636	-0.269409	-0.427826	-0.558838	-0.576141	-0.634369
	-43.61	-0.116364	-0.212128	-0.283295	-0.27713	-0.282379	-43.613	-0.147369	-0.259125	-0.383667	-0.363678	-0.410522	-43.611	-0.269012	-0.427826	-0.558838	-0.576141	-0.634369
	-43.585	-0.107391	-0.212128	-0.283295	-0.27713	-0.282379	-43.588	-0.138	-0.259125	-0.383667	-0.363678	-0.410522	-43.586	-0.269409	-0.427826	-0.549072	-0.576141	-0.634369
	-43.56	-0.107391	-0.221893	-0.283295	-0.27713	-0.282379	-43.563	-0.137604	-0.259125	-0.383667	-0.363678	-0.410522	-43.561	-0.259644	-0.41806	-0.549072	-0.566376	-0.624603
	-43.535	-0.107391	-0.221893	-0.283295	-0.27713	-0.282379	-43.538	-0.137604	-0.259125	-0.383667	-0.363678	-0.420288	-43.536	-0.259644	-0.41806	-0.549072	-0.566376	-0.624603
	-43.51	-0.107391	-0.221893	-0.283295	-0.27713	-0.282379	-43.513	-0.137604	-0.259125	-0.383667	-0.363678	-0.420288	-43.511	-0.259644	-0.41806	-0.549072	-0.566376	-0.624603
	-43.485	-0.107391	-0.221893	-0.283295	-0.27713	-0.294098	-43.488	-0.149323	-0.259125	-0.383667	-0.363678	-0.420288	-43.486	-0.259644	-0.41806	-0.549072	-0.566376	-0.624603
	-43.46	-0.107391	-0.221893	-0.283295	-0.27713	-0.294098	-43.463	-0.149323	-0.259125	-0.373901	-0.363678	-0.420288	-43.461	-0.259644	-0.41806	-0.549072	-0.566376	-0.624603
	-43.435	-0.107391	-0.221893	-0.295013	-0.27713	-0.294098	-43.438	-0.139557	-0.249359	-0.373901	-0.353912	-0.410522	-43.436	-0.259644	-0.41806	-0.549072	-0.566376	-0.624603
	-43.41	-0.107391	-0.221893	-0.295013	-0.27713	-0.293304	-43.413	-0.139557	-0.249359	-0.373901	-0.353912	-0.410522	-43.411	-0.259644	-0.41806	-0.549072	-0.566376	-0.633972
	-43.385	-0.107391	-0.221893	-0.285254	-0.27713	-0.284332	-43.388	-0.139557	-0.249359	-0.373901	-0.353912	-0.401154	-43.386	-0.259644	-0.41806	-0.549072	-0.566376	-0.624603
	-43.36	-0.0976257	-0.212128	-0.286041	-0.267365	-0.274567	-43.363	-0.139557	-0.249359	-0.373901	-0.353912	-0.400757	-43.361	-0.259644	-0.41806	-0.549469	-0.576142	-0.624603
	-43.335	-0.0984192	-0.212921	-0.295008	-0.268163	-0.27536	-43.338	-0.139557	-0.249359	-0.393036	-0.353912	-0.400757	-43.336	-0.26004	-0.418457	-0.558838	-0.576538	-0.625
	-43.31	-0.107391	-0.221893	-0.295013	-0.27713	-0.284332	-43.313	-0.148926	-0.258728	-0.393432	-0.363281	-0.410126	-43.311	-0.269409	-0.427826	-0.558838	-0.585907	-0.634369
	-43.285	-0.107391	-0.221893	-0.295013	-0.27713	-0.284332	-43.288	-0.149323	-0.259125	-0.393433	-0.363678	-0.410522	-43.286	-0.269409	-0.427826	-0.558838	-0.585907	-0.634369
	-43.26	-0.107391	-0.221893	-0.295013	-0.27713	-0.284332	-43.263	-0.149323	-0.259125	-0.393433	-0.363678	-0.410522	-43.261	-0.269409	-0.427826	-0.549072	-0.585907	-0.634369
	-43.235	-0.107391	-0.221893	-0.295013	-0.27713	-0.284332	-43.238	-0.149323	-0.259125	-0.393433	-0.363678	-0.410522	-43.236	-0.259644	-0.41806	-0.549072	-0.576141	-0.624603
	-43.21	-0.107391	-0.221893	-0.295013	-0.27713	-0.284332	-43.213	-0.149323	-0.270844	-0.393433	-0.363678	-0.410522	-43.211	-0.259644	-0.41806	-0.549072	-0.576141	-0.624603
	-43.185	-0.106598	-0.221893	-0.295013	-0.27713	-0.284332	-43.188	-0.149323	-0.270844	-0.393433	-0.375397	-0.410522	-43.186	-0.259247	-0.427826	-0.549072	-0.576141	-0.624603
	-43.16	-0.0976257	-0.221893	-0.295013	-0.27713	-0.284332	-43.163	-0.139954	-0.270844	-0.393433	-0.375397	-0.410522	-43.161	-0.249878	-0.427826	-0.549072	-0.576141	-0.624603
	-43.135	-0.107391	-0.2211	-0.295013	-0.27713	-0.284332	-43.138	-0.139557	-0.270844	-0.393433	-0.375397	-0.410522	-43.136	-0.259644	-0.427429	-0.549072	-0.576141	-0.624603
	-43.11	-0.107391	-0.212128	-0.304779	-0.276337	-0.284332	-43.113	-0.149323	-0.261475	-0.383673	-0.375397	-0.410522	-43.111	-0.259644	-0.41806	-0.549072	-0.575745	-0.624603
	-43.085	-0.107391	-0.212128	-0.304779	-0.267365	-0.284332	-43.088	-0.139557	-0.251312	-0.383667	-0.356262	-0.400757	-43.086	-0.259644	-0.41806	-0.549072	-0.566376	-0.624603
	-43.06	-0.107391	-0.212128	-0.304779	-0.27713	-0.284332	-43.063	-0.139557	-0.251312	-0.383667	-0.355865	-0.410522	-43.061	-0.259644	-0.41806	-0.560791	-0.566376	-0.624603
	-43.035	-0.107391	-0.221893	-0.303833	-0.27713	-0.294098	-43.038	-0.139557	-0.251312	-0.383667	-0.355865	-0.410522	-43.036	-0.259644	-0.41806	-0.560333	-0.566376	-0.624603
	-43.01	-0.107391	-0.221893	-0.283301	-0.27713	-0.294098	-43.013	-0.139557	-0.251312	-0.372406	-0.355865	-0.410522	-43.011	-0.259644	-0.41806	-0.549072	-0.566376	-0.624603
	-42.985	-0.0976257	-0.212128	-0.283295	-0.267365	-0.284332	-42.988	-0.139557	-0.251312	-0.371948	-0.355865	-0.410522	-42.986	-0.259644	-0.41806	-0.549072	-0.566376	-0.624603
	-42.96	-0.0976257	-0.212128	-0.284241	-0.267365	-0.284332	-42.963	-0.139557	-0.251312	-0.371948	-0.355865	-0.410522	-42.961	-0.259644	-0.41806	-0.54953	-0.566376	-0.624603
	-42.935	-0.0976257	-0.212128	-0.294067	-0.267365	-0.284332	-42.938	-0.139557	-0.251312	-0.383209	-0.355865	-0.410522	-42.936	-0.259644	-0.41806	-0.550574	-0.566376	-0.624603
	-42.91	-0.0976257	-0.212128	-0.283295	-0.267365	-0.284332	-42.913	-0.139557	-0.251312	-0.372406	-0.355865	-0.410522	-42.911	-0.249878	-0.408301	-0.539307	-0.55661	-0.626556
	-42.885	-0.0976257	-0.212128	-0.283295	-0.267365	-0.284332	-42.888	-0.139557	-0.251312	-0.383667	-0.355865	-0.410522	-42.886	-0.249878	-0.408295	-0.539307	-0.55661	-0.626556
	-42.86	-0.0976257	-0.212128	-0.283295	-0.267365	-0.284332	-42.863	-0.139557	-0.251312	-0.371948	-0.355865	-0.410522	-42.861	-0.249878	-0.408295	-0.539307	-0.566376	-0.626556
	-42.835	-0.0976257	-0.212128	-0.283295	-0.267365	-0.283539	-42.838	-0.139557	-0.251312	-0.371948	-0.355865	-0.410522	-42.836	-0.249878	-0.408295	-0.539307	-0.566376	-0.62616
	-42.81	-0.0976257	-0.212128	-0.283295	-0.267365	-0.274567	-42.813	-0.139557	-0.251312	-0.383667	-0.355865	-0.401154	-42.811	-0.249878	-0.408295	-0.539307	-0.566376	-0.616791
	-42.785	-0.107391	-0.212128	-0.284088	-0.267365	-0.274567	-42.788	-0.139557	-0.251312	-0.383667	-0.355865	-0.400757	-42.786	-0.249878	-0.408295	-0.539703	-0.566376	-0.616791
	-42.76	-0.108185	-0.212921	-0.293061	-0.268158	-0.27536	-42.763	-0.139557	-0.251312	-0.39303	-0.355865	-0.400757	-42.761	-0.250275	-0.408691	-0.549072	-0.566772	-0.617188
	-42.735	-0.107391	-0.212128	-0.29306	-0.267365	-0.274567	-42.738	-0.158691	-0.260675	-0.383673	-0.365234	-0.410126	-42.736	-0.259644	-0.41806	-0.549072	-0.576141	-0.626556
	-42.71	-0.107391	-0.212128	-0.29306	-0.267365	-0.274567	-42.713	-0.149323	-0.251312	-0.383667	-0.365631	-0.400757	-42.711	-0.259644	-0.41806	-0.549072	-0.576141	-0.626556
	-42.685	-0.107391	-0.212128	-0.29306	-0.267365	-0.284332	-42.688	-0.149323	-0.251312	-0.383667	-0.365631	-0.410522	-42.686	-0.259644	-0.41806	-0.549072	-0.576141	-0.626556
	-42.66	-0.107391	-0.212128	-0.29306	-0.27713	-0.284332	-42.663	-0.149323	-0.251312	-0.383667	-0.365631	-0.410522	-42.661	-0.259644	-0.41806	-0.549072	-0.576141	-0.626556
	-42.635	-0.107391	-0.212128	-0.29306	-0.27713	-0.284332	-42.638	-0.149323	-0.251312	-0.383667	-0.365631	-0.410522	-42.636	-0.269409	-0.41806	-0.549072	-0.576141	-0.626556
	-42.61	-0.106598	-0.212128	-0.29306	-0.27713	-0.284332	-42.613	-0.149323	-0.261078	-0.383667	-0.365631	-0.410522	-42.611	-0.269012	-0.41806	-0.549072	-0.576141	-0.626556
	-42.585	-0.0976257	-0.212128	-0.29306	-0.27713	-0.284332	-42.588	-0.139954	-0.261078	-0.383667	-0.365631	-0.410522	-42.586	-0.259644	-0.427826	-0.539307	-0.576141	-0.626556
	-42.56	-0.0976257	-0.212128	-0.29306	-0.27713	-0.284332	-42.563	-0.139557	-0.261078	-0.383667	-0.365631	-0.410522	-42.561	-0.249878	-0.41806	-0.539307	-0.566376	-0.616791
	-42.535	-0.0976257	-0.212128	-0.29306	-0.27713	-0.284332	-42.538	-0.139557	-0.261078	-0.383667	-0.365631	-0.410522	-42.536	-0.249878	-0.41806	-0.539307	-0.566376	-0.616791
	-42.51	-0.0976257	-0.212128	-0.29306	-0.27713	-0.284332	-42.513	-0.139557	-0.261078	-0.383667	-0.365631	-0.410522	-42.511	-0.249878	-0.41806	-0.539307	-0.566376	-0.616791
	-42.485	-0.0976257	-0.221893	-0.29306	-0.27713	-0.284332	-42.488	-0.139557	-0.261078	-0.393433	-0.365631	-0.410522	-42.486	-0.249878	-0.41806	-0.539307	-0.566376	-0.616791
	-42.46	-0.0976257	-0.221893	-0.293853	-0.277131	-0.284332	-42.463	-0.139557	-0.261078	-0.393433	-0.365631	-0.410522	-42.461	-0.249878	-0.41806	-0.539703	-0.566376	-0.616791
	-42.435	-0.108185	-0.221893	-0.302826	-0.277924	-0.285126	-42.438	-0.139557	-0.261078	-0.402796	-0.365637	-0.410522	-42.436	-0.250275	-0.41806	-0.549067	-0.566772	-0.617188
	-42.41	-0.117157	-0.221893	-0.302826	-0.286896	-0.294098	-42.413	-0.158691	-0.261078	-0.403198	-0.375	-0.419891	-42.411	-0.259644	-0.418055	-0.558838	-0.576141	-0.626556
	-42.385	-0.116364	-0.221893	-0.302826	-0.286896	-0.294098	-42.388	-0.159088	-0.261078	-0.403198	-0.375397	-0.420288	-42.386	-0.259247	-0.41806	-0.558838	-0.576141	-0.626556
	-42.36	-0.107391	-0.221893	-0.290314	-0.286896	-0.294098	-42.363	-0.149719	-0.261078	-0.391487	-0.375397	-0.420288	-42.361	-0.249878	-0.41806	-0.558441	-0.576141	-0.626556
	-42.335	-0.0956726	-0.210175	-0.291107	-0.275177	-0.282379	-42.338	-0.137604	-0.249359	-0.382111	-0.363678	-0.408569	-42.336	-0.249878	-0.41806	-0.549072	-0.576141	-0.626556
	-42.31	-0.0956726	-0.210175	-0.291107	-0.275177	-0.281586	-42.313	-0.137604	-0.249359	-0.381714	-0.363678	-0.408569	-42.311	-0.249878	-0.41806	-0.549072	-0.576141	-0.62616
	-42.285	-0.0956726	-0.210175	-0.291107	-0.275177	-0.272614	-42.288	-0.137604	-0.249359	-0.381714	-0.363678	-0.3992	-42.286	-0.249878	-0.41806	-0.549072	-0.576141	-0.616791
	-42.26	-0.0956726	-0.210175	-0.291107	-0.284943	-0.282379	-42.263	-0.137604	-0.249359	-0.381714	-0.363678	-0.398804	-42.261	-0.249878	-0.41806	-0.549072	-0.576141	-0.616791
	-42.235	-0.0956726	-0.210175	-0.291107	-0.284149	-0.282379	-42.238	-0.137604	-0.249359	-0.381714	-0.363678	-0.398804	-42.236	-0.249878	-0.41806	-0.549072	-0.575745	-0.616791
	-42.21	-0.0956726	-0.210175	-0.291107	-0.275177	-0.282379	-42.213	-0.137604	-0.249359	-0.381714	-0.354309	-0.398804	-42.211	-0.259644	-0.41806	-0.539307	-0.566376	-0.616791
	-42.185	-0.0956726	-0.210175	-0.291901	-0.275177	-0.282379	-42.188	-0.137604	-0.259125	-0.381714	-0.363678	-0.398804	-42.186	-0.249878	-0.408295	-0.539703	-0.55661	-0.616791
	-42.16	-0.0956726	-0.210968	-0.300867	-0.27597	-0.283173	-42.163	-0.137604	-0.259125	-0.391083	-0.363678	-0.398804	-42.161	-0.249878	-0.408691	-0.549067	-0.557007	-0.617188
	-42.135	-0.0956726	-0.219935	-0.300873	-0.284943	-0.292145	-42.138	-0.137604	-0.268494	-0.391479	-0.373047	-0.408173	-42.136	-0.249878	-0.427826	-0.549072	-0.578094	-0.626556
	-42.11	-0.0956726	-0.219147	-0.300079	-0.284943	-0.292145	-42.113	-0.137604	-0.26889	-0.391479	-0.373444	-0.418335	-42.111	-0.249878	-0.427429	-0.548676	-0.578094	-0.626556
	-42.085	-0.0956726	-0.210175	-0.291107	-0.284943	-0.292145	-42.088	-0.137604	-0.259521	-0.382111	-0.373444	-0.418335	-42.086	-0.249878	-0.41806	-0.539307	-0.578094	-0.626556
	-42.06	-0.0956726	-0.210175	-0.291107	-0.284943	-0.292145	-42.063	-0.137604	-0.259125	-0.381714	-0.373444	-0.418335	-42.061	-0.249878	-0.41806	-0.539307	-0.578094	-0.626556
	-42.035	-0.0956726	-0.21994	-0.291107	-0.284943	-0.292145	-42.038	-0.137604	-0.259125	-0.381714	-0.373444	-0.418335	-42.036	-0.249878	-0.41806	-0.539307	-0.578094	-0.626556
	-42.01	-0.105438	-0.21994	-0.291107	-0.284943	-0.292145	-42.013	-0.137604	-0.259125	-0.391479	-0.373444	-0.418335	-42.011	-0.249878	-0.41806	-0.539307	-0.578094	-0.626556
	-41.985	-0.105438	-0.21994	-0.291107	-0.284943	-0.291351	-41.988	-0.137604	-0.259125	-0.391479	-0.373444	-0.418335	-41.986	-0.249878	-0.41806	-0.539307	-0.578094	-0.62616
	-41.96	-0.105438	-0.21994	-0.291107	-0.284149	-0.282379	-41.963	-0.137604	-0.259125	-0.381714	-0.373444	-0.408966	-41.961	-0.249878	-0.41806	-0.539307	-0.577698	-0.616791
	-41.935	-0.105438	-0.21994	-0.291107	-0.275177	-0.282379	-41.938	-0.127838	-0.249359	-0.381714	-0.354309	-0.398804	-41.936	-0.249878	-0.41806	-0.539307	-0.568329	-0.616791
	-41.91	-0.105438	-0.21994	-0.300873	-0.275177	-0.282379	-41.913	-0.127838	-0.249359	-0.381714	-0.353912	-0.398804	-41.911	-0.249878	-0.41806	-0.539307	-0.568329	-0.616791
	-41.885	-0.104492	-0.21994	-0.29032	-0.275177	-0.282379	-41.888	-0.137604	-0.249359	-0.381714	-0.353912	-0.398804	-41.886	-0.24942	-0.41806	-0.53891	-0.568329	-0.616791
	-41.86	-0.0839539	-0.210175	-0.281342	-0.265411	-0.272614	-41.863	-0.126343	-0.249359	-0.372345	-0.353912	-0.398804	-41.861	-0.238159	-0.41806	-0.529541	-0.568329	-0.616791
	-41.835	-0.0839539	-0.210175	-0.281342	-0.265411	-0.282379	-41.838	-0.125885	-0.249359	-0.371948	-0.353912	-0.398804	-41.836	-0.238159	-0.41806	-0.529541	-0.568329	-0.616791
	-41.81	-0.0839539	-0.209381	-0.282135	-0.265411	-0.282379	-41.813	-0.125885	-0.249359	-0.371948	-0.353912	-0.398804	-41.811	-0.238159	-0.417664	-0.529938	-0.568329	-0.616791
	-41.785	-0.0847473	-0.201202	-0.291102	-0.266205	-0.283173	-41.788	-0.125885	-0.23999	-0.381317	-0.353912	-0.398804	-41.786	-0.238556	-0.408691	-0.539301	-0.578491	-0.617188
	-41.76	-0.0937195	-0.210169	-0.291107	-0.275177	-0.292145	-41.763	-0.135254	-0.248962	-0.381714	-0.373047	-0.408173	-41.761	-0.247925	-0.41806	-0.539307	-0.58786	-0.626556
	-41.735	-0.0937195	-0.210175	-0.291107	-0.275177	-0.292145	-41.738	-0.135651	-0.249359	-0.381714	-0.373444	-0.408569	-41.736	-0.25769	-0.41806	-0.539307	-0.58786	-0.626556
	-41.71	-0.0937195	-0.210175	-0.291107	-0.286896	-0.292145	-41.713	-0.135651	-0.249359	-0.381714	-0.373444	-0.408569	-41.711	-0.25769	-0.41806	-0.527588	-0.58786	-0.626556
	-41.685	-0.0937195	-0.210175	-0.291107	-0.286896	-0.291351	-41.688	-0.135651	-0.249359	-0.381714	-0.373444	-0.408569	-41.686	-0.245972	-0.406342	-0.537354	-0.576141	-0.614441
	-41.66	-0.103485	-0.210175	-0.291107	-0.286896	-0.282379	-41.663	-0.135651	-0.249359	-0.381714	-0.373444	-0.3992	-41.661	-0.245972	-0.41806	-0.537354	-0.576141	-0.605072
	-41.635	-0.103485	-0.210175	-0.291107	-0.286896	-0.282379	-41.638	-0.135651	-0.259125	-0.381714	-0.373444	-0.398804	-41.636	-0.245972	-0.41806	-0.537354	-0.576141	-0.605072
	-41.61	-0.103485	-0.21994	-0.291107	-0.286896	-0.282379	-41.613	-0.135651	-0.259125	-0.391479	-0.373444	-0.398804	-41.611	-0.245972	-0.41806	-0.537354	-0.576141	-0.614838
	-41.585	-0.102692	-0.21994	-0.291107	-0.286102	-0.282379	-41.588	-0.135651	-0.259125	-0.391479	-0.373444	-0.398804	-41.586	-0.245575	-0.41806	-0.537354	-0.575745	-0.614838
	-41.56	-0.0937195	-0.21994	-0.281342	-0.27713	-0.282379	-41.563	-0.126282	-0.259125	-0.38172	-0.364069	-0.398804	-41.561	-0.236206	-0.41806	-0.537354	-0.566376	-0.614838
	-41.535	-0.0839539	-0.210175	-0.280548	-0.267365	-0.272614	-41.538	-0.116119	-0.249359	-0.381714	-0.353912	-0.389038	-41.536	-0.236206	-0.41806	-0.536957	-0.566376	-0.614838
	-41.51	-0.0839539	-0.210175	-0.272369	-0.267365	-0.272614	-41.513	-0.116119	-0.249359	-0.372345	-0.353912	-0.398804	-41.511	-0.236206	-0.41806	-0.527985	-0.566376	-0.614838
	-41.485	-0.0847473	-0.210968	-0.281342	-0.268158	-0.273407	-41.488	-0.116119	-0.249359	-0.381311	-0.353912	-0.398804	-41.486	-0.236603	-0.418457	-0.537348	-0.566778	-0.615234
	-41.46	-0.0937195	-0.21994	-0.281342	-0.27713	-0.282379	-41.463	-0.125488	-0.258728	-0.381714	-0.363281	-0.408173	-41.461	-0.245972	-0.427826	-0.537354	-0.576141	-0.624603
	-41.435	-0.0937195	-0.21994	-0.281342	-0.27713	-0.282379	-41.438	-0.125885	-0.259125	-0.381714	-0.363678	-0.408569	-41.436	-0.245972	-0.427826	-0.537354	-0.576141	-0.624603
	-41.41	-0.0937195	-0.21994	-0.291107	-0.27713	-0.292145	-41.413	-0.135651	-0.259125	-0.381714	-0.363678	-0.408569	-41.411	-0.245972	-0.427826	-0.537354	-0.576141	-0.624603
	-41.385	-0.0937195	-0.21994	-0.291107	-0.27713	-0.292145	-41.388	-0.135651	-0.259125	-0.381714	-0.373444	-0.408569	-41.386	-0.245972	-0.427826	-0.537354	-0.576141	-0.624603
	-41.36	-0.0937195	-0.218994	-0.291107	-0.27713	-0.292145	-41.363	-0.135651	-0.259125	-0.381714	-0.373444	-0.408569	-41.361	-0.245972	-0.427368	-0.527594	-0.576135	-0.624603
	-41.335	-0.0937195	-0.208221	-0.291107	-0.27713	-0.292145	-41.338	-0.135651	-0.257629	-0.381714	-0.373444	-0.408569	-41.336	-0.236206	-0.406342	-0.527588	-0.566376	-0.614838
	-41.31	-0.0937195	-0.208221	-0.291107	-0.286896	-0.292145	-41.313	-0.135651	-0.257172	-0.381714	-0.373444	-0.408569	-41.311	-0.236206	-0.406342	-0.527588	-0.566376	-0.614838
	-41.285	-0.092926	-0.208221	-0.291107	-0.286896	-0.292145	-41.288	-0.135651	-0.257172	-0.381714	-0.373444	-0.408569	-41.286	-0.235809	-0.406342	-0.527588	-0.566376	-0.614838
	-41.26	-0.0839539	-0.208221	-0.291107	-0.286896	-0.292145	-41.263	-0.126282	-0.257172	-0.38172	-0.373444	-0.408569	-41.261	-0.236206	-0.406342	-0.527588	-0.576141	-0.614838
	-41.235	-0.0839539	-0.208221	-0.290314	-0.286896	-0.292145	-41.238	-0.116119	-0.247412	-0.381714	-0.363678	-0.398804	-41.236	-0.236206	-0.406342	-0.527191	-0.566376	-0.614838
	-41.21	-0.0937195	-0.217987	-0.271582	-0.28689	-0.292145	-41.213	-0.116119	-0.247406	-0.372345	-0.363678	-0.398804	-41.211	-0.236206	-0.406342	-0.517822	-0.576141	-0.614838
	-41.185	-0.0839539	-0.208221	-0.271576	-0.27713	-0.282379	-41.188	-0.116119	-0.247406	-0.371948	-0.363678	-0.398804	-41.186	-0.236206	-0.406342	-0.517822	-0.576141	-0.624603
	-41.16	-0.0839539	-0.208221	-0.271576	-0.27713	-0.282379	-41.163	-0.116119	-0.247406	-0.371948	-0.363678	-0.408569	-41.161	-0.236206	-0.406342	-0.517822	-0.576141	-0.624603
	-41.135	-0.0839539	-0.208221	-0.272521	-0.276337	-0.281433	-41.138	-0.125885	-0.247406	-0.371948	-0.373444	-0.408569	-41.136	-0.236206	-0.406342	-0.51828	-0.575745	-0.624146
	-41.11	-0.0848999	-0.209167	-0.283295	-0.268311	-0.271606	-41.113	-0.125885	-0.247406	-0.383202	-0.364075	-0.397308	-41.111	-0.236664	-0.406799	-0.529534	-0.56684	-0.613342
	-41.085	-0.0956726	-0.21994	-0.283295	-0.279083	-0.282379	-41.088	-0.137146	-0.268433	-0.383667	-0.374939	-0.408112	-41.086	-0.247925	-0.41806	-0.519775	-0.578094	-0.624603
	-41.06	-0.0956726	-0.219147	-0.29306	-0.279083	-0.282379	-41.063	-0.137604	-0.26889	-0.393433	-0.375397	-0.408569	-41.061	-0.238159	-0.407898	-0.519775	-0.568329	-0.614838
	-41.035	-0.0956726	-0.210175	-0.29306	-0.279083	-0.282379	-41.038	-0.137604	-0.259521	-0.383667	-0.375397	-0.408569	-41.036	-0.238159	-0.398529	-0.519775	-0.568329	-0.614838
	-41.01	-0.0956726	-0.210175	-0.29306	-0.279083	-0.292145	-41.013	-0.127838	-0.249359	-0.383667	-0.365631	-0.398804	-41.011	-0.238159	-0.398529	-0.519775	-0.578094	-0.614838
	-40.985	-0.0956726	-0.210175	-0.29306	-0.279083	-0.292145	-40.988	-0.127838	-0.249359	-0.383667	-0.365631	-0.398804	-40.986	-0.238159	-0.398529	-0.519775	-0.578094	-0.614838
	-40.96	-0.0956726	-0.210175	-0.29306	-0.279083	-0.292145	-40.963	-0.127838	-0.249359	-0.383667	-0.365631	-0.398804	-40.961	-0.238159	-0.398529	-0.529541	-0.578094	-0.624603
	-40.935	-0.0956726	-0.210175	-0.29306	-0.279083	-0.292145	-40.938	-0.127838	-0.249359	-0.383667	-0.365631	-0.398804	-40.936	-0.238159	-0.398529	-0.529541	-0.578094	-0.624603
	-40.91	-0.0956726	-0.210175	-0.29306	-0.279083	-0.292145	-40.913	-0.127838	-0.249359	-0.383667	-0.365631	-0.398804	-40.911	-0.238159	-0.398529	-0.519781	-0.578094	-0.624603
	-40.885	-0.0956726	-0.210175	-0.282507	-0.279083	-0.292145	-40.888	-0.137604	-0.249359	-0.383667	-0.365631	-0.398804	-40.886	-0.228394	-0.388763	-0.519379	-0.568329	-0.614838
	-40.86	-0.0956726	-0.200409	-0.273529	-0.269318	-0.282379	-40.863	-0.137604	-0.259125	-0.374298	-0.365631	-0.398804	-40.861	-0.228394	-0.388763	-0.51001	-0.568329	-0.614838
	-40.835	-0.0956726	-0.212128	-0.273529	-0.269318	-0.282379	-40.838	-0.137604	-0.259125	-0.364136	-0.375397	-0.410522	-40.836	-0.228394	-0.398529	-0.51001	-0.568329	-0.614838
	-40.81	-0.0948792	-0.212128	-0.273529	-0.279083	-0.282379	-40.813	-0.127838	-0.249359	-0.373901	-0.365631	-0.400757	-40.811	-0.227997	-0.398529	-0.51001	-0.568329	-0.614838
	-40.785	-0.085907	-0.212128	-0.274322	-0.279083	-0.282379	-40.788	-0.118469	-0.249359	-0.373901	-0.365631	-0.400757	-40.786	-0.218628	-0.398529	-0.510406	-0.578094	-0.614838
	-40.76	-0.0867004	-0.212921	-0.283289	-0.279877	-0.283173	-40.763	-0.118073	-0.249359	-0.383265	-0.365631	-0.400757	-40.761	-0.22879	-0.398926	-0.529541	-0.578491	-0.615234
	-40.735	-0.0956726	-0.221893	-0.283295	-0.288849	-0.292145	-40.738	-0.127441	-0.258722	-0.383667	-0.375	-0.410126	-40.736	-0.238159	-0.408295	-0.519781	-0.587854	-0.634369
	-40.71	-0.0956726	-0.221893	-0.283295	-0.288055	-0.292145	-40.713	-0.127838	-0.259125	-0.383667	-0.375397	-0.410522	-40.711	-0.228394	-0.398529	-0.519775	-0.577698	-0.624603
	-40.685	-0.0956726	-0.221893	-0.283295	-0.279083	-0.292145	-40.688	-0.127838	-0.259125	-0.383667	-0.366028	-0.410522	-40.686	-0.228394	-0.398529	-0.519775	-0.568329	-0.624603
	-40.66	-0.0956726	-0.221893	-0.283295	-0.279083	-0.292145	-40.663	-0.139557	-0.259125	-0.383667	-0.365631	-0.410522	-40.661	-0.228394	-0.398529	-0.519775	-0.568329	-0.624603
	-40.635	-0.0956726	-0.2211	-0.283295	-0.279083	-0.292145	-40.638	-0.139557	-0.26889	-0.383667	-0.365631	-0.410522	-40.636	-0.228394	-0.398132	-0.529541	-0.568329	-0.624603
	-40.61	-0.0956726	-0.212128	-0.283295	-0.279083	-0.301117	-40.613	-0.139557	-0.259521	-0.383667	-0.365631	-0.410522	-40.611	-0.240112	-0.388763	-0.529541	-0.568329	-0.624207
	-40.585	-0.0956726	-0.212128	-0.29306	-0.279083	-0.292145	-40.588	-0.139557	-0.259125	-0.383667	-0.375397	-0.401154	-40.586	-0.240112	-0.398529	-0.529541	-0.578094	-0.614838
	-40.56	-0.0956726	-0.212128	-0.29306	-0.279083	-0.292145	-40.563	-0.129791	-0.249359	-0.383667	-0.365631	-0.400757	-40.561	-0.240112	-0.398529	-0.519781	-0.578094	-0.624603
	-40.535	-0.0948792	-0.212128	-0.283301	-0.279083	-0.292145	-40.538	-0.129791	-0.249359	-0.383667	-0.365631	-0.400757	-40.536	-0.22995	-0.388769	-0.519775	-0.568329	-0.614838
	-40.51	-0.0761414	-0.202368	-0.284088	-0.279083	-0.282379	-40.513	-0.120422	-0.249359	-0.383667	-0.365631	-0.400757	-40.511	-0.220581	-0.388763	-0.520172	-0.568329	-0.614838
	-40.485	-0.0886536	-0.212921	-0.29306	-0.279877	-0.283173	-40.488	-0.120026	-0.249359	-0.39303	-0.365631	-0.400757	-40.486	-0.220978	-0.38916	-0.529535	-0.568731	-0.615234
	-40.46	-0.0976257	-0.221893	-0.292267	-0.288849	-0.292145	-40.463	-0.129395	-0.268494	-0.393433	-0.375	-0.410126	-40.461	-0.230347	-0.398529	-0.53891	-0.578094	-0.624603
	-40.435	-0.0976257	-0.2211	-0.283295	-0.288849	-0.292145	-40.438	-0.139557	-0.26889	-0.384064	-0.375397	-0.410522	-40.436	-0.240112	-0.407898	-0.529541	-0.58786	-0.624603
	-40.41	-0.0976257	-0.212128	-0.283295	-0.288849	-0.292145	-40.413	-0.139557	-0.259521	-0.383667	-0.375397	-0.410522	-40.411	-0.240112	-0.398529	-0.519781	-0.58786	-0.624603
	-40.385	-0.0976257	-0.212128	-0.283295	-0.287903	-0.292145	-40.388	-0.139557	-0.259125	-0.373907	-0.387115	-0.410522	-40.386	-0.230347	-0.388763	-0.519775	-0.577637	-0.614838
	-40.36	-0.0976257	-0.212128	-0.283295	-0.27713	-0.292145	-40.363	-0.129791	-0.249365	-0.373901	-0.366089	-0.400757	-40.361	-0.230347	-0.388763	-0.519775	-0.566376	-0.624603
	-40.335	-0.0968323	-0.212128	-0.283295	-0.27713	-0.291351	-40.338	-0.129791	-0.249359	-0.38562	-0.365631	-0.400757	-40.336	-0.22995	-0.388763	-0.529541	-0.566376	-0.624207
	-40.31	-0.0878601	-0.212128	-0.283295	-0.27713	-0.282379	-40.313	-0.120422	-0.249359	-0.38562	-0.365631	-0.391388	-40.311	-0.230347	-0.388763	-0.529541	-0.566376	-0.614838
	-40.285	-0.0878601	-0.212128	-0.284088	-0.27713	-0.282379	-40.288	-0.120026	-0.249359	-0.38562	-0.365631	-0.390991	-40.286	-0.230347	-0.398529	-0.529938	-0.566376	-0.614838
	-40.26	-0.0886536	-0.212921	-0.304774	-0.277924	-0.283173	-40.263	-0.120026	-0.249359	-0.394983	-0.365631	-0.400757	-40.261	-0.230743	-0.398926	-0.529541	-0.576538	-0.615234
	-40.235	-0.0976257	-0.221893	-0.303833	-0.286896	-0.303864	-40.238	-0.129395	-0.258722	-0.395386	-0.375	-0.410126	-40.236	-0.230347	-0.398529	-0.529083	-0.576141	-0.626556
	-40.21	-0.0976257	-0.2211	-0.283301	-0.28689	-0.303864	-40.213	-0.139557	-0.270844	-0.384125	-0.375397	-0.410522	-40.211	-0.230347	-0.398132	-0.517822	-0.576141	-0.626556
	-40.185	-0.0878601	-0.212921	-0.283295	-0.27713	-0.294098	-40.188	-0.139557	-0.261475	-0.383667	-0.375397	-0.410522	-40.186	-0.230347	-0.38916	-0.517822	-0.576141	-0.626556
	-40.16	-0.0878601	-0.2211	-0.283295	-0.27713	-0.294098	-40.163	-0.139557	-0.270447	-0.373901	-0.375397	-0.410522	-40.161	-0.230347	-0.398132	-0.517822	-0.576141	-0.626556
	-40.135	-0.0976257	-0.212128	-0.283295	-0.286896	-0.294098	-40.138	-0.129791	-0.251709	-0.373901	-0.375397	-0.400757	-40.136	-0.230347	-0.388763	-0.529541	-0.576141	-0.626556
	-40.11	-0.0976257	-0.212128	-0.283295	-0.286896	-0.293304	-40.113	-0.129791	-0.251312	-0.373901	-0.375397	-0.400757	-40.111	-0.240112	-0.398529	-0.529541	-0.58786	-0.62616
	-40.085	-0.0976257	-0.212128	-0.283295	-0.286896	-0.284332	-40.088	-0.129791	-0.251312	-0.373901	-0.375397	-0.391388	-40.086	-0.240112	-0.398529	-0.517822	-0.58786	-0.626556
	-40.06	-0.0976257	-0.212128	-0.283295	-0.286896	-0.284332	-40.063	-0.129791	-0.251312	-0.383667	-0.375397	-0.390991	-40.061	-0.228394	-0.38681	-0.517822	-0.576141	-0.614838
	-40.035	-0.0976257	-0.212128	-0.283295	-0.286896	-0.284332	-40.038	-0.129791	-0.251312	-0.383667	-0.375397	-0.390991	-40.036	-0.228394	-0.38681	-0.517822	-0.576141	-0.614838
	-40.01	-0.0968323	-0.212128	-0.283295	-0.286896	-0.284332	-40.013	-0.139557	-0.261078	-0.383667	-0.375397	-0.400757	-40.011	-0.227997	-0.38681	-0.527588	-0.576141	-0.614838
	-39.985	-0.0878601	-0.212128	-0.284088	-0.286896	-0.284332	-39.988	-0.130188	-0.261078	-0.383667	-0.375397	-0.400757	-39.986	-0.218628	-0.38681	-0.527984	-0.576142	-0.614838
	-39.96	-0.0886536	-0.212921	-0.292261	-0.286901	-0.285126	-39.963	-0.129791	-0.261078	-0.393036	-0.375397	-0.400757	-39.961	-0.22879	-0.396973	-0.527191	-0.576141	-0.615234
	-39.935	-0.0976257	-0.221893	-0.273529	-0.286896	-0.294098	-39.938	-0.13916	-0.270447	-0.372352	-0.385155	-0.410126	-39.936	-0.228394	-0.396576	-0.517822	-0.566376	-0.624603
	-39.91	-0.0878601	-0.211334	-0.273529	-0.27713	-0.283539	-39.913	-0.127838	-0.259125	-0.371948	-0.373444	-0.398804	-39.911	-0.228394	-0.396179	-0.517822	-0.576141	-0.624207
	-39.885	-0.0878601	-0.202362	-0.283295	-0.27713	-0.274567	-39.888	-0.127838	-0.249756	-0.371948	-0.373444	-0.389435	-39.886	-0.228394	-0.38681	-0.517822	-0.576141	-0.614838
	-39.86	-0.0878601	-0.202362	-0.283295	-0.27713	-0.274567	-39.863	-0.127838	-0.249359	-0.371948	-0.373444	-0.389038	-39.861	-0.228394	-0.38681	-0.527588	-0.576141	-0.614838
	-39.835	-0.0878601	-0.212128	-0.283295	-0.27713	-0.274567	-39.838	-0.137604	-0.249359	-0.381714	-0.373444	-0.389038	-39.836	-0.238159	-0.38681	-0.517822	-0.576141	-0.614838
	-39.81	-0.0878601	-0.212128	-0.283295	-0.27713	-0.274567	-39.813	-0.137604	-0.259125	-0.381714	-0.373444	-0.398804	-39.811	-0.228394	-0.377045	-0.517822	-0.566376	-0.605072
	-39.785	-0.0870667	-0.212128	-0.284088	-0.27713	-0.274567	-39.788	-0.137604	-0.259125	-0.381714	-0.373444	-0.398804	-39.786	-0.227997	-0.38681	-0.518219	-0.576141	-0.614838
	-39.76	-0.0886536	-0.212921	-0.293055	-0.287689	-0.285126	-39.763	-0.128235	-0.259125	-0.381317	-0.373444	-0.398804	-39.761	-0.219025	-0.387207	-0.527588	-0.576538	-0.615234
	-39.735	-0.0976257	-0.221893	-0.29306	-0.296661	-0.294098	-39.738	-0.127441	-0.258728	-0.381714	-0.373047	-0.398407	-39.736	-0.228394	-0.396576	-0.527594	-0.585901	-0.624603
	-39.71	-0.0976257	-0.221893	-0.29306	-0.296661	-0.294098	-39.713	-0.127838	-0.259125	-0.381714	-0.383209	-0.398804	-39.711	-0.228394	-0.38681	-0.527588	-0.576141	-0.614838
	-39.685	-0.0976257	-0.2211	-0.29306	-0.295868	-0.293304	-39.688	-0.127838	-0.259125	-0.381714	-0.383209	-0.398804	-39.686	-0.228394	-0.386414	-0.527588	-0.58551	-0.614441
	-39.66	-0.0976257	-0.212128	-0.292267	-0.286896	-0.284332	-39.663	-0.127838	-0.249756	-0.391479	-0.37384	-0.389435	-39.661	-0.228394	-0.38681	-0.527191	-0.576141	-0.614838
	-39.635	-0.0976257	-0.212128	-0.283295	-0.286896	-0.284332	-39.638	-0.127838	-0.249359	-0.382111	-0.373444	-0.398804	-39.636	-0.228394	-0.38681	-0.517822	-0.576141	-0.614838
	-39.61	-0.0976257	-0.212128	-0.273529	-0.286896	-0.284332	-39.613	-0.137604	-0.259125	-0.381714	-0.373444	-0.398804	-39.611	-0.238159	-0.38681	-0.517828	-0.576135	-0.614838
	-39.585	-0.0878601	-0.202362	-0.273529	-0.27713	-0.274567	-39.588	-0.137604	-0.259125	-0.381714	-0.373444	-0.398804	-39.586	-0.228394	-0.377045	-0.517822	-0.566376	-0.605072
	-39.56	-0.0878601	-0.212128	-0.273529	-0.27713	-0.274567	-39.563	-0.137604	-0.259125	-0.381714	-0.373444	-0.398804	-39.561	-0.228394	-0.377045	-0.517822	-0.566376	-0.605072
	-39.535	-0.0878601	-0.212128	-0.274322	-0.27713	-0.274567	-39.538	-0.137604	-0.259125	-0.371948	-0.383209	-0.398804	-39.536	-0.228394	-0.377045	-0.518219	-0.576141	-0.605072
	-39.51	-0.0878601	-0.212921	-0.293055	-0.277924	-0.27536	-39.513	-0.127838	-0.249359	-0.381311	-0.373444	-0.389038	-39.511	-0.228394	-0.38916	-0.527588	-0.576538	-0.615234
	-39.485	-0.0878601	-0.221893	-0.29306	-0.286896	-0.283539	-39.488	-0.127838	-0.258722	-0.391479	-0.382813	-0.398407	-39.486	-0.238159	-0.398529	-0.527594	-0.585901	-0.624207
	-39.46	-0.0878601	-0.2211	-0.29306	-0.286896	-0.274567	-39.463	-0.127838	-0.26889	-0.391479	-0.383209	-0.389435	-39.461	-0.228394	-0.388367	-0.527588	-0.576141	-0.605072
	-39.435	-0.0976257	-0.212128	-0.29306	-0.296661	-0.284332	-39.438	-0.137604	-0.259521	-0.391479	-0.383209	-0.389038	-39.436	-0.228394	-0.378998	-0.527588	-0.576141	-0.605072
	-39.41	-0.0976257	-0.212128	-0.29306	-0.296661	-0.284332	-39.413	-0.137604	-0.259125	-0.391479	-0.383209	-0.398804	-39.411	-0.228394	-0.378998	-0.527588	-0.576141	-0.605072
	-39.385	-0.0976257	-0.212128	-0.29306	-0.295868	-0.284332	-39.388	-0.137604	-0.259125	-0.391479	-0.383209	-0.398804	-39.386	-0.228394	-0.388763	-0.527588	-0.58551	-0.614838
	-39.36	-0.0976257	-0.212128	-0.292267	-0.286896	-0.284332	-39.363	-0.137604	-0.259125	-0.38172	-0.37384	-0.398804	-39.361	-0.240112	-0.388763	-0.527197	-0.576135	-0.614838
	-39.335	-0.0976257	-0.212128	-0.284088	-0.286896	-0.284332	-39.338	-0.127838	-0.249359	-0.372345	-0.363678	-0.389038	-39.336	-0.230347	-0.378998	-0.518219	-0.566376	-0.605072
	-39.31	-0.0984192	-0.212921	-0.29306	-0.287689	-0.285126	-39.313	-0.127838	-0.249359	-0.381311	-0.373449	-0.389038	-39.311	-0.230743	-0.379395	-0.527582	-0.566772	-0.605469
	-39.285	-0.106445	-0.221893	-0.29306	-0.296661	-0.294098	-39.288	-0.137207	-0.258728	-0.391479	-0.382813	-0.398407	-39.286	-0.239655	-0.388758	-0.527588	-0.576141	-0.614838
	-39.26	-0.0956726	-0.220947	-0.29306	-0.296661	-0.293304	-39.263	-0.126343	-0.259125	-0.391479	-0.383209	-0.398804	-39.261	-0.238159	-0.398071	-0.537354	-0.585907	-0.624207
	-39.235	-0.0956726	-0.210175	-0.281342	-0.296661	-0.284332	-39.238	-0.135651	-0.257629	-0.391479	-0.383209	-0.389435	-39.236	-0.238159	-0.38681	-0.527594	-0.585901	-0.614838
	-39.21	-0.0839539	-0.198456	-0.281342	-0.284943	-0.272614	-39.213	-0.135651	-0.257172	-0.391479	-0.383209	-0.398804	-39.211	-0.228394	-0.377045	-0.527588	-0.576141	-0.605072
	-39.185	-0.0937195	-0.198456	-0.281342	-0.284943	-0.272614	-39.188	-0.135651	-0.257172	-0.38172	-0.383203	-0.398804	-39.186	-0.228394	-0.377045	-0.527588	-0.576141	-0.605072
	-39.16	-0.0937195	-0.198456	-0.290314	-0.284943	-0.272614	-39.163	-0.125885	-0.247406	-0.381714	-0.373444	-0.389038	-39.161	-0.228394	-0.377045	-0.527191	-0.576141	-0.605072
	-39.135	-0.0937195	-0.208221	-0.281342	-0.284943	-0.272614	-39.138	-0.125885	-0.247406	-0.372345	-0.373444	-0.389038	-39.136	-0.238159	-0.38681	-0.529541	-0.585907	-0.605072
	-39.11	-0.0937195	-0.208221	-0.282288	-0.294708	-0.272614	-39.113	-0.125885	-0.247406	-0.371948	-0.383209	-0.389038	-39.111	-0.238159	-0.38681	-0.518287	-0.5859	-0.614838
	-39.085	-0.0946655	-0.209167	-0.293054	-0.295661	-0.27356	-39.088	-0.125885	-0.247406	-0.392975	-0.383209	-0.389038	-39.086	-0.226898	-0.375549	-0.529541	-0.574646	-0.603577
	-39.06	-0.105438	-0.21994	-0.29306	-0.305634	-0.284332	-39.063	-0.146912	-0.268433	-0.393432	-0.39447	-0.400299	-39.061	-0.238159	-0.38681	-0.529541	-0.58551	-0.614838
	-39.035	-0.104645	-0.21994	-0.29306	-0.296661	-0.293304	-39.038	-0.147369	-0.26889	-0.393433	-0.385559	-0.400757	-39.036	-0.237762	-0.38681	-0.529541	-0.576141	-0.614441
	-39.01	-0.0956726	-0.21994	-0.283301	-0.296661	-0.284332	-39.013	-0.138	-0.26889	-0.393433	-0.385162	-0.401154	-39.011	-0.238159	-0.38681	-0.539307	-0.585907	-0.605072
	-38.985	-0.085907	-0.210175	-0.283295	-0.286896	-0.274567	-38.988	-0.137604	-0.26889	-0.383673	-0.385162	-0.400757	-38.986	-0.238159	-0.396576	-0.529547	-0.585901	-0.605072
	-38.96	-0.085907	-0.210175	-0.283295	-0.286896	-0.274567	-38.963	-0.127838	-0.259125	-0.383667	-0.385162	-0.390991	-38.961	-0.228394	-0.38681	-0.529541	-0.576141	-0.607025
	-38.935	-0.085907	-0.210175	-0.282501	-0.286896	-0.274567	-38.938	-0.127838	-0.259125	-0.393433	-0.385162	-0.390991	-38.936	-0.238159	-0.38681	-0.529144	-0.576141	-0.607025
	-38.91	-0.085907	-0.209381	-0.273529	-0.286896	-0.274567	-38.913	-0.127838	-0.259125	-0.384064	-0.385162	-0.390991	-38.911	-0.238159	-0.386414	-0.529541	-0.576141	-0.607025
	-38.885	-0.085907	-0.200409	-0.283295	-0.286896	-0.274567	-38.888	-0.127838	-0.259521	-0.383667	-0.385162	-0.390991	-38.886	-0.238159	-0.377045	-0.519775	-0.576141	-0.607025
	-38.86	-0.0956726	-0.200409	-0.283295	-0.286896	-0.274567	-38.863	-0.139557	-0.259125	-0.383667	-0.385162	-0.390991	-38.861	-0.228394	-0.377045	-0.519775	-0.578094	-0.59726
	-38.835	-0.0948792	-0.200409	-0.283295	-0.286896	-0.274567	-38.838	-0.139557	-0.259125	-0.383667	-0.385162	-0.390991	-38.836	-0.227997	-0.377045	-0.519775	-0.578094	-0.607025
	-38.81	-0.085907	-0.200409	-0.284088	-0.286896	-0.274567	-38.813	-0.130188	-0.259125	-0.383667	-0.385162	-0.390991	-38.811	-0.228394	-0.377045	-0.529938	-0.578094	-0.607025
	-38.785	-0.0867004	-0.210968	-0.293055	-0.299408	-0.27536	-38.788	-0.129791	-0.259125	-0.393036	-0.385162	-0.40271	-38.786	-0.22879	-0.377441	-0.529541	-0.578491	-0.607422
	-38.76	-0.0956726	-0.219935	-0.29306	-0.30838	-0.284332	-38.763	-0.129395	-0.258728	-0.393432	-0.394531	-0.402313	-38.761	-0.228394	-0.377045	-0.529541	-0.578094	-0.607025
	-38.735	-0.0956726	-0.21994	-0.282501	-0.307587	-0.283386	-38.738	-0.129791	-0.259125	-0.393433	-0.394928	-0.40271	-38.736	-0.228394	-0.38681	-0.529144	-0.587463	-0.616333
	-38.71	-0.085907	-0.210175	-0.273529	-0.288849	-0.262848	-38.713	-0.129791	-0.259125	-0.384064	-0.385559	-0.391449	-38.711	-0.238159	-0.38681	-0.519775	-0.578094	-0.605072
	-38.685	-0.085907	-0.209381	-0.273529	-0.288849	-0.262848	-38.688	-0.139557	-0.259125	-0.383667	-0.385162	-0.390991	-38.686	-0.228394	-0.376648	-0.519775	-0.568329	-0.595306
	-38.66	-0.085907	-0.200409	-0.273529	-0.288849	-0.262848	-38.663	-0.139557	-0.261475	-0.383667	-0.385162	-0.390991	-38.661	-0.228394	-0.367279	-0.519775	-0.568329	-0.595306
	-38.635	-0.0956726	-0.200409	-0.274322	-0.288849	-0.262848	-38.638	-0.139557	-0.261078	-0.383667	-0.385162	-0.390991	-38.636	-0.228394	-0.377045	-0.520172	-0.578094	-0.595306
	-38.61	-0.0964661	-0.201202	-0.283295	-0.289642	-0.273407	-38.613	-0.139557	-0.261078	-0.383271	-0.385162	-0.400757	-38.611	-0.238556	-0.377441	-0.539301	-0.578497	-0.605469
	-38.585	-0.104645	-0.210175	-0.283295	-0.298615	-0.282379	-38.588	-0.13916	-0.260681	-0.383667	-0.384766	-0.40036	-38.586	-0.247528	-0.38681	-0.529541	-0.58786	-0.614838
	-38.56	-0.0956726	-0.210175	-0.29306	-0.298615	-0.282379	-38.563	-0.130188	-0.261078	-0.395386	-0.385162	-0.400757	-38.561	-0.228394	-0.377045	-0.529541	-0.578094	-0.605072
	-38.535	-0.0956726	-0.210175	-0.29306	-0.298615	-0.282379	-38.538	-0.129791	-0.261078	-0.395386	-0.385162	-0.400757	-38.536	-0.228394	-0.377045	-0.529541	-0.58786	-0.605072
	-38.51	-0.0956726	-0.209381	-0.29306	-0.298615	-0.282379	-38.513	-0.139557	-0.261078	-0.395386	-0.396881	-0.400757	-38.511	-0.228394	-0.388367	-0.529541	-0.58786	-0.605072
	-38.485	-0.0956726	-0.210175	-0.292267	-0.298615	-0.282379	-38.488	-0.139557	-0.261475	-0.395386	-0.396881	-0.400757	-38.486	-0.240112	-0.378998	-0.52915	-0.587854	-0.614838
	-38.46	-0.0956726	-0.210175	-0.284088	-0.298615	-0.281586	-38.463	-0.139557	-0.261078	-0.386017	-0.396881	-0.400757	-38.461	-0.230347	-0.369232	-0.520172	-0.578094	-0.604675
	-38.435	-0.0964661	-0.210968	-0.283295	-0.299408	-0.273407	-38.438	-0.139557	-0.261078	-0.383272	-0.39688	-0.391388	-38.436	-0.230743	-0.369629	-0.529535	-0.578491	-0.595703
	-38.41	-0.0948792	-0.210175	-0.283295	-0.297821	-0.272614	-38.413	-0.137207	-0.258728	-0.393433	-0.394531	-0.388641	-38.411	-0.239716	-0.378992	-0.529541	-0.597229	-0.605072
	-38.385	-0.085907	-0.210175	-0.283295	-0.288849	-0.272614	-38.388	-0.128235	-0.259125	-0.393433	-0.385559	-0.389038	-38.386	-0.240112	-0.388763	-0.529541	-0.58786	-0.614838
	-38.36	-0.085907	-0.210175	-0.283295	-0.288849	-0.272614	-38.363	-0.127838	-0.259125	-0.393433	-0.385162	-0.398804	-38.361	-0.230347	-0.378998	-0.529541	-0.578094	-0.605072
	-38.335	-0.085907	-0.210175	-0.283295	-0.288849	-0.272614	-38.338	-0.127838	-0.259125	-0.393433	-0.385162	-0.398804	-38.336	-0.230347	-0.378998	-0.529541	-0.578094	-0.605072
	-38.31	-0.085907	-0.210175	-0.283295	-0.288849	-0.272614	-38.313	-0.127838	-0.259125	-0.393433	-0.385162	-0.398804	-38.311	-0.240112	-0.378998	-0.529541	-0.58786	-0.605072
	-38.285	-0.0956726	-0.210175	-0.283295	-0.298615	-0.272614	-38.288	-0.137604	-0.26889	-0.383667	-0.385162	-0.398804	-38.286	-0.240112	-0.388763	-0.529547	-0.58786	-0.605072
	-38.26	-0.0956726	-0.209381	-0.283142	-0.298615	-0.272614	-38.263	-0.127838	-0.259125	-0.383667	-0.375397	-0.389038	-38.261	-0.230347	-0.378601	-0.52948	-0.578094	-0.605072
	-38.235	-0.0964661	-0.201202	-0.281342	-0.299408	-0.272614	-38.238	-0.127838	-0.249756	-0.391535	-0.375397	-0.389038	-38.236	-0.230743	-0.369629	-0.527582	-0.578497	-0.605072
	-38.21	-0.104645	-0.210175	-0.281342	-0.307587	-0.272614	-38.213	-0.137207	-0.258728	-0.391479	-0.394531	-0.389038	-38.211	-0.249481	-0.388763	-0.527588	-0.587463	-0.605072
	-38.185	-0.0956726	-0.210175	-0.281342	-0.298615	-0.272614	-38.188	-0.128235	-0.259125	-0.391479	-0.385559	-0.389038	-38.186	-0.240112	-0.388763	-0.527588	-0.58786	-0.605072
	-38.16	-0.0956726	-0.210175	-0.291107	-0.298615	-0.282379	-38.163	-0.127838	-0.259125	-0.391479	-0.385162	-0.389038	-38.161	-0.240112	-0.388763	-0.527595	-0.58786	-0.614838
	-38.135	-0.0956726	-0.210175	-0.291107	-0.298615	-0.282379	-38.138	-0.127838	-0.259125	-0.391479	-0.385162	-0.389038	-38.136	-0.238159	-0.38681	-0.527588	-0.576141	-0.603119
	-38.11	-0.0956726	-0.210175	-0.291107	-0.298615	-0.282379	-38.113	-0.127838	-0.259125	-0.38172	-0.385162	-0.398804	-38.111	-0.238159	-0.38681	-0.527588	-0.576141	-0.603119
	-38.085	-0.0956726	-0.210175	-0.2919	-0.298615	-0.282379	-38.088	-0.118073	-0.249359	-0.381714	-0.375397	-0.389038	-38.086	-0.238159	-0.38681	-0.527985	-0.585907	-0.603119
	-38.06	-0.0964661	-0.210175	-0.300873	-0.299408	-0.283173	-38.063	-0.118073	-0.249359	-0.391077	-0.375402	-0.389038	-38.061	-0.238556	-0.38681	-0.537354	-0.586304	-0.603516
	-38.035	-0.105438	-0.221893	-0.300079	-0.30838	-0.292145	-38.038	-0.137207	-0.259125	-0.391479	-0.384766	-0.398407	-38.036	-0.247925	-0.386811	-0.536957	-0.585907	-0.603119
	-38.01	-0.104645	-0.221893	-0.291107	-0.30838	-0.292145	-38.013	-0.137604	-0.259125	-0.382111	-0.385162	-0.398804	-38.011	-0.247528	-0.38681	-0.527588	-0.585907	-0.614838
	-37.985	-0.0956726	-0.221893	-0.291107	-0.307434	-0.291351	-37.988	-0.128235	-0.259125	-0.391479	-0.394928	-0.398804	-37.986	-0.238159	-0.38681	-0.527588	-0.585449	-0.614441
	-37.96	-0.0956726	-0.221893	-0.291107	-0.296661	-0.282379	-37.963	-0.127838	-0.259125	-0.391479	-0.383667	-0.389435	-37.961	-0.238159	-0.38681	-0.527588	-0.585907	-0.605072
	-37.935	-0.0956726	-0.221893	-0.282135	-0.296661	-0.282379	-37.938	-0.127838	-0.259125	-0.391479	-0.383209	-0.389038	-37.936	-0.238159	-0.38681	-0.527984	-0.576141	-0.595306
	-37.91	-0.0867004	-0.212921	-0.291102	-0.287689	-0.273407	-37.913	-0.127838	-0.259125	-0.400848	-0.383209	-0.389038	-37.911	-0.238556	-0.387207	-0.537348	-0.576538	-0.595703
	-37.885	-0.0956726	-0.221888	-0.290314	-0.296661	-0.282379	-37.888	-0.137207	-0.268494	-0.391485	-0.392578	-0.398407	-37.886	-0.247925	-0.396576	-0.527191	-0.585907	-0.614838
	-37.86	-0.0948792	-0.2211	-0.281342	-0.296661	-0.282379	-37.863	-0.127838	-0.25913	-0.382111	-0.383209	-0.389038	-37.861	-0.247528	-0.386414	-0.527588	-0.585907	-0.605072
	-37.835	-0.0956726	-0.212128	-0.281342	-0.296661	-0.282379	-37.838	-0.128235	-0.259521	-0.381714	-0.383209	-0.398804	-37.836	-0.238159	-0.38681	-0.527588	-0.585907	-0.605072
	-37.81	-0.0956726	-0.212128	-0.281342	-0.296661	-0.282379	-37.813	-0.127838	-0.259125	-0.381714	-0.383209	-0.398804	-37.811	-0.238159	-0.38681	-0.517828	-0.585907	-0.605072
	-37.785	-0.0956726	-0.212128	-0.291107	-0.305634	-0.281586	-37.788	-0.127838	-0.259125	-0.381714	-0.383209	-0.398804	-37.786	-0.228394	-0.377051	-0.517822	-0.575745	-0.59491
	-37.76	-0.0956726	-0.221893	-0.2919	-0.296661	-0.272614	-37.763	-0.127838	-0.259125	-0.381714	-0.37384	-0.389435	-37.761	-0.240112	-0.388763	-0.527985	-0.566376	-0.585541
	-37.735	-0.0964661	-0.222687	-0.300873	-0.297455	-0.273407	-37.738	-0.127838	-0.259125	-0.391077	-0.373444	-0.389038	-37.736	-0.240509	-0.38916	-0.537348	-0.566778	-0.585938
	-37.71	-0.105438	-0.230865	-0.300079	-0.306427	-0.292145	-37.713	-0.137207	-0.268494	-0.391479	-0.392578	-0.398407	-37.711	-0.249878	-0.398132	-0.536957	-0.585907	-0.605072
	-37.685	-0.105438	-0.221893	-0.291107	-0.306427	-0.292145	-37.688	-0.137604	-0.259521	-0.382111	-0.392975	-0.408569	-37.686	-0.249878	-0.388763	-0.527588	-0.585907	-0.605072
	-37.66	-0.105438	-0.221893	-0.291107	-0.306427	-0.292145	-37.663	-0.137604	-0.259125	-0.381714	-0.392975	-0.408569	-37.661	-0.249878	-0.388763	-0.527594	-0.585907	-0.605072
	-37.635	-0.104492	-0.221893	-0.281348	-0.306427	-0.292145	-37.638	-0.127838	-0.259125	-0.381714	-0.383209	-0.398804	-37.636	-0.24942	-0.388763	-0.527588	-0.576141	-0.595306
	-37.61	-0.0839539	-0.212128	-0.282135	-0.296661	-0.282379	-37.613	-0.126343	-0.259125	-0.381714	-0.383209	-0.398804	-37.611	-0.238159	-0.388763	-0.527984	-0.576142	-0.595306
	-37.585	-0.0847473	-0.212921	-0.291102	-0.29746	-0.283173	-37.588	-0.125885	-0.259125	-0.391083	-0.383209	-0.398804	-37.586	-0.238556	-0.38916	-0.537354	-0.576538	-0.595703
	-37.56	-0.0937195	-0.221893	-0.291107	-0.306427	-0.292145	-37.563	-0.135254	-0.268494	-0.391479	-0.392578	-0.408173	-37.561	-0.247925	-0.398529	-0.527594	-0.595673	-0.614838
	-37.535	-0.0937195	-0.221893	-0.291107	-0.305634	-0.291351	-37.538	-0.135651	-0.26889	-0.391479	-0.392975	-0.408569	-37.536	-0.247925	-0.398535	-0.537354	-0.58551	-0.604675
	-37.51	-0.0937195	-0.221893	-0.290314	-0.306427	-0.282379	-37.513	-0.135651	-0.26889	-0.391479	-0.383606	-0.3992	-37.511	-0.247925	-0.398529	-0.536957	-0.576141	-0.595306
	-37.485	-0.092926	-0.2211	-0.291107	-0.306427	-0.282379	-37.488	-0.135651	-0.26889	-0.382111	-0.383209	-0.408569	-37.486	-0.247528	-0.398132	-0.527588	-0.576141	-0.595306
	-37.46	-0.0956726	-0.212128	-0.291107	-0.306427	-0.282379	-37.463	-0.126282	-0.269287	-0.381714	-0.383209	-0.408569	-37.461	-0.247925	-0.398529	-0.517822	-0.576141	-0.595306
	-37.435	-0.0956726	-0.212128	-0.291107	-0.306427	-0.282379	-37.438	-0.125885	-0.26889	-0.371954	-0.383203	-0.408569	-37.436	-0.238159	-0.388763	-0.517822	-0.576141	-0.585541
	-37.41	-0.0956726	-0.221893	-0.282293	-0.306427	-0.292145	-37.413	-0.116119	-0.259125	-0.381714	-0.383209	-0.398804	-37.411	-0.238159	-0.388763	-0.528045	-0.576141	-0.595306
	-37.385	-0.086853	-0.213079	-0.293054	-0.297607	-0.283325	-37.388	-0.116119	-0.259125	-0.392968	-0.383209	-0.398804	-37.386	-0.248383	-0.389221	-0.539307	-0.576599	-0.595764
	-37.36	-0.0976257	-0.223846	-0.29306	-0.307587	-0.294098	-37.363	-0.137146	-0.270379	-0.393432	-0.39447	-0.410065	-37.361	-0.259644	-0.410248	-0.539307	-0.587463	-0.607025
	-37.335	-0.0968323	-0.223846	-0.29306	-0.298615	-0.293304	-37.338	-0.137604	-0.270844	-0.393433	-0.385559	-0.410522	-37.336	-0.259247	-0.410248	-0.539307	-0.578094	-0.606628
	-37.31	-0.0878601	-0.223846	-0.292267	-0.298615	-0.284332	-37.313	-0.128235	-0.280609	-0.393433	-0.385162	-0.401154	-37.311	-0.249878	-0.410248	-0.527198	-0.578094	-0.59726
	-37.285	-0.0878601	-0.2229	-0.283295	-0.298615	-0.284332	-37.288	-0.127838	-0.280609	-0.384064	-0.385162	-0.410522	-37.286	-0.238159	-0.398078	-0.529541	-0.566376	-0.585541
	-37.26	-0.0976257	-0.212128	-0.283295	-0.298615	-0.284332	-37.263	-0.127838	-0.269348	-0.383667	-0.385162	-0.410522	-37.261	-0.247925	-0.396576	-0.529541	-0.566376	-0.585541
	-37.235	-0.0976257	-0.212128	-0.284088	-0.30838	-0.284332	-37.238	-0.127838	-0.26889	-0.383667	-0.394928	-0.410522	-37.236	-0.247925	-0.396576	-0.529938	-0.576142	-0.595306
	-37.21	-0.0984192	-0.212921	-0.293055	-0.309179	-0.285126	-37.213	-0.127838	-0.26889	-0.402802	-0.394928	-0.410522	-37.211	-0.248322	-0.396973	-0.529541	-0.576538	-0.595703
	-37.185	-0.106598	-0.221893	-0.29306	-0.318146	-0.294098	-37.188	-0.137207	-0.278259	-0.393438	-0.404291	-0.419891	-37.186	-0.247528	-0.396576	-0.529541	-0.576141	-0.595306
	-37.16	-0.0976257	-0.221893	-0.304779	-0.318146	-0.293304	-37.163	-0.118469	-0.26889	-0.393433	-0.394928	-0.410522	-37.161	-0.238159	-0.406342	-0.539307	-0.576141	-0.59491
	-37.135	-0.0976257	-0.231659	-0.295019	-0.317352	-0.284332	-37.138	-0.118073	-0.26889	-0.393433	-0.394928	-0.401154	-37.136	-0.247925	-0.406342	-0.539307	-0.575745	-0.595306
	-37.11	-0.0878601	-0.2211	-0.29422	-0.298615	-0.284332	-37.113	-0.118073	-0.280609	-0.393433	-0.385559	-0.400757	-37.111	-0.247925	-0.405945	-0.53891	-0.566376	-0.595306
	-37.085	-0.0878601	-0.212128	-0.285248	-0.298615	-0.284332	-37.088	-0.118073	-0.27124	-0.384064	-0.385162	-0.400757	-37.086	-0.247925	-0.396576	-0.519775	-0.576141	-0.595306
	-37.06	-0.0878601	-0.212128	-0.286041	-0.298615	-0.284332	-37.063	-0.129791	-0.270844	-0.383667	-0.394928	-0.400757	-37.061	-0.238159	-0.38681	-0.520172	-0.566376	-0.585541
	-37.035	-0.0984192	-0.212921	-0.295008	-0.309174	-0.285126	-37.038	-0.129791	-0.270844	-0.402802	-0.394928	-0.400757	-37.036	-0.248322	-0.396972	-0.539301	-0.566772	-0.585938
	-37.01	-0.106598	-0.221888	-0.295013	-0.318146	-0.294098	-37.013	-0.13916	-0.280212	-0.393438	-0.404297	-0.410126	-37.011	-0.257294	-0.406342	-0.539307	-0.576141	-0.595306
	-36.985	-0.0976257	-0.2211	-0.295013	-0.318146	-0.293152	-36.988	-0.120422	-0.270849	-0.393433	-0.394928	-0.400757	-36.986	-0.247925	-0.405945	-0.539307	-0.585907	-0.604614
	-36.96	-0.0976257	-0.212128	-0.295013	-0.318146	-0.282379	-36.963	-0.120026	-0.261475	-0.393433	-0.394928	-0.401215	-36.961	-0.247925	-0.396576	-0.539307	-0.585907	-0.593353
	-36.935	-0.0976257	-0.212128	-0.303986	-0.318146	-0.282379	-36.938	-0.120026	-0.261078	-0.393433	-0.394928	-0.400757	-36.936	-0.247925	-0.406342	-0.538916	-0.585907	-0.593353
	-36.91	-0.0976257	-0.221893	-0.295013	-0.317352	-0.282379	-36.913	-0.120026	-0.261078	-0.384064	-0.394928	-0.400757	-36.911	-0.247925	-0.396582	-0.529541	-0.575745	-0.583588
	-36.885	-0.0976257	-0.221893	-0.295806	-0.30838	-0.282379	-36.888	-0.120026	-0.261078	-0.383667	-0.385559	-0.400757	-36.886	-0.247925	-0.396576	-0.529938	-0.566376	-0.595306
	-36.86	-0.0984192	-0.222687	-0.304779	-0.309174	-0.283173	-36.863	-0.120026	-0.270844	-0.39303	-0.385162	-0.400757	-36.861	-0.248322	-0.396973	-0.549067	-0.578497	-0.595703
	-36.835	-0.106598	-0.231659	-0.293067	-0.318139	-0.292145	-36.838	-0.13916	-0.280212	-0.393433	-0.394531	-0.410126	-36.836	-0.257294	-0.406342	-0.549072	-0.58786	-0.605072
	-36.81	-0.085907	-0.219147	-0.292267	-0.306427	-0.279633	-36.813	-0.118469	-0.26889	-0.393433	-0.392975	-0.398804	-36.811	-0.247925	-0.405945	-0.538916	-0.58786	-0.604675
	-36.785	-0.085907	-0.210175	-0.283295	-0.306427	-0.27066	-36.788	-0.118073	-0.259521	-0.384064	-0.392975	-0.389435	-36.786	-0.249878	-0.398535	-0.539307	-0.578094	-0.585541
	-36.76	-0.085907	-0.210175	-0.283295	-0.316193	-0.27066	-36.763	-0.118073	-0.259125	-0.383667	-0.392975	-0.389038	-36.761	-0.249878	-0.398529	-0.539307	-0.578094	-0.585541
	-36.735	-0.085907	-0.210175	-0.283295	-0.316193	-0.282379	-36.738	-0.118073	-0.259125	-0.383667	-0.392975	-0.389038	-36.736	-0.249878	-0.398529	-0.539307	-0.578094	-0.595306
	-36.71	-0.0956726	-0.210175	-0.293853	-0.3154	-0.282379	-36.713	-0.118073	-0.26889	-0.393433	-0.392975	-0.389038	-36.711	-0.249878	-0.398529	-0.539703	-0.587463	-0.595306
	-36.685	-0.0956726	-0.210175	-0.302826	-0.30722	-0.283173	-36.688	-0.118073	-0.26889	-0.402796	-0.383612	-0.398804	-36.686	-0.240112	-0.398529	-0.549067	-0.568726	-0.585938
	-36.66	-0.0956726	-0.210175	-0.302826	-0.316193	-0.292145	-36.663	-0.118073	-0.26889	-0.403198	-0.392578	-0.408173	-36.661	-0.249878	-0.398523	-0.549072	-0.578094	-0.595306
	-36.635	-0.0956726	-0.210175	-0.302826	-0.316193	-0.292145	-36.638	-0.127838	-0.26889	-0.403198	-0.392975	-0.408569	-36.636	-0.249878	-0.398529	-0.549072	-0.58786	-0.605072
	-36.61	-0.0956726	-0.210175	-0.302673	-0.316193	-0.291351	-36.613	-0.127838	-0.26889	-0.393439	-0.392975	-0.408569	-36.611	-0.240112	-0.398529	-0.549011	-0.578095	-0.59491
	-36.585	-0.0964661	-0.220734	-0.291108	-0.316986	-0.283173	-36.588	-0.118073	-0.259125	-0.391541	-0.394928	-0.389435	-36.586	-0.240509	-0.398926	-0.547119	-0.578491	-0.585938
	-36.56	-0.0956726	-0.21994	-0.291107	-0.316193	-0.282379	-36.563	-0.127441	-0.278259	-0.401245	-0.404297	-0.398407	-36.561	-0.259644	-0.408295	-0.549078	-0.58786	-0.605072
	-36.535	-0.0956726	-0.21994	-0.291107	-0.316193	-0.282379	-36.538	-0.127838	-0.278656	-0.401245	-0.404694	-0.398804	-36.536	-0.249878	-0.408301	-0.549072	-0.58786	-0.595306
	-36.51	-0.0948792	-0.21994	-0.291107	-0.325958	-0.282379	-36.513	-0.127838	-0.278656	-0.401245	-0.404694	-0.398804	-36.511	-0.259247	-0.408295	-0.549072	-0.58786	-0.595306
	-36.485	-0.0956726	-0.219147	-0.291107	-0.325958	-0.292145	-36.488	-0.118469	-0.278656	-0.401245	-0.404694	-0.408569	-36.486	-0.249878	-0.417664	-0.547126	-0.587853	-0.595306
	-36.46	-0.0956726	-0.210175	-0.2919	-0.325165	-0.292145	-36.463	-0.118073	-0.269287	-0.411011	-0.404694	-0.408569	-36.461	-0.238159	-0.396576	-0.547516	-0.58551	-0.593353
	-36.435	-0.0964661	-0.210968	-0.309845	-0.316986	-0.292145	-36.438	-0.127838	-0.26889	-0.420374	-0.405096	-0.408569	-36.436	-0.248322	-0.396973	-0.556482	-0.576538	-0.593353
	-36.41	-0.105438	-0.21994	-0.300873	-0.325958	-0.292145	-36.413	-0.137207	-0.288025	-0.401642	-0.414063	-0.408569	-36.411	-0.25769	-0.416101	-0.547125	-0.595673	-0.603119
	-36.385	-0.105438	-0.229706	-0.300873	-0.325958	-0.292145	-36.388	-0.127838	-0.278656	-0.401245	-0.404694	-0.398804	-36.386	-0.247925	-0.406342	-0.547119	-0.585907	-0.593353
	-36.36	-0.104492	-0.228912	-0.300873	-0.325958	-0.292145	-36.363	-0.127838	-0.278656	-0.401245	-0.404694	-0.398804	-36.361	-0.257233	-0.405945	-0.547125	-0.585901	-0.593353
	-36.335	-0.0937195	-0.21994	-0.300872	-0.325959	-0.292145	-36.338	-0.116577	-0.269287	-0.411011	-0.404694	-0.408569	-36.336	-0.236206	-0.396576	-0.547119	-0.585907	-0.593353
	-36.31	-0.0945129	-0.220734	-0.291107	-0.335724	-0.292938	-36.313	-0.116119	-0.26889	-0.411005	-0.404699	-0.408569	-36.311	-0.236603	-0.396973	-0.547113	-0.585907	-0.59375
	-36.285	-0.0937195	-0.21994	-0.300873	-0.325958	-0.291351	-36.288	-0.135254	-0.278259	-0.411011	-0.414459	-0.417938	-36.286	-0.255737	-0.416101	-0.547125	-0.585907	-0.602722
	-36.26	-0.0937195	-0.21994	-0.300873	-0.325958	-0.282379	-36.263	-0.135651	-0.278656	-0.401251	-0.414459	-0.408966	-36.261	-0.245972	-0.406342	-0.547119	-0.585907	-0.593353
	-36.235	-0.0937195	-0.219147	-0.300873	-0.325958	-0.282379	-36.238	-0.125885	-0.278662	-0.401245	-0.404694	-0.398804	-36.236	-0.255737	-0.405945	-0.547125	-0.585901	-0.593353
	-36.21	-0.103485	-0.210175	-0.300079	-0.325958	-0.282379	-36.213	-0.125885	-0.269287	-0.411011	-0.404694	-0.398804	-36.211	-0.245972	-0.398529	-0.546722	-0.576141	-0.593353
	-36.185	-0.092926	-0.21994	-0.292053	-0.325958	-0.292145	-36.188	-0.125885	-0.26889	-0.401642	-0.404694	-0.408569	-36.186	-0.245575	-0.398529	-0.537811	-0.585907	-0.593353
	-36.16	-0.0946655	-0.220886	-0.302819	-0.325958	-0.293091	-36.163	-0.116516	-0.26889	-0.412506	-0.404694	-0.408569	-36.161	-0.248383	-0.398987	-0.549071	-0.585907	-0.593811
	-36.135	-0.105438	-0.231652	-0.302826	-0.325958	-0.30307	-36.138	-0.137146	-0.280151	-0.412964	-0.414459	-0.41983	-36.136	-0.249878	-0.410248	-0.549072	-0.576141	-0.59491
	-36.11	-0.105438	-0.231659	-0.302032	-0.325958	-0.294098	-36.113	-0.137604	-0.290375	-0.403204	-0.414459	-0.410919	-36.111	-0.259644	-0.410248	-0.538916	-0.576135	-0.59726
	-36.085	-0.0956726	-0.220947	-0.29306	-0.316193	-0.284332	-36.088	-0.127838	-0.280609	-0.393829	-0.404694	-0.400757	-36.086	-0.249878	-0.40979	-0.539307	-0.578094	-0.587494
	-36.06	-0.0956726	-0.210175	-0.293854	-0.316193	-0.284332	-36.063	-0.127838	-0.269348	-0.403198	-0.404694	-0.410522	-36.061	-0.259644	-0.398529	-0.529943	-0.578094	-0.59726
	-36.035	-0.0964661	-0.210968	-0.30282	-0.316193	-0.285126	-36.038	-0.127838	-0.26889	-0.412567	-0.404694	-0.410522	-36.036	-0.250275	-0.398932	-0.549067	-0.578094	-0.587891
	-36.01	-0.104645	-0.219935	-0.302032	-0.316193	-0.293304	-36.013	-0.146973	-0.278259	-0.412964	-0.414459	-0.419891	-36.011	-0.259247	-0.408295	-0.53891	-0.578094	-0.596863
	-35.985	-0.0956726	-0.219147	-0.29306	-0.316193	-0.284332	-35.988	-0.138	-0.278656	-0.403595	-0.414459	-0.410919	-35.986	-0.249878	-0.398132	-0.529541	-0.578094	-0.587494
	-35.96	-0.0956726	-0.210175	-0.293853	-0.327912	-0.284332	-35.963	-0.137604	-0.279053	-0.403198	-0.414459	-0.410522	-35.961	-0.249878	-0.398529	-0.529938	-0.578094	-0.587494
	-35.935	-0.0964661	-0.222687	-0.302826	-0.328705	-0.285126	-35.938	-0.127838	-0.26889	-0.412561	-0.404699	-0.410522	-35.936	-0.248322	-0.387207	-0.539301	-0.566772	-0.585938
	-35.91	-0.105438	-0.231659	-0.302032	-0.336884	-0.294098	-35.913	-0.137207	-0.278259	-0.412964	-0.414063	-0.419891	-35.911	-0.25769	-0.406336	-0.538916	-0.58551	-0.595306
	-35.885	-0.104645	-0.230865	-0.293066	-0.327911	-0.294098	-35.888	-0.147369	-0.288422	-0.403595	-0.414856	-0.420288	-35.886	-0.257294	-0.396179	-0.529541	-0.566376	-0.595306
	-35.86	-0.085907	-0.212128	-0.29306	-0.318146	-0.293304	-35.863	-0.138	-0.279053	-0.403198	-0.414459	-0.420288	-35.861	-0.247925	-0.396576	-0.529547	-0.56637	-0.59491
	-35.835	-0.085907	-0.212128	-0.293853	-0.318146	-0.284332	-35.838	-0.137604	-0.278656	-0.405151	-0.414459	-0.410919	-35.836	-0.238159	-0.38681	-0.529938	-0.566376	-0.575775
	-35.81	-0.0964661	-0.212921	-0.302826	-0.318939	-0.285126	-35.813	-0.139557	-0.26889	-0.414515	-0.404699	-0.400757	-35.811	-0.248322	-0.396973	-0.529541	-0.566772	-0.585938
	-35.785	-0.104645	-0.230865	-0.302825	-0.327118	-0.294098	-35.788	-0.148926	-0.278259	-0.414917	-0.414063	-0.410126	-35.786	-0.257294	-0.396179	-0.539306	-0.575745	-0.585541
	-35.76	-0.0964661	-0.222686	-0.30282	-0.318939	-0.294891	-35.763	-0.139954	-0.281006	-0.414911	-0.40509	-0.420288	-35.761	-0.248322	-0.387207	-0.529541	-0.566772	-0.595703
	-35.735	-0.105438	-0.231659	-0.302826	-0.327911	-0.302917	-35.738	-0.148926	-0.289972	-0.414917	-0.423828	-0.429657	-35.736	-0.247925	-0.398529	-0.539307	-0.576141	-0.594849
	-35.71	-0.104645	-0.230865	-0.312438	-0.327912	-0.292145	-35.713	-0.149323	-0.290375	-0.414917	-0.424225	-0.418793	-35.711	-0.259247	-0.398132	-0.52948	-0.576141	-0.593353
	-35.685	-0.106232	-0.222687	-0.300873	-0.327911	-0.302704	-35.688	-0.139954	-0.290771	-0.413025	-0.424225	-0.418335	-35.686	-0.240509	-0.379395	-0.537348	-0.576141	-0.583984
	-35.66	-0.105438	-0.230865	-0.300872	-0.318146	-0.30191	-35.663	-0.148926	-0.289978	-0.412964	-0.414459	-0.417938	-35.661	-0.259644	-0.398127	-0.527594	-0.576141	-0.593353
	-35.635	-0.105438	-0.222686	-0.300867	-0.328705	-0.302704	-35.638	-0.149323	-0.281006	-0.412958	-0.424225	-0.418335	-35.636	-0.249878	-0.379395	-0.537354	-0.566772	-0.595703
	-35.61	-0.105438	-0.230865	-0.301666	-0.336884	-0.310883	-35.613	-0.149323	-0.289972	-0.412964	-0.433594	-0.439423	-35.611	-0.259644	-0.398132	-0.52799	-0.587458	-0.604675
	-35.585	-0.106232	-0.222687	-0.310633	-0.32871	-0.302704	-35.588	-0.149323	-0.290771	-0.432098	-0.424622	-0.43045	-35.586	-0.250275	-0.379395	-0.547119	-0.568726	-0.595703
	-35.56	-0.11441	-0.241425	-0.300873	-0.337677	-0.310883	-35.563	-0.168457	-0.299744	-0.422735	-0.433588	-0.439423	-35.561	-0.269012	-0.398529	-0.535408	-0.58786	-0.604675
	-35.535	-0.0956726	-0.230865	-0.311798	-0.327118	-0.292145	-35.538	-0.149719	-0.290375	-0.422729	-0.424225	-0.420685	-35.536	-0.247925	-0.386421	-0.535004	-0.575745	-0.583588
	-35.51	-0.0956726	-0.221893	-0.292053	-0.318146	-0.292145	-35.513	-0.149323	-0.290771	-0.413361	-0.426575	-0.420288	-35.511	-0.25769	-0.38681	-0.528046	-0.566376	-0.593353
	-35.485	-0.0966187	-0.222839	-0.302826	-0.328857	-0.293091	-35.488	-0.149323	-0.290375	-0.424218	-0.426178	-0.430054	-35.486	-0.248383	-0.377502	-0.5393	-0.56684	-0.584045
	-35.46	-0.107391	-0.233612	-0.302826	-0.33963	-0.303864	-35.463	-0.170349	-0.301636	-0.412964	-0.437439	-0.441315	-35.461	-0.269409	-0.398529	-0.539307	-0.578094	-0.605072
	-35.435	-0.107391	-0.232666	-0.302826	-0.338837	-0.30307	-35.438	-0.159088	-0.30014	-0.422729	-0.426178	-0.430054	-35.436	-0.259644	-0.388306	-0.539307	-0.577698	-0.59491
	-35.41	-0.107391	-0.221893	-0.302826	-0.329865	-0.294098	-35.413	-0.159088	-0.288879	-0.422729	-0.426575	-0.420685	-35.411	-0.269409	-0.377045	-0.539313	-0.568329	-0.595306
	-35.385	-0.11911	-0.221893	-0.314545	-0.329865	-0.304657	-35.388	-0.168854	-0.288422	-0.422729	-0.426178	-0.420288	-35.386	-0.259644	-0.377045	-0.539307	-0.568329	-0.585938
	-35.36	-0.11911	-0.221893	-0.304779	-0.329865	-0.312836	-35.363	-0.168854	-0.288422	-0.41297	-0.426178	-0.439423	-35.361	-0.269409	-0.377045	-0.529547	-0.568323	-0.604675
	-35.335	-0.109344	-0.212128	-0.304779	-0.320099	-0.294098	-35.338	-0.159088	-0.288422	-0.422729	-0.416412	-0.420685	-35.336	-0.259644	-0.377045	-0.539307	-0.568329	-0.585541
	-35.31	-0.108551	-0.212128	-0.304779	-0.320099	-0.294098	-35.313	-0.168854	-0.288422	-0.41297	-0.426172	-0.420288	-35.311	-0.269012	-0.377045	-0.529547	-0.568329	-0.595306
	-35.285	-0.0995789	-0.212128	-0.305572	-0.320099	-0.294098	-35.288	-0.149719	-0.278656	-0.412964	-0.416412	-0.410522	-35.286	-0.249878	-0.377051	-0.529943	-0.568329	-0.585541
	-35.26	-0.100372	-0.212921	-0.314539	-0.320892	-0.294891	-35.263	-0.149323	-0.288422	-0.422327	-0.416412	-0.410522	-35.261	-0.252228	-0.367676	-0.539307	-0.55896	-0.585938
	-35.235	-0.109344	-0.230865	-0.314545	-0.329865	-0.303864	-35.238	-0.158691	-0.297785	-0.422735	-0.435547	-0.429657	-35.236	-0.261597	-0.388367	-0.529547	-0.568323	-0.595306
	-35.21	-0.109344	-0.221893	-0.313751	-0.329865	-0.303864	-35.213	-0.149323	-0.288818	-0.422729	-0.426178	-0.420288	-35.211	-0.261597	-0.369232	-0.53891	-0.568329	-0.585541
	-35.185	-0.109344	-0.221893	-0.305573	-0.329865	-0.303864	-35.188	-0.159088	-0.288422	-0.413361	-0.426178	-0.420288	-35.186	-0.261597	-0.378998	-0.518226	-0.568329	-0.59726
	-35.16	-0.110138	-0.222687	-0.314539	-0.340424	-0.304657	-35.163	-0.159088	-0.288422	-0.422333	-0.435944	-0.430054	-35.161	-0.26004	-0.367683	-0.537348	-0.568726	-0.585938
	-35.135	-0.11911	-0.231653	-0.314545	-0.349396	-0.313629	-35.138	-0.158691	-0.299744	-0.422729	-0.435547	-0.429657	-35.136	-0.269409	-0.38681	-0.527588	-0.578094	-0.605072
	-35.11	-0.118164	-0.230865	-0.314545	-0.349396	-0.312836	-35.113	-0.168854	-0.30014	-0.422735	-0.435944	-0.430054	-35.111	-0.268951	-0.376648	-0.517828	-0.578089	-0.59491
	-35.085	-0.117157	-0.221893	-0.303626	-0.348443	-0.304657	-35.088	-0.147827	-0.281006	-0.422729	-0.426178	-0.420685	-35.086	-0.247925	-0.367279	-0.527985	-0.567871	-0.585938
	-35.06	-0.106232	-0.220734	-0.312592	-0.326752	-0.30191	-35.063	-0.157135	-0.280609	-0.432093	-0.424688	-0.429657	-35.061	-0.258087	-0.367676	-0.527588	-0.566772	-0.595306
	-35.035	-0.115204	-0.229706	-0.311798	-0.335724	-0.311676	-35.038	-0.166504	-0.299744	-0.432495	-0.433594	-0.439819	-35.036	-0.267456	-0.377045	-0.53891	-0.566376	-0.585541
	-35.01	-0.115204	-0.229706	-0.312592	-0.335724	-0.311676	-35.013	-0.157135	-0.290375	-0.423126	-0.424225	-0.430054	-35.011	-0.267456	-0.377045	-0.519775	-0.566376	-0.595306
	-34.985	-0.11441	-0.228912	-0.312592	-0.335724	-0.311676	-34.988	-0.168854	-0.30014	-0.41297	-0.43399	-0.430054	-34.986	-0.267059	-0.376648	-0.519775	-0.566376	-0.585541
	-34.96	-0.105438	-0.21994	-0.302826	-0.335724	-0.310883	-34.963	-0.149719	-0.281006	-0.424683	-0.424225	-0.430054	-34.961	-0.25769	-0.367279	-0.519775	-0.566376	-0.59491
	-34.935	-0.105438	-0.21994	-0.313385	-0.335724	-0.30191	-34.938	-0.159088	-0.290375	-0.424683	-0.43399	-0.420685	-34.936	-0.247925	-0.357513	-0.520172	-0.566376	-0.575775
	-34.91	-0.106232	-0.220734	-0.321558	-0.335724	-0.302704	-34.913	-0.159088	-0.290375	-0.432098	-0.43399	-0.420288	-34.911	-0.258087	-0.367676	-0.529145	-0.566376	-0.576172
	-34.885	-0.11441	-0.228907	-0.312592	-0.335724	-0.310883	-34.888	-0.166504	-0.288025	-0.423126	-0.422272	-0.427704	-34.886	-0.257294	-0.366882	-0.51001	-0.55661	-0.585144
	-34.86	-0.115204	-0.229706	-0.313385	-0.34549	-0.30191	-34.863	-0.157532	-0.288818	-0.41297	-0.432037	-0.418732	-34.861	-0.249878	-0.357513	-0.510406	-0.55661	-0.56601
	-34.835	-0.115204	-0.220734	-0.312592	-0.346282	-0.302704	-34.838	-0.157135	-0.278656	-0.432098	-0.422272	-0.420288	-34.836	-0.249878	-0.35791	-0.519775	-0.557007	-0.576172
	-34.81	-0.105438	-0.229706	-0.321564	-0.34549	-0.30191	-34.813	-0.157135	-0.297791	-0.422735	-0.431635	-0.429657	-34.811	-0.249878	-0.357513	-0.529144	-0.566376	-0.575775
	-34.785	-0.115204	-0.238678	-0.302832	-0.354462	-0.311676	-34.788	-0.147369	-0.288422	-0.413361	-0.43399	-0.430054	-34.786	-0.249878	-0.368835	-0.519775	-0.565979	-0.585541
	-34.76	-0.105438	-0.219946	-0.303619	-0.335724	-0.310883	-34.763	-0.157135	-0.279053	-0.412964	-0.424622	-0.430054	-34.761	-0.259644	-0.359467	-0.508453	-0.566376	-0.585144
	-34.735	-0.105438	-0.220734	-0.321564	-0.336517	-0.302704	-34.738	-0.157135	-0.278656	-0.422327	-0.424225	-0.420685	-34.736	-0.247925	-0.35791	-0.527185	-0.555059	-0.574219
	-34.71	-0.105438	-0.229706	-0.312592	-0.34549	-0.310883	-34.713	-0.157135	-0.297791	-0.403595	-0.433594	-0.429657	-34.711	-0.25769	-0.367279	-0.508057	-0.574188	-0.583191
	-34.685	-0.104645	-0.228912	-0.312439	-0.354462	-0.30191	-34.688	-0.147369	-0.288422	-0.403198	-0.43399	-0.420685	-34.686	-0.247528	-0.366882	-0.498236	-0.564026	-0.564056
	-34.66	-0.0964661	-0.21994	-0.300873	-0.346283	-0.302704	-34.663	-0.138	-0.279053	-0.411072	-0.424622	-0.420288	-34.661	-0.238556	-0.347754	-0.506098	-0.545288	-0.566406
	-34.635	-0.104645	-0.210175	-0.301666	-0.34549	-0.30191	-34.638	-0.156738	-0.288422	-0.411011	-0.433594	-0.429657	-34.636	-0.247528	-0.357513	-0.496735	-0.566376	-0.575775
	-34.61	-0.0964661	-0.21994	-0.320404	-0.34549	-0.301758	-34.613	-0.147766	-0.288421	-0.410614	-0.443756	-0.430054	-34.611	-0.238556	-0.347748	-0.515863	-0.556616	-0.575714
	-34.585	-0.105438	-0.21994	-0.319611	-0.34549	-0.311676	-34.588	-0.146973	-0.278656	-0.411011	-0.43399	-0.428162	-34.586	-0.247925	-0.357513	-0.505707	-0.566376	-0.573822
	-34.56	-0.105438	-0.21994	-0.310638	-0.34549	-0.311676	-34.563	-0.147369	-0.290375	-0.411407	-0.43399	-0.428101	-34.561	-0.247925	-0.347748	-0.506104	-0.55661	-0.573822
	-34.535	-0.115204	-0.21994	-0.300879	-0.355255	-0.311676	-34.538	-0.147369	-0.290375	-0.411011	-0.43399	-0.428101	-34.536	-0.247925	-0.357513	-0.496344	-0.566376	-0.573822
	-34.51	-0.105438	-0.210181	-0.301818	-0.344696	-0.30191	-34.513	-0.157135	-0.30014	-0.411011	-0.443756	-0.437866	-34.511	-0.247925	-0.347748	-0.48703	-0.556213	-0.564056
	-34.485	-0.106384	-0.220886	-0.312592	-0.33667	-0.312622	-34.488	-0.157135	-0.30014	-0.43203	-0.434387	-0.437866	-34.486	-0.238617	-0.348206	-0.510003	-0.547309	-0.564514
	-34.46	-0.126923	-0.231659	-0.322357	-0.347443	-0.322601	-34.463	-0.168396	-0.321167	-0.422729	-0.445251	-0.449127	-34.461	-0.261597	-0.359467	-0.500244	-0.558563	-0.575378
	-34.435	-0.126129	-0.231659	-0.322357	-0.357208	-0.313629	-34.438	-0.159088	-0.321625	-0.432495	-0.445709	-0.440216	-34.436	-0.251434	-0.359467	-0.500244	-0.558563	-0.556244
	-34.41	-0.117157	-0.231659	-0.322363	-0.357208	-0.323395	-34.413	-0.159485	-0.33139	-0.442261	-0.455475	-0.439819	-34.411	-0.251831	-0.359467	-0.498298	-0.558563	-0.56601
	-34.385	-0.117157	-0.233618	-0.322357	-0.347443	-0.313629	-34.388	-0.159088	-0.33139	-0.44422	-0.46524	-0.449585	-34.386	-0.240112	-0.359467	-0.498291	-0.55661	-0.554291
	-34.36	-0.117157	-0.232666	-0.312592	-0.358368	-0.323395	-34.363	-0.149323	-0.341162	-0.463745	-0.46524	-0.449585	-34.361	-0.249878	-0.359009	-0.498297	-0.556207	-0.564056
	-34.335	-0.116211	-0.221893	-0.312591	-0.349396	-0.323395	-34.338	-0.161041	-0.339661	-0.463745	-0.455872	-0.449585	-34.336	-0.239655	-0.337982	-0.498291	-0.537079	-0.554291
	-34.31	-0.106232	-0.232452	-0.322357	-0.359955	-0.333954	-34.313	-0.159546	-0.350922	-0.471559	-0.467192	-0.451538	-34.311	-0.238556	-0.348145	-0.498291	-0.547241	-0.564453
	-34.285	-0.115204	-0.25119	-0.332123	-0.377899	-0.351898	-34.288	-0.156738	-0.358337	-0.481323	-0.474609	-0.458954	-34.286	-0.238159	-0.347748	-0.498291	-0.546448	-0.56366
	-34.26	-0.126923	-0.260162	-0.334875	-0.378693	-0.352692	-34.263	-0.166901	-0.378265	-0.502808	-0.475403	-0.459747	-34.261	-0.247925	-0.357117	-0.488922	-0.537079	-0.564056
	-34.235	-0.126923	-0.251984	-0.334076	-0.379486	-0.355438	-34.238	-0.176666	-0.378662	-0.512177	-0.494537	-0.478882	-34.236	-0.238159	-0.338379	-0.508051	-0.537481	-0.554688
	-34.21	-0.117157	-0.25119	-0.331336	-0.378685	-0.36441	-34.213	-0.186432	-0.3974	-0.522339	-0.503906	-0.488251	-34.211	-0.247925	-0.357513	-0.50766	-0.546844	-0.564056
	-34.185	-0.124969	-0.249237	-0.332123	-0.37674	-0.362457	-34.188	-0.186432	-0.397797	-0.522742	-0.516016	-0.498413	-34.186	-0.238159	-0.347748	-0.498291	-0.548798	-0.56601
	-34.16	-0.124969	-0.260956	-0.332922	-0.377747	-0.362457	-34.163	-0.198151	-0.409515	-0.522339	-0.516022	-0.500366	-34.161	-0.247925	-0.357513	-0.498693	-0.54834	-0.56601
	-34.135	-0.135529	-0.261755	-0.341889	-0.368713	-0.363251	-34.138	-0.198151	-0.409515	-0.543427	-0.504761	-0.500366	-34.136	-0.238556	-0.348145	-0.508057	-0.537933	-0.566406
	-34.11	-0.143707	-0.270721	-0.341095	-0.397278	-0.381989	-34.113	-0.20752	-0.418885	-0.543835	-0.524933	-0.509735	-34.111	-0.257294	-0.367279	-0.507666	-0.5581	-0.575775
	-34.085	-0.126923	-0.270721	-0.334082	-0.376734	-0.372223	-34.088	-0.198547	-0.419281	-0.532501	-0.514526	-0.510132	-34.086	-0.238159	-0.357513	-0.498291	-0.537079	-0.575775
	-34.06	-0.126923	-0.270721	-0.322357	-0.37674	-0.374176	-34.063	-0.196198	-0.419281	-0.532116	-0.512104	-0.517944	-34.061	-0.247925	-0.367279	-0.488531	-0.546844	-0.575775
	-34.035	-0.124969	-0.258209	-0.332922	-0.374786	-0.362457	-34.038	-0.198151	-0.409515	-0.522339	-0.514069	-0.510132	-34.036	-0.238159	-0.357123	-0.500641	-0.537079	-0.575775
	-34.01	-0.135529	-0.251989	-0.332129	-0.37558	-0.363251	-34.013	-0.198151	-0.400146	-0.533667	-0.504303	-0.510132	-34.011	-0.250275	-0.35791	-0.498291	-0.547241	-0.576172
	-33.985	-0.134735	-0.260956	-0.332123	-0.386505	-0.372223	-33.988	-0.217285	-0.409125	-0.532117	-0.513672	-0.519501	-33.986	-0.247925	-0.35556	-0.498297	-0.544885	-0.583588
	-33.96	-0.124969	-0.25119	-0.343848	-0.376734	-0.362457	-33.963	-0.217682	-0.407562	-0.532104	-0.512115	-0.517944	-33.961	-0.247925	-0.35556	-0.508057	-0.544891	-0.573822
	-33.935	-0.136688	-0.260956	-0.343048	-0.386505	-0.372223	-33.938	-0.217682	-0.409515	-0.543835	-0.514057	-0.519897	-33.936	-0.25769	-0.35556	-0.4979	-0.554657	-0.583588
	-33.91	-0.146454	-0.260956	-0.332136	-0.386505	-0.374176	-33.913	-0.217682	-0.409515	-0.51297	-0.514069	-0.519897	-33.911	-0.247925	-0.357519	-0.498291	-0.544891	-0.573822
	-33.885	-0.144501	-0.259016	-0.332135	-0.383759	-0.372223	-33.888	-0.205963	-0.397797	-0.522351	-0.492584	-0.508179	-33.886	-0.25769	-0.357513	-0.488525	-0.55426	-0.583588
	-33.86	-0.133942	-0.25119	-0.332123	-0.366974	-0.362457	-33.863	-0.207916	-0.397809	-0.522351	-0.483215	-0.508179	-33.861	-0.247528	-0.357513	-0.488531	-0.53512	-0.573822
	-33.835	-0.136688	-0.260956	-0.334087	-0.376728	-0.372223	-33.838	-0.198547	-0.39975	-0.522339	-0.482819	-0.510132	-33.836	-0.238159	-0.357513	-0.498291	-0.535126	-0.573822
	-33.81	-0.127716	-0.261749	-0.334076	-0.367767	-0.363251	-33.813	-0.207916	-0.39975	-0.524298	-0.484766	-0.510132	-33.811	-0.248322	-0.35791	-0.488526	-0.535522	-0.585938
	-33.785	-0.136688	-0.269928	-0.32237	-0.37674	-0.374176	-33.788	-0.217285	-0.409119	-0.512573	-0.503906	-0.519501	-33.786	-0.247925	-0.366883	-0.498291	-0.546844	-0.585541
	-33.76	-0.134735	-0.24925	-0.332128	-0.374786	-0.372223	-33.763	-0.207916	-0.388428	-0.512585	-0.492584	-0.508179	-33.761	-0.25769	-0.367279	-0.488525	-0.546844	-0.595306
	-33.735	-0.144501	-0.261749	-0.332123	-0.37674	-0.382782	-33.738	-0.207916	-0.389996	-0.512579	-0.492584	-0.508179	-33.736	-0.247925	-0.35791	-0.488526	-0.546844	-0.585938
	-33.71	-0.146454	-0.270721	-0.334088	-0.376728	-0.381989	-33.713	-0.217682	-0.399353	-0.502808	-0.494537	-0.529266	-33.711	-0.247925	-0.367279	-0.490479	-0.537079	-0.595306
	-33.685	-0.14566	-0.260162	-0.332123	-0.36618	-0.381989	-33.688	-0.205963	-0.388031	-0.50282	-0.482807	-0.517944	-33.686	-0.249481	-0.366882	-0.490478	-0.536682	-0.585541
	-33.66	-0.136322	-0.250824	-0.322364	-0.356049	-0.371063	-33.663	-0.198547	-0.378662	-0.493042	-0.47345	-0.517944	-33.661	-0.240906	-0.358307	-0.488527	-0.537476	-0.595703
	-33.635	-0.154266	-0.270728	-0.322369	-0.365021	-0.381989	-33.638	-0.216888	-0.387238	-0.50282	-0.472656	-0.519501	-33.636	-0.25769	-0.375092	-0.498291	-0.535126	-0.603119
	-33.61	-0.144501	-0.260162	-0.322357	-0.366974	-0.381989	-33.613	-0.215729	-0.388044	-0.49306	-0.473053	-0.517944	-33.611	-0.267456	-0.374695	-0.488531	-0.544885	-0.603119
	-33.585	-0.146454	-0.25119	-0.32237	-0.357195	-0.381195	-33.588	-0.217682	-0.368896	-0.483276	-0.463287	-0.517944	-33.586	-0.25769	-0.367279	-0.488525	-0.535126	-0.602722
	-33.56	-0.143707	-0.249237	-0.321411	-0.355255	-0.360504	-33.563	-0.207916	-0.3685	-0.483288	-0.45351	-0.49881	-33.561	-0.257294	-0.367279	-0.488074	-0.535126	-0.593353
	-33.535	-0.134735	-0.250031	-0.31065	-0.355255	-0.362457	-33.538	-0.208313	-0.370453	-0.460297	-0.453522	-0.500366	-33.536	-0.247925	-0.367682	-0.476807	-0.535126	-0.583588
	-33.51	-0.133942	-0.260174	-0.300097	-0.344696	-0.361664	-33.513	-0.196198	-0.368103	-0.452044	-0.443756	-0.488647	-33.511	-0.257294	-0.376648	-0.466644	-0.534729	-0.592957
	-33.485	-0.11795	-0.241425	-0.302826	-0.327911	-0.342926	-33.488	-0.188782	-0.349383	-0.452435	-0.434387	-0.479279	-33.486	-0.238556	-0.367279	-0.457281	-0.525354	-0.583588
	-33.46	-0.136688	-0.251984	-0.291278	-0.338452	-0.351898	-33.463	-0.197754	-0.358734	-0.440308	-0.43399	-0.478882	-33.461	-0.247925	-0.35791	-0.457336	-0.525757	-0.573425
	-33.435	-0.125916	-0.24939	-0.29306	-0.335876	-0.333313	-33.438	-0.196198	-0.358337	-0.434398	-0.43163	-0.459747	-33.436	-0.248383	-0.377106	-0.459228	-0.535187	-0.564117
	-33.41	-0.136688	-0.253937	-0.292127	-0.337677	-0.335114	-33.413	-0.199646	-0.350861	-0.432495	-0.426117	-0.461243	-33.411	-0.259644	-0.369628	-0.458771	-0.539032	-0.567963
	-33.385	-0.138489	-0.261975	-0.281361	-0.338684	-0.334961	-33.388	-0.198151	-0.348572	-0.411493	-0.414459	-0.449585	-33.386	-0.259583	-0.388306	-0.44751	-0.538574	-0.567902
	-33.36	-0.144501	-0.239471	-0.281342	-0.325958	-0.330414	-33.363	-0.196259	-0.337732	-0.401263	-0.403198	-0.43988	-33.361	-0.259644	-0.367279	-0.435798	-0.527306	-0.565613
	-33.335	-0.145294	-0.239471	-0.272539	-0.325148	-0.321442	-33.338	-0.188385	-0.329437	-0.403198	-0.394928	-0.420685	-33.336	-0.248322	-0.35556	-0.446014	-0.515198	-0.554291
	-33.31	-0.145447	-0.230652	-0.283295	-0.307373	-0.30481	-33.313	-0.20752	-0.329437	-0.412518	-0.385547	-0.430054	-33.311	-0.258148	-0.365784	-0.447509	-0.516052	-0.554749
	-33.285	-0.158173	-0.242584	-0.282514	-0.318939	-0.326141	-33.288	-0.207458	-0.328979	-0.403198	-0.384705	-0.429596	-33.286	-0.269409	-0.366881	-0.447113	-0.517944	-0.566406
	-33.26	-0.165192	-0.241438	-0.272596	-0.327911	-0.33316	-33.263	-0.198151	-0.322021	-0.38213	-0.394531	-0.43161	-33.261	-0.278778	-0.367279	-0.43924	-0.537079	-0.575775
	-33.235	-0.155273	-0.240479	-0.26355	-0.327759	-0.332214	-33.238	-0.188782	-0.309925	-0.372431	-0.385162	-0.430054	-33.236	-0.259186	-0.357056	-0.42884	-0.527246	-0.575317
	-33.21	-0.137634	-0.220093	-0.282355	-0.317133	-0.314575	-33.213	-0.177124	-0.298645	-0.392578	-0.373505	-0.409027	-33.211	-0.258148	-0.357574	-0.449005	-0.535583	-0.564514
	-33.185	-0.157227	-0.223694	-0.262756	-0.326965	-0.324402	-33.188	-0.178162	-0.290314	-0.370479	-0.384679	-0.410065	-33.186	-0.259186	-0.34964	-0.438209	-0.536621	-0.575317
	-33.16	-0.135681	-0.220886	-0.2833	-0.316345	-0.30365	-33.163	-0.167358	-0.278717	-0.383209	-0.362183	-0.399261	-33.161	-0.258148	-0.357978	-0.449462	-0.535187	-0.564911
	-33.135	-0.157013	-0.230871	-0.272753	-0.318146	-0.323395	-33.138	-0.168396	-0.289917	-0.373919	-0.355804	-0.419434	-33.136	-0.269806	-0.35907	-0.439301	-0.527313	-0.585541
	-33.11	-0.158966	-0.213287	-0.26181	-0.309174	-0.315582	-33.113	-0.178223	-0.271258	-0.362598	-0.355865	-0.410522	-33.111	-0.269806	-0.349304	-0.439697	-0.52771	-0.575775
	-33.085	-0.165985	-0.202362	-0.25581	-0.318927	-0.313629	-33.088	-0.187988	-0.249756	-0.35437	-0.353516	-0.410522	-33.086	-0.28894	-0.339935	-0.425934	-0.537476	-0.575775
	-33.06	-0.165985	-0.201569	-0.156189	-0.327118	-0.312073	-33.063	-0.178619	-0.251312	-0.258776	-0.355451	-0.400757	-33.061	-0.279175	-0.339539	-0.326361	-0.546448	-0.574982
	-33.035	-0.168732	-0.19339	-0.0529246	-0.30838	-0.277924	-33.038	-0.178619	-0.232178	-0.1474	-0.346497	-0.382019	-33.036	-0.279572	-0.320807	-0.225855	-0.527313	-0.543274
	-33.01	-0.167786	-0.194252	0.069603	-0.300018	-0.204102	-33.013	-0.187988	-0.229431	-0.0291562	-0.334381	-0.294586	-33.011	-0.284973	-0.335876	-0.106049	-0.524109	-0.478058
	-32.985	-0.0728455	-0.0902405	0.109589	-0.222992	-0.190979	-32.988	-0.0927429	-0.134289	0.0268645	-0.25946	-0.28949	-32.986	-0.18576	-0.226288	-0.06058	-0.450498	-0.463684
	-32.96	-0.0327759	-0.0797119	0.260823	-0.288929	-0.163483	-32.963	-0.0376587	-0.1091	0.182587	-0.321411	-0.258942	-32.961	-0.145203	-0.225861	0.0853271	-0.522461	-0.449921
	-32.935	0.00354004	-0.0609741	0.29953	-0.17926	-0.0440979	-32.938	-9.16e-05	-0.0802307	0.235904	-0.188907	-0.124268	-32.936	-0.118225	-0.19696	0.123286	-0.407074	-0.325775
	-32.91	0.0160522	-0.0527344	0.315608	-0.199371	-0.0456543	-32.913	0.0198059	-0.0622559	0.246796	-0.20462	-0.12146	-32.911	-0.0983276	-0.197667	0.142035	-0.428894	-0.336334
	-32.885	0.0544739	-0.0526786	0.305086	-0.220886	-0.054657	-32.888	0.0604553	-0.0692749	0.247681	-0.223816	-0.138245	-32.886	-0.0693359	-0.197754	0.122009	-0.458191	-0.345703
	-32.86	0.0732422	-0.0632935	0.277618	-0.241974	-0.0675354	-32.863	0.0802917	-0.0691833	0.228564	-0.253113	-0.138641	-32.861	-0.0482483	-0.217682	0.112396	-0.488373	-0.366791
	-32.835	0.0873718	-0.0828552	0.265101	-0.298915	-0.113007	-32.838	0.0924072	-0.0884094	0.218658	-0.291412	-0.187866	-32.836	-0.0362854	-0.227417	0.0805359	-0.53714	-0.405151
	-32.81	0.103546	-0.0935364	0.223969	-0.339783	-0.137207	-32.813	0.111694	-0.0982056	0.188019	-0.342255	-0.208099	-32.811	-0.0194092	-0.257202	0.0591865	-0.587921	-0.436798
	-32.785	0.104309	-0.134399	0.202368	-0.394104	-0.187866	-32.788	0.110443	-0.128967	0.168365	-0.383148	-0.248718	-32.786	-0.0190125	-0.278491	0.0171151	-0.62973	-0.477722
	-32.76	0.113312	-0.152002	0.142628	-0.462433	-0.216125	-32.763	0.131531	-0.156372	0.109027	-0.450714	-0.287872	-32.761	-0.00964	-0.319672	-0.0314941	-0.709808	-0.517242
	-32.735	0.12323	-0.176971	0.103271	-0.523773	-0.258575	-32.738	0.122162	-0.179639	0.0793641	-0.511261	-0.32843	-32.736	-0.00955	-0.341888	-0.0899849	-0.770916	-0.568726
	-32.71	0.125824	-0.22345	0.0457692	-0.590935	-0.317688	-32.713	0.141602	-0.218109	0.0304565	-0.573364	-0.386322	-32.711	-0.00729	-0.399292	-0.130707	-0.849182	-0.636383
	-32.685	0.125824	-0.241028	0.0136414	-0.631592	-0.376923	-32.688	0.153015	-0.227112	0.000843	-0.612262	-0.42804	-32.686	0.00247	-0.409058	-0.170928	-0.889099	-0.677704
	-32.66	0.145325	-0.254089	-0.0600817	-0.692902	-0.427612	-32.663	0.162781	-0.248596	-0.0722046	-0.662048	-0.486328	-32.661	0.0122375	-0.430084	-0.243047	-0.940277	-0.737244
	-32.635	0.152771	-0.316399	-0.125869	-0.754852	-0.501495	-32.638	0.170593	-0.297729	-0.13857	-0.722198	-0.567413	-32.636	0.020813	-0.490814	-0.311249	-1.02109	-0.828918
	-32.61	0.125092	-0.373627	-0.186401	-0.840729	-0.58606	-32.613	0.154205	-0.35613	-0.17993	-0.809357	-0.635895	-32.611	-0.00275	-0.550537	-0.371559	-1.09832	-0.896545
	-32.585	0.00979614	-0.408051	-0.235677	-0.886058	-0.629639	-32.588	0.0469055	-0.378601	-0.238739	-0.863159	-0.687408	-32.586	-0.120972	-0.598053	-0.427673	-1.16669	-0.953491
	-32.56	-0.0366821	-0.364075	-0.264313	-0.852356	-0.600555	-32.563	-0.00479	-0.340851	-0.270605	-0.824	-0.65976	-32.561	-0.16864	-0.54776	-0.45843	-1.13428	-0.92337
	-32.535	-0.0466309	-0.38089	-0.295343	-0.778534	-0.542938	-32.538	-0.0254822	-0.348175	-0.302338	-0.756714	-0.60199	-32.536	-0.178467	-0.566767	-0.48963	-1.06317	-0.865204
	-32.51	-0.0673218	-0.380975	-0.312531	-0.695648	-0.543091	-32.513	-0.0488586	-0.358368	-0.331635	-0.677429	-0.609375	-32.511	-0.209351	-0.576752	-0.517822	-0.985596	-0.875092
	-32.485	-0.0697327	-0.393768	-0.323914	-0.668793	-0.553101	-32.488	-0.0589905	-0.360138	-0.313311	-0.64563	-0.619019	-32.486	-0.211517	-0.587982	-0.50879	-0.968292	-0.885925
	-32.46	-0.0964355	-0.393372	-0.344195	-0.664289	-0.543945	-32.463	-0.0665894	-0.350922	-0.341858	-0.625885	-0.590607	-32.461	-0.22879	-0.57901	-0.528778	-0.946472	-0.876495
	-32.435	-0.105438	-0.411957	-0.36142	-0.635559	-0.533936	-32.438	-0.0883789	-0.369659	-0.351191	-0.606664	-0.600037	-32.436	-0.238159	-0.598083	-0.556825	-0.927246	-0.865631
	-32.41	-0.0941162	-0.409546	-0.363893	-0.615417	-0.550354	-32.413	-0.0770569	-0.368164	-0.352417	-0.582886	-0.606995	-32.411	-0.237366	-0.605592	-0.560046	-0.915192	-0.883575
	-32.385	-0.0757446	-0.411317	-0.382874	-0.59549	-0.523163	-32.388	-0.0583191	-0.360596	-0.370667	-0.553925	-0.579285	-32.386	-0.219421	-0.609467	-0.580322	-0.896454	-0.866089
	-32.36	-0.0956726	-0.402344	-0.39502	-0.594696	-0.542511	-32.363	-0.0762634	-0.358705	-0.373876	-0.543365	-0.60849	-32.361	-0.228394	-0.600098	-0.591205	-0.8961	-0.885529
	-32.335	-0.106384	-0.421112	-0.413087	-0.588652	-0.526917	-32.338	-0.0770569	-0.358337	-0.382507	-0.533997	-0.591003	-32.336	-0.238617	-0.619232	-0.610077	-0.887146	-0.877716
	-32.31	-0.106995	-0.411346	-0.424713	-0.587677	-0.552673	-32.313	-0.0785522	-0.341156	-0.392951	-0.525353	-0.598816	-32.311	-0.250641	-0.609467	-0.621662	-0.898407	-0.896484
	-32.285	-0.12616	-0.402374	-0.427013	-0.578705	-0.554016	-32.288	-0.0977783	-0.329437	-0.393066	-0.525787	-0.609344	-32.286	-0.269012	-0.619556	-0.630707	-0.898773	-0.91568
	-32.26	-0.108002	-0.402324	-0.451241	-0.588684	-0.548218	-32.263	-0.0891724	-0.329071	-0.42112	-0.525421	-0.601868	-32.261	-0.258026	-0.617676	-0.668213	-0.895996	-0.916718
	-32.235	-0.11499	-0.411346	-0.464539	-0.567139	-0.572235	-32.238	-0.0845337	-0.327065	-0.403185	-0.502808	-0.626221	-32.236	-0.256592	-0.617279	-0.668939	-0.88523	-0.933563
	-32.21	-0.145691	-0.413086	-0.474468	-0.578724	-0.582153	-32.213	-0.0976868	-0.309906	-0.412201	-0.505798	-0.619141	-32.211	-0.288544	-0.627899	-0.688599	-0.89682	-0.953186
	-32.185	-0.129425	-0.423065	-0.491333	-0.587677	-0.585907	-32.188	-0.0891724	-0.330536	-0.431623	-0.505908	-0.621002	-32.186	-0.27066	-0.638763	-0.698944	-0.906219	-0.955048
	-32.16	-0.155273	-0.420929	-0.47448	-0.577911	-0.592133	-32.163	-0.116821	-0.319672	-0.403687	-0.494537	-0.619141	-32.161	-0.300171	-0.638641	-0.688581	-0.896454	-0.96405
	-32.135	-0.138428	-0.422844	-0.494824	-0.579468	-0.583954	-32.138	-0.0990295	-0.298279	-0.414044	-0.484772	-0.610138	-32.136	-0.280029	-0.627899	-0.709534	-0.897217	-0.945282
	-32.11	-0.157227	-0.44165	-0.51236	-0.596649	-0.594879	-32.113	-0.119171	-0.310986	-0.4107	-0.493774	-0.611328	-32.111	-0.309937	-0.657806	-0.718274	-0.915606	-0.954681
	-32.085	-0.156769	-0.439636	-0.553753	-0.598255	-0.604248	-32.088	-0.0970764	-0.28891	-0.431244	-0.465637	-0.599976	-32.086	-0.299957	-0.637268	-0.739014	-0.89682	-0.957397
	-32.06	-0.189026	-0.453125	-0.553833	-0.608154	-0.634888	-32.063	-0.12854	-0.289917	-0.433948	-0.464886	-0.608978	-32.061	-0.320984	-0.648926	-0.749731	-0.908661	-0.976654
	-32.035	-0.206238	-0.451599	-0.543824	-0.609009	-0.634949	-32.038	-0.13681	-0.288025	-0.413452	-0.464752	-0.609253	-32.036	-0.339325	-0.657873	-0.736958	-0.910034	-0.977631
	-32.01	-0.197052	-0.443208	-0.552826	-0.607971	-0.632751	-32.013	-0.128235	-0.281006	-0.412561	-0.453613	-0.590698	-32.011	-0.327911	-0.637115	-0.746338	-0.906616	-0.964844
	-31.985	-0.194672	-0.440796	-0.564148	-0.616974	-0.633942	-31.988	-0.118164	-0.297876	-0.430536	-0.455078	-0.589813	-31.986	-0.325745	-0.656433	-0.749071	-0.915998	-0.974213
	-31.96	-0.185364	-0.451019	-0.573304	-0.617767	-0.643311	-31.963	-0.108612	-0.309814	-0.460999	-0.443756	-0.588257	-31.961	-0.318146	-0.648834	-0.758545	-0.916382	-0.975006
	-31.935	-0.176697	-0.450592	-0.58197	-0.608154	-0.653656	-31.938	-0.0966797	-0.327179	-0.49254	-0.462904	-0.597229	-31.936	-0.316772	-0.656433	-0.769665	-0.916473	-0.993835
	-31.91	-0.195282	-0.450409	-0.582281	-0.616821	-0.65332	-31.913	-0.107819	-0.35083	-0.512665	-0.496002	-0.590118	-31.911	-0.328003	-0.658276	-0.767901	-0.927612	-0.98584
	-31.885	-0.197235	-0.442602	-0.59461	-0.617126	-0.64386	-31.888	-0.0985413	-0.360687	-0.53396	-0.504395	-0.609833	-31.886	-0.329956	-0.658295	-0.770172	-0.925842	-0.98407
	-31.86	-0.196045	-0.441406	-0.61322	-0.617737	-0.654083	-31.863	-0.118073	-0.37826	-0.543421	-0.513977	-0.631134	-31.861	-0.330353	-0.648926	-0.779432	-0.918352	-0.976471
	-31.835	-0.216614	-0.462128	-0.602613	-0.619555	-0.664032	-31.838	-0.117676	-0.409119	-0.551727	-0.544922	-0.648499	-31.836	-0.329865	-0.658295	-0.76828	-0.928009	-0.984344
	-31.81	-0.203247	-0.460968	-0.613373	-0.624939	-0.660675	-31.813	-0.147461	-0.440765	-0.582415	-0.584089	-0.689453	-31.811	-0.328094	-0.658691	-0.789293	-0.935608	-0.993439
	-31.785	-0.207001	-0.461365	-0.613234	-0.617981	-0.656219	-31.788	-0.178528	-0.469666	-0.563354	-0.625305	-0.701843	-31.786	-0.329956	-0.657885	-0.787282	-0.927216	-0.988251
	-31.76	-0.207001	-0.449477	-0.591699	-0.604462	-0.662292	-31.763	-0.166901	-0.45874	-0.551702	-0.614166	-0.708984	-31.761	-0.328003	-0.646118	-0.788208	-0.913666	-0.995239
	-31.735	-0.206635	-0.430664	-0.593048	-0.587463	-0.6427	-31.738	-0.159088	-0.439276	-0.562493	-0.594513	-0.688324	-31.736	-0.338562	-0.645477	-0.798694	-0.907086	-0.994232
	-31.71	-0.21521	-0.451569	-0.563404	-0.608349	-0.643707	-31.713	-0.177826	-0.449677	-0.542236	-0.605011	-0.691284	-31.711	-0.346771	-0.657928	-0.779907	-0.917572	-0.995697
	-31.685	-0.18631	-0.430878	-0.562592	-0.598083	-0.624023	-31.688	-0.167664	-0.439178	-0.541498	-0.61405	-0.699585	-31.686	-0.330322	-0.638763	-0.779535	-0.908478	-0.995605
	-31.66	-0.187469	-0.421112	-0.562598	-0.597595	-0.61261	-31.663	-0.166534	-0.438812	-0.532104	-0.61142	-0.697723	-31.661	-0.329956	-0.638758	-0.777582	-0.906281	-0.984039
	-31.635	-0.185516	-0.421118	-0.561035	-0.597443	-0.611664	-31.638	-0.157135	-0.429047	-0.553577	-0.61557	-0.689758	-31.636	-0.328003	-0.63681	-0.776825	-0.915985	-0.973846
	-31.61	-0.195282	-0.430878	-0.522583	-0.607208	-0.615021	-31.613	-0.178619	-0.448566	-0.525055	-0.615631	-0.690186	-31.611	-0.337769	-0.63681	-0.757593	-0.915991	-0.966736
	-31.585	-0.178467	-0.412903	-0.519258	-0.599242	-0.603455	-31.588	-0.168854	-0.450531	-0.503265	-0.615631	-0.689484	-31.586	-0.338165	-0.637604	-0.745178	-0.917877	-0.974609
	-31.56	-0.19278	-0.437378	-0.474487	-0.603699	-0.608185	-31.563	-0.168457	-0.459503	-0.472718	-0.603972	-0.689423	-31.561	-0.346283	-0.654694	-0.698369	-0.915222	-0.982819
	-31.535	-0.164215	-0.400574	-0.48507	-0.576904	-0.584106	-31.538	-0.146667	-0.418976	-0.482422	-0.583191	-0.659729	-31.536	-0.296844	-0.608006	-0.721233	-0.887177	-0.945404
	-31.51	-0.158783	-0.401391	-0.492824	-0.589447	-0.585724	-31.513	-0.137512	-0.428558	-0.490766	-0.583893	-0.650269	-31.511	-0.300964	-0.609375	-0.720245	-0.898315	-0.95694
	-31.485	-0.155212	-0.400574	-0.514526	-0.576904	-0.58139	-31.488	-0.12558	-0.427167	-0.521069	-0.58252	-0.658264	-31.486	-0.30896	-0.608002	-0.74867	-0.887195	-0.964539
	-31.46	-0.166748	-0.402344	-0.512599	-0.588292	-0.583771	-31.463	-0.137115	-0.438324	-0.512177	-0.595612	-0.660431	-31.461	-0.318634	-0.60791	-0.758453	-0.896759	-0.964752
	-31.435	-0.164032	-0.409393	-0.521576	-0.584717	-0.571594	-31.438	-0.137207	-0.440369	-0.531689	-0.593861	-0.658264	-31.436	-0.328003	-0.617279	-0.758043	-0.904724	-0.962585
	-31.41	-0.165985	-0.399628	-0.52157	-0.598236	-0.573395	-31.413	-0.137604	-0.450531	-0.534058	-0.615173	-0.670197	-31.411	-0.318237	-0.617266	-0.758044	-0.916351	-0.964447
	-31.385	-0.176544	-0.401575	-0.514709	-0.607208	-0.583801	-31.388	-0.139557	-0.450531	-0.522328	-0.625031	-0.670288	-31.386	-0.318604	-0.607513	-0.748749	-0.915985	-0.964752
	-31.36	-0.175751	-0.402374	-0.523376	-0.598236	-0.58136	-31.363	-0.147003	-0.448567	-0.555058	-0.623444	-0.666077	-31.361	-0.318237	-0.60791	-0.759936	-0.916394	-0.962585
	-31.335	-0.175751	-0.4086	-0.51181	-0.604462	-0.573395	-31.338	-0.168854	-0.479431	-0.541931	-0.644531	-0.691681	-31.336	-0.318237	-0.607147	-0.758057	-0.925385	-0.954681
	-31.31	-0.176544	-0.402374	-0.492432	-0.598236	-0.573242	-31.313	-0.157135	-0.45871	-0.541858	-0.633587	-0.680054	-31.311	-0.318604	-0.598114	-0.748341	-0.918304	-0.956543
	-31.285	-0.175903	-0.401581	-0.514397	-0.597443	-0.561829	-31.288	-0.156769	-0.448212	-0.533997	-0.632843	-0.678192	-31.286	-0.328064	-0.597736	-0.750536	-0.917938	-0.954742
	-31.26	-0.187317	-0.411339	-0.500093	-0.608002	-0.564423	-31.263	-0.178558	-0.448578	-0.531782	-0.642975	-0.679993	-31.261	-0.329865	-0.607513	-0.758057	-0.92807	-0.957001
	-31.235	-0.175751	-0.399628	-0.502197	-0.605255	-0.561676	-31.238	-0.176758	-0.458326	-0.541858	-0.652374	-0.699219	-31.236	-0.328003	-0.597748	-0.767871	-0.927716	-0.9664
	-31.21	-0.166138	-0.390015	-0.503997	-0.597596	-0.553864	-31.213	-0.186432	-0.458344	-0.533997	-0.662506	-0.699585	-31.211	-0.328064	-0.607574	-0.767822	-0.937531	-0.9664
	-31.185	-0.158173	-0.393616	-0.503998	-0.599396	-0.554626	-31.188	-0.188324	-0.460236	-0.524286	-0.664404	-0.699585	-31.186	-0.329956	-0.597687	-0.767811	-0.927704	-0.964844
	-31.16	-0.157257	-0.391052	-0.501893	-0.588715	-0.553101	-31.163	-0.159088	-0.458405	-0.524292	-0.654694	-0.699188	-31.161	-0.329498	-0.595387	-0.757996	-0.937012	-0.973816
	-31.135	-0.153473	-0.390626	-0.500085	-0.586487	-0.542908	-31.138	-0.147827	-0.439209	-0.520429	-0.623901	-0.690216	-31.136	-0.317871	-0.588379	-0.767822	-0.916382	-0.955078
	-31.11	-0.145264	-0.399628	-0.50296	-0.596252	-0.55191	-31.113	-0.147736	-0.467695	-0.520374	-0.642578	-0.708954	-31.111	-0.308868	-0.597748	-0.756549	-0.92616	-0.964447
	-31.085	-0.155182	-0.401337	-0.494231	-0.614381	-0.55191	-31.088	-0.146973	-0.458344	-0.543365	-0.652344	-0.699585	-31.086	-0.318695	-0.598602	-0.748291	-0.935211	-0.964447
	-31.06	-0.158936	-0.412109	-0.504791	-0.600159	-0.55191	-31.063	-0.180115	-0.500458	-0.543805	-0.666736	-0.721069	-31.061	-0.320587	-0.609863	-0.748676	-0.918335	-0.954681
	-31.035	-0.178497	-0.422272	-0.504772	-0.607452	-0.562836	-31.038	-0.189941	-0.510681	-0.533661	-0.675781	-0.699585	-31.036	-0.330353	-0.618824	-0.758452	-0.917084	-0.96405
	-31.01	-0.176758	-0.404155	-0.503199	-0.58844	-0.544098	-31.013	-0.199707	-0.491943	-0.543403	-0.645782	-0.690216	-31.011	-0.339264	-0.600037	-0.75766	-0.906616	-0.954681
	-30.985	-0.175751	-0.419556	-0.471832	-0.605652	-0.55307	-30.988	-0.198608	-0.508766	-0.522729	-0.664063	-0.699585	-30.986	-0.308472	-0.596954	-0.747833	-0.915192	-0.944519
	-30.96	-0.173798	-0.38089	-0.461976	-0.575195	-0.523407	-30.963	-0.186432	-0.490387	-0.491547	-0.645721	-0.690216	-30.961	-0.308472	-0.578613	-0.727264	-0.886292	-0.935547
	-30.935	-0.175751	-0.398834	-0.454773	-0.567749	-0.540588	-30.938	-0.186432	-0.477478	-0.492578	-0.645331	-0.699188	-30.936	-0.308472	-0.587585	-0.739318	-0.86795	-0.934357
	-30.91	-0.167542	-0.371094	-0.482503	-0.578674	-0.505432	-30.913	-0.157135	-0.468506	-0.51178	-0.661713	-0.680847	-30.911	-0.2995	-0.578612	-0.748286	-0.887085	-0.916809
	-30.885	-0.185516	-0.378499	-0.472759	-0.596649	-0.540558	-30.888	-0.175873	-0.479431	-0.512555	-0.693359	-0.717926	-30.886	-0.308472	-0.567657	-0.738525	-0.896057	-0.934357
	-30.86	-0.18631	-0.371918	-0.463776	-0.58847	-0.52771	-30.863	-0.196198	-0.468884	-0.491072	-0.694153	-0.710144	-30.861	-0.308868	-0.549713	-0.748646	-0.887096	-0.90741
	-30.835	-0.193726	-0.381653	-0.476671	-0.595076	-0.540588	-30.838	-0.186035	-0.477081	-0.48291	-0.703125	-0.737091	-30.836	-0.327209	-0.578979	-0.740479	-0.914795	-0.953888
	-30.81	-0.178253	-0.413055	-0.492828	-0.559937	-0.526123	-30.813	-0.157928	-0.498596	-0.537935	-0.675444	-0.710144	-30.811	-0.299957	-0.588837	-0.79837	-0.877716	-0.916412
	-30.785	-0.188629	-0.413696	-0.526398	-0.566193	-0.524963	-30.788	-0.185181	-0.518036	-0.550385	-0.692963	-0.728088	-30.786	-0.331512	-0.598907	-0.862024	-0.896454	-0.946075
	-30.76	-0.236847	-0.443909	-0.572206	-0.558746	-0.554413	-30.763	-0.20636	-0.547028	-0.601928	-0.713287	-0.757019	-30.761	-0.37027	-0.628693	-0.939606	-0.907379	-0.985229
	-30.735	-0.275208	-0.489716	-0.573669	-0.606049	-0.591217	-30.738	-0.228149	-0.589477	-0.622027	-0.753143	-0.788177	-30.736	-0.429474	-0.676941	-0.929663	-0.945612	-1.03387
	-30.71	-0.266144	-0.46344	-0.613947	-0.625708	-0.523163	-30.713	-0.256836	-0.580322	-0.659363	-0.783234	-0.780548	-30.711	-0.428864	-0.65799	-0.999542	-0.955536	-1.02429
	-30.685	-0.255981	-0.479706	-0.662201	-0.617767	-0.543854	-30.688	-0.265259	-0.597321	-0.690996	-0.783125	-0.807709	-30.686	-0.478485	-0.709076	-1.01982	-0.988647	-1.07663
	-30.66	-0.206848	-0.43985	-0.674347	-0.598206	-0.542358	-30.663	-0.28009	-0.628265	-0.713745	-0.814453	-0.82959	-30.661	-0.47052	-0.698986	-1.02879	-0.988647	-1.09641
	-30.635	-0.248413	-0.451233	-0.704023	-0.608765	-0.532379	-30.638	-0.288055	-0.630585	-0.761402	-0.814453	-0.81958	-30.636	-0.467834	-0.697723	-1.07877	-1.00659	-1.07382
	-30.61	-0.274567	-0.450256	-0.726807	-0.585724	-0.531586	-30.613	-0.316132	-0.649372	-0.793415	-0.843384	-0.818726	-30.611	-0.507324	-0.716827	-1.09996	-1.04484	-1.08322
	-30.585	-0.286865	-0.459167	-0.772576	-0.617072	-0.520264	-30.588	-0.307892	-0.628326	-0.823059	-0.853912	-0.830811	-30.586	-0.489014	-0.725159	-1.15305	-1.03519	-1.08435
	-30.56	-0.310669	-0.463837	-0.850006	-0.615631	-0.472229	-30.563	-0.308624	-0.629761	-0.908607	-0.857751	-0.782806	-30.561	-0.511688	-0.727509	-1.24656	-1.03738	-1.05545
	-30.535	-0.317383	-0.470551	-1.01031	-0.584381	-0.431427	-30.538	-0.356262	-0.63913	-1.13547	-0.845795	-0.731628	-30.536	-0.550201	-0.717293	-1.45661	-0.967102	-1.01556
	-30.51	-0.319641	-0.450094	-0.945127	-0.548462	-0.402679	-30.513	-0.36853	-0.62207	-1.10325	-0.835999	-0.722687	-30.511	-0.548401	-0.676666	-1.45413	-0.95108	-1.01291
	-30.485	-0.345673	-0.435028	-1.22656	-0.437378	-0.381683	-30.488	-0.428925	-0.582615	-1.54707	-0.719208	-0.740967	-30.486	-0.591675	-0.669128	-1.8217	-0.869919	-1.00922
	-30.46	-0.41037	-0.44165	-1.54042	-0.340924	-0.254791	-30.463	-0.563385	-0.646729	-2.05069	-0.647827	-0.635284	-30.461	-0.670898	-0.677368	-2.4129	-0.68335	-0.82666
	-30.435	-0.224731	-0.246094	-2.11774	-0.0853882	-0.326813	-30.438	-0.386505	-0.458801	-2.63923	-0.355825	-0.630341	-30.436	-0.513641	-0.490723	-2.98712	-0.390442	-0.858765
	-30.41	-0.270996	-0.288391	-2.41605	0.0090332	-0.564728	-30.413	-0.494934	-0.547791	-3.2233	-0.260315	-0.945892	-30.411	-0.616821	-0.558077	-3.63523	-0.25824	-1.14661
	-30.385	-0.375122	-0.424966	-2.58728	-0.131104	-1.27948	-30.388	-0.678864	-0.760071	-3.68494	-0.341736	-1.49594	-30.386	-0.808563	-0.80072	-4.2244	-0.308807	-1.73352
	-30.36	-0.700287	-0.902771	-2.65347	-0.689545	-1.84818	-30.363	-1.13751	-1.04868	-4.05633	-0.701324	-2.21176	-30.361	-1.30511	-1.10321	-4.73065	-0.655944	-2.46219
	-30.335	-0.726074	-1.14978	-2.54933	-1.24245	-2.42294	-30.338	-1.25229	-1.39429	-4.51111	-1.2522	-3.0827	-30.336	-1.4137	-1.46695	-5.24744	-1.22293	-3.3345
	-30.31	-0.729584	-1.39792	-2.72198	-1.76346	-2.91034	-30.313	-1.31168	-1.86063	-4.84572	-1.96663	-3.94867	-30.311	-1.51605	-1.92111	-5.65062	-1.95114	-4.29993
	-30.285	-0.7771	-1.42392	-2.65555	-2.26605	-3.34183	-30.288	-1.40268	-2.0881	-4.92313	-2.78165	-5.19614	-30.286	-1.59448	-2.2011	-5.8009	-2.79324	-5.32132
	-30.26	-0.758118	-1.19766	-2.41089	-2.58997	-3.62192	-30.263	-1.41409	-2.25967	-4.7535	-3.81064	-6.04584	-30.261	-1.6348	-2.42148	-5.70267	-3.63293	-6.23969
	-30.235	-0.734497	-1.24698	-1.65784	-2.89175	-3.7702	-30.238	-1.43237	-2.41607	-4.40015	-4.60767	-6.71341	-30.236	-1.65427	-2.64642	-5.38116	-4.474	-7.40366
	-30.21	-0.670837	-1.61102	-1.01299	-2.90876	-3.79105	-30.213	-1.33618	-2.7117	-3.86444	-5.23898	-6.95709	-30.211	-1.63123	-3.16635	-4.80844	-5.22302	-8.05377
	-30.185	-0.566376	-1.50494	-0.743866	-3.09299	-3.35208	-30.188	-1.33618	-3.05389	-3.3021	-5.69539	-6.95709	-30.186	-1.57996	-3.24414	-4.35074	-6.24481	-8.34497
	-30.16	-0.450378	-1.12418	-0.883761	-3.09424	-2.84293	-30.163	-1.21768	-2.5932	-2.88092	-5.67548	-6.83859	-30.161	-1.49167	-2.97574	-3.94795	-6.63998	-8.31015
	-30.135	-0.375122	-1.0026	-0.789071	-2.56268	-2.35339	-30.138	-1.1048	-2.49255	-2.53541	-5.72171	-6.54333	-30.136	-1.40817	-2.94321	-3.56274	-6.58316	-7.85056
	-30.11	-0.309967	-0.871277	-0.748138	-2.1593	-1.81799	-30.113	-0.991028	-2.36469	-2.28193	-5.60861	-5.96582	-30.111	-1.2916	-2.86386	-3.2501	-6.61309	-7.37875
	-30.085	-0.277069	-0.77829	-0.686576	-1.64027	-1.55106	-30.088	-0.906433	-2.19614	-2.10046	-5.18039	-5.54895	-30.086	-1.19803	-2.76074	-2.99789	-6.31827	-7.08218
	-30.06	-0.180603	-0.640808	-0.63501	-1.30887	-1.53793	-30.063	-0.828125	-1.98676	-1.8937	-4.83457	-5.0213	-30.061	-1.15964	-2.60126	-2.72901	-6.14584	-6.65875
	-30.035	-0.180603	-0.576355	-0.643616	-1.30051	-1.26355	-30.038	-0.739563	-1.77905	-1.78171	-4.37796	-4.49551	-30.036	-1.04871	-2.39914	-2.5279	-5.79224	-6.1282
	-30.01	-0.180603	-0.53244	-0.622253	-1.0784	-1.05026	-30.013	-0.698151	-1.61774	-1.67217	-3.9093	-4.00653	-30.011	-0.971771	-2.21814	-2.34937	-5.38303	-5.59937
	-29.985	-0.157013	-0.47995	-0.563538	-0.895508	-0.911682	-29.988	-0.66571	-1.46871	-1.55207	-3.50015	-3.57639	-29.986	-0.929932	-2.03992	-2.19784	-4.96259	-5.1199
	-29.96	-0.174988	-0.452362	-0.544285	-0.772182	-0.805969	-29.963	-0.627472	-1.31891	-1.46329	-3.09064	-3.19647	-29.961	-0.907684	-1.86923	-2.07016	-4.54926	-4.68719
	-29.935	-0.189209	-0.392609	-0.525116	-0.662079	-0.719666	-29.938	-0.567688	-1.17905	-1.37426	-2.76169	-2.87723	-29.936	-0.869873	-1.70752	-1.92084	-4.14847	-4.2778
	-29.91	-0.189056	-0.37207	-0.49062	-0.582764	-0.657562	-29.913	-0.548859	-1.07904	-1.30283	-2.49448	-2.61865	-29.911	-0.830719	-1.57899	-1.81769	-3.76019	-3.91763
	-29.885	-0.176758	-0.34209	-0.457942	-0.507446	-0.605286	-29.888	-0.527466	-1.01022	-1.22241	-2.25385	-2.35968	-29.886	-0.800201	-1.47815	-1.71548	-3.41788	-3.62686
	-29.86	-0.173401	-0.288666	-0.399933	-0.387268	-0.512848	-29.863	-0.516968	-0.908021	-1.11376	-2.01413	-2.1485	-29.861	-0.737	-1.36652	-1.55757	-3.09608	-3.32382
	-29.835	-0.15387	-0.250397	-0.359167	-0.307307	-0.441742	-29.838	-0.459076	-0.8302	-1.03336	-1.80273	-1.9281	-29.836	-0.66861	-1.24774	-1.42679	-2.7973	-3.03436
	-29.81	-0.113892	-0.211365	-0.309448	-0.247833	-0.354279	-29.813	-0.420044	-0.761475	-0.964947	-1.61516	-1.71951	-29.811	-0.617371	-1.14813	-1.32681	-2.55856	-2.76599
	-29.785	-0.0761414	-0.141815	-0.2539	-0.157837	-0.254028	-29.788	-0.40097	-0.710693	-0.894989	-1.46524	-1.60898	-29.786	-0.519409	-1.04892	-1.19941	-2.29675	-2.56451
	-29.76	-0.074585	-0.129601	-0.260418	-0.108002	-0.236145	-29.763	-0.377838	-0.690765	-0.833002	-1.33447	-1.48038	-29.761	-0.497162	-0.977356	-1.15579	-2.04724	-2.33585
	-29.735	-0.0862732	-0.110718	-0.241333	-0.116333	-0.194244	-29.738	-0.320007	-0.570978	-0.734033	-1.16406	-1.33795	-29.736	-0.487366	-0.896637	-1.08768	-1.91567	-2.18405
	-29.71	-0.0956726	-0.122131	-0.199737	-0.0563662	-0.149933	-29.713	-0.259491	-0.489532	-0.71225	-1.00461	-1.21826	-29.711	-0.449097	-0.857452	-1.01706	-1.74606	-2.04376
	-29.685	-0.0744019	-0.089447	-0.170624	-0.0082092	-0.0724487	-29.688	-0.268463	-0.458405	-0.693067	-0.914416	-1.10074	-29.686	-0.428711	-0.805969	-0.965407	-1.57843	-1.85461
	-29.66	-0.0437012	-0.0690002	-0.120611	0.00567627	-0.0495605	-29.663	-0.228302	-0.42981	-0.633362	-0.822327	-1.00864	-29.661	-0.406525	-0.744948	-0.857421	-1.47379	-1.71133
	-29.635	0.00393677	-0.0404717	-0.111706	0.0430298	-0.0128479	-29.638	-0.189941	-0.389282	-0.614496	-0.7258	-0.890198	-29.636	-0.328003	-0.636902	-0.807953	-1.32623	-1.51523
	-29.61	-0.014801	-0.0217285	-0.0797729	0.0511475	-0.0015259	-29.613	-0.168854	-0.348933	-0.603339	-0.625305	-0.799194	-29.611	-0.317841	-0.577728	-0.75691	-1.20882	-1.36404
	-29.585	-0.003479	-0.0075684	-0.0602895	0.0661488	0.0680237	-29.588	-0.198547	-0.349457	-0.533295	-0.594238	-0.741394	-29.586	-0.277985	-0.507202	-0.706116	-1.08521	-1.22577
	-29.56	0.0252075	0.00131226	-0.0120544	0.0742188	0.0793457	-29.563	-0.140747	-0.320374	-0.486456	-0.506891	-0.660919	-29.561	-0.227539	-0.477356	-0.657617	-0.975677	-1.11368
	-29.535	0.0562744	0.0289001	-0.0122489	0.0920105	0.138092	-29.538	-0.118927	-0.272095	-0.452911	-0.446564	-0.583557	-29.536	-0.186584	-0.427484	-0.606951	-0.857391	-0.974915
	-29.51	0.0625305	0.0475961	0.0190055	0.0822449	0.165283	-29.513	-0.0798035	-0.249756	-0.413782	-0.414459	-0.511383	-29.511	-0.150269	-0.369232	-0.567841	-0.787079	-0.8461
	-29.485	0.0742493	0.050354	0.0387268	0.105286	0.148712	-29.488	-0.0672913	-0.220118	-0.394256	-0.363678	-0.468323	-29.486	-0.13855	-0.366882	-0.558019	-0.715968	-0.784058
	-29.46	0.06604	0.0484009	0.0473879	0.122107	0.15683	-29.463	-0.0770569	-0.198975	-0.392334	-0.305847	-0.430756	-29.461	-0.147522	-0.357117	-0.505798	-0.657776	-0.73703
	-29.435	0.0828552	0.058197	0.0492554	0.132629	0.167633	-29.438	-0.0798035	-0.200928	-0.35473	-0.285895	-0.391846	-29.436	-0.118652	-0.32785	-0.477564	-0.555847	-0.653534
	-29.41	0.094696	0.0618286	0.0600222	0.133942	0.179077	-29.413	-0.0500793	-0.191132	-0.324371	-0.257019	-0.350342	-29.411	-0.0970459	-0.276239	-0.417505	-0.485809	-0.562805
	-29.385	0.0957336	0.0886172	0.0783634	0.133026	0.209412	-29.388	-0.0365295	-0.151001	-0.314173	-0.23526	-0.300446	-29.386	-0.0877686	-0.248138	-0.368225	-0.437469	-0.492981
	-29.36	0.105713	0.100739	0.108246	0.144348	0.217224	-29.363	-0.0458069	-0.157617	-0.285277	-0.213287	-0.249176	-29.361	-0.057373	-0.246979	-0.359209	-0.376112	-0.403137
	-29.335	0.122437	0.121613	0.12058	0.154292	0.238861	-29.338	-0.0312805	-0.141144	-0.272797	-0.186707	-0.231598	-29.336	-0.0509644	-0.227753	-0.356903	-0.337006	-0.375702
	-29.31	0.116821	0.140991	0.117889	0.176361	0.25119	-29.313	-0.0279236	-0.099823	-0.253631	-0.153535	-0.190674	-29.311	-0.0577087	-0.196594	-0.318267	-0.315216	-0.332428
	-29.285	0.113312	0.140228	0.122166	0.173126	0.269196	-29.288	-0.00946	-0.0802002	-0.243439	-0.124603	-0.149963	-29.286	-0.0389404	-0.156005	-0.305372	-0.266052	-0.262878
	-29.26	0.115265	0.152684	0.155519	0.173645	0.28949	-29.263	-0.0184631	-0.079834	-0.193877	-0.134705	-0.139435	-29.261	-0.0369873	-0.145813	-0.270111	-0.257019	-0.233215
	-29.235	0.103546	0.158966	0.14093	0.1828	0.298645	-29.238	-0.00674	-0.0490105	-0.199788	-0.106628	-0.110504	-29.236	-0.0291748	-0.119232	-0.266682	-0.188915	-0.184692
	-29.21	0.0937805	0.150909	0.16861	0.1846	0.299255	-29.213	0.00302	-0.0481873	-0.183685	-0.0633545	-0.0769958	-29.211	-0.00964	-0.106628	-0.238129	-0.167542	-0.162872
	-29.185	0.0953369	0.179108	0.170227	0.193176	0.317993	-29.188	-0.0087	-0.029541	-0.173181	-0.0554261	-0.0597534	-29.186	-0.00885	-0.0856934	-0.237378	-0.155426	-0.143738
	-29.16	0.114075	0.170288	0.188966	0.214661	0.32074	-29.163	0.0100403	-0.0114136	-0.144623	-0.0265808	-0.0495911	-29.161	-0.00729	-0.0969973	-0.196765	-0.135895	-0.121857
	-29.135	0.123077	0.18918	0.197552	0.231476	0.338348	-29.138	0.0299683	0.0174255	-0.124744	-0.00705	-0.0206909	-29.136	-0.00769	-0.058197	-0.178741	-0.11676	-0.0925598
	-29.11	0.114868	0.188873	0.215912	0.232239	0.339111	-29.113	0.030365	0.0313535	-0.0958433	0.0148315	-0.00116	-29.111	-0.00885	-0.048584	-0.151086	-0.0772467	-0.074585
	-29.085	0.122284	0.189209	0.207471	0.243366	0.356293	-29.088	0.0412903	0.0393677	-0.10202	0.0242004	0.0296936	-29.086	0.0192566	-0.0386963	-0.159149	-0.0483398	-0.0367126
	-29.06	0.114899	0.208588	0.227417	0.25296	0.357086	-29.063	0.0424805	0.0509644	-0.0744128	0.046062	0.050415	-29.061	0.0204468	-0.0172729	-0.138501	-0.0269165	-0.0265503
	-29.035	0.132629	0.209534	0.231151	0.253906	0.358032	-29.038	0.0491028	0.0490723	-0.0716248	0.053894	0.0578308	-29.036	0.0302734	-0.0168581	-0.12685	-0.0264587	-0.00461
	-29.01	0.144562	0.221446	0.229047	0.263885	0.359039	-29.013	0.0705261	0.0603333	-0.0520756	0.065155	0.0690918	-29.011	0.0509033	0.00381	-0.126892	0.00589	0.0164185
	-28.985	0.144409	0.210388	0.239532	0.264526	0.368652	-28.988	0.0713806	0.0611446	-0.0441702	0.0660095	0.0910339	-28.986	0.0429993	-0.00565	-0.108043	-0.0132953	0.0260925
	-28.96	0.141754	0.219299	0.267467	0.263692	0.375763	-28.963	0.0812378	0.0804138	-0.00443	0.07547	0.098938	-28.961	0.0397339	0.0222473	-0.0686035	0.0223694	0.0423279
	-28.935	0.145569	0.239044	0.249512	0.275208	0.380524	-28.938	0.0845032	0.0915833	-0.000898	0.0866826	0.121765	-28.936	0.0426331	0.0428772	-0.0678834	0.0437927	0.0671997
	-28.91	0.136353	0.220917	0.267073	0.283264	0.369415	-28.913	0.0835571	0.102203	0.0159607	0.106232	0.13205	-28.911	0.0516663	0.0337707	-0.0483207	0.062439	0.0772705
	-28.885	0.143402	0.23802	0.267474	0.272247	0.396149	-28.888	0.0901489	0.107361	0.0354186	0.10321	0.147369	-28.886	0.0708313	0.0511475	-0.029541	0.0735474	0.104309
	-28.86	0.143768	0.229279	0.267883	0.293182	0.386353	-28.863	0.110046	0.129046	0.0362236	0.142883	0.15744	-28.861	0.0798035	0.0624084	-0.0284185	0.103583	0.114075
	-28.835	0.134399	0.230072	0.277387	0.292804	0.387299	-28.838	0.0913086	0.119781	0.0741577	0.146088	0.169159	-28.836	0.071228	0.0628052	-0.00995	0.10434	0.124298
	-28.81	0.152771	0.239044	0.278015	0.303101	0.406311	-28.813	0.121368	0.131104	0.0693715	0.164851	0.190186	-28.811	0.0813599	0.0721741	0.00208	0.123138	0.134766
	-28.785	0.133759	0.229279	0.278796	0.305664	0.388306	-28.788	0.0936584	0.121735	0.0768738	0.157745	0.181671	-28.786	0.0611267	0.0701909	0.00247	0.123474	0.12384
	-28.76	0.144562	0.229022	0.287	0.304504	0.387146	-28.763	0.111938	0.129547	0.086206	0.174988	0.18869	-28.761	0.0723877	0.0730286	0.0212402	0.133636	0.135956
	-28.735	0.147156	0.240082	0.288574	0.325073	0.407074	-28.738	0.112396	0.140375	0.0772461	0.184357	0.207825	-28.736	0.0726929	0.0834351	0.0219731	0.15271	0.164459
	-28.71	0.143372	0.228882	0.296771	0.320691	0.40863	-28.713	0.110138	0.130005	0.0960388	0.192657	0.200806	-28.711	0.0903625	0.0827026	0.0407715	0.160248	0.165222
	-28.685	0.153564	0.238281	0.288727	0.325226	0.41684	-28.688	0.119812	0.148315	0.0967765	0.19488	0.22934	-28.686	0.0993347	0.101074	0.0318351	0.164459	0.18399
	-28.66	0.143524	0.229034	0.297565	0.323242	0.40799	-28.663	0.112793	0.129944	0.105713	0.206268	0.230103	-28.661	0.080658	0.0827689	0.0528197	0.16449	0.174683
	-28.635	0.143799	0.239033	0.308337	0.333191	0.417633	-28.638	0.121704	0.140411	0.117889	0.21405	0.229645	-28.636	0.0934753	0.0936584	0.0739136	0.174316	0.176544
	-28.61	0.143646	0.239685	0.295776	0.344604	0.419586	-28.613	0.112793	0.151	0.11637	0.225708	0.249268	-28.611	0.0836487	0.103729	0.0822091	0.185918	0.18634
	-28.585	0.123871	0.247009	0.298729	0.342964	0.426605	-28.588	0.101135	0.158539	0.117828	0.223907	0.249237	-28.586	0.0825195	0.121063	0.0817871	0.203613	0.205475
	-28.56	0.132996	0.239044	0.29834	0.343201	0.420349	-28.563	0.100311	0.160736	0.118261	0.235499	0.241821	-28.561	0.0704956	0.111237	0.0727532	0.202759	0.194519
	-28.535	0.136353	0.240601	0.309284	0.336517	0.43808	-28.538	0.0947571	0.151031	0.135101	0.21875	0.26059	-28.536	0.0829163	0.102203	0.091913	0.19455	0.216095
	-28.51	0.142853	0.249591	0.317073	0.353729	0.438171	-28.513	0.121399	0.1698	0.135449	0.254303	0.280029	-28.511	0.10083	0.123352	0.101715	0.222687	0.236633
	-28.485	0.132996	0.257782	0.305756	0.34317	0.436523	-28.488	0.101532	0.179913	0.147167	0.255463	0.279022	-28.486	0.0802917	0.132355	0.110662	0.224299	0.234863
	-28.46	0.124084	0.237091	0.299096	0.332862	0.427216	-28.463	0.0927734	0.161163	0.128448	0.236298	0.271027	-28.461	0.0816956	0.122955	0.0829468	0.215179	0.23703
	-28.435	0.114868	0.241364	0.319214	0.332794	0.437927	-28.438	0.081604	0.160797	0.144441	0.243468	0.26886	-28.436	0.0614319	0.114349	0.119319	0.204407	0.225769
	-28.41	0.133789	0.269287	0.328785	0.363495	0.456848	-28.413	0.0999146	0.177216	0.166656	0.263977	0.287933	-28.411	0.080658	0.140956	0.121216	0.242218	0.243042
	-28.385	0.143768	0.280811	0.326873	0.374207	0.468384	-28.388	0.111938	0.201355	0.176464	0.274994	0.309723	-28.386	0.0915527	0.152649	0.131012	0.242706	0.2547
	-28.36	0.124664	0.277954	0.328796	0.364136	0.467255	-28.363	0.102997	0.201397	0.176459	0.276459	0.309784	-28.361	0.0829468	0.161957	0.142701	0.254272	0.264862
	-28.335	0.145325	0.269287	0.336634	0.372259	0.477386	-28.338	0.111603	0.190155	0.178436	0.284454	0.328918	-28.336	0.102081	0.160553	0.152496	0.252472	0.2836
	-28.31	0.151428	0.278717	0.337799	0.383636	0.476227	-28.313	0.121765	0.201324	0.186232	0.286241	0.319946	-28.311	0.110992	0.174042	0.142316	0.264008	0.28595
	-28.285	0.132996	0.279053	0.327783	0.382019	0.478149	-28.288	0.110901	0.197601	0.186646	0.292267	0.31955	-28.286	0.0900574	0.172254	0.143194	0.262238	0.28595
	-28.26	0.13205	0.278101	0.341148	0.383789	0.475586	-28.263	0.112305	0.218903	0.207226	0.305756	0.339081	-28.261	0.0915527	0.183502	0.162567	0.275818	0.29541
	-28.235	0.126617	0.279694	0.345795	0.393585	0.479584	-28.238	0.102997	0.221325	0.215217	0.305847	0.331573	-28.236	0.0809937	0.182343	0.179506	0.28366	0.296417
	-28.21	0.142609	0.298431	0.348967	0.392793	0.504913	-28.213	0.121368	0.230316	0.219757	0.315613	0.348145	-28.211	0.101685	0.201477	0.182098	0.283234	0.322754
	-28.185	0.134644	0.297638	0.366089	0.392792	0.496765	-28.188	0.112396	0.240479	0.234749	0.306266	0.351105	-28.186	0.101593	0.210846	0.189679	0.292999	0.324524
	-28.16	0.131836	0.288635	0.367089	0.393555	0.486145	-28.163	0.1203	0.238922	0.236938	0.314056	0.357147	-28.161	0.0904541	0.201459	0.200903	0.28363	0.313385
	-28.135	0.144562	0.298577	0.36004	0.392792	0.488708	-28.138	0.121674	0.248291	0.237408	0.31366	0.360474	-28.136	0.101685	0.211334	0.203278	0.292999	0.325409
	-28.11	0.144562	0.301361	0.359039	0.393555	0.507843	-28.113	0.122162	0.261852	0.237018	0.31601	0.369934	-28.111	0.101685	0.224426	0.213513	0.293414	0.345703
	-28.085	0.132843	0.299347	0.379412	0.394514	0.488708	-28.088	0.122162	0.250732	0.256073	0.315613	0.361359	-28.086	0.101685	0.22345	0.234436	0.30365	0.337128
	-28.06	0.134796	0.329681	0.376251	0.414124	0.50824	-28.063	0.110443	0.259521	0.254682	0.334674	0.367981	-28.061	0.101685	0.244446	0.229897	0.314392	0.346893
	-28.035	0.13205	0.328094	0.359105	0.400757	0.515045	-28.038	0.112396	0.269775	0.239685	0.323914	0.387512	-28.036	0.0993347	0.241677	0.222307	0.310669	0.362976
	-28.01	0.114471	0.309361	0.366846	0.395355	0.499481	-28.013	0.103027	0.260803	0.237507	0.325684	0.361664	-28.011	0.0915222	0.23233	0.221344	0.314789	0.356171
	-27.985	0.114868	0.31012	0.378662	0.411316	0.506439	-27.988	0.0834961	0.250629	0.258001	0.32547	0.370422	-27.986	0.0829468	0.242493	0.241827	0.322809	0.354797
	-27.96	0.124268	0.309357	0.366095	0.413324	0.51825	-27.963	0.111603	0.261963	0.245331	0.346771	0.391327	-27.961	0.101288	0.251862	0.230713	0.343292	0.375305
	-27.935	0.114075	0.299194	0.379578	0.402313	0.505676	-27.938	0.101074	0.260406	0.256451	0.324329	0.388397	-27.936	0.08255	0.242889	0.242315	0.323181	0.364166
	-27.91	0.123077	0.328094	0.369843	0.422089	0.518219	-27.913	0.100281	0.279144	0.278046	0.344421	0.389771	-27.911	0.0919189	0.261206	0.254041	0.343781	0.375305
	-27.885	0.114471	0.309357	0.378417	0.40451	0.506836	-27.888	0.112396	0.270569	0.278038	0.355072	0.398163	-27.886	0.0915222	0.253815	0.262268	0.343781	0.373535
	-27.86	0.114868	0.309753	0.407318	0.403351	0.50824	-27.863	0.0932617	0.270165	0.287397	0.345306	0.39212	-27.861	0.0809937	0.253021	0.270826	0.342242	0.37619
	-27.835	0.13324	0.338043	0.387427	0.424982	0.527374	-27.838	0.111603	0.288544	0.276886	0.346863	0.401184	-27.836	0.0891724	0.271088	0.261841	0.344238	0.384766
	-27.81	0.103546	0.318176	0.388336	0.423889	0.506683	-27.813	0.0819397	0.282196	0.276117	0.356573	0.390656	-27.811	0.0704346	0.263092	0.272113	0.355408	0.375397
	-27.785	0.104492	0.311859	0.400293	0.413269	0.508392	-27.788	0.0811462	0.260895	0.306854	0.345398	0.380493	-27.786	0.072876	0.2531	0.273175	0.354034	0.376282
	-27.76	0.117065	0.330835	0.388429	0.415283	0.520996	-27.763	0.104095	0.300171	0.29992	0.366302	0.410858	-27.761	0.0742493	0.273346	0.273102	0.355011	0.387421
	-27.735	0.113312	0.327942	0.387573	0.402557	0.525452	-27.738	0.0929565	0.29165	0.286342	0.345795	0.409485	-27.736	0.0723877	0.272858	0.269764	0.343792	0.394531
	-27.71	0.114868	0.311859	0.398945	0.403332	0.50824	-27.713	0.0909119	0.278473	0.307251	0.345306	0.388702	-27.711	0.071228	0.260925	0.281311	0.342224	0.384003
	-27.685	0.12384	0.348236	0.398132	0.413879	0.527771	-27.688	0.119415	0.309937	0.305469	0.354687	0.418762	-27.686	0.0903625	0.302551	0.289655	0.352356	0.393738
	-27.66	0.122314	0.337646	0.407342	0.423035	0.526398	-27.663	0.119812	0.309326	0.31665	0.364075	0.428558	-27.661	0.0993347	0.291394	0.302081	0.371613	0.412598
	-27.635	0.114105	0.350366	0.39914	0.434601	0.537781	-27.638	0.112793	0.310699	0.298364	0.376068	0.431183	-27.636	0.0805664	0.292877	0.293121	0.375397	0.406555
	-27.61	0.122467	0.348419	0.387024	0.433014	0.527161	-27.613	0.11203	0.311182	0.317095	0.37619	0.419647	-27.611	0.0896606	0.292877	0.291949	0.374647	0.405151
	-27.585	0.104553	0.33786	0.367896	0.40371	0.526611	-27.588	0.114655	0.311188	0.288971	0.376953	0.430817	-27.586	0.0836487	0.292511	0.263794	0.364899	0.415649
	-27.56	0.094574	0.319916	0.368683	0.402405	0.497559	-27.563	0.0913696	0.301788	0.287836	0.357397	0.412506	-27.561	0.0629883	0.283478	0.272023	0.345642	0.387421
	-27.535	0.103729	0.328888	0.388573	0.393738	0.508423	-27.538	0.100311	0.301056	0.306946	0.345398	0.409485	-27.536	0.0802917	0.290913	0.290752	0.342316	0.384064
	-27.51	0.10611	0.330437	0.387416	0.406067	0.519958	-27.513	0.0927734	0.301422	0.307721	0.356537	0.43042	-27.511	0.0824585	0.29364	0.291138	0.354309	0.405457
	-27.485	0.101593	0.337891	0.377655	0.421936	0.535034	-27.488	0.112091	0.320173	0.305415	0.375793	0.450043	-27.486	0.0802002	0.302246	0.300922	0.372998	0.423737
	-27.46	0.0947266	0.329681	0.367102	0.399988	0.516602	-27.463	0.100677	0.309631	0.324921	0.372742	0.437622	-27.461	0.080658	0.293274	0.300537	0.370819	0.412598
	-27.435	0.0830688	0.317963	0.358276	0.38382	0.497711	-27.438	0.121704	0.318604	0.317499	0.365149	0.438995	-27.436	0.081665	0.293243	0.302936	0.353912	0.40506
	-27.41	0.0634766	0.319275	0.368895	0.38382	0.49707	-27.413	0.101166	0.318634	0.319	0.364471	0.440674	-27.411	0.0708923	0.302722	0.314104	0.363708	0.416504
	-27.385	0.0762024	0.311156	0.349128	0.382263	0.488953	-27.388	0.111938	0.322815	0.307825	0.37616	0.433136	-27.386	0.0841064	0.31427	0.3013	0.362915	0.418274
	-27.36	0.065094	0.298401	0.367249	0.365051	0.468384	-27.363	0.104584	0.311273	0.334304	0.357422	0.431366	-27.361	0.0726929	0.291321	0.320142	0.344561	0.40509
	-27.335	0.0634766	0.300537	0.348364	0.374048	0.477386	-27.338	0.110138	0.318604	0.327179	0.37384	0.43869	-27.336	0.080658	0.301147	0.312622	0.363708	0.414459
	-27.31	0.054718	0.299438	0.336853	0.362335	0.456696	-27.313	0.121704	0.330261	0.326898	0.383978	0.439087	-27.311	0.0919189	0.312317	0.321552	0.373444	0.40506
	-27.285	0.053772	0.277313	0.317267	0.352936	0.457062	-27.288	0.112396	0.319092	0.327728	0.384003	0.438721	-27.286	0.0914612	0.310077	0.310754	0.382477	0.414093
	-27.26	0.0419922	0.269294	0.319829	0.342957	0.437317	-27.263	0.110901	0.309601	0.328759	0.386688	0.429688	-27.261	0.080658	0.303101	0.322784	0.373535	0.405151
	-27.235	0.0449524	0.261322	0.328827	0.344604	0.428406	-27.238	0.111938	0.312676	0.34798	0.387817	0.43277	-27.236	0.0919189	0.314728	0.330195	0.385106	0.416321
	-27.21	0.0455933	0.270142	0.317115	0.342003	0.427399	-27.213	0.114349	0.32254	0.346436	0.395782	0.431366	-27.211	0.0805054	0.312317	0.351715	0.38089	0.403107
	-27.185	0.0529175	0.247803	0.318268	0.323425	0.417786	-27.188	0.119904	0.319092	0.365923	0.394148	0.438721	-27.186	0.0978699	0.320679	0.351311	0.391113	0.422729
	-27.16	0.0555115	0.250763	0.306551	0.325226	0.41864	-27.163	0.12207	0.330261	0.356567	0.405396	0.450348	-27.161	0.0922852	0.322167	0.341541	0.394928	0.414368
	-27.135	0.0617371	0.247865	0.296948	0.331299	0.415649	-27.138	0.131561	0.320953	0.346802	0.405487	0.439178	-27.136	0.101318	0.321716	0.341614	0.394104	0.414856
	-27.11	0.0449524	0.217712	0.299377	0.302307	0.405273	-27.113	0.112762	0.309692	0.348687	0.384827	0.43869	-27.111	0.0919189	0.300751	0.343804	0.382545	0.424286
	-27.085	0.0445557	0.219513	0.287024	0.283258	0.397308	-27.088	0.112396	0.31308	0.346497	0.378815	0.440979	-27.086	0.0926819	0.302643	0.351318	0.374939	0.426178
	-27.06	0.0519714	0.199829	0.287964	0.271698	0.386597	-27.063	0.131165	0.301422	0.356561	0.374701	0.431274	-27.061	0.111084	0.302582	0.35177	0.373077	0.42572
	-27.035	0.0449524	0.188416	0.277259	0.263641	0.367767	-27.038	0.122528	0.29953	0.358063	0.374603	0.429779	-27.036	0.0919189	0.302728	0.353259	0.373932	0.405548
	-27.01	0.0339966	0.169501	0.269293	0.263092	0.367218	-27.013	0.122162	0.291565	0.358514	0.385468	0.440186	-27.011	0.0923157	0.304993	0.351227	0.394196	0.425812
	-26.985	0.0449524	0.181244	0.256531	0.244995	0.339508	-26.988	0.131531	0.310785	0.346888	0.376923	0.431641	-26.986	0.0997314	0.312775	0.339991	0.383154	0.414825
	-26.96	0.0429993	0.18811	0.256719	0.240443	0.337372	-26.963	0.122162	0.310822	0.354218	0.384064	0.430908	-26.961	0.0899658	0.312347	0.349823	0.38089	0.414795
	-26.935	0.0437927	0.187256	0.248718	0.231628	0.334961	-26.938	0.129974	0.307343	0.367821	0.382423	0.436798	-26.936	0.0923157	0.310913	0.363421	0.383301	0.412598
	-26.91	0.0449524	0.179657	0.257575	0.224823	0.328949	-26.913	0.131531	0.308777	0.367889	0.385864	0.42923	-26.911	0.101685	0.312029	0.362939	0.384796	0.414459
	-26.885	0.0437927	0.169532	0.246149	0.214661	0.318024	-26.888	0.131927	0.301788	0.366419	0.386322	0.44104	-26.886	0.102051	0.303009	0.361145	0.385559	0.416779
	-26.86	0.0536804	0.189178	0.238983	0.241608	0.326202	-26.863	0.131561	0.310816	0.368218	0.395325	0.440674	-26.861	0.111908	0.312866	0.363396	0.403938	0.425781
	-26.835	0.0672302	0.192017	0.236238	0.224425	0.309021	-26.838	0.152954	0.322449	0.36792	0.396484	0.431671	-26.836	0.123535	0.324036	0.37085	0.395325	0.417175
	-26.81	0.0733032	0.188263	0.23819	0.242401	0.314484	-26.813	0.153046	0.311279	0.366328	0.405095	0.440277	-26.811	0.130524	0.322174	0.370844	0.41214	0.423859
	-26.785	0.0722961	0.197266	0.229198	0.251404	0.306702	-26.788	0.140198	0.309235	0.356567	0.4039	0.429688	-26.786	0.119263	0.321772	0.36148	0.401978	0.414063
	-26.76	0.0646362	0.180462	0.225684	0.232635	0.288696	-26.763	0.129974	0.2901	0.365929	0.384766	0.419952	-26.761	0.119324	0.312408	0.360718	0.392609	0.40509
	-26.735	0.055481	0.177704	0.19873	0.233398	0.275421	-26.738	0.13382	0.301415	0.349121	0.386322	0.428925	-26.736	0.1138	0.292511	0.352075	0.383246	0.404327
	-26.71	0.0652771	0.170288	0.207703	0.233428	0.268005	-26.713	0.14325	0.282257	0.367523	0.385925	0.412109	-26.711	0.11377	0.283875	0.371246	0.392975	0.395691
	-26.685	0.0643311	0.178497	0.216064	0.243164	0.278168	-26.688	0.153046	0.300659	0.365937	0.405486	0.430511	-26.686	0.123108	0.302643	0.382257	0.402771	0.404694
	-26.66	0.0529175	0.188263	0.209508	0.251526	0.286896	-26.663	0.139801	0.289703	0.358826	0.403503	0.419556	-26.661	0.121277	0.302637	0.363367	0.413788	0.405151
	-26.635	0.0449524	0.188268	0.217468	0.244965	0.287781	-26.638	0.141632	0.289703	0.365991	0.396393	0.430817	-26.636	0.121216	0.30069	0.371246	0.394897	0.416351
	-26.61	0.055481	0.189026	0.228424	0.25293	0.288696	-26.613	0.141693	0.289697	0.365936	0.403564	0.429382	-26.611	0.121613	0.291321	0.370844	0.402777	0.414856
	-26.585	0.0740967	0.208954	0.226631	0.273644	0.308228	-26.588	0.151062	0.299072	0.366333	0.403503	0.428925	-26.586	0.13092	0.300323	0.370911	0.41214	0.414856
	-26.56	0.063446	0.189178	0.217896	0.262085	0.304871	-26.563	0.15152	0.292023	0.368218	0.40586	0.43869	-26.561	0.129486	0.291382	0.372399	0.412201	0.42392
	-26.535	0.0629272	0.190216	0.210302	0.263885	0.287933	-26.538	0.16272	0.302917	0.347198	0.407745	0.43158	-26.536	0.139984	0.304589	0.363739	0.414093	0.416412
	-26.51	0.0457458	0.203344	0.236233	0.264679	0.291443	-26.513	0.13269	0.291656	0.36562	0.396088	0.421509	-26.511	0.111816	0.305298	0.37085	0.404694	0.417175
	-26.485	0.052002	0.216797	0.227417	0.272736	0.306549	-26.488	0.141327	0.308521	0.356573	0.405487	0.440277	-26.486	0.120819	0.312012	0.371307	0.413636	0.42572
	-26.46	0.0359802	0.198975	0.238183	0.263648	0.287689	-26.463	0.122559	0.2901	0.367828	0.394592	0.429779	-26.461	0.1138	0.303101	0.382568	0.403229	0.415314
	-26.435	0.0449524	0.21051	0.236237	0.283417	0.297699	-26.438	0.141296	0.300964	0.36828	0.414771	0.449951	-26.436	0.123169	0.314758	0.380611	0.423859	0.435944
	-26.41	0.0429993	0.21875	0.218517	0.280701	0.306702	-26.413	0.141693	0.310791	0.358521	0.415619	0.450806	-26.411	0.121216	0.321773	0.370788	0.423462	0.423828
	-26.385	0.0332336	0.199841	0.216706	0.264648	0.288696	-26.388	0.133881	0.292053	0.356623	0.396484	0.431671	-26.386	0.11145	0.312347	0.37085	0.404724	0.414856
	-26.36	0.0449524	0.188263	0.227386	0.282501	0.297546	-26.363	0.133881	0.289759	0.354615	0.395691	0.440643	-26.361	0.11145	0.310455	0.361542	0.413635	0.424164
	-26.335	0.0457153	0.189178	0.226477	0.272607	0.295898	-26.338	0.131927	0.289703	0.35611	0.394592	0.439148	-26.336	0.111847	0.301147	0.363037	0.402832	0.424286
	-26.31	0.0429993	0.189026	0.228424	0.273651	0.288696	-26.313	0.131531	0.291199	0.358515	0.395636	0.431213	-26.311	0.11145	0.30304	0.363031	0.404327	0.407043
	-26.285	0.0539551	0.189453	0.229192	0.272888	0.306702	-26.288	0.131927	0.301025	0.358521	0.396088	0.440643	-26.286	0.111053	0.313959	0.363434	0.394165	0.416016
	-26.26	0.0457153	0.190069	0.226478	0.274414	0.298462	-26.263	0.122559	0.292053	0.358124	0.386719	0.431671	-26.261	0.102081	0.304535	0.361084	0.385193	0.407043
	-26.235	0.0437622	0.167542	0.227264	0.262543	0.296509	-26.238	0.121765	0.279999	0.358515	0.385925	0.430878	-26.236	0.100128	0.291321	0.371235	0.392956	0.414856
	-26.21	0.0625305	0.18631	0.228436	0.271686	0.307312	-26.213	0.131531	0.289307	0.365936	0.393799	0.440643	-26.211	0.121216	0.310455	0.380615	0.410187	0.424164
	-26.185	0.054718	0.168121	0.229187	0.252319	0.295898	-26.188	0.131927	0.28775	0.366332	0.392183	0.437195	-26.186	0.121216	0.31012	0.361485	0.400482	0.422333
	-26.16	0.0644836	0.151917	0.236238	0.245117	0.288696	-26.163	0.131927	0.280273	0.365936	0.396027	0.439026	-26.161	0.11145	0.283513	0.370844	0.393005	0.414856
	-26.135	0.0632935	0.15973	0.226477	0.252167	0.296509	-26.138	0.122162	0.281494	0.366327	0.395691	0.43869	-26.136	0.102081	0.293274	0.37085	0.404327	0.424622
	-26.11	0.0637207	0.158966	0.217468	0.242401	0.285217	-26.113	0.131531	0.291254	0.368286	0.396088	0.450409	-26.111	0.111053	0.302643	0.371246	0.394562	0.423828
	-26.085	0.054718	0.159729	0.216865	0.243157	0.266449	-26.088	0.122559	0.291656	0.367889	0.396088	0.441437	-26.086	0.101685	0.30304	0.370911	0.394958	0.414459
	-26.06	0.0431519	0.158966	0.219421	0.243347	0.256836	-26.063	0.112396	0.29126	0.368225	0.395691	0.431274	-26.061	0.101746	0.312408	0.373199	0.404785	0.416473
	-26.035	0.0455627	0.158966	0.227509	0.245117	0.249481	-26.038	0.112335	0.289703	0.377655	0.405396	0.431213	-26.036	0.0922546	0.300689	0.391865	0.41449	0.406982
	-26.01	0.0644836	0.158967	0.206952	0.253204	0.247711	-26.013	0.129639	0.289703	0.366791	0.415222	0.428986	-26.011	0.109497	0.312408	0.37085	0.423401	0.424622
	-25.985	0.0539551	0.1492	0.20694	0.22287	0.246918	-25.988	0.120209	0.289703	0.356573	0.404358	0.43869	-25.986	0.1091	0.312408	0.37085	0.41214	0.43399
	-25.96	0.0422363	0.1492	0.206946	0.220911	0.244202	-25.963	0.103027	0.279938	0.356567	0.396088	0.429321	-25.961	0.101288	0.302643	0.37085	0.41214	0.423828
	-25.935	0.0332336	0.148438	0.207092	0.213104	0.227386	-25.938	0.0932617	0.281891	0.356567	0.396088	0.429718	-25.936	0.0821533	0.302246	0.351385	0.41214	0.414459
	-25.91	0.0361023	0.140198	0.188208	0.205048	0.228302	-25.913	0.092865	0.272522	0.348694	0.386322	0.419556	-25.911	0.0728455	0.283514	0.353661	0.393463	0.395386
	-25.885	0.0350342	0.136725	0.198218	0.213104	0.217621	-25.888	0.104126	0.281494	0.358124	0.406952	0.43277	-25.886	0.0840454	0.29248	0.372345	0.414093	0.406647
	-25.86	0.0332336	0.129669	0.188202	0.202576	0.217621	-25.863	0.102692	0.272522	0.337501	0.407806	0.433228	-25.861	0.0919189	0.283112	0.341955	0.423456	0.416412
	-25.835	0.0422363	0.129669	0.177654	0.203175	0.227234	-25.838	0.0909119	0.250641	0.346405	0.386719	0.421509	-25.836	0.071991	0.273346	0.361084	0.394501	0.39682
	-25.81	0.0261841	0.120667	0.178436	0.194336	0.206665	-25.813	0.081543	0.250641	0.346796	0.384436	0.419617	-25.811	0.0727844	0.283508	0.359523	0.404724	0.40509
	-25.785	0.0351868	0.139435	0.175697	0.213104	0.217621	-25.788	0.0905151	0.26001	0.356171	0.393738	0.428925	-25.786	0.0802002	0.29092	0.359131	0.41214	0.412506
	-25.76	0.023468	0.137489	0.175696	0.211151	0.205902	-25.763	0.092865	0.260406	0.337042	0.394135	0.429321	-25.761	0.0802002	0.281158	0.361084	0.402374	0.40274
	-25.735	0.0137024	0.139282	0.16684	0.201385	0.205139	-25.738	0.0830994	0.250647	0.337036	0.384369	0.40979	-25.736	0.0704346	0.281097	0.351776	0.402375	0.404297
	-25.71	0.0144653	0.139191	0.168639	0.201539	0.187286	-25.713	0.0830994	0.248749	0.346344	0.386322	0.400421	-25.711	0.0708313	0.270294	0.363434	0.402435	0.395386
	-25.685	0.0144653	0.1492	0.180389	0.195129	0.198853	-25.688	0.0905151	0.257599	0.356165	0.386267	0.409332	-25.686	0.0805969	0.292877	0.373194	0.395355	0.397278
	-25.66	0.0340271	0.1492	0.187416	0.223907	0.207703	-25.663	0.100281	0.260406	0.365936	0.40506	0.421112	-25.661	0.0805969	0.292871	0.382568	0.413635	0.406586
	-25.635	0.0429993	0.147254	0.187414	0.211151	0.205902	-25.638	0.110046	0.260406	0.346808	0.384827	0.419617	-25.636	0.0919189	0.292877	0.372803	0.402374	0.404694
	-25.61	0.0324707	0.137482	0.187256	0.202179	0.196136	-25.613	0.100677	0.250647	0.348755	0.374603	0.40979	-25.611	0.0915222	0.283112	0.37079	0.393004	0.394928
	-25.585	0.0332336	0.139435	0.175848	0.220911	0.205139	-25.588	0.0913086	0.250641	0.346863	0.383972	0.400024	-25.586	0.0704346	0.281158	0.359192	0.400421	0.392578
	-25.56	0.0236206	0.140381	0.190918	0.211304	0.197083	-25.563	0.0811462	0.250641	0.348693	0.38437	0.390656	-25.561	0.0704956	0.281616	0.361876	0.400482	0.373901
	-25.535	0.0269775	0.151154	0.206935	0.21582	0.208618	-25.538	0.0849915	0.261902	0.355774	0.386261	0.40152	-25.536	0.0731812	0.28311	0.38061	0.404724	0.385559
	-25.51	0.0422363	0.14999	0.206946	0.22287	0.227386	-25.513	0.101837	0.260406	0.356567	0.393738	0.409393	-25.511	0.0817566	0.283508	0.37085	0.404327	0.394928
	-25.485	0.0359802	0.149048	0.197174	0.213104	0.227386	-25.488	0.0932617	0.26001	0.356567	0.396088	0.40979	-25.486	0.0727844	0.292816	0.37085	0.404327	0.385162
	-25.46	0.0350342	0.137482	0.187414	0.213098	0.218414	-25.463	0.102234	0.258514	0.356567	0.386322	0.40979	-25.461	0.0820923	0.281158	0.361084	0.394562	0.385559
	-25.435	0.0227051	0.12851	0.188202	0.204132	0.227386	-25.438	0.100739	0.260406	0.346808	0.386316	0.419159	-25.436	0.0700378	0.281555	0.363434	0.394958	0.394928
	-25.41	0.0144958	0.1492	0.197334	0.22287	0.237	-25.413	0.0717773	0.26001	0.346405	0.385925	0.400024	-25.411	0.0610657	0.292877	0.372858	0.404327	0.385101
	-25.385	0.0216675	0.137641	0.189366	0.213104	0.225586	-25.388	0.0807495	0.260406	0.348693	0.386322	0.400085	-25.386	0.0802612	0.292938	0.372803	0.404327	0.394989
	-25.36	0.0254211	0.129669	0.189972	0.213104	0.22818	-25.363	0.0830383	0.262297	0.350708	0.386322	0.401917	-25.361	0.0704346	0.292877	0.363373	0.402375	0.385559
	-25.335	0.0261841	0.130432	0.187409	0.213866	0.237915	-25.338	0.0830994	0.252594	0.346466	0.386322	0.401581	-25.336	0.0727844	0.293274	0.37085	0.393005	0.395325
	-25.31	0.0254211	0.138641	0.188202	0.222076	0.246124	-25.313	0.0905151	0.26001	0.346807	0.383967	0.409393	-25.311	0.0821533	0.29248	0.371252	0.401978	0.404297
	-25.285	0.0344238	0.140228	0.185462	0.212341	0.237152	-25.288	0.0811462	0.251038	0.356171	0.375	0.400421	-25.286	0.071991	0.283514	0.37085	0.392212	0.385162
	-25.26	0.0144958	0.139442	0.185455	0.201385	0.237152	-25.263	0.0737305	0.26001	0.346802	0.365234	0.400024	-25.261	0.0630188	0.292877	0.37085	0.373077	0.385162
	-25.235	0.033844	0.140045	0.166718	0.204895	0.237915	-25.238	0.0827026	0.250641	0.346796	0.366791	0.390259	-25.236	0.0727234	0.283447	0.361475	0.373877	0.385559
	-25.21	0.0312805	0.137482	0.185608	0.221954	0.246918	-25.213	0.0905762	0.258118	0.356171	0.385529	0.399628	-25.211	0.0704346	0.290924	0.370911	0.394104	0.385162
	-25.185	0.0341797	0.138428	0.180389	0.211304	0.247864	-25.188	0.0909119	0.260406	0.338933	0.365291	0.400024	-25.186	0.0708923	0.291382	0.382958	0.373138	0.38562
	-25.16	0.0351868	0.1492	0.190124	0.213898	0.258484	-25.163	0.0826416	0.261902	0.346405	0.356964	0.40152	-25.161	0.0919189	0.302636	0.382965	0.385193	0.39682
	-25.135	0.0359497	0.150756	0.207729	0.223633	0.257446	-25.138	0.0811462	0.250641	0.356165	0.364441	0.388367	-25.136	0.08255	0.303436	0.390778	0.385193	0.395325
	-25.11	0.0527649	0.166779	0.216705	0.229919	0.267242	-25.113	0.0905151	0.269373	0.365936	0.374207	0.399628	-25.111	0.0899658	0.310455	0.390381	0.392212	0.393372
	-25.085	0.0535583	0.168732	0.197942	0.223658	0.276215	-25.088	0.0909119	0.270172	0.346802	0.355469	0.409393	-25.086	0.0903625	0.312408	0.390778	0.373474	0.40274
	-25.06	0.0543213	0.160522	0.20694	0.233398	0.267212	-25.063	0.0905151	0.260406	0.356165	0.354681	0.390259	-25.061	0.0907593	0.313202	0.390375	0.38324	0.40509
	-25.035	0.0724487	0.17865	0.207732	0.242554	0.286926	-25.038	0.099884	0.279144	0.346802	0.364441	0.399628	-25.036	0.111511	0.322229	0.381011	0.39267	0.405151
	-25.01	0.0769958	0.180449	0.217499	0.234589	0.287933	-25.013	0.104523	0.28183	0.358124	0.36673	0.411285	-25.011	0.104034	0.324127	0.402496	0.384796	0.416412
	-24.985	0.0762024	0.181244	0.228424	0.244202	0.297699	-24.988	0.113953	0.281891	0.365937	0.357025	0.401978	-24.986	0.123169	0.324524	0.411865	0.394501	0.416412
	-24.96	0.0762024	0.190216	0.206947	0.242394	0.288727	-24.963	0.102631	0.289307	0.356567	0.35318	0.400024	-24.961	0.113403	0.333893	0.4021	0.392609	0.416809
	-24.935	0.0740967	0.178345	0.197968	0.230682	0.295746	-24.938	0.092865	0.281891	0.356567	0.333588	0.399628	-24.936	0.113342	0.324066	0.392731	0.382843	0.416412
	-24.91	0.063324	0.179291	0.20694	0.22287	0.276215	-24.913	0.0909729	0.270233	0.365936	0.335541	0.390259	-24.911	0.102081	0.322571	0.400148	0.382843	0.416412
	-24.885	0.0722961	0.188263	0.21762	0.213104	0.278961	-24.888	0.100281	0.279541	0.356567	0.335541	0.390259	-24.886	0.109497	0.329987	0.400604	0.371124	0.40509
	-24.86	0.0740051	0.189972	0.209686	0.223785	0.289642	-24.863	0.100677	0.279938	0.358062	0.335541	0.399628	-24.861	0.120117	0.330841	0.412255	0.381355	0.425079
	-24.835	0.0965271	0.199982	0.228424	0.224823	0.309265	-24.838	0.111542	0.290802	0.367889	0.337036	0.401123	-24.836	0.131378	0.351471	0.411865	0.382843	0.435883
	-24.81	0.105499	0.200775	0.226471	0.224823	0.298492	-24.813	0.121765	0.291656	0.366334	0.327727	0.402039	-24.811	0.140747	0.342102	0.411865	0.384796	0.434387
	-24.785	0.103546	0.207794	0.238184	0.22287	0.315277	-24.788	0.122162	0.299072	0.368286	0.325775	0.409393	-24.786	0.130981	0.351471	0.4021	0.375031	0.43399
	-24.76	0.103546	0.218347	0.227631	0.233429	0.316071	-24.763	0.122162	0.299469	0.368286	0.325775	0.400024	-24.761	0.130981	0.351868	0.401703	0.375427	0.434387
	-24.735	0.102753	0.226532	0.20874	0.231689	0.324249	-24.738	0.122162	0.308838	0.349157	0.335144	0.409393	-24.736	0.130585	0.351074	0.382513	0.374567	0.433594
	-24.71	0.0840149	0.207794	0.207733	0.22171	0.305511	-24.713	0.112793	0.301819	0.337097	0.314514	0.400421	-24.711	0.11145	0.33194	0.381012	0.363708	0.424225
	-24.685	0.0937805	0.210541	0.216705	0.22171	0.296539	-24.688	0.102631	0.291656	0.346405	0.31366	0.390259	-24.686	0.11145	0.33429	0.378663	0.373474	0.414856
	-24.66	0.0937805	0.219513	0.206147	0.232635	0.307465	-24.663	0.102631	0.301025	0.346802	0.325378	0.389862	-24.661	0.0997314	0.331941	0.378266	0.371124	0.424225
	-24.635	0.0928345	0.21872	0.206945	0.232635	0.31723	-24.638	0.102631	0.291656	0.335487	0.325775	0.390259	-24.636	0.101227	0.331543	0.359131	0.371124	0.414459
	-24.61	0.0848083	0.210541	0.196167	0.232635	0.31723	-24.613	0.0894165	0.280341	0.335083	0.314056	0.388306	-24.611	0.0805969	0.312805	0.371301	0.361365	0.404694
	-24.585	0.0732422	0.20874	0.207732	0.22107	0.306458	-24.588	0.088562	0.289307	0.326813	0.314056	0.388306	-24.586	0.100189	0.332397	0.373199	0.371185	0.414917
	-24.56	0.0840149	0.219513	0.216705	0.223663	0.318024	-24.563	0.0904541	0.291199	0.336639	0.306183	0.389801	-24.561	0.101685	0.333893	0.372803	0.363708	0.416809
	-24.535	0.0840149	0.220306	0.219452	0.223663	0.31723	-24.538	0.092865	0.291656	0.338989	0.315613	0.389862	-24.536	0.101685	0.33429	0.373199	0.373474	0.426178
	-24.51	0.0848083	0.230072	0.228424	0.232635	0.318024	-24.513	0.092865	0.301025	0.348358	0.325378	0.392212	-24.511	0.0923157	0.33429	0.372803	0.373077	0.416809
	-24.485	0.094574	0.240845	0.228424	0.232635	0.326996	-24.488	0.102234	0.312744	0.348755	0.325775	0.401581	-24.486	0.102081	0.343597	0.372803	0.373077	0.426178
	-24.46	0.103546	0.238251	0.229223	0.222864	0.328949	-24.463	0.112	0.311249	0.337036	0.325775	0.401978	-24.461	0.11145	0.341309	0.363434	0.363312	0.416412
	-24.435	0.0937805	0.230072	0.23819	0.234589	0.319183	-24.438	0.110443	0.2901	0.336646	0.325769	0.400024	-24.436	0.101685	0.322571	0.370851	0.365265	0.416412
	-24.41	0.0937805	0.239044	0.236238	0.225616	0.319977	-24.413	0.100677	0.289307	0.337036	0.306244	0.390259	-24.411	0.0997314	0.329988	0.361084	0.353943	0.40509
	-24.385	0.0918274	0.237093	0.236242	0.232635	0.31723	-24.388	0.100677	0.289703	0.337042	0.315613	0.399628	-24.386	0.0899658	0.320221	0.351318	0.353546	0.414459
	-24.36	0.094574	0.237091	0.236237	0.232635	0.318024	-24.363	0.100677	0.289709	0.337036	0.31601	0.390259	-24.361	0.0903625	0.320221	0.361078	0.353552	0.40509
	-24.335	0.0939331	0.238037	0.228429	0.233576	0.326996	-24.338	0.112	0.289703	0.337036	0.31601	0.399628	-24.336	0.0997925	0.320679	0.351318	0.36377	0.424225
	-24.31	0.0949402	0.239044	0.218658	0.224823	0.316437	-24.313	0.104523	0.300964	0.317517	0.327259	0.400024	-24.311	0.101288	0.333893	0.351324	0.365265	0.414063
	-24.285	0.085968	0.240997	0.218664	0.223877	0.297699	-24.288	0.0854492	0.281891	0.315552	0.308197	0.382843	-24.286	0.0821533	0.324133	0.341558	0.364807	0.404694
	-24.26	0.0762024	0.231237	0.206947	0.213898	0.297699	-24.263	0.0830994	0.279938	0.317505	0.294983	0.380493	-24.261	0.0841064	0.324127	0.331787	0.344177	0.394928
	-24.235	0.0652771	0.220306	0.217499	0.211151	0.286774	-24.238	0.0830994	0.279938	0.317505	0.303894	0.370728	-24.236	0.0747375	0.314758	0.332184	0.353546	0.395325
	-24.21	0.0643311	0.229279	0.217499	0.211945	0.28598	-24.213	0.0924683	0.29126	0.326874	0.304291	0.380096	-24.211	0.0840454	0.324127	0.330231	0.344177	0.394928
	-24.185	0.063324	0.229279	0.217499	0.223663	0.295746	-24.188	0.0909729	0.291656	0.326874	0.31366	0.380493	-24.186	0.0805969	0.312408	0.339996	0.35199	0.383209
	-24.16	0.063324	0.210541	0.225678	0.22287	0.277008	-24.163	0.100281	0.291656	0.336639	0.325378	0.380493	-24.161	0.0805969	0.312805	0.348963	0.361359	0.385559
	-24.135	0.0715027	0.219513	0.217504	0.22287	0.28714	-24.138	0.100281	0.29126	0.317913	0.31601	0.389862	-24.136	0.0993347	0.322174	0.341949	0.361359	0.404297
	-24.11	0.0644836	0.220306	0.204987	0.22287	0.278168	-24.113	0.081543	0.281903	0.315156	0.306244	0.361359	-24.111	0.0899658	0.322571	0.341553	0.361359	0.385162
	-24.085	0.0535583	0.207794	0.20694	0.211944	0.267242	-24.088	0.0811462	0.289307	0.315552	0.304291	0.359009	-24.086	0.0805969	0.33194	0.341553	0.35199	0.385559
	-24.06	0.0625305	0.207794	0.207886	0.220123	0.275421	-24.063	0.0905151	0.289703	0.315557	0.313654	0.368378	-24.061	0.0899658	0.322174	0.332251	0.362915	0.384766
	-24.035	0.0537109	0.20874	0.199926	0.212097	0.266449	-24.038	0.0909119	0.289703	0.317047	0.304688	0.361359	-24.036	0.080658	0.322638	0.343901	0.344238	0.375397
	-24.01	0.054718	0.199834	0.208893	0.213898	0.257477	-24.013	0.102173	0.300964	0.326874	0.315552	0.351196	-24.011	0.0919189	0.324066	0.343506	0.355896	0.375793
	-23.985	0.0457458	0.198822	0.199921	0.22287	0.266449	-23.988	0.102631	0.301483	0.329224	0.315613	0.360565	-23.986	0.0923157	0.322571	0.341951	0.365264	0.375397
	-23.96	0.0555115	0.210541	0.208893	0.225616	0.267242	-23.963	0.102234	0.301025	0.328827	0.31601	0.360962	-23.961	0.0903625	0.332336	0.341553	0.353943	0.37384
	-23.935	0.054718	0.209747	0.208099	0.234589	0.278168	-23.938	0.112	0.310791	0.307752	0.325366	0.360565	-23.936	0.101685	0.33194	0.341162	0.363312	0.373444
	-23.91	0.0539246	0.208954	0.178449	0.234589	0.267609	-23.913	0.100677	0.299469	0.308136	0.31601	0.349243	-23.911	0.0915222	0.321783	0.332184	0.353546	0.373047
	-23.885	0.0340271	0.188276	0.188202	0.223663	0.246918	-23.888	0.101074	0.299866	0.307349	0.325775	0.34964	-23.886	0.0923157	0.322174	0.341949	0.363708	0.363678
	-23.86	0.0437927	0.189056	0.187408	0.22287	0.247711	-23.863	0.100281	0.28971	0.307343	0.315613	0.339478	-23.861	0.102081	0.322571	0.341553	0.363312	0.364075
	-23.835	0.0429993	0.187469	0.187414	0.222071	0.256683	-23.838	0.100281	0.289307	0.307739	0.31601	0.339081	-23.836	0.101685	0.321777	0.341553	0.362915	0.363678
	-23.81	0.0429993	0.178497	0.167877	0.213898	0.257477	-23.813	0.102631	0.280334	0.297974	0.30664	0.339478	-23.811	0.101685	0.312408	0.341553	0.353943	0.366028
	-23.785	0.0351868	0.158966	0.168676	0.212158	0.25589	-23.788	0.102631	0.279938	0.297974	0.315613	0.348846	-23.786	0.101685	0.302643	0.33219	0.353088	0.365234
	-23.76	0.0351868	0.159765	0.166719	0.202179	0.247711	-23.763	0.102631	0.279938	0.297577	0.304749	0.339874	-23.761	0.0919189	0.30304	0.341949	0.342224	0.356262
	-23.735	0.0340271	0.157013	0.176636	0.211945	0.245758	-23.738	0.102631	0.29126	0.307343	0.303894	0.339081	-23.736	0.0923157	0.312408	0.35177	0.34223	0.356262
	-23.71	0.0431519	0.157959	0.176696	0.211304	0.245911	-23.713	0.102234	0.281891	0.307281	0.31366	0.3508	-23.711	0.101746	0.312866	0.350861	0.36142	0.375854
	-23.685	0.0449524	0.167938	0.156952	0.213104	0.25589	-23.688	0.10257	0.291199	0.296484	0.31399	0.360504	-23.686	0.101685	0.321777	0.341955	0.351593	0.375
	-23.66	0.0350342	0.149994	0.167878	0.213898	0.249664	-23.663	0.102631	0.282288	0.305389	0.31601	0.341827	-23.661	0.101624	0.303045	0.351319	0.353943	0.366028
	-23.635	0.0332336	0.160126	0.158911	0.212311	0.248871	-23.638	0.100739	0.29126	0.286267	0.315613	0.3508	-23.636	0.0899658	0.312012	0.341949	0.353149	0.365631
	-23.61	0.0332336	0.142181	0.167877	0.204132	0.239899	-23.613	0.0909119	0.262768	0.297577	0.296875	0.341431	-23.611	0.0899658	0.293274	0.351319	0.344177	0.366028
	-23.585	0.0332336	0.151154	0.167883	0.202539	0.248077	-23.588	0.0811462	0.271729	0.288208	0.305847	0.3508	-23.586	0.0802002	0.302643	0.341553	0.353149	0.375
	-23.56	0.0343933	0.150208	0.166718	0.193573	0.239105	-23.563	0.0830994	0.272125	0.288214	0.287103	0.332062	-23.561	0.0817566	0.292419	0.341955	0.334015	0.355865
	-23.535	0.0144958	0.138275	0.174897	0.182648	0.22818	-23.538	0.0737305	0.260864	0.295624	0.286713	0.331665	-23.536	0.0630188	0.283514	0.350916	0.334412	0.356262
	-23.51	0.0226746	0.147248	0.166717	0.19162	0.226593	-23.513	0.0807495	0.267822	0.286651	0.294128	0.339081	-23.511	0.0817566	0.302643	0.341949	0.343781	0.365234
	-23.485	0.0242615	0.157806	0.17569	0.192413	0.22818	-23.488	0.0717773	0.268219	0.285864	0.304291	0.330109	-23.486	0.0727844	0.293274	0.339601	0.344176	0.356262
	-23.46	0.0324402	0.157013	0.176489	0.200587	0.22644	-23.463	0.0709839	0.267822	0.286255	0.294128	0.329315	-23.461	0.0700378	0.30069	0.339996	0.341431	0.353455
	-23.435	0.0144958	0.157013	0.17569	0.192413	0.216461	-23.438	0.0620117	0.270172	0.285858	0.285156	0.320404	-23.436	0.0610657	0.290924	0.3396	0.332458	0.344543
	-23.41	0.0226746	0.147247	0.185455	0.190826	0.214874	-23.413	0.0709839	0.260406	0.286255	0.294128	0.31955	-23.411	0.0602722	0.290924	0.339605	0.331665	0.34375
	-23.385	0.0242615	0.157012	0.187409	0.194366	0.216461	-23.388	0.0620117	0.260406	0.286255	0.275391	0.310577	-23.386	0.0513	0.281158	0.3396	0.322693	0.334778
	-23.36	0.0226746	0.147247	0.187408	0.19278	0.215668	-23.363	0.0612183	0.260407	0.276495	0.284363	0.31955	-23.361	0.0700378	0.290924	0.339606	0.341425	0.344147
	-23.335	0.023468	0.158173	0.188207	0.183802	0.22464	-23.338	0.0522461	0.260406	0.274536	0.277344	0.310181	-23.336	0.0509033	0.290527	0.330231	0.322296	0.34375
	-23.31	0.0144958	0.140228	0.197174	0.184601	0.216461	-23.313	0.0518494	0.239319	0.283905	0.265228	0.298859	-23.311	0.0513	0.27179	0.341553	0.324646	0.325012
	-23.285	0.023468	0.148407	0.207885	0.183014	0.215668	-23.288	0.0514526	0.248291	0.274536	0.274597	0.307831	-23.286	0.0509033	0.280762	0.332251	0.323853	0.334381
	-23.26	0.0244141	0.14038	0.208892	0.184753	0.216614	-23.263	0.0518494	0.239319	0.287749	0.265625	0.298462	-23.261	0.0513611	0.262085	0.331787	0.314941	0.325073
	-23.235	0.0371399	0.15036	0.206146	0.195526	0.227386	-23.238	0.0631104	0.240417	0.288214	0.266724	0.309723	-23.236	0.0626221	0.270996	0.341156	0.314484	0.334381
	-23.21	0.0254211	0.139435	0.19718	0.183008	0.214874	-23.213	0.0538025	0.231506	0.278839	0.267181	0.310181	-23.211	0.0626221	0.273346	0.322021	0.323853	0.333984
	-23.185	0.0254211	0.139435	0.197968	0.174042	0.196136	-23.188	0.0635681	0.240875	0.278448	0.267572	0.300812	-23.186	0.0626221	0.26358	0.322424	0.304718	0.324615
	-23.16	0.0254211	0.1492	0.207733	0.184601	0.208649	-23.163	0.0635681	0.23111	0.287811	0.267181	0.300415	-23.161	0.0528564	0.25382	0.322418	0.305115	0.315247
	-23.135	0.016449	0.140228	0.215912	0.184601	0.208649	-23.138	0.0538025	0.233063	0.287811	0.266785	0.311737	-23.136	0.0532532	0.254211	0.33139	0.305115	0.325012
	-23.11	0.0254211	0.148407	0.197174	0.182861	0.216827	-23.113	0.0631714	0.242432	0.278845	0.27655	0.311737	-23.111	0.0528564	0.263184	0.322021	0.314026	0.324219
	-23.085	0.0254211	0.129669	0.209686	0.172089	0.19809	-23.088	0.0635681	0.223694	0.266724	0.265686	0.302765	-23.086	0.0626221	0.253815	0.322418	0.312531	0.324615
	-23.06	0.0262146	0.140228	0.208893	0.172882	0.198883	-23.063	0.061615	0.221344	0.276093	0.253509	0.290649	-23.061	0.0532532	0.254211	0.322022	0.303162	0.325012
	-23.035	0.0254211	0.138641	0.208899	0.181854	0.207855	-23.038	0.0612183	0.230713	0.276489	0.264832	0.300018	-23.036	0.0626221	0.253418	0.322027	0.312531	0.324615
	-23.01	0.0254211	0.11991	0.209686	0.171295	0.19809	-23.013	0.061615	0.211975	0.26673	0.255463	0.300415	-23.011	0.0528564	0.244049	0.312653	0.302368	0.31485
	-22.985	0.0262146	0.130463	0.218658	0.163116	0.198883	-22.988	0.0635681	0.211584	0.285852	0.246094	0.290649	-22.986	0.0532532	0.23468	0.331781	0.293402	0.3172
	-22.96	0.0254211	0.128723	0.206946	0.172082	0.207062	-22.963	0.072937	0.230713	0.288208	0.264832	0.309784	-22.961	0.0626221	0.253357	0.320068	0.302765	0.326172
	-22.935	0.023468	0.118744	0.20694	0.161163	0.19693	-22.938	0.0733337	0.210083	0.278443	0.255462	0.300812	-22.936	0.0606689	0.230774	0.320069	0.303162	0.315247
	-22.91	0.023468	0.127716	0.216705	0.170135	0.205902	-22.913	0.0733337	0.218994	0.268677	0.264832	0.300018	-22.911	0.0509033	0.240143	0.310309	0.302765	0.324615
	-22.885	0.0332336	0.137482	0.206945	0.181854	0.215668	-22.888	0.0635681	0.219391	0.278442	0.265228	0.300415	-22.886	0.0509033	0.230377	0.310303	0.302765	0.31485
	-22.86	0.0242615	0.138275	0.20694	0.172882	0.206696	-22.863	0.0733337	0.219391	0.278443	0.265228	0.300415	-22.861	0.0630188	0.24054	0.312256	0.303161	0.325012
	-22.835	0.0332336	0.137482	0.207733	0.181855	0.215668	-22.838	0.0827026	0.230713	0.266724	0.274597	0.309784	-22.836	0.0626221	0.240143	0.302887	0.312531	0.324615
	-22.81	0.0437927	0.148041	0.206146	0.182648	0.215668	-22.813	0.0713806	0.219391	0.276093	0.273041	0.308228	-22.811	0.0532532	0.242493	0.311859	0.303162	0.324615
	-22.785	0.0429993	0.147247	0.198125	0.190826	0.215668	-22.788	0.0709839	0.22876	0.257355	0.272644	0.298462	-22.786	0.0626221	0.242096	0.293188	0.312134	0.31485
	-22.76	0.0341797	0.13764	0.199127	0.173035	0.218567	-22.763	0.0713806	0.229156	0.277978	0.263672	0.300415	-22.761	0.0630798	0.242157	0.314209	0.293457	0.315308
	-22.735	0.0351868	0.139435	0.198334	0.174042	0.219574	-22.738	0.0826416	0.231042	0.278448	0.274536	0.311676	-22.736	0.0743408	0.244049	0.304053	0.314478	0.326569
	-22.71	0.0342407	0.139435	0.190161	0.183802	0.22934	-22.713	0.0830994	0.221344	0.269073	0.276947	0.312134	-22.711	0.0738831	0.244049	0.283356	0.304718	0.326569
	-22.685	0.0262146	0.140228	0.199127	0.174835	0.219574	-22.688	0.081604	0.23111	0.278046	0.276947	0.312134	-22.686	0.0513	0.232727	0.302485	0.303162	0.31485
	-22.66	0.0351868	0.158966	0.199926	0.193573	0.22934	-22.663	0.0807495	0.230713	0.268677	0.286316	0.312134	-22.661	0.0704346	0.251856	0.293127	0.322296	0.31485
	-22.635	0.0271606	0.149206	0.20968	0.184601	0.220367	-22.638	0.0830994	0.23111	0.278046	0.286713	0.312134	-22.636	0.0615234	0.242096	0.302887	0.312927	0.315247
	-22.61	0.047699	0.15976	0.215759	0.203339	0.239899	-22.613	0.0939636	0.221344	0.278046	0.286316	0.311737	-22.611	0.08255	0.242493	0.302033	0.322296	0.315247
	-22.585	0.054718	0.157806	0.20578	0.19162	0.246124	-22.588	0.104187	0.220947	0.267181	0.286713	0.321503	-22.586	0.0821533	0.242493	0.300934	0.312531	0.326172
	-22.56	0.0545654	0.179291	0.204987	0.202179	0.237946	-22.563	0.102631	0.22876	0.266327	0.284759	0.300812	-22.561	0.0918579	0.262024	0.300537	0.322693	0.3172
	-22.535	0.0429993	0.177704	0.19602	0.200592	0.246918	-22.538	0.0909729	0.22876	0.276489	0.284363	0.309784	-22.536	0.0802002	0.261231	0.30094	0.321899	0.316803
	-22.51	0.0437927	0.169531	0.204981	0.192413	0.237946	-22.513	0.100677	0.219788	0.276093	0.285156	0.310181	-22.511	0.0805969	0.252258	0.300537	0.31488	0.3172
	-22.485	0.0527649	0.178497	0.207733	0.213104	0.256683	-22.488	0.100281	0.22876	0.276495	0.284363	0.31955	-22.486	0.0802002	0.251862	0.300934	0.314484	0.316803
	-22.46	0.0437927	0.179291	0.20694	0.204132	0.247711	-22.463	0.100677	0.219391	0.276093	0.28476	0.310181	-22.461	0.0903625	0.262024	0.310303	0.324646	0.326965
	-22.435	0.0527649	0.178497	0.197968	0.202545	0.256683	-22.438	0.100281	0.22876	0.266729	0.294123	0.31955	-22.436	0.0899658	0.261627	0.298988	0.323853	0.326569
	-22.41	0.0535583	0.178497	0.20694	0.194366	0.246765	-22.413	0.100677	0.219391	0.276093	0.275391	0.321899	-22.411	0.0786438	0.259681	0.31811	0.312927	0.314789
	-22.385	0.0527649	0.178498	0.196387	0.193573	0.235199	-22.388	0.110046	0.219391	0.276489	0.284363	0.310242	-22.386	0.0997314	0.259674	0.307953	0.322296	0.322662
	-22.36	0.0527649	0.168732	0.197968	0.193573	0.225433	-22.363	0.110443	0.219391	0.267126	0.28476	0.310181	-22.361	0.0899658	0.261627	0.30094	0.32229	0.312897
	-22.335	0.0535583	0.179291	0.197175	0.193573	0.237946	-22.338	0.110443	0.209625	0.266327	0.286713	0.310181	-22.336	0.0903625	0.252258	0.300537	0.312531	0.303528
	-22.31	0.0527649	0.178497	0.195221	0.193573	0.237152	-22.313	0.110046	0.220947	0.264777	0.27694	0.309784	-22.311	0.0899658	0.261627	0.300537	0.312531	0.312897
	-22.285	0.0508118	0.176544	0.185461	0.190826	0.225433	-22.288	0.110443	0.209625	0.255005	0.274994	0.298462	-22.286	0.0997314	0.261627	0.300543	0.312134	0.312897
	-22.26	0.0410461	0.166785	0.186401	0.172089	0.225433	-22.263	0.100677	0.19986	0.264771	0.255859	0.298462	-22.261	0.0899658	0.261627	0.291229	0.302765	0.303131
	-22.235	0.0419922	0.176697	0.187408	0.173035	0.226379	-22.238	0.110443	0.209625	0.266265	0.265228	0.298462	-22.236	0.0904236	0.251923	0.302489	0.293458	0.303589
	-22.21	0.0519714	0.168732	0.178442	0.183802	0.227386	-22.213	0.111938	0.201752	0.266724	0.266724	0.309723	-22.211	0.0915222	0.244049	0.293121	0.304718	0.305084
	-22.185	0.0340271	0.171478	0.187408	0.173889	0.22818	-22.188	0.103027	0.201813	0.266327	0.267181	0.300415	-22.186	0.08255	0.244446	0.31225	0.294891	0.305481
	-22.16	0.0449524	0.170685	0.187408	0.172089	0.227386	-22.163	0.102234	0.201416	0.266724	0.255524	0.300018	-22.161	0.0919189	0.253809	0.302496	0.302765	0.31485
	-22.135	0.0449524	0.170685	0.177649	0.172089	0.227386	-22.138	0.102631	0.201813	0.266724	0.255463	0.290649	-22.136	0.0919189	0.253815	0.30249	0.292999	0.305084
	-22.11	0.0351868	0.169891	0.167877	0.162323	0.217621	-22.113	0.112396	0.211578	0.268683	0.255463	0.300415	-22.111	0.0919189	0.253418	0.300544	0.304711	0.31485
	-22.085	0.0359802	0.151947	0.167878	0.163116	0.208649	-22.088	0.102631	0.192444	0.258911	0.245697	0.290649	-22.086	0.0805969	0.242493	0.290771	0.293396	0.303528
	-22.06	0.0343933	0.160919	0.167877	0.16153	0.216827	-22.063	0.112	0.19165	0.268677	0.255066	0.290253	-22.061	0.0895691	0.242096	0.281012	0.292603	0.314453
	-22.035	0.0351868	0.160919	0.16867	0.152557	0.207855	-22.038	0.103027	0.201813	0.256958	0.246094	0.291046	-22.036	0.0704346	0.242102	0.291168	0.283234	0.295319
	-22.01	0.0359802	0.161712	0.165926	0.16507	0.208649	-22.013	0.0909119	0.190094	0.266327	0.233978	0.278931	-22.011	0.0805969	0.242493	0.290771	0.28363	0.295715
	-21.985	0.0429993	0.167938	0.165924	0.16153	0.205902	-21.988	0.0905151	0.199463	0.266723	0.243347	0.2883	-21.986	0.0802002	0.241699	0.281012	0.292597	0.305084
	-21.96	0.0429993	0.158966	0.156164	0.152552	0.214874	-21.963	0.0909119	0.190491	0.266724	0.234375	0.288696	-21.961	0.0821533	0.23233	0.290771	0.273468	0.294922
	-21.935	0.0340271	0.149994	0.156158	0.153351	0.19693	-21.938	0.0909119	0.190094	0.256958	0.233978	0.279327	-21.936	0.08255	0.232727	0.281006	0.273865	0.295715
	-21.91	0.0422058	0.158966	0.156158	0.152557	0.205902	-21.913	0.0905151	0.189697	0.247192	0.233582	0.278534	-21.911	0.0817566	0.244049	0.281012	0.283234	0.295319
	-21.885	0.0332336	0.158966	0.146399	0.162323	0.205902	-21.888	0.081543	0.192047	0.256958	0.235931	0.280884	-21.886	0.0723877	0.234283	0.281006	0.273468	0.285553
	-21.86	0.0332336	0.148407	0.137421	0.152557	0.205902	-21.863	0.0811462	0.192047	0.247198	0.235931	0.280884	-21.861	0.0723877	0.233887	0.271643	0.283228	0.295319
	-21.835	0.0242615	0.140228	0.156153	0.153356	0.19693	-21.838	0.0713806	0.182678	0.256561	0.226166	0.271118	-21.836	0.0727844	0.224915	0.292725	0.273865	0.28595
	-21.81	0.0429993	0.1492	0.145599	0.162323	0.205109	-21.813	0.0709839	0.181885	0.256958	0.235535	0.280487	-21.811	0.0821533	0.234283	0.280616	0.283234	0.304688
	-21.785	0.0332336	0.139435	0.149139	0.162323	0.196136	-21.788	0.0811462	0.192047	0.247589	0.235931	0.271515	-21.786	0.0802002	0.232337	0.271637	0.281281	0.2836
	-21.76	0.0437927	0.149993	0.148346	0.163116	0.19693	-21.763	0.0713806	0.182281	0.244844	0.226166	0.271118	-21.761	0.0805969	0.232727	0.281006	0.281677	0.293762
	-21.735	0.0422058	0.1492	0.139374	0.16153	0.205902	-21.738	0.0690308	0.189699	0.245239	0.233582	0.268768	-21.736	0.0895691	0.23233	0.281402	0.280884	0.293365
	-21.71	0.0242615	0.140228	0.158106	0.153356	0.19693	-21.713	0.0717773	0.190094	0.254608	0.234375	0.278931	-21.711	0.0805969	0.242493	0.281006	0.281677	0.293762
	-21.685	0.0449524	0.158966	0.146393	0.162323	0.205902	-21.688	0.0709839	0.199463	0.245245	0.233576	0.278534	-21.686	0.0802002	0.242096	0.290771	0.281281	0.303131
	-21.66	0.0332336	0.147247	0.146545	0.150604	0.205902	-21.663	0.0713806	0.190094	0.235474	0.233978	0.278931	-21.661	0.0899658	0.251862	0.281073	0.291046	0.303131
	-21.635	0.0341797	0.148193	0.148345	0.161316	0.206848	-21.638	0.061615	0.180328	0.249078	0.224213	0.269165	-21.636	0.080658	0.242554	0.282959	0.281738	0.303589
	-21.61	0.0351868	0.1492	0.13858	0.16153	0.207855	-21.613	0.0826416	0.201348	0.239386	0.245239	0.280426	-21.611	0.0919189	0.244049	0.282959	0.282837	0.305084
	-21.585	0.0254211	0.139435	0.139373	0.152558	0.207855	-21.588	0.0733337	0.192047	0.229614	0.226563	0.280884	-21.586	0.0919189	0.253815	0.27359	0.285187	0.305084
	-21.56	0.0262146	0.149994	0.148346	0.153351	0.208649	-21.563	0.0635681	0.192047	0.238977	0.226171	0.271118	-21.561	0.0923157	0.244446	0.282959	0.275818	0.305481
	-21.535	0.0254211	0.1492	0.138586	0.162323	0.207855	-21.538	0.072937	0.201416	0.23938	0.235535	0.290253	-21.536	0.0919189	0.244049	0.282959	0.275421	0.305084
	-21.51	0.0254211	0.139441	0.139374	0.152557	0.207855	-21.513	0.0733337	0.201813	0.22962	0.226166	0.280884	-21.511	0.0919189	0.253815	0.283356	0.285187	0.305084
	-21.485	0.0246277	0.139435	0.148346	0.152557	0.207855	-21.488	0.0635681	0.192053	0.238983	0.226166	0.280884	-21.486	0.0934753	0.244049	0.292724	0.275421	0.307037
	-21.46	0.00668335	0.130463	0.14834	0.155309	0.208649	-21.463	0.0541992	0.203766	0.23938	0.226166	0.280884	-21.461	0.0845032	0.254211	0.281006	0.285583	0.307434
	-21.435	0.016449	0.151154	0.148346	0.163483	0.217621	-21.438	0.0631714	0.203369	0.227668	0.237481	0.290253	-21.436	0.08255	0.251862	0.290771	0.282837	0.305084
	-21.41	0.0148621	0.141388	0.149139	0.15451	0.207855	-21.413	0.0612183	0.192047	0.227661	0.216797	0.278931	-21.411	0.101288	0.251862	0.281408	0.273468	0.305084
	-21.385	0.016449	0.142181	0.148346	0.155304	0.218414	-21.388	0.0620117	0.201813	0.23703	0.226166	0.278931	-21.386	0.08255	0.254211	0.290771	0.273865	0.305481
	-21.36	0.0156555	0.141388	0.158112	0.164276	0.217621	-21.363	0.0612183	0.201416	0.237427	0.225769	0.290253	-21.361	0.101685	0.26358	0.290777	0.283228	0.31485
	-21.335	0.0156555	0.141388	0.158905	0.164277	0.217621	-21.338	0.0713806	0.211578	0.227661	0.235931	0.290649	-21.336	0.0919189	0.253815	0.291168	0.283234	0.305084
	-21.31	0.0262146	0.151947	0.158112	0.16507	0.22818	-21.313	0.061615	0.201813	0.24679	0.226171	0.290649	-21.311	0.0923157	0.254211	0.300531	0.28363	0.315247
	-21.285	0.0254211	0.151154	0.158112	0.174042	0.226593	-21.288	0.0709839	0.211182	0.237427	0.235535	0.300018	-21.286	0.11145	0.27334	0.302496	0.302765	0.324219
	-21.26	0.0254211	0.151154	0.156959	0.174042	0.217621	-21.263	0.0713806	0.211578	0.237427	0.235931	0.281281	-21.261	0.101685	0.26358	0.293121	0.292999	0.31485
	-21.235	0.0242615	0.149994	0.165924	0.163116	0.216461	-21.238	0.0713806	0.211578	0.23703	0.235931	0.290649	-21.236	0.102081	0.263977	0.302485	0.283636	0.305481
	-21.21	0.0332336	0.158966	0.156164	0.181848	0.225433	-21.213	0.0827026	0.220947	0.247192	0.2453	0.290253	-21.211	0.11145	0.273346	0.292725	0.302765	0.31485
	-21.185	0.023468	0.1492	0.156158	0.172089	0.215668	-21.188	0.0830994	0.221344	0.237433	0.245691	0.290649	-21.186	0.101685	0.26358	0.30249	0.292999	0.31485
	-21.16	0.0332336	0.1492	0.158911	0.181854	0.225433	-21.163	0.0733337	0.211578	0.237427	0.245697	0.290649	-21.161	0.11145	0.273346	0.293127	0.302765	0.31485
	-21.135	0.0250549	0.149999	0.167872	0.172882	0.216461	-21.138	0.0830994	0.221344	0.246796	0.245697	0.290649	-21.136	0.102478	0.263977	0.30249	0.293396	0.305481
	-21.11	0.0429993	0.158966	0.158905	0.181854	0.225433	-21.113	0.0920715	0.220948	0.237432	0.255066	0.290253	-21.111	0.130981	0.273346	0.302893	0.302759	0.324615
	-21.085	0.0332336	0.1492	0.167877	0.181854	0.215668	-21.088	0.0830994	0.211578	0.246796	0.245697	0.280884	-21.086	0.121216	0.273346	0.312256	0.302765	0.31485
	-21.06	0.0429993	0.1492	0.158112	0.181854	0.227386	-21.063	0.0830994	0.211578	0.245246	0.255455	0.280884	-21.061	0.121216	0.273346	0.302496	0.302765	0.31485
	-21.035	0.0332336	0.139435	0.158905	0.181854	0.217621	-21.038	0.0811462	0.209625	0.245239	0.243744	0.278931	-21.036	0.121216	0.263586	0.312652	0.304718	0.31485
	-21.01	0.0340271	0.140228	0.177637	0.182648	0.218414	-21.013	0.0811462	0.209625	0.244843	0.25351	0.278931	-21.011	0.121613	0.273743	0.310303	0.305115	0.315247
	-20.985	0.0429993	0.15976	0.167877	0.190826	0.227386	-20.988	0.0807495	0.209229	0.256958	0.253113	0.2883	-20.986	0.119263	0.27179	0.310303	0.302368	0.312897
	-20.96	0.0332336	0.158173	0.167877	0.183807	0.217621	-20.963	0.0811462	0.218994	0.256958	0.244141	0.288696	-20.961	0.129028	0.280762	0.310303	0.302765	0.322662
	-20.935	0.0332336	0.1492	0.158112	0.183807	0.217621	-20.938	0.0909119	0.219788	0.247198	0.255457	0.288696	-20.936	0.119263	0.261627	0.310303	0.292999	0.312897
	-20.91	0.0332336	0.139435	0.167877	0.174042	0.217621	-20.913	0.0811462	0.209625	0.256958	0.245697	0.288696	-20.911	0.119263	0.271393	0.300543	0.302765	0.324615
	-20.885	0.0332336	0.139435	0.158118	0.174042	0.217621	-20.888	0.0909119	0.209625	0.247198	0.245697	0.288696	-20.886	0.109497	0.261627	0.310303	0.292999	0.31485
	-20.86	0.0242615	0.139435	0.158112	0.174042	0.207855	-20.863	0.0811462	0.199866	0.237433	0.245697	0.278931	-20.861	0.109894	0.261627	0.300543	0.292993	0.31485
	-20.835	0.0332336	0.139435	0.147345	0.174035	0.207855	-20.838	0.0807495	0.190094	0.247192	0.235931	0.278931	-20.836	0.121216	0.261627	0.291229	0.292999	0.31485
	-20.81	0.0224609	0.128662	0.158112	0.163269	0.197083	-20.813	0.0909119	0.19986	0.248687	0.245698	0.278931	-20.811	0.111908	0.252319	0.312249	0.283691	0.305542
	-20.785	0.0332336	0.139435	0.158118	0.183807	0.207855	-20.788	0.0924072	0.201355	0.23938	0.247192	0.280426	-20.786	0.123169	0.263573	0.302496	0.304718	0.316803
	-20.76	0.023468	0.139441	0.158112	0.174042	0.207855	-20.763	0.0830994	0.192047	0.249146	0.237885	0.282837	-20.761	0.123169	0.253815	0.30249	0.294952	0.316803
	-20.735	0.023468	0.139435	0.158112	0.174042	0.207855	-20.738	0.092865	0.192047	0.239386	0.237885	0.282837	-20.736	0.123169	0.26358	0.302496	0.294946	0.316803
	-20.71	0.023468	0.139435	0.148352	0.183801	0.207855	-20.713	0.0830994	0.194	0.23938	0.237885	0.273071	-20.711	0.113403	0.253815	0.292725	0.294952	0.307037
	-20.685	0.0144958	0.129669	0.148346	0.174042	0.19809	-20.688	0.0830994	0.194	0.237434	0.237877	0.273071	-20.686	0.1138	0.244049	0.292725	0.285187	0.307037
	-20.66	0.0332336	0.129669	0.138586	0.174042	0.207855	-20.663	0.0807495	0.182281	0.237427	0.235931	0.271118	-20.661	0.123169	0.255768	0.281013	0.294952	0.307037
	-20.635	0.023468	0.129675	0.13858	0.164276	0.19809	-20.638	0.0909119	0.182281	0.227667	0.235931	0.271118	-20.636	0.11145	0.244049	0.290771	0.283234	0.295319
	-20.61	0.023468	0.129669	0.128815	0.164276	0.19809	-20.613	0.0811462	0.182287	0.237427	0.226166	0.261353	-20.611	0.121216	0.244049	0.281012	0.283228	0.305084
	-20.585	0.0137024	0.119904	0.139373	0.163483	0.188324	-20.588	0.0811462	0.182281	0.227661	0.226166	0.271118	-20.586	0.11145	0.234283	0.281403	0.282837	0.295319
	-20.56	0.0144958	0.120697	0.148346	0.155304	0.189117	-20.563	0.0830994	0.172516	0.227265	0.216797	0.261353	-20.561	0.111847	0.244446	0.281006	0.273865	0.295715
	-20.535	0.0351868	0.141388	0.138586	0.164276	0.19809	-20.538	0.0827026	0.181885	0.237427	0.216003	0.260956	-20.536	0.121216	0.244049	0.292725	0.285187	0.295319
	-20.51	0.0254211	0.131628	0.13858	0.15451	0.188324	-20.513	0.0830994	0.182281	0.227667	0.226166	0.271118	-20.511	0.121216	0.244049	0.282959	0.285187	0.305084
	-20.485	0.0254211	0.131622	0.128815	0.15451	0.19809	-20.488	0.0830994	0.172522	0.227661	0.2164	0.261353	-20.486	0.11145	0.244049	0.282959	0.275421	0.295319
	-20.46	0.0156555	0.121857	0.128815	0.144745	0.188324	-20.463	0.0830994	0.182281	0.227661	0.2164	0.261353	-20.461	0.121216	0.244049	0.273193	0.285187	0.295319
	-20.435	0.0254211	0.121857	0.13858	0.15451	0.188324	-20.438	0.0733337	0.172516	0.227661	0.2164	0.251587	-20.436	0.11145	0.234283	0.263434	0.275421	0.285553
	-20.41	0.0254211	0.131622	0.13858	0.15451	0.188324	-20.413	0.0830994	0.172516	0.217896	0.2164	0.261353	-20.411	0.101685	0.234289	0.263428	0.265656	0.285553
	-20.385	0.0254211	0.131622	0.128821	0.15451	0.188324	-20.388	0.0733337	0.16275	0.208136	0.206635	0.251587	-20.386	0.11145	0.234283	0.263428	0.275421	0.285553
	-20.36	0.0156555	0.121857	0.128815	0.144745	0.178558	-20.363	0.0635681	0.162756	0.217896	0.208588	0.241821	-20.361	0.101685	0.224518	0.263428	0.265656	0.275787
	-20.335	0.0156555	0.121857	0.128815	0.144745	0.178558	-20.338	0.0733337	0.16275	0.20813	0.208588	0.251587	-20.336	0.101685	0.234283	0.253662	0.275421	0.285553
	-20.31	0.0254211	0.121857	0.117096	0.144745	0.188324	-20.313	0.0635681	0.152985	0.20813	0.198822	0.241821	-20.311	0.101685	0.224518	0.253662	0.265656	0.275787
	-20.285	0.0137024	0.119904	0.117889	0.142792	0.176605	-20.288	0.0635681	0.16275	0.196411	0.208588	0.241821	-20.286	0.101685	0.224518	0.252113	0.265656	0.275787
	-20.26	0.0144958	0.12149	0.137415	0.143585	0.177399	-20.263	0.0518494	0.151031	0.217493	0.196869	0.239868	-20.261	0.0903625	0.223358	0.261871	0.264099	0.264465
	-20.235	0.023468	0.139435	0.136627	0.152557	0.186371	-20.238	0.0709839	0.169764	0.217505	0.206238	0.249237	-20.236	0.0997314	0.242096	0.261481	0.273462	0.285553
	-20.21	0.023468	0.129669	0.136627	0.152557	0.176605	-20.213	0.061615	0.170563	0.217896	0.206635	0.239868	-20.211	0.101685	0.23233	0.261475	0.263702	0.275787
	-20.185	0.023468	0.139435	0.126862	0.152557	0.176605	-20.188	0.061615	0.170563	0.208136	0.206629	0.249634	-20.186	0.101685	0.23233	0.251715	0.273468	0.275787
	-20.16	0.0137024	0.129669	0.127655	0.142792	0.166046	-20.163	0.0518494	0.160797	0.217896	0.206635	0.239868	-20.161	0.0919189	0.232336	0.252105	0.263702	0.265625
	-20.135	0.0144958	0.130462	0.146387	0.155304	0.157867	-20.138	0.061615	0.170563	0.217499	0.206635	0.230499	-20.136	0.0923157	0.232727	0.261475	0.264099	0.266418
	-20.11	0.0242615	0.139435	0.136627	0.164276	0.177399	-20.113	0.0612183	0.170166	0.217895	0.206238	0.229706	-20.111	0.102081	0.23233	0.261475	0.273468	0.266418
	-20.085	0.0332336	0.139435	0.136627	0.15451	0.176605	-20.088	0.0709839	0.170563	0.217896	0.2164	0.25119	-20.086	0.11145	0.242096	0.251709	0.273468	0.275787
	-20.06	0.0332336	0.139435	0.126862	0.15451	0.176605	-20.063	0.0713806	0.172516	0.208136	0.206629	0.241821	-20.061	0.101685	0.23233	0.251709	0.263702	0.266022
	-20.035	0.023468	0.129669	0.126862	0.144745	0.16684	-20.038	0.061615	0.16275	0.20813	0.196869	0.232056	-20.036	0.11145	0.23233	0.251715	0.273468	0.275787
	-20.01	0.023468	0.129669	0.136627	0.144745	0.16684	-20.013	0.061615	0.16275	0.19837	0.206635	0.232056	-20.011	0.101685	0.234283	0.251709	0.263702	0.266022
	-19.985	0.023468	0.139435	0.128448	0.15451	0.16684	-19.988	0.0518494	0.152991	0.20813	0.196869	0.232056	-19.986	0.101685	0.234283	0.242743	0.263697	0.266022
	-19.96	0.0242615	0.130463	0.146387	0.145544	0.157867	-19.963	0.061615	0.16275	0.217102	0.196869	0.232056	-19.961	0.0923157	0.224915	0.251709	0.266052	0.266418
	-19.935	0.0332336	0.139435	0.136627	0.15451	0.16684	-19.938	0.0612183	0.162354	0.217895	0.206238	0.231659	-19.936	0.101685	0.224518	0.261475	0.265656	0.266022
	-19.91	0.023468	0.129669	0.136627	0.144745	0.157074	-19.913	0.061615	0.16275	0.206177	0.206635	0.241821	-19.911	0.101685	0.234283	0.251715	0.265656	0.266022
	-19.885	0.023468	0.129669	0.136627	0.15451	0.16684	-19.888	0.0498962	0.160797	0.206177	0.194916	0.230103	-19.886	0.0919189	0.224518	0.251709	0.265656	0.266022
	-19.86	0.023468	0.130463	0.13858	0.15451	0.16684	-19.863	0.0498962	0.160797	0.215942	0.204681	0.230103	-19.861	0.101685	0.224915	0.251709	0.265656	0.266022
	-19.835	0.0137024	0.129669	0.13858	0.144745	0.157074	-19.838	0.0596619	0.170166	0.206177	0.204681	0.230103	-19.836	0.101685	0.234283	0.249756	0.265656	0.266022
	-19.81	0.0137024	0.129669	0.129608	0.144745	0.157074	-19.813	0.0498962	0.170563	0.206177	0.194916	0.230103	-19.811	0.0899658	0.23233	0.250152	0.263702	0.254303
	-19.785	0.0144958	0.130463	0.138575	0.135773	0.148102	-19.788	0.0498962	0.170563	0.20578	0.206635	0.230103	-19.786	0.0903625	0.232727	0.249756	0.264099	0.264465
	-19.76	0.0242615	0.139429	0.13858	0.15451	0.157074	-19.763	0.0494995	0.170166	0.206177	0.206238	0.229706	-19.761	0.100128	0.23233	0.249756	0.263702	0.264069
	-19.735	0.0332336	0.139435	0.126862	0.15451	0.168793	-19.738	0.0592651	0.180328	0.206183	0.206635	0.230103	-19.736	0.109497	0.23233	0.259521	0.273468	0.264069
	-19.71	0.0215149	0.127716	0.136627	0.142792	0.157074	-19.713	0.0498962	0.170563	0.206177	0.196869	0.220337	-19.711	0.109497	0.242096	0.249756	0.273468	0.273834
	-19.685	0.0215149	0.127716	0.136627	0.142792	0.157867	-19.688	0.061615	0.170563	0.206177	0.206635	0.220337	-19.686	0.0997314	0.23233	0.249756	0.263702	0.264465
	-19.66	0.0215149	0.127716	0.126868	0.142792	0.16684	-19.663	0.061615	0.170563	0.196411	0.206635	0.239471	-19.661	0.109497	0.23233	0.239996	0.263702	0.273834
	-19.635	0.0215149	0.117956	0.126862	0.133026	0.157074	-19.638	0.0518494	0.170563	0.206177	0.196869	0.230103	-19.636	0.0997314	0.23233	0.251709	0.263702	0.264069
	-19.61	0.0215149	0.11795	0.127655	0.142792	0.157074	-19.613	0.0518494	0.170563	0.196417	0.206635	0.230103	-19.611	0.0997314	0.23233	0.242346	0.263696	0.273834
	-19.585	0.0224609	0.127716	0.126868	0.142786	0.157074	-19.588	0.0420837	0.160797	0.20578	0.196869	0.220337	-19.586	0.0904236	0.222565	0.251709	0.263702	0.264069
	-19.56	0.023468	0.11795	0.126862	0.133026	0.157074	-19.563	0.0631104	0.170563	0.196417	0.196863	0.220337	-19.561	0.11145	0.222565	0.241949	0.263702	0.264069
	-19.535	0.023468	0.11795	0.126862	0.133026	0.157074	-19.538	0.0538025	0.160797	0.196411	0.196869	0.220337	-19.536	0.101685	0.222571	0.241943	0.253937	0.254303
	-19.51	0.023468	0.11795	0.126862	0.142792	0.157074	-19.513	0.0538025	0.160797	0.206177	0.196869	0.220337	-19.511	0.101685	0.222565	0.241943	0.253937	0.264069
	-19.485	0.023468	0.11795	0.117096	0.142792	0.157074	-19.488	0.0538025	0.160797	0.196417	0.196869	0.220337	-19.486	0.0919189	0.212799	0.241943	0.253937	0.254303
	-19.46	0.0254211	0.108185	0.117096	0.133026	0.147308	-19.463	0.0440369	0.160797	0.196411	0.187103	0.210571	-19.461	0.103638	0.212799	0.232178	0.253937	0.254303
	-19.435	0.0254211	0.108185	0.117096	0.133026	0.147308	-19.438	0.0440369	0.160797	0.196411	0.196869	0.210571	-19.436	0.0938721	0.212799	0.232178	0.244171	0.244537
	-19.41	0.0262146	0.108978	0.117102	0.142792	0.147308	-19.413	0.0538025	0.160797	0.184692	0.196869	0.220337	-19.411	0.0942688	0.213196	0.230232	0.253937	0.244537
	-19.385	0.0254211	0.11991	0.117096	0.133026	0.147308	-19.388	0.0514526	0.158447	0.196411	0.18515	0.208618	-19.386	0.0919189	0.210846	0.230225	0.242218	0.244537
	-19.36	0.0254211	0.119904	0.117096	0.133026	0.147308	-19.363	0.0518494	0.170563	0.186651	0.18515	0.208618	-19.361	0.0919189	0.220612	0.230225	0.242218	0.244537
	-19.335	0.0254211	0.119904	0.117889	0.133027	0.147308	-19.338	0.0420837	0.160797	0.186646	0.18515	0.198853	-19.336	0.0919189	0.220612	0.220856	0.251984	0.244537
	-19.31	0.0262146	0.120697	0.117096	0.13382	0.148102	-19.313	0.0420837	0.160797	0.186249	0.18515	0.198853	-19.311	0.08255	0.211243	0.230219	0.242615	0.235168
	-19.285	0.0254211	0.119904	0.117889	0.142792	0.147308	-19.288	0.041687	0.1604	0.186646	0.184753	0.198456	-19.286	0.0919189	0.220606	0.230627	0.251984	0.254303
	-19.26	0.0254211	0.119904	0.126862	0.142792	0.147308	-19.263	0.0420837	0.160797	0.196014	0.18515	0.198853	-19.261	0.0821533	0.222565	0.23999	0.242218	0.244537
	-19.235	0.0359802	0.119904	0.117096	0.142792	0.147308	-19.238	0.0518494	0.170563	0.196417	0.194916	0.208618	-19.236	0.0923157	0.222565	0.230231	0.253931	0.244537
	-19.21	0.0351868	0.110138	0.117096	0.133026	0.147308	-19.213	0.0514526	0.160797	0.196411	0.18515	0.198853	-19.211	0.0919189	0.212799	0.230225	0.244171	0.234772
	-19.185	0.0351868	0.110138	0.126862	0.133026	0.147308	-19.188	0.0518494	0.160797	0.186651	0.185144	0.198853	-19.186	0.0919189	0.212799	0.230225	0.244171	0.244537
	-19.16	0.0351868	0.119904	0.126862	0.142792	0.147308	-19.163	0.0420837	0.151031	0.186646	0.175385	0.189087	-19.161	0.0919189	0.212799	0.230231	0.253937	0.244537
	-19.135	0.0351868	0.119904	0.117102	0.142792	0.147308	-19.138	0.0420837	0.151031	0.186651	0.18515	0.198853	-19.136	0.0821533	0.212799	0.230225	0.244171	0.234772
	-19.11	0.0254211	0.110138	0.117096	0.133026	0.137543	-19.113	0.0420837	0.151037	0.186646	0.175385	0.189087	-19.111	0.0919189	0.212799	0.220465	0.244165	0.234772
	-19.085	0.0254211	0.110138	0.117096	0.133026	0.137543	-19.088	0.0420837	0.151031	0.186646	0.175385	0.189087	-19.086	0.0821533	0.203033	0.220459	0.234406	0.225006
	-19.06	0.0254211	0.110138	0.105377	0.133026	0.137543	-19.063	0.0420837	0.151031	0.176886	0.175379	0.189087	-19.061	0.0821533	0.203033	0.210699	0.244171	0.234772
	-19.035	0.0137024	0.0984192	0.107116	0.121307	0.13559	-19.038	0.0323181	0.141266	0.17688	0.175385	0.179321	-19.036	0.0723877	0.203039	0.221313	0.234406	0.225006
	-19.01	0.0152893	0.0992122	0.126856	0.13382	0.136383	-19.013	0.0420837	0.141266	0.187744	0.175385	0.179321	-19.011	0.0731812	0.20343	0.232178	0.234802	0.225403
	-18.985	0.0332336	0.108185	0.136627	0.142792	0.146149	-18.988	0.0510559	0.150635	0.198364	0.174988	0.190643	-18.986	0.0821533	0.203033	0.232178	0.244171	0.225403
	-18.96	0.0332336	0.118744	0.126868	0.142786	0.155121	-18.963	0.0518494	0.151031	0.188599	0.175385	0.200409	-18.961	0.0919189	0.20343	0.220459	0.244171	0.234772
	-18.935	0.023468	0.11795	0.126862	0.133026	0.145355	-18.938	0.0420837	0.150635	0.188599	0.165619	0.19104	-18.936	0.0802002	0.210846	0.220459	0.232452	0.232819
	-18.91	0.023468	0.11795	0.126862	0.133026	0.145355	-18.913	0.0420837	0.151031	0.188599	0.177338	0.19104	-18.911	0.0802002	0.210846	0.230225	0.242218	0.232819
	-18.885	0.0340271	0.11795	0.117102	0.142792	0.145355	-18.888	0.0420837	0.151031	0.176887	0.177338	0.19104	-18.886	0.0805969	0.210846	0.220459	0.242218	0.232819
	-18.86	0.0332336	0.108185	0.117096	0.133026	0.13559	-18.863	0.0494995	0.149086	0.17688	0.165619	0.189087	-18.861	0.0899658	0.20108	0.220459	0.232452	0.223053
	-18.835	0.023468	0.108185	0.117096	0.133026	0.13559	-18.838	0.0498962	0.149078	0.186646	0.175385	0.189087	-18.836	0.0899658	0.210846	0.210693	0.242218	0.232819
	-18.81	0.023468	0.108185	0.10733	0.133026	0.13559	-18.813	0.0498962	0.149078	0.176886	0.175379	0.189087	-18.811	0.0802002	0.20108	0.210693	0.232452	0.223053
	-18.785	0.0137024	0.108185	0.10733	0.12326	0.125824	-18.788	0.0401306	0.139313	0.17688	0.165619	0.179321	-18.786	0.0802002	0.20108	0.210699	0.232452	0.223053
	-18.76	0.0144958	0.108185	0.10733	0.12326	0.125824	-18.763	0.0401306	0.149078	0.16712	0.165619	0.179321	-18.761	0.0708313	0.191315	0.210693	0.222687	0.213287
	-18.735	0.023468	0.108185	0.0991516	0.133026	0.125824	-18.738	0.0397339	0.139319	0.167114	0.165619	0.179321	-18.736	0.0899658	0.20108	0.211487	0.232453	0.213287
	-18.71	0.0144958	0.0992126	0.126856	0.124059	0.116852	-18.713	0.0498962	0.139313	0.185852	0.165619	0.179321	-18.711	0.0903625	0.201477	0.220459	0.232849	0.22345
	-18.685	0.023468	0.108185	0.126862	0.133026	0.13559	-18.688	0.0592651	0.148682	0.186651	0.174982	0.18869	-18.686	0.0899658	0.20108	0.232178	0.232452	0.223053
	-18.66	0.023468	0.108185	0.126862	0.133026	0.136383	-18.663	0.0498962	0.149078	0.186646	0.165619	0.179321	-18.661	0.0899658	0.20108	0.222418	0.232452	0.22345
	-18.635	0.023468	0.108185	0.117102	0.133026	0.145355	-18.638	0.0498962	0.149078	0.176886	0.175385	0.18869	-18.636	0.0802002	0.20108	0.222412	0.232452	0.223053
	-18.61	0.0144958	0.0992126	0.117096	0.133026	0.13559	-18.613	0.0401306	0.139319	0.17688	0.165619	0.179321	-18.611	0.0805969	0.201477	0.212652	0.232446	0.232819
	-18.585	0.023468	0.108185	0.117096	0.133026	0.13559	-18.588	0.0494995	0.148682	0.17688	0.165619	0.179321	-18.586	0.0899658	0.20108	0.212646	0.222687	0.223053
	-18.56	0.023468	0.11795	0.10733	0.133026	0.13559	-18.563	0.061615	0.149078	0.16712	0.165613	0.189087	-18.561	0.0899658	0.20108	0.212646	0.222687	0.223053
	-18.535	0.0137024	0.108185	0.10733	0.12326	0.125824	-18.538	0.0518494	0.149078	0.17688	0.165619	0.179321	-18.536	0.0899658	0.20108	0.212652	0.234406	0.223053
	-18.51	0.0137024	0.108185	0.10733	0.12326	0.125824	-18.513	0.0518494	0.149078	0.16712	0.165619	0.179321	-18.511	0.0802002	0.20108	0.212646	0.22464	0.213287
	-18.485	0.023468	0.108185	0.117096	0.12326	0.125824	-18.488	0.0420837	0.139319	0.167114	0.155853	0.169556	-18.486	0.0802002	0.20108	0.202887	0.224634	0.225006
	-18.46	0.023468	0.108185	0.107336	0.13302	0.125824	-18.463	0.0420837	0.139313	0.167114	0.165619	0.169556	-18.461	0.0802002	0.191315	0.202881	0.214874	0.21524
	-18.435	0.0144958	0.0984192	0.108124	0.12326	0.116058	-18.438	0.0420837	0.139313	0.157355	0.165613	0.169556	-18.436	0.0805969	0.191315	0.203278	0.214874	0.21524
	-18.41	0.023468	0.0984192	0.117096	0.12326	0.125824	-18.413	0.041687	0.129547	0.166718	0.155853	0.15979	-18.411	0.0899658	0.20108	0.200935	0.22464	0.21524
	-18.385	0.023468	0.0984192	0.117096	0.12326	0.126617	-18.388	0.0420837	0.139313	0.17688	0.155853	0.169556	-18.386	0.0782471	0.189362	0.210693	0.212921	0.203918
	-18.36	0.023468	0.0984192	0.105377	0.12326	0.13559	-18.363	0.0420837	0.139313	0.165168	0.155853	0.178925	-18.361	0.0782471	0.189362	0.210693	0.212921	0.213287
	-18.335	0.0117493	0.0874939	0.105377	0.111542	0.123871	-18.338	0.030365	0.127594	0.165161	0.1539	0.167603	-18.336	0.0880127	0.189758	0.200928	0.212921	0.223053
	-18.31	0.0125427	0.0964661	0.105377	0.111542	0.123871	-18.313	0.030365	0.136963	0.165161	0.1539	0.167603	-18.311	0.0786438	0.189362	0.200928	0.212921	0.213287
	-18.285	0.0215149	0.0964661	0.105377	0.112335	0.123871	-18.288	0.0397339	0.13736	0.155396	0.1539	0.167603	-18.286	0.0880127	0.189362	0.191168	0.213318	0.213287
	-18.26	0.0215149	0.0964661	0.0956175	0.121307	0.123871	-18.263	0.0401306	0.127594	0.155396	0.153503	0.157837	-18.261	0.0782471	0.191315	0.191162	0.212921	0.203522
	-18.235	0.0117493	0.0867004	0.096405	0.111542	0.114105	-18.238	0.0401306	0.139313	0.155396	0.163666	0.167603	-18.236	0.0782471	0.191315	0.191559	0.212921	0.203522
	-18.21	0.0117493	0.0867004	0.105377	0.121307	0.114105	-18.213	0.0401306	0.139313	0.154999	0.163666	0.167603	-18.211	0.0782471	0.191315	0.200928	0.222687	0.213287
	-18.185	0.0117493	0.0867004	0.105377	0.121307	0.114105	-18.188	0.030365	0.129547	0.155396	0.1539	0.157837	-18.186	0.0684814	0.181549	0.200928	0.212921	0.203522
	-18.16	0.0126953	0.0867004	0.0956175	0.121307	0.114105	-18.163	0.030365	0.129547	0.155396	0.1539	0.157837	-18.161	0.0689392	0.181549	0.191168	0.212921	0.203522
	-18.135	0.0137024	0.0769408	0.096557	0.111542	0.115051	-18.138	0.041626	0.129547	0.157355	0.165619	0.157837	-18.136	0.0821533	0.181549	0.19162	0.203156	0.194214
	-18.11	0.0146484	0.0778809	0.10733	0.112488	0.12677	-18.113	0.0323181	0.119787	0.168603	0.155853	0.159332	-18.111	0.0826111	0.182007	0.202874	0.213386	0.205933
	-18.085	0.0254211	0.0886536	0.108124	0.12326	0.137543	-18.088	0.0435791	0.140808	0.169067	0.167114	0.180817	-18.086	0.0938721	0.193268	0.203278	0.22464	0.217194
	-18.06	0.0254211	0.0992126	0.117096	0.12326	0.137543	-18.063	0.0440369	0.141266	0.168677	0.167566	0.181274	-18.061	0.0841064	0.183899	0.212646	0.214874	0.217194
	-18.035	0.0262146	0.108185	0.117096	0.12326	0.137543	-18.038	0.0342712	0.140869	0.169067	0.157806	0.171509	-18.036	0.0845032	0.193268	0.212646	0.22464	0.217194
	-18.01	0.0351868	0.108185	0.107336	0.133026	0.137543	-18.013	0.0534058	0.141266	0.169067	0.157806	0.171509	-18.011	0.0938721	0.203033	0.202881	0.22464	0.217194
	-17.985	0.0254211	0.0984192	0.10733	0.12326	0.127777	-17.988	0.0538025	0.141266	0.159308	0.167572	0.171509	-17.986	0.0938721	0.193268	0.202881	0.214874	0.207428
	-17.96	0.0254211	0.0984192	0.10733	0.12326	0.127777	-17.963	0.0440369	0.1315	0.159302	0.157806	0.161743	-17.961	0.0938721	0.193268	0.193115	0.214874	0.207428
	-17.935	0.0254211	0.0984192	0.10733	0.12326	0.127777	-17.938	0.0440369	0.141266	0.159302	0.157806	0.161743	-17.936	0.0841064	0.183502	0.193115	0.214874	0.197662
	-17.91	0.0254211	0.0984192	0.117096	0.12326	0.127777	-17.913	0.0440369	0.141266	0.149536	0.157806	0.171509	-17.911	0.0841064	0.183502	0.202881	0.214874	0.207428
	-17.885	0.0262146	0.0984192	0.117889	0.12326	0.127777	-17.888	0.0342712	0.1315	0.149536	0.157806	0.161743	-17.886	0.0845032	0.193268	0.191559	0.214874	0.207428
	-17.86	0.0351868	0.0993652	0.117096	0.12326	0.127777	-17.863	0.0436401	0.1315	0.158905	0.157806	0.161743	-17.861	0.0821533	0.182007	0.200928	0.203156	0.195709
	-17.835	0.0254211	0.100372	0.117096	0.12326	0.118011	-17.838	0.0440369	0.142761	0.149536	0.157806	0.161743	-17.836	0.0821533	0.193268	0.200928	0.212921	0.195709
	-17.81	0.0254211	0.100372	0.117096	0.12326	0.118805	-17.813	0.0342712	0.133453	0.149536	0.148041	0.151978	-17.811	0.0821533	0.193268	0.191168	0.212921	0.196106
	-17.785	0.0254211	0.100372	0.117096	0.12326	0.127777	-17.788	0.0440369	0.133453	0.159302	0.148041	0.161346	-17.786	0.0821533	0.183508	0.191162	0.203156	0.205475
	-17.76	0.0262146	0.100372	0.117096	0.12326	0.127777	-17.763	0.0440369	0.143219	0.14759	0.157806	0.161743	-17.761	0.08255	0.193268	0.191162	0.203156	0.205475
	-17.735	0.0351868	0.110138	0.10733	0.12326	0.137543	-17.738	0.041687	0.131507	0.147583	0.146088	0.150024	-17.736	0.0919189	0.193268	0.181402	0.20315	0.205475
	-17.71	0.0254211	0.100372	0.10733	0.113495	0.127777	-17.713	0.0420837	0.1315	0.147583	0.146088	0.150024	-17.711	0.0821533	0.183502	0.191162	0.205109	0.195709
	-17.685	0.0254211	0.100372	0.108124	0.113495	0.127777	-17.688	0.0420837	0.1315	0.147583	0.146088	0.161743	-17.686	0.0821533	0.183502	0.191559	0.205109	0.195709
	-17.66	0.0254211	0.100372	0.117096	0.125214	0.127777	-17.663	0.0420837	0.1315	0.147186	0.155853	0.161743	-17.661	0.0821533	0.183502	0.191168	0.205109	0.195709
	-17.635	0.0262146	0.100372	0.107336	0.125214	0.127777	-17.638	0.0323181	0.121735	0.147583	0.146088	0.151978	-17.636	0.0727844	0.173737	0.191162	0.195343	0.185944
	-17.61	0.0254211	0.0906067	0.10733	0.115448	0.118011	-17.613	0.041687	0.121735	0.147583	0.146088	0.151978	-17.611	0.0821533	0.173737	0.181402	0.195337	0.195709
	-17.585	0.0254211	0.0906067	0.10733	0.115448	0.118805	-17.588	0.0518494	0.1315	0.147583	0.146088	0.151978	-17.586	0.0821533	0.173737	0.181396	0.185577	0.18634
	-17.56	0.0254211	0.0914001	0.10733	0.115448	0.127777	-17.563	0.0518494	0.1315	0.137823	0.146082	0.161346	-17.561	0.0821533	0.174133	0.181396	0.195343	0.195709
	-17.535	0.0262146	0.100372	0.10733	0.116241	0.127777	-17.538	0.0420837	0.131104	0.147583	0.146088	0.151978	-17.536	0.08255	0.183502	0.171637	0.19574	0.195709
	-17.51	0.0351868	0.100372	0.0983641	0.125214	0.127777	-17.513	0.0514526	0.1315	0.147583	0.155457	0.151978	-17.511	0.0821533	0.173737	0.172028	0.195343	0.185944
	-17.485	0.0254211	0.0906067	0.10733	0.115448	0.118011	-17.488	0.0518494	0.1315	0.147192	0.155853	0.151978	-17.486	0.0821533	0.173737	0.181396	0.195343	0.195709
	-17.46	0.0254211	0.0906067	0.10733	0.115448	0.118011	-17.463	0.0420837	0.1315	0.147583	0.146088	0.142212	-17.461	0.0821533	0.173737	0.181396	0.205109	0.195709
	-17.435	0.0254211	0.0906067	0.10733	0.115448	0.118011	-17.438	0.0420837	0.1315	0.147583	0.146088	0.142212	-17.436	0.0821533	0.163971	0.181396	0.195343	0.185944
	-17.41	0.0262146	0.0906067	0.10733	0.115448	0.118011	-17.413	0.0420837	0.1315	0.137817	0.146088	0.151978	-17.411	0.08255	0.163971	0.181396	0.195343	0.185944
	-17.385	0.0351868	0.0906067	0.0975707	0.115448	0.118805	-17.388	0.041687	0.121735	0.137817	0.146088	0.142212	-17.386	0.0919189	0.173737	0.171631	0.195343	0.18634
	-17.36	0.0254211	0.0906067	0.0975647	0.115448	0.118011	-17.363	0.0420837	0.121735	0.137817	0.146088	0.151581	-17.361	0.0821533	0.163971	0.171631	0.185577	0.185944
	-17.335	0.0254211	0.0906067	0.0975647	0.115448	0.118011	-17.338	0.0518494	0.121735	0.128052	0.146088	0.151978	-17.336	0.0821533	0.163971	0.171631	0.195343	0.185944
	-17.31	0.0254211	0.0914001	0.0983582	0.115448	0.118011	-17.313	0.0420837	0.111969	0.128052	0.136322	0.142212	-17.311	0.0821533	0.164368	0.172028	0.195343	0.197662
	-17.285	0.0254211	0.0906067	0.10733	0.115448	0.118011	-17.288	0.0420837	0.121338	0.137421	0.136322	0.142212	-17.286	0.0821533	0.173737	0.191162	0.195343	0.197662
	-17.26	0.0262146	0.100372	0.10733	0.115448	0.118011	-17.263	0.0420837	0.121735	0.137817	0.136322	0.142212	-17.261	0.08255	0.173737	0.179443	0.195343	0.197662
	-17.235	0.0351868	0.100372	0.0956116	0.115448	0.118011	-17.238	0.0514526	0.1315	0.137823	0.146088	0.142212	-17.236	0.0899658	0.162018	0.179443	0.19339	0.185944
	-17.21	0.023468	0.0886536	0.0956116	0.103729	0.106293	-17.213	0.0420837	0.121735	0.137817	0.136322	0.132446	-17.211	0.0899658	0.171783	0.179443	0.19339	0.185944
	-17.185	0.023468	0.0886536	0.0956116	0.103729	0.107086	-17.188	0.0420837	0.121735	0.137817	0.136322	0.142212	-17.186	0.0899658	0.171783	0.179443	0.19339	0.18634
	-17.16	0.023468	0.0886536	0.0956116	0.113495	0.116058	-17.163	0.0420837	0.121735	0.137817	0.136322	0.151581	-17.161	0.0899658	0.171783	0.169684	0.19339	0.195709
	-17.135	0.0244141	0.0886536	0.0965576	0.113495	0.116058	-17.138	0.0420837	0.121735	0.137817	0.148041	0.151978	-17.136	0.080658	0.162018	0.170135	0.19339	0.185944
	-17.11	0.0351868	0.0886536	0.10733	0.113495	0.116058	-17.113	0.0533447	0.121735	0.139319	0.148041	0.151978	-17.111	0.0919189	0.162018	0.181396	0.19339	0.195709
	-17.085	0.0351868	0.089447	0.0975707	0.113489	0.116058	-17.088	0.0440369	0.111969	0.139771	0.138275	0.142212	-17.086	0.0919189	0.162415	0.171631	0.19339	0.195709
	-17.06	0.0254211	0.0886536	0.0975647	0.104523	0.106293	-17.063	0.0440369	0.121338	0.139771	0.138275	0.142212	-17.061	0.0821533	0.162018	0.18335	0.184021	0.185944
	-17.035	0.0254211	0.0886536	0.0975647	0.113495	0.106293	-17.038	0.0538025	0.1315	0.139771	0.147644	0.142212	-17.036	0.0821533	0.173737	0.18335	0.19339	0.185944
	-17.01	0.0262146	0.0886536	0.0975647	0.113495	0.118805	-17.013	0.0538025	0.1315	0.139771	0.148041	0.142212	-17.011	0.08255	0.173737	0.18335	0.203156	0.18634
	-16.985	0.0351868	0.0886536	0.0983582	0.113495	0.127777	-16.988	0.0631714	0.1315	0.130011	0.148041	0.151581	-16.986	0.0919189	0.173737	0.173987	0.20315	0.195709
	-16.96	0.0351868	0.0886536	0.10733	0.113495	0.127777	-16.963	0.0538025	0.121735	0.139374	0.148041	0.142212	-16.961	0.0821533	0.163971	0.18335	0.19339	0.185944
	-16.935	0.0351868	0.0886536	0.106384	0.113495	0.127777	-16.938	0.0538025	0.121735	0.139771	0.148041	0.142212	-16.936	0.0821533	0.163971	0.182892	0.19339	0.195709
	-16.91	0.0350342	0.088501	0.0858585	0.112549	0.115112	-16.913	0.0538025	0.121735	0.138275	0.148041	0.151978	-16.911	0.0820923	0.16391	0.161878	0.192932	0.195251
	-16.885	0.023468	0.0769473	0.0858459	0.101776	0.094574	-16.888	0.0519104	0.119843	0.137818	0.13678	0.140717	-16.886	0.0802002	0.152252	0.161865	0.181671	0.174225
	-16.86	0.023468	0.0769348	0.0858459	0.101776	0.094574	-16.863	0.0518494	0.131501	0.126106	0.136322	0.140259	-16.861	0.0802002	0.152252	0.161865	0.181671	0.174225
	-16.835	0.023468	0.0769348	0.0858459	0.101776	0.106293	-16.838	0.0401306	0.119781	0.126099	0.124603	0.12854	-16.836	0.0802002	0.162018	0.161865	0.181671	0.174225
	-16.81	0.0242615	0.0769348	0.0866394	0.101776	0.0953674	-16.813	0.0401306	0.119781	0.126099	0.124603	0.12854	-16.811	0.0805969	0.162018	0.162268	0.181671	0.174622
	-16.785	0.0332336	0.0769348	0.0956116	0.101776	0.10434	-16.788	0.0494995	0.119781	0.125702	0.134369	0.137909	-16.786	0.0802002	0.152258	0.171631	0.171906	0.174225
	-16.76	0.0332336	0.0769348	0.0858519	0.101776	0.116058	-16.763	0.0401306	0.110016	0.126099	0.124603	0.12854	-16.761	0.0802002	0.152252	0.171631	0.181671	0.18399
	-16.735	0.023468	0.0679626	0.0858459	0.0920105	0.106293	-16.738	0.0401306	0.110016	0.126099	0.124603	0.12854	-16.736	0.0802002	0.152649	0.161871	0.181665	0.18399
	-16.71	0.0242615	0.0769348	0.0858459	0.0920105	0.106293	-16.713	0.0401306	0.119385	0.126099	0.124603	0.12854	-16.711	0.0708313	0.152252	0.161865	0.171906	0.174225
	-16.685	0.0332336	0.0769348	0.0858459	0.092804	0.106293	-16.688	0.0494995	0.119781	0.116339	0.124597	0.12854	-16.686	0.0802002	0.152252	0.161865	0.172302	0.174225
	-16.66	0.0332336	0.0769348	0.0858459	0.101776	0.107086	-16.663	0.0401306	0.110016	0.116333	0.124207	0.12854	-16.661	0.0802002	0.162018	0.152106	0.181671	0.174622
	-16.635	0.0332336	0.0769348	0.0866394	0.101776	0.116058	-16.638	0.0401306	0.110016	0.116333	0.134369	0.137909	-16.636	0.0802002	0.152252	0.152496	0.183624	0.174225
	-16.61	0.0332336	0.0769348	0.0956116	0.111542	0.116058	-16.613	0.0401306	0.110016	0.125702	0.134369	0.138306	-16.611	0.0802002	0.152252	0.161865	0.183624	0.174225
	-16.585	0.0340271	0.0769348	0.0956116	0.111542	0.116058	-16.588	0.0401306	0.119781	0.135864	0.134369	0.138306	-16.586	0.0805969	0.152252	0.161865	0.183624	0.18399
	-16.56	0.0429993	0.0777283	0.0858459	0.111542	0.116058	-16.563	0.0494995	0.119781	0.126105	0.134363	0.138306	-16.561	0.0802002	0.142883	0.161865	0.173859	0.174225
	-16.535	0.023468	0.0769348	0.0858459	0.101776	0.106293	-16.538	0.0401306	0.119385	0.126099	0.124603	0.12854	-16.536	0.0802002	0.152252	0.161865	0.173859	0.174225
	-16.51	0.023468	0.0769348	0.0866394	0.101776	0.106293	-16.513	0.0401306	0.119781	0.126099	0.124603	0.12854	-16.511	0.0802002	0.152252	0.162262	0.183624	0.174225
	-16.485	0.0332336	0.0769348	0.0956116	0.101776	0.106293	-16.488	0.0401306	0.119781	0.135468	0.124603	0.12854	-16.486	0.0802002	0.152252	0.171631	0.183624	0.174225
	-16.46	0.0242615	0.0867004	0.0956116	0.101776	0.107086	-16.463	0.0401306	0.119781	0.126099	0.134369	0.12854	-16.461	0.0805969	0.162018	0.159912	0.183624	0.174622
	-16.435	0.0332336	0.0867004	0.0948181	0.101776	0.116058	-16.438	0.0494995	0.110016	0.126099	0.124603	0.128143	-16.436	0.0782471	0.150299	0.159516	0.171906	0.172272
	-16.41	0.0324402	0.085907	0.0858514	0.100983	0.115265	-16.413	0.0498962	0.110016	0.11673	0.124603	0.12854	-16.411	0.0778503	0.149903	0.150152	0.171509	0.171875
	-16.385	0.023468	0.0769403	0.0760863	0.0920105	0.106293	-16.388	0.0405273	0.100647	0.116333	0.115234	0.128937	-16.386	0.0802002	0.140533	0.140381	0.171906	0.172272
	-16.36	0.0144958	0.0679626	0.0760803	0.0822449	0.0965271	-16.363	0.0401306	0.10025	0.116333	0.114838	0.12854	-16.361	0.0708313	0.131165	0.140381	0.16214	0.162506
	-16.335	0.023468	0.0769348	0.0768738	0.0920105	0.0965271	-16.338	0.0494995	0.109619	0.116333	0.114838	0.12854	-16.336	0.0802002	0.140533	0.150543	0.16214	0.162506
	-16.31	0.023468	0.0769348	0.0858459	0.0920105	0.0965271	-16.313	0.0498962	0.110016	0.115942	0.114832	0.12854	-16.311	0.0802002	0.140533	0.159912	0.16214	0.162506
	-16.285	0.023468	0.0769348	0.0858459	0.0920105	0.0965271	-16.288	0.0401306	0.110016	0.116333	0.105072	0.118774	-16.286	0.0802002	0.140533	0.150152	0.16214	0.162506
	-16.26	0.0244141	0.0769348	0.0858459	0.092804	0.0965271	-16.263	0.0401306	0.110016	0.116333	0.105072	0.118774	-16.261	0.0708923	0.140533	0.150146	0.162537	0.15274
	-16.235	0.0351868	0.0769348	0.0760803	0.101776	0.0974731	-16.238	0.0513916	0.110016	0.126099	0.124207	0.118774	-16.236	0.0821533	0.140533	0.150146	0.171906	0.153198
	-16.21	0.0254211	0.0679626	0.0760803	0.0920105	0.0984802	-16.213	0.0518494	0.110016	0.116333	0.124603	0.130035	-16.211	0.0821533	0.14093	0.150146	0.171906	0.174225
	-16.185	0.0254211	0.0769348	0.0760803	0.0920105	0.0984802	-16.188	0.0420837	0.109619	0.116333	0.114838	0.120728	-16.186	0.0821533	0.150299	0.140387	0.171906	0.174225
	-16.16	0.0254211	0.0769348	0.0768738	0.0920105	0.0984802	-16.163	0.0420837	0.110016	0.116333	0.114838	0.120728	-16.161	0.0723877	0.140539	0.140778	0.16214	0.164459
	-16.135	0.0262146	0.0769348	0.0858459	0.0920105	0.0984802	-16.138	0.0420837	0.110016	0.125702	0.114838	0.120728	-16.136	0.0727844	0.140533	0.150146	0.171906	0.164459
	-16.11	0.0351868	0.0769348	0.0850525	0.0920105	0.0984802	-16.113	0.0514526	0.110016	0.126099	0.114838	0.120728	-16.111	0.0821533	0.140533	0.149756	0.171899	0.164459
	-16.085	0.0343933	0.0761414	0.0760858	0.0912116	0.0976868	-16.088	0.0518494	0.110016	0.106964	0.114838	0.130493	-16.086	0.071991	0.130371	0.140381	0.161743	0.154297
	-16.06	0.0254211	0.0671692	0.0760803	0.0822449	0.0887146	-16.063	0.0327148	0.0908813	0.106568	0.105469	0.111359	-16.061	0.0626221	0.130768	0.140381	0.152374	0.144928
	-16.035	0.0254211	0.0671692	0.0768738	0.0822449	0.0895081	-16.038	0.0323181	0.0904846	0.106567	0.105072	0.110962	-16.036	0.0723877	0.130768	0.140778	0.152374	0.145325
	-16.01	0.0262146	0.0681152	0.0858459	0.0920105	0.0984802	-16.013	0.0323181	0.10025	0.115936	0.105072	0.120331	-16.011	0.0727844	0.131226	0.140381	0.152374	0.154694
	-15.985	0.0351868	0.0788879	0.0858459	0.0920105	0.0984802	-15.988	0.041687	0.111511	0.116333	0.105072	0.120728	-15.986	0.0723877	0.132721	0.140381	0.152374	0.144928
	-15.96	0.0351868	0.0788879	0.0858459	0.0920105	0.0984802	-15.963	0.0420837	0.111969	0.104614	0.105072	0.120728	-15.961	0.0723877	0.132721	0.140381	0.152374	0.144928
	-15.935	0.0351868	0.0788879	0.0858459	0.0920105	0.0984802	-15.938	0.030365	0.10025	0.104614	0.0933533	0.109009	-15.936	0.0723877	0.132721	0.140381	0.152374	0.154694
	-15.91	0.0359802	0.0788879	0.0858459	0.0920105	0.0984802	-15.913	0.030365	0.10025	0.104614	0.0933533	0.109009	-15.911	0.0727844	0.132721	0.130621	0.152374	0.154694
	-15.885	0.0449524	0.0788879	0.0858459	0.0920105	0.0984802	-15.888	0.0397339	0.10025	0.104614	0.0933533	0.109009	-15.886	0.0723877	0.122955	0.130615	0.142609	0.144928
	-15.86	0.0449524	0.0788879	0.0760803	0.0920105	0.0992737	-15.863	0.0401306	0.10025	0.104614	0.103119	0.109009	-15.861	0.0723877	0.122955	0.140381	0.152374	0.145325
	-15.835	0.0254211	0.0699158	0.0770264	0.0822449	0.0984802	-15.838	0.0401306	0.10025	0.104614	0.103119	0.118378	-15.836	0.0723877	0.133118	0.140839	0.152374	0.154694
	-15.81	0.0254211	0.0788879	0.0877991	0.0830383	0.0984802	-15.813	0.0401306	0.109619	0.106116	0.103113	0.118774	-15.811	0.0723877	0.142487	0.14234	0.152771	0.154694
	-15.785	0.0262146	0.0788879	0.0870061	0.0920105	0.0984802	-15.788	0.030365	0.10025	0.106567	0.102722	0.109009	-15.786	0.0630188	0.132727	0.141937	0.152374	0.144928
	-15.76	0.0343933	0.078095	0.0780389	0.091217	0.0976868	-15.763	0.0397339	0.10025	0.0972042	0.103119	0.109009	-15.761	0.071991	0.132324	0.132568	0.151978	0.144531
	-15.735	0.0254211	0.0691223	0.0780334	0.0822449	0.0887146	-15.738	0.0307617	0.0908871	0.096802	0.09375	0.0996399	-15.736	0.0626221	0.122955	0.132568	0.142609	0.144928
	-15.71	0.0254211	0.0691223	0.0780334	0.0822449	0.0887146	-15.713	0.030365	0.0904846	0.0968018	0.0933533	0.109009	-15.711	0.0626221	0.122955	0.12085	0.152374	0.144928
	-15.685	0.0262146	0.0699158	0.0788269	0.0920105	0.0895081	-15.688	0.030365	0.0904846	0.0968018	0.0933533	0.109009	-15.686	0.0610657	0.111633	0.121246	0.140656	0.133606
	-15.66	0.0351868	0.0788879	0.0877991	0.0920105	0.0984802	-15.663	0.0397339	0.109619	0.096405	0.103119	0.118378	-15.661	0.0704346	0.121002	0.130615	0.140656	0.142975
	-15.635	0.0351868	0.0788879	0.0877991	0.0920105	0.0984802	-15.638	0.030365	0.10025	0.0968018	0.0933533	0.109009	-15.636	0.0704346	0.121002	0.130615	0.140656	0.142975
	-15.61	0.0351868	0.0788879	0.0877991	0.0920105	0.0984802	-15.613	0.030365	0.10025	0.0968018	0.0933533	0.109009	-15.611	0.0704346	0.121002	0.120856	0.14065	0.142975
	-15.585	0.0359802	0.0788879	0.0877991	0.0920105	0.0984802	-15.588	0.030365	0.10025	0.106567	0.0933533	0.109009	-15.586	0.0610657	0.111237	0.12085	0.142609	0.133209
	-15.56	0.0449524	0.0788879	0.0877991	0.0920105	0.0984802	-15.563	0.0397339	0.10025	0.106567	0.0933533	0.109009	-15.561	0.0704346	0.121002	0.12085	0.142609	0.133209
	-15.535	0.0449524	0.0788879	0.0877995	0.0920105	0.0984802	-15.538	0.0401306	0.10025	0.0968018	0.0933533	0.109009	-15.536	0.0704346	0.121002	0.12085	0.142609	0.133209
	-15.51	0.0441589	0.0788884	0.0780389	0.0920105	0.0984802	-15.513	0.030365	0.0904846	0.0968075	0.0835876	0.0992432	-15.511	0.0700378	0.121002	0.130615	0.142609	0.133209
	-15.485	0.0359802	0.0788879	0.0663147	0.0920105	0.0984802	-15.488	0.0209961	0.0904903	0.096802	0.0835876	0.0992432	-15.486	0.0610657	0.121002	0.120856	0.142603	0.144928
	-15.46	0.0332336	0.0671692	0.0663147	0.0802917	0.0867615	-15.463	0.0299683	0.0904846	0.0968018	0.0953064	0.0992432	-15.461	0.0606689	0.111237	0.12085	0.132843	0.135162
	-15.435	0.0332336	0.0671692	0.0760803	0.0802917	0.0867615	-15.438	0.030365	0.0904846	0.0968018	0.0953064	0.0992432	-15.436	0.0606689	0.111237	0.12085	0.132843	0.135162
	-15.41	0.0332336	0.0671692	0.0760803	0.0802917	0.0867615	-15.413	0.030365	0.0904846	0.0968018	0.0953064	0.0992432	-15.411	0.0606689	0.111237	0.12085	0.142609	0.135162
	-15.385	0.0215149	0.0671692	0.0760803	0.0802917	0.0875549	-15.388	0.030365	0.0904846	0.0870421	0.0953064	0.0992432	-15.386	0.0606689	0.111237	0.111084	0.142609	0.135559
	-15.36	0.0223083	0.0671692	0.0671082	0.0802917	0.0965271	-15.363	0.0205994	0.080725	0.0870361	0.0855408	0.110565	-15.361	0.0513	0.101471	0.111481	0.132843	0.135162
	-15.335	0.0312805	0.0679626	0.0760803	0.0920105	0.0965271	-15.338	0.041687	0.080719	0.096405	0.0855408	0.110962	-15.336	0.0606689	0.113586	0.12085	0.132843	0.135162
	-15.31	0.0312805	0.0769348	0.0752869	0.0920105	0.0965271	-15.313	0.0420837	0.0900879	0.0968018	0.0855408	0.110962	-15.311	0.0606689	0.122955	0.120453	0.132843	0.144928
	-15.285	0.0304871	0.0761414	0.0663202	0.091217	0.0957336	-15.288	0.0420837	0.10025	0.0874329	0.0855408	0.110962	-15.286	0.0602722	0.122559	0.10133	0.132446	0.144531
	-15.26	0.0215149	0.0671747	0.0663147	0.0822449	0.0867615	-15.263	0.0327148	0.0908813	0.0772767	0.0859375	0.101593	-15.261	0.0411377	0.103424	0.101318	0.123077	0.125397
	-15.235	0.0224609	0.0671692	0.0671082	0.0822449	0.0875549	-15.238	0.0225525	0.0807252	0.0772705	0.0757751	0.0914307	-15.236	0.0415955	0.103424	0.111481	0.123077	0.125793
	-15.21	0.0332336	0.0671692	0.0760803	0.0822449	0.0965271	-15.213	0.0338135	0.080719	0.0866394	0.0757751	0.1008	-15.211	0.0528564	0.103424	0.12085	0.123077	0.135162
	-15.185	0.0332336	0.0671692	0.0760803	0.0822449	0.0965271	-15.188	0.0342712	0.080719	0.0870361	0.0757751	0.101196	-15.186	0.0626221	0.103424	0.11109	0.123077	0.135162
	-15.16	0.0332336	0.0679626	0.0760803	0.0822449	0.0965271	-15.163	0.0342712	0.080719	0.0870361	0.0757751	0.101196	-15.161	0.0528564	0.0940611	0.111084	0.113312	0.125397
	-15.135	0.0340271	0.0769348	0.0663207	0.0831909	0.0965271	-15.138	0.0342712	0.0900879	0.0870361	0.0757751	0.101196	-15.136	0.0532532	0.103424	0.111084	0.11377	0.125397
	-15.11	0.0332336	0.0671692	0.0663147	0.084198	0.0867615	-15.113	0.0319214	0.0904846	0.0772765	0.0968018	0.101196	-15.111	0.0626221	0.103424	0.111084	0.134796	0.135162
	-15.085	0.0332336	0.0671692	0.0671082	0.084198	0.0867615	-15.088	0.0225525	0.080719	0.0870361	0.0874939	0.0914307	-15.086	0.0626221	0.103424	0.111481	0.134796	0.135162
	-15.06	0.0332336	0.0671692	0.0752869	0.084198	0.0875549	-15.063	0.0225525	0.080719	0.096405	0.0874939	0.0914307	-15.061	0.0626221	0.103424	0.110693	0.134796	0.135559
	-15.035	0.0332336	0.0663757	0.0663202	0.0834045	0.0957336	-15.038	0.0225525	0.080719	0.0874329	0.0874939	0.1008	-15.036	0.0528564	0.103034	0.101324	0.124634	0.134766
	-15.01	0.023468	0.057409	0.0663147	0.0744324	0.0867615	-15.013	0.0225525	0.0713501	0.0870364	0.078125	0.0918274	-15.011	0.0528564	0.0936584	0.101318	0.115265	0.125397
	-14.985	0.023468	0.058197	0.0663147	0.0744324	0.0867615	-14.988	0.0225525	0.0709536	0.0870361	0.0777283	0.0914307	-14.986	0.0528564	0.0940552	0.113037	0.125031	0.125397
	-14.96	0.023468	0.0671692	0.0663147	0.0744324	0.0867615	-14.963	0.0225525	0.0803223	0.0870361	0.0777283	0.0914307	-14.961	0.0528564	0.103424	0.113037	0.125031	0.125397
	-14.935	0.023468	0.0671692	0.0671082	0.0744324	0.0867615	-14.938	0.0225525	0.080719	0.0772765	0.0777223	0.0914307	-14.936	0.0528564	0.103424	0.103674	0.125031	0.135162
	-14.91	0.0242615	0.0671692	0.0760803	0.084198	0.0867615	-14.913	0.0127869	0.0709534	0.0866394	0.0679626	0.081665	-14.911	0.0434875	0.0936644	0.113037	0.115265	0.125397
	-14.885	0.0332336	0.0671692	0.0760803	0.084198	0.0867615	-14.888	0.0221558	0.0709534	0.0870361	0.0777283	0.081665	-14.886	0.0528564	0.0936584	0.113037	0.115265	0.125397
	-14.86	0.0332336	0.0671692	0.0760803	0.084198	0.0867615	-14.863	0.0225525	0.080719	0.0870361	0.0777283	0.0914307	-14.861	0.0528564	0.0936584	0.113037	0.125031	0.125397
	-14.835	0.0332336	0.0671692	0.0760803	0.084198	0.0877075	-14.838	0.0225525	0.080719	0.0870361	0.0777283	0.0914307	-14.836	0.0528564	0.0936584	0.113037	0.125031	0.125854
	-14.81	0.0340271	0.0679626	0.0760803	0.084198	0.0984802	-14.813	0.0225525	0.080719	0.0753245	0.0777211	0.102692	-14.811	0.0532532	0.103821	0.101326	0.125031	0.137115
	-14.785	0.0422058	0.0761414	0.0663261	0.0834045	0.0976868	-14.788	0.0202026	0.0783691	0.0753174	0.0660095	0.0914307	-14.786	0.0505066	0.101082	0.101324	0.112915	0.125
	-14.76	0.023468	0.057415	0.0663147	0.0646667	0.078949	-14.763	0.0112305	0.069397	0.0753176	0.0566406	0.0820618	-14.761	0.0411377	0.0917053	0.101318	0.103546	0.115631
	-14.735	0.0137024	0.0574036	0.0663147	0.0646667	0.078949	-14.738	0.0108337	0.0690005	0.0753174	0.0562439	0.081665	-14.736	0.0411377	0.0917053	0.101318	0.103546	0.115631
	-14.71	0.0144958	0.0574036	0.0663147	0.0654602	0.078949	-14.713	0.0108337	0.0690002	0.0753174	0.0660095	0.081665	-14.711	0.0415344	0.0917053	0.101318	0.113708	0.115631
	-14.685	0.023468	0.0574036	0.0663147	0.0744324	0.0797424	-14.688	0.0202026	0.0690002	0.0753174	0.0753784	0.081665	-14.686	0.0509033	0.0917053	0.101318	0.123077	0.125793
	-14.66	0.023468	0.0574036	0.0663147	0.0744324	0.0887146	-14.663	0.0205994	0.0690002	0.0753174	0.0757751	0.0910339	-14.661	0.0509033	0.0917053	0.0915587	0.123077	0.135162
	-14.635	0.023468	0.0583496	0.0672607	0.0744324	0.0887146	-14.638	0.0205994	0.0690002	0.0753174	0.0757751	0.0914307	-14.636	0.0411377	0.0823975	0.101776	0.113312	0.125397
	-14.61	0.0242615	0.0691223	0.07724	0.0744324	0.0887146	-14.613	0.0205994	0.0802612	0.0865784	0.0757751	0.0914307	-14.611	0.0513	0.0936584	0.112641	0.113312	0.125397
	-14.585	0.0324402	0.0683289	0.0585077	0.0736334	0.0879211	-14.588	0.0299683	0.080719	0.0679016	0.0757751	0.0914307	-14.586	0.0602722	0.103027	0.103271	0.122681	0.125
	-14.56	0.023468	0.0593567	0.0585022	0.0646667	0.078949	-14.563	0.0112305	0.0615845	0.0675051	0.0566404	0.0722961	-14.561	0.0509033	0.0936584	0.103271	0.113312	0.115631
	-14.535	0.023468	0.0593567	0.0585022	0.0646667	0.078949	-14.538	0.0108337	0.0611877	0.0675049	0.0562439	0.0718994	-14.536	0.0509033	0.0936584	0.103271	0.113312	0.115631
	-14.51	0.0242615	0.0593567	0.0585022	0.0646667	0.078949	-14.513	0.0108337	0.0611877	0.0675049	0.0660095	0.0718994	-14.511	0.0513	0.0936584	0.103271	0.113312	0.115631
	-14.485	0.0332336	0.0601501	0.0585022	0.0744324	0.0797424	-14.488	0.0202026	0.0611877	0.0675049	0.0660095	0.0718994	-14.486	0.0606689	0.0940552	0.0935118	0.113306	0.116028
	-14.46	0.0332336	0.0691223	0.0592957	0.0744324	0.0887146	-14.463	0.0205994	0.0705566	0.0675049	0.0660095	0.0812683	-14.461	0.0509033	0.0936584	0.0939026	0.103546	0.125397
	-14.435	0.023468	0.0691223	0.0585022	0.0744324	0.0887146	-14.438	0.0205994	0.0709534	0.0768738	0.0660095	0.081665	-14.436	0.0509033	0.0936584	0.103271	0.115265	0.125397
	-14.41	0.0137024	0.0593567	0.0585022	0.0646667	0.078949	-14.413	0.0205994	0.0709534	0.0772705	0.0660095	0.081665	-14.411	0.0509033	0.0936584	0.103271	0.115265	0.125397
	-14.385	0.0146484	0.0593567	0.0585022	0.0646667	0.078949	-14.388	0.0205994	0.0709534	0.0792296	0.0660095	0.0914307	-14.386	0.0513611	0.0936584	0.103271	0.115265	0.125397
	-14.36	0.0254211	0.0593567	0.0575562	0.0646667	0.078949	-14.363	0.0220947	0.0611937	0.0792236	0.0562439	0.081665	-14.361	0.0626221	0.103424	0.102814	0.115265	0.125397
	-14.335	0.0244751	0.0584106	0.04679	0.0637141	0.0780029	-14.338	0.0225525	0.0611877	0.0679626	0.0562439	0.081665	-14.336	0.0621643	0.102966	0.0915527	0.114807	0.124939
	-14.31	0.0137024	0.0484314	0.0467834	0.0537415	0.0680237	-14.313	0.0112915	0.0499268	0.0675052	0.0547483	0.0704041	-14.311	0.0411377	0.0823364	0.0915527	0.0941772	0.104309
	-14.285	0.0144958	0.0574036	0.0475769	0.0627136	0.0769958	-14.288	0.0108337	0.0588379	0.0675049	0.0636597	0.0793152	-14.286	0.0415344	0.0917053	0.0919495	0.103546	0.113678
	-14.26	0.023468	0.0476379	0.0565491	0.0627136	0.0769958	-14.263	0.0202026	0.0592346	0.0768738	0.0640564	0.0797119	-14.261	0.0509033	0.0917053	0.101318	0.103546	0.113678
	-14.235	0.023468	0.0476379	0.0565491	0.0627136	0.0769958	-14.238	0.0205994	0.0592346	0.0772705	0.0640564	0.0797119	-14.236	0.0509033	0.0917053	0.101318	0.103546	0.113678
	-14.21	0.023468	0.0476379	0.0565491	0.0627136	0.0769958	-14.213	0.0205994	0.0592346	0.0772705	0.0640564	0.0797119	-14.211	0.0509033	0.0917053	0.101318	0.113312	0.123444
	-14.185	0.0144958	0.0476379	0.0565491	0.0627136	0.0769958	-14.188	0.0205994	0.0592346	0.0772705	0.0640564	0.0797119	-14.186	0.0513	0.0917053	0.0915587	0.113312	0.123444
	-14.16	0.023468	0.0476379	0.0557561	0.0627136	0.0769958	-14.163	0.0299683	0.0592346	0.0675049	0.0640564	0.0797119	-14.161	0.0509033	0.0819457	0.0911562	0.103546	0.113678
	-14.135	0.0226746	0.0476384	0.0475824	0.0619202	0.0762024	-14.138	0.0205994	0.049469	0.0581417	0.0542908	0.0699463	-14.136	0.0505066	0.0819397	0.0821838	0.103149	0.113281
	-14.11	0.0137024	0.0476379	0.0565491	0.052948	0.0680237	-14.113	0.0112305	0.0494747	0.0671084	0.0449219	0.0605774	-14.111	0.0411377	0.0819397	0.0915527	0.0937805	0.104309
	-14.085	0.0144958	0.0476379	0.0565491	0.052948	0.0769958	-14.088	0.0108337	0.0592346	0.0675049	0.0542908	0.0695496	-14.086	0.0415344	0.0819397	0.0915527	0.0937805	0.113678
	-14.06	0.023468	0.0476379	0.0565491	0.052948	0.0769958	-14.063	0.0202026	0.0592346	0.0675049	0.0542908	0.0699463	-14.061	0.0509033	0.0917053	0.0915527	0.103546	0.113678
	-14.035	0.023468	0.0476379	0.0565491	0.052948	0.0769958	-14.038	0.0205994	0.0592346	0.0675049	0.0542908	0.0797119	-14.036	0.0509033	0.0917053	0.0915587	0.103546	0.113678
	-14.01	0.023468	0.0476379	0.0565496	0.052948	0.0769958	-14.013	0.0205994	0.0592346	0.0675049	0.0542908	0.0797119	-14.011	0.0411377	0.0819397	0.0915527	0.0937805	0.103912
	-13.985	0.023468	0.0476379	0.0565491	0.0521545	0.0644836	-13.988	0.0205994	0.0592346	0.0675106	0.0542908	0.0797119	-13.986	0.0411377	0.0819397	0.0915585	0.0933781	0.103516
	-13.96	0.023468	0.0476379	0.0565491	0.0537415	0.0555115	-13.963	0.0205994	0.0592346	0.0675049	0.0449219	0.070343	-13.961	0.0411377	0.0819397	0.0915527	0.0844116	0.0941467
	-13.935	0.023468	0.0476379	0.0467834	0.0627136	0.0563049	-13.938	0.0205994	0.0592346	0.0675049	0.053894	0.0699463	-13.936	0.0509033	0.0819397	0.0915527	0.0937805	0.104309
	-13.91	0.00393677	0.0378723	0.0370178	0.052948	0.0555115	-13.913	0.0205994	0.0592346	0.0577393	0.0542908	0.0793152	-13.911	0.0509033	0.0819397	0.0817931	0.103546	0.113678
	-13.885	0.00473022	0.0378723	0.0378113	0.052948	0.0555115	-13.888	0.0108337	0.049469	0.0577393	0.0445251	0.0699463	-13.886	0.0415344	0.0721741	0.0821838	0.0937805	0.103912
	-13.86	0.0137024	0.0378723	0.0467834	0.052948	0.0555115	-13.863	0.0202026	0.049469	0.0671082	0.0562439	0.0699463	-13.861	0.0509033	0.0721741	0.0915527	0.0937805	0.103912
	-13.835	0.0137024	0.0386658	0.0459905	0.0529475	0.0555115	-13.838	0.0205994	0.049469	0.0675049	0.0562439	0.0699463	-13.836	0.0509033	0.0725708	0.091156	0.0937805	0.103912
	-13.81	0.0137024	0.0468445	0.0370178	0.0521545	0.054718	-13.813	0.0205994	0.0588379	0.0581417	0.0562382	0.0699463	-13.811	0.0509033	0.0913086	0.0817928	0.0933838	0.103516
	-13.785	0.0137024	0.0378723	0.0370178	0.0431824	0.0457458	-13.788	0.0205994	0.0498657	0.0577393	0.046875	0.0605774	-13.786	0.0509033	0.0819454	0.0817871	0.0840149	0.0941467
	-13.76	0.0137024	0.0378723	0.0370178	0.0431824	0.0465393	-13.763	0.0205994	0.049469	0.0577393	0.0464783	0.0601807	-13.761	0.0509033	0.0819397	0.0817871	0.0937805	0.0945435
	-13.735	0.0137024	0.0378723	0.0378113	0.0431824	0.0555115	-13.738	0.0205994	0.049469	0.0577393	0.0464783	0.0695496	-13.736	0.0411377	0.0721741	0.0821838	0.0840149	0.0941467
	-13.71	0.0144958	0.0378723	0.0467834	0.0439758	0.0555115	-13.713	0.0205994	0.049469	0.0671082	0.0464783	0.0699463	-13.711	0.0415344	0.0721741	0.0915527	0.0844116	0.105865
	-13.685	0.0137024	0.0378723	0.0467834	0.052948	0.0555115	-13.688	0.0299683	0.049469	0.0675049	0.0558472	0.0699463	-13.686	0.0509033	0.0721741	0.0915527	0.0937805	0.105865
	-13.66	0.0137024	0.0378723	0.0467834	0.052948	0.0555115	-13.663	0.0205994	0.049469	0.0577393	0.0562439	0.0699463	-13.661	0.0509033	0.0721741	0.0915527	0.0937805	0.105865
	-13.635	0.0137024	0.0386658	0.0459905	0.052948	0.0555115	-13.638	0.0108337	0.0397034	0.0577393	0.0562439	0.0601807	-13.636	0.0509033	0.0725708	0.091156	0.0937805	0.105865
	-13.61	0.013855	0.0468445	0.0370178	0.0521545	0.054718	-13.613	0.0108337	0.0490723	0.0483761	0.0562439	0.0601807	-13.611	0.0509644	0.081543	0.0817928	0.103144	0.105469
	-13.585	0.0156555	0.0378723	0.0370178	0.0431824	0.0465393	-13.588	0.0127258	0.0401001	0.0479736	0.046875	0.0508118	-13.586	0.0528564	0.0721741	0.0720215	0.0937805	0.0964966
	-13.56	0.0156555	0.0378723	0.0378113	0.0431824	0.0555115	-13.563	0.0127869	0.0397034	0.0479736	0.0464783	0.0695496	-13.561	0.0430908	0.0721741	0.0724182	0.0840149	0.0960999
	-13.535	0.0156555	0.0378723	0.0467834	0.0431824	0.0555115	-13.538	0.0127869	0.0397034	0.0573425	0.0464783	0.0699463	-13.536	0.0430908	0.0721741	0.0817871	0.0840149	0.0960999
	-13.51	0.0156555	0.0378723	0.0467834	0.0431824	0.0555115	-13.513	0.0127869	0.0397034	0.0577393	0.0464783	0.0699463	-13.511	0.0430908	0.0721741	0.0817871	0.0840149	0.0960999
	-13.485	0.016449	0.0378723	0.04599	0.0431824	0.0555115	-13.488	0.0127869	0.0514221	0.0577393	0.0464783	0.0699463	-13.486	0.0434875	0.0721741	0.0813906	0.0840147	0.0960999
	-13.46	0.0246277	0.0378723	0.0370233	0.0423834	0.054718	-13.463	0.0221558	0.0514221	0.0483704	0.0464783	0.0699463	-13.461	0.0524597	0.0721741	0.0720215	0.0836182	0.0957031
	-13.435	0.0156555	0.0378723	0.0378113	0.0431824	0.0466919	-13.438	0.0131836	0.0514221	0.0479739	0.0371091	0.0605774	-13.436	0.0430908	0.0721741	0.0724182	0.0840149	0.086792
	-13.41	0.00668335	0.0378723	0.0467834	0.0431824	0.0574646	-13.413	0.0127869	0.0514221	0.0573425	0.0464783	0.0714417	-13.411	0.0434875	0.0721741	0.0700755	0.0840149	0.098053
	-13.385	0.0156555	0.0378723	0.0467834	0.0431824	0.0574646	-13.388	0.0221558	0.0514221	0.0577393	0.0464783	0.0718994	-13.386	0.0411377	0.0604553	0.0700684	0.0722961	0.0863342
	-13.36	0.0156555	0.0378723	0.0467834	0.0439758	0.0574646	-13.363	0.0225525	0.0514221	0.0577393	0.0464783	0.0718994	-13.361	0.0411377	0.0604553	0.0700684	0.0726929	0.0960999
	-13.335	0.0156555	0.0378723	0.0370178	0.052948	0.0574646	-13.338	0.0225525	0.0514221	0.0479736	0.0558472	0.0718994	-13.336	0.0411377	0.0604553	0.0700684	0.0820618	0.0960999
	-13.31	0.016449	0.0281067	0.0362244	0.052948	0.0574646	-13.313	0.0127869	0.0416565	0.0479736	0.0464783	0.0621338	-13.311	0.0415344	0.0604553	0.0696719	0.0820618	0.0960999
	-13.285	0.0246277	0.0282593	0.0272577	0.0521545	0.0469055	-13.288	0.0221558	0.0416565	0.0386047	0.0464783	0.0621338	-13.286	0.0505066	0.0605166	0.0700741	0.081665	0.0957031
	-13.26	0.0156555	0.0398309	0.0272522	0.0431824	0.0379333	-13.263	0.0131836	0.0435486	0.0382082	0.0371094	0.0527649	-13.261	0.0411377	0.0721741	0.0700684	0.0820618	0.0863342
	-13.235	0.0156555	0.0300598	0.0281982	0.0431824	0.0379333	-13.238	0.0127869	0.0436099	0.0479736	0.0367126	0.0523682	-13.236	0.0411377	0.0721741	0.0607665	0.0820558	0.0863342
	-13.21	0.016449	0.0300598	0.0389709	0.0431824	0.0387268	-13.213	0.0127869	0.0436096	0.0592346	0.0367126	0.0523682	-13.211	0.0317688	0.0624084	0.0720215	0.0722961	0.0769653
	-13.185	0.0254211	0.0300598	0.0389709	0.0431824	0.047699	-13.188	0.0221558	0.0436096	0.0596924	0.0464783	0.0617371	-13.186	0.0411377	0.0624084	0.0720215	0.0722961	0.0863342
	-13.16	0.0137024	0.0300598	0.038178	0.0431824	0.047699	-13.163	0.0225525	0.0436096	0.0499268	0.0464783	0.0621338	-13.161	0.0411377	0.0624084	0.071625	0.0722961	0.0863342
	-13.135	0.0129089	0.0292668	0.0292108	0.0423889	0.0469055	-13.138	0.0225525	0.0436096	0.0405636	0.0464783	0.0621338	-13.136	0.040741	0.0620117	0.0622559	0.0718994	0.0859375
	-13.11	0.00473022	0.0202942	0.0292053	0.0334167	0.0379333	-13.113	0.0131836	0.0342464	0.0401614	0.0371094	0.0527649	-13.111	0.0317688	0.0526428	0.0622559	0.0722961	0.0765686
	-13.085	0.0137024	0.0210876	0.0299988	0.0334167	0.0379333	-13.088	0.0221558	0.033844	0.0401611	0.0367126	0.0523682	-13.086	0.0411377	0.0530396	0.052887	0.0722961	0.0765686
	-13.06	0.0137024	0.0300598	0.0389709	0.0342102	0.0379333	-13.063	0.0225525	0.0432129	0.04953	0.0367126	0.0523682	-13.061	0.0313721	0.0526428	0.0622559	0.0629272	0.066803
	-13.035	0.0137024	0.0300598	0.0389709	0.0431824	0.0387268	-13.038	0.0225525	0.0436096	0.0499268	0.0460815	0.0523682	-13.036	0.0313721	0.0526428	0.0622559	0.0722961	0.0671997
	-13.01	0.0144958	0.0300598	0.0389709	0.0431824	0.047699	-13.013	0.0225525	0.0436096	0.0401671	0.0464783	0.0617371	-13.011	0.0317688	0.0526428	0.0622559	0.0722961	0.0765686
	-12.985	0.023468	0.0300598	0.0389709	0.0431824	0.047699	-12.988	0.0221558	0.03385	0.0401611	0.0464783	0.0523682	-12.986	0.0411377	0.0526428	0.0622559	0.0722961	0.0863342
	-12.96	0.023468	0.0300598	0.0388189	0.0431818	0.047699	-12.963	0.0225525	0.033844	0.0401611	0.0464783	0.0523682	-12.961	0.0411377	0.0526428	0.0621948	0.0722961	0.0863342
	-12.935	0.0233154	0.0299072	0.0370178	0.0422363	0.0467529	-12.938	0.0127869	0.033844	0.0382759	0.0464714	0.0523682	-12.936	0.0410767	0.0525818	0.0700752	0.0835571	0.0858765
	-12.91	0.0117493	0.0281067	0.0370178	0.0314636	0.0359802	-12.913	0.0108948	0.0319519	0.038208	0.0352173	0.0411072	-12.911	0.0391846	0.0506966	0.0700684	0.0722961	0.0746155
	-12.885	0.0117493	0.0281067	0.0272522	0.0412292	0.0367737	-12.888	0.0108337	0.0318909	0.038208	0.0347595	0.0406494	-12.886	0.0391846	0.0624084	0.0603027	0.0722961	0.0750122
	-12.86	0.0117493	0.0281067	0.0272522	0.0412292	0.0457458	-12.863	0.0108337	0.0318909	0.038208	0.0347595	0.0597839	-12.861	0.0294189	0.0526428	0.0603027	0.0625305	0.0746155
	-12.835	0.0125427	0.0281067	0.0272522	0.0412292	0.0457458	-12.838	0.0108337	0.0318909	0.038208	0.0347595	0.0601807	-12.836	0.0298157	0.0526428	0.0603027	0.0625305	0.0746155
	-12.81	0.0215149	0.0281067	0.0272522	0.0412292	0.0457458	-12.813	0.0202026	0.0318909	0.038208	0.0347595	0.0601807	-12.811	0.0391846	0.0526428	0.060303	0.0625305	0.0746155
	-12.785	0.0207214	0.0273132	0.0272577	0.0404358	0.0449524	-12.788	0.0205994	0.0318909	0.038208	0.0347595	0.0601807	-12.786	0.0387878	0.0522463	0.0603085	0.0621338	0.0742188
	-12.76	0.0117493	0.01914	0.0272522	0.0314636	0.0359802	-12.763	0.0112305	0.022522	0.0382082	0.0351563	0.0508118	-12.761	0.0294189	0.0432739	0.0603027	0.0625305	0.0648499
	-12.735	0.0117493	0.0281067	0.0272522	0.0314636	0.0359802	-12.738	0.0108337	0.0314944	0.038208	0.0347595	0.050415	-12.736	0.0294189	0.0526428	0.0603027	0.0625305	0.0648499
	-12.71	0.00292969	0.0281067	0.0272522	0.0314636	0.0367737	-12.713	0.0108337	0.0318909	0.0479736	0.0347595	0.050415	-12.711	0.0298767	0.0526428	0.0603027	0.0625305	0.0750122
	-12.685	0.0137024	0.0281067	0.0264587	0.0314636	0.0457458	-12.688	0.0220947	0.0318909	0.038214	0.0347536	0.0597839	-12.686	0.0411377	0.0526428	0.0501466	0.0625305	0.0843811
	-12.66	0.0129089	0.0273132	0.0182855	0.0314636	0.0449524	-12.663	0.0127869	0.0318909	0.0190735	0.0249939	0.050415	-12.661	0.0309753	0.0424867	0.0411739	0.0527649	0.0742188
	-12.635	0.00473022	0.0183465	0.0272522	0.0314636	0.0359802	-12.638	0.00342	0.0127563	0.0378115	0.0249939	0.0410461	-12.636	0.0220032	0.0331116	0.0505371	0.0527649	0.0648499
	-12.61	0.0137024	0.0191345	0.0272522	0.0314636	0.0359802	-12.613	0.0123901	0.0123599	0.038208	0.0249939	0.0406494	-12.611	0.0313721	0.0335083	0.0505371	0.0527649	0.0648499
	-12.585	0.0137024	0.0281067	0.0272522	0.0314636	0.0359802	-12.588	0.0127869	0.0217285	0.0284424	0.0249939	0.0406494	-12.586	0.0313721	0.0428772	0.0505371	0.0527649	0.0648499
	-12.56	0.0144958	0.0281067	0.0272522	0.0314636	0.0359802	-12.563	0.0127869	0.0318909	0.0284424	0.0249939	0.0406494	-12.561	0.0317688	0.0428772	0.0505371	0.0625305	0.0648499
	-12.535	0.0137024	0.0281067	0.0272527	0.0314636	0.0270081	-12.538	0.0221558	0.0318909	0.0284424	0.0249939	0.0406494	-12.536	0.0411377	0.0526428	0.0505373	0.0625305	0.0652466
	-12.51	0.0129089	0.0273137	0.0272577	0.0306702	0.0351868	-12.513	0.0225525	0.0318909	0.0284481	0.0347595	0.0500183	-12.511	0.040741	0.0522461	0.0505371	0.0621338	0.0742188
	-12.485	0.00393677	0.0191345	0.0174866	0.021698	0.0262146	-12.488	0.0131836	0.0225277	0.0284426	0.0253906	0.0410461	-12.486	0.0313721	0.0432739	0.0505371	0.0527649	0.0648499
	-12.46	0.00473022	0.0281067	0.0174866	0.021698	0.0262146	-12.463	0.0127869	0.0314941	0.0284424	0.0249939	0.0406494	-12.461	0.0317688	0.0526428	0.0603027	0.0527649	0.0648499
	-12.435	0.0137024	0.0281067	0.0174866	0.022644	0.0262146	-12.438	0.0221558	0.0318909	0.0284424	0.0249939	0.0406494	-12.436	0.0411377	0.0526428	0.0505431	0.0532227	0.0648499
	-12.41	0.0137024	0.0281067	0.0166936	0.0334167	0.0262146	-12.413	0.0225525	0.0318909	0.0284424	0.0362549	0.0406494	-12.411	0.0313721	0.0428832	0.0501406	0.054718	0.0550842
	-12.385	0.0137024	0.0273137	0.00851988	0.0326233	0.0254211	-12.388	0.0225525	0.0318909	0.0190792	0.0367126	0.0406494	-12.386	0.0313721	0.0424805	0.0411682	0.0640869	0.0644531
	-12.36	0.0137024	0.0183411	0.0174866	0.0236511	0.016449	-12.363	0.0225525	0.0225277	0.0280459	0.0273438	0.0312805	-12.361	0.0313721	0.0331116	0.0505371	0.054718	0.0550842
	-12.335	0.0137024	0.0191345	0.0174866	0.0236511	0.0172424	-12.338	0.0127869	0.0221252	0.0284424	0.026947	0.0308838	-12.336	0.0313721	0.0335083	0.0505371	0.054718	0.055481
	-12.31	0.00393677	0.0281067	0.0174866	0.0236511	0.0262146	-12.313	0.0127869	0.0314941	0.0284424	0.026947	0.0402527	-12.311	0.0313721	0.0428772	0.0505371	0.054718	0.0648499
	-12.285	0.00473022	0.0281067	0.0166936	0.0236511	0.0262146	-12.288	0.0127869	0.0318909	0.0284424	0.026947	0.0406494	-12.286	0.0317688	0.0428772	0.0501406	0.054718	0.0648499
	-12.26	0.0129089	0.0175481	0.00851988	0.0228577	0.0254211	-12.263	0.0221558	0.0318909	0.0190792	0.0367126	0.0406494	-12.261	0.040741	0.0424805	0.0411682	0.0543213	0.0644531
	-12.235	0.00393677	0.00857544	0.0174866	0.0138855	0.016449	-12.238	0.0131836	0.0225277	0.0280459	0.0273438	0.0312805	-12.236	0.0313721	0.0331116	0.0505371	0.0449524	0.0550842
	-12.21	0.00393677	0.00857544	0.0174866	0.0236511	0.016449	-12.213	0.0127869	0.0221252	0.0284424	0.026947	0.0308838	-12.211	0.0313721	0.0428772	0.0407715	0.054718	0.0550842
	-12.185	0.00473022	0.00857544	0.0272522	0.0236511	0.016449	-12.188	0.0127869	0.0221252	0.0284424	0.026947	0.0308838	-12.186	0.0220032	0.0331116	0.0407715	0.0449524	0.0453186
	-12.16	0.023468	0.0191345	0.0166996	0.0334167	0.0270081	-12.163	0.0221558	0.0221252	0.0284424	0.026947	0.0406494	-12.161	0.0313721	0.0335083	0.040375	0.0449524	0.0457153
	-12.135	0.0129089	0.0175541	0.0184321	0.0228577	0.0254211	-12.138	0.0225525	0.0314941	0.0190792	0.026947	0.0500183	-12.136	0.0309753	0.0424805	0.0314636	0.0445557	0.0546875
	-12.11	0.0137024	0.0183411	0.0292053	0.0244446	0.0262146	-12.113	0.0131836	0.0225277	0.029938	0.0175781	0.0410461	-12.111	0.0216064	0.0331116	0.0427246	0.0355835	0.0453186
	-12.085	0.00473022	0.0183411	0.0292053	0.0334167	0.0262146	-12.088	0.0127869	0.0221252	0.0303955	0.0265503	0.0406494	-12.086	0.0220032	0.0331116	0.0427246	0.0449524	0.0550842
	-12.06	0.0137024	0.0183411	0.0194397	0.0334167	0.0262146	-12.063	0.0221558	0.0221252	0.0303955	0.026947	0.0406494	-12.061	0.0313721	0.0331116	0.0427246	0.0449524	0.0550842
	-12.035	0.0137024	0.0183411	0.0186467	0.0334167	0.0262146	-12.038	0.0225525	0.0221252	0.0303955	0.026947	0.0406494	-12.036	0.0313721	0.0331116	0.0423281	0.054718	0.0550842
	-12.01	0.0129089	0.0183415	0.010473	0.0326233	0.0254211	-12.013	0.0225525	0.0221252	0.0210323	0.026947	0.0406494	-12.011	0.0309753	0.0331116	0.0333557	0.0543213	0.0546875
	-11.985	0.00488281	0.0183411	0.0194397	0.0236511	0.0172424	-11.988	0.0131836	0.022131	0.029999	0.0175781	0.0312805	-11.986	0.0220642	0.0331116	0.0427246	0.0449524	0.0457153
	-11.96	0.0156555	0.0183411	0.0194397	0.0236511	0.016449	-11.963	0.0240479	0.0221252	0.0186768	0.0171814	0.0402527	-11.961	0.0333252	0.0331116	0.0427246	0.0449524	0.0550842
	-11.935	0.00588989	0.0183411	0.0194397	0.0236511	0.016449	-11.938	0.0127869	0.0104065	0.0186768	0.0171814	0.0289307	-11.936	0.0333252	0.0331116	0.0329649	0.0449524	0.0550842
	-11.91	0.00588989	0.0183411	0.0184942	0.0236511	0.016449	-11.913	0.00302	0.0104065	0.0186768	0.0171814	0.0289307	-11.911	0.0235596	0.0233519	0.0442203	0.0351868	0.0453186
	-11.885	0.0057373	0.0173956	0.00852098	0.0227051	0.0155029	-11.888	0.00302	0.0104065	0.00742	0.0171814	0.0289307	-11.886	0.0234985	0.0228882	0.0333557	0.034729	0.0448608
	-11.86	0.00393677	0.00662231	0.0174866	0.0127258	0.00473022	-11.863	0.00113	-0.000848	0.0163272	0.00592	0.0176697	-11.861	0.0216064	0.0213928	0.0427246	0.0336304	0.0335999
	-11.835	0.00393677	0.00756836	0.0174866	0.021698	0.00473022	-11.838	0.00107	-0.00131	0.0167236	0.0148315	0.0172119	-11.836	0.0216064	0.0218506	0.0427246	0.0429993	0.0335999
	-11.81	0.00473022	0.0183411	0.0174866	0.021698	0.00473022	-11.813	0.00107	0.00995	0.0167236	0.0152283	0.0172119	-11.811	0.0220032	0.0331116	0.0427246	0.0429993	0.0335999
	-11.785	0.0137024	0.0183411	0.0174866	0.021698	0.00567627	-11.788	0.010437	0.0104065	0.0167236	0.0152283	0.0172119	-11.786	0.0313721	0.0331116	0.0427246	0.0429993	0.0340576
	-11.76	0.0137024	0.0183411	0.0174871	0.021698	0.016449	-11.763	0.0108337	0.0104065	0.0167236	0.0152283	0.0284729	-11.761	0.0313721	0.0331116	0.0427246	0.0429993	0.0453186
	-11.735	0.0129089	0.0175476	0.0174866	0.0209045	0.0156555	-11.738	0.0108337	0.0104065	0.0167294	0.0152283	0.0289307	-11.736	0.0309753	0.0327148	0.0427303	0.0425968	0.0449219
	-11.71	-0.0050354	-0.0011902	0.0174866	0.0119324	0.00668335	-11.713	0.00146	0.00104	0.0167236	0.00586	0.0195618	-11.711	0.0220032	0.0233459	0.0427246	0.0332336	0.035553
	-11.685	0.00393677	-0.0003967	0.0174866	0.0119324	0.00668335	-11.688	0.010437	0.000641	0.0167236	0.00546	0.019165	-11.686	0.0313721	0.0237427	0.0427246	0.0332336	0.035553
	-11.66	0.00393677	0.00857544	0.00576782	0.0119324	0.00668335	-11.663	0.0108337	0.0100098	0.0167236	0.00546	0.019165	-11.661	0.0313721	0.0331116	0.031013	0.0332336	0.035553
	-11.635	0.00393677	0.00857544	0.00656128	0.0119324	0.00668335	-11.638	0.0108337	0.0104065	0.0167236	0.00546	0.019165	-11.636	0.0196533	0.0213928	0.0314026	0.0312805	0.0238342
	-11.61	0.00473022	0.00857544	0.0245056	0.0127258	0.00747681	-11.613	0.0108337	0.0104065	0.0260925	0.00546	0.019165	-11.611	0.02005	0.0213928	0.040375	0.031677	0.0339966
	-11.585	0.0226746	0.0175476	0.0155389	0.0306647	0.0254211	-11.588	0.0202026	0.0104065	0.0171204	0.0148315	0.0285339	-11.586	0.0290222	0.0209961	0.0310059	0.0406494	0.0429688
	-11.56	0.0137024	0.0093689	0.0155334	0.021698	0.016449	-11.563	0.0112305	0.00104	0.0167239	0.00586	0.0195618	-11.561	0.0196533	0.0120239	0.0310059	0.0312805	0.0335999
	-11.535	0.00473022	0.0183411	0.0155334	0.021698	0.016449	-11.538	0.0108337	0.0100098	0.0167236	0.0152283	0.019165	-11.536	0.02005	0.0311584	0.0310059	0.0312805	0.0335999
	-11.51	0.0137024	0.0183411	0.0163269	0.021698	0.016449	-11.513	0.0202026	0.0104065	0.0167236	0.0152283	0.019165	-11.511	0.0294189	0.0311584	0.0314026	0.0312805	0.0335999
	-11.485	0.0137024	0.0183411	0.0245056	0.021698	0.016449	-11.488	0.0205994	0.0104065	0.0260925	0.0152283	0.019165	-11.486	0.0294189	0.0311584	0.040375	0.0312803	0.0335999
	-11.46	0.0129089	0.0175476	0.0155389	0.0208991	0.0156555	-11.463	0.0108337	0.0104065	0.0171204	0.0152283	0.019165	-11.461	0.0290222	0.0307617	0.0310059	0.0308838	0.0332031
	-11.435	0.00393677	0.00857544	0.0155334	0.0119324	0.00747681	-11.438	0.00146	0.00104	0.0167239	0.00586	0.0098	-11.436	0.0196533	0.0213928	0.0310059	0.0332336	0.024231
	-11.41	0.00473022	0.00857544	0.0155334	0.0119324	0.016449	-11.413	0.00107	0.000641	0.0167236	0.00546	0.0187683	-11.411	0.02005	0.0213928	0.0310059	0.0332336	0.0335999
	-11.385	0.0137024	0.0093689	0.0155334	0.0127258	0.016449	-11.388	0.010437	0.000641	0.0167236	0.00546	0.019165	-11.386	0.0294189	0.0217896	0.0310059	0.0336304	0.0335999
	-11.36	0.0137024	0.0183411	0.0155334	0.021698	0.016449	-11.363	0.0108337	0.0100098	0.0167236	0.0148315	0.019165	-11.361	0.0294189	0.0311584	0.0310061	0.042999	0.0335999
	-11.335	0.0129089	0.0175476	0.0155389	0.0208991	0.00588989	-11.338	0.0108337	0.0104065	0.0167236	0.0152283	0.019165	-11.336	0.0290222	0.0307617	0.0310059	0.0426025	0.0332031
	-11.31	-0.0069885	0.00857544	0.0155334	0.0119324	-0.0030823	-11.313	0.00146	0.00104	0.0167239	0.00586	0.0098	-11.311	0.02005	0.0213928	0.0310059	0.0332336	0.0238342
	-11.285	0.00198364	-0.0011902	0.00576782	0.0119324	-0.0022888	-11.288	0.010437	0.000641	0.0167236	0.00546	0.0094	-11.286	0.0196533	0.0213928	0.0212462	0.0332336	0.024231
	-11.26	0.00198364	-0.0011902	0.00497485	0.0119324	0.00668335	-11.263	0.0108337	0.000641	0.0167236	0.00546	0.0187683	-11.261	0.00989	0.0116272	0.0208435	0.023468	0.0238342
	-11.235	0.00119019	-0.0011902	-0.0032044	0.0111389	0.00588989	-11.238	0.0108337	0.000641	0.00736	0.00546	0.019165	-11.236	0.00949	0.0116272	0.0118771	0.0230656	0.0234375
	-11.21	-0.0068359	-0.0011902	0.00576782	0.00216675	-0.0030823	-11.213	0.00146	0.000641	0.0280457	-0.00391	0.0098	-11.211	0.00058	0.0116272	0.0212402	0.0137024	0.0140686
	-11.185	0.00393677	-0.0011902	0.00576782	0.00216675	-0.0030823	-11.188	0.0240479	0.0123596	0.0284424	0.0171814	0.0211182	-11.186	0.0118408	0.0116272	0.0212402	0.0137024	0.0238342
	-11.16	-0.0058289	-0.0011902	0.0155275	0.00296021	-0.0030823	-11.163	0.0245056	0.0123596	0.0284424	0.0171814	0.0211182	-11.161	0.0118408	0.0213928	0.0212402	0.0238647	0.0238342
	-11.135	0.00393677	0.00856948	0.0147405	0.021698	0.00747681	-11.138	0.0245056	0.0123596	0.0284424	0.0265503	0.0211182	-11.136	0.0118408	0.0213928	0.0208435	0.0332336	0.024231
	-11.11	0.00393677	0.00857544	0.00576782	0.0209045	0.0156555	-11.113	0.01474	0.0123596	0.0190792	0.026947	0.0304871	-11.111	0.0118408	0.0213928	0.0114803	0.0328312	0.0332031
	-11.085	0.00393677	0.00857544	0.00671387	0.0119324	0.00668335	-11.088	0.01474	0.0123596	0.0186768	0.0175781	0.0215149	-11.086	0.0118408	0.0213928	0.021698	0.023468	0.0238342
	-11.06	0.00393677	0.00857544	0.0174866	0.0119324	0.00668335	-11.063	0.01474	0.0123596	0.0299377	0.0171814	0.0211182	-11.061	0.0118408	0.0213928	0.032959	0.023468	0.0238342
	-11.035	0.00393677	0.00857544	0.0166936	0.0119324	0.00668335	-11.038	0.01474	0.0123596	0.0303955	0.0171814	0.0211182	-11.036	0.0118408	0.0213928	0.0325625	0.023468	0.0238342
	-11.01	-0.0058289	0.00778247	0.00772643	0.0111389	0.00588989	-11.013	0.01474	0.0123596	0.0210323	0.0171814	0.0211182	-11.011	0.0118408	0.0209961	0.0231934	0.0230713	0.0234375
	-10.985	-0.0058289	-0.0109558	0.00772095	0.00216675	-0.0030823	-10.988	0.01474	0.003	0.0206301	0.00781	0.0117493	-10.986	0.0118408	0.0116272	0.0134337	0.0136964	0.0140686
	-10.96	-0.0058289	-0.0101624	-0.0020447	0.00216675	-0.0022888	-10.963	0.01474	0.00259	0.0206299	0.00742	0.0113525	-10.961	0.00208	0.00226	0.0134277	0.00394	0.0047
	-10.935	-0.0050354	-0.0011902	-0.0012512	0.00216675	0.00668335	-10.938	0.01474	0.0119629	0.0206299	0.00742	0.0207214	-10.936	0.00247	0.0116272	0.0138245	0.0137024	0.0140686
	-10.91	0.00393677	-0.0011902	0.00692797	0.00296021	0.00668335	-10.913	0.0241089	0.0123596	0.01828	0.00742	0.0211182	-10.911	0.0118408	0.0116272	0.0227969	0.0140991	0.0140686
	-10.885	0.00314331	-0.0019832	-0.0020392	0.0111389	-0.0038757	-10.888	0.0245056	0.0123596	0.00931	0.0167847	0.0211182	-10.886	0.0114441	0.0112305	0.0134277	0.0230713	0.0136719
	-10.86	-0.0155945	-0.0109558	0.00772095	0.00216675	-0.0128479	-10.863	0.0151367	0.003	0.00891	0.00781	0.0117493	-10.861	0.00208	0.00186	0.0134277	0.0137024	0.0043
	-10.835	-0.0050354	-0.0011902	0.00772095	0.0119324	-0.0030823	-10.838	0.00497	0.00259	0.00891	0.00742	0.0113525	-10.836	0.00247	0.00186	0.0134277	0.0137024	0.0043
	-10.81	0.00393677	-0.0011902	0.0085144	0.0119324	-0.0022888	-10.813	0.0143433	0.00259	0.00891	0.00742	0.0113525	-10.811	0.0118408	0.00186	0.0138245	0.0137024	0.0047
	-10.785	0.00393677	-0.0003967	0.0174866	0.0119324	0.00668335	-10.788	0.01474	0.00259	0.01828	0.0171814	0.0207214	-10.786	0.0118408	0.00226	0.0231934	0.0137024	0.0140686
	-10.76	0.00393677	0.00857544	0.0174866	0.0119324	0.00668335	-10.763	0.01474	0.0119629	0.0186768	0.0171814	0.0211182	-10.761	0.0118408	0.0116272	0.0231934	0.0137024	0.0140686
	-10.735	0.00473022	0.00857544	0.0165405	0.0119324	0.00668335	-10.738	0.01474	0.0123596	0.0186768	0.0171814	0.0211182	-10.736	0.0122375	0.0213928	0.0227359	0.0137021	0.0140686
	-10.71	0.0127563	0.00762939	0.0057744	0.0109798	0.0057373	-10.713	0.0241089	0.0123596	0.00742	0.0171814	0.0211182	-10.711	0.0211487	0.0209351	0.0114746	0.0132446	0.0136108
	-10.685	0.00198364	-0.0031433	-0.0039978	-0.009552	-0.0050354	-10.688	0.0132446	0.0011	0.00696	0.00592	0.00986	-10.686	0.00989	0.00967	0.0114746	0.00198	0.00235
	-10.66	-0.0069885	-0.0031433	-0.0032044	-0.0087585	-0.0042419	-10.663	0.0127869	0.000641	0.00696	0.00546	0.0094	-10.661	0.0102844	0.00967	0.0118713	0.012146	0.00275
	-10.635	0.00198364	-0.0021973	0.00497485	0.00997925	0.00473022	-10.638	0.0221558	0.000641	0.0163269	0.0148315	0.0187683	-10.636	0.0196533	0.0101318	0.0110779	0.0215149	0.0121155
	-10.61	0.00119019	0.00778198	-0.0039978	-0.0005798	0.00393677	-10.613	0.0225525	0.0119019	0.00736	0.0152283	0.019165	-10.611	0.00949	0.0112305	0.00171	0.0113468	0.00195
	-10.585	-0.007782	-0.0011902	-0.0039978	-0.009552	-0.0050354	-10.588	0.0131836	0.00299	0.00696	0.00586	0.0098	-10.586	0.000122	0.00186	0.00171	0.00198	-0.00742
	-10.56	-0.0069885	-0.0109558	-0.0039978	-0.009552	-0.0050354	-10.563	0.0127869	0.00259	0.00696	0.00546	0.0094	-10.561	0.000519	0.00186	0.00171	0.00198	0.0043
	-10.535	0.00198364	-0.0109558	-0.0032044	-0.009552	-0.0050354	-10.538	0.0221558	0.00259	0.00696	0.00546	0.0094	-10.536	0.00989	0.00186	0.00211	0.00198	0.0043
	-10.51	-0.007782	-0.0101624	0.00497485	-0.009552	-0.0050354	-10.513	0.0108337	0.00259	0.0163269	0.00546	0.0094	-10.511	0.00989	0.00226	0.0110779	0.00198	0.0043
	-10.485	-0.007782	-0.0019836	-0.0039978	-0.0103455	-0.0058289	-10.488	0.0108337	0.0119629	0.00736	0.00546	0.0094	-10.486	0.00989	0.0112305	0.00171	0.00158	0.00391
	-10.46	-0.007782	-0.0109558	0.0077138	-0.0193105	-0.0245667	-10.463	0.0108337	0.00299	0.00696	-0.00391	3.05e-05	-10.461	0.000122	0.00186	0.00171	-0.00778	-0.00546
	-10.435	0.00393677	0.00076294	-0.0020447	-0.0068054	-0.0119019	-10.438	0.0108337	0.00259	0.00696	-0.0043	-0.000366	-10.436	0.000122	0.00186	0.00171	0.00238	-0.005
	-10.41	0.00393677	0.00076294	-0.0020442	0.00216675	-0.0011292	-10.413	0.0108337	0.00259	0.00696	0.0148315	0.0108948	-10.411	0.000122	0.00186	0.00171	0.0117493	0.00626
	-10.385	0.00314331	-3.003e-05	-0.0020392	0.00137329	-0.0019226	-10.388	0.0108337	0.00259	0.00696	0.0152283	0.0113525	-10.386	-0.000275	0.00146	0.00171	0.0113525	0.00586
	-10.36	-0.0048828	-0.0082092	-0.0020447	-0.0075989	-0.0108948	-10.363	0.00146	-0.00677	0.00696	0.00586	0.00198	-10.361	-0.00919	-0.00751	0.00171	0.00198	-0.00351
	-10.335	-0.0038757	0.00076294	-0.0020447	0.00216675	-0.0108948	-10.338	0.0123291	0.0022	0.00696	0.00546	0.00159	-10.336	0.00208	0.00186	0.00171	0.00198	-0.00351
	-10.31	-0.0038757	0.00076294	-0.0012512	0.00216675	-0.0108948	-10.313	0.0127869	0.00259	0.00696	0.00546	0.00159	-10.311	0.00208	0.00186	0.00211	0.00198	-0.00351
	-10.285	-0.0030823	0.00076294	0.00692797	-0.0075989	-0.0101013	-10.288	0.0127869	0.00259	0.0163269	0.00546	0.00159	-10.286	0.00247	0.00186	0.0110781	0.00198	-0.00311
	-10.26	0.00509644	-0.0097957	-0.0020392	-0.0083923	-0.0019226	-10.263	0.0123901	0.00259	-0.00241	0.00546	0.0109558	-10.261	0.0114441	0.00146	0.00171	0.00159	0.00586
	-10.235	-0.0038757	-0.0187683	0.00772095	-0.0173645	-0.0108948	-10.238	0.00342	-0.00677	-0.00281	-0.00391	0.00198	-10.236	0.00208	-0.0079	0.00171	-0.00778	-0.00351
	-10.21	0.00588989	-0.0082092	-0.0020447	-0.0075989	-0.0011292	-10.213	0.00302	-0.00717	-0.00281	-0.0043	0.00159	-10.211	0.00208	0.00226	0.00171	-0.00778	-0.00351
	-10.185	0.00668335	0.00076294	-0.0020447	-0.0075989	-0.0011292	-10.188	0.00302	0.0022	-0.00281	-0.0043	0.00159	-10.186	0.00247	0.0116272	0.00171	0.00198	-0.00351
	-10.16	0.00509644	-3.052e-05	-0.0020392	-0.0083923	-0.0011292	-10.163	0.0123901	0.00259	-0.00281	-0.0043	0.00159	-10.161	0.0114441	0.0112307	0.00171	0.00159	-0.00351
	-10.135	-0.0038757	-0.0089972	-0.0020447	-0.0075989	-0.0011292	-10.138	0.00342	-0.00677	-0.00281	-0.0136719	0.00159	-10.136	0.00208	0.00186	0.00171	-0.00778	-0.00351
	-10.11	-0.0038757	-0.0090027	-0.0020447	-0.0066528	-0.0011292	-10.113	0.00302	-0.00717	-0.00281	-0.0140686	0.00159	-10.111	0.00208	0.00186	0.00171	-0.00732	-0.00351
[truncated: 3,404 more rows]

## Sheet: Extended Data Fig1B
	Ligand	SAM
	DNA	trpr-dtxr					dtxr-metj						metj-trpr
	Time (s)	2.5 nM	5 nM	10 nM	20 nM	40 nM	Time (s)	2.5 nM	5 nM	10 nM	20 nM	40 nM	Time (s)	2.5 nM	5 nM	10 nM	20 nM	40 nM
	-59.985	-0.184082	-0.179535	-0.180084	-0.257874	-0.278107	-59.988	-0.372742	-0.287994	-0.217499	-0.292511	-0.349457	-59.986	-0.301086	-0.25592	-0.251678	-0.383728	-0.4617
	-59.96	-0.175903	-0.179535	-0.180878	-0.257721	-0.278107	-59.963	-0.363373	-0.287994	-0.217499	-0.292511	-0.349457	-59.961	-0.292114	-0.25592	-0.252075	-0.383667	-0.471466
	-59.935	-0.184873	-0.180331	-0.189847	-0.255918	-0.278903	-59.938	-0.372345	-0.287994	-0.226868	-0.290619	-0.349457	-59.936	-0.30148	-0.25632	-0.261441	-0.381772	-0.471866
	-59.91	-0.184875	-0.189301	-0.18985	-0.25592	-0.287872	-59.913	-0.372741	-0.297364	-0.227264	-0.290558	-0.358826	-59.911	-0.301483	-0.265686	-0.261444	-0.381775	-0.481232
	-59.885	-0.184875	-0.189301	-0.18985	-0.25592	-0.287872	-59.888	-0.372742	-0.29776	-0.227264	-0.290558	-0.368988	-59.886	-0.301483	-0.265686	-0.27121	-0.381775	-0.481232
	-59.86	-0.194641	-0.189301	-0.18985	-0.25592	-0.287079	-59.863	-0.372742	-0.29776	-0.227264	-0.290558	-0.368988	-59.861	-0.301483	-0.265686	-0.27121	-0.381775	-0.480835
	-59.835	-0.194641	-0.188507	-0.18985	-0.25592	-0.278107	-59.838	-0.362979	-0.297757	-0.217502	-0.280795	-0.359616	-59.836	-0.301483	-0.265289	-0.27121	-0.381775	-0.471466
	-59.81	-0.194641	-0.179535	-0.18985	-0.25592	-0.278107	-59.813	-0.372742	-0.278625	-0.217499	-0.290558	-0.349457	-59.811	-0.311249	-0.25592	-0.27121	-0.381775	-0.471466
	-59.785	-0.194641	-0.179535	-0.18985	-0.25592	-0.287872	-59.788	-0.372742	-0.289948	-0.217499	-0.290558	-0.349457	-59.786	-0.311249	-0.25592	-0.27121	-0.381775	-0.471466
	-59.76	-0.194641	-0.189301	-0.189056	-0.267639	-0.287872	-59.763	-0.372742	-0.289948	-0.227264	-0.290558	-0.349457	-59.761	-0.311249	-0.25592	-0.270813	-0.381775	-0.471466
	-59.735	-0.184878	-0.189298	-0.171115	-0.25867	-0.28787	-59.738	-0.372742	-0.289948	-0.217896	-0.290558	-0.349457	-59.736	-0.311249	-0.25592	-0.261841	-0.382172	-0.471466
	-59.71	-0.184875	-0.180328	-0.180084	-0.267639	-0.2789	-59.713	-0.372739	-0.28995	-0.226865	-0.299924	-0.34946	-59.711	-0.311246	-0.25632	-0.271207	-0.403256	-0.471866
	-59.685	-0.184875	-0.189301	-0.18985	-0.267639	-0.287872	-59.688	-0.372742	-0.299316	-0.227264	-0.300323	-0.358826	-59.686	-0.311249	-0.265686	-0.27121	-0.403259	-0.490997
	-59.66	-0.184875	-0.189301	-0.18985	-0.266846	-0.287872	-59.663	-0.372742	-0.299713	-0.227264	-0.300323	-0.359222	-59.661	-0.311249	-0.265686	-0.27121	-0.402863	-0.490997
	-59.635	-0.184875	-0.188507	-0.18985	-0.257874	-0.287079	-59.638	-0.372742	-0.299713	-0.227264	-0.290955	-0.359222	-59.636	-0.311249	-0.265289	-0.27121	-0.393494	-0.490601
	-59.61	-0.184875	-0.179535	-0.18985	-0.257874	-0.278107	-59.613	-0.372742	-0.290344	-0.227264	-0.290558	-0.359619	-59.611	-0.301483	-0.25592	-0.261444	-0.383728	-0.481232
	-59.585	-0.184875	-0.179535	-0.18985	-0.257874	-0.278107	-59.588	-0.372742	-0.289948	-0.227264	-0.290558	-0.359222	-59.586	-0.301483	-0.246155	-0.261444	-0.383728	-0.471466
	-59.56	-0.184875	-0.179535	-0.18985	-0.257874	-0.278107	-59.563	-0.372742	-0.289948	-0.227264	-0.300323	-0.359222	-59.561	-0.301483	-0.246155	-0.261444	-0.383728	-0.471466
	-59.535	-0.184082	-0.179535	-0.189056	-0.257874	-0.278107	-59.538	-0.372742	-0.289948	-0.227264	-0.300323	-0.359222	-59.536	-0.301086	-0.25592	-0.261047	-0.383728	-0.471466
	-59.51	-0.17511	-0.179535	-0.180084	-0.267639	-0.278107	-59.513	-0.35361	-0.289945	-0.208133	-0.290561	-0.35922	-59.511	-0.291718	-0.25592	-0.261444	-0.383728	-0.471466
	-59.485	-0.185669	-0.179535	-0.180877	-0.268432	-0.289826	-59.488	-0.364929	-0.280182	-0.217499	-0.290558	-0.349457	-59.486	-0.292114	-0.25592	-0.261841	-0.384125	-0.471466
	-59.46	-0.184875	-0.180328	-0.180084	-0.267639	-0.290619	-59.463	-0.374295	-0.28995	-0.226865	-0.299924	-0.34946	-59.461	-0.30148	-0.25632	-0.271207	-0.393491	-0.471866
	-59.435	-0.184875	-0.179535	-0.180084	-0.267639	-0.289032	-59.438	-0.374695	-0.299316	-0.227264	-0.300323	-0.358826	-59.436	-0.301483	-0.265686	-0.27121	-0.393494	-0.480835
	-59.41	-0.184875	-0.179535	-0.180084	-0.266846	-0.28006	-59.413	-0.374695	-0.299713	-0.227264	-0.300323	-0.349854	-59.411	-0.301483	-0.265686	-0.27121	-0.393097	-0.481232
	-59.385	-0.184875	-0.188507	-0.18985	-0.257874	-0.28006	-59.388	-0.374695	-0.299713	-0.227264	-0.290955	-0.359222	-59.386	-0.301483	-0.265289	-0.27121	-0.393494	-0.481232
	-59.36	-0.184875	-0.179535	-0.18985	-0.257874	-0.28006	-59.363	-0.374695	-0.290344	-0.227264	-0.290558	-0.359222	-59.361	-0.301483	-0.25592	-0.27121	-0.393494	-0.481232
	-59.335	-0.184875	-0.179535	-0.18985	-0.257874	-0.28006	-59.338	-0.374695	-0.289948	-0.227264	-0.300323	-0.359222	-59.336	-0.301483	-0.25592	-0.27121	-0.393494	-0.481232
	-59.31	-0.184082	-0.179535	-0.18985	-0.257874	-0.28006	-59.313	-0.374695	-0.289948	-0.227264	-0.300323	-0.359222	-59.311	-0.301086	-0.25592	-0.27121	-0.393494	-0.481232
	-59.285	-0.17511	-0.179535	-0.189056	-0.257874	-0.28006	-59.288	-0.365326	-0.289948	-0.227264	-0.300323	-0.359222	-59.286	-0.293674	-0.255918	-0.26105	-0.383731	-0.481229
	-59.26	-0.175903	-0.179535	-0.180877	-0.258667	-0.28006	-59.263	-0.374695	-0.289948	-0.217896	-0.300323	-0.359222	-59.261	-0.294067	-0.246155	-0.252075	-0.384125	-0.471466
	-59.235	-0.184873	-0.180331	-0.189847	-0.266843	-0.289828	-59.238	-0.384061	-0.28995	-0.226865	-0.30969	-0.359225	-59.236	-0.303436	-0.246552	-0.261444	-0.393097	-0.471466
	-59.21	-0.17511	-0.189301	-0.180084	-0.257874	-0.289825	-59.213	-0.38446	-0.299317	-0.227264	-0.30072	-0.359223	-59.211	-0.303436	-0.25592	-0.261444	-0.383728	-0.471466
	-59.185	-0.17511	-0.179535	-0.180084	-0.257874	-0.28006	-59.188	-0.374695	-0.299713	-0.217499	-0.290558	-0.359222	-59.186	-0.303436	-0.25592	-0.261444	-0.383728	-0.471466
	-59.16	-0.17511	-0.179535	-0.180084	-0.257874	-0.28006	-59.163	-0.374695	-0.289948	-0.227264	-0.290558	-0.359222	-59.161	-0.303436	-0.25592	-0.261444	-0.383728	-0.471466
	-59.135	-0.17511	-0.179535	-0.180084	-0.257874	-0.28006	-59.138	-0.374695	-0.289948	-0.227264	-0.290558	-0.359222	-59.136	-0.303436	-0.25592	-0.27121	-0.383728	-0.471466
	-59.11	-0.184875	-0.179535	-0.180084	-0.257874	-0.28006	-59.113	-0.374695	-0.289948	-0.227264	-0.300323	-0.359222	-59.111	-0.303436	-0.25592	-0.27121	-0.383728	-0.471466
	-59.085	-0.184875	-0.178741	-0.180084	-0.257874	-0.28006	-59.088	-0.374695	-0.289948	-0.227264	-0.300323	-0.359222	-59.086	-0.303436	-0.265289	-0.27121	-0.383728	-0.471466
	-59.06	-0.184875	-0.16977	-0.180877	-0.258667	-0.279267	-59.063	-0.374695	-0.290344	-0.227264	-0.300323	-0.359222	-59.061	-0.303436	-0.25592	-0.271606	-0.39389	-0.471069
	-59.035	-0.184873	-0.170565	-0.20062	-0.267637	-0.280856	-59.038	-0.384458	-0.28995	-0.23663	-0.30969	-0.349856	-59.036	-0.303433	-0.25632	-0.280515	-0.403256	-0.4621
	-59.01	-0.184875	-0.189301	-0.18985	-0.267639	-0.289825	-59.013	-0.38446	-0.299317	-0.225769	-0.310089	-0.358826	-59.011	-0.303436	-0.265686	-0.269257	-0.403259	-0.483185
	-58.985	-0.184875	-0.189301	-0.18985	-0.266846	-0.289825	-58.988	-0.38446	-0.299713	-0.225311	-0.310089	-0.359222	-58.986	-0.313202	-0.265686	-0.269257	-0.402863	-0.483185
	-58.96	-0.184875	-0.189301	-0.18985	-0.257874	-0.289825	-58.963	-0.38446	-0.299713	-0.225311	-0.30072	-0.359222	-58.961	-0.313202	-0.265686	-0.269257	-0.393494	-0.483185
	-58.935	-0.17316	-0.189297	-0.178135	-0.246158	-0.289822	-58.938	-0.38446	-0.299713	-0.225311	-0.300323	-0.359222	-58.936	-0.303439	-0.265683	-0.259494	-0.383731	-0.483182
	-58.91	-0.173157	-0.177582	-0.178131	-0.25592	-0.278107	-58.913	-0.38446	-0.299713	-0.225311	-0.300323	-0.359222	-58.911	-0.303436	-0.25592	-0.259491	-0.383728	-0.473419
	-58.885	-0.173157	-0.177582	-0.178131	-0.25592	-0.277313	-58.888	-0.374698	-0.29971	-0.215549	-0.300326	-0.368985	-58.886	-0.303436	-0.25592	-0.259491	-0.383728	-0.473022
	-58.86	-0.173157	-0.177582	-0.178131	-0.25592	-0.268341	-58.863	-0.374695	-0.289948	-0.215546	-0.300323	-0.349854	-58.861	-0.303436	-0.25592	-0.259491	-0.383728	-0.463654
	-58.835	-0.17395	-0.176636	-0.178925	-0.256714	-0.268341	-58.838	-0.374695	-0.289948	-0.215546	-0.300323	-0.349457	-58.836	-0.303833	-0.255463	-0.259888	-0.384125	-0.463654
	-58.81	-0.194638	-0.166659	-0.187894	-0.265683	-0.269137	-58.813	-0.384064	-0.278687	-0.224915	-0.309692	-0.349457	-58.811	-0.313199	-0.244601	-0.269254	-0.403256	-0.464053
	-58.785	-0.193695	-0.175629	-0.187897	-0.264893	-0.287872	-58.788	-0.394226	-0.287598	-0.235077	-0.310089	-0.358826	-58.786	-0.312744	-0.253967	-0.269257	-0.402863	-0.473419
	-58.76	-0.182922	-0.175629	-0.187103	-0.25592	-0.287872	-58.763	-0.382965	-0.287994	-0.235077	-0.30072	-0.359222	-58.761	-0.301483	-0.253967	-0.26886	-0.393494	-0.473419
	-58.735	-0.182922	-0.175629	-0.178131	-0.25592	-0.287872	-58.738	-0.382507	-0.287994	-0.225708	-0.300323	-0.359222	-58.736	-0.301483	-0.253967	-0.259491	-0.393494	-0.473419
	-58.71	-0.182922	-0.175629	-0.178131	-0.25592	-0.287872	-58.713	-0.382507	-0.287994	-0.225311	-0.300323	-0.359222	-58.711	-0.301483	-0.253967	-0.259491	-0.393494	-0.473419
	-58.685	-0.182922	-0.185394	-0.187897	-0.265686	-0.287079	-58.688	-0.382507	-0.287994	-0.225311	-0.300323	-0.359222	-58.686	-0.301483	-0.253967	-0.259491	-0.393494	-0.473022
	-58.66	-0.182922	-0.185394	-0.187897	-0.265686	-0.278107	-58.663	-0.382507	-0.287994	-0.225311	-0.300323	-0.349854	-58.661	-0.301483	-0.253967	-0.259491	-0.393494	-0.473419
	-58.635	-0.17316	-0.185391	-0.178134	-0.255923	-0.278104	-58.638	-0.382507	-0.287994	-0.225311	-0.300323	-0.349457	-58.636	-0.301483	-0.253967	-0.259491	-0.393494	-0.473419
	-58.61	-0.174103	-0.175629	-0.179077	-0.256866	-0.268341	-58.613	-0.382507	-0.287994	-0.225311	-0.300323	-0.361176	-58.611	-0.292175	-0.253967	-0.250183	-0.384186	-0.473419
	-58.585	-0.184875	-0.176575	-0.18985	-0.267639	-0.279053	-58.588	-0.384002	-0.29776	-0.226806	-0.301818	-0.361176	-58.586	-0.313199	-0.244663	-0.261441	-0.395443	-0.464115
	-58.56	-0.184875	-0.187347	-0.189056	-0.266846	-0.289825	-58.563	-0.38446	-0.299255	-0.227264	-0.313995	-0.362671	-58.561	-0.313202	-0.25592	-0.261047	-0.39505	-0.475372
	-58.535	-0.184875	-0.186554	-0.180084	-0.257874	-0.289825	-58.538	-0.38446	-0.299713	-0.217896	-0.304626	-0.363129	-58.536	-0.313202	-0.265289	-0.251678	-0.385681	-0.475372
	-58.51	-0.193848	-0.177582	-0.180084	-0.257874	-0.289825	-58.513	-0.38446	-0.290344	-0.217499	-0.30423	-0.363129	-58.511	-0.312805	-0.25592	-0.263397	-0.385681	-0.475372
	-58.485	-0.184875	-0.177582	-0.180084	-0.257874	-0.288879	-58.488	-0.375092	-0.289948	-0.217499	-0.30423	-0.363129	-58.486	-0.303436	-0.25592	-0.263397	-0.385681	-0.474915
	-58.46	-0.184875	-0.177582	-0.180084	-0.257874	-0.278107	-58.463	-0.374695	-0.289948	-0.217499	-0.30423	-0.351868	-58.461	-0.303436	-0.25592	-0.263397	-0.395447	-0.463654
	-58.435	-0.184875	-0.177582	-0.180084	-0.257874	-0.278107	-58.438	-0.38446	-0.289948	-0.217499	-0.30423	-0.35141	-58.436	-0.303436	-0.25592	-0.263397	-0.395447	-0.463654
	-58.41	-0.184875	-0.177582	-0.180084	-0.267639	-0.278107	-58.413	-0.38446	-0.289948	-0.227264	-0.30423	-0.35141	-58.411	-0.303436	-0.25592	-0.263397	-0.395447	-0.463654
	-58.385	-0.175113	-0.177579	-0.170321	-0.257876	-0.278104	-58.388	-0.38446	-0.289948	-0.227264	-0.30423	-0.35141	-58.386	-0.303436	-0.25592	-0.263397	-0.395447	-0.463654
	-58.36	-0.17511	-0.167816	-0.180084	-0.257874	-0.268341	-58.363	-0.38446	-0.289948	-0.227264	-0.30423	-0.361176	-58.361	-0.303436	-0.25592	-0.263397	-0.395447	-0.463654
	-58.335	-0.175903	-0.167816	-0.180878	-0.257874	-0.268341	-58.338	-0.374698	-0.289945	-0.217502	-0.294467	-0.361173	-58.336	-0.292118	-0.255917	-0.252079	-0.383731	-0.473416
	-58.31	-0.184873	-0.168612	-0.189054	-0.257871	-0.269137	-58.313	-0.384064	-0.280182	-0.226868	-0.30423	-0.35141	-58.311	-0.30148	-0.244601	-0.261045	-0.383725	-0.4621
	-58.285	-0.184875	-0.176788	-0.180084	-0.257874	-0.287872	-58.288	-0.38446	-0.289551	-0.217895	-0.304229	-0.360779	-58.286	-0.311249	-0.253571	-0.251678	-0.383728	-0.471466
	-58.26	-0.184875	-0.167816	-0.180084	-0.257874	-0.287872	-58.263	-0.38446	-0.280579	-0.217499	-0.30423	-0.361176	-58.261	-0.311249	-0.244202	-0.251678	-0.383728	-0.471466
	-58.235	-0.184082	-0.167816	-0.180084	-0.257874	-0.287872	-58.238	-0.394226	-0.280182	-0.217499	-0.30423	-0.361176	-58.236	-0.310852	-0.244202	-0.251678	-0.383728	-0.471466
	-58.21	-0.17511	-0.167816	-0.180084	-0.257874	-0.287079	-58.213	-0.384857	-0.289948	-0.217499	-0.30423	-0.361176	-58.211	-0.301483	-0.244202	-0.251678	-0.383728	-0.471069
	-58.185	-0.17511	-0.167816	-0.180084	-0.257874	-0.278107	-58.188	-0.38446	-0.289948	-0.217499	-0.30423	-0.351807	-58.186	-0.301483	-0.244202	-0.251678	-0.383728	-0.4617
	-58.16	-0.184875	-0.179535	-0.180084	-0.257874	-0.278107	-58.163	-0.38446	-0.289948	-0.217499	-0.30423	-0.35141	-58.161	-0.301483	-0.253967	-0.251678	-0.383728	-0.4617
	-58.135	-0.185669	-0.179535	-0.180877	-0.267639	-0.278107	-58.138	-0.38446	-0.289948	-0.217499	-0.30423	-0.361176	-58.136	-0.30188	-0.253967	-0.252075	-0.393494	-0.4617
	-58.11	-0.184876	-0.180328	-0.180084	-0.257874	-0.2789	-58.113	-0.393826	-0.28995	-0.226865	-0.304227	-0.361178	-58.111	-0.311249	-0.254364	-0.261444	-0.393494	-0.462097
	-58.085	-0.184875	-0.179535	-0.180084	-0.257874	-0.278107	-58.088	-0.394226	-0.299317	-0.238983	-0.304229	-0.370545	-58.086	-0.311249	-0.263733	-0.261444	-0.393494	-0.471466
	-58.06	-0.184875	-0.179535	-0.179291	-0.257874	-0.278107	-58.063	-0.394226	-0.299713	-0.238983	-0.30423	-0.370941	-58.061	-0.311249	-0.263733	-0.261047	-0.393494	-0.471466
	-58.035	-0.184875	-0.178741	-0.170319	-0.257874	-0.277313	-58.038	-0.384463	-0.29971	-0.219851	-0.294467	-0.370938	-58.036	-0.311249	-0.263336	-0.251678	-0.393494	-0.480835
	-58.01	-0.184082	-0.169769	-0.180084	-0.257874	-0.278107	-58.013	-0.394226	-0.280579	-0.219452	-0.30423	-0.351807	-58.011	-0.301089	-0.253964	-0.241916	-0.383731	-0.471463
	-57.985	-0.17511	-0.169769	-0.180084	-0.257874	-0.278107	-57.988	-0.384857	-0.280182	-0.219452	-0.30423	-0.35141	-57.986	-0.291718	-0.244202	-0.241913	-0.383728	-0.4617
	-57.96	-0.175903	-0.169769	-0.180878	-0.258667	-0.278107	-57.963	-0.38446	-0.280182	-0.219452	-0.30423	-0.35141	-57.961	-0.292114	-0.244202	-0.24231	-0.384125	-0.4617
	-57.935	-0.184873	-0.170565	-0.189847	-0.267637	-0.278903	-57.938	-0.393829	-0.280182	-0.228821	-0.313599	-0.35141	-57.936	-0.311246	-0.244601	-0.261441	-0.393491	-0.4621
	-57.91	-0.184875	-0.179535	-0.18985	-0.266693	-0.287872	-57.913	-0.394226	-0.289551	-0.229217	-0.313995	-0.360779	-57.911	-0.311249	-0.253967	-0.261444	-0.393036	-0.471466
	-57.885	-0.194641	-0.179535	-0.18985	-0.25592	-0.287872	-57.888	-0.394226	-0.299713	-0.229218	-0.302734	-0.361176	-57.886	-0.311249	-0.253967	-0.261444	-0.381775	-0.471466
	-57.86	-0.194641	-0.189301	-0.18985	-0.265686	-0.287872	-57.863	-0.394226	-0.299713	-0.229218	-0.302277	-0.370941	-57.861	-0.311249	-0.253967	-0.261444	-0.381775	-0.471466
	-57.835	-0.184875	-0.189301	-0.180084	-0.25592	-0.287079	-57.838	-0.394226	-0.299713	-0.229218	-0.302277	-0.370941	-57.836	-0.311249	-0.253967	-0.261444	-0.381775	-0.471069
	-57.81	-0.184875	-0.179535	-0.180084	-0.25592	-0.268341	-57.813	-0.394226	-0.299713	-0.229218	-0.302277	-0.361572	-57.811	-0.311249	-0.253967	-0.261444	-0.381775	-0.4617
	-57.785	-0.184082	-0.178741	-0.180084	-0.25592	-0.268341	-57.788	-0.394226	-0.299713	-0.229218	-0.302277	-0.361176	-57.786	-0.310852	-0.253571	-0.261444	-0.381775	-0.4617
	-57.76	-0.17511	-0.169769	-0.180084	-0.25592	-0.278107	-57.763	-0.394623	-0.290344	-0.229218	-0.302277	-0.361176	-57.761	-0.301483	-0.253967	-0.261444	-0.391541	-0.4617
	-57.735	-0.17511	-0.169769	-0.180084	-0.25592	-0.278107	-57.738	-0.394226	-0.289948	-0.229218	-0.302277	-0.361176	-57.736	-0.301483	-0.253967	-0.261444	-0.391541	-0.4617
	-57.71	-0.175903	-0.169769	-0.180084	-0.256714	-0.278107	-57.713	-0.394226	-0.289948	-0.229218	-0.302277	-0.361176	-57.711	-0.30188	-0.253967	-0.261444	-0.391937	-0.4617
	-57.685	-0.184873	-0.170565	-0.180082	-0.26489	-0.278903	-57.688	-0.403595	-0.289948	-0.229218	-0.321411	-0.361176	-57.686	-0.311246	-0.254367	-0.261441	-0.400907	-0.471866
	-57.66	-0.184875	-0.179535	-0.180084	-0.25592	-0.287872	-57.663	-0.394229	-0.299314	-0.22922	-0.302676	-0.370542	-57.661	-0.311249	-0.263733	-0.261444	-0.391541	-0.481232
	-57.635	-0.194641	-0.179535	-0.18985	-0.25592	-0.287872	-57.638	-0.394226	-0.289948	-0.229218	-0.302277	-0.361176	-57.636	-0.301486	-0.26373	-0.251681	-0.381778	-0.481229
	-57.61	-0.194641	-0.179535	-0.18985	-0.25592	-0.287872	-57.613	-0.394226	-0.289948	-0.229218	-0.302277	-0.370941	-57.611	-0.301483	-0.253967	-0.251678	-0.381775	-0.471466
	-57.585	-0.194641	-0.189301	-0.18985	-0.25592	-0.287079	-57.588	-0.394226	-0.289948	-0.229218	-0.302277	-0.370941	-57.586	-0.301483	-0.253967	-0.251678	-0.381775	-0.471069
	-57.56	-0.184085	-0.189298	-0.180087	-0.246158	-0.278104	-57.563	-0.394226	-0.289948	-0.229218	-0.302277	-0.361572	-57.561	-0.301086	-0.253967	-0.251678	-0.381775	-0.4617
	-57.535	-0.17511	-0.179535	-0.180084	-0.246155	-0.28006	-57.538	-0.384857	-0.289948	-0.229218	-0.302277	-0.361176	-57.536	-0.301483	-0.253967	-0.251678	-0.381775	-0.4617
	-57.51	-0.17511	-0.178741	-0.180084	-0.257874	-0.28006	-57.513	-0.38446	-0.289948	-0.229218	-0.302277	-0.361176	-57.511	-0.301483	-0.253571	-0.251678	-0.381775	-0.4617
	-57.485	-0.175903	-0.16977	-0.180877	-0.258667	-0.28006	-57.488	-0.38446	-0.290344	-0.229218	-0.302277	-0.361176	-57.486	-0.30188	-0.244202	-0.252075	-0.382172	-0.4617
	-57.46	-0.184875	-0.170563	-0.18985	-0.266846	-0.280853	-57.463	-0.405545	-0.28995	-0.238584	-0.311643	-0.361178	-57.461	-0.311246	-0.244601	-0.261441	-0.400907	-0.4621
	-57.435	-0.184875	-0.179535	-0.18985	-0.257874	-0.289825	-57.438	-0.405945	-0.299316	-0.238983	-0.312439	-0.370544	-57.436	-0.311249	-0.253967	-0.261444	-0.391541	-0.471466
	-57.41	-0.184875	-0.179535	-0.189056	-0.257874	-0.289825	-57.413	-0.405945	-0.299713	-0.238983	-0.312042	-0.370941	-57.411	-0.311249	-0.253967	-0.261047	-0.391541	-0.471466
	-57.385	-0.184875	-0.179535	-0.180084	-0.257874	-0.289032	-57.388	-0.405945	-0.299713	-0.229614	-0.312042	-0.370941	-57.386	-0.311249	-0.253967	-0.261444	-0.391541	-0.471069
	-57.36	-0.184875	-0.179535	-0.180084	-0.257874	-0.28006	-57.363	-0.405945	-0.299713	-0.229218	-0.312042	-0.361572	-57.361	-0.311249	-0.253967	-0.261444	-0.391541	-0.471466
	-57.335	-0.193848	-0.179535	-0.180084	-0.257874	-0.28006	-57.338	-0.405945	-0.299713	-0.229218	-0.312042	-0.361176	-57.336	-0.301089	-0.265683	-0.251681	-0.381778	-0.471463
	-57.31	-0.184875	-0.179535	-0.180084	-0.257874	-0.28006	-57.313	-0.396576	-0.299713	-0.229218	-0.312042	-0.370941	-57.311	-0.291718	-0.25592	-0.251678	-0.381775	-0.4617
	-57.285	-0.184875	-0.188507	-0.18985	-0.257874	-0.28006	-57.288	-0.384464	-0.29971	-0.227268	-0.300327	-0.370938	-57.286	-0.291718	-0.255524	-0.251678	-0.381775	-0.4617
	-57.26	-0.175906	-0.179532	-0.18088	-0.248904	-0.280057	-57.263	-0.38446	-0.278625	-0.227264	-0.300323	-0.359222	-57.261	-0.292114	-0.246155	-0.252075	-0.382172	-0.4617
	-57.235	-0.184873	-0.170565	-0.189847	-0.257077	-0.280856	-57.238	-0.393826	-0.278232	-0.23663	-0.30969	-0.359225	-57.236	-0.301483	-0.246552	-0.261444	-0.391144	-0.462097
	-57.21	-0.184875	-0.179535	-0.18985	-0.248108	-0.289825	-57.213	-0.394226	-0.287598	-0.23703	-0.30072	-0.368592	-57.211	-0.301483	-0.25592	-0.261444	-0.381775	-0.471466
	-57.185	-0.184875	-0.179535	-0.18985	-0.257874	-0.289825	-57.188	-0.394226	-0.287994	-0.23703	-0.300323	-0.368988	-57.186	-0.311249	-0.25592	-0.261444	-0.381775	-0.471466
	-57.16	-0.184875	-0.179535	-0.18985	-0.257874	-0.289032	-57.163	-0.394226	-0.287994	-0.23703	-0.300323	-0.368988	-57.161	-0.311249	-0.25592	-0.261444	-0.381775	-0.471069
	-57.135	-0.184875	-0.179535	-0.18985	-0.257874	-0.28006	-57.138	-0.394226	-0.287994	-0.23703	-0.310089	-0.359619	-57.136	-0.311249	-0.25592	-0.261444	-0.381775	-0.4617
	-57.11	-0.184875	-0.179535	-0.189056	-0.257874	-0.28006	-57.113	-0.394226	-0.287994	-0.23703	-0.310089	-0.359222	-57.111	-0.311249	-0.25592	-0.261047	-0.381775	-0.4617
	-57.085	-0.184082	-0.179535	-0.180084	-0.257874	-0.28006	-57.088	-0.394226	-0.287994	-0.227661	-0.310089	-0.359222	-57.086	-0.310852	-0.25592	-0.251678	-0.381775	-0.4617
	-57.06	-0.175903	-0.178742	-0.180877	-0.258667	-0.28006	-57.063	-0.384857	-0.287994	-0.227264	-0.310089	-0.359222	-57.061	-0.30188	-0.255524	-0.252075	-0.391937	-0.4617
	-57.035	-0.194638	-0.170565	-0.189847	-0.267637	-0.280856	-57.038	-0.393826	-0.278628	-0.23663	-0.319455	-0.368991	-57.036	-0.311246	-0.246554	-0.261441	-0.401303	-0.4621
	-57.01	-0.194641	-0.179535	-0.18985	-0.266846	-0.299591	-57.013	-0.394226	-0.287598	-0.23703	-0.319854	-0.378357	-57.011	-0.311249	-0.25592	-0.261444	-0.400909	-0.471466
	-56.985	-0.194641	-0.179535	-0.18985	-0.257874	-0.299591	-56.988	-0.394226	-0.287994	-0.246796	-0.310486	-0.378754	-56.986	-0.311249	-0.25592	-0.27121	-0.391541	-0.471466
	-56.96	-0.184875	-0.189301	-0.180084	-0.248108	-0.299591	-56.963	-0.394229	-0.297757	-0.237033	-0.300326	-0.378751	-56.961	-0.301486	-0.255918	-0.261447	-0.381778	-0.481229
	-56.935	-0.184875	-0.179535	-0.180084	-0.248108	-0.289032	-56.938	-0.394226	-0.287994	-0.23703	-0.300323	-0.368988	-56.936	-0.301483	-0.246155	-0.261444	-0.381775	-0.471069
	-56.91	-0.184875	-0.179535	-0.180084	-0.257874	-0.28006	-56.913	-0.394226	-0.287994	-0.23703	-0.300323	-0.359619	-56.911	-0.301483	-0.246155	-0.261444	-0.381775	-0.4617
	-56.885	-0.184875	-0.179535	-0.18985	-0.257874	-0.28006	-56.888	-0.394226	-0.287994	-0.23703	-0.300323	-0.359222	-56.886	-0.301483	-0.25592	-0.261444	-0.381775	-0.4617
	-56.86	-0.183929	-0.178589	-0.18985	-0.257874	-0.28006	-56.863	-0.394226	-0.287994	-0.23703	-0.310089	-0.359222	-56.861	-0.301025	-0.255463	-0.261444	-0.381775	-0.4617
	-56.835	-0.173157	-0.167816	-0.18985	-0.257874	-0.28006	-56.838	-0.382965	-0.276733	-0.23703	-0.310089	-0.359222	-56.836	-0.29953	-0.244202	-0.261444	-0.381775	-0.4617
	-56.81	-0.173157	-0.167816	-0.18985	-0.25708	-0.28006	-56.813	-0.382507	-0.276276	-0.23703	-0.310089	-0.359222	-56.811	-0.29953	-0.244202	-0.261444	-0.381378	-0.4617
	-56.785	-0.17395	-0.167816	-0.190643	-0.248901	-0.28006	-56.788	-0.382507	-0.276276	-0.23703	-0.30072	-0.368988	-56.786	-0.299927	-0.244202	-0.261841	-0.372406	-0.4617
	-56.76	-0.18292	-0.168612	-0.198667	-0.257871	-0.290622	-56.763	-0.391873	-0.276278	-0.246396	-0.30969	-0.368991	-56.761	-0.309293	-0.244601	-0.270749	-0.381772	-0.4621
	-56.735	-0.192688	-0.177582	-0.187897	-0.257874	-0.298798	-56.738	-0.392273	-0.285645	-0.235534	-0.310089	-0.378357	-56.736	-0.309296	-0.253967	-0.259491	-0.381775	-0.471069
	-56.71	-0.192688	-0.177582	-0.187897	-0.257874	-0.289825	-56.713	-0.392273	-0.286041	-0.235077	-0.310089	-0.369385	-56.711	-0.309296	-0.253967	-0.259491	-0.381775	-0.4617
	-56.685	-0.192688	-0.177582	-0.187897	-0.257874	-0.289825	-56.688	-0.392273	-0.286041	-0.235077	-0.310089	-0.368988	-56.686	-0.309296	-0.253967	-0.259491	-0.381775	-0.4617
	-56.66	-0.192688	-0.187347	-0.187897	-0.267639	-0.289825	-56.663	-0.402039	-0.286041	-0.244843	-0.310089	-0.368988	-56.661	-0.309296	-0.253967	-0.259491	-0.381775	-0.4617
	-56.635	-0.192688	-0.187347	-0.187897	-0.267639	-0.289825	-56.638	-0.402039	-0.286041	-0.244843	-0.310089	-0.368988	-56.636	-0.309296	-0.253967	-0.259491	-0.381775	-0.4617
	-56.61	-0.192688	-0.186554	-0.187897	-0.266846	-0.289825	-56.613	-0.402039	-0.286041	-0.244843	-0.319855	-0.368988	-56.611	-0.309296	-0.253571	-0.259491	-0.381378	-0.471466
	-56.585	-0.192688	-0.177582	-0.197662	-0.257874	-0.289825	-56.588	-0.402039	-0.276672	-0.244843	-0.310486	-0.368988	-56.586	-0.299533	-0.244199	-0.249728	-0.362247	-0.471463
	-56.56	-0.192688	-0.177582	-0.197662	-0.257874	-0.289825	-56.563	-0.392273	-0.276276	-0.235077	-0.300323	-0.368988	-56.561	-0.29953	-0.234436	-0.249725	-0.362244	-0.4617
	-56.535	-0.192688	-0.177582	-0.197662	-0.257874	-0.299591	-56.538	-0.392273	-0.26651	-0.235077	-0.300323	-0.359222	-56.536	-0.29953	-0.234436	-0.249725	-0.373962	-0.4617
	-56.51	-0.180973	-0.177578	-0.185947	-0.246158	-0.299587	-56.513	-0.392273	-0.278229	-0.235077	-0.300323	-0.370941	-56.511	-0.29953	-0.234436	-0.259491	-0.373962	-0.4617
	-56.485	-0.181915	-0.165863	-0.186096	-0.247101	-0.287873	-56.488	-0.392273	-0.278229	-0.235077	-0.300323	-0.370941	-56.486	-0.299988	-0.234436	-0.259552	-0.37442	-0.4617
	-56.46	-0.191895	-0.166809	-0.187897	-0.257874	-0.288818	-56.463	-0.403531	-0.278232	-0.236966	-0.311581	-0.370944	-56.461	-0.310849	-0.234897	-0.261441	-0.385678	-0.462162
	-56.435	-0.182922	-0.177582	-0.187897	-0.257874	-0.298645	-56.438	-0.394623	-0.28949	-0.23703	-0.312042	-0.382202	-56.436	-0.313202	-0.246155	-0.261444	-0.385681	-0.472961
	-56.41	-0.182922	-0.177582	-0.187897	-0.257874	-0.287872	-56.413	-0.394226	-0.289948	-0.23703	-0.312042	-0.371399	-56.411	-0.313202	-0.25592	-0.261444	-0.385681	-0.4617
	-56.385	-0.182922	-0.177582	-0.187897	-0.267639	-0.287872	-56.388	-0.394226	-0.289948	-0.23703	-0.312042	-0.370941	-56.386	-0.313202	-0.25592	-0.261444	-0.385681	-0.4617
	-56.36	-0.194641	-0.177582	-0.187897	-0.266846	-0.287872	-56.363	-0.394226	-0.289948	-0.23703	-0.312042	-0.370941	-56.361	-0.313202	-0.25592	-0.261444	-0.385284	-0.4617
	-56.335	-0.194641	-0.176788	-0.187897	-0.257874	-0.287872	-56.338	-0.394226	-0.289948	-0.246796	-0.302673	-0.370941	-56.336	-0.313202	-0.255524	-0.261444	-0.375916	-0.4617
	-56.31	-0.194641	-0.177582	-0.187897	-0.257874	-0.297638	-56.313	-0.394226	-0.280579	-0.246796	-0.302277	-0.370941	-56.311	-0.313202	-0.246155	-0.261444	-0.375916	-0.4617
	-56.285	-0.194641	-0.177582	-0.187897	-0.257874	-0.297638	-56.288	-0.403992	-0.280182	-0.246796	-0.302277	-0.370941	-56.286	-0.313202	-0.246155	-0.261444	-0.375916	-0.4617
	-56.26	-0.195434	-0.177582	-0.200409	-0.258667	-0.297638	-56.263	-0.403992	-0.280182	-0.246796	-0.302277	-0.370941	-56.261	-0.313599	-0.246155	-0.261841	-0.376312	-0.4617
	-56.235	-0.203611	-0.178378	-0.209378	-0.267637	-0.298434	-56.238	-0.413358	-0.280185	-0.256162	-0.311643	-0.370944	-56.236	-0.312805	-0.246552	-0.261444	-0.375916	-0.462097
	-56.21	-0.184875	-0.187347	-0.199615	-0.257874	-0.30661	-56.213	-0.404388	-0.289551	-0.256561	-0.323761	-0.38031	-56.211	-0.303436	-0.246155	-0.261444	-0.385681	-0.461304
	-56.185	-0.184875	-0.177582	-0.198822	-0.257874	-0.287872	-56.188	-0.394226	-0.289948	-0.246796	-0.313995	-0.381104	-56.186	-0.303436	-0.246155	-0.261047	-0.385681	-0.463654
	-56.16	-0.184875	-0.177582	-0.18985	-0.257874	-0.287872	-56.163	-0.394226	-0.280182	-0.237427	-0.313995	-0.370941	-56.161	-0.303436	-0.246155	-0.251678	-0.385681	-0.463654
	-56.135	-0.194641	-0.176788	-0.18985	-0.257874	-0.287872	-56.138	-0.394226	-0.280182	-0.23703	-0.313995	-0.370941	-56.136	-0.303436	-0.245758	-0.251678	-0.385681	-0.463654
	-56.11	-0.194641	-0.167816	-0.18985	-0.266693	-0.287872	-56.113	-0.394226	-0.270813	-0.23703	-0.313995	-0.370941	-56.111	-0.313202	-0.236389	-0.251678	-0.385223	-0.463654
	-56.085	-0.194641	-0.167816	-0.18985	-0.25592	-0.287872	-56.088	-0.394226	-0.280182	-0.246796	-0.302734	-0.370941	-56.086	-0.313202	-0.236389	-0.261444	-0.373962	-0.463654
	-56.06	-0.194641	-0.167816	-0.18985	-0.25592	-0.287872	-56.063	-0.394226	-0.280182	-0.246796	-0.302277	-0.370941	-56.061	-0.313202	-0.236389	-0.261444	-0.373962	-0.463654
	-56.035	-0.194641	-0.167816	-0.18985	-0.25592	-0.297638	-56.038	-0.394226	-0.280182	-0.246796	-0.302277	-0.370941	-56.036	-0.313202	-0.236389	-0.261444	-0.373962	-0.463654
	-56.01	-0.194641	-0.177582	-0.18985	-0.256714	-0.296845	-56.013	-0.394226	-0.280182	-0.246796	-0.302277	-0.370941	-56.011	-0.313202	-0.246155	-0.261444	-0.374359	-0.463257
	-55.985	-0.194638	-0.178378	-0.199613	-0.265683	-0.288668	-55.988	-0.394223	-0.280185	-0.246793	-0.311643	-0.361575	-55.986	-0.313202	-0.246552	-0.261444	-0.383728	-0.454285
	-55.96	-0.194641	-0.187347	-0.199615	-0.265686	-0.297638	-55.963	-0.403991	-0.289551	-0.246795	-0.321808	-0.38031	-55.961	-0.303439	-0.255918	-0.251681	-0.373965	-0.463651
	-55.935	-0.184878	-0.187345	-0.189853	-0.255923	-0.297635	-55.938	-0.403992	-0.289948	-0.246796	-0.321808	-0.380707	-55.936	-0.303436	-0.246155	-0.251678	-0.373962	-0.453888
	-55.91	-0.184875	-0.176788	-0.18985	-0.255127	-0.287872	-55.913	-0.403992	-0.289948	-0.246796	-0.321808	-0.380707	-55.911	-0.303436	-0.245758	-0.251678	-0.373566	-0.453888
	-55.885	-0.184875	-0.167816	-0.18985	-0.246155	-0.287872	-55.888	-0.403992	-0.280579	-0.246796	-0.312439	-0.380707	-55.886	-0.303436	-0.236389	-0.251678	-0.364197	-0.453888
	-55.86	-0.184875	-0.167816	-0.18985	-0.25592	-0.287872	-55.863	-0.403992	-0.280182	-0.246796	-0.312042	-0.380707	-55.861	-0.303436	-0.236389	-0.251678	-0.364197	-0.453888
	-55.835	-0.195435	-0.167816	-0.190643	-0.256714	-0.287872	-55.838	-0.394229	-0.280179	-0.237033	-0.302279	-0.380704	-55.836	-0.303833	-0.236389	-0.252075	-0.364594	-0.463654
	-55.81	-0.203611	-0.168612	-0.198819	-0.265683	-0.288668	-55.813	-0.403595	-0.270416	-0.246399	-0.311646	-0.370941	-55.811	-0.312802	-0.236789	-0.261045	-0.383725	-0.464053
	-55.785	-0.194641	-0.177582	-0.18985	-0.265686	-0.30661	-55.788	-0.394623	-0.279785	-0.247192	-0.312042	-0.38031	-55.786	-0.303436	-0.246155	-0.251678	-0.383728	-0.473022
	-55.76	-0.194641	-0.177582	-0.18985	-0.265686	-0.297638	-55.763	-0.394226	-0.280182	-0.246796	-0.312042	-0.371338	-55.761	-0.303436	-0.246155	-0.251678	-0.383728	-0.463654
	-55.735	-0.194641	-0.177582	-0.18985	-0.265686	-0.297638	-55.738	-0.394226	-0.280182	-0.246796	-0.312042	-0.370941	-55.736	-0.303436	-0.246155	-0.261444	-0.383728	-0.463654
	-55.71	-0.194641	-0.177582	-0.199615	-0.265686	-0.297638	-55.713	-0.394226	-0.289948	-0.246796	-0.312042	-0.380707	-55.711	-0.303436	-0.246155	-0.261444	-0.383728	-0.463654
	-55.685	-0.194641	-0.189301	-0.199615	-0.264893	-0.297638	-55.688	-0.394226	-0.289948	-0.246796	-0.321808	-0.380707	-55.686	-0.313202	-0.246155	-0.261444	-0.383331	-0.463654
	-55.66	-0.194641	-0.188507	-0.199615	-0.25592	-0.297638	-55.663	-0.394226	-0.289948	-0.246796	-0.312439	-0.380707	-55.661	-0.313202	-0.245758	-0.261444	-0.373962	-0.463654
	-55.635	-0.184878	-0.179532	-0.189853	-0.246158	-0.297635	-55.638	-0.394226	-0.280579	-0.246796	-0.312042	-0.380707	-55.636	-0.313202	-0.236389	-0.261444	-0.373962	-0.463654
	-55.61	-0.185669	-0.16977	-0.190643	-0.246948	-0.287873	-55.613	-0.403992	-0.280182	-0.246796	-0.312042	-0.380707	-55.611	-0.313599	-0.236389	-0.261841	-0.374359	-0.463654
	-55.585	-0.194641	-0.170563	-0.198822	-0.265686	-0.288666	-55.588	-0.403595	-0.280182	-0.246399	-0.311646	-0.380707	-55.586	-0.313202	-0.246552	-0.261047	-0.373962	-0.46405
	-55.56	-0.193848	-0.179535	-0.18985	-0.265686	-0.296844	-55.563	-0.403992	-0.279785	-0.237427	-0.312042	-0.38031	-55.561	-0.312805	-0.246155	-0.251678	-0.373962	-0.463257
	-55.535	-0.194641	-0.179535	-0.18985	-0.265686	-0.287872	-55.538	-0.394623	-0.280182	-0.23703	-0.312042	-0.371338	-55.536	-0.303436	-0.246155	-0.251678	-0.373962	-0.453888
	-55.51	-0.194641	-0.179535	-0.18985	-0.265686	-0.287872	-55.513	-0.394226	-0.280182	-0.23703	-0.312042	-0.370941	-55.511	-0.303436	-0.246155	-0.251678	-0.373962	-0.453888
	-55.485	-0.194641	-0.179535	-0.18985	-0.265686	-0.297638	-55.488	-0.394226	-0.280182	-0.246796	-0.312042	-0.370941	-55.486	-0.303436	-0.246155	-0.251678	-0.373962	-0.453888
	-55.46	-0.194641	-0.179535	-0.18985	-0.265686	-0.297638	-55.463	-0.394226	-0.280182	-0.246796	-0.312042	-0.370941	-55.461	-0.303436	-0.246155	-0.251678	-0.383728	-0.463654
	-55.435	-0.194641	-0.179535	-0.18985	-0.264893	-0.297638	-55.438	-0.394226	-0.280182	-0.246796	-0.312042	-0.370941	-55.436	-0.303436	-0.246155	-0.251678	-0.383331	-0.463654
	-55.41	-0.194641	-0.178741	-0.199615	-0.25592	-0.297638	-55.413	-0.394226	-0.280182	-0.246796	-0.312439	-0.380707	-55.411	-0.303436	-0.245758	-0.251678	-0.373962	-0.463654
	-55.385	-0.195434	-0.16977	-0.200409	-0.256714	-0.297638	-55.388	-0.394226	-0.270813	-0.246796	-0.312042	-0.380707	-55.386	-0.303833	-0.236389	-0.261841	-0.374359	-0.463654
	-55.36	-0.203611	-0.180331	-0.208585	-0.265683	-0.298434	-55.363	-0.403592	-0.280185	-0.256162	-0.321408	-0.38071	-55.361	-0.322571	-0.236786	-0.270813	-0.383728	-0.46405
	-55.335	-0.194641	-0.189301	-0.199615	-0.265686	-0.307404	-55.338	-0.394623	-0.289551	-0.247192	-0.321808	-0.390076	-55.336	-0.313202	-0.246155	-0.261444	-0.383728	-0.473419
	-55.31	-0.194641	-0.189301	-0.199615	-0.265686	-0.30661	-55.313	-0.394226	-0.289948	-0.246796	-0.321808	-0.390472	-55.311	-0.313202	-0.246155	-0.261444	-0.383728	-0.473022
	-55.285	-0.184878	-0.189298	-0.189853	-0.267642	-0.297635	-55.288	-0.403992	-0.289948	-0.246796	-0.321808	-0.381104	-55.286	-0.313202	-0.246155	-0.261444	-0.383728	-0.463654
	-55.26	-0.184875	-0.179535	-0.18985	-0.267639	-0.287872	-55.263	-0.403992	-0.289948	-0.246796	-0.321808	-0.380707	-55.261	-0.313202	-0.246155	-0.261444	-0.383728	-0.463654
	-55.235	-0.194641	-0.179535	-0.18985	-0.267639	-0.287872	-55.238	-0.403992	-0.289948	-0.246796	-0.321808	-0.380707	-55.236	-0.313202	-0.246155	-0.261444	-0.383728	-0.463654
	-55.21	-0.194641	-0.179535	-0.18985	-0.266846	-0.287872	-55.213	-0.394229	-0.289945	-0.237033	-0.312045	-0.380704	-55.211	-0.301486	-0.246151	-0.249729	-0.371616	-0.46365
	-55.185	-0.194641	-0.179535	-0.18985	-0.257874	-0.287872	-55.188	-0.394226	-0.280182	-0.23703	-0.312439	-0.370941	-55.186	-0.301483	-0.234436	-0.249725	-0.372009	-0.451935
	-55.16	-0.194641	-0.178741	-0.199615	-0.257874	-0.299591	-55.163	-0.394226	-0.280182	-0.23703	-0.312042	-0.370941	-55.161	-0.301483	-0.234039	-0.249725	-0.372009	-0.451935
	-55.135	-0.193848	-0.169769	-0.199615	-0.257874	-0.299591	-55.138	-0.394226	-0.270813	-0.23703	-0.312042	-0.370941	-55.136	-0.301086	-0.234436	-0.249725	-0.372009	-0.451935
	-55.11	-0.184875	-0.169769	-0.199615	-0.257874	-0.298798	-55.113	-0.384857	-0.270416	-0.248749	-0.312042	-0.370941	-55.111	-0.291718	-0.234436	-0.249725	-0.372009	-0.451538
	-55.085	-0.184875	-0.179535	-0.199615	-0.257874	-0.289825	-55.088	-0.38446	-0.270416	-0.248749	-0.312042	-0.361572	-55.086	-0.291718	-0.234436	-0.249725	-0.372009	-0.442169
	-55.06	-0.185669	-0.179535	-0.199615	-0.257873	-0.289826	-55.063	-0.38446	-0.270416	-0.248749	-0.312042	-0.361176	-55.061	-0.292114	-0.234436	-0.249725	-0.372009	-0.451935
	-55.035	-0.194638	-0.180331	-0.199613	-0.257871	-0.290622	-55.038	-0.393826	-0.270419	-0.248746	-0.312039	-0.370944	-55.036	-0.30148	-0.234836	-0.249722	-0.372006	-0.452334
	-55.01	-0.184878	-0.189298	-0.189853	-0.248111	-0.299588	-55.013	-0.394226	-0.289551	-0.248749	-0.312042	-0.38031	-55.011	-0.301483	-0.244202	-0.249725	-0.372009	-0.4617
	-54.985	-0.194641	-0.179535	-0.18985	-0.248108	-0.289825	-54.988	-0.403992	-0.289948	-0.248749	-0.312042	-0.380707	-54.986	-0.301483	-0.244202	-0.249725	-0.372009	-0.4617
	-54.96	-0.194641	-0.179535	-0.18985	-0.257874	-0.289825	-54.963	-0.403992	-0.289948	-0.248749	-0.312042	-0.380707	-54.961	-0.301483	-0.244202	-0.249725	-0.372009	-0.4617
	-54.935	-0.194641	-0.179535	-0.18985	-0.257874	-0.289825	-54.938	-0.403992	-0.289948	-0.248749	-0.321808	-0.380707	-54.936	-0.311249	-0.244202	-0.249725	-0.372009	-0.4617
	-54.91	-0.193848	-0.179535	-0.18985	-0.257874	-0.298798	-54.913	-0.394229	-0.289945	-0.238986	-0.312045	-0.380704	-54.911	-0.310852	-0.244202	-0.249725	-0.372009	-0.461304
	-54.885	-0.184875	-0.178741	-0.199615	-0.257874	-0.289825	-54.888	-0.384857	-0.280182	-0.238983	-0.312042	-0.361572	-54.886	-0.301483	-0.243805	-0.261444	-0.372009	-0.451935
	-54.86	-0.184875	-0.169769	-0.199615	-0.257874	-0.289825	-54.863	-0.38446	-0.270813	-0.238983	-0.312042	-0.361176	-54.861	-0.301483	-0.234436	-0.261444	-0.381775	-0.451935
	-54.835	-0.184875	-0.169769	-0.198669	-0.25708	-0.289825	-54.838	-0.38446	-0.270416	-0.238983	-0.312042	-0.370941	-54.836	-0.29172	-0.234433	-0.251224	-0.371615	-0.451932
	-54.81	-0.185669	-0.179535	-0.18869	-0.248901	-0.289826	-54.813	-0.38446	-0.270416	-0.227722	-0.302673	-0.370941	-54.811	-0.292114	-0.22467	-0.240356	-0.36264	-0.442169
	-54.785	-0.194638	-0.180331	-0.19766	-0.257871	-0.290622	-54.788	-0.393826	-0.270419	-0.23663	-0.311643	-0.370944	-54.786	-0.30148	-0.22507	-0.249722	-0.372006	-0.442569
	-54.76	-0.194641	-0.189301	-0.197662	-0.257874	-0.299591	-54.763	-0.394226	-0.279785	-0.23703	-0.312042	-0.38031	-54.761	-0.301483	-0.244202	-0.249725	-0.372009	-0.4617
	-54.735	-0.194641	-0.189301	-0.197662	-0.257874	-0.299591	-54.738	-0.394226	-0.280182	-0.23703	-0.312042	-0.380707	-54.736	-0.301483	-0.244202	-0.249725	-0.372009	-0.4617
	-54.71	-0.204407	-0.189301	-0.197662	-0.257874	-0.299591	-54.713	-0.403992	-0.280182	-0.23703	-0.321808	-0.380707	-54.711	-0.301483	-0.244202	-0.249725	-0.372009	-0.4617
	-54.685	-0.204407	-0.189301	-0.197662	-0.267639	-0.299591	-54.688	-0.403992	-0.280182	-0.246796	-0.321808	-0.380707	-54.686	-0.301483	-0.244202	-0.249725	-0.372009	-0.4617
	-54.66	-0.194644	-0.189298	-0.1879	-0.257876	-0.309354	-54.663	-0.403992	-0.280182	-0.246796	-0.321808	-0.380707	-54.661	-0.301483	-0.244202	-0.249725	-0.372009	-0.4617
	-54.635	-0.193695	-0.179535	-0.187897	-0.25708	-0.298645	-54.638	-0.403992	-0.289948	-0.246796	-0.321808	-0.380707	-54.636	-0.301025	-0.244202	-0.249725	-0.371613	-0.461243
	-54.61	-0.182922	-0.179535	-0.187897	-0.248108	-0.287872	-54.613	-0.392731	-0.289948	-0.246796	-0.312439	-0.369446	-54.611	-0.289764	-0.244202	-0.249725	-0.362244	-0.449982
	-54.585	-0.182922	-0.178589	-0.187897	-0.248108	-0.287872	-54.588	-0.392273	-0.289948	-0.246796	-0.312042	-0.378754	-54.586	-0.289764	-0.243744	-0.249725	-0.362244	-0.449982
	-54.56	-0.182922	-0.167816	-0.187897	-0.248108	-0.287872	-54.563	-0.392273	-0.278687	-0.246796	-0.312042	-0.378754	-54.561	-0.289764	-0.232483	-0.249725	-0.362244	-0.449982
	-54.535	-0.182922	-0.167816	-0.197662	-0.248108	-0.287872	-54.538	-0.392273	-0.278229	-0.246796	-0.312042	-0.378754	-54.536	-0.289764	-0.232483	-0.249725	-0.372009	-0.449982
	-54.51	-0.182922	-0.177582	-0.197662	-0.248108	-0.287872	-54.513	-0.392273	-0.278229	-0.246796	-0.312042	-0.378754	-54.511	-0.289764	-0.232483	-0.249725	-0.372009	-0.449982
	-54.485	-0.182922	-0.177582	-0.196869	-0.248108	-0.287872	-54.488	-0.392273	-0.278229	-0.246796	-0.312042	-0.378754	-54.486	-0.279999	-0.232483	-0.239563	-0.362244	-0.449982
	-54.46	-0.192688	-0.177582	-0.187897	-0.248108	-0.287872	-54.463	-0.380558	-0.278225	-0.225712	-0.300327	-0.37875	-54.461	-0.279999	-0.222717	-0.230194	-0.362244	-0.440216
	-54.435	-0.193634	-0.177582	-0.188843	-0.248108	-0.287079	-54.438	-0.380554	-0.26651	-0.225311	-0.310089	-0.367035	-54.436	-0.290222	-0.222717	-0.230652	-0.362244	-0.439819
	-54.41	-0.20361	-0.178531	-0.199612	-0.25787	-0.279056	-54.413	-0.391812	-0.266513	-0.236569	-0.310086	-0.357669	-54.411	-0.301083	-0.223178	-0.251675	-0.36224	-0.440677
	-54.385	-0.194641	-0.189301	-0.199615	-0.257874	-0.299591	-54.388	-0.394623	-0.277771	-0.246795	-0.310089	-0.368531	-54.386	-0.291718	-0.234436	-0.251678	-0.362244	-0.451935
	-54.36	-0.194641	-0.189301	-0.199615	-0.257874	-0.299591	-54.363	-0.394226	-0.278229	-0.246796	-0.310089	-0.378754	-54.361	-0.291718	-0.244202	-0.251678	-0.362244	-0.451935
	-54.335	-0.184875	-0.188507	-0.18985	-0.248108	-0.299591	-54.338	-0.394226	-0.278229	-0.246796	-0.310089	-0.378754	-54.336	-0.291718	-0.243805	-0.251678	-0.362244	-0.451935
	-54.31	-0.184875	-0.169769	-0.18985	-0.248108	-0.289825	-54.313	-0.394226	-0.26886	-0.246796	-0.310089	-0.378754	-54.311	-0.291718	-0.234436	-0.251678	-0.362244	-0.451935
	-54.285	-0.184875	-0.169769	-0.18985	-0.248108	-0.289825	-54.288	-0.394226	-0.268463	-0.246796	-0.310089	-0.378754	-54.286	-0.291718	-0.234436	-0.251678	-0.362244	-0.451935
	-54.26	-0.184875	-0.169769	-0.189056	-0.248108	-0.289825	-54.263	-0.394226	-0.278229	-0.246796	-0.310089	-0.378754	-54.261	-0.291718	-0.234436	-0.251282	-0.362244	-0.451935
	-54.235	-0.184875	-0.169769	-0.18985	-0.247314	-0.289825	-54.238	-0.394226	-0.278229	-0.237427	-0.310089	-0.378754	-54.236	-0.291718	-0.234436	-0.241913	-0.361847	-0.451935
	-54.21	-0.184875	-0.169769	-0.190643	-0.239136	-0.289032	-54.213	-0.394226	-0.278229	-0.23703	-0.30072	-0.378754	-54.211	-0.291718	-0.234436	-0.24231	-0.352875	-0.451538
	-54.185	-0.196592	-0.170565	-0.199613	-0.248105	-0.280856	-54.188	-0.394226	-0.278229	-0.246399	-0.309692	-0.369385	-54.186	-0.291715	-0.234836	-0.251676	-0.362241	-0.442569
	-54.16	-0.196594	-0.179535	-0.199615	-0.257874	-0.289825	-54.163	-0.384463	-0.287595	-0.237033	-0.300326	-0.378354	-54.161	-0.291718	-0.244202	-0.251678	-0.362244	-0.451935
	-54.135	-0.196594	-0.189301	-0.199615	-0.257874	-0.299591	-54.138	-0.38446	-0.278229	-0.23703	-0.312042	-0.368988	-54.136	-0.281955	-0.244199	-0.241916	-0.362247	-0.451932
	-54.11	-0.196594	-0.189301	-0.199615	-0.257874	-0.299591	-54.113	-0.394226	-0.278229	-0.246796	-0.312042	-0.368988	-54.111	-0.281952	-0.234436	-0.241913	-0.362244	-0.442169
	-54.085	-0.196594	-0.189301	-0.199615	-0.25708	-0.299591	-54.088	-0.394226	-0.278229	-0.246796	-0.312042	-0.368988	-54.086	-0.291718	-0.234436	-0.241913	-0.361847	-0.442169
	-54.06	-0.196594	-0.189301	-0.199615	-0.248108	-0.299591	-54.063	-0.394226	-0.278229	-0.246796	-0.302673	-0.368988	-54.061	-0.291718	-0.234436	-0.241913	-0.352478	-0.442169
	-54.035	-0.184879	-0.188504	-0.1879	-0.236393	-0.299587	-54.038	-0.394226	-0.278229	-0.246796	-0.302277	-0.368988	-54.036	-0.291718	-0.234039	-0.251678	-0.352478	-0.451935
	-54.01	-0.184875	-0.167816	-0.187103	-0.236389	-0.287079	-54.013	-0.394226	-0.26886	-0.246796	-0.302277	-0.368988	-54.011	-0.291718	-0.22467	-0.251282	-0.352478	-0.451538
	-53.985	-0.184082	-0.167816	-0.178131	-0.236389	-0.278107	-53.988	-0.394226	-0.278229	-0.237427	-0.302277	-0.371338	-53.986	-0.291321	-0.22467	-0.241913	-0.352478	-0.442169
	-53.96	-0.175903	-0.167816	-0.190643	-0.237183	-0.278107	-53.963	-0.384857	-0.278229	-0.23703	-0.302277	-0.370941	-53.961	-0.282349	-0.22467	-0.24231	-0.352875	-0.442169
	-53.935	-0.184873	-0.168612	-0.199613	-0.246152	-0.278903	-53.938	-0.393829	-0.278229	-0.246399	-0.311646	-0.370941	-53.936	-0.291715	-0.22507	-0.251676	-0.362241	-0.442569
	-53.91	-0.184875	-0.177582	-0.199615	-0.25592	-0.287872	-53.913	-0.394226	-0.287598	-0.246795	-0.312042	-0.38031	-53.911	-0.291718	-0.234436	-0.251678	-0.362244	-0.451935
	-53.885	-0.194641	-0.177582	-0.199615	-0.25592	-0.297638	-53.888	-0.394226	-0.287994	-0.246796	-0.312042	-0.380707	-53.886	-0.291718	-0.234436	-0.251678	-0.362244	-0.451935
	-53.86	-0.194641	-0.177582	-0.199615	-0.255127	-0.297638	-53.863	-0.394226	-0.287994	-0.246796	-0.312042	-0.380707	-53.861	-0.291718	-0.234436	-0.251678	-0.361847	-0.451935
	-53.835	-0.194641	-0.187347	-0.199615	-0.246155	-0.297638	-53.838	-0.394229	-0.287992	-0.246799	-0.302676	-0.380704	-53.836	-0.291718	-0.234436	-0.251678	-0.352478	-0.451935
	-53.81	-0.194641	-0.187347	-0.199615	-0.246155	-0.297638	-53.813	-0.394226	-0.278229	-0.246796	-0.302277	-0.370941	-53.811	-0.291718	-0.234436	-0.251678	-0.352478	-0.451935
	-53.785	-0.193848	-0.186554	-0.199615	-0.246155	-0.297638	-53.788	-0.394226	-0.278229	-0.246796	-0.302277	-0.370941	-53.786	-0.291321	-0.234039	-0.251678	-0.352478	-0.451935
	-53.76	-0.184875	-0.177582	-0.198822	-0.246155	-0.296844	-53.763	-0.384857	-0.26886	-0.246796	-0.302277	-0.380707	-53.761	-0.281952	-0.22467	-0.251282	-0.352478	-0.451538
	-53.735	-0.184875	-0.177582	-0.18985	-0.246155	-0.287872	-53.738	-0.38446	-0.268463	-0.237427	-0.302277	-0.371338	-53.736	-0.272186	-0.22467	-0.232147	-0.342712	-0.442169
	-53.71	-0.185669	-0.177582	-0.190643	-0.246948	-0.287872	-53.713	-0.38446	-0.268463	-0.23703	-0.302277	-0.370941	-53.711	-0.272583	-0.226624	-0.232544	-0.343109	-0.432404
	-53.685	-0.184876	-0.178375	-0.18985	-0.255921	-0.288666	-53.688	-0.393829	-0.268463	-0.246399	-0.311646	-0.370941	-53.686	-0.281949	-0.227023	-0.24191	-0.364194	-0.442569
	-53.66	-0.184875	-0.177582	-0.18985	-0.255127	-0.297638	-53.663	-0.394226	-0.277832	-0.246795	-0.312042	-0.38031	-53.661	-0.281952	-0.236389	-0.241913	-0.3638	-0.451935
	-53.635	-0.184875	-0.177582	-0.199615	-0.246155	-0.297638	-53.638	-0.394226	-0.287994	-0.246796	-0.302673	-0.380707	-53.636	-0.291718	-0.236389	-0.251678	-0.354431	-0.451935
	-53.61	-0.184875	-0.177582	-0.199615	-0.246155	-0.297638	-53.613	-0.394226	-0.287994	-0.246796	-0.302277	-0.380707	-53.611	-0.291718	-0.236389	-0.251678	-0.354431	-0.451935
	-53.585	-0.184082	-0.177582	-0.199615	-0.246155	-0.297638	-53.588	-0.394226	-0.287994	-0.246796	-0.302277	-0.380707	-53.586	-0.291321	-0.236389	-0.251678	-0.354431	-0.451935
	-53.56	-0.17511	-0.176788	-0.198822	-0.246155	-0.296844	-53.563	-0.394623	-0.287994	-0.256561	-0.302277	-0.380707	-53.561	-0.281952	-0.235992	-0.251282	-0.354431	-0.451538
	-53.535	-0.184875	-0.177582	-0.18985	-0.246155	-0.287872	-53.538	-0.394226	-0.278625	-0.247192	-0.312042	-0.371338	-53.536	-0.281952	-0.226624	-0.241913	-0.354431	-0.442169
	-53.51	-0.184875	-0.177582	-0.18985	-0.246155	-0.287872	-53.513	-0.384463	-0.278226	-0.237033	-0.302279	-0.370938	-53.511	-0.281952	-0.226624	-0.241913	-0.354431	-0.442169
	-53.485	-0.185669	-0.177582	-0.190643	-0.246948	-0.287873	-53.488	-0.38446	-0.268463	-0.23703	-0.302277	-0.370941	-53.486	-0.282349	-0.226624	-0.24231	-0.354828	-0.442169
	-53.46	-0.194641	-0.178375	-0.199615	-0.264893	-0.288666	-53.463	-0.393826	-0.268466	-0.246396	-0.311643	-0.370944	-53.461	-0.291715	-0.227023	-0.251676	-0.363797	-0.442569
	-53.435	-0.194641	-0.187347	-0.199615	-0.25592	-0.297638	-53.438	-0.394226	-0.277832	-0.246796	-0.302673	-0.38031	-53.436	-0.291718	-0.236389	-0.251678	-0.354431	-0.451935
	-53.41	-0.194641	-0.187347	-0.199615	-0.25592	-0.297638	-53.413	-0.394226	-0.278229	-0.246796	-0.302277	-0.380707	-53.411	-0.291718	-0.236389	-0.251678	-0.354431	-0.451935
	-53.385	-0.184878	-0.187345	-0.189853	-0.246158	-0.307401	-53.388	-0.394226	-0.278229	-0.246796	-0.302277	-0.380707	-53.386	-0.291718	-0.236389	-0.251678	-0.354431	-0.451935
	-53.36	-0.184082	-0.177582	-0.18985	-0.246155	-0.297638	-53.363	-0.394226	-0.278229	-0.246796	-0.302277	-0.380707	-53.361	-0.281555	-0.236389	-0.241913	-0.344666	-0.451935
	-53.335	-0.17511	-0.177582	-0.198822	-0.246155	-0.296844	-53.338	-0.384857	-0.278229	-0.246796	-0.302277	-0.380707	-53.336	-0.272186	-0.226624	-0.241516	-0.354431	-0.441772
	-53.31	-0.17511	-0.177582	-0.18985	-0.246155	-0.287872	-53.313	-0.38446	-0.278229	-0.237427	-0.302277	-0.371338	-53.311	-0.272186	-0.236389	-0.232147	-0.354431	-0.432404
	-53.285	-0.17511	-0.177582	-0.18985	-0.246155	-0.287872	-53.288	-0.38446	-0.278229	-0.23703	-0.312042	-0.370941	-53.286	-0.272186	-0.236389	-0.232147	-0.354431	-0.432404
	-53.26	-0.17511	-0.176788	-0.18985	-0.246155	-0.287872	-53.263	-0.38446	-0.278229	-0.23703	-0.312042	-0.370941	-53.261	-0.272186	-0.235992	-0.241913	-0.354431	-0.432404
	-53.235	-0.17511	-0.167816	-0.18985	-0.246155	-0.287872	-53.238	-0.38446	-0.26886	-0.23703	-0.312042	-0.380707	-53.236	-0.272186	-0.226624	-0.241913	-0.354431	-0.432404
	-53.21	-0.185669	-0.179535	-0.190643	-0.246948	-0.287872	-53.213	-0.394226	-0.280182	-0.246796	-0.312042	-0.380707	-53.211	-0.272583	-0.226624	-0.24231	-0.354828	-0.444122
	-53.185	-0.194638	-0.180331	-0.199613	-0.26489	-0.288668	-53.188	-0.393829	-0.280182	-0.246399	-0.311646	-0.380707	-53.186	-0.293668	-0.227023	-0.251676	-0.363797	-0.444522
	-53.16	-0.194641	-0.189301	-0.199615	-0.25592	-0.297638	-53.163	-0.394226	-0.279785	-0.246795	-0.302673	-0.38031	-53.161	-0.293671	-0.236389	-0.251678	-0.354431	-0.453888
	-53.135	-0.194641	-0.189301	-0.199615	-0.25592	-0.297638	-53.138	-0.394226	-0.280182	-0.246796	-0.302277	-0.380707	-53.136	-0.293671	-0.236389	-0.251678	-0.354431	-0.453888
	-53.11	-0.193848	-0.189301	-0.198822	-0.25592	-0.296844	-53.113	-0.394226	-0.280182	-0.246796	-0.302277	-0.380707	-53.111	-0.293274	-0.236389	-0.251282	-0.354431	-0.453491
	-53.085	-0.184875	-0.189301	-0.18985	-0.25592	-0.299591	-53.088	-0.384857	-0.280182	-0.237427	-0.312042	-0.371338	-53.086	-0.283905	-0.236389	-0.241913	-0.354431	-0.444122
	-53.06	-0.175113	-0.189298	-0.189853	-0.246158	-0.299588	-53.063	-0.38446	-0.280182	-0.23703	-0.312042	-0.370941	-53.061	-0.283905	-0.236389	-0.241913	-0.354431	-0.444122
	-53.035	-0.17511	-0.179535	-0.18985	-0.246155	-0.289825	-53.038	-0.38446	-0.280182	-0.23703	-0.312042	-0.370941	-53.036	-0.283905	-0.236389	-0.241913	-0.354431	-0.444122
	-53.01	-0.17511	-0.178741	-0.18985	-0.246155	-0.289825	-53.013	-0.38446	-0.280182	-0.23703	-0.312042	-0.370941	-53.011	-0.283905	-0.235992	-0.241913	-0.364197	-0.444122
	-52.985	-0.17511	-0.169769	-0.18985	-0.245361	-0.289825	-52.988	-0.38446	-0.270813	-0.23703	-0.312042	-0.370941	-52.986	-0.274139	-0.226624	-0.241913	-0.354034	-0.444122
	-52.96	-0.175903	-0.169769	-0.190643	-0.237183	-0.289825	-52.963	-0.38446	-0.270416	-0.23703	-0.302673	-0.380707	-52.961	-0.274536	-0.216858	-0.24231	-0.345062	-0.434357
	-52.935	-0.184873	-0.170565	-0.199613	-0.246152	-0.290622	-52.938	-0.393829	-0.280182	-0.246399	-0.311646	-0.380707	-52.936	-0.283902	-0.217257	-0.251676	-0.354428	-0.434756
	-52.91	-0.184875	-0.179535	-0.199615	-0.257874	-0.299591	-52.913	-0.394226	-0.289551	-0.256561	-0.312042	-0.390076	-52.911	-0.283905	-0.226624	-0.251678	-0.354431	-0.444122
	-52.885	-0.194641	-0.189301	-0.199615	-0.257874	-0.298645	-52.888	-0.384463	-0.289945	-0.246799	-0.302279	-0.39047	-52.886	-0.283905	-0.226624	-0.251678	-0.354431	-0.443665
	-52.86	-0.194641	-0.189301	-0.198822	-0.257874	-0.297638	-52.863	-0.394226	-0.280182	-0.246796	-0.302277	-0.369446	-52.861	-0.283905	-0.226624	-0.251282	-0.354431	-0.432404
	-52.835	-0.193695	-0.189301	-0.18985	-0.257874	-0.297638	-52.838	-0.394226	-0.280182	-0.237427	-0.302277	-0.368988	-52.836	-0.283447	-0.226624	-0.241913	-0.354431	-0.432404
	-52.81	-0.182922	-0.189301	-0.18985	-0.257874	-0.297638	-52.813	-0.382965	-0.280182	-0.23703	-0.312042	-0.368988	-52.811	-0.272186	-0.226624	-0.241913	-0.354431	-0.442169
	-52.785	-0.182922	-0.188507	-0.18985	-0.25708	-0.297638	-52.788	-0.382507	-0.280182	-0.23703	-0.312042	-0.368988	-52.786	-0.272186	-0.235992	-0.241913	-0.354034	-0.442169
	-52.76	-0.173953	-0.179532	-0.18088	-0.239138	-0.297635	-52.763	-0.382507	-0.270813	-0.23703	-0.302673	-0.368988	-52.761	-0.272583	-0.226624	-0.24231	-0.345062	-0.442169
	-52.735	-0.18292	-0.170565	-0.189847	-0.248105	-0.288668	-52.738	-0.391873	-0.270419	-0.246396	-0.311643	-0.368991	-52.736	-0.281952	-0.22702	-0.251678	-0.354431	-0.442566
	-52.71	-0.182922	-0.179535	-0.199615	-0.248108	-0.297638	-52.713	-0.392273	-0.279785	-0.246795	-0.312042	-0.388123	-52.711	-0.281952	-0.236389	-0.251678	-0.354431	-0.451935
	-52.685	-0.182922	-0.179535	-0.199615	-0.248108	-0.297638	-52.688	-0.392273	-0.280182	-0.246796	-0.312042	-0.388519	-52.686	-0.281952	-0.236389	-0.251678	-0.354431	-0.451935
	-52.66	-0.182922	-0.179535	-0.199615	-0.248108	-0.297638	-52.663	-0.392273	-0.280182	-0.246796	-0.312042	-0.388519	-52.661	-0.281952	-0.236389	-0.251678	-0.354431	-0.451935
	-52.635	-0.182922	-0.179535	-0.199615	-0.248108	-0.296844	-52.638	-0.392273	-0.280182	-0.246796	-0.312042	-0.388519	-52.636	-0.281952	-0.236389	-0.261444	-0.354431	-0.451538
	-52.61	-0.192688	-0.179535	-0.199615	-0.257874	-0.297638	-52.613	-0.38251	-0.289945	-0.237033	-0.302279	-0.379148	-52.611	-0.291718	-0.236389	-0.261444	-0.364197	-0.442169
	-52.585	-0.191895	-0.189301	-0.198669	-0.257874	-0.297638	-52.588	-0.382507	-0.280182	-0.248749	-0.302277	-0.368988	-52.586	-0.291321	-0.236389	-0.260986	-0.364197	-0.442169
	-52.56	-0.182922	-0.189301	-0.187897	-0.257874	-0.297638	-52.563	-0.373138	-0.280182	-0.237488	-0.302277	-0.368988	-52.561	-0.281952	-0.236389	-0.249725	-0.364197	-0.442169
	-52.535	-0.183868	-0.189301	-0.188843	-0.258819	-0.297638	-52.538	-0.372742	-0.280182	-0.23703	-0.312042	-0.368988	-52.536	-0.272647	-0.236386	-0.24042	-0.354892	-0.442166
	-52.51	-0.194638	-0.189304	-0.199612	-0.268643	-0.298587	-52.513	-0.383999	-0.280185	-0.248288	-0.3233	-0.368991	-52.511	-0.283902	-0.226627	-0.251675	-0.365689	-0.432865
	-52.485	-0.194641	-0.189301	-0.209381	-0.257874	-0.309357	-52.488	-0.38446	-0.280182	-0.248749	-0.3125	-0.380249	-52.486	-0.283905	-0.226624	-0.251678	-0.354431	-0.444122
	-52.46	-0.194641	-0.189301	-0.209381	-0.257874	-0.309357	-52.463	-0.38446	-0.280182	-0.248749	-0.312042	-0.380707	-52.461	-0.283905	-0.226624	-0.251678	-0.354431	-0.444122
	-52.435	-0.184878	-0.189298	-0.199618	-0.248111	-0.30856	-52.438	-0.394226	-0.280182	-0.248749	-0.312042	-0.390472	-52.436	-0.283905	-0.226624	-0.251678	-0.354431	-0.443726
	-52.41	-0.184875	-0.179535	-0.199615	-0.248108	-0.289825	-52.413	-0.394226	-0.280182	-0.248749	-0.312042	-0.381104	-52.411	-0.283905	-0.226624	-0.251678	-0.354431	-0.444122
	-52.385	-0.184875	-0.179535	-0.199615	-0.248108	-0.289825	-52.388	-0.394226	-0.280182	-0.248749	-0.312042	-0.380707	-52.386	-0.283905	-0.236389	-0.251678	-0.354431	-0.444122
	-52.36	-0.194641	-0.179535	-0.198822	-0.257874	-0.299591	-52.363	-0.394226	-0.280182	-0.248749	-0.312042	-0.380707	-52.361	-0.283905	-0.236389	-0.251282	-0.354431	-0.444122
	-52.335	-0.194641	-0.179535	-0.18985	-0.25708	-0.299591	-52.338	-0.384463	-0.280179	-0.229617	-0.302279	-0.380704	-52.336	-0.283905	-0.236389	-0.241913	-0.354034	-0.444122
	-52.31	-0.193848	-0.179535	-0.18985	-0.248108	-0.299591	-52.313	-0.38446	-0.270416	-0.229218	-0.292908	-0.370941	-52.311	-0.283508	-0.236389	-0.241913	-0.344666	-0.444122
	-52.285	-0.184875	-0.178741	-0.18985	-0.248108	-0.299591	-52.288	-0.375092	-0.270416	-0.229218	-0.302277	-0.370941	-52.286	-0.274139	-0.235992	-0.241913	-0.344666	-0.444122
	-52.26	-0.184875	-0.179535	-0.18985	-0.248108	-0.299591	-52.263	-0.374695	-0.261047	-0.238983	-0.302277	-0.370941	-52.261	-0.274139	-0.226624	-0.251678	-0.344666	-0.444122
	-52.235	-0.185669	-0.179535	-0.200409	-0.248901	-0.298798	-52.238	-0.374695	-0.270416	-0.238983	-0.302277	-0.370941	-52.236	-0.274536	-0.226624	-0.252075	-0.354828	-0.443726
	-52.21	-0.194641	-0.180328	-0.209381	-0.257874	-0.290619	-52.213	-0.384061	-0.270419	-0.248349	-0.311643	-0.361575	-52.211	-0.283902	-0.227023	-0.261441	-0.364194	-0.434756
	-52.185	-0.194641	-0.189301	-0.209381	-0.257874	-0.299591	-52.188	-0.38446	-0.279785	-0.248749	-0.312042	-0.38031	-52.186	-0.283905	-0.236389	-0.261444	-0.364197	-0.444122
	-52.16	-0.194641	-0.189301	-0.209381	-0.257874	-0.299591	-52.163	-0.38446	-0.280182	-0.248749	-0.312042	-0.380707	-52.161	-0.283905	-0.236389	-0.261444	-0.364197	-0.444122
	-52.135	-0.184878	-0.189298	-0.199618	-0.247317	-0.299588	-52.138	-0.38446	-0.280182	-0.248749	-0.312042	-0.380707	-52.136	-0.283905	-0.236389	-0.261444	-0.3638	-0.444122
	-52.11	-0.184875	-0.179535	-0.198822	-0.238342	-0.299591	-52.113	-0.38446	-0.280182	-0.248749	-0.302673	-0.380707	-52.111	-0.293671	-0.236389	-0.261047	-0.354431	-0.444122
	-52.085	-0.184875	-0.179535	-0.18985	-0.238342	-0.299591	-52.088	-0.394226	-0.280182	-0.23938	-0.302277	-0.380707	-52.086	-0.293671	-0.236389	-0.251678	-0.354431	-0.444122
	-52.06	-0.184082	-0.179535	-0.18985	-0.238342	-0.299591	-52.063	-0.394226	-0.280182	-0.238983	-0.312042	-0.380707	-52.061	-0.293274	-0.236389	-0.251678	-0.354431	-0.453888
	-52.035	-0.184875	-0.179535	-0.18985	-0.238342	-0.298798	-52.038	-0.384857	-0.280182	-0.248749	-0.312042	-0.380707	-52.036	-0.27219	-0.236386	-0.239963	-0.342716	-0.453488
	-52.01	-0.185669	-0.179535	-0.190643	-0.248901	-0.289826	-52.013	-0.372745	-0.280178	-0.237034	-0.300327	-0.371334	-52.011	-0.272583	-0.22467	-0.240356	-0.343109	-0.432404
	-51.985	-0.194638	-0.189303	-0.199613	-0.257871	-0.290622	-51.988	-0.382108	-0.268466	-0.246396	-0.30969	-0.359225	-51.986	-0.281952	-0.22467	-0.259491	-0.352478	-0.4328
	-51.96	-0.194641	-0.189301	-0.199615	-0.257874	-0.299591	-51.963	-0.382507	-0.268463	-0.246795	-0.310089	-0.368592	-51.961	-0.281952	-0.234436	-0.259491	-0.352478	-0.442169
	-51.935	-0.194641	-0.189301	-0.209381	-0.257874	-0.299591	-51.938	-0.382507	-0.268463	-0.246796	-0.310089	-0.368988	-51.936	-0.281952	-0.234436	-0.259491	-0.352478	-0.442169
	-51.91	-0.194641	-0.189301	-0.209381	-0.25708	-0.309357	-51.913	-0.382507	-0.268463	-0.246796	-0.310089	-0.368988	-51.911	-0.281952	-0.234436	-0.259491	-0.352081	-0.442169
	-51.885	-0.194641	-0.189301	-0.209381	-0.248108	-0.309357	-51.888	-0.382507	-0.278229	-0.246796	-0.30072	-0.368988	-51.886	-0.281952	-0.234436	-0.259491	-0.342712	-0.442169
	-51.86	-0.193848	-0.189301	-0.208588	-0.248108	-0.309357	-51.863	-0.382507	-0.278229	-0.246796	-0.300323	-0.380707	-51.861	-0.281555	-0.234436	-0.259094	-0.342712	-0.442169
	-51.835	-0.184875	-0.189301	-0.199615	-0.248108	-0.308563	-51.838	-0.373138	-0.278229	-0.237427	-0.300323	-0.380707	-51.836	-0.272186	-0.234436	-0.249725	-0.342712	-0.441772
	-51.81	-0.184875	-0.189301	-0.199615	-0.248108	-0.299591	-51.813	-0.372742	-0.278229	-0.23703	-0.300323	-0.371338	-51.811	-0.272186	-0.234436	-0.249725	-0.352478	-0.432404
	-51.785	-0.175113	-0.189298	-0.189853	-0.238345	-0.299588	-51.788	-0.372742	-0.278229	-0.23703	-0.300323	-0.370941	-51.786	-0.281952	-0.234436	-0.249725	-0.352478	-0.432404
	-51.76	-0.17511	-0.179535	-0.18985	-0.238342	-0.289825	-51.763	-0.372742	-0.278229	-0.23703	-0.300323	-0.370941	-51.761	-0.281952	-0.234436	-0.249725	-0.352478	-0.432404
	-51.735	-0.175903	-0.179535	-0.190643	-0.248901	-0.289826	-51.738	-0.38446	-0.278229	-0.246796	-0.300323	-0.370941	-51.736	-0.282349	-0.234436	-0.250122	-0.352875	-0.432404
	-51.71	-0.194641	-0.179535	-0.199615	-0.257874	-0.290619	-51.713	-0.393826	-0.278232	-0.256162	-0.30969	-0.370944	-51.711	-0.291715	-0.234439	-0.259488	-0.362241	-0.432803
[truncated: 5,069 more rows]

## Sheet: Sheet2
	Ligand	None
[truncated: 2 more rows]

## Sheet: Extended Data Fig1C
	Ligand	Co2+
[truncated: 5,403 more rows]

## Sheet: Extended Data Fig1D
	Ligand	Trp
[truncated: 5,400 more rows]

## Sheet: Extended Data Fig1E
		Fraction bound
[truncated: 10 more rows]
