# Supplementary material for: Clocked stepping of an artificial protein walker along a DNA track
Source: Nat Nanotechnol. 2026 Jul 6;21(7):987–95. doi: 10.1038/s41565-026-02211-3 (PMC13379313; doi:10.1038/s41565-026-02211-3)
Supplement: Supplementary file 11 — Excel spreadsheet of SPR dissociation data. [file 41565_2026_2211_MOESM11_ESM.xlsx]

## Sheet: Extended Data Fig2a
	Time (s)	metj	Time (s)	dtxr	Time (s)	trpr
	-175.535	0	-176.463	0	-175.811	0
	-175.51	0.008	-176.438	0	-175.786	0.01
	-175.485	0.01	-176.413	-0.01	-175.761	0.019
	-175.46	0.01	-176.388	0	-175.736	-0.031
	-175.435	0.039	-176.363	-0.01	-175.711	-0.04
	-175.41	0.039	-176.338	0	-175.686	-0.012
	-175.385	0.017	-176.313	0	-175.661	-0.031
	-175.36	0.017	-176.288	0.009	-175.636	-0.041
	-175.335	0.008	-176.263	0.028	-175.611	-0.062
	-175.31	0.016	-176.238	0.049	-175.586	-0.081
	-175.285	0.017	-176.213	0.077	-175.561	-0.063
	-175.26	0.006	-176.188	0.077	-175.536	-0.082
	-175.235	-0.002	-176.163	0.097	-175.511	-0.082
	-175.21	-0.003	-176.138	0.107	-175.486	-0.079
	-175.185	-0.002	-176.113	0.088	-175.461	-0.08
	-175.16	0.006	-176.088	0.087	-175.436	-0.08
	-175.135	-0.002	-176.063	0.078	-175.411	-0.088
	-175.11	0.006	-176.038	0.068	-175.386	-0.079
	-175.085	-0.003	-176.013	0.068	-175.361	-0.08
	-175.06	-0.013	-175.988	0.089	-175.336	-0.101
	-175.035	-0.013	-175.963	0.077	-175.311	-0.101
	-175.01	-0.013	-175.938	0.087	-175.286	-0.101
	-174.985	-0.012	-175.913	0.077	-175.261	-0.11
	-174.96	-0.001	-175.888	0.078	-175.236	-0.11
	-174.935	-0.001	-175.863	0.077	-175.211	-0.111
	-174.91	-0.001	-175.838	0.068	-175.186	-0.111
	-174.885	-0.001	-175.813	0.067	-175.161	-0.111
	-174.86	-0.001	-175.788	0.067	-175.136	-0.111
	-174.835	-0.01	-175.763	0.077	-175.111	-0.121
	-174.81	-0.01	-175.738	0.077	-175.086	-0.131
	-174.785	-0.019	-175.713	0.087	-175.061	-0.121
	-174.76	-0.011	-175.688	0.087	-175.036	-0.131
	-174.735	-0.019	-175.663	0.078	-175.011	-0.121
	-174.71	-0.01	-175.638	0.078	-174.986	-0.121
	-174.685	0.001	-175.613	0.078	-174.961	-0.121
	-174.66	-0.008	-175.588	0.078	-174.936	-0.121
	-174.635	-0.007	-175.563	0.078	-174.911	-0.121
	-174.61	0.002	-175.538	0.087	-174.886	-0.121
	-174.585	0.001	-175.513	0.097	-174.861	-0.13
	-174.56	-0.008	-175.488	0.097	-174.836	-0.131
	-174.535	-0.017	-175.463	0.097	-174.811	-0.121
	-174.51	0.011	-175.438	0.087	-174.786	-0.14
	-174.485	0.01	-175.413	0.078	-174.761	-0.14
	-174.46	-0.008	-175.388	0.087	-174.736	-0.13
	-174.435	-0.019	-175.363	0.088	-174.711	-0.13
	-174.41	-0.02	-175.338	0.099	-174.686	-0.121
	-174.385	-0.02	-175.313	0.099	-174.661	-0.121
	-174.36	-0.02	-175.288	0.099	-174.636	-0.121
	-174.335	-0.02	-175.263	0.099	-174.611	-0.12
	-174.31	-0.02	-175.238	0.108	-174.586	-0.111
	-174.285	-0.02	-175.213	0.099	-174.561	-0.12
	-174.26	-0.011	-175.188	0.108	-174.536	-0.12
	-174.235	-0.02	-175.163	0.12	-174.511	-0.12
	-174.21	-0.029	-175.138	0.12	-174.486	-0.12
	-174.185	-0.02	-175.113	0.111	-174.461	-0.12
	-174.16	-0.02	-175.088	0.1	-174.436	-0.11
	-174.135	-0.02	-175.063	0.11	-174.411	-0.11
	-174.11	-0.021	-175.038	0.1	-174.386	-0.11
	-174.085	-0.03	-175.013	0.11	-174.361	-0.11
	-174.06	-0.019	-174.988	0.1	-174.336	-0.121
	-174.035	-0.01	-174.963	0.099	-174.311	-0.121
	-174.01	-0.011	-174.938	0.099	-174.286	-0.13
	-173.985	-0.03	-174.913	0.099	-174.261	-0.12
	-173.96	-0.03	-174.888	0.099	-174.236	-0.11
	-173.935	-0.029	-174.863	0.089	-174.211	-0.12
	-173.91	-0.02	-174.838	0.109	-174.186	-0.11
	-173.885	-0.01	-174.813	0.109	-174.161	-0.111
	-173.86	-0.011	-174.788	0.109	-174.136	-0.119
	-173.835	-0.02	-174.763	0.109	-174.111	-0.109
	-173.81	-0.02	-174.738	0.109	-174.086	-0.109
	-173.785	-0.011	-174.713	0.109	-174.061	-0.11
	-173.76	-0.012	-174.688	0.109	-174.036	-0.118
	-173.735	-0.011	-174.663	0.109	-174.011	-0.119
	-173.71	-0.022	-174.638	0.099	-173.986	-0.109
	-173.685	-0.022	-174.613	0.109	-173.961	-0.109
	-173.66	-0.023	-174.588	0.099	-173.936	-0.109
	-173.635	-0.032	-174.563	0.118	-173.911	-0.121
	-173.61	-0.022	-174.538	0.128	-173.886	-0.121
	-173.585	-0.012	-174.513	0.128	-173.861	-0.13
	-173.56	-0.003	-174.488	0.128	-173.836	-0.121
	-173.535	-0.003	-174.463	0.119	-173.811	-0.121
	-173.51	0.008	-174.438	0.128	-173.786	-0.121
	-173.485	0.009	-174.413	0.128	-173.761	-0.121
	-173.46	0.009	-174.388	0.128	-173.736	-0.109
	-173.435	0	-174.363	0.119	-173.711	-0.109
	-173.41	0.009	-174.338	0.119	-173.686	-0.119
	-173.385	0.01	-174.313	0.128	-173.661	-0.129
	-173.36	0.019	-174.288	0.128	-173.636	-0.129
	-173.335	0.019	-174.263	0.128	-173.611	-0.129
	-173.31	0.018	-174.238	0.119	-173.586	-0.14
	-173.285	0.009	-174.213	0.119	-173.561	-0.139
	-173.26	0.009	-174.188	0.128	-173.536	-0.12
	-173.235	0.029	-174.163	0.11	-173.511	-0.11
	-173.21	0.038	-174.138	0.089	-173.486	-0.11
	-173.185	0.037	-174.113	0.099	-173.461	-0.11
	-173.16	0.026	-174.088	0.099	-173.436	-0.11
	-173.135	0.027	-174.063	0.109	-173.411	-0.11
	-173.11	0.046	-174.038	0.109	-173.386	-0.111
	-173.085	0.036	-174.013	0.099	-173.361	-0.111
	-173.06	0.036	-173.988	0.089	-173.336	-0.12
	-173.035	0.035	-173.963	0.089	-173.311	-0.12
	-173.01	0.027	-173.938	0.1	-173.286	-0.12
	-172.985	0.036	-173.913	0.091	-173.261	-0.12
	-172.96	0.036	-173.888	0.091	-173.236	-0.12
	-172.935	0.036	-173.863	0.101	-173.211	-0.111
	-172.91	0.036	-173.838	0.101	-173.186	-0.111
	-172.885	0.048	-173.813	0.101	-173.161	-0.111
	-172.86	0.048	-173.788	0.087	-173.136	-0.111
	-172.835	0.038	-173.763	0.097	-173.111	-0.12
	-172.81	0.038	-173.738	0.097	-173.086	-0.12
	-172.785	0.038	-173.713	0.097	-173.061	-0.12
	-172.76	0.038	-173.688	0.097	-173.036	-0.121
	-172.735	0.029	-173.663	0.097	-173.011	-0.121
	-172.71	0.03	-173.638	0.097	-172.986	-0.121
	-172.685	0.038	-173.613	0.097	-172.961	-0.121
	-172.66	0.039	-173.588	0.108	-172.936	-0.131
	-172.635	0.039	-173.563	0.109	-172.911	-0.13
	-172.61	0.039	-173.538	0.099	-172.886	-0.131
	-172.585	0.039	-173.513	0.08	-172.861	-0.131
	-172.56	0.047	-173.488	0.07	-172.836	-0.131
	-172.535	0.018	-173.463	0.079	-172.811	-0.12
	-172.51	0.01	-173.438	0.079	-172.786	-0.111
	-172.485	0.021	-173.413	0.07	-172.761	-0.121
	-172.46	0.021	-173.388	0.07	-172.736	-0.131
	-172.435	0.02	-173.363	0.07	-172.711	-0.131
	-172.41	0.009	-173.338	0.088	-172.686	-0.131
	-172.385	0.009	-173.313	0.089	-172.661	-0.13
	-172.36	0.018	-173.288	0.08	-172.636	-0.128
	-172.335	0.009	-173.263	0.08	-172.611	-0.128
	-172.31	0.009	-173.238	0.07	-172.586	-0.127
	-172.285	0.008	-173.213	0.079	-172.561	-0.108
	-172.26	-0.001	-173.188	0.08	-172.536	-0.109
	-172.235	0	-173.163	0.07	-172.511	-0.119
	-172.21	0.009	-173.138	0.08	-172.486	-0.131
	-172.185	-0.002	-173.113	0.098	-172.461	-0.131
	-172.16	-0.011	-173.088	0.097	-172.436	-0.131
	-172.135	-0.011	-173.063	0.097	-172.411	-0.131
	-172.11	-0.011	-173.038	0.097	-172.386	-0.14
	-172.085	-0.011	-173.013	0.097	-172.361	-0.139
	-172.06	-0.011	-172.988	0.107	-172.336	-0.13
	-172.035	-0.011	-172.963	0.107	-172.311	-0.13
	-172.01	-0.011	-172.938	0.116	-172.286	-0.13
	-171.985	-0.011	-172.913	0.117	-172.261	-0.131
	-171.96	-0.011	-172.888	0.107	-172.236	-0.14
	-171.935	-0.021	-172.863	0.107	-172.211	-0.14
	-171.91	-0.029	-172.838	0.107	-172.186	-0.139
	-171.885	-0.02	-172.813	0.118	-172.161	-0.13
	-171.86	-0.011	-172.788	0.128	-172.136	-0.13
	-171.835	-0.011	-172.763	0.119	-172.111	-0.13
	-171.81	-0.01	-172.738	0.109	-172.086	-0.131
	-171.785	-0.01	-172.713	0.109	-172.061	-0.14
	-171.76	-0.01	-172.688	0.109	-172.036	-0.14
	-171.735	-0.01	-172.663	0.118	-172.011	-0.13
	-171.71	-0.01	-172.638	0.118	-171.986	-0.13
	-171.685	-0.01	-172.613	0.109	-171.961	-0.13
	-171.66	-0.01	-172.588	0.118	-171.936	-0.14
	-171.635	0	-172.563	0.118	-171.911	-0.15
	-171.61	-0.01	-172.538	0.109	-171.886	-0.15
	-171.585	0	-172.513	0.109	-171.861	-0.13
	-171.56	0.008	-172.488	0.108	-171.836	-0.13
	-171.535	-0.001	-172.463	0.108	-171.811	-0.13
	-171.51	-0.001	-172.438	0.108	-171.786	-0.13
	-171.485	-0.001	-172.413	0.12	-171.761	-0.14
	-171.46	-0.001	-172.388	0.121	-171.736	-0.13
	-171.435	0.001	-172.363	0.12	-171.711	-0.14
	-171.41	0.001	-172.338	0.12	-171.686	-0.14
	-171.385	0.011	-172.313	0.12	-171.661	-0.14
	-171.36	0.001	-172.288	0.101	-171.636	-0.15
	-171.335	0.011	-172.263	0.11	-171.611	-0.138
	-171.31	0.001	-172.238	0.11	-171.586	-0.138
	-171.285	-0.001	-172.213	0.101	-171.561	-0.128
	-171.26	-0.001	-172.188	0.11	-171.536	-0.128
	-171.235	-0.001	-172.163	0.11	-171.511	-0.128
	-171.21	-0.002	-172.138	0.12	-171.486	-0.131
	-171.185	-0.011	-172.113	0.11	-171.461	-0.131
	-171.16	-0.001	-172.088	0.101	-171.436	-0.131
	-171.135	0	-172.063	0.101	-171.411	-0.131
	-171.11	0.009	-172.038	0.11	-171.386	-0.131
	-171.085	0.008	-172.013	0.11	-171.361	-0.13
	-171.06	-0.002	-171.988	0.099	-171.336	-0.13
	-171.035	-0.012	-171.963	0.109	-171.311	-0.13
	-171.01	-0.023	-171.938	0.109	-171.286	-0.13
	-170.985	-0.034	-171.913	0.109	-171.261	-0.142
	-170.96	-0.053	-171.888	0.118	-171.236	-0.142
	-170.935	-0.062	-171.863	0.099	-171.211	-0.131
	-170.91	-0.072	-171.838	0.109	-171.186	-0.13
	-170.885	-0.082	-171.813	0.109	-171.161	-0.13
	-170.86	-0.092	-171.788	0.109	-171.136	-0.13
	-170.835	-0.111	-171.763	0.109	-171.111	-0.13
	-170.81	-0.132	-171.738	0.109	-171.086	-0.14
	-170.785	-0.142	-171.713	0.099	-171.061	-0.14
	-170.76	-0.152	-171.688	0.109	-171.036	-0.13
	-170.735	-0.171	-171.663	0.109	-171.011	-0.13
	-170.71	-0.18	-171.638	0.109	-170.986	-0.142
	-170.685	-0.18	-171.613	0.11	-170.961	-0.152
	-170.66	-0.181	-171.588	0.111	-170.936	-0.142
	-170.635	-0.19	-171.563	0.111	-170.911	-0.132
	-170.61	-0.203	-171.538	0.111	-170.886	-0.132
	-170.585	-0.212	-171.513	0.102	-170.861	-0.132
	-170.56	-0.212	-171.488	0.111	-170.836	-0.142
	-170.535	-0.221	-171.463	0.108	-170.811	-0.152
	-170.51	-0.231	-171.438	0.109	-170.786	-0.152
	-170.485	-0.232	-171.413	0.1	-170.761	-0.14
	-170.46	-0.241	-171.388	0.099	-170.736	-0.13
	-170.435	-0.241	-171.363	0.118	-170.711	-0.14
	-170.41	-0.242	-171.338	0.119	-170.686	-0.14
	-170.385	-0.251	-171.313	0.128	-170.661	-0.15
	-170.36	-0.272	-171.288	0.128	-170.636	-0.16
	-170.335	-0.272	-171.263	0.128	-170.611	-0.159
	-170.31	-0.284	-171.238	0.138	-170.586	-0.15
	-170.285	-0.305	-171.213	0.148	-170.561	-0.15
	-170.26	-0.364	-171.188	0.166	-170.536	-0.16
	-170.235	-0.383	-171.163	0.169	-170.511	-0.17
	-170.21	-0.401	-171.138	0.189	-170.486	-0.159
	-170.185	-0.401	-171.113	0.198	-170.461	-0.148
	-170.16	-0.42	-171.088	0.199	-170.436	-0.168
	-170.135	-0.441	-171.063	0.199	-170.411	-0.167
	-170.11	-0.441	-171.038	0.218	-170.386	-0.168
	-170.085	-0.452	-171.013	0.219	-170.361	-0.187
	-170.06	-0.451	-170.988	0.227	-170.336	-0.177
	-170.035	-0.462	-170.963	0.238	-170.311	-0.178
	-170.01	-0.481	-170.938	0.247	-170.286	-0.159
	-169.985	-0.504	-170.913	0.257	-170.261	-0.14
	-169.96	-0.551	-170.888	0.267	-170.236	-0.162
	-169.935	-0.582	-170.863	0.267	-170.211	-0.201
	-169.91	-0.613	-170.838	0.257	-170.186	-0.211
	-169.885	-0.652	-170.813	0.257	-170.161	-0.22
	-169.86	-0.709	-170.788	0.267	-170.136	-0.23
	-169.835	-0.842	-170.763	0.267	-170.111	-0.229
	-169.81	-0.984	-170.738	0.257	-170.086	-0.23
	-169.785	-1.066	-170.713	0.26	-170.061	-0.239
	-169.76	-1.154	-170.688	0.25	-170.036	-0.24
	-169.735	-1.205	-170.663	0.23	-170.011	-0.239
	-169.71	-1.298	-170.638	0.23	-169.986	-0.23
	-169.685	-1.403	-170.613	0.221	-169.961	-0.23
	-169.66	-1.45	-170.588	0.211	-169.936	-0.222
	-169.635	-1.489	-170.563	0.21	-169.911	-0.232
	-169.61	-1.499	-170.538	0.201	-169.886	-0.22
	-169.585	-1.52	-170.513	0.201	-169.861	-0.228
	-169.56	-1.528	-170.488	0.191	-169.836	-0.22
	-169.535	-1.509	-170.463	0.201	-169.811	-0.22
	-169.51	-1.53	-170.438	0.2	-169.786	-0.219
	-169.485	-1.536	-170.413	0.199	-169.761	-0.21
	-169.46	-1.496	-170.388	0.208	-169.736	-0.201
	-169.435	-1.454	-170.363	0.218	-169.711	-0.201
	-169.41	-1.405	-170.338	0.228	-169.686	-0.201
	-169.385	-1.324	-170.313	0.238	-169.661	-0.208
	-169.36	-1.275	-170.288	0.276	-169.636	-0.199
	-169.335	-1.187	-170.263	0.288	-169.611	-0.201
	-169.31	-1.044	-170.238	0.32	-169.586	-0.201
	-169.285	-0.785	-170.213	0.309	-169.561	-0.201
	-169.26	-0.482	-170.188	0.339	-169.536	-0.191
	-169.235	-0.139	-170.163	0.338	-169.511	-0.211
	-169.21	0.212	-170.138	0.358	-169.486	-0.209
	-169.185	0.583	-170.113	0.389	-169.461	-0.219
	-169.16	0.942	-170.088	0.431	-169.436	-0.201
	-169.135	1.291	-170.063	0.48	-169.411	-0.201
	-169.11	1.553	-170.038	0.52	-169.386	-0.2
	-169.085	1.808	-170.013	0.558	-169.361	-0.191
	-169.06	2.178	-169.988	0.608	-169.336	-0.21
	-169.035	2.508	-169.963	0.63	-169.311	-0.201
	-169.01	2.71	-169.938	0.68	-169.286	-0.211
	-168.985	2.947	-169.913	0.854	-169.261	-0.208
	-168.96	3.158	-169.888	0.986	-169.236	-0.211
	-168.935	3.48	-169.863	1.037	-169.211	-0.23
	-168.91	3.708	-169.838	1.129	-169.186	-0.221
	-168.885	3.906	-169.813	1.176	-169.161	-0.22
	-168.86	4.11	-169.788	1.219	-169.136	-0.22
	-168.835	4.384	-169.763	1.316	-169.111	-0.22
	-168.81	4.696	-169.738	1.398	-169.086	-0.237
	-168.785	4.891	-169.713	1.431	-169.061	-0.23
	-168.76	5.019	-169.688	1.408	-169.036	-0.232
	-168.735	5.094	-169.663	1.401	-169.011	-0.211
	-168.71	5.162	-169.638	1.349	-168.986	-0.23
	-168.685	5.206	-169.613	1.322	-168.961	-0.23
	-168.66	5.272	-169.588	1.272	-168.936	-0.257
	-168.635	5.29	-169.563	1.23	-168.911	-0.379
	-168.61	5.302	-169.538	1.144	-168.886	-0.395
	-168.585	5.311	-169.513	0.919	-168.861	-0.27
	-168.56	5.334	-169.488	0.775	-168.836	-0.263
	-168.535	5.274	-169.463	0.625	-168.811	-0.301
	-168.51	5.204	-169.438	0.513	-168.786	-0.319
	-168.485	5.139	-169.413	0.413	-168.761	-0.289
	-168.46	5.112	-169.388	0.151	-168.736	-0.256
	-168.435	4.993	-169.363	-0.203	-168.711	-0.23
	-168.41	4.784	-169.338	-0.547	-168.686	-0.219
	-168.385	4.572	-169.313	-0.871	-168.661	-0.171
	-168.36	4.46	-169.288	-1.224	-168.636	-0.192
	-168.335	4.201	-169.263	-1.616	-168.611	-0.202
	-168.31	3.85	-169.238	-1.851	-168.586	-0.22
	-168.285	3.479	-169.213	-2.062	-168.561	-0.208
	-168.26	3.12	-169.188	-2.366	-168.536	-0.22
	-168.235	2.741	-169.163	-2.688	-168.511	-0.177
	-168.21	2.387	-169.138	-3.057	-168.486	-0.128
	-168.185	2.004	-169.113	-3.253	-168.461	-0.091
	-168.16	1.72	-169.088	-3.385	-168.436	-0.12
	-168.135	1.501	-169.063	-3.479	-168.411	-0.091
	-168.11	1.27	-169.038	-3.577	-168.386	0.104
	-168.085	0.972	-169.013	-3.687	-168.361	0.209
	-168.06	0.786	-168.988	-3.737	-168.336	0.206
	-168.035	0.661	-168.963	-3.769	-168.311	0.11
	-168.01	0.552	-168.938	-3.732	-168.286	0.101
	-167.985	0.482	-168.913	-3.547	-168.261	0.134
	-167.96	0.39	-168.888	-3.271	-168.236	0.208
	-167.935	0.322	-168.863	-2.975	-168.211	0.364
	-167.91	0.252	-168.838	-2.682	-168.186	0.451
	-167.885	0.173	-168.813	-2.393	-168.161	0.47
	-167.86	0.146	-168.788	-2.179	-168.136	0.464
	-167.835	0.136	-168.763	-1.999	-168.111	0.337
	-167.81	0.103	-168.738	-1.721	-168.086	0.252
	-167.785	0.096	-168.713	-1.422	-168.061	0.284
	-167.76	0.085	-168.688	-1.258	-168.036	0.379
	-167.735	0.086	-168.663	-1.108	-168.011	0.428
	-167.71	0.098	-168.638	-1.005	-167.986	0.406
	-167.685	0.113	-168.613	-0.906	-167.961	0.323
	-167.66	0.116	-168.588	-0.822	-167.936	0.097
	-167.635	0.138	-168.563	-0.737	-167.911	0.019
	-167.61	0.135	-168.538	-0.655	-167.886	-0.003
	-167.585	0.134	-168.513	-0.509	-167.861	-0.042
	-167.56	0.119	-168.488	-0.299	-167.836	-0.041
	-167.535	0.127	-168.463	-0.253	-167.811	-0.049
	-167.51	0.116	-168.438	-0.234	-167.786	-0.069
	-167.485	0.118	-168.413	-0.193	-167.761	-0.111
	-167.46	0.126	-168.388	-0.194	-167.736	-0.112
	-167.435	0.174	-168.363	-0.191	-167.711	-0.149
	-167.41	0.171	-168.338	-0.175	-167.686	-0.15
	-167.385	0.188	-168.313	-0.194	-167.661	-0.138
	-167.36	0.199	-168.288	-0.219	-167.636	-0.131
	-167.335	0.199	-168.263	-0.222	-167.611	-0.132
	-167.31	0.197	-168.238	-0.213	-167.586	-0.139
	-167.285	0.178	-168.213	-0.201	-167.561	-0.118
	-167.26	0.178	-168.188	-0.202	-167.536	-0.099
	-167.235	0.167	-168.163	-0.201	-167.511	-0.089
	-167.21	0.17	-168.138	-0.203	-167.486	-0.091
	-167.185	0.177	-168.113	-0.191	-167.461	-0.124
	-167.16	0.167	-168.088	-0.222	-167.436	-0.152
	-167.135	0.161	-168.063	-0.222	-167.411	-0.129
	-167.11	0.159	-168.038	-0.206	-167.386	-0.149
	-167.085	0.158	-168.013	-0.192	-167.361	-0.149
	-167.06	0.16	-167.988	-0.21	-167.336	-0.171
	-167.035	0.168	-167.963	-0.201	-167.311	-0.149
	-167.01	0.144	-167.938	-0.191	-167.286	-0.142
	-166.985	0.129	-167.913	-0.172	-167.261	-0.138
	-166.96	0.12	-167.888	-0.19	-167.236	-0.14
	-166.935	0.137	-167.863	-0.171	-167.211	-0.129
	-166.91	0.14	-167.838	-0.171	-167.186	-0.14
	-166.885	0.149	-167.813	-0.133	-167.161	-0.15
	-166.86	0.147	-167.788	-0.121	-167.136	-0.14
	-166.835	0.138	-167.763	-0.103	-167.111	-0.152
	-166.81	0.151	-167.738	-0.091	-167.086	-0.15
	-166.785	0.138	-167.713	-0.072	-167.061	-0.15
	-166.76	0.128	-167.688	-0.06	-167.036	-0.15
	-166.735	0.141	-167.663	-0.042	-167.011	-0.14
	-166.71	0.169	-167.638	-0.042	-166.986	-0.16
	-166.685	0.179	-167.613	-0.023	-166.961	-0.159
	-166.66	0.191	-167.588	-0.001	-166.936	-0.16
	-166.635	0.188	-167.563	0.01	-166.911	-0.169
	-166.61	0.178	-167.538	0.026	-166.886	-0.161
	-166.585	0.175	-167.513	0.029	-166.861	-0.153
	-166.56	0.188	-167.488	0.022	-166.836	-0.171
	-166.535	0.199	-167.463	5.6843e-14	-166.811	-0.17
	-166.51	0.187	-167.438	0.011	-166.786	-0.169
	-166.485	0.2	-167.413	-0.022	-166.761	-0.169
	-166.46	0.198	-167.388	-0.022	-166.736	-0.169
	-166.435	0.226	-167.363	-0.031	-166.711	-0.179
	-166.41	0.246	-167.338	-0.051	-166.686	-0.179
	-166.385	0.228	-167.313	-0.051	-166.661	-0.169
	-166.36	0.277	-167.288	-0.071	-166.636	-0.161
	-166.335	0.316	-167.263	-0.071	-166.611	-0.171
	-166.31	0.347	-167.238	-0.092	-166.586	-0.151
	-166.285	0.376	-167.213	-0.091	-166.561	-0.14
	-166.26	0.416	-167.188	-0.1	-166.536	-0.13
	-166.235	0.439	-167.163	-0.11	-166.511	-0.118
	-166.21	0.509	-167.138	-0.112	-166.486	-0.12
	-166.185	0.561	-167.113	-0.121	-166.461	-0.111
	-166.16	0.646	-167.088	-0.122	-166.436	-0.118
	-166.135	0.665	-167.063	-0.109	-166.411	-0.13
	-166.11	0.699	-167.038	-0.101	-166.386	-0.131
	-166.085	0.61	-167.013	-0.093	-166.361	-0.149
	-166.06	0.452	-166.988	-0.071	-166.336	-0.16
	-166.035	0.178	-166.963	-0.052	-166.311	-0.16
	-166.01	-0.16	-166.938	-0.051	-166.286	-0.131
	-165.985	-0.561	-166.913	-0.051	-166.261	-0.138
	-165.96	-0.997	-166.888	-0.042	-166.236	-0.129
	-165.935	-1.5	-166.863	-0.04	-166.211	-0.14
	-165.91	-2.044	-166.838	-0.033	-166.186	-0.149
	-165.885	-2.654	-166.813	-0.023	-166.161	-0.13
	-165.86	-3.225	-166.788	-0.02	-166.136	-0.121
	-165.835	-3.819	-166.763	-0.001	-166.111	-0.118
	-165.81	-4.352	-166.738	-0.005	-166.086	-0.12
	-165.785	-4.774	-166.713	-0.012	-166.061	-0.121
	-165.76	-5.117	-166.688	-0.011	-166.036	-0.13
	-165.735	-5.363	-166.663	-0.001	-166.011	-0.13
	-165.71	-5.537	-166.638	0.019	-165.986	-0.13
	-165.685	-5.686	-166.613	0	-165.961	-0.13
	-165.66	-5.822	-166.588	-0.012	-165.936	-0.119
	-165.635	-5.892	-166.563	0.007	-165.911	-0.128
	-165.61	-5.966	-166.538	0.009	-165.886	-0.138
	-165.585	-6.007	-166.513	-0.021	-165.861	-0.128
	-165.56	-6.024	-166.488	-0.09	-165.836	-0.128
	-165.535	-6.025	-166.463	-0.241	-165.811	-0.126
	-165.51	-6.047	-166.438	-0.471	-165.786	-0.128
	-165.485	-6.078	-166.413	-0.709	-165.761	-0.138
	-165.46	-6.136	-166.388	-0.983	-165.736	-0.119
	-165.435	-6.176	-166.363	-1.312	-165.711	-0.128
	-165.41	-6.214	-166.338	-1.682	-165.686	-0.129
	-165.385	-6.232	-166.313	-2.06	-165.661	-0.131
	-165.36	-6.211	-166.288	-2.47	-165.636	-0.14
	-165.335	-6.077	-166.263	-2.85	-165.611	-0.14
	-165.31	-5.881	-166.238	-3.154	-165.586	-0.12
	-165.285	-5.603	-166.213	-3.455	-165.561	-0.121
	-165.26	-5.216	-166.188	-3.675	-165.536	-0.121
	-165.235	-4.772	-166.163	-3.73	-165.511	-0.13
	-165.21	-4.238	-166.138	-3.615	-165.486	-0.129
	-165.185	-3.673	-166.113	-3.347	-165.461	-0.091
	-165.16	-3.055	-166.088	-2.823	-165.436	-0.088
	-165.135	-2.459	-166.063	-2.312	-165.411	-0.069
	-165.11	-1.81	-166.038	-1.663	-165.386	-0.059
	-165.085	-1.198	-166.013	-0.857	-165.361	-0.019
	-165.06	-0.693	-165.988	0.011	-165.336	-0.003
	-165.035	-0.229	-165.963	0.923	-165.311	-0.036
	-165.01	0.134	-165.938	1.852	-165.286	-0.18
	-164.985	0.439	-165.913	2.739	-165.261	-0.369
	-164.96	0.646	-165.888	3.567	-165.236	-0.63
	-164.935	0.825	-165.863	4.304	-165.211	-0.908
	-164.91	0.95	-165.838	4.995	-165.186	-1.179
	-164.885	1.008	-165.813	5.607	-165.161	-1.466
	-164.86	1.075	-165.788	6.151	-165.136	-1.657
	-164.835	1.105	-165.763	6.584	-165.111	-1.837
	-164.81	1.152	-165.738	6.91	-165.086	-2.016
	-164.785	1.173	-165.713	7.112	-165.061	-2.132
	-164.76	1.154	-165.688	7.127	-165.036	-2.158
	-164.735	1.184	-165.663	7.04	-165.011	-2.065
	-164.71	1.181	-165.638	6.824	-164.986	-1.942
	-164.685	1.159	-165.613	6.487	-164.961	-1.713
	-164.66	1.119	-165.588	5.996	-164.936	-1.492
	-164.635	1.101	-165.563	5.49	-164.911	-1.271
	-164.61	1.06	-165.538	4.874	-164.886	-1.073
	-164.585	1.02	-165.513	4.273	-164.861	-0.922
	-164.56	0.97	-165.488	3.671	-164.836	-0.763
	-164.535	0.919	-165.463	3.099	-164.811	-0.627
	-164.51	0.862	-165.438	2.626	-164.786	-0.547
	-164.485	0.8	-165.413	2.245	-164.761	-0.488
	-164.46	0.739	-165.388	1.872	-164.736	-0.44
	-164.435	0.68	-165.363	1.579	-164.711	-0.422
	-164.41	0.659	-165.338	1.348	-164.686	-0.44
	-164.385	0.6	-165.313	1.165	-164.661	-0.41
	-164.36	0.558	-165.288	1.036	-164.636	-0.38
	-164.335	0.51	-165.263	0.933	-164.611	-0.378
	-164.31	0.478	-165.238	0.831	-164.586	-0.329
	-164.285	0.45	-165.213	0.759	-164.561	-0.289
	-164.26	0.439	-165.188	0.692	-164.536	-0.239
	-164.235	0.4	-165.163	0.611	-164.511	-0.248
	-164.21	0.398	-165.138	0.542	-164.486	-0.219
	-164.185	0.36	-165.113	0.442	-164.461	-0.22
	-164.16	0.36	-165.088	0.38	-164.436	-0.219
	-164.135	0.32	-165.063	0.331	-164.411	-0.19
	-164.11	0.31	-165.038	0.309	-164.386	-0.191
	-164.085	0.311	-165.013	0.279	-164.361	-0.2
	-164.06	0.289	-164.988	0.258	-164.336	-0.189
	-164.035	0.29	-164.963	0.259	-164.311	-0.188
	-164.01	0.288	-164.938	0.23	-164.286	-0.179
	-163.985	0.259	-164.913	0.211	-164.261	-0.179
	-163.96	0.27	-164.888	0.191	-164.236	-0.179
	-163.935	0.269	-164.863	0.198	-164.211	-0.169
	-163.91	0.259	-164.838	0.18	-164.186	-0.169
	-163.885	0.252	-164.813	0.179	-164.161	-0.161
	-163.86	0.241	-164.788	0.179	-164.136	-0.172
	-163.835	0.231	-164.763	0.169	-164.111	-0.161
	-163.81	0.23	-164.738	0.17	-164.086	-0.159
	-163.785	0.218	-164.713	0.17	-164.061	-0.16
	-163.76	0.209	-164.688	0.17	-164.036	-0.15
	-163.735	0.218	-164.663	0.15	-164.011	-0.15
	-163.71	0.207	-164.638	0.15	-163.986	-0.149
	-163.685	0.208	-164.613	0.14	-163.961	-0.15
	-163.66	0.189	-164.588	0.149	-163.936	-0.15
	-163.635	0.188	-164.563	0.16	-163.911	-0.152
	-163.61	0.179	-164.538	0.148	-163.886	-0.15
	-163.585	0.178	-164.513	0.148	-163.861	-0.149
	-163.56	0.168	-164.488	0.167	-163.836	-0.14
	-163.535	0.154	-164.463	0.167	-163.811	-0.14
	-163.51	0.136	-164.438	0.179	-163.786	-0.141
	-163.485	0.137	-164.413	0.161	-163.761	-0.149
	-163.46	0.128	-164.388	0.149	-163.736	-0.15
	-163.435	0.129	-164.363	0.15	-163.711	-0.149
	-163.41	0.138	-164.338	0.14	-163.686	-0.152
	-163.385	0.128	-164.313	0.13	-163.661	-0.15
	-163.36	0.128	-164.288	0.111	-163.636	-0.15
	-163.335	0.12	-164.263	0.111	-163.611	-0.14
	-163.31	0.13	-164.238	0.121	-163.586	-0.139
	-163.285	0.13	-164.213	0.111	-163.561	-0.13
	-163.26	0.128	-164.188	0.099	-163.536	-0.13
	-163.235	0.128	-164.163	0.099	-163.511	-0.139
	-163.21	0.109	-164.138	0.099	-163.486	-0.132
	-163.185	0.119	-164.113	0.099	-163.461	-0.13
	-163.16	0.109	-164.088	0.099	-163.436	-0.13
	-163.135	0.109	-164.063	0.099	-163.411	-0.12
	-163.11	0.1	-164.038	0.099	-163.386	-0.121
	-163.085	0.12	-164.013	0.089	-163.361	-0.14
	-163.06	0.119	-163.988	0.099	-163.336	-0.14
	-163.035	0.1	-163.963	0.089	-163.311	-0.14
	-163.01	0.092	-163.938	0.108	-163.286	-0.14
	-162.985	0.111	-163.913	0.108	-163.261	-0.14
	-162.96	0.1	-163.888	0.108	-163.236	-0.149
	-162.935	0.109	-163.863	0.118	-163.211	-0.14
	-162.91	0.119	-163.838	0.129	-163.186	-0.13
	-162.885	0.109	-163.813	0.13	-163.161	-0.14
	-162.86	0.109	-163.788	0.13	-163.136	-0.14
	-162.835	0.099	-163.763	0.139	-163.111	-0.14
	-162.81	0.089	-163.738	0.149	-163.086	-0.14
	-162.785	0.1	-163.713	0.149	-163.061	-0.15
	-162.76	0.091	-163.688	0.15	-163.036	-0.159
	-162.735	0.091	-163.663	0.141	-163.011	-0.16
	-162.71	0.09	-163.638	0.16	-162.986	-0.16
	-162.685	0.072	-163.613	0.151	-162.961	-0.16
	-162.66	0.081	-163.588	0.15	-162.936	-0.169
	-162.635	0.08	-163.563	0.14	-162.911	-0.179
	-162.61	0.06	-163.538	0.14	-162.886	-0.179
	-162.585	0.06	-163.513	0.14	-162.861	-0.181
	-162.56	0.06	-163.488	0.15	-162.836	-0.181
	-162.535	0.071	-163.463	0.14	-162.811	-0.191
	-162.51	0.08	-163.438	0.14	-162.786	-0.182
	-162.485	0.07	-163.413	0.14	-162.761	-0.2
	-162.46	0.07	-163.388	0.142	-162.736	-0.2
	-162.435	0.06	-163.363	0.133	-162.711	-0.172
	-162.41	0.061	-163.338	0.132	-162.686	-0.181
	-162.385	0.07	-163.313	0.132	-162.661	-0.171
	-162.36	0.07	-163.288	0.122	-162.636	-0.181
	-162.335	0.058	-163.263	0.122	-162.611	-0.181
	-162.31	0.058	-163.238	0.111	-162.586	-0.171
	-162.285	0.067	-163.213	0.111	-162.561	-0.169
	-162.26	0.067	-163.188	0.121	-162.536	-0.17
	-162.235	0.059	-163.163	0.121	-162.511	-0.17
	-162.21	0.068	-163.138	0.121	-162.486	-0.18
	-162.185	0.058	-163.113	0.121	-162.461	-0.189
	-162.16	0.058	-163.088	0.102	-162.436	-0.179
	-162.135	0.058	-163.063	0.101	-162.411	-0.179
	-162.11	0.058	-163.038	0.101	-162.386	-0.189
	-162.085	0.058	-163.013	0.11	-162.361	-0.179
	-162.06	0.058	-162.988	0.11	-162.336	-0.179
	-162.035	0.058	-162.963	0.12	-162.311	-0.179
	-162.01	0.058	-162.938	0.12	-162.286	-0.179
	-161.985	0.058	-162.913	0.12	-162.261	-0.181
	-161.96	0.058	-162.888	0.13	-162.236	-0.181
	-161.935	0.048	-162.863	0.13	-162.211	-0.181
	-161.91	0.058	-162.838	0.139	-162.186	-0.181
	-161.885	0.058	-162.813	0.14	-162.161	-0.172
	-161.86	0.058	-162.788	0.13	-162.136	-0.172
	-161.835	0.057	-162.763	0.139	-162.111	-0.182
	-161.81	0.039	-162.738	0.139	-162.086	-0.191
	-161.785	0.039	-162.713	0.139	-162.061	-0.191
	-161.76	0.039	-162.688	0.139	-162.036	-0.181
	-161.735	0.039	-162.663	0.139	-162.011	-0.181
	-161.71	0.047	-162.638	0.159	-161.986	-0.181
	-161.685	0.039	-162.613	0.148	-161.961	-0.191
	-161.66	0.038	-162.588	0.148	-161.936	-0.191
	-161.635	0.038	-162.563	0.148	-161.911	-0.191
	-161.61	0.038	-162.538	0.148	-161.886	-0.181
	-161.585	0.037	-162.513	0.138	-161.861	-0.191
	-161.56	0.029	-162.488	0.138	-161.836	-0.191
	-161.535	0.038	-162.463	0.138	-161.811	-0.181
	-161.51	0.048	-162.438	0.138	-161.786	-0.181
	-161.485	0.048	-162.413	0.128	-161.761	-0.172
	-161.46	0.039	-162.388	0.129	-161.736	-0.181
	-161.435	0.03	-162.363	0.128	-161.711	-0.18
	-161.41	0.039	-162.338	0.128	-161.686	-0.169
	-161.385	0.039	-162.313	0.128	-161.661	-0.18
	-161.36	0.039	-162.288	0.128	-161.636	-0.191
	-161.335	0.039	-162.263	0.128	-161.611	-0.179
	-161.31	0.027	-162.238	0.128	-161.586	-0.179
	-161.285	0.036	-162.213	0.128	-161.561	-0.179
	-161.26	0.036	-162.188	0.128	-161.536	-0.189
	-161.235	0.036	-162.163	0.138	-161.511	-0.179
	-161.21	0.037	-162.138	0.129	-161.486	-0.179
	-161.185	0.038	-162.113	0.129	-161.461	-0.188
	-161.16	0.038	-162.088	0.129	-161.436	-0.188
	-161.135	0.038	-162.063	0.138	-161.411	-0.179
	-161.11	0.038	-162.038	0.138	-161.386	-0.179
	-161.085	0.038	-162.013	0.138	-161.361	-0.189
	-161.06	0.038	-161.988	0.148	-161.336	-0.189
	-161.035	0.038	-161.963	0.148	-161.311	-0.189
	-161.01	0.038	-161.938	0.158	-161.286	-0.189
	-160.985	0.038	-161.913	0.158	-161.261	-0.179
	-160.96	0.028	-161.888	0.148	-161.236	-0.179
	-160.935	0.028	-161.863	0.157	-161.211	-0.179
	-160.91	0.029	-161.838	0.158	-161.186	-0.189
	-160.885	0.038	-161.813	0.158	-161.161	-0.189
	-160.86	0.029	-161.788	0.158	-161.136	-0.198
	-160.835	0.029	-161.763	0.158	-161.111	-0.189
	-160.81	0.029	-161.738	0.158	-161.086	-0.189
	-160.785	0.028	-161.713	0.169	-161.061	-0.189
	-160.76	0.019	-161.688	0.169	-161.036	-0.199
	-160.735	0.019	-161.663	0.16	-161.011	-0.189
	-160.71	0.019	-161.638	0.169	-160.986	-0.189
	-160.685	0.02	-161.613	0.159	-160.961	-0.189
	-160.66	0.029	-161.588	0.159	-160.936	-0.189
	-160.635	0.029	-161.563	0.159	-160.911	-0.189
	-160.61	0.028	-161.538	0.15	-160.886	-0.189
	-160.585	0.019	-161.513	0.15	-160.861	-0.189
	-160.56	0.019	-161.488	0.15	-160.836	-0.189
	-160.535	0.019	-161.463	0.16	-160.811	-0.179
	-160.51	0.019	-161.438	0.16	-160.786	-0.17
	-160.485	0.028	-161.413	0.15	-160.761	-0.17
	-160.46	0.028	-161.388	0.15	-160.736	-0.169
	-160.435	0.018	-161.363	0.15	-160.711	-0.171
	-160.41	0.028	-161.338	0.15	-160.686	-0.172
	-160.385	0.018	-161.313	0.159	-160.661	-0.181
	-160.36	0.009	-161.288	0.16	-160.636	-0.181
	-160.335	0.018	-161.263	0.16	-160.611	-0.181
	-160.31	0.01	-161.238	0.15	-160.586	-0.171
	-160.285	0.019	-161.213	0.15	-160.561	-0.171
	-160.26	0.019	-161.188	0.15	-160.536	-0.171
	-160.235	0.019	-161.163	0.15	-160.511	-0.171
	-160.21	0.019	-161.138	0.15	-160.486	-0.171
	-160.185	0.019	-161.113	0.141	-160.461	-0.171
	-160.16	0.019	-161.088	0.14	-160.436	-0.181
	-160.135	0.03	-161.063	0.14	-160.411	-0.181
	-160.11	0.039	-161.038	0.14	-160.386	-0.181
	-160.085	0.039	-161.013	0.151	-160.361	-0.181
	-160.06	0.038	-160.988	0.151	-160.336	-0.171
	-160.035	0.029	-160.963	0.151	-160.311	-0.171
	-160.01	0.019	-160.938	0.151	-160.286	-0.171
	-159.985	0.019	-160.913	0.151	-160.261	-0.171
	-159.96	0.019	-160.888	0.151	-160.236	-0.171
	-159.935	0.03	-160.863	0.151	-160.211	-0.171
	-159.91	0.039	-160.838	0.152	-160.186	-0.171
	-159.885	0.039	-160.813	0.152	-160.161	-0.171
	-159.86	0.029	-160.788	0.152	-160.136	-0.171
	-159.835	0.029	-160.763	0.152	-160.111	-0.171
	-159.81	0.028	-160.738	0.152	-160.086	-0.181
	-159.785	0.017	-160.713	0.152	-160.061	-0.181
	-159.76	0.017	-160.688	0.152	-160.036	-0.181
	-159.735	0.017	-160.663	0.162	-160.011	-0.191
	-159.71	0.026	-160.638	0.15	-159.986	-0.191
	-159.685	0.026	-160.613	0.15	-159.961	-0.191
	-159.66	0.026	-160.588	0.15	-159.936	-0.191
	-159.635	0.038	-160.563	0.15	-159.911	-0.181
	-159.61	0.026	-160.538	0.15	-159.886	-0.171
	-159.585	0.026	-160.513	0.15	-159.861	-0.171
	-159.56	0.026	-160.488	0.15	-159.836	-0.171
	-159.535	0.027	-160.463	0.15	-159.811	-0.171
	-159.51	0.029	-160.438	0.159	-159.786	-0.171
	-159.485	0.029	-160.413	0.15	-159.761	-0.181
	-159.46	0.029	-160.388	0.16	-159.736	-0.19
	-159.435	0.029	-160.363	0.16	-159.711	-0.181
	-159.41	0.029	-160.338	0.16	-159.686	-0.181
	-159.385	0.029	-160.313	0.15	-159.661	-0.181
	-159.36	0.029	-160.288	0.15	-159.636	-0.181
	-159.335	0.029	-160.263	0.15	-159.611	-0.181
	-159.31	0.029	-160.238	0.15	-159.586	-0.181
	-159.285	0.029	-160.213	0.15	-159.561	-0.182
	-159.26	0.029	-160.188	0.141	-159.536	-0.191
	-159.235	0.019	-160.163	0.14	-159.511	-0.19
	-159.21	0.029	-160.138	0.149	-159.486	-0.179
	-159.185	0.019	-160.113	0.149	-159.461	-0.179
	-159.16	0.02	-160.088	0.149	-159.436	-0.169
	-159.135	0.028	-160.063	0.149	-159.411	-0.169
	-159.11	0.019	-160.038	0.149	-159.386	-0.169
	-159.085	0.019	-160.013	0.14	-159.361	-0.169
	-159.06	0.019	-159.988	0.15	-159.336	-0.169
	-159.035	0.019	-159.963	0.15	-159.311	-0.159
	-159.01	0.028	-159.938	0.15	-159.286	-0.159
	-158.985	0.027	-159.913	0.15	-159.261	-0.159
	-158.96	0.018	-159.888	0.14	-159.236	-0.16
	-158.935	0.018	-159.863	0.14	-159.211	-0.171
	-158.91	0.018	-159.838	0.14	-159.186	-0.171
	-158.885	0.018	-159.813	0.14	-159.161	-0.171
	-158.86	0.01	-159.788	0.14	-159.136	-0.171
	-158.835	0.019	-159.763	0.14	-159.111	-0.171
	-158.81	0.018	-159.738	0.14	-159.086	-0.162
	-158.785	0.009	-159.713	0.14	-159.061	-0.162
	-158.76	0.019	-159.688	0.15	-159.036	-0.15
	-158.735	0.019	-159.663	0.15	-159.011	-0.16
	-158.71	0.019	-159.638	0.141	-158.986	-0.169
	-158.685	0.019	-159.613	0.149	-158.961	-0.169
	-158.66	0.019	-159.588	0.149	-158.936	-0.169
	-158.635	0.019	-159.563	0.149	-158.911	-0.169
	-158.61	0.019	-159.538	0.149	-158.886	-0.159
	-158.585	0.019	-159.513	0.149	-158.861	-0.159
	-158.56	0.019	-159.488	0.149	-158.836	-0.159
	-158.535	0.019	-159.463	0.14	-158.811	-0.17
	-158.51	0.018	-159.438	0.139	-158.786	-0.169
	-158.485	0.009	-159.413	0.139	-158.761	-0.169
	-158.46	0.009	-159.388	0.149	-158.736	-0.169
	-158.435	0.009	-159.363	0.148	-158.711	-0.169
	-158.41	0.009	-159.338	0.148	-158.686	-0.16
	-158.385	0.009	-159.313	0.148	-158.661	-0.16
	-158.36	0.009	-159.288	0.138	-158.636	-0.16
	-158.335	0	-159.263	0.138	-158.611	-0.16
	-158.31	0.008	-159.238	0.138	-158.586	-0.17
	-158.285	-0.002	-159.213	0.138	-158.561	-0.17
	-158.26	-0.002	-159.188	0.138	-158.536	-0.169
	-158.235	-0.002	-159.163	0.138	-158.511	-0.169
	-158.21	-0.002	-159.138	0.127	-158.486	-0.169
	-158.185	0.007	-159.113	0.137	-158.461	-0.169
	-158.16	0.007	-159.088	0.138	-158.436	-0.159
	-158.135	0.007	-159.063	0.138	-158.411	-0.16
	-158.11	0.007	-159.038	0.138	-158.386	-0.159
	-158.085	0.007	-159.013	0.138	-158.361	-0.159
	-158.06	-0.012	-158.988	0.129	-158.336	-0.159
	-158.035	-0.003	-158.963	0.129	-158.311	-0.159
	-158.01	-0.003	-158.938	0.129	-158.286	-0.159
	-157.985	-0.003	-158.913	0.129	-158.261	-0.159
	-157.96	-0.012	-158.888	0.129	-158.236	-0.151
	-157.935	-0.012	-158.863	0.138	-158.211	-0.16
	-157.91	-0.002	-158.838	0.138	-158.186	-0.16
	-157.885	-0.002	-158.813	0.138	-158.161	-0.17
	-157.86	0.007	-158.788	0.138	-158.136	-0.17
	-157.835	0.006	-158.763	0.138	-158.111	-0.17
	-157.81	-0.003	-158.738	0.138	-158.086	-0.17
	-157.785	-0.003	-158.713	0.148	-158.061	-0.17
	-157.76	-0.003	-158.688	0.138	-158.036	-0.16
	-157.735	-0.003	-158.663	0.138	-158.011	-0.169
	-157.71	-0.002	-158.638	0.138	-157.986	-0.158
	-157.685	0.009	-158.613	0.138	-157.961	-0.158
	-157.66	0.009	-158.588	0.138	-157.936	-0.158
	-157.635	0.009	-158.563	0.138	-157.911	-0.158
	-157.61	0.009	-158.538	0.147	-157.886	-0.158
	-157.585	0.008	-158.513	0.148	-157.861	-0.158
	-157.56	5.6843e-14	-158.488	0.148	-157.836	-0.158
	-157.535	0.009	-158.463	0.148	-157.811	-0.158
	-157.51	-0.001	-158.438	0.139	-157.786	-0.167
	-157.485	-0.001	-158.413	0.138	-157.761	-0.167
	-157.46	-0.001	-158.388	0.138	-157.736	-0.179
	-157.435	-0.002	-158.363	0.147	-157.711	-0.179
	-157.41	-0.01	-158.338	0.148	-157.686	-0.169
	-157.385	-0.001	-158.313	0.148	-157.661	-0.169
	-157.36	-0.001	-158.288	0.148	-157.636	-0.169
	-157.335	-0.001	-158.263	0.148	-157.611	-0.169
	-157.31	-0.001	-158.238	0.148	-157.586	-0.169
	-157.285	-0.01	-158.213	0.157	-157.561	-0.169
	-157.26	-0.009	-158.188	0.169	-157.536	-0.169
	-157.235	5.6843e-14	-158.163	0.157	-157.511	-0.16
	-157.21	5.6843e-14	-158.138	0.16	-157.486	-0.16
	-157.185	-0.001	-158.113	0.159	-157.461	-0.16
	-157.16	-0.01	-158.088	0.159	-157.436	-0.172
	-157.135	-0.019	-158.063	0.169	-157.411	-0.172
	-157.11	5.6843e-14	-158.038	0.169	-157.386	-0.172
	-157.085	5.6843e-14	-158.013	0.169	-157.361	-0.171
	-157.06	-0.001	-157.988	0.16	-157.336	-0.162
	-157.035	-0.01	-157.963	0.159	-157.311	-0.162
	-157.01	-0.01	-157.938	0.159	-157.286	-0.152
	-156.985	-0.001	-157.913	0.159	-157.261	-0.152
	-156.96	-0.002	-157.888	0.159	-157.236	-0.152
	-156.935	-0.013	-157.863	0.159	-157.211	-0.152
	-156.91	-0.013	-157.838	0.15	-157.186	-0.142
	-156.885	-0.013	-157.813	0.15	-157.161	-0.151
	-156.86	-0.012	-157.788	0.159	-157.136	-0.151
	-156.835	-0.003	-157.763	0.16	-157.111	-0.151
	-156.81	-0.003	-157.738	0.16	-157.086	-0.151
	-156.785	-0.004	-157.713	0.16	-157.061	-0.151
	-156.76	-0.023	-157.688	0.148	-157.036	-0.151
	-156.735	-0.013	-157.663	0.148	-157.011	-0.152
	-156.71	-0.013	-157.638	0.148	-156.986	-0.161
	-156.685	-0.014	-157.613	0.148	-156.961	-0.161
	-156.66	-0.023	-157.588	0.148	-156.936	-0.161
	-156.635	-0.023	-157.563	0.148	-156.911	-0.161
	-156.61	-0.022	-157.538	0.139	-156.886	-0.161
	-156.585	-0.013	-157.513	0.138	-156.861	-0.152
	-156.56	-0.013	-157.488	0.149	-156.836	-0.162
	-156.535	-0.013	-157.463	0.15	-156.811	-0.162
	-156.51	-0.032	-157.438	0.15	-156.786	-0.162
	-156.485	-0.032	-157.413	0.15	-156.761	-0.161
	-156.46	-0.032	-157.388	0.141	-156.736	-0.152
	-156.435	-0.023	-157.363	0.14	-156.711	-0.152
	-156.41	-0.023	-157.338	0.14	-156.686	-0.162
	-156.385	-0.032	-157.313	0.14	-156.661	-0.162
	-156.36	-0.031	-157.288	0.14	-156.636	-0.162
	-156.335	-0.02	-157.263	0.14	-156.611	-0.162
	-156.31	-0.02	-157.238	0.14	-156.586	-0.161
	-156.285	-0.021	-157.213	0.14	-156.561	-0.15
	-156.26	-0.03	-157.188	0.149	-156.536	-0.15
	-156.235	-0.03	-157.163	0.149	-156.511	-0.159
	-156.21	-0.029	-157.138	0.15	-156.486	-0.159
	-156.185	-0.02	-157.113	0.15	-156.461	-0.159
	-156.16	-0.02	-157.088	0.15	-156.436	-0.159
	-156.135	-0.03	-157.063	0.15	-156.411	-0.149
	-156.11	-0.02	-157.038	0.15	-156.386	-0.15
	-156.085	-0.02	-157.013	0.14	-156.361	-0.159
	-156.06	-0.02	-156.988	0.13	-156.336	-0.159
	-156.035	-0.02	-156.963	0.14	-156.311	-0.159
	-156.01	-0.02	-156.938	0.14	-156.286	-0.159
	-155.985	-0.02	-156.913	0.14	-156.261	-0.159
	-155.96	-0.02	-156.888	0.14	-156.236	-0.159
	-155.935	-0.02	-156.863	0.13	-156.211	-0.16
	-155.91	-0.02	-156.838	0.139	-156.186	-0.169
	-155.885	-0.02	-156.813	0.14	-156.161	-0.169
	-155.86	-0.02	-156.788	0.14	-156.136	-0.169
	-155.835	-0.02	-156.763	0.14	-156.111	-0.169
	-155.81	-0.02	-156.738	0.14	-156.086	-0.169
	-155.785	-0.02	-156.713	0.149	-156.061	-0.169
	-155.76	-0.02	-156.688	0.15	-156.036	-0.181
	-155.735	-0.02	-156.663	0.15	-156.011	-0.181
	-155.71	-0.02	-156.638	0.141	-155.986	-0.171
	-155.685	-0.02	-156.613	0.14	-155.961	-0.171
	-155.66	-0.02	-156.588	0.14	-155.936	-0.171
	-155.635	-0.02	-156.563	0.149	-155.911	-0.162
	-155.61	-0.029	-156.538	0.149	-155.886	-0.162
	-155.585	-0.021	-156.513	0.149	-155.861	-0.162
	-155.56	-0.032	-156.488	0.159	-155.836	-0.162
	-155.535	-0.032	-156.463	0.159	-155.811	-0.162
	-155.51	-0.032	-156.438	0.15	-155.786	-0.171
	-155.485	-0.032	-156.413	0.149	-155.761	-0.162
	-155.46	-0.023	-156.388	0.159	-155.736	-0.162
	-155.435	-0.012	-156.363	0.159	-155.711	-0.162
	-155.41	-0.021	-156.338	0.159	-155.686	-0.162
	-155.385	-0.021	-156.313	0.159	-155.661	-0.162
	-155.36	-0.02	-156.288	0.138	-155.636	-0.162
	-155.335	-0.011	-156.263	0.138	-155.611	-0.152
	-155.31	-0.011	-156.238	0.148	-155.586	-0.152
	-155.285	-0.011	-156.213	0.148	-155.561	-0.152
	-155.26	-0.032	-156.188	0.148	-155.536	-0.152
	-155.235	-0.032	-156.163	0.148	-155.511	-0.152
	-155.21	-0.031	-156.138	0.148	-155.486	-0.161
	-155.185	-0.02	-156.113	0.148	-155.461	-0.151
	-155.16	-0.011	-156.088	0.148	-155.436	-0.161
	-155.135	-0.02	-156.063	0.148	-155.411	-0.161
	-155.11	-0.02	-156.038	0.148	-155.386	-0.161
	-155.085	-0.02	-156.013	0.159	-155.361	-0.161
	-155.06	-0.02	-155.988	0.15	-155.336	-0.162
	-155.035	-0.021	-155.963	0.15	-155.311	-0.161
	-155.01	-0.03	-155.938	0.15	-155.286	-0.161
	-154.985	-0.039	-155.913	0.15	-155.261	-0.161
	-154.96	-0.03	-155.888	0.14	-155.236	-0.161
	-154.935	-0.02	-155.863	0.14	-155.211	-0.161
	-154.91	-0.021	-155.838	0.14	-155.186	-0.161
	-154.885	-0.03	-155.813	0.13	-155.161	-0.161
	-154.86	-0.03	-155.788	0.14	-155.136	-0.162
	-154.835	-0.03	-155.763	0.149	-155.111	-0.162
	-154.81	-0.031	-155.738	0.15	-155.086	-0.15
	-154.785	-0.039	-155.713	0.15	-155.061	-0.15
	-154.76	-0.04	-155.688	0.14	-155.036	-0.15
	-154.735	-0.04	-155.663	0.14	-155.011	-0.15
	-154.71	-0.04	-155.638	0.14	-154.986	-0.148
	-154.685	-0.03	-155.613	0.14	-154.961	-0.148
	-154.66	-0.031	-155.588	0.14	-154.936	-0.148
	-154.635	-0.04	-155.563	0.149	-154.911	-0.148
	-154.61	-0.04	-155.538	0.141	-154.886	-0.148
	-154.585	-0.039	-155.513	0.14	-154.861	-0.148
	-154.56	-0.03	-155.488	0.14	-154.836	-0.138
	-154.535	-0.03	-155.463	0.15	-154.811	-0.148
	-154.51	-0.03	-155.438	0.15	-154.786	-0.148
	-154.485	-0.03	-155.413	0.14	-154.761	-0.148
	-154.46	-0.029	-155.388	0.14	-154.736	-0.148
	-154.435	-0.011	-155.363	0.14	-154.711	-0.148
	-154.41	-0.032	-155.338	0.14	-154.686	-0.148
	-154.385	-0.032	-155.313	0.14	-154.661	-0.148
	-154.36	-0.032	-155.288	0.131	-154.636	-0.157
	-154.335	-0.031	-155.263	0.14	-154.611	-0.157
	-154.31	-0.022	-155.238	0.14	-154.586	-0.148
	-154.285	-0.022	-155.213	0.14	-154.561	-0.148
	-154.26	-0.023	-155.188	0.14	-154.536	-0.148
	-154.235	-0.032	-155.163	0.149	-154.511	-0.157
	-154.21	-0.022	-155.138	0.149	-154.486	-0.147
	-154.185	-0.013	-155.113	0.148	-154.461	-0.147
	-154.16	-0.013	-155.088	0.148	-154.436	-0.147
	-154.135	-0.013	-155.063	0.148	-154.411	-0.147
	-154.11	-0.023	-155.038	0.148	-154.386	-0.147
	-154.085	-0.032	-155.013	0.148	-154.361	-0.147
	-154.06	-0.023	-154.988	0.148	-154.336	-0.147
	-154.035	-0.023	-154.963	0.148	-154.311	-0.148
	-154.01	-0.013	-154.938	0.148	-154.286	-0.15
	-153.985	-0.013	-154.913	0.148	-154.261	-0.15
	-153.96	-0.012	-154.888	0.138	-154.236	-0.15
	-153.935	-0.004	-154.863	0.148	-154.211	-0.15
	-153.91	-0.023	-154.838	0.158	-154.186	-0.159
	-153.885	-0.023	-154.813	0.158	-154.161	-0.159
	-153.86	-0.023	-154.788	0.158	-154.136	-0.159
	-153.835	-0.023	-154.763	0.158	-154.111	-0.159
	-153.81	-0.014	-154.738	0.158	-154.086	-0.159
	-153.785	-0.022	-154.713	0.158	-154.061	-0.151
	-153.76	-0.011	-154.688	0.146	-154.036	-0.16
	-153.735	-0.011	-154.663	0.157	-154.011	-0.16
	-153.71	-0.021	-154.638	0.148	-153.986	-0.16
	-153.685	-0.02	-154.613	0.148	-153.961	-0.16
	-153.66	-0.02	-154.588	0.148	-153.936	-0.159
	-153.635	-0.02	-154.563	0.148	-153.911	-0.15
	-153.61	-0.02	-154.538	0.148	-153.886	-0.15
	-153.585	-0.009	-154.513	0.157	-153.861	-0.15
	-153.56	-0.009	-154.488	0.148	-153.836	-0.16
	-153.535	-0.019	-154.463	0.148	-153.811	-0.16
	-153.51	-0.019	-154.438	0.16	-153.786	-0.16
	-153.485	-0.019	-154.413	0.16	-153.761	-0.159
	-153.46	-0.019	-154.388	0.16	-153.736	-0.162
	-153.435	-0.019	-154.363	0.15	-153.711	-0.162
	-153.41	-0.018	-154.338	0.14	-153.686	-0.152
	-153.385	-0.018	-154.313	0.149	-153.661	-0.152
	-153.36	-0.018	-154.288	0.15	-153.636	-0.152
	-153.335	-0.021	-154.263	0.15	-153.611	-0.151
	-153.31	-0.021	-154.238	0.141	-153.586	-0.15
	-153.285	-0.032	-154.213	0.14	-153.561	-0.15
	-153.26	-0.031	-154.188	0.14	-153.536	-0.15
	-153.235	-0.022	-154.163	0.14	-153.511	-0.15
	-153.21	-0.022	-154.138	0.13	-153.486	-0.15
	-153.185	-0.022	-154.113	0.139	-153.461	-0.14
	-153.16	-0.023	-154.088	0.131	-153.436	-0.149
	-153.135	-0.021	-154.063	0.14	-153.411	-0.149
	-153.11	-0.022	-154.038	0.14	-153.386	-0.149
	-153.085	-0.022	-154.013	0.14	-153.361	-0.149
	-153.06	-0.023	-153.988	0.14	-153.336	-0.14
	-153.035	-0.032	-153.963	0.14	-153.311	-0.14
	-153.01	-0.032	-153.938	0.131	-153.286	-0.14
	-152.985	-0.031	-153.913	0.13	-153.261	-0.141
	-152.96	-0.023	-153.888	0.13	-153.236	-0.15
	-152.935	-0.022	-153.863	0.139	-153.211	-0.159
	-152.91	-0.022	-153.838	0.119	-153.186	-0.15
	-152.885	-0.032	-153.813	0.119	-153.161	-0.15
	-152.86	-0.031	-153.788	0.129	-153.136	-0.15
	-152.835	-0.023	-153.763	0.129	-153.111	-0.151
	-152.81	-0.032	-153.738	0.138	-153.086	-0.149
	-152.785	-0.032	-153.713	0.138	-153.061	-0.14
	-152.76	-0.032	-153.688	0.138	-153.036	-0.14
	-152.735	-0.032	-153.663	0.128	-153.011	-0.14
	-152.71	-0.033	-153.638	0.128	-152.986	-0.14
	-152.685	-0.042	-153.613	0.128	-152.961	-0.139
	-152.66	-0.042	-153.588	0.138	-152.936	-0.131
	-152.635	-0.041	-153.563	0.138	-152.911	-0.14
	-152.61	-0.03	-153.538	0.138	-152.886	-0.14
	-152.585	-0.03	-153.513	0.118	-152.861	-0.14
	-152.56	-0.031	-153.488	0.118	-152.836	-0.15
	-152.535	-0.03	-153.463	0.118	-152.811	-0.14
	-152.51	-0.03	-153.438	0.138	-152.786	-0.14
	-152.485	-0.03	-153.413	0.138	-152.761	-0.14
	-152.46	-0.03	-153.388	0.138	-152.736	-0.142
	-152.435	-0.03	-153.363	0.128	-152.711	-0.142
	-152.41	-0.022	-153.338	0.128	-152.686	-0.142
	-152.385	-0.04	-153.313	0.139	-152.661	-0.142
	-152.36	-0.03	-153.288	0.14	-152.636	-0.142
	-152.335	-0.03	-153.263	0.121	-152.611	-0.132
	-152.31	-0.03	-153.238	0.12	-152.586	-0.142
	-152.285	-0.03	-153.213	0.12	-152.561	-0.142
	-152.26	-0.022	-153.188	0.12	-152.536	-0.142
	-152.235	-0.031	-153.163	0.12	-152.511	-0.142
	-152.21	-0.031	-153.138	0.13	-152.486	-0.152
	-152.185	-0.031	-153.113	0.121	-152.461	-0.14
	-152.16	-0.03	-153.088	0.13	-152.436	-0.14
	-152.135	-0.021	-153.063	0.13	-152.411	-0.149
	-152.11	-0.021	-153.038	0.13	-152.386	-0.149
	-152.085	-0.021	-153.013	0.12	-152.361	-0.14
	-152.06	-0.021	-152.988	0.13	-152.336	-0.14
	-152.035	-0.02	-152.963	0.13	-152.311	-0.14
	-152.01	-0.012	-152.938	0.121	-152.286	-0.14
	-151.985	-0.022	-152.913	0.12	-152.261	-0.149
	-151.96	-0.013	-152.888	0.12	-152.236	-0.149
	-151.935	-0.013	-152.863	0.129	-152.211	-0.14
	-151.91	-0.013	-152.838	0.13	-152.186	-0.14
	-151.885	-0.012	-152.813	0.14	-152.161	-0.14
	-151.86	-0.013	-152.788	0.13	-152.136	-0.14
	-151.835	-0.014	-152.763	0.13	-152.111	-0.15
	-151.81	-0.022	-152.738	0.13	-152.086	-0.159
	-151.785	-0.022	-152.713	0.13	-152.061	-0.159
	-151.76	-0.021	-152.688	0.13	-152.036	-0.15
	-151.735	-0.012	-152.663	0.13	-152.011	-0.15
	-151.71	-0.002	-152.638	0.13	-151.986	-0.15
	-151.685	-0.021	-152.613	0.149	-151.961	-0.151
	-151.66	-0.021	-152.588	0.14	-151.936	-0.16
	-151.635	-0.02	-152.563	0.14	-151.911	-0.15
	-151.61	-0.011	-152.538	0.14	-151.886	-0.15
	-151.585	-0.011	-152.513	0.131	-151.861	-0.15
	-151.56	-0.011	-152.488	0.13	-151.836	-0.159
	-151.535	-0.02	-152.463	0.139	-151.811	-0.159
	-151.51	-0.019	-152.438	0.139	-151.786	-0.15
	-151.485	0.001	-152.413	0.149	-151.761	-0.151
	-151.46	-0.011	-152.388	0.149	-151.736	-0.16
	-151.435	-0.02	-152.363	0.138	-151.711	-0.16
	-151.41	-0.02	-152.338	0.138	-151.686	-0.16
	-151.385	-0.02	-152.313	0.138	-151.661	-0.159
	-151.36	-0.019	-152.288	0.136	-151.636	-0.15
	-151.335	-0.01	-152.263	0.137	-151.611	-0.15
	-151.31	-0.011	-152.238	0.127	-151.586	-0.15
	-151.285	-0.01	-152.213	0.127	-151.561	-0.16
	-151.26	-0.01	-152.188	0.137	-151.536	-0.169
	-151.235	-0.009	-152.163	0.137	-151.511	-0.16
	-151.21	-0.01	-152.138	0.137	-151.486	-0.16
	-151.185	-0.011	-152.113	0.137	-151.461	-0.15
	-151.16	-0.02	-152.088	0.127	-151.436	-0.15
	-151.135	-0.02	-152.063	0.127	-151.411	-0.15
	-151.11	-0.019	-152.038	0.126	-151.386	-0.162
	-151.085	0	-152.013	0.127	-151.361	-0.161
	-151.06	0	-151.988	0.127	-151.336	-0.152
	-151.035	-0.001	-151.963	0.127	-151.311	-0.152
	-151.01	-0.01	-151.938	0.117	-151.286	-0.162
	-150.985	-0.02	-151.913	0.129	-151.261	-0.162
	-150.96	-0.019	-151.888	0.14	-151.236	-0.162
	-150.935	-0.01	-151.863	0.14	-151.211	-0.161
	-150.91	0	-151.838	0.14	-151.186	-0.152
	-150.885	-0.001	-151.813	0.13	-151.161	-0.161
	-150.86	-0.012	-151.788	0.14	-151.136	-0.161
	-150.835	-0.012	-151.763	0.14	-151.111	-0.161
	-150.81	-0.012	-151.738	0.14	-151.086	-0.161
	-150.785	-0.003	-151.713	0.13	-151.061	-0.151
	-150.76	-0.003	-151.688	0.13	-151.036	-0.14
	-150.735	-0.003	-151.663	0.14	-151.011	-0.14
	-150.71	-0.012	-151.638	0.14	-150.986	-0.15
	-150.685	-0.012	-151.613	0.14	-150.961	-0.16
	-150.66	-0.003	-151.588	0.14	-150.936	-0.16
	-150.635	-0.003	-151.563	0.131	-150.911	-0.148
	-150.61	-0.004	-151.538	0.139	-150.886	-0.148
	-150.585	-0.013	-151.513	0.14	-150.861	-0.148
	-150.56	-0.013	-151.488	0.14	-150.836	-0.148
	-150.535	-0.002	-151.463	0.15	-150.811	-0.157
	-150.51	0.007	-151.438	0.15	-150.786	-0.157
	-150.485	0.006	-151.413	0.131	-150.761	-0.148
	-150.46	-0.013	-151.388	0.139	-150.736	-0.148
	-150.435	-0.013	-151.363	0.14	-150.711	-0.149
	-150.41	-0.013	-151.338	0.14	-150.686	-0.158
	-150.385	-0.013	-151.313	0.14	-150.661	-0.157
	-150.36	-0.012	-151.288	0.14	-150.636	-0.159
	-150.335	0.006	-151.263	0.149	-150.611	-0.159
	-150.31	-0.003	-151.238	0.149	-150.586	-0.159
	-150.285	-0.003	-151.213	0.148	-150.561	-0.159
	-150.26	-0.003	-151.188	0.148	-150.536	-0.169
	-150.235	-0.003	-151.163	0.138	-150.511	-0.15
	-150.21	-0.002	-151.138	0.138	-150.486	-0.15
	-150.185	-0.002	-151.113	0.138	-150.461	-0.15
	-150.16	-0.011	-151.088	0.138	-150.436	-0.15
	-150.135	-0.011	-151.063	0.138	-150.411	-0.149
	-150.11	-0.011	-151.038	0.148	-150.386	-0.15
	-150.085	0.001	-151.013	0.148	-150.361	-0.16
	-150.06	0.001	-150.988	0.157	-150.336	-0.16
	-150.035	0.001	-150.963	0.157	-150.311	-0.16
	-150.01	0.001	-150.938	0.148	-150.286	-0.16
	-149.985	-0.009	-150.913	0.138	-150.261	-0.16
	-149.96	-0.009	-150.888	0.138	-150.236	-0.169
	-149.935	-0.009	-150.863	0.138	-150.211	-0.16
	-149.91	0.001	-150.838	0.149	-150.186	-0.16
	-149.885	0	-150.813	0.149	-150.161	-0.15
	-149.86	-0.008	-150.788	0.15	-150.136	-0.15
	-149.835	0.001	-150.763	0.149	-150.111	-0.15
	-149.81	0.001	-150.738	0.159	-150.086	-0.15
	-149.785	0.001	-150.713	0.159	-150.061	-0.15
	-149.76	-0.01	-150.688	0.159	-150.036	-0.15
	-149.735	-0.019	-150.663	0.159	-150.011	-0.16
	-149.71	-0.01	-150.638	0.14	-149.986	-0.16
	-149.685	-0.001	-150.613	0.14	-149.961	-0.16
	-149.66	-0.001	-150.588	0.14	-149.936	-0.15
	-149.635	-0.001	-150.563	0.15	-149.911	-0.15
	-149.61	-0.001	-150.538	0.15	-149.886	-0.15
	-149.585	-0.001	-150.513	0.159	-149.861	-0.152
	-149.56	5.6843e-14	-150.488	0.159	-149.836	-0.152
	-149.535	0	-150.463	0.15	-149.811	-0.152
	-149.51	-0.01	-150.438	0.15	-149.786	-0.152
	-149.485	-0.001	-150.413	0.15	-149.761	-0.152
	-149.46	-0.001	-150.388	0.159	-149.736	-0.14
	-149.435	-0.001	-150.363	0.15	-149.711	-0.15
	-149.41	-0.009	-150.338	0.14	-149.686	-0.15
	-149.385	0	-150.313	0.14	-149.661	-0.159
	-149.36	0	-150.288	0.14	-149.636	-0.159
	-149.335	0	-150.263	0.15	-149.611	-0.159
	-149.31	0	-150.238	0.159	-149.586	-0.159
	-149.285	0.009	-150.213	0.15	-149.561	-0.149
	-149.26	0	-150.188	0.15	-149.536	-0.14
	-149.235	-0.002	-150.163	0.15	-149.511	-0.14
	-149.21	-0.002	-150.138	0.15	-149.486	-0.149
	-149.185	-0.002	-150.113	0.15	-149.461	-0.149
	-149.16	-0.002	-150.088	0.159	-149.436	-0.14
	-149.135	-0.003	-150.063	0.16	-149.411	-0.14
	-149.11	-0.012	-150.038	0.149	-149.386	-0.149
	-149.085	-0.003	-150.013	0.148	-149.361	-0.149
	-149.06	0.007	-149.988	0.148	-149.336	-0.15
	-149.035	0.007	-149.963	0.136	-149.311	-0.159
	-149.01	0.007	-149.938	0.136	-149.286	-0.15
	-148.985	-0.003	-149.913	0.145	-149.261	-0.15
	-148.96	-0.012	-149.888	0.158	-149.236	-0.15
	-148.935	-0.012	-149.863	0.149	-149.211	-0.15
	-148.91	-0.011	-149.838	0.148	-149.186	-0.14
	-148.885	-0.001	-149.813	0.148	-149.161	-0.14
	-148.86	0.009	-149.788	0.148	-149.136	-0.15
	-148.835	0.008	-149.763	0.148	-149.111	-0.15
	-148.81	-0.001	-149.738	0.148	-149.086	-0.15
	-148.785	-0.001	-149.713	0.147	-149.061	-0.15
	-148.76	-0.01	-149.688	0.138	-149.036	-0.15
	-148.735	-0.001	-149.663	0.148	-149.011	-0.149
	-148.71	-0.001	-149.638	0.148	-148.986	-0.15
	-148.685	-0.002	-149.613	0.148	-148.961	-0.15
	-148.66	-0.011	-149.588	0.15	-148.936	-0.15
	-148.635	-0.001	-149.563	0.149	-148.911	-0.15
	-148.61	5.6843e-14	-149.538	0.149	-148.886	-0.15
	-148.585	-0.001	-149.513	0.149	-148.861	-0.15
	-148.56	-0.001	-149.488	0.149	-148.836	-0.15
	-148.535	-0.002	-149.463	0.14	-148.811	-0.16
	-148.51	-0.011	-149.438	0.131	-148.786	-0.16
	-148.485	-0.01	-149.413	0.131	-148.761	-0.16
	-148.46	-0.001	-149.388	0.149	-148.736	-0.15
	-148.435	-0.001	-149.363	0.149	-148.711	-0.15
	-148.41	-0.001	-149.338	0.149	-148.686	-0.15
	-148.385	0	-149.313	0.149	-148.661	-0.15
	-148.36	-0.011	-149.288	0.149	-148.636	-0.15
	-148.335	-0.011	-149.263	0.14	-148.611	-0.15
	-148.31	-0.01	-149.238	0.14	-148.586	-0.15
	-148.285	-0.001	-149.213	0.14	-148.561	-0.15
	-148.26	-0.001	-149.188	0.14	-148.536	-0.15
	-148.235	-0.002	-149.163	0.14	-148.511	-0.159
	-148.21	-0.021	-149.138	0.14	-148.486	-0.148
	-148.185	-0.021	-149.113	0.15	-148.461	-0.148
	-148.16	-0.021	-149.088	0.15	-148.436	-0.159
	-148.135	-0.01	-149.063	0.15	-148.411	-0.159
	-148.11	-0.002	-149.038	0.15	-148.386	-0.159
	-148.085	-0.011	-149.013	0.15	-148.361	-0.159
	-148.06	-0.011	-148.988	0.14	-148.336	-0.15
	-148.035	-0.011	-148.963	0.14	-148.311	-0.15
	-148.01	-0.011	-148.938	0.15	-148.286	-0.14
	-147.985	-0.01	-148.913	0.15	-148.261	-0.149
	-147.96	-0.011	-148.888	0.14	-148.236	-0.149
	-147.935	-0.011	-148.863	0.15	-148.211	-0.161
	-147.91	-0.011	-148.838	0.15	-148.186	-0.161
	-147.885	-0.011	-148.813	0.159	-148.161	-0.161
	-147.86	-0.011	-148.788	0.15	-148.136	-0.151
	-147.835	-0.01	-148.763	0.15	-148.111	-0.152
	-147.81	-0.001	-148.738	0.14	-148.086	-0.161
	-147.785	-0.01	-148.713	0.14	-148.061	-0.161
	-147.76	-0.01	-148.688	0.14	-148.036	-0.161
	-147.735	-0.01	-148.663	0.149	-148.011	-0.161
	-147.71	-0.001	-148.638	0.16	-147.986	-0.152
	-147.685	-0.01	-148.613	0.16	-147.961	-0.152
	-147.66	0.001	-148.588	0.16	-147.936	-0.142
	-147.635	-0.008	-148.563	0.16	-147.911	-0.143
	-147.61	-0.008	-148.538	0.16	-147.886	-0.152
	-147.585	-0.008	-148.513	0.148	-147.861	-0.161
	-147.56	-0.008	-148.488	0.147	-147.836	-0.161
	-147.535	-0.008	-148.463	0.148	-147.811	-0.152
	-147.51	0.001	-148.438	0.148	-147.786	-0.152
	-147.485	0.002	-148.413	0.148	-147.761	-0.152
	-147.46	0.011	-148.388	0.158	-147.736	-0.162
	-147.435	0.002	-148.363	0.148	-147.711	-0.162
	-147.41	0.002	-148.338	0.157	-147.686	-0.161
	-147.385	-0.01	-148.313	0.158	-147.661	-0.152
	-147.36	-0.01	-148.288	0.148	-147.636	-0.152
	-147.335	-0.009	-148.263	0.148	-147.611	-0.162
	-147.31	5.6843e-14	-148.238	0.148	-147.586	-0.151
	-147.285	5.6843e-14	-148.213	0.139	-147.561	-0.16
	-147.26	0.009	-148.188	0.138	-147.536	-0.16
	-147.235	0.009	-148.163	0.138	-147.511	-0.159
	-147.21	5.6843e-14	-148.138	0.159	-147.486	-0.15
	-147.185	5.6843e-14	-148.113	0.16	-147.461	-0.15
	-147.16	5.6843e-14	-148.088	0.151	-147.436	-0.15
	-147.135	5.6843e-14	-148.063	0.15	-147.411	-0.15
	-147.11	5.6843e-14	-148.038	0.138	-147.386	-0.15
	-147.085	5.6843e-14	-148.013	0.138	-147.361	-0.159
	-147.06	-0.001	-147.988	0.138	-147.336	-0.15
	-147.035	-0.012	-147.963	0.138	-147.311	-0.16
	-147.01	-0.012	-147.938	0.138	-147.286	-0.16
	-146.985	0.007	-147.913	0.138	-147.261	-0.16
	-146.96	0.007	-147.888	0.138	-147.236	-0.16
	-146.935	-0.002	-147.863	0.15	-147.211	-0.168
	-146.91	-0.002	-147.838	0.159	-147.186	-0.15
	-146.885	-0.003	-147.813	0.159	-147.161	-0.15
	-146.86	-0.012	-147.788	0.15	-147.136	-0.15
	-146.835	-0.003	-147.763	0.14	-147.111	-0.15
	-146.81	-0.003	-147.738	0.14	-147.086	-0.15
	-146.785	0.007	-147.713	0.14	-147.061	-0.15
	-146.76	0.007	-147.688	0.149	-147.036	-0.15
	-146.735	0.007	-147.663	0.149	-147.011	-0.17
	-146.71	0.008	-147.638	0.149	-146.986	-0.159
	-146.685	0.006	-147.613	0.14	-146.961	-0.159
	-146.66	-0.003	-147.588	0.149	-146.936	-0.159
	-146.635	-0.003	-147.563	0.149	-146.911	-0.159
	-146.61	-0.003	-147.538	0.159	-146.886	-0.15
	-146.585	-0.003	-147.513	0.149	-146.861	-0.14
	-146.56	0.008	-147.488	0.149	-146.836	-0.14
	-146.535	0.017	-147.463	0.14	-146.811	-0.14
	-146.51	0.016	-147.438	0.14	-146.786	-0.14
	-146.485	-0.003	-147.413	0.15	-146.761	-0.149
	-146.46	-0.003	-147.388	0.15	-146.736	-0.149
	-146.435	-0.002	-147.363	0.15	-146.711	-0.149
	-146.41	0.007	-147.338	0.15	-146.686	-0.149
	-146.385	0.007	-147.313	0.159	-146.661	-0.149
	-146.36	0.007	-147.288	0.149	-146.636	-0.149
	-146.335	0.006	-147.263	0.159	-146.611	-0.15
	-146.31	-0.003	-147.238	0.148	-146.586	-0.159
	-146.285	0.009	-147.213	0.148	-146.561	-0.159
	-146.26	-0.001	-147.188	0.148	-146.536	-0.15
	-146.235	0	-147.163	0.148	-146.511	-0.14
	-146.21	0.011	-147.138	0.148	-146.486	-0.14
	-146.185	0.011	-147.113	0.158	-146.461	-0.149
	-146.16	0.01	-147.088	0.158	-146.436	-0.149
	-146.135	0.001	-147.063	0.148	-146.411	-0.141
	-146.11	0.011	-147.038	0.158	-146.386	-0.15
	-146.085	0.012	-147.013	0.148	-146.361	-0.15
	-146.06	0.021	-146.988	0.148	-146.336	-0.15
	-146.035	0.011	-146.963	0.148	-146.311	-0.149
	-146.01	0.01	-146.938	0.148	-146.286	-0.14
	-145.985	0.001	-146.913	0.138	-146.261	-0.14
	-145.96	0.001	-146.888	0.149	-146.236	-0.141
	-145.935	0.002	-146.863	0.15	-146.211	-0.15
	-145.91	0.021	-146.838	0.15	-146.186	-0.14
	-145.885	0.021	-146.813	0.15	-146.161	-0.139
	-145.86	0.021	-146.788	0.16	-146.136	-0.14
	-145.835	0.01	-146.763	0.16	-146.111	-0.14
	-145.81	0.001	-146.738	0.159	-146.086	-0.14
	-145.785	0.002	-146.713	0.16	-146.061	-0.141
	-145.76	0.011	-146.688	0.15	-146.036	-0.15
	-145.735	0.011	-146.663	0.15	-146.011	-0.149
	-145.71	0.011	-146.638	0.15	-145.986	-0.14
	-145.685	0.02	-146.613	0.15	-145.961	-0.14
	-145.66	0.009	-146.588	0.14	-145.936	-0.14
	-145.635	-0.003	-146.563	0.15	-145.911	-0.14
	-145.61	-0.002	-146.538	0.159	-145.886	-0.14
	-145.585	0.007	-146.513	0.16	-145.861	-0.14
	-145.56	0.007	-146.488	0.15	-145.836	-0.14
	-145.535	0.007	-146.463	0.15	-145.811	-0.14
	-145.51	0.016	-146.438	0.15	-145.786	-0.14
	-145.485	0.007	-146.413	0.15	-145.761	-0.14
	-145.46	0.008	-146.388	0.14	-145.736	-0.15
	-145.435	0.017	-146.363	0.149	-145.711	-0.15
	-145.41	0.007	-146.338	0.16	-145.686	-0.15
	-145.385	0.007	-146.313	0.16	-145.661	-0.15
	-145.36	0.007	-146.288	0.16	-145.636	-0.15
	-145.335	0.006	-146.263	0.16	-145.611	-0.14
	-145.31	-0.003	-146.238	0.159	-145.586	-0.14
	-145.285	0.008	-146.213	0.15	-145.561	-0.14
	-145.26	0.017	-146.188	0.15	-145.536	-0.14
	-145.235	0.017	-146.163	0.16	-145.511	-0.14
	-145.21	0.017	-146.138	0.16	-145.486	-0.14
	-145.185	0.016	-146.113	0.16	-145.461	-0.14
	-145.16	-0.003	-146.088	0.16	-145.436	-0.131
	-145.135	-0.002	-146.063	0.159	-145.411	-0.131
	-145.11	0.007	-146.038	0.159	-145.386	-0.142
	-145.085	0.007	-146.013	0.159	-145.361	-0.142
	-145.06	0.017	-145.988	0.159	-145.336	-0.142
	-145.035	0.017	-145.963	0.16	-145.311	-0.141
	-145.01	0.016	-145.938	0.16	-145.286	-0.142
	-144.985	-0.003	-145.913	0.158	-145.261	-0.133
	-144.96	-0.003	-145.888	0.157	-145.236	-0.133
	-144.935	-0.002	-145.863	0.157	-145.211	-0.142
	-144.91	0.009	-145.838	0.157	-145.186	-0.142
	-144.885	0.009	-145.813	0.157	-145.161	-0.142
	-144.86	0.009	-145.788	0.157	-145.136	-0.141
	-144.835	0.009	-145.763	0.157	-145.111	-0.132
	-144.81	0.009	-145.738	0.167	-145.086	-0.133
	-144.785	0.009	-145.713	0.157	-145.061	-0.142
	-144.76	0.009	-145.688	0.157	-145.036	-0.142
	-144.735	0.009	-145.663	0.157	-145.011	-0.142
	-144.71	0.009	-145.638	0.157	-144.986	-0.151
	-144.685	0.009	-145.613	0.157	-144.961	-0.142
	-144.66	0.009	-145.588	0.157	-144.936	-0.143
	-144.635	5.6843e-14	-145.563	0.16	-144.911	-0.152
	-144.61	5.6843e-14	-145.538	0.159	-144.886	-0.152
	-144.585	0.009	-145.513	0.159	-144.861	-0.152
	-144.56	5.6843e-14	-145.488	0.159	-144.836	-0.152
	-144.535	5.6843e-14	-145.463	0.169	-144.811	-0.139
	-144.51	-0.001	-145.438	0.159	-144.786	-0.13
	-144.485	0.002	-145.413	0.159	-144.761	-0.13
	-144.46	0.002	-145.388	0.16	-144.736	-0.131
	-144.435	0.011	-145.363	0.159	-144.711	-0.14
	-144.41	0.011	-145.338	0.159	-144.686	-0.14
	-144.385	0.011	-145.313	0.159	-144.661	-0.14
	-144.36	0.002	-145.288	0.159	-144.636	-0.13
	-144.335	0.001	-145.263	0.169	-144.611	-0.13
	-144.31	-0.008	-145.238	0.169	-144.586	-0.13
	-144.285	-0.008	-145.213	0.179	-144.561	-0.14
	-144.26	-0.008	-145.188	0.16	-144.536	-0.15
	-144.235	0.011	-145.163	0.159	-144.511	-0.15
	-144.21	0.011	-145.138	0.159	-144.486	-0.15
	-144.185	0.011	-145.113	0.159	-144.461	-0.128
	-144.16	0.01	-145.088	0.169	-144.436	-0.128
	-144.135	-0.01	-145.063	0.169	-144.411	-0.128
	-144.11	-0.01	-145.038	0.16	-144.386	-0.128
	-144.085	-0.01	-145.013	0.16	-144.361	-0.128
	-144.06	-0.001	-144.988	0.169	-144.336	-0.138
	-144.035	0.009	-144.963	0.169	-144.311	-0.138
	-144.01	0.009	-144.938	0.159	-144.286	-0.138
	-143.985	0.008	-144.913	0.169	-144.261	-0.129
	-143.96	-0.01	-144.888	0.169	-144.236	-0.138
	-143.935	-0.01	-144.863	0.16	-144.211	-0.138
	-143.91	-0.01	-144.838	0.16	-144.186	-0.138
	-143.885	-0.001	-144.813	0.16	-144.161	-0.148
	-143.86	-0.001	-144.788	0.16	-144.136	-0.148
	-143.835	-0.001	-144.763	0.178	-144.111	-0.139
	-143.81	-0.002	-144.738	0.179	-144.086	-0.129
	-143.785	-0.001	-144.713	0.179	-144.061	-0.129
	-143.76	-0.001	-144.688	0.16	-144.036	-0.129
	-143.735	-0.001	-144.663	0.16	-144.011	-0.129
	-143.71	-0.012	-144.638	0.16	-143.986	-0.138
	-143.685	-0.003	-144.613	0.169	-143.961	-0.149
	-143.66	-0.003	-144.588	0.17	-143.936	-0.14
	-143.635	-0.004	-144.563	0.17	-143.911	-0.14
	-143.61	-0.013	-144.538	0.16	-143.886	-0.14
	-143.585	-0.013	-144.513	0.16	-143.861	-0.14
	-143.56	-0.012	-144.488	0.17	-143.836	-0.131
	-143.535	0.009	-144.463	0.17	-143.811	-0.13
	-143.51	0.009	-144.438	0.16	-143.786	-0.13
	-143.485	0.009	-144.413	0.169	-143.761	-0.13
	-143.46	-0.002	-144.388	0.17	-143.736	-0.13
	-143.435	-0.011	-144.363	0.17	-143.711	-0.13
	-143.41	-0.011	-144.338	0.17	-143.686	-0.13
	-143.385	-0.011	-144.313	0.158	-143.661	-0.141
	-143.36	-0.011	-144.288	0.158	-143.636	-0.149
	-143.335	-0.01	-144.263	0.167	-143.611	-0.14
	-143.31	-0.001	-144.238	0.177	-143.586	-0.14
	-143.285	-0.002	-144.213	0.177	-143.561	-0.14
	-143.26	-0.001	-144.188	0.177	-143.536	-0.13
	-143.235	-0.001	-144.163	0.177	-143.511	-0.13
	-143.21	-0.011	-144.138	0.167	-143.486	-0.131
	-143.185	-0.01	-144.113	0.158	-143.461	-0.14
	-143.16	-0.001	-144.088	0.158	-143.436	-0.139
	-143.135	-0.001	-144.063	0.169	-143.411	-0.13
	-143.11	-0.002	-144.038	0.169	-143.386	-0.13
	-143.085	-0.011	-144.013	0.169	-143.361	-0.13
	-143.06	-0.011	-143.988	0.179	-143.336	-0.14
	-143.035	-0.011	-143.963	0.169	-143.311	-0.141
	-143.01	-0.001	-143.938	0.169	-143.286	-0.15
	-142.985	0	-143.913	0.169	-143.261	-0.149
	-142.96	-0.001	-143.888	0.179	-143.236	-0.13
	-142.935	-0.002	-143.863	0.169	-143.211	-0.13
	-142.91	-0.011	-143.838	0.169	-143.186	-0.13
	-142.885	-0.011	-143.813	0.169	-143.161	-0.131
	-142.86	-0.011	-143.788	0.169	-143.136	-0.14
	-142.835	-0.011	-143.763	0.159	-143.111	-0.14
	-142.81	0	-143.738	0.169	-143.086	-0.13
	-142.785	0.009	-143.713	0.181	-143.061	-0.13
	-142.76	0.009	-143.688	0.181	-143.036	-0.14
	-142.735	-0.001	-143.663	0.181	-143.011	-0.14
	-142.71	-0.002	-143.638	0.181	-142.986	-0.14
	-142.685	-0.013	-143.613	0.171	-142.961	-0.14
	-142.66	-0.013	-143.588	0.171	-142.936	-0.14
	-142.635	-0.012	-143.563	0.169	-142.911	-0.14
	-142.61	-0.003	-143.538	0.169	-142.886	-0.128
	-142.585	0.009	-143.513	0.169	-142.861	-0.128
	-142.56	0.009	-143.488	0.169	-142.836	-0.128
	-142.535	0.009	-143.463	0.179	-142.811	-0.138
	-142.51	0.008	-143.438	0.169	-142.786	-0.138
	-142.485	-0.011	-143.413	0.179	-142.761	-0.138
	-142.46	-0.011	-143.388	0.179	-142.736	-0.138
	-142.435	-0.011	-143.363	0.179	-142.711	-0.129
	-142.41	-0.01	-143.338	0.179	-142.686	-0.129
	-142.385	-0.001	-143.313	0.179	-142.661	-0.129
	-142.36	-0.001	-143.288	0.16	-142.636	-0.142
	-142.335	-0.001	-143.263	0.159	-142.611	-0.142
	-142.31	-0.001	-143.238	0.179	-142.586	-0.142
	-142.285	-0.001	-143.213	0.179	-142.561	-0.142
	-142.26	0	-143.188	0.179	-142.536	-0.132
	-142.235	-0.001	-143.163	0.179	-142.511	-0.132
	-142.21	-0.001	-143.138	0.179	-142.486	-0.132
	-142.185	-0.001	-143.113	0.179	-142.461	-0.132
	-142.16	-0.001	-143.088	0.17	-142.436	-0.132
	-142.135	-0.01	-143.063	0.169	-142.411	-0.141
	-142.11	-0.01	-143.038	0.169	-142.386	-0.141
	-142.085	-0.001	-143.013	0.169	-142.361	-0.132
	-142.06	0	-142.988	0.169	-142.336	-0.141
	-142.035	0.009	-142.963	0.169	-142.311	-0.141
	-142.01	0.009	-142.938	0.179	-142.286	-0.142
	-141.985	0.009	-142.913	0.179	-142.261	-0.14
	-141.96	0.009	-142.888	0.188	-142.236	-0.14
	-141.935	-0.001	-142.863	0.178	-142.211	-0.14
	-141.91	-0.01	-142.838	0.177	-142.186	-0.131
	-141.885	-0.01	-142.813	0.167	-142.161	-0.131
	-141.86	-0.01	-142.788	0.167	-142.136	-0.131
	-141.835	-0.001	-142.763	0.167	-142.111	-0.131
	-141.81	-0.001	-142.738	0.167	-142.086	-0.14
	-141.785	0	-142.713	0.178	-142.061	-0.149
	-141.76	0.011	-142.688	0.17	-142.036	-0.149
	-141.735	0.002	-142.663	0.179	-142.011	-0.14
	-141.71	0.002	-142.638	0.179	-141.986	-0.14
	-141.685	0.002	-142.613	0.179	-141.961	-0.14
	-141.66	-0.01	-142.588	0.179	-141.936	-0.14
	-141.635	-0.001	-142.563	0.179	-141.911	-0.14
	-141.61	-0.001	-142.538	0.178	-141.886	-0.141
	-141.585	-0.009	-142.513	0.17	-141.861	-0.149
	-141.56	0	-142.488	0.17	-141.836	-0.14
	-141.535	0	-142.463	0.17	-141.811	-0.14
	-141.51	0	-142.438	0.17	-141.786	-0.14
	-141.485	0	-142.413	0.179	-141.761	-0.14
	-141.46	0	-142.388	0.179	-141.736	-0.15
	-141.435	0	-142.363	0.188	-141.711	-0.14
	-141.41	0	-142.338	0.179	-141.686	-0.14
	-141.385	-0.001	-142.313	0.179	-141.661	-0.14
	-141.36	-0.01	-142.288	0.17	-141.636	-0.14
	-141.335	-0.009	-142.263	0.17	-141.611	-0.14
	-141.31	0	-142.238	0.17	-141.586	-0.14
	-141.285	0	-142.213	0.17	-141.561	-0.14
	-141.26	0	-142.188	0.179	-141.536	-0.14
	-141.235	0	-142.163	0.188	-141.511	-0.139
	-141.21	0	-142.138	0.179	-141.486	-0.128
	-141.185	-0.001	-142.113	0.179	-141.461	-0.138
	-141.16	-0.012	-142.088	0.179	-141.436	-0.148
	-141.135	-0.012	-142.063	0.179	-141.411	-0.148
	-141.11	-0.022	-142.038	0.179	-141.386	-0.148
	-141.085	-0.011	-142.013	0.179	-141.361	-0.148
	-141.06	-0.002	-141.988	0.179	-141.336	-0.138
	-141.035	-0.002	-141.963	0.179	-141.311	-0.138
	-141.01	-0.002	-141.938	0.169	-141.286	-0.128
	-140.985	-0.002	-141.913	0.179	-141.261	-0.128
	-140.96	-0.003	-141.888	0.179	-141.236	-0.138
	-140.935	-0.012	-141.863	0.179	-141.211	-0.138
	-140.91	-0.012	-141.838	0.189	-141.186	-0.138
	-140.885	-0.012	-141.813	0.179	-141.161	-0.138
	-140.86	-0.012	-141.788	0.179	-141.136	-0.138
	-140.835	-0.012	-141.763	0.179	-141.111	-0.138
	-140.81	-0.012	-141.738	0.179	-141.086	-0.128
	-140.785	-0.002	-141.713	0.179	-141.061	-0.128
	-140.76	-0.002	-141.688	0.179	-141.036	-0.128
	-140.735	-0.003	-141.663	0.179	-141.011	-0.138
	-140.71	-0.012	-141.638	0.169	-140.986	-0.138
	-140.685	-0.012	-141.613	0.169	-140.961	-0.138
	-140.66	-0.012	-141.588	0.169	-140.936	-0.138
	-140.635	-0.012	-141.563	0.181	-140.911	-0.138
	-140.61	-0.012	-141.538	0.181	-140.886	-0.128
	-140.585	-0.012	-141.513	0.181	-140.861	-0.128
	-140.56	-0.003	-141.488	0.181	-140.836	-0.128
	-140.535	-0.012	-141.463	0.179	-140.811	-0.128
	-140.51	-0.013	-141.438	0.179	-140.786	-0.14
	-140.485	-0.022	-141.413	0.167	-140.761	-0.14
	-140.46	-0.012	-141.388	0.167	-140.736	-0.13
	-140.435	-0.012	-141.363	0.167	-140.711	-0.121
	-140.41	-0.012	-141.338	0.167	-140.686	-0.121
	-140.385	-0.012	-141.313	0.167	-140.661	-0.121
	-140.36	-0.003	-141.288	0.167	-140.636	-0.121
	-140.335	-0.003	-141.263	0.179	-140.611	-0.121
	-140.31	-0.003	-141.238	0.179	-140.586	-0.121
	-140.285	-0.003	-141.213	0.179	-140.561	-0.14
	-140.26	-0.004	-141.188	0.189	-140.536	-0.14
	-140.235	-0.013	-141.163	0.179	-140.511	-0.14
	-140.21	-0.022	-141.138	0.179	-140.486	-0.14
	-140.185	-0.022	-141.113	0.179	-140.461	-0.14
	-140.16	-0.022	-141.088	0.179	-140.436	-0.14
	-140.135	-0.013	-141.063	0.179	-140.411	-0.131
	-140.11	-0.013	-141.038	0.179	-140.386	-0.131
	-140.085	-0.001	-141.013	0.179	-140.361	-0.121
	-140.06	-0.002	-140.988	0.179	-140.336	-0.131
	-140.035	-0.02	-140.963	0.189	-140.311	-0.131
	-140.01	-0.02	-140.938	0.189	-140.286	-0.131
	-139.985	-0.02	-140.913	0.179	-140.261	-0.131
	-139.96	-0.02	-140.888	0.179	-140.236	-0.131
	-139.935	-0.02	-140.863	0.179	-140.211	-0.14
	-139.91	-0.02	-140.838	0.179	-140.186	-0.14
	-139.885	-0.02	-140.813	0.188	-140.161	-0.14
	-139.86	-0.02	-140.788	0.179	-140.136	-0.131
	-139.835	-0.02	-140.763	0.179	-140.111	-0.131
	-139.81	-0.019	-140.738	0.179	-140.086	-0.14
	-139.785	-0.028	-140.713	0.179	-140.061	-0.14
	-139.76	-0.018	-140.688	0.17	-140.036	-0.14
	-139.735	-0.018	-140.663	0.179	-140.011	-0.131
	-139.71	-0.018	-140.638	0.179	-139.986	-0.131
	-139.685	-0.018	-140.613	0.179	-139.961	-0.131
	-139.66	-0.018	-140.588	0.188	-139.936	-0.13
	-139.635	-0.018	-140.563	0.189	-139.911	-0.121
	-139.61	-0.019	-140.538	0.189	-139.886	-0.121
	-139.585	-0.019	-140.513	0.179	-139.861	-0.121
	-139.56	-0.019	-140.488	0.179	-139.836	-0.13
	-139.535	-0.019	-140.463	0.17	-139.811	-0.13
	-139.51	-0.03	-140.438	0.169	-139.786	-0.13
	-139.485	-0.03	-140.413	0.169	-139.761	-0.13
	-139.46	-0.03	-140.388	0.179	-139.736	-0.133
	-139.435	-0.02	-140.363	0.179	-139.711	-0.133
	-139.41	-0.02	-140.338	0.188	-139.686	-0.133
	-139.385	-0.02	-140.313	0.189	-139.661	-0.133
	-139.36	-0.021	-140.288	0.189	-139.636	-0.133
	-139.335	-0.021	-140.263	0.189	-139.611	-0.142
	-139.31	-0.021	-140.238	0.18	-139.586	-0.141
	-139.285	-0.021	-140.213	0.169	-139.561	-0.13
	-139.26	-0.021	-140.188	0.169	-139.536	-0.13
	-139.235	-0.021	-140.163	0.169	-139.511	-0.13
	-139.21	-0.03	-140.138	0.169	-139.486	-0.13
	-139.185	-0.03	-140.113	0.178	-139.461	-0.13
	-139.16	-0.03	-140.088	0.179	-139.436	-0.13
	-139.135	-0.03	-140.063	0.189	-139.411	-0.121
	-139.11	-0.021	-140.038	0.189	-139.386	-0.13
	-139.085	-0.011	-140.013	0.189	-139.361	-0.13
	-139.06	-0.012	-139.988	0.189	-139.336	-0.13
	-139.035	-0.023	-139.963	0.18	-139.311	-0.13
	-139.01	-0.023	-139.938	0.169	-139.286	-0.12
	-138.985	-0.023	-139.913	0.169	-139.261	-0.13
	-138.96	-0.032	-139.888	0.169	-139.236	-0.13
	-138.935	-0.032	-139.863	0.169	-139.211	-0.13
	-138.91	-0.032	-139.838	0.178	-139.186	-0.131
	-138.885	-0.032	-139.813	0.179	-139.161	-0.14
	-138.86	-0.023	-139.788	0.189	-139.136	-0.14
	-138.835	-0.023	-139.763	0.189	-139.111	-0.14
	-138.81	-0.014	-139.738	0.189	-139.086	-0.14
	-138.785	-0.023	-139.713	0.189	-139.061	-0.14
	-138.76	-0.023	-139.688	0.17	-139.036	-0.14
	-138.735	-0.023	-139.663	0.169	-139.011	-0.14
	-138.71	-0.023	-139.638	0.169	-138.986	-0.14
	-138.685	-0.023	-139.613	0.169	-138.961	-0.14
	-138.66	-0.032	-139.588	0.178	-138.936	-0.128
	-138.635	-0.032	-139.563	0.179	-138.911	-0.118
	-138.61	-0.032	-139.538	0.179	-138.886	-0.119
	-138.585	-0.032	-139.513	0.179	-138.861	-0.14
	-138.56	-0.023	-139.488	0.189	-138.836	-0.14
	-138.535	-0.013	-139.463	0.189	-138.811	-0.14
	-138.51	-0.013	-139.438	0.17	-138.786	-0.14
	-138.485	-0.014	-139.413	0.169	-138.761	-0.14
	-138.46	-0.023	-139.388	0.169	-138.736	-0.14
	-138.435	-0.023	-139.363	0.178	-138.711	-0.14
	-138.41	-0.032	-139.338	0.179	-138.686	-0.14
	-138.385	-0.032	-139.313	0.179	-138.661	-0.14
	-138.36	-0.023	-139.288	0.179	-138.636	-0.14
	-138.335	-0.013	-139.263	0.179	-138.611	-0.14
	-138.31	-0.013	-139.238	0.179	-138.586	-0.14
	-138.285	-0.013	-139.213	0.179	-138.561	-0.14
	-138.26	-0.014	-139.188	0.179	-138.536	-0.14
	-138.235	-0.023	-139.163	0.179	-138.511	-0.14
	-138.21	-0.023	-139.138	0.168	-138.486	-0.13
	-138.185	-0.023	-139.113	0.167	-138.461	-0.13
	-138.16	-0.032	-139.088	0.167	-138.436	-0.13
	-138.135	-0.023	-139.063	0.178	-138.411	-0.14
	-138.11	-0.023	-139.038	0.179	-138.386	-0.14
	-138.085	-0.023	-139.013	0.179	-138.361	-0.14
	-138.06	-0.023	-138.988	0.179	-138.336	-0.14
	-138.035	-0.023	-138.963	0.179	-138.311	-0.15
	-138.01	-0.013	-138.938	0.179	-138.286	-0.15
	-137.985	-0.014	-138.913	0.179	-138.261	-0.14
	-137.96	-0.023	-138.888	0.179	-138.236	-0.14
	-137.935	-0.022	-138.863	0.17	-138.211	-0.14
	-137.91	-0.021	-138.838	0.17	-138.186	-0.14
	-137.885	-0.021	-138.813	0.158	-138.161	-0.14
	-137.86	-0.021	-138.788	0.167	-138.136	-0.14
	-137.835	-0.021	-138.763	0.179	-138.111	-0.13
	-137.81	-0.021	-138.738	0.179	-138.086	-0.13
	-137.785	-0.021	-138.713	0.179	-138.061	-0.14
	-137.76	-0.021	-138.688	0.179	-138.036	-0.14
	-137.735	-0.009	-138.663	0.179	-138.011	-0.14
	-137.71	-0.009	-138.638	0.179	-137.986	-0.14
	-137.685	-0.008	-138.613	0.179	-137.961	-0.15
	-137.66	5.6843e-14	-138.588	0.17	-137.936	-0.15
	-137.635	-0.009	-138.563	0.169	-137.911	-0.14
	-137.61	-0.009	-138.538	0.178	-137.886	-0.14
	-137.585	-0.009	-138.513	0.169	-137.861	-0.14
	-137.56	-0.019	-138.488	0.169	-137.836	-0.14
	-137.535	-0.019	-138.463	0.179	-137.811	-0.14
	-137.51	-0.019	-138.438	0.179	-137.786	-0.14
	-137.485	-0.019	-138.413	0.179	-137.761	-0.13
	-137.46	-0.018	-138.388	0.179	-137.736	-0.14
	-137.435	-0.009	-138.363	0.179	-137.711	-0.14
	-137.41	0.001	-138.338	0.17	-137.686	-0.14
	-137.385	0.001	-138.313	0.169	-137.661	-0.14
	-137.36	0.001	-138.288	0.178	-137.636	-0.14
	-137.335	0.001	-138.263	0.179	-137.611	-0.14
	-137.31	5.6843e-14	-138.238	0.169	-137.586	-0.14
	-137.285	-0.009	-138.213	0.179	-137.561	-0.14
	-137.26	-0.019	-138.188	0.179	-137.536	-0.14
	-137.235	-0.018	-138.163	0.179	-137.511	-0.15
	-137.21	-0.009	-138.138	0.179	-137.486	-0.15
	-137.185	-0.009	-138.113	0.179	-137.461	-0.14
	-137.16	-0.009	-138.088	0.17	-137.436	-0.14
	-137.135	-0.009	-138.063	0.169	-137.411	-0.14
	-137.11	-0.009	-138.038	0.169	-137.386	-0.14
	-137.085	-0.009	-138.013	0.169	-137.361	-0.14
	-137.06	0.001	-137.988	0.178	-137.336	-0.14
	-137.035	0.001	-137.963	0.179	-137.311	-0.14
	-137.01	0.001	-137.938	0.179	-137.286	-0.14
	-136.985	0.001	-137.913	0.179	-137.261	-0.14
	-136.96	0.001	-137.888	0.169	-137.236	-0.15
	-136.935	-0.011	-137.863	0.179	-137.211	-0.15
	-136.91	-0.011	-137.838	0.179	-137.186	-0.14
	-136.885	-0.011	-137.813	0.17	-137.161	-0.14
	-136.86	-0.011	-137.788	0.169	-137.136	-0.14
	-136.835	-0.011	-137.763	0.169	-137.111	-0.14
	-136.81	-0.011	-137.738	0.169	-137.086	-0.14
	-136.785	0	-137.713	0.169	-137.061	-0.14
	-136.76	0.009	-137.688	0.178	-137.036	-0.14
	-136.735	0.009	-137.663	0.179	-137.011	-0.14
	-136.71	0.008	-137.638	0.179	-136.986	-0.14
	-136.685	-0.003	-137.613	0.169	-136.961	-0.15
	-136.66	-0.013	-137.588	0.169	-136.936	-0.15
	-136.635	-0.013	-137.563	0.16	-136.911	-0.14
	-136.61	-0.013	-137.538	0.169	-136.886	-0.14
	-136.585	-0.013	-137.513	0.169	-136.861	-0.14
	-136.56	-0.012	-137.488	0.169	-136.836	-0.14
	-136.535	-0.003	-137.463	0.169	-136.811	-0.14
	-136.51	-0.003	-137.438	0.169	-136.786	-0.15
	-136.485	0.007	-137.413	0.178	-136.761	-0.15
	-136.46	0.006	-137.388	0.179	-136.736	-0.15
	-136.435	-0.003	-137.363	0.179	-136.711	-0.15
	-136.41	-0.003	-137.338	0.169	-136.686	-0.15
	-136.385	-0.003	-137.313	0.169	-136.661	-0.15
	-136.36	-0.012	-137.288	0.16	-136.636	-0.161
	-136.335	-0.003	-137.263	0.16	-136.611	-0.152
	-136.31	-0.003	-137.238	0.16	-136.586	-0.152
	-136.285	-0.003	-137.213	0.169	-136.561	-0.152
	-136.26	-0.003	-137.188	0.169	-136.536	-0.152
	-136.235	-0.003	-137.163	0.169	-136.511	-0.14
	-136.21	-0.003	-137.138	0.169	-136.486	-0.14
	-136.185	-0.003	-137.113	0.178	-136.461	-0.14
	-136.16	-0.003	-137.088	0.179	-136.436	-0.14
	-136.135	-0.003	-137.063	0.179	-136.411	-0.14
	-136.11	-0.003	-137.038	0.179	-136.386	-0.14
	-136.085	-0.003	-137.013	0.179	-136.361	-0.14
	-136.06	-0.013	-136.988	0.169	-136.336	-0.14
	-136.035	-0.013	-136.963	0.158	-136.311	-0.152
	-136.01	-0.013	-136.938	0.158	-136.286	-0.152
	-135.985	-0.012	-136.913	0.168	-136.261	-0.152
	-135.96	-0.012	-136.888	0.168	-136.236	-0.152
	-135.935	-0.012	-136.863	0.168	-136.211	-0.142
	-135.91	-0.012	-136.838	0.168	-136.186	-0.142
	-135.885	-0.012	-136.813	0.179	-136.161	-0.142
	-135.86	-0.012	-136.788	0.179	-136.136	-0.142
	-135.835	-0.003	-136.763	0.179	-136.111	-0.142
	-135.81	-0.013	-136.738	0.179	-136.086	-0.142
	-135.785	-0.013	-136.713	0.169	-136.061	-0.142
	-135.76	-0.013	-136.688	0.169	-136.036	-0.142
	-135.735	-0.013	-136.663	0.169	-136.011	-0.142
	-135.71	-0.022	-136.638	0.169	-135.986	-0.151
	-135.685	-0.022	-136.613	0.169	-135.961	-0.151
	-135.66	-0.022	-136.588	0.17	-135.936	-0.151
	-135.635	-0.021	-136.563	0.17	-135.911	-0.151
	-135.61	-0.01	-136.538	0.17	-135.886	-0.142
	-135.585	-0.01	-136.513	0.16	-135.861	-0.131
	-135.56	-0.01	-136.488	0.16	-135.836	-0.131
	-135.535	-0.001	-136.463	0.169	-135.811	-0.131
	-135.51	-0.001	-136.438	0.169	-135.786	-0.14
	-135.485	-0.001	-136.413	0.169	-135.761	-0.14
	-135.46	-0.02	-136.388	0.169	-135.736	-0.14
	-135.435	-0.02	-136.363	0.169	-135.711	-0.149
	-135.41	-0.02	-136.338	0.169	-135.686	-0.149
	-135.385	-0.02	-136.313	0.169	-135.661	-0.149
	-135.36	-0.02	-136.288	0.158	-135.636	-0.149
	-135.335	-0.02	-136.263	0.169	-135.611	-0.149
	-135.31	-0.02	-136.238	0.16	-135.586	-0.149
	-135.285	-0.019	-136.213	0.16	-135.561	-0.14
	-135.26	-0.01	-136.188	0.16	-135.536	-0.14
	-135.235	-0.01	-136.163	0.16	-135.511	-0.131
	-135.21	-0.01	-136.138	0.169	-135.486	-0.131
	-135.185	-0.02	-136.113	0.17	-135.461	-0.131
	-135.16	-0.01	-136.088	0.17	-135.436	-0.131
	-135.135	-0.019	-136.063	0.17	-135.411	-0.149
	-135.11	-0.019	-136.038	0.16	-135.386	-0.149
	-135.085	-0.019	-136.013	0.16	-135.361	-0.149
	-135.06	-0.019	-135.988	0.15	-135.336	-0.149
	-135.035	-0.019	-135.963	0.15	-135.311	-0.149
	-135.01	-0.018	-135.938	0.15	-135.286	-0.14
	-134.985	-0.009	-135.913	0.159	-135.261	-0.14
	-134.96	-0.009	-135.888	0.16	-135.236	-0.14
	-134.935	-0.009	-135.863	0.17	-135.211	-0.14
	-134.91	-0.009	-135.838	0.17	-135.186	-0.14
	-134.885	-0.009	-135.813	0.17	-135.161	-0.14
	-134.86	-0.009	-135.788	0.17	-135.136	-0.14
	-134.835	-0.009	-135.763	0.16	-135.111	-0.14
	-134.81	-0.019	-135.738	0.16	-135.086	-0.14
	-134.785	-0.028	-135.713	0.15	-135.061	-0.149
	-134.76	-0.028	-135.688	0.15	-135.036	-0.149
	-134.735	-0.027	-135.663	0.15	-135.011	-0.149
	-134.71	-0.018	-135.638	0.15	-134.986	-0.14
	-134.685	-0.018	-135.613	0.159	-134.961	-0.14
	-134.66	-0.018	-135.588	0.16	-134.936	-0.14
	-134.635	-0.018	-135.563	0.17	-134.911	-0.14
	-134.61	-0.018	-135.538	0.17	-134.886	-0.14
	-134.585	-0.009	-135.513	0.17	-134.861	-0.14
	-134.56	-0.009	-135.488	0.17	-134.836	-0.14
	-134.535	-0.009	-135.463	0.17	-134.811	-0.149
	-134.51	-0.009	-135.438	0.16	-134.786	-0.149
	-134.485	-0.021	-135.413	0.16	-134.761	-0.149
	-134.46	-0.021	-135.388	0.16	-134.736	-0.149
	-134.435	-0.032	-135.363	0.16	-134.711	-0.149
	-134.41	-0.032	-135.338	0.16	-134.686	-0.149
	-134.385	-0.032	-135.313	0.16	-134.661	-0.14
	-134.36	-0.031	-135.288	0.15	-134.636	-0.14
	-134.335	-0.022	-135.263	0.15	-134.611	-0.141
	-134.31	-0.022	-135.238	0.159	-134.586	-0.15
	-134.285	-0.022	-135.213	0.16	-134.561	-0.14
	-134.26	-0.022	-135.188	0.17	-134.536	-0.14
	-134.235	-0.022	-135.163	0.17	-134.511	-0.149
	-134.21	-0.012	-135.138	0.17	-134.486	-0.149
	-134.185	-0.022	-135.113	0.17	-134.461	-0.149
	-134.16	-0.022	-135.088	0.16	-134.436	-0.149
	-134.135	-0.022	-135.063	0.16	-134.411	-0.149
	-134.11	-0.022	-135.038	0.16	-134.386	-0.149
	-134.085	-0.021	-135.013	0.16	-134.361	-0.149
	-134.06	-0.012	-134.988	0.16	-134.336	-0.149
	-134.035	-0.012	-134.963	0.16	-134.311	-0.14
	-134.01	-0.013	-134.938	0.15	-134.286	-0.14
	-133.985	-0.022	-134.913	0.15	-134.261	-0.14
	-133.96	-0.022	-134.888	0.159	-134.236	-0.14
	-133.935	-0.011	-134.863	0.16	-134.211	-0.14
	-133.91	-0.002	-134.838	0.16	-134.186	-0.14
	-133.885	-0.002	-134.813	0.16	-134.161	-0.149
	-133.86	-0.012	-134.788	0.17	-134.136	-0.149
	-133.835	-0.012	-134.763	0.16	-134.111	-0.14
	-133.81	-0.012	-134.738	0.16	-134.086	-0.149
	-133.785	-0.012	-134.713	0.16	-134.061	-0.149
	-133.76	-0.012	-134.688	0.16	-134.036	-0.149
	-133.735	-0.011	-134.663	0.16	-134.011	-0.149
	-133.71	-0.002	-134.638	0.16	-133.986	-0.149
	-133.685	-0.002	-134.613	0.16	-133.961	-0.149
	-133.66	0.007	-134.588	0.148	-133.936	-0.149
	-133.635	0.007	-134.563	0.148	-133.911	-0.149
	-133.61	0.007	-134.538	0.157	-133.886	-0.149
	-133.585	-0.002	-134.513	0.158	-133.861	-0.138
	-133.56	-0.012	-134.488	0.158	-133.836	-0.147
	-133.535	-0.012	-134.463	0.158	-133.811	-0.147
	-133.51	-0.012	-134.438	0.158	-133.786	-0.147
	-133.485	-0.012	-134.413	0.158	-133.761	-0.147
	-133.46	-0.012	-134.388	0.148	-133.736	-0.147
	-133.435	-0.012	-134.363	0.148	-133.711	-0.147
	-133.41	-0.012	-134.338	0.148	-133.686	-0.138
	-133.385	-0.01	-134.313	0.148	-133.661	-0.138
	-133.36	-0.01	-134.288	0.139	-133.636	-0.138
	-133.335	-0.01	-134.263	0.138	-133.611	-0.129
	-133.31	-0.01	-134.238	0.148	-133.586	-0.138
	-133.285	0	-134.213	0.148	-133.561	-0.138
	-133.26	0	-134.188	0.148	-133.536	-0.147
	-133.235	-0.01	-134.163	0.148	-133.511	-0.147
	-133.21	-0.01	-134.138	0.148	-133.486	-0.147
	-133.185	-0.011	-134.113	0.159	-133.461	-0.147
	-133.16	-0.02	-134.088	0.15	-133.436	-0.147
	-133.135	-0.02	-134.063	0.14	-133.411	-0.147
	-133.11	-0.02	-134.038	0.14	-133.386	-0.138
	-133.085	-0.02	-134.013	0.14	-133.361	-0.138
	-133.06	-0.019	-133.988	0.14	-133.336	-0.138
	-133.035	-0.01	-133.963	0.14	-133.311	-0.138
	-133.01	-0.01	-133.938	0.14	-133.286	-0.138
	-132.985	-0.01	-133.913	0.14	-133.261	-0.138
	-132.96	-0.01	-133.888	0.15	-133.236	-0.138
	-132.935	-0.01	-133.863	0.141	-133.211	-0.139
	-132.91	-0.01	-133.838	0.14	-133.186	-0.14
	-132.885	-0.02	-133.813	0.14	-133.161	-0.14
	-132.86	-0.021	-133.788	0.14	-133.136	-0.14
	-132.835	-0.02	-133.763	0.128	-133.111	-0.14
	-132.81	-0.02	-133.738	0.128	-133.086	-0.14
	-132.785	-0.02	-133.713	0.128	-133.061	-0.14
	-132.76	-0.02	-133.688	0.128	-133.036	-0.151
	-132.735	-0.02	-133.663	0.128	-133.011	-0.142
	-132.71	-0.019	-133.638	0.128	-132.986	-0.142
	-132.685	-0.01	-133.613	0.128	-132.961	-0.142
	-132.66	-0.02	-133.588	0.128	-132.936	-0.142
	-132.635	-0.02	-133.563	0.147	-132.911	-0.143
	-132.61	-0.02	-133.538	0.148	-132.886	-0.152
	-132.585	-0.02	-133.513	0.148	-132.861	-0.152
	-132.56	-0.02	-133.488	0.139	-132.836	-0.152
	-132.535	-0.02	-133.463	0.128	-132.811	-0.152
	-132.51	-0.021	-133.438	0.128	-132.786	-0.152
	-132.485	-0.02	-133.413	0.128	-132.761	-0.152
	-132.46	-0.02	-133.388	0.128	-132.736	-0.142
	-132.435	-0.02	-133.363	0.128	-132.711	-0.142
	-132.41	-0.02	-133.338	0.137	-132.686	-0.151
	-132.385	-0.019	-133.313	0.138	-132.661	-0.142
	-132.36	-0.02	-133.288	0.138	-132.636	-0.142
	-132.335	-0.02	-133.263	0.138	-132.611	-0.142
	-132.31	-0.02	-133.238	0.15	-132.586	-0.142
	-132.285	-0.02	-133.213	0.15	-132.561	-0.142
	-132.26	-0.02	-133.188	0.15	-132.536	-0.142
	-132.235	-0.02	-133.163	0.15	-132.511	-0.142
	-132.21	-0.02	-133.138	0.15	-132.486	-0.142
	-132.185	-0.021	-133.113	0.15	-132.461	-0.142
	-132.16	-0.019	-133.088	0.159	-132.436	-0.131
	-132.135	-0.01	-133.063	0.15	-132.411	-0.14
	-132.11	-0.01	-133.038	0.141	-132.386	-0.14
	-132.085	-0.01	-133.013	0.14	-132.361	-0.14
	-132.06	-0.01	-132.988	0.14	-132.336	-0.149
	-132.035	-0.01	-132.963	0.14	-132.311	-0.149
	-132.01	-0.021	-132.938	0.14	-132.286	-0.149
	-131.985	-0.012	-132.913	0.14	-132.261	-0.149
	-131.96	-0.012	-132.888	0.14	-132.236	-0.149
	-131.935	-0.012	-132.863	0.14	-132.211	-0.149
	-131.91	-0.012	-132.838	0.15	-132.186	-0.14
	-131.885	-0.012	-132.813	0.15	-132.161	-0.14
	-131.86	-0.012	-132.788	0.15	-132.136	-0.14
	-131.835	-0.012	-132.763	0.15	-132.111	-0.14
	-131.81	-0.012	-132.738	0.15	-132.086	-0.14
	-131.785	-0.012	-132.713	0.15	-132.061	-0.14
	-131.76	-0.012	-132.688	0.15	-132.036	-0.14
	-131.735	-0.012	-132.663	0.149	-132.011	-0.141
	-131.71	-0.012	-132.638	0.15	-131.986	-0.15
	-131.685	0	-132.613	0.141	-131.961	-0.159
	-131.66	0	-132.588	0.14	-131.936	-0.149
	-131.635	-0.001	-132.563	0.14	-131.911	-0.149
	-131.61	-0.022	-132.538	0.14	-131.886	-0.149
	-131.585	-0.022	-132.513	0.14	-131.861	-0.149
	-131.56	-0.022	-132.488	0.14	-131.836	-0.149
	-131.535	-0.022	-132.463	0.14	-131.811	-0.149
	-131.51	-0.021	-132.438	0.15	-131.786	-0.149
	-131.485	-0.012	-132.413	0.15	-131.761	-0.149
	-131.46	-0.012	-132.388	0.141	-131.736	-0.149
	-131.435	-0.012	-132.363	0.14	-131.711	-0.149
	-131.41	-0.012	-132.338	0.14	-131.686	-0.15
	-131.385	-0.012	-132.313	0.13	-131.661	-0.159
	-131.36	-0.012	-132.288	0.13	-131.636	-0.15
	-131.335	-0.022	-132.263	0.13	-131.611	-0.15
	-131.31	-0.023	-132.238	0.13	-131.586	-0.15
	-131.285	-0.031	-132.213	0.13	-131.561	-0.15
	-131.26	-0.021	-132.188	0.13	-131.536	-0.15
	-131.235	-0.021	-132.163	0.121	-131.511	-0.15
	-131.21	-0.021	-132.138	0.12	-131.486	-0.151
	-131.185	-0.011	-132.113	0.129	-131.461	-0.15
	-131.16	-0.011	-132.088	0.13	-131.436	-0.15
	-131.135	-0.011	-132.063	0.14	-131.411	-0.159
	-131.11	-0.011	-132.038	0.14	-131.386	-0.15
	-131.085	-0.011	-132.013	0.14	-131.361	-0.15
	-131.06	-0.011	-131.988	0.14	-131.336	-0.15
	-131.035	-0.02	-131.963	0.14	-131.311	-0.15
	-131.01	-0.02	-131.938	0.14	-131.286	-0.15
	-130.985	-0.021	-131.913	0.14	-131.261	-0.151
	-130.96	-0.03	-131.888	0.14	-131.236	-0.16
	-130.935	-0.03	-131.863	0.14	-131.211	-0.16
	-130.91	-0.021	-131.838	0.14	-131.186	-0.159
	-130.885	-0.021	-131.813	0.128	-131.161	-0.148
	-130.86	-0.021	-131.788	0.138	-131.136	-0.138
	-130.835	-0.03	-131.763	0.138	-131.111	-0.138
	-130.81	-0.03	-131.738	0.138	-131.086	-0.138
	-130.785	-0.03	-131.713	0.138	-131.061	-0.138
	-130.76	-0.03	-131.688	0.138	-131.036	-0.138
	-130.735	-0.02	-131.663	0.138	-131.011	-0.138
	-130.71	-0.02	-131.638	0.138	-130.986	-0.138
	-130.685	-0.02	-131.613	0.138	-130.961	-0.148
	-130.66	-0.011	-131.588	0.147	-130.936	-0.148
	-130.635	-0.011	-131.563	0.158	-130.911	-0.149
	-130.61	-0.011	-131.538	0.158	-130.886	-0.157
	-130.585	-0.02	-131.513	0.158	-130.861	-0.148
	-130.56	-0.021	-131.488	0.158	-130.836	-0.138
	-130.535	-0.03	-131.463	0.139	-130.811	-0.138
	-130.51	-0.03	-131.438	0.138	-130.786	-0.138
	-130.485	-0.03	-131.413	0.138	-130.761	-0.138
	-130.46	-0.03	-131.388	0.147	-130.736	-0.138
	-130.435	-0.03	-131.363	0.148	-130.711	-0.138
	-130.41	-0.02	-131.338	0.148	-130.686	-0.138
	-130.385	-0.011	-131.313	0.148	-130.661	-0.138
	-130.36	-0.011	-131.288	0.148	-130.636	-0.128
	-130.335	-0.02	-131.263	0.148	-130.611	-0.128
	-130.31	-0.02	-131.238	0.148	-130.586	-0.138
	-130.285	-0.02	-131.213	0.148	-130.561	-0.138
	-130.26	-0.021	-131.188	0.148	-130.536	-0.128
	-130.235	-0.021	-131.163	0.158	-130.511	-0.128
	-130.21	-0.021	-131.138	0.158	-130.486	-0.128
	-130.185	-0.021	-131.113	0.149	-130.461	-0.128
	-130.16	-0.021	-131.088	0.138	-130.436	-0.128
	-130.135	-0.021	-131.063	0.138	-130.411	-0.128
	-130.11	-0.01	-131.038	0.138	-130.386	-0.119
	-130.085	-0.011	-131.013	0.138	-130.361	-0.13
	-130.06	-0.011	-130.988	0.138	-130.336	-0.13
	-130.035	-0.011	-130.963	0.138	-130.311	-0.13
	-130.01	-0.011	-130.938	0.138	-130.286	-0.13
	-129.985	-0.012	-130.913	0.138	-130.261	-0.13
	-129.96	-0.021	-130.888	0.138	-130.236	-0.13
	-129.935	-0.021	-130.863	0.14	-130.211	-0.13
	-129.91	-0.021	-130.838	0.139	-130.186	-0.13
	-129.885	-0.021	-130.813	0.139	-130.161	-0.13
	-129.86	-0.021	-130.788	0.139	-130.136	-0.13
	-129.835	-0.021	-130.763	0.139	-130.111	-0.12
	-129.81	-0.021	-130.738	0.13	-130.086	-0.12
	-129.785	-0.011	-130.713	0.13	-130.061	-0.12
	-129.76	-0.011	-130.688	0.14	-130.036	-0.12
	-129.735	-0.021	-130.663	0.14	-130.011	-0.121
	-129.71	-0.021	-130.638	0.14	-129.986	-0.13
	-129.685	-0.021	-130.613	0.131	-129.961	-0.13
	-129.66	-0.021	-130.588	0.13	-129.936	-0.13
	-129.635	-0.021	-130.563	0.139	-129.911	-0.13
	-129.61	-0.011	-130.538	0.139	-129.886	-0.13
	-129.585	-0.012	-130.513	0.139	-129.861	-0.13
	-129.56	-0.021	-130.488	0.139	-129.836	-0.12
	-129.535	-0.021	-130.463	0.139	-129.811	-0.12
	-129.51	-0.021	-130.438	0.13	-129.786	-0.11
	-129.485	-0.02	-130.413	0.13	-129.761	-0.123
	-129.46	-0.011	-130.388	0.13	-129.736	-0.132
	-129.435	-0.011	-130.363	0.139	-129.711	-0.132
	-129.41	-0.011	-130.338	0.128	-129.686	-0.132
	-129.385	-0.011	-130.313	0.128	-129.661	-0.132
	-129.36	-0.022	-130.288	0.128	-129.636	-0.122
	-129.335	-0.022	-130.263	0.119	-129.611	-0.122
	-129.31	-0.022	-130.238	0.119	-129.586	-0.122
	-129.285	-0.022	-130.213	0.128	-129.561	-0.122
	-129.26	-0.022	-130.188	0.129	-129.536	-0.132
	-129.235	-0.022	-130.163	0.129	-129.511	-0.132
	-129.21	-0.013	-130.138	0.129	-129.486	-0.123
	-129.185	-0.024	-130.113	0.129	-129.461	-0.123
	-129.16	-0.024	-130.088	0.129	-129.436	-0.123
	-129.135	-0.024	-130.063	0.129	-129.411	-0.123
	-129.11	-0.024	-130.038	0.119	-129.386	-0.122
	-129.085	-0.015	-130.013	0.119	-129.361	-0.113
	-129.06	-0.015	-129.988	0.109	-129.336	-0.113
	-129.035	-0.024	-129.963	0.118	-129.311	-0.113
	-129.01	-0.024	-129.938	0.119	-129.286	-0.113
	-128.985	-0.024	-129.913	0.119	-129.261	-0.113
	-128.96	-0.025	-129.888	0.131	-129.236	-0.123
	-128.935	-0.033	-129.863	0.131	-129.211	-0.123
	-128.91	-0.033	-129.838	0.14	-129.186	-0.123
	-128.885	-0.022	-129.813	0.14	-129.161	-0.123
	-128.86	-0.022	-129.788	0.14	-129.136	-0.123
	-128.835	-0.032	-129.763	0.14	-129.111	-0.122
	-128.81	-0.032	-129.738	0.14	-129.086	-0.111
	-128.785	-0.032	-129.713	0.14	-129.061	-0.111
	-128.76	-0.031	-129.688	0.14	-129.036	-0.111
	-128.735	-0.021	-129.663	0.119	-129.011	-0.111
	-128.71	-0.021	-129.638	0.128	-128.986	-0.121
	-128.685	-0.021	-129.613	0.128	-128.961	-0.121
	-128.66	-0.022	-129.588	0.128	-128.936	-0.131
	-128.635	-0.031	-129.563	0.128	-128.911	-0.13
	-128.61	-0.02	-129.538	0.128	-128.886	-0.109
	-128.585	-0.011	-129.513	0.128	-128.861	-0.109
	-128.56	-0.011	-129.488	0.128	-128.836	-0.109
	-128.535	-0.011	-129.463	0.128	-128.811	-0.109
	-128.51	-0.011	-129.438	0.128	-128.786	-0.109
	-128.485	-0.021	-129.413	0.128	-128.761	-0.109
	-128.46	-0.021	-129.388	0.138	-128.736	-0.109
	-128.435	-0.021	-129.363	0.148	-128.711	-0.109
	-128.41	-0.01	-129.338	0.138	-128.686	-0.109
	-128.385	-0.001	-129.313	0.138	-128.661	-0.109
	-128.36	-0.001	-129.288	0.138	-128.636	-0.119
	-128.335	-0.001	-129.263	0.138	-128.611	-0.118
	-128.31	-0.002	-129.238	0.138	-128.586	-0.119
	-128.285	-0.011	-129.213	0.138	-128.561	-0.119
	-128.26	-0.01	-129.188	0.138	-128.536	-0.119
	-128.235	-0.001	-129.163	0.128	-128.511	-0.119
	-128.21	-0.001	-129.138	0.128	-128.486	-0.119
	-128.185	-0.001	-129.113	0.128	-128.461	-0.119
	-128.16	-0.001	-129.088	0.128	-128.436	-0.119
	-128.135	-0.011	-129.063	0.138	-128.411	-0.119
	-128.11	-0.012	-129.038	0.148	-128.386	-0.108
	-128.085	-0.021	-129.013	0.148	-128.361	-0.099
	-128.06	-0.021	-128.988	0.138	-128.336	-0.099
	-128.035	-0.021	-128.963	0.138	-128.311	-0.099
	-128.01	-0.021	-128.938	0.138	-128.286	-0.099
	-127.985	-0.021	-128.913	0.138	-128.261	-0.099
	-127.96	-0.01	-128.888	0.138	-128.236	-0.109
	-127.935	-0.001	-128.863	0.138	-128.211	-0.109
	-127.91	-0.002	-128.838	0.138	-128.186	-0.109
	-127.885	-0.011	-128.813	0.138	-128.161	-0.118
	-127.86	-0.011	-128.788	0.128	-128.136	-0.109
	-127.835	-0.011	-128.763	0.119	-128.111	-0.109
	-127.81	-0.011	-128.738	0.118	-128.086	-0.109
	-127.785	-0.011	-128.713	0.118	-128.061	-0.109
	-127.76	-0.021	-128.688	0.118	-128.036	-0.109
	-127.735	-0.021	-128.663	0.13	-128.011	-0.12
	-127.71	-0.021	-128.638	0.13	-127.986	-0.12
	-127.685	-0.03	-128.613	0.121	-127.961	-0.111
	-127.66	-0.021	-128.588	0.12	-127.936	-0.101
	-127.635	-0.029	-128.563	0.13	-127.911	-0.101
	-127.61	-0.02	-128.538	0.13	-127.886	-0.101
	-127.585	-0.02	-128.513	0.13	-127.861	-0.101
	-127.56	-0.02	-128.488	0.13	-127.836	-0.101
	-127.535	-0.02	-128.463	0.13	-127.811	-0.101
	-127.51	-0.011	-128.438	0.13	-127.786	-0.092
	-127.485	-0.02	-128.413	0.121	-127.761	-0.101
	-127.46	-0.02	-128.388	0.11	-127.736	-0.101
	-127.435	-0.011	-128.363	0.11	-127.711	-0.11
	-127.41	-0.02	-128.338	0.11	-127.686	-0.11
	-127.385	-0.03	-128.313	0.11	-127.661	-0.11
	-127.36	-0.03	-128.288	0.11	-127.636	-0.101
	-127.335	-0.03	-128.263	0.12	-127.611	-0.092
	-127.31	-0.03	-128.238	0.13	-127.586	-0.101
	-127.285	-0.03	-128.213	0.13	-127.561	-0.101
	-127.26	-0.03	-128.188	0.13	-127.536	-0.101
	-127.235	-0.029	-128.163	0.13	-127.511	-0.101
	-127.21	-0.02	-128.138	0.13	-127.486	-0.101
	-127.185	-0.02	-128.113	0.121	-127.461	-0.101
	-127.16	-0.02	-128.088	0.12	-127.436	-0.1
	-127.135	-0.021	-128.063	0.129	-127.411	-0.089
	-127.11	-0.032	-128.038	0.13	-127.386	-0.089
	-127.085	-0.032	-128.013	0.13	-127.361	-0.089
	-127.06	-0.022	-127.988	0.13	-127.336	-0.089
	-127.035	-0.022	-127.963	0.12	-127.311	-0.099
	-127.01	-0.022	-127.938	0.129	-127.286	-0.099
	-126.985	-0.022	-127.913	0.14	-127.261	-0.09
	-126.96	-0.032	-127.888	0.14	-127.236	-0.099
	-126.935	-0.032	-127.863	0.14	-127.211	-0.099
	-126.91	-0.032	-127.838	0.14	-127.186	-0.099
	-126.885	-0.032	-127.813	0.131	-127.161	-0.099
	-126.86	-0.031	-127.788	0.13	-127.136	-0.098
	-126.835	-0.022	-127.763	0.139	-127.111	-0.089
	-126.81	-0.023	-127.738	0.14	-127.086	-0.089
	-126.785	-0.022	-127.713	0.14	-127.061	-0.089
	-126.76	-0.022	-127.688	0.14	-127.036	-0.089
	-126.735	-0.022	-127.663	0.14	-127.011	-0.089
	-126.71	-0.022	-127.638	0.14	-126.986	-0.089
	-126.685	-0.022	-127.613	0.14	-126.961	-0.089
	-126.66	-0.022	-127.588	0.14	-126.936	-0.089
	-126.635	-0.022	-127.563	0.14	-126.911	-0.099
	-126.61	-0.022	-127.538	0.14	-126.886	-0.09
	-126.585	-0.022	-127.513	0.149	-126.861	-0.09
	-126.56	-0.034	-127.488	0.139	-126.836	-0.09
	-126.535	-0.034	-127.463	0.138	-126.811	-0.089
	-126.51	-0.034	-127.438	0.138	-126.786	-0.089
	-126.485	-0.034	-127.413	0.138	-126.761	-0.089
	-126.46	-0.035	-127.388	0.138	-126.736	-0.089
	-126.435	-0.043	-127.363	0.138	-126.711	-0.089
	-126.41	-0.034	-127.338	0.138	-126.686	-0.089
	-126.385	-0.032	-127.313	0.138	-126.661	-0.089
	-126.36	-0.022	-127.288	0.138	-126.636	-0.089
	-126.335	-0.022	-127.263	0.147	-126.611	-0.089
	-126.31	-0.022	-127.238	0.147	-126.586	-0.089
	-126.285	-0.022	-127.213	0.147	-126.561	-0.089
	-126.26	-0.022	-127.188	0.147	-126.536	-0.089
	-126.235	-0.022	-127.163	0.146	-126.511	-0.08
	-126.21	-0.032	-127.138	0.146	-126.486	-0.08
	-126.185	-0.032	-127.113	0.146	-126.461	-0.08
	-126.16	-0.032	-127.088	0.146	-126.436	-0.079
	-126.135	-0.032	-127.063	0.146	-126.411	-0.079
	-126.11	-0.033	-127.038	0.146	-126.386	-0.091
	-126.085	-0.041	-127.013	0.137	-126.361	-0.091
	-126.06	-0.032	-126.988	0.136	-126.336	-0.091
	-126.035	-0.032	-126.963	0.136	-126.311	-0.091
	-126.01	-0.02	-126.938	0.136	-126.286	-0.091
	-125.985	-0.02	-126.913	0.136	-126.261	-0.091
	-125.96	-0.02	-126.888	0.136	-126.236	-0.091
	-125.935	-0.02	-126.863	0.136	-126.211	-0.091
	-125.91	-0.02	-126.838	0.145	-126.186	-0.091
	-125.885	-0.02	-126.813	0.145	-126.161	-0.082
	-125.86	-0.02	-126.788	0.145	-126.136	-0.082
	-125.835	-0.019	-126.763	0.148	-126.111	-0.082
	-125.81	-0.011	-126.738	0.148	-126.086	-0.081
	-125.785	-0.03	-126.713	0.148	-126.061	-0.072
	-125.76	-0.03	-126.688	0.148	-126.036	-0.072
	-125.735	-0.03	-126.663	0.148	-126.011	-0.072
	-125.71	-0.03	-126.638	0.139	-125.986	-0.072
	-125.685	-0.03	-126.613	0.138	-125.961	-0.072
	-125.66	-0.03	-126.588	0.138	-125.936	-0.081
	-125.635	-0.03	-126.563	0.138	-125.911	-0.081
	-125.61	-0.03	-126.538	0.138	-125.886	-0.081
	-125.585	-0.029	-126.513	0.149	-125.861	-0.081
[truncated: 17,129 more rows]

## Sheet: Extended Data Fig2b
	Time (s)	metj	Time (s)	dtxr	Time (s)	trpr
	-175.535	0	-176.463	0	-175.811	0
	-175.51	-0.01	-176.438	-0.038	-175.786	0
	-175.485	-0.01	-176.413	-0.06	-175.761	-0.018
	-175.46	0	-176.388	-0.099	-175.736	-0.009
	-175.435	-0.02	-176.363	-0.109	-175.711	-0.007
	-175.41	-0.019	-176.338	-0.121	-175.686	-0.01
	-175.385	0	-176.313	-0.14	-175.661	-0.029
	-175.36	-0.001	-176.288	-0.16	-175.636	-0.029
	-175.335	-0.009	-176.263	-0.16	-175.611	-0.029
	-175.31	0	-176.238	-0.16	-175.586	-0.038
	-175.285	0	-176.213	-0.15	-175.561	-0.02
	-175.26	0	-176.188	-0.208	-175.536	-0.019
	-175.235	-0.01	-176.163	-0.229	-175.511	-0.009
	-175.21	-0.01	-176.138	-0.201	-175.486	-0.047
	-175.185	-0.007	-176.113	-0.191	-175.461	-0.066
	-175.16	0.001	-176.088	-0.17	-175.436	-0.086
	-175.135	-0.008	-176.063	-0.17	-175.411	-0.097
	-175.11	-0.007	-176.038	-0.188	-175.386	-0.107
	-175.085	0.012	-176.013	-0.179	-175.361	-0.129
	-175.06	0.012	-175.988	-0.15	-175.336	-0.127
	-175.035	0.012	-175.963	-0.169	-175.311	-0.127
	-175.01	0.012	-175.938	-0.178	-175.286	-0.146
	-174.985	0.022	-175.913	-0.188	-175.261	-0.157
	-174.96	0.021	-175.888	-0.189	-175.236	-0.148
	-174.935	0.012	-175.863	-0.189	-175.211	-0.148
	-174.91	0.012	-175.838	-0.188	-175.186	-0.139
	-174.885	0.012	-175.813	-0.179	-175.161	-0.139
	-174.86	0.021	-175.788	-0.189	-175.136	-0.136
	-174.835	0.031	-175.763	-0.198	-175.111	-0.157
	-174.81	0.031	-175.738	-0.199	-175.086	-0.158
	-174.785	0.031	-175.713	-0.199	-175.061	-0.158
	-174.76	0.021	-175.688	-0.2	-175.036	-0.149
	-174.735	0.012	-175.663	-0.201	-175.011	-0.158
	-174.71	0.022	-175.638	-0.201	-174.986	-0.158
	-174.685	0.03	-175.613	-0.201	-174.961	-0.146
	-174.66	0.021	-175.588	-0.211	-174.936	-0.147
	-174.635	0.021	-175.563	-0.22	-174.911	-0.147
	-174.61	0.012	-175.538	-0.21	-174.886	-0.156
	-174.585	0.012	-175.513	-0.201	-174.861	-0.147
	-174.56	0.031	-175.488	-0.21	-174.836	-0.156
	-174.535	0.03	-175.463	-0.21	-174.811	-0.146
	-174.51	0.031	-175.438	-0.21	-174.786	-0.147
	-174.485	0.021	-175.413	-0.21	-174.761	-0.148
	-174.46	0.002	-175.388	-0.21	-174.736	-0.158
	-174.435	0.002	-175.363	-0.21	-174.711	-0.147
	-174.41	0.003	-175.338	-0.2	-174.686	-0.138
	-174.385	0.012	-175.313	-0.21	-174.661	-0.138
	-174.36	0.002	-175.288	-0.21	-174.636	-0.138
	-174.335	0.002	-175.263	-0.21	-174.611	-0.138
	-174.31	0.012	-175.238	-0.21	-174.586	-0.138
	-174.285	0.012	-175.213	-0.21	-174.561	-0.127
	-174.26	0.012	-175.188	-0.22	-174.536	-0.136
	-174.235	0.012	-175.163	-0.22	-174.511	-0.136
	-174.21	0.012	-175.138	-0.22	-174.486	-0.126
	-174.185	0	-175.113	-0.23	-174.461	-0.126
	-174.16	0.001	-175.088	-0.23	-174.436	-0.126
	-174.135	0.021	-175.063	-0.229	-174.411	-0.117
	-174.11	0.021	-175.038	-0.22	-174.386	-0.118
	-174.085	-0.01	-175.013	-0.22	-174.361	-0.138
	-174.06	-0.008	-174.988	-0.229	-174.336	-0.138
	-174.035	0.011	-174.963	-0.219	-174.311	-0.138
	-174.01	0.031	-174.938	-0.218	-174.286	-0.128
	-173.985	0.031	-174.913	-0.218	-174.261	-0.108
	-173.96	0.031	-174.888	-0.209	-174.236	-0.128
	-173.935	0.03	-174.863	-0.22	-174.211	-0.138
	-173.91	0.012	-174.838	-0.22	-174.186	-0.138
	-173.885	0.023	-174.813	-0.21	-174.161	-0.138
	-173.86	0.023	-174.788	-0.21	-174.136	-0.129
	-173.835	0.023	-174.763	-0.21	-174.111	-0.139
	-173.81	0.023	-174.738	-0.21	-174.086	-0.139
	-173.785	0.023	-174.713	-0.21	-174.061	-0.139
	-173.76	0.023	-174.688	-0.21	-174.036	-0.139
	-173.735	0.032	-174.663	-0.211	-174.011	-0.138
	-173.71	0.023	-174.638	-0.22	-173.986	-0.138
	-173.685	0.023	-174.613	-0.22	-173.961	-0.138
	-173.66	0.023	-174.588	-0.2	-173.936	-0.138
	-173.635	0.023	-174.563	-0.191	-173.911	-0.138
	-173.61	0.032	-174.538	-0.191	-173.886	-0.138
	-173.585	0.012	-174.513	-0.191	-173.861	-0.139
	-173.56	0.012	-174.488	-0.191	-173.836	-0.138
	-173.535	0.022	-174.463	-0.209	-173.811	-0.129
	-173.51	0.022	-174.438	-0.198	-173.786	-0.148
	-173.485	0.022	-174.413	-0.201	-173.761	-0.148
	-173.46	0.032	-174.388	-0.201	-173.736	-0.149
	-173.435	0.04	-174.363	-0.189	-173.711	-0.16
	-173.41	0.032	-174.338	-0.189	-173.686	-0.16
	-173.385	0.031	-174.313	-0.179	-173.661	-0.159
	-173.36	0.031	-174.288	-0.19	-173.636	-0.15
	-173.335	0.031	-174.263	-0.201	-173.611	-0.15
	-173.31	0.05	-174.238	-0.201	-173.586	-0.16
	-173.285	0.041	-174.213	-0.201	-173.561	-0.16
	-173.26	0.042	-174.188	-0.191	-173.536	-0.15
	-173.235	0.051	-174.163	-0.191	-173.511	-0.15
	-173.21	0.051	-174.138	-0.2	-173.486	-0.15
	-173.185	0.05	-174.113	-0.191	-173.461	-0.15
	-173.16	0.041	-174.088	-0.191	-173.436	-0.15
	-173.135	0.051	-174.063	-0.191	-173.411	-0.159
	-173.11	0.06	-174.038	-0.209	-173.386	-0.14
	-173.085	0.06	-174.013	-0.211	-173.361	-0.13
	-173.06	0.069	-173.988	-0.211	-173.336	-0.13
	-173.035	0.05	-173.963	-0.22	-173.311	-0.13
	-173.01	0.061	-173.938	-0.22	-173.286	-0.13
	-172.985	0.071	-173.913	-0.21	-173.261	-0.12
	-172.96	0.061	-173.888	-0.219	-173.236	-0.121
	-172.935	0.051	-173.863	-0.211	-173.211	-0.13
	-172.91	0.052	-173.838	-0.211	-173.186	-0.13
	-172.885	0.043	-173.813	-0.211	-173.161	-0.12
	-172.86	0.052	-173.788	-0.211	-173.136	-0.12
	-172.835	0.042	-173.763	-0.201	-173.111	-0.109
	-172.81	0.042	-173.738	-0.2	-173.086	-0.119
	-172.785	0.042	-173.713	-0.211	-173.061	-0.128
	-172.76	0.042	-173.688	-0.211	-173.036	-0.128
	-172.735	0.043	-173.663	-0.211	-173.011	-0.128
	-172.71	0.032	-173.638	-0.211	-172.986	-0.128
	-172.685	0.021	-173.613	-0.22	-172.961	-0.119
	-172.66	0.021	-173.588	-0.208	-172.936	-0.119
	-172.635	0.021	-173.563	-0.208	-172.911	-0.129
	-172.61	0.022	-173.538	-0.228	-172.886	-0.128
	-172.585	0.03	-173.513	-0.238	-172.861	-0.119
	-172.56	0.021	-173.488	-0.239	-172.836	-0.109
	-172.535	0.021	-173.463	-0.24	-172.811	-0.109
	-172.51	0.022	-173.438	-0.24	-172.786	-0.109
	-172.485	0.031	-173.413	-0.23	-172.761	-0.108
	-172.46	0.031	-173.388	-0.23	-172.736	-0.099
	-172.435	0.041	-173.363	-0.23	-172.711	-0.09
	-172.41	0.041	-173.338	-0.239	-172.686	-0.09
	-172.385	0.049	-173.313	-0.24	-172.661	-0.09
	-172.36	0.04	-173.288	-0.24	-172.636	-0.089
	-172.335	0.029	-173.263	-0.23	-172.611	-0.09
	-172.31	0.029	-173.238	-0.23	-172.586	-0.1
	-172.285	0.03	-173.213	-0.251	-172.561	-0.1
	-172.26	0.039	-173.188	-0.251	-172.536	-0.098
	-172.235	0.038	-173.163	-0.251	-172.511	-0.098
	-172.21	0.029	-173.138	-0.242	-172.486	-0.097
	-172.185	0.029	-173.113	-0.241	-172.461	-0.088
	-172.16	0.048	-173.088	-0.241	-172.436	-0.088
	-172.135	0.048	-173.063	-0.241	-172.411	-0.097
	-172.11	0.039	-173.038	-0.241	-172.386	-0.097
	-172.085	0.038	-173.013	-0.232	-172.361	-0.097
	-172.06	0.029	-172.988	-0.232	-172.336	-0.107
	-172.035	0.029	-172.963	-0.231	-172.311	-0.117
	-172.01	0.029	-172.938	-0.231	-172.286	-0.117
	-171.985	0.029	-172.913	-0.22	-172.261	-0.127
	-171.96	0.049	-172.888	-0.21	-172.236	-0.127
	-171.935	0.04	-172.863	-0.22	-172.211	-0.127
	-171.91	0.03	-172.838	-0.22	-172.186	-0.127
	-171.885	0.03	-172.813	-0.22	-172.161	-0.117
	-171.86	0.03	-172.788	-0.23	-172.136	-0.126
	-171.835	0.03	-172.763	-0.23	-172.111	-0.126
	-171.81	0.031	-172.738	-0.23	-172.086	-0.126
	-171.785	0.031	-172.713	-0.23	-172.061	-0.126
	-171.76	0.031	-172.688	-0.23	-172.036	-0.126
	-171.735	0.031	-172.663	-0.23	-172.011	-0.127
	-171.71	0.042	-172.638	-0.229	-171.986	-0.136
	-171.685	0.033	-172.613	-0.23	-171.961	-0.126
	-171.66	0.033	-172.588	-0.22	-171.936	-0.126
	-171.635	0.033	-172.563	-0.22	-171.911	-0.116
	-171.61	0.033	-172.538	-0.22	-171.886	-0.117
	-171.585	0.034	-172.513	-0.22	-171.861	-0.126
	-171.56	0.042	-172.488	-0.231	-171.836	-0.126
	-171.535	0.031	-172.463	-0.232	-171.811	-0.126
	-171.51	0.031	-172.438	-0.232	-171.786	-0.117
	-171.485	0.031	-172.413	-0.213	-171.761	-0.118
	-171.46	0.032	-172.388	-0.212	-171.736	-0.127
	-171.435	0.031	-172.363	-0.222	-171.711	-0.127
	-171.41	0.032	-172.338	-0.231	-171.686	-0.127
	-171.385	0.041	-172.313	-0.232	-171.661	-0.126
	-171.36	0.051	-172.288	-0.223	-171.636	-0.117
	-171.335	0.05	-172.263	-0.222	-171.611	-0.118
	-171.31	0.031	-172.238	-0.222	-171.586	-0.127
	-171.285	0.031	-172.213	-0.222	-171.561	-0.127
	-171.26	0.031	-172.188	-0.21	-171.536	-0.127
	-171.235	0.03	-172.163	-0.229	-171.511	-0.126
	-171.21	0.021	-172.138	-0.221	-171.486	-0.117
	-171.185	0.021	-172.113	-0.22	-171.461	-0.127
	-171.16	0.021	-172.088	-0.22	-171.436	-0.117
	-171.135	0.02	-172.063	-0.22	-171.411	-0.117
	-171.11	0.01	-172.038	-0.22	-171.386	-0.107
	-171.085	0	-172.013	-0.219	-171.361	-0.116
	-171.06	-0.019	-171.988	-0.219	-171.336	-0.097
	-171.035	-0.029	-171.963	-0.219	-171.311	-0.109
	-171.01	-0.038	-171.938	-0.209	-171.286	-0.109
	-170.985	-0.039	-171.913	-0.209	-171.261	-0.109
	-170.96	-0.059	-171.888	-0.218	-171.236	-0.109
	-170.935	-0.079	-171.863	-0.218	-171.211	-0.109
	-170.91	-0.089	-171.838	-0.208	-171.186	-0.118
	-170.885	-0.108	-171.813	-0.208	-171.161	-0.118
	-170.86	-0.109	-171.788	-0.208	-171.136	-0.11
	-170.835	-0.128	-171.763	-0.208	-171.111	-0.108
	-170.81	-0.138	-171.738	-0.218	-171.086	-0.097
	-170.785	-0.156	-171.713	-0.208	-171.061	-0.107
	-170.76	-0.138	-171.688	-0.208	-171.036	-0.107
	-170.735	-0.167	-171.663	-0.208	-171.011	-0.107
	-170.71	-0.177	-171.638	-0.208	-170.986	-0.107
	-170.685	-0.187	-171.613	-0.218	-170.961	-0.106
	-170.66	-0.187	-171.588	-0.218	-170.936	-0.097
	-170.635	-0.177	-171.563	-0.218	-170.911	-0.108
	-170.61	-0.167	-171.538	-0.208	-170.886	-0.117
	-170.585	-0.158	-171.513	-0.218	-170.861	-0.117
	-170.56	-0.148	-171.488	-0.22	-170.836	-0.128
	-170.535	-0.139	-171.463	-0.22	-170.811	-0.119
	-170.51	-0.15	-171.438	-0.22	-170.786	-0.119
	-170.485	-0.149	-171.413	-0.22	-170.761	-0.119
	-170.46	-0.137	-171.388	-0.21	-170.736	-0.12
	-170.435	-0.119	-171.363	-0.21	-170.711	-0.128
	-170.41	-0.119	-171.338	-0.21	-170.686	-0.129
	-170.385	-0.109	-171.313	-0.21	-170.661	-0.129
	-170.36	-0.09	-171.288	-0.201	-170.636	-0.138
	-170.335	-0.109	-171.263	-0.191	-170.611	-0.138
	-170.31	-0.13	-171.238	-0.181	-170.586	-0.148
	-170.285	-0.127	-171.213	-0.191	-170.561	-0.148
	-170.26	-0.127	-171.188	-0.19	-170.536	-0.158
	-170.235	-0.138	-171.163	-0.182	-170.511	-0.168
	-170.21	-0.167	-171.138	-0.171	-170.486	-0.188
	-170.185	-0.2	-171.113	-0.162	-170.461	-0.207
	-170.16	-0.228	-171.088	-0.152	-170.436	-0.217
	-170.135	-0.239	-171.063	-0.142	-170.411	-0.24
	-170.11	-0.239	-171.038	-0.142	-170.386	-0.239
	-170.085	-0.26	-171.013	-0.114	-170.361	-0.238
	-170.06	-0.298	-170.988	-0.101	-170.336	-0.228
	-170.035	-0.332	-170.963	-0.092	-170.311	-0.25
	-170.01	-0.37	-170.938	-0.072	-170.286	-0.258
	-169.985	-0.39	-170.913	-0.063	-170.261	-0.278
	-169.96	-0.432	-170.888	-0.042	-170.236	-0.287
	-169.935	-0.471	-170.863	-0.032	-170.211	-0.297
	-169.91	-0.53	-170.838	-0.032	-170.186	-0.316
	-169.885	-0.687	-170.813	-0.032	-170.161	-0.307
	-169.86	-0.783	-170.788	-0.032	-170.136	-0.34
	-169.835	-0.853	-170.763	-0.021	-170.111	-0.359
	-169.81	-0.922	-170.738	-0.021	-170.086	-0.359
	-169.785	-0.953	-170.713	-0.021	-170.061	-0.359
	-169.76	-1.036	-170.688	-0.021	-170.036	-0.379
	-169.735	-1.121	-170.663	0.027	-170.011	-0.377
	-169.71	-1.186	-170.638	0.029	-169.986	-0.398
	-169.685	-1.188	-170.613	0.019	-169.961	-0.398
	-169.66	-1.186	-170.588	0.02	-169.936	-0.4
	-169.635	-1.175	-170.563	0.02	-169.911	-0.389
	-169.61	-1.138	-170.538	0.023	-169.886	-0.379
	-169.585	-1.116	-170.513	0.022	-169.861	-0.378
	-169.56	-1.084	-170.488	0.021	-169.836	-0.369
	-169.535	-1.026	-170.463	0.001	-169.811	-0.368
	-169.51	-0.969	-170.438	-0.009	-169.786	-0.357
	-169.485	-0.869	-170.413	-0.009	-169.761	-0.357
	-169.46	-0.775	-170.388	-0.018	-169.736	-0.359
	-169.435	-0.633	-170.363	0.001	-169.711	-0.349
	-169.41	-0.557	-170.338	0.01	-169.686	-0.338
	-169.385	-0.406	-170.313	0.011	-169.661	-0.347
	-169.36	-0.104	-170.288	0.009	-169.636	-0.346
	-169.335	0.212	-170.263	0.008	-169.611	-0.338
	-169.31	0.585	-170.238	0.042	-169.586	-0.328
	-169.285	0.982	-170.213	0.071	-169.561	-0.328
	-169.26	1.412	-170.188	0.09	-169.536	-0.338
	-169.235	1.899	-170.163	0.081	-169.511	-0.349
	-169.21	2.368	-170.138	0.11	-169.486	-0.35
	-169.185	2.72	-170.113	0.16	-169.461	-0.359
	-169.16	3.07	-170.088	0.209	-169.436	-0.369
	-169.135	3.42	-170.063	0.252	-169.411	-0.388
	-169.11	3.64	-170.038	0.301	-169.386	-0.398
	-169.085	3.855	-170.013	0.35	-169.361	-0.401
	-169.06	4.016	-169.988	0.41	-169.336	-0.421
	-169.035	4.191	-169.963	0.48	-169.311	-0.439
	-169.01	4.33	-169.938	0.578	-169.286	-0.449
	-168.985	4.413	-169.913	0.753	-169.261	-0.467
	-168.96	4.44	-169.888	0.857	-169.236	-0.467
	-168.935	4.445	-169.863	0.918	-169.211	-0.486
	-168.91	4.486	-169.838	1.006	-169.186	-0.51
	-168.885	4.529	-169.813	1.105	-169.161	-0.534
	-168.86	4.467	-169.788	1.207	-169.136	-0.662
	-168.835	4.329	-169.763	1.238	-169.111	-0.758
	-168.81	4.27	-169.738	1.271	-169.086	-0.779
	-168.785	4.005	-169.713	1.318	-169.061	-0.839
	-168.76	3.772	-169.688	1.349	-169.036	-0.901
	-168.735	3.408	-169.663	1.333	-169.011	-0.961
	-168.71	3.079	-169.638	1.342	-168.986	-1.028
	-168.685	2.789	-169.613	1.35	-168.961	-0.997
	-168.66	2.52	-169.588	1.339	-168.936	-0.995
	-168.635	2.338	-169.563	1.321	-168.911	-1.006
	-168.61	2.072	-169.538	1.262	-168.886	-0.964
	-168.585	1.838	-169.513	1.203	-168.861	-0.916
	-168.56	1.668	-169.488	1.087	-168.836	-0.877
	-168.535	1.49	-169.463	0.976	-168.811	-0.826
	-168.51	1.36	-169.438	0.893	-168.786	-0.768
	-168.485	1.233	-169.413	0.738	-168.761	-0.713
	-168.46	1.133	-169.388	0.47	-168.736	-0.601
	-168.435	1.005	-169.363	0.087	-168.711	-0.496
	-168.41	0.943	-169.338	-0.341	-168.686	-0.212
	-168.385	0.801	-169.313	-0.772	-168.661	-0.055
	-168.36	0.555	-169.288	-1.223	-168.636	0.031
	-168.335	0.481	-169.263	-1.652	-168.611	0.255
	-168.31	0.338	-169.238	-2.055	-168.586	0.569
	-168.285	0.284	-169.213	-2.3	-168.561	0.937
	-168.26	0.204	-169.188	-2.675	-168.536	1.31
	-168.235	0.159	-169.163	-3.065	-168.511	1.727
	-168.21	0.116	-169.138	-3.388	-168.486	2.136
	-168.185	0.059	-169.113	-3.61	-168.461	2.523
	-168.16	0.039	-169.088	-3.822	-168.436	2.846
	-168.135	0.029	-169.063	-3.964	-168.411	3.005
	-168.11	0.015	-169.038	-4.104	-168.386	3.289
	-168.085	-0.021	-169.013	-4.217	-168.361	3.663
	-168.06	-0.042	-168.988	-4.305	-168.336	3.94
	-168.035	-0.05	-168.963	-4.397	-168.311	4.108
	-168.01	-0.031	-168.938	-4.639	-168.286	4.246
	-167.985	-0.032	-168.913	-4.717	-168.261	4.326
	-167.96	-0.029	-168.888	-4.7	-168.236	4.396
	-167.935	-0.035	-168.863	-4.74	-168.211	4.473
	-167.91	-0.058	-168.838	-4.636	-168.186	4.468
	-167.885	-0.039	-168.813	-4.474	-168.161	4.332
	-167.86	-0.021	-168.788	-4.267	-168.136	4.356
	-167.835	-0.009	-168.763	-3.992	-168.111	4.213
	-167.81	-0.003	-168.738	-3.721	-168.086	3.973
	-167.785	-0.019	-168.713	-3.423	-168.061	3.728
	-167.76	-0.01	-168.688	-3.162	-168.036	3.594
	-167.735	-0.021	-168.663	-3.033	-168.011	3.411
	-167.71	-0.009	-168.638	-2.799	-167.986	3.129
	-167.685	0.009	-168.613	-2.502	-167.961	2.821
	-167.66	0	-168.588	-2.214	-167.936	2.511
	-167.635	0.03	-168.563	-1.952	-167.911	2.245
	-167.61	0.051	-168.538	-1.776	-167.886	2.076
	-167.585	0.05	-168.513	-1.587	-167.861	1.918
	-167.56	0.052	-168.488	-1.495	-167.836	1.796
	-167.535	0.058	-168.463	-1.403	-167.811	1.658
	-167.51	0.06	-168.438	-1.334	-167.786	1.551
	-167.485	0.048	-168.413	-1.179	-167.761	1.256
	-167.46	0.061	-168.388	-0.93	-167.736	1.098
	-167.435	0.052	-168.363	-0.826	-167.711	0.997
	-167.41	0.048	-168.338	-0.774	-167.686	0.919
	-167.385	0.052	-168.313	-0.761	-167.661	0.821
	-167.36	0.083	-168.288	-0.733	-167.636	0.792
	-167.335	0.091	-168.263	-0.721	-167.611	0.749
	-167.31	0.073	-168.238	-0.712	-167.586	0.671
	-167.285	0.08	-168.213	-0.693	-167.561	0.659
	-167.26	0.081	-168.188	-0.702	-167.536	0.622
	-167.235	0.082	-168.163	-0.681	-167.511	0.571
	-167.21	0.07	-168.138	-0.67	-167.486	0.552
	-167.185	0.063	-168.113	-0.673	-167.461	0.499
	-167.16	0.08	-168.088	-0.672	-167.436	0.491
	-167.135	0.071	-168.063	-0.651	-167.411	0.46
	-167.11	0.081	-168.038	-0.649	-167.386	0.442
	-167.085	0.08	-168.013	-0.672	-167.361	0.423
	-167.06	0.07	-167.988	-0.651	-167.336	0.431
	-167.035	0.06	-167.963	-0.691	-167.311	0.392
	-167.01	0.053	-167.938	-0.673	-167.286	0.379
	-166.985	0.062	-167.913	-0.632	-167.261	0.342
	-166.96	0.061	-167.888	-0.631	-167.236	0.342
	-166.935	0.058	-167.863	-0.621	-167.211	0.32
	-166.91	0.06	-167.838	-0.581	-167.186	0.31
	-166.885	0.068	-167.813	-0.572	-167.161	0.293
	-166.86	0.063	-167.788	-0.532	-167.136	0.284
	-166.835	0.08	-167.763	-0.508	-167.111	0.293
	-166.81	0.071	-167.738	-0.491	-167.086	0.29
	-166.785	0.082	-167.713	-0.48	-167.061	0.274
	-166.76	0.079	-167.688	-0.468	-167.036	0.279
	-166.735	0.08	-167.663	-0.453	-167.011	0.26
	-166.71	0.061	-167.638	-0.432	-166.986	0.262
	-166.685	0.06	-167.613	-0.412	-166.961	0.252
	-166.66	0.069	-167.588	-0.407	-166.936	0.243
	-166.635	0.069	-167.563	-0.39	-166.911	0.252
	-166.61	0.071	-167.538	-0.368	-166.886	0.222
	-166.585	0.051	-167.513	-0.36	-166.861	0.202
	-166.56	0.079	-167.488	-0.36	-166.836	0.212
	-166.535	0.088	-167.463	-0.378	-166.811	0.203
	-166.51	0.07	-167.438	-0.387	-166.786	0.202
	-166.485	0.071	-167.413	-0.381	-166.761	0.192
	-166.46	0.1	-167.388	-0.38	-166.736	0.182
	-166.435	0.081	-167.363	-0.401	-166.711	0.172
	-166.41	0.091	-167.338	-0.39	-166.686	0.173
	-166.385	0.111	-167.313	-0.409	-166.661	0.182
	-166.36	0.151	-167.288	-0.421	-166.636	0.182
	-166.335	0.191	-167.263	-0.419	-166.611	0.202
	-166.31	0.219	-167.238	-0.439	-166.586	0.192
	-166.285	0.227	-167.213	-0.441	-166.561	0.212
	-166.26	0.231	-167.188	-0.453	-166.536	0.212
	-166.235	0.291	-167.163	-0.439	-166.511	0.235
	-166.21	0.35	-167.138	-0.43	-166.486	0.223
	-166.185	0.404	-167.113	-0.429	-166.461	0.233
	-166.16	0.47	-167.088	-0.43	-166.436	0.243
	-166.135	0.516	-167.063	-0.46	-166.411	0.252
	-166.11	0.53	-167.038	-0.439	-166.386	0.241
	-166.085	0.436	-167.013	-0.441	-166.361	0.241
	-166.06	0.307	-166.988	-0.451	-166.336	0.252
	-166.035	0.092	-166.963	-0.432	-166.311	0.259
	-166.01	-0.236	-166.938	-0.41	-166.286	0.24
	-165.985	-0.631	-166.913	-0.39	-166.261	0.24
	-165.96	-1.066	-166.888	-0.37	-166.236	0.23
	-165.935	-1.585	-166.863	-0.361	-166.211	0.221
	-165.91	-2.131	-166.838	-0.352	-166.186	0.222
	-165.885	-2.721	-166.813	-0.349	-166.161	0.221
	-165.86	-3.333	-166.788	-0.342	-166.136	0.213
	-165.835	-3.912	-166.763	-0.342	-166.111	0.212
	-165.81	-4.415	-166.738	-0.32	-166.086	0.211
	-165.785	-4.843	-166.713	-0.33	-166.061	0.201
	-165.76	-5.236	-166.688	-0.331	-166.036	0.203
	-165.735	-5.52	-166.663	-0.339	-166.011	0.211
	-165.71	-5.759	-166.638	-0.321	-165.986	0.201
	-165.685	-5.966	-166.613	-0.341	-165.961	0.202
	-165.66	-6.131	-166.588	-0.313	-165.936	0.209
	-165.635	-6.247	-166.563	-0.309	-165.911	0.211
	-165.61	-6.292	-166.538	-0.319	-165.886	0.211
	-165.585	-6.293	-166.513	-0.361	-165.861	0.201
	-165.56	-6.18	-166.488	-0.481	-165.836	0.21
	-165.535	-6.012	-166.463	-0.609	-165.811	0.221
	-165.51	-5.742	-166.438	-0.8	-165.786	0.212
	-165.485	-5.368	-166.413	-1.05	-165.761	0.211
	-165.46	-4.952	-166.388	-1.32	-165.736	0.2
	-165.435	-4.447	-166.363	-1.62	-165.711	0.2
	-165.41	-3.892	-166.338	-1.938	-165.686	0.2
	-165.385	-3.284	-166.313	-2.24	-165.661	0.201
	-165.36	-2.681	-166.288	-2.58	-165.636	0.181
	-165.335	-2.061	-166.263	-2.909	-165.611	0.201
	-165.31	-1.479	-166.238	-3.202	-165.586	0.192
	-165.285	-0.974	-166.213	-3.453	-165.561	0.192
	-165.26	-0.52	-166.188	-3.665	-165.536	0.17
	-165.235	-0.146	-166.163	-3.769	-165.511	0.16
	-165.21	0.138	-166.138	-3.731	-165.486	0.152
	-165.185	0.372	-166.113	-3.604	-165.461	0.152
	-165.16	0.534	-166.088	-3.346	-165.436	0.151
	-165.135	0.67	-166.063	-2.92	-165.411	0.153
	-165.11	0.778	-166.038	-2.389	-165.386	0.182
	-165.085	0.857	-166.013	-1.843	-165.361	0.171
	-165.06	0.908	-165.988	-1.136	-165.336	0.138
	-165.035	0.919	-165.963	-0.354	-165.311	0.023
	-165.01	0.976	-165.938	0.454	-165.286	-0.161
	-164.985	0.967	-165.913	1.266	-165.261	-0.425
	-164.96	0.983	-165.888	1.994	-165.236	-0.816
	-164.935	0.985	-165.863	2.732	-165.211	-1.249
	-164.91	0.993	-165.838	3.395	-165.186	-1.78
	-164.885	0.973	-165.813	4.018	-165.161	-2.311
	-164.86	0.963	-165.788	4.591	-165.136	-2.932
	-164.835	0.924	-165.763	5.082	-165.111	-3.591
	-164.81	0.89	-165.738	5.565	-165.086	-4.212
	-164.785	0.852	-165.713	6.024	-165.061	-4.849
	-164.76	0.811	-165.688	6.387	-165.036	-5.386
	-164.735	0.76	-165.663	6.612	-165.011	-5.854
	-164.71	0.722	-165.638	6.763	-164.986	-6.228
	-164.685	0.663	-165.613	6.819	-164.961	-6.466
	-164.66	0.621	-165.588	6.695	-164.936	-6.631
	-164.635	0.58	-165.563	6.444	-164.911	-6.656
	-164.61	0.538	-165.538	6.097	-164.886	-6.569
	-164.585	0.499	-165.513	5.579	-164.861	-6.345
	-164.56	0.463	-165.488	5.072	-164.836	-6.012
	-164.535	0.422	-165.463	4.415	-164.811	-5.579
	-164.51	0.393	-165.438	3.776	-164.786	-5.145
	-164.485	0.361	-165.413	3.153	-164.761	-4.618
	-164.46	0.341	-165.388	2.63	-164.736	-4.107
	-164.435	0.323	-165.363	2.159	-164.711	-3.597
	-164.41	0.292	-165.338	1.775	-164.686	-3.038
	-164.385	0.3	-165.313	1.424	-164.661	-2.54
	-164.36	0.283	-165.288	1.14	-164.636	-2.082
	-164.335	0.279	-165.263	0.91	-164.611	-1.724
	-164.31	0.272	-165.238	0.737	-164.586	-1.418
	-164.285	0.252	-165.213	0.615	-164.561	-1.181
	-164.26	0.252	-165.188	0.514	-164.536	-0.993
	-164.235	0.262	-165.163	0.432	-164.511	-0.835
	-164.21	0.24	-165.138	0.365	-164.486	-0.714
	-164.185	0.221	-165.113	0.294	-164.461	-0.613
	-164.16	0.232	-165.088	0.242	-164.436	-0.525
	-164.135	0.24	-165.063	0.203	-164.411	-0.484
	-164.11	0.228	-165.038	0.123	-164.386	-0.426
	-164.085	0.219	-165.013	0.052	-164.361	-0.386
	-164.06	0.218	-164.988	-0.009	-164.336	-0.326
	-164.035	0.209	-164.963	-0.022	-164.311	-0.265
	-164.01	0.208	-164.938	-0.051	-164.286	-0.22
	-163.985	0.189	-164.913	-0.09	-164.261	-0.198
	-163.96	0.191	-164.888	-0.09	-164.236	-0.166
	-163.935	0.18	-164.863	-0.1	-164.211	-0.147
	-163.91	0.201	-164.838	-0.11	-164.186	-0.117
	-163.885	0.19	-164.813	-0.12	-164.161	-0.106
	-163.86	0.18	-164.788	-0.139	-164.136	-0.087
	-163.835	0.17	-164.763	-0.149	-164.111	-0.077
	-163.81	0.178	-164.738	-0.181	-164.086	-0.069
	-163.785	0.16	-164.713	-0.169	-164.061	-0.076
	-163.76	0.16	-164.688	-0.181	-164.036	-0.057
	-163.735	0.16	-164.663	-0.19	-164.011	-0.07
	-163.71	0.159	-164.638	-0.191	-163.986	-0.049
	-163.685	0.141	-164.613	-0.2	-163.961	-0.049
	-163.66	0.14	-164.588	-0.22	-163.936	-0.048
	-163.635	0.129	-164.563	-0.22	-163.911	-0.048
	-163.61	0.129	-164.538	-0.21	-163.886	-0.048
	-163.585	0.121	-164.513	-0.22	-163.861	-0.039
	-163.56	0.12	-164.488	-0.22	-163.836	-0.029
	-163.535	0.111	-164.463	-0.199	-163.811	-0.029
	-163.51	0.111	-164.438	-0.21	-163.786	-0.028
	-163.485	0.112	-164.413	-0.22	-163.761	-0.008
	-163.46	0.112	-164.388	-0.229	-163.736	0.015
	-163.435	0.111	-164.363	-0.23	-163.711	0.023
	-163.41	0.121	-164.338	-0.239	-163.686	0.032
	-163.385	0.111	-164.313	-0.249	-163.661	0.031
	-163.36	0.12	-164.288	-0.258	-163.636	0.033
	-163.335	0.119	-164.263	-0.259	-163.611	0.054
	-163.31	0.12	-164.238	-0.268	-163.586	0.054
	-163.285	0.132	-164.213	-0.28	-163.561	0.073
	-163.26	0.12	-164.188	-0.271	-163.536	0.075
	-163.235	0.121	-164.163	-0.282	-163.511	0.084
	-163.21	0.122	-164.138	-0.292	-163.486	0.082
	-163.185	0.121	-164.113	-0.283	-163.461	0.083
	-163.16	0.121	-164.088	-0.292	-163.436	0.083
	-163.135	0.12	-164.063	-0.292	-163.411	0.082
	-163.11	0.12	-164.038	-0.292	-163.386	0.082
	-163.085	0.13	-164.013	-0.292	-163.361	0.063
	-163.06	0.121	-163.988	-0.302	-163.336	0.065
	-163.035	0.111	-163.963	-0.302	-163.311	0.055
	-163.01	0.111	-163.938	-0.293	-163.286	0.053
	-162.985	0.123	-163.913	-0.271	-163.261	0.053
	-162.96	0.112	-163.888	-0.28	-163.236	0.053
	-162.935	0.103	-163.863	-0.28	-163.211	0.052
	-162.91	0.104	-163.838	-0.28	-163.186	0.041
	-162.885	0.102	-163.813	-0.28	-163.161	0.041
	-162.86	0.11	-163.788	-0.259	-163.136	0.044
	-162.835	0.101	-163.763	-0.269	-163.111	0.043
	-162.81	0.101	-163.738	-0.269	-163.086	0.055
	-162.785	0.091	-163.713	-0.269	-163.061	0.055
	-162.76	0.101	-163.688	-0.259	-163.036	0.041
	-162.735	0.091	-163.663	-0.25	-163.011	0.041
	-162.71	0.091	-163.638	-0.249	-162.986	0.022
	-162.685	0.091	-163.613	-0.259	-162.961	0.022
	-162.66	0.101	-163.588	-0.26	-162.936	0.012
	-162.635	0.092	-163.563	-0.261	-162.911	0.002
	-162.61	0.092	-163.538	-0.261	-162.886	-0.007
	-162.585	0.092	-163.513	-0.261	-162.861	-0.019
	-162.56	0.092	-163.488	-0.261	-162.836	-0.019
	-162.535	0.092	-163.463	-0.261	-162.811	-0.029
	-162.51	0.082	-163.438	-0.271	-162.786	-0.038
	-162.485	0.082	-163.413	-0.271	-162.761	-0.015
	-162.46	0.101	-163.388	-0.289	-162.736	-0.025
	-162.435	0.101	-163.363	-0.28	-162.711	-0.035
	-162.41	0.091	-163.338	-0.28	-162.686	-0.046
	-162.385	0.092	-163.313	-0.28	-162.661	-0.026
	-162.36	0.101	-163.288	-0.29	-162.636	-0.036
	-162.335	0.092	-163.263	-0.272	-162.611	-0.046
	-162.31	0.102	-163.238	-0.27	-162.586	-0.056
	-162.285	0.102	-163.213	-0.26	-162.561	-0.047
	-162.26	0.102	-163.188	-0.29	-162.536	-0.047
	-162.235	0.092	-163.163	-0.28	-162.511	-0.057
	-162.21	0.092	-163.138	-0.29	-162.486	-0.047
	-162.185	0.092	-163.113	-0.29	-162.461	-0.047
	-162.16	0.11	-163.088	-0.29	-162.436	-0.066
	-162.135	0.101	-163.063	-0.29	-162.411	-0.066
	-162.11	0.102	-163.038	-0.29	-162.386	-0.056
	-162.085	0.11	-163.013	-0.28	-162.361	-0.056
	-162.06	0.099	-162.988	-0.28	-162.336	-0.076
	-162.035	0.099	-162.963	-0.271	-162.311	-0.076
	-162.01	0.099	-162.938	-0.271	-162.286	-0.085
	-161.985	0.099	-162.913	-0.271	-162.261	-0.075
	-161.96	0.099	-162.888	-0.271	-162.236	-0.075
	-161.935	0.099	-162.863	-0.248	-162.211	-0.075
	-161.91	0.08	-162.838	-0.247	-162.186	-0.085
	-161.885	0.08	-162.813	-0.257	-162.161	-0.085
	-161.86	0.08	-162.788	-0.257	-162.136	-0.076
	-161.835	0.091	-162.763	-0.257	-162.111	-0.076
	-161.81	0.082	-162.738	-0.257	-162.086	-0.088
	-161.785	0.082	-162.713	-0.257	-162.061	-0.099
	-161.76	0.072	-162.688	-0.257	-162.036	-0.088
	-161.735	0.072	-162.663	-0.248	-162.011	-0.088
	-161.71	0.072	-162.638	-0.248	-161.986	-0.088
	-161.685	0.072	-162.613	-0.248	-161.961	-0.088
	-161.66	0.082	-162.588	-0.257	-161.936	-0.088
	-161.635	0.091	-162.563	-0.258	-161.911	-0.087
	-161.61	0.081	-162.538	-0.258	-161.886	-0.075
	-161.585	0.081	-162.513	-0.258	-161.861	-0.075
	-161.56	0.081	-162.488	-0.258	-161.836	-0.075
	-161.535	0.081	-162.463	-0.279	-161.811	-0.075
	-161.51	0.092	-162.438	-0.279	-161.786	-0.075
	-161.485	0.101	-162.413	-0.269	-161.761	-0.076
	-161.46	0.082	-162.388	-0.269	-161.736	-0.076
	-161.435	0.082	-162.363	-0.269	-161.711	-0.076
	-161.41	0.082	-162.338	-0.269	-161.686	-0.066
	-161.385	0.082	-162.313	-0.28	-161.661	-0.066
	-161.36	0.093	-162.288	-0.281	-161.636	-0.065
	-161.335	0.092	-162.263	-0.281	-161.611	-0.056
	-161.31	0.092	-162.238	-0.271	-161.586	-0.066
	-161.285	0.092	-162.213	-0.271	-161.561	-0.076
	-161.26	0.091	-162.188	-0.289	-161.536	-0.088
	-161.235	0.083	-162.163	-0.28	-161.511	-0.088
	-161.21	0.091	-162.138	-0.271	-161.486	-0.078
	-161.185	0.082	-162.113	-0.27	-161.461	-0.079
	-161.16	0.072	-162.088	-0.27	-161.436	-0.097
	-161.135	0.072	-162.063	-0.27	-161.411	-0.087
	-161.11	0.081	-162.038	-0.261	-161.386	-0.087
	-161.085	0.082	-162.013	-0.26	-161.361	-0.088
	-161.06	0.093	-161.988	-0.26	-161.336	-0.087
	-161.035	0.092	-161.963	-0.26	-161.311	-0.088
	-161.01	0.082	-161.938	-0.251	-161.286	-0.088
	-160.985	0.072	-161.913	-0.251	-161.261	-0.098
	-160.96	0.072	-161.888	-0.251	-161.236	-0.098
	-160.935	0.072	-161.863	-0.251	-161.211	-0.098
	-160.91	0.072	-161.838	-0.241	-161.186	-0.098
	-160.885	0.072	-161.813	-0.232	-161.161	-0.098
	-160.86	0.071	-161.788	-0.231	-161.136	-0.107
	-160.835	0.062	-161.763	-0.231	-161.111	-0.097
	-160.81	0.062	-161.738	-0.241	-161.086	-0.097
	-160.785	0.062	-161.713	-0.242	-161.061	-0.097
	-160.76	0.062	-161.688	-0.241	-161.036	-0.097
	-160.735	0.062	-161.663	-0.241	-161.011	-0.109
	-160.71	0.062	-161.638	-0.241	-160.986	-0.108
	-160.685	0.063	-161.613	-0.241	-160.961	-0.099
	-160.66	0.082	-161.588	-0.251	-160.936	-0.099
	-160.635	0.07	-161.563	-0.251	-160.911	-0.099
	-160.61	0.07	-161.538	-0.241	-160.886	-0.089
	-160.585	0.061	-161.513	-0.25	-160.861	-0.09
	-160.56	0.061	-161.488	-0.251	-160.836	-0.089
	-160.535	0.061	-161.463	-0.251	-160.811	-0.089
	-160.51	0.061	-161.438	-0.251	-160.786	-0.089
	-160.485	0.07	-161.413	-0.26	-160.761	-0.099
	-160.46	0.07	-161.388	-0.261	-160.736	-0.09
	-160.435	0.07	-161.363	-0.261	-160.711	-0.09
	-160.41	0.07	-161.338	-0.261	-160.686	-0.09
	-160.385	0.07	-161.313	-0.261	-160.661	-0.09
	-160.36	0.07	-161.288	-0.261	-160.636	-0.09
	-160.335	0.069	-161.263	-0.261	-160.611	-0.09
	-160.31	0.051	-161.238	-0.261	-160.586	-0.09
	-160.285	0.06	-161.213	-0.261	-160.561	-0.08
	-160.26	0.06	-161.188	-0.261	-160.536	-0.089
	-160.235	0.06	-161.163	-0.261	-160.511	-0.089
	-160.21	0.06	-161.138	-0.252	-160.486	-0.089
	-160.185	0.06	-161.113	-0.252	-160.461	-0.09
	-160.16	0.061	-161.088	-0.252	-160.436	-0.109
	-160.135	0.07	-161.063	-0.261	-160.411	-0.109
	-160.11	0.069	-161.038	-0.261	-160.386	-0.099
	-160.085	0.06	-161.013	-0.251	-160.361	-0.099
	-160.06	0.06	-160.988	-0.251	-160.336	-0.099
	-160.035	0.06	-160.963	-0.251	-160.311	-0.099
	-160.01	0.06	-160.938	-0.251	-160.286	-0.099
	-159.985	0.06	-160.913	-0.251	-160.261	-0.089
	-159.96	0.061	-160.888	-0.251	-160.236	-0.089
	-159.935	0.07	-160.863	-0.232	-160.211	-0.099
	-159.91	0.07	-160.838	-0.231	-160.186	-0.099
	-159.885	0.07	-160.813	-0.231	-160.161	-0.099
	-159.86	0.07	-160.788	-0.231	-160.136	-0.099
	-159.835	0.07	-160.763	-0.231	-160.111	-0.099
	-159.81	0.07	-160.738	-0.241	-160.086	-0.109
	-159.785	0.07	-160.713	-0.241	-160.061	-0.1
	-159.76	0.071	-160.688	-0.241	-160.036	-0.1
	-159.735	0.08	-160.663	-0.241	-160.011	-0.1
	-159.71	0.08	-160.638	-0.241	-159.986	-0.1
	-159.685	0.079	-160.613	-0.24	-159.961	-0.1
	-159.66	0.07	-160.588	-0.23	-159.936	-0.1
	-159.635	0.07	-160.563	-0.23	-159.911	-0.099
	-159.61	0.07	-160.538	-0.23	-159.886	-0.099
	-159.585	0.071	-160.513	-0.249	-159.861	-0.098
	-159.56	0.08	-160.488	-0.25	-159.836	-0.087
	-159.535	0.08	-160.463	-0.25	-159.811	-0.087
	-159.51	0.08	-160.438	-0.25	-159.786	-0.087
	-159.485	0.069	-160.413	-0.25	-159.761	-0.087
	-159.46	0.06	-160.388	-0.25	-159.736	-0.087
	-159.435	0.06	-160.363	-0.25	-159.711	-0.097
	-159.41	0.06	-160.338	-0.25	-159.686	-0.097
	-159.385	0.061	-160.313	-0.24	-159.661	-0.097
	-159.36	0.07	-160.288	-0.249	-159.636	-0.087
	-159.335	0.07	-160.263	-0.249	-159.611	-0.088
	-159.31	0.07	-160.238	-0.249	-159.586	-0.099
	-159.285	0.079	-160.213	-0.249	-159.561	-0.099
	-159.26	0.07	-160.188	-0.249	-159.536	-0.088
	-159.235	0.07	-160.163	-0.249	-159.511	-0.099
	-159.21	0.07	-160.138	-0.269	-159.486	-0.088
	-159.185	0.07	-160.113	-0.269	-159.461	-0.088
	-159.16	0.061	-160.088	-0.269	-159.436	-0.097
	-159.135	0.072	-160.063	-0.259	-159.411	-0.088
	-159.11	0.081	-160.038	-0.259	-159.386	-0.088
	-159.085	0.081	-160.013	-0.259	-159.361	-0.088
	-159.06	0.081	-159.988	-0.259	-159.336	-0.088
	-159.035	0.081	-159.963	-0.259	-159.311	-0.088
	-159.01	0.08	-159.938	-0.259	-159.286	-0.088
	-158.985	0.071	-159.913	-0.259	-159.261	-0.088
	-158.96	0.08	-159.888	-0.259	-159.236	-0.088
	-158.935	0.08	-159.863	-0.27	-159.211	-0.088
	-158.91	0.08	-159.838	-0.271	-159.186	-0.097
	-158.885	0.08	-159.813	-0.27	-159.161	-0.087
	-158.86	0.079	-159.788	-0.261	-159.136	-0.087
	-158.835	0.07	-159.763	-0.261	-159.111	-0.087
	-158.81	0.07	-159.738	-0.261	-159.086	-0.087
	-158.785	0.07	-159.713	-0.261	-159.061	-0.087
	-158.76	0.06	-159.688	-0.261	-159.036	-0.097
	-158.735	0.071	-159.663	-0.261	-159.011	-0.097
	-158.71	0.07	-159.638	-0.251	-158.986	-0.097
	-158.685	0.069	-159.613	-0.261	-158.961	-0.088
	-158.66	0.06	-159.588	-0.261	-158.936	-0.088
	-158.635	0.06	-159.563	-0.261	-158.911	-0.098
	-158.61	0.06	-159.538	-0.249	-158.886	-0.088
	-158.585	0.06	-159.513	-0.249	-158.861	-0.088
	-158.56	0.06	-159.488	-0.249	-158.836	-0.097
	-158.535	0.06	-159.463	-0.24	-158.811	-0.097
	-158.51	0.051	-159.438	-0.249	-158.786	-0.096
	-158.485	0.051	-159.413	-0.249	-158.761	-0.087
	-158.46	0.052	-159.388	-0.249	-158.736	-0.087
	-158.435	0.061	-159.363	-0.249	-158.711	-0.088
	-158.41	0.061	-159.338	-0.249	-158.686	-0.097
	-158.385	0.061	-159.313	-0.249	-158.661	-0.097
	-158.36	0.06	-159.288	-0.249	-158.636	-0.097
	-158.335	0.051	-159.263	-0.258	-158.611	-0.097
	-158.31	0.051	-159.238	-0.259	-158.586	-0.087
	-158.285	0.051	-159.213	-0.259	-158.561	-0.099
	-158.26	0.051	-159.188	-0.25	-158.536	-0.109
	-158.235	0.051	-159.163	-0.25	-158.511	-0.109
	-158.21	0.051	-159.138	-0.25	-158.486	-0.109
	-158.185	0.059	-159.113	-0.24	-158.461	-0.109
	-158.16	0.05	-159.088	-0.249	-158.436	-0.109
	-158.135	0.05	-159.063	-0.249	-158.411	-0.1
	-158.11	0.05	-159.038	-0.249	-158.386	-0.1
	-158.085	0.041	-159.013	-0.249	-158.361	-0.109
	-158.06	0.041	-158.988	-0.239	-158.336	-0.109
	-158.035	0.041	-158.963	-0.239	-158.311	-0.109
	-158.01	0.05	-158.938	-0.239	-158.286	-0.109
	-157.985	0.05	-158.913	-0.239	-158.261	-0.109
	-157.96	0.05	-158.888	-0.249	-158.236	-0.12
	-157.935	0.049	-158.863	-0.249	-158.211	-0.129
	-157.91	0.04	-158.838	-0.249	-158.186	-0.119
	-157.885	0.041	-158.813	-0.249	-158.161	-0.119
	-157.86	0.05	-158.788	-0.24	-158.136	-0.119
	-157.835	0.05	-158.763	-0.239	-158.111	-0.119
	-157.81	0.05	-158.738	-0.239	-158.086	-0.119
	-157.785	0.05	-158.713	-0.249	-158.061	-0.131
	-157.76	0.05	-158.688	-0.249	-158.036	-0.131
	-157.735	0.05	-158.663	-0.249	-158.011	-0.13
	-157.71	0.051	-158.638	-0.239	-157.986	-0.119
	-157.685	0.06	-158.613	-0.238	-157.961	-0.119
	-157.66	0.06	-158.588	-0.238	-157.936	-0.119
	-157.635	0.059	-158.563	-0.238	-157.911	-0.119
	-157.61	0.05	-158.538	-0.238	-157.886	-0.119
	-157.585	0.05	-158.513	-0.238	-157.861	-0.119
	-157.56	0.05	-158.488	-0.238	-157.836	-0.128
	-157.535	0.061	-158.463	-0.228	-157.811	-0.128
	-157.51	0.072	-158.438	-0.228	-157.786	-0.128
	-157.485	0.072	-158.413	-0.238	-157.761	-0.128
	-157.46	0.072	-158.388	-0.228	-157.736	-0.118
	-157.435	0.071	-158.363	-0.238	-157.711	-0.109
	-157.41	0.052	-158.338	-0.238	-157.686	-0.109
	-157.385	0.061	-158.313	-0.228	-157.661	-0.109
	-157.36	0.061	-158.288	-0.218	-157.636	-0.109
	-157.335	0.061	-158.263	-0.218	-157.611	-0.109
	-157.31	0.061	-158.238	-0.227	-157.586	-0.108
	-157.285	0.06	-158.213	-0.228	-157.561	-0.1
	-157.26	0.051	-158.188	-0.228	-157.536	-0.109
	-157.235	0.06	-158.163	-0.228	-157.511	-0.109
	-157.21	0.06	-158.138	-0.228	-157.486	-0.119
	-157.185	0.06	-158.113	-0.228	-157.461	-0.119
	-157.16	0.06	-158.088	-0.228	-157.436	-0.119
	-157.135	0.06	-158.063	-0.228	-157.411	-0.118
	-157.11	0.06	-158.038	-0.209	-157.386	-0.109
	-157.085	0.06	-158.013	-0.208	-157.361	-0.109
	-157.06	0.06	-157.988	-0.208	-157.336	-0.109
	-157.035	0.06	-157.963	-0.208	-157.311	-0.109
	-157.01	0.06	-157.938	-0.219	-157.286	-0.109
	-156.985	0.05	-157.913	-0.22	-157.261	-0.119
	-156.96	0.05	-157.888	-0.22	-157.236	-0.119
	-156.935	0.05	-157.863	-0.22	-157.211	-0.119
	-156.91	0.05	-157.838	-0.23	-157.186	-0.119
	-156.885	0.061	-157.813	-0.23	-157.161	-0.109
	-156.86	0.069	-157.788	-0.23	-157.136	-0.099
	-156.835	0.06	-157.763	-0.219	-157.111	-0.099
	-156.81	0.06	-157.738	-0.229	-157.086	-0.108
	-156.785	0.06	-157.713	-0.229	-157.061	-0.108
	-156.76	0.06	-157.688	-0.229	-157.036	-0.099
	-156.735	0.06	-157.663	-0.229	-157.011	-0.099
	-156.71	0.059	-157.638	-0.22	-156.986	-0.1
	-156.685	0.05	-157.613	-0.229	-156.961	-0.109
	-156.66	0.04	-157.588	-0.229	-156.936	-0.109
	-156.635	0.04	-157.563	-0.229	-156.911	-0.109
	-156.61	0.04	-157.538	-0.229	-156.886	-0.108
	-156.585	0.04	-157.513	-0.229	-156.861	-0.099
	-156.56	0.041	-157.488	-0.239	-156.836	-0.1
	-156.535	0.041	-157.463	-0.23	-156.811	-0.109
	-156.51	0.041	-157.438	-0.23	-156.786	-0.109
	-156.485	0.041	-157.413	-0.23	-156.761	-0.109
	-156.46	0.041	-157.388	-0.23	-156.736	-0.099
	-156.435	0.041	-157.363	-0.23	-156.711	-0.099
	-156.41	0.052	-157.338	-0.22	-156.686	-0.099
	-156.385	0.042	-157.313	-0.22	-156.661	-0.099
	-156.36	0.034	-157.288	-0.229	-156.636	-0.109
	-156.335	0.043	-157.263	-0.23	-156.611	-0.109
	-156.31	0.043	-157.238	-0.23	-156.586	-0.097
	-156.285	0.043	-157.213	-0.23	-156.561	-0.097
	-156.26	0.043	-157.188	-0.219	-156.536	-0.097
	-156.235	0.043	-157.163	-0.227	-156.511	-0.107
	-156.21	0.044	-157.138	-0.218	-156.486	-0.107
	-156.185	0.055	-157.113	-0.218	-156.461	-0.107
	-156.16	0.055	-157.088	-0.218	-156.436	-0.107
	-156.135	0.054	-157.063	-0.209	-156.411	-0.107
	-156.11	0.043	-157.038	-0.208	-156.386	-0.107
	-156.085	0.043	-157.013	-0.208	-156.361	-0.107
	-156.06	0.043	-156.988	-0.217	-156.336	-0.118
	-156.035	0.044	-156.963	-0.218	-156.311	-0.118
	-156.01	0.051	-156.938	-0.218	-156.286	-0.109
	-155.985	0.051	-156.913	-0.209	-156.261	-0.109
	-155.96	0.051	-156.888	-0.209	-156.236	-0.109
	-155.935	0.051	-156.863	-0.209	-156.211	-0.11
	-155.91	0.05	-156.838	-0.209	-156.186	-0.119
	-155.885	0.042	-156.813	-0.209	-156.161	-0.119
	-155.86	0.051	-156.788	-0.22	-156.136	-0.118
	-155.835	0.051	-156.763	-0.22	-156.111	-0.109
	-155.81	0.051	-156.738	-0.22	-156.086	-0.109
	-155.785	0.051	-156.713	-0.22	-156.061	-0.109
	-155.76	0.05	-156.688	-0.22	-156.036	-0.119
	-155.735	0.041	-156.663	-0.22	-156.011	-0.119
	-155.71	0.031	-156.638	-0.201	-155.986	-0.119
	-155.685	0.032	-156.613	-0.201	-155.961	-0.119
	-155.66	0.041	-156.588	-0.201	-155.936	-0.109
	-155.635	0.051	-156.563	-0.201	-155.911	-0.109
	-155.61	0.051	-156.538	-0.201	-155.886	-0.109
	-155.585	0.05	-156.513	-0.201	-155.861	-0.109
	-155.56	0.041	-156.488	-0.191	-155.836	-0.109
	-155.535	0.05	-156.463	-0.191	-155.811	-0.109
	-155.51	0.05	-156.438	-0.202	-155.786	-0.119
	-155.485	0.041	-156.413	-0.202	-155.761	-0.109
	-155.46	0.041	-156.388	-0.202	-155.736	-0.109
	-155.435	0.041	-156.363	-0.202	-155.711	-0.109
	-155.41	0.04	-156.338	-0.193	-155.686	-0.109
	-155.385	0.04	-156.313	-0.192	-155.661	-0.109
	-155.36	0.04	-156.288	-0.192	-155.636	-0.109
	-155.335	0.04	-156.263	-0.202	-155.611	-0.109
	-155.31	0.05	-156.238	-0.202	-155.586	-0.09
	-155.285	0.05	-156.213	-0.212	-155.561	-0.1
	-155.26	0.05	-156.188	-0.212	-155.536	-0.109
	-155.235	0.05	-156.163	-0.212	-155.511	-0.109
	-155.21	0.04	-156.138	-0.203	-155.486	-0.109
	-155.185	0.04	-156.113	-0.192	-155.461	-0.099
	-155.16	0.04	-156.088	-0.192	-155.436	-0.09
	-155.135	0.041	-156.063	-0.192	-155.411	-0.09
	-155.11	0.041	-156.038	-0.202	-155.386	-0.099
	-155.085	0.041	-156.013	-0.202	-155.361	-0.099
	-155.06	0.041	-155.988	-0.202	-155.336	-0.099
	-155.035	0.05	-155.963	-0.202	-155.311	-0.099
	-155.01	0.05	-155.938	-0.202	-155.286	-0.099
	-154.985	0.05	-155.913	-0.202	-155.261	-0.099
	-154.96	0.032	-155.888	-0.202	-155.236	-0.099
	-154.935	0.041	-155.863	-0.211	-155.211	-0.099
	-154.91	0.041	-155.838	-0.212	-155.186	-0.099
	-154.885	0.041	-155.813	-0.211	-155.161	-0.099
	-154.86	0.041	-155.788	-0.21	-155.136	-0.099
	-154.835	0.04	-155.763	-0.21	-155.111	-0.099
	-154.81	0.031	-155.738	-0.21	-155.086	-0.099
	-154.785	0.041	-155.713	-0.21	-155.061	-0.099
	-154.76	0.031	-155.688	-0.219	-155.036	-0.099
	-154.735	0.032	-155.663	-0.22	-155.011	-0.099
	-154.71	0.043	-155.638	-0.22	-154.986	-0.099
	-154.685	0.043	-155.613	-0.201	-154.961	-0.099
	-154.66	0.043	-155.588	-0.201	-154.936	-0.088
	-154.635	0.042	-155.563	-0.21	-154.911	-0.1
	-154.61	0.031	-155.538	-0.211	-154.886	-0.1
	-154.585	0.021	-155.513	-0.211	-154.861	-0.1
	-154.56	0.022	-155.488	-0.211	-154.836	-0.1
	-154.535	0.031	-155.463	-0.211	-154.811	-0.1
	-154.51	0.041	-155.438	-0.201	-154.786	-0.108
	-154.485	0.041	-155.413	-0.21	-154.761	-0.099
	-154.46	0.041	-155.388	-0.21	-154.736	-0.099
	-154.435	0.04	-155.363	-0.21	-154.711	-0.099
	-154.41	0.032	-155.338	-0.21	-154.686	-0.099
	-154.385	0.041	-155.313	-0.22	-154.661	-0.1
	-154.36	0.041	-155.288	-0.21	-154.636	-0.099
	-154.335	0.031	-155.263	-0.21	-154.611	-0.109
	-154.31	0.041	-155.238	-0.22	-154.586	-0.109
	-154.285	0.041	-155.213	-0.22	-154.561	-0.109
	-154.26	0.042	-155.188	-0.22	-154.536	-0.108
	-154.235	0.051	-155.163	-0.208	-154.511	-0.099
	-154.21	0.05	-155.138	-0.198	-154.486	-0.1
	-154.185	0.041	-155.113	-0.198	-154.461	-0.109
	-154.16	0.041	-155.088	-0.198	-154.436	-0.109
	-154.135	0.042	-155.063	-0.198	-154.411	-0.109
	-154.11	0.051	-155.038	-0.198	-154.386	-0.109
	-154.085	0.051	-155.013	-0.208	-154.361	-0.109
	-154.06	0.05	-154.988	-0.198	-154.336	-0.109
	-154.035	0.031	-154.963	-0.198	-154.311	-0.119
	-154.01	0.032	-154.938	-0.208	-154.286	-0.119
	-153.985	0.053	-154.913	-0.208	-154.261	-0.119
	-153.96	0.053	-154.888	-0.208	-154.236	-0.119
	-153.935	0.053	-154.863	-0.208	-154.211	-0.118
	-153.91	0.052	-154.838	-0.199	-154.186	-0.109
	-153.885	0.043	-154.813	-0.198	-154.161	-0.109
	-153.86	0.043	-154.788	-0.198	-154.136	-0.109
	-153.835	0.052	-154.763	-0.198	-154.111	-0.098
	-153.81	0.041	-154.738	-0.198	-154.086	-0.117
	-153.785	0.04	-154.713	-0.198	-154.061	-0.107
	-153.76	0.031	-154.688	-0.189	-154.036	-0.116
	-153.735	0.04	-154.663	-0.179	-154.011	-0.107
	-153.71	0.04	-154.638	-0.188	-153.986	-0.107
	-153.685	0.05	-154.613	-0.188	-153.961	-0.107
	-153.66	0.05	-154.588	-0.2	-153.936	-0.107
	-153.635	0.049	-154.563	-0.2	-153.911	-0.107
	-153.61	0.041	-154.538	-0.2	-153.886	-0.107
	-153.585	0.052	-154.513	-0.191	-153.861	-0.107
	-153.56	0.042	-154.488	-0.191	-153.836	-0.107
	-153.535	0.042	-154.463	-0.191	-153.811	-0.107
	-153.51	0.042	-154.438	-0.2	-153.786	-0.107
	-153.485	0.033	-154.413	-0.201	-153.761	-0.107
	-153.46	0.034	-154.388	-0.201	-153.736	-0.098
	-153.435	0.052	-154.363	-0.201	-153.711	-0.098
	-153.41	0.052	-154.338	-0.201	-153.686	-0.098
	-153.385	0.052	-154.313	-0.201	-153.661	-0.098
	-153.36	0.041	-154.288	-0.188	-153.636	-0.097
	-153.335	0.032	-154.263	-0.189	-153.611	-0.088
	-153.31	0.041	-154.238	-0.199	-153.586	-0.088
	-153.285	0.041	-154.213	-0.199	-153.561	-0.088
	-153.26	0.041	-154.188	-0.199	-153.536	-0.099
	-153.235	0.041	-154.163	-0.208	-153.511	-0.099
	-153.21	0.05	-154.138	-0.209	-153.486	-0.099
	-153.185	0.042	-154.113	-0.209	-153.461	-0.109
	-153.16	0.051	-154.088	-0.209	-153.436	-0.108
	-153.135	0.041	-154.063	-0.199	-153.411	-0.097
	-153.11	0.04	-154.038	-0.199	-153.386	-0.098
	-153.085	0.031	-154.013	-0.208	-153.361	-0.107
	-153.06	0.031	-153.988	-0.208	-153.336	-0.107
	-153.035	0.032	-153.963	-0.208	-153.311	-0.107
	-153.01	0.051	-153.938	-0.208	-153.286	-0.106
	-152.985	0.051	-153.913	-0.218	-153.261	-0.097
	-152.96	0.05	-153.888	-0.209	-153.236	-0.098
	-152.935	0.031	-153.863	-0.218	-153.211	-0.107
	-152.91	0.031	-153.838	-0.218	-153.186	-0.107
	-152.885	0.031	-153.813	-0.208	-153.161	-0.107
	-152.86	0.031	-153.788	-0.208	-153.136	-0.107
	-152.835	0.031	-153.763	-0.208	-153.111	-0.088
	-152.81	0.041	-153.738	-0.208	-153.086	-0.097
	-152.785	0.041	-153.713	-0.208	-153.061	-0.097
	-152.76	0.041	-153.688	-0.218	-153.036	-0.097
	-152.735	0.031	-153.663	-0.218	-153.011	-0.097
	-152.71	0.03	-153.638	-0.218	-152.986	-0.088
	-152.685	0.021	-153.613	-0.208	-152.961	-0.088
	-152.66	0.032	-153.588	-0.208	-152.936	-0.107
	-152.635	0.041	-153.563	-0.218	-152.911	-0.107
	-152.61	0.041	-153.538	-0.218	-152.886	-0.107
	-152.585	0.041	-153.513	-0.218	-152.861	-0.107
	-152.56	0.04	-153.488	-0.208	-152.836	-0.098
	-152.535	0.031	-153.463	-0.199	-152.811	-0.098
	-152.51	0.022	-153.438	-0.198	-152.786	-0.098
	-152.485	0.041	-153.413	-0.198	-152.761	-0.098
	-152.46	0.041	-153.388	-0.221	-152.736	-0.098
	-152.435	0.041	-153.363	-0.222	-152.711	-0.098
	-152.41	0.04	-153.338	-0.222	-152.686	-0.098
	-152.385	0.032	-153.313	-0.222	-152.661	-0.106
	-152.36	0.043	-153.288	-0.213	-152.636	-0.097
	-152.335	0.043	-153.263	-0.212	-152.611	-0.097
	-152.31	0.043	-153.238	-0.221	-152.586	-0.097
	-152.285	0.042	-153.213	-0.212	-152.561	-0.098
	-152.26	0.041	-153.188	-0.212	-152.536	-0.107
	-152.235	0.031	-153.163	-0.212	-152.511	-0.116
	-152.21	0.032	-153.138	-0.203	-152.486	-0.107
	-152.185	0.041	-153.113	-0.202	-152.461	-0.107
	-152.16	0.041	-153.088	-0.202	-152.436	-0.098
	-152.135	0.041	-153.063	-0.211	-152.411	-0.107
	-152.11	0.041	-153.038	-0.212	-152.386	-0.107
	-152.085	0.04	-153.013	-0.222	-152.361	-0.107
	-152.06	0.031	-152.988	-0.213	-152.336	-0.106
	-152.035	0.052	-152.963	-0.202	-152.311	-0.097
	-152.01	0.052	-152.938	-0.202	-152.286	-0.097
	-151.985	0.052	-152.913	-0.202	-152.261	-0.097
	-151.96	0.041	-152.888	-0.211	-152.236	-0.098
	-151.935	0.041	-152.863	-0.212	-152.211	-0.109
	-151.91	0.05	-152.838	-0.212	-152.186	-0.109
	-151.885	0.049	-152.813	-0.201	-152.161	-0.109
	-151.86	0.04	-152.788	-0.201	-152.136	-0.109
	-151.835	0.04	-152.763	-0.201	-152.111	-0.099
	-151.81	0.051	-152.738	-0.201	-152.086	-0.11
	-151.785	0.06	-152.713	-0.201	-152.061	-0.099
	-151.76	0.049	-152.688	-0.211	-152.036	-0.1
	-151.735	0.04	-152.663	-0.211	-152.011	-0.109
	-151.71	0.04	-152.638	-0.191	-151.986	-0.109
	-151.685	0.041	-152.613	-0.191	-151.961	-0.109
	-151.66	0.05	-152.588	-0.2	-151.936	-0.109
	-151.635	0.05	-152.563	-0.201	-151.911	-0.109
	-151.61	0.05	-152.538	-0.201	-151.886	-0.109
	-151.585	0.04	-152.513	-0.201	-151.861	-0.099
	-151.56	0.041	-152.488	-0.191	-151.836	-0.09
	-151.535	0.05	-152.463	-0.191	-151.811	-0.099
	-151.51	0.05	-152.438	-0.191	-151.786	-0.099
	-151.485	0.05	-152.413	-0.2	-151.761	-0.099
	-151.46	0.05	-152.388	-0.21	-151.736	-0.099
	-151.435	0.042	-152.363	-0.21	-151.711	-0.099
	-151.41	0.041	-152.338	-0.2	-151.686	-0.089
	-151.385	0.05	-152.313	-0.2	-151.661	-0.089
	-151.36	0.05	-152.288	-0.2	-151.636	-0.089
	-151.335	0.05	-152.263	-0.21	-151.611	-0.099
	-151.31	0.041	-152.238	-0.2	-151.586	-0.099
	-151.285	0.042	-152.213	-0.2	-151.561	-0.099
	-151.26	0.051	-152.188	-0.191	-151.536	-0.099
	-151.235	0.041	-152.163	-0.19	-151.511	-0.09
	-151.21	0.04	-152.138	-0.19	-151.486	-0.08
	-151.185	0.031	-152.113	-0.2	-151.461	-0.089
	-151.16	0.041	-152.088	-0.2	-151.436	-0.099
	-151.135	0.041	-152.063	-0.2	-151.411	-0.099
	-151.11	0.042	-152.038	-0.2	-151.386	-0.099
	-151.085	0.052	-152.013	-0.2	-151.361	-0.09
	-151.06	0.043	-151.988	-0.21	-151.336	-0.09
	-151.035	0.043	-151.963	-0.212	-151.311	-0.09
	-151.01	0.033	-151.938	-0.212	-151.286	-0.09
	-150.985	0.033	-151.913	-0.212	-151.261	-0.099
	-150.96	0.044	-151.888	-0.212	-151.236	-0.098
	-150.935	0.053	-151.863	-0.2	-151.211	-0.089
	-150.91	0.052	-151.838	-0.2	-151.186	-0.089
	-150.885	0.041	-151.813	-0.2	-151.161	-0.099
	-150.86	0.041	-151.788	-0.21	-151.136	-0.1
	-150.835	0.041	-151.763	-0.201	-151.111	-0.097
	-150.81	0.032	-151.738	-0.2	-151.086	-0.088
	-150.785	0.05	-151.713	-0.2	-151.061	-0.088
	-150.76	0.041	-151.688	-0.2	-151.036	-0.088
	-150.735	0.041	-151.663	-0.209	-151.011	-0.088
	-150.71	0.041	-151.638	-0.21	-150.986	-0.088
	-150.685	0.041	-151.613	-0.201	-150.961	-0.097
	-150.66	0.04	-151.588	-0.21	-150.936	-0.087
	-150.635	0.032	-151.563	-0.21	-150.911	-0.087
	-150.61	0.041	-151.538	-0.21	-150.886	-0.087
	-150.585	0.041	-151.513	-0.219	-150.861	-0.087
	-150.56	0.041	-151.488	-0.21	-150.836	-0.087
	-150.535	0.04	-151.463	-0.199	-150.811	-0.078
	-150.51	0.031	-151.438	-0.199	-150.786	-0.099
	-150.485	0.032	-151.413	-0.199	-150.761	-0.099
	-150.46	0.041	-151.388	-0.208	-150.736	-0.089
	-150.435	0.041	-151.363	-0.208	-150.711	-0.089
	-150.41	0.029	-151.338	-0.208	-150.686	-0.089
	-150.385	0.041	-151.313	-0.208	-150.661	-0.09
	-150.36	0.04	-151.288	-0.208	-150.636	-0.099
	-150.335	0.032	-151.263	-0.208	-150.611	-0.087
	-150.31	0.041	-151.238	-0.218	-150.586	-0.087
	-150.285	0.041	-151.213	-0.218	-150.561	-0.087
	-150.26	0.041	-151.188	-0.218	-150.536	-0.087
	-150.235	0.041	-151.163	-0.218	-150.511	-0.087
	-150.21	0.04	-151.138	-0.218	-150.486	-0.087
	-150.185	0.031	-151.113	-0.198	-150.461	-0.088
	-150.16	0.05	-151.088	-0.198	-150.436	-0.097
	-150.135	0.041	-151.063	-0.208	-150.411	-0.097
	-150.11	0.041	-151.038	-0.208	-150.386	-0.087
	-150.085	0.041	-151.013	-0.208	-150.361	-0.087
	-150.06	0.04	-150.988	-0.208	-150.336	-0.097
	-150.035	0.031	-150.963	-0.218	-150.311	-0.097
	-150.01	0.04	-150.938	-0.208	-150.286	-0.097
	-149.985	0.04	-150.913	-0.218	-150.261	-0.097
	-149.96	0.04	-150.888	-0.218	-150.236	-0.088
	-149.935	0.05	-150.863	-0.218	-150.211	-0.088
	-149.91	0.04	-150.838	-0.218	-150.186	-0.098
	-149.885	0.031	-150.813	-0.208	-150.161	-0.098
	-149.86	0.032	-150.788	-0.199	-150.136	-0.098
	-149.835	0.042	-150.763	-0.198	-150.111	-0.107
	-149.81	0.042	-150.738	-0.208	-150.086	-0.107
	-149.785	0.042	-150.713	-0.208	-150.061	-0.116
	-149.76	0.042	-150.688	-0.208	-150.036	-0.107
	-149.735	0.033	-150.663	-0.22	-150.011	-0.098
	-149.71	0.051	-150.638	-0.211	-149.986	-0.098
	-149.685	0.04	-150.613	-0.21	-149.961	-0.098
	-149.66	0.04	-150.588	-0.21	-149.936	-0.098
	-149.635	0.04	-150.563	-0.2	-149.911	-0.107
	-149.61	0.04	-150.538	-0.2	-149.886	-0.106
	-149.585	0.041	-150.513	-0.211	-149.861	-0.097
	-149.56	0.05	-150.488	-0.212	-149.836	-0.097
	-149.535	0.059	-150.463	-0.203	-149.811	-0.097
	-149.51	0.04	-150.438	-0.202	-149.786	-0.098
	-149.485	0.04	-150.413	-0.202	-149.761	-0.107
	-149.46	0.041	-150.388	-0.202	-149.736	-0.117
	-149.435	0.05	-150.363	-0.211	-149.711	-0.117
	-149.41	0.05	-150.338	-0.212	-149.686	-0.116
	-149.385	0.041	-150.313	-0.193	-149.661	-0.107
	-149.36	0.041	-150.288	-0.193	-149.636	-0.098
	-149.335	0.04	-150.263	-0.193	-149.611	-0.109
	-149.31	0.041	-150.238	-0.193	-149.586	-0.109
	-149.285	0.05	-150.213	-0.202	-149.561	-0.109
	-149.26	0.041	-150.188	-0.211	-149.536	-0.109
	-149.235	0.041	-150.163	-0.212	-149.511	-0.099
	-149.21	0.041	-150.138	-0.212	-149.486	-0.099
	-149.185	0.041	-150.113	-0.203	-149.461	-0.099
	-149.16	0.042	-150.088	-0.203	-149.436	-0.109
	-149.135	0.05	-150.063	-0.212	-149.411	-0.109
	-149.11	0.041	-150.038	-0.212	-149.386	-0.119
	-149.085	0.041	-150.013	-0.203	-149.361	-0.119
	-149.06	0.041	-149.988	-0.203	-149.336	-0.109
	-149.035	0.041	-149.963	-0.203	-149.311	-0.099
	-149.01	0.041	-149.938	-0.203	-149.286	-0.099
	-148.985	0.042	-149.913	-0.203	-149.261	-0.099
	-148.96	0.06	-149.888	-0.212	-149.236	-0.109
	-148.935	0.051	-149.863	-0.2	-149.211	-0.109
	-148.91	0.041	-149.838	-0.21	-149.186	-0.109
	-148.885	0.041	-149.813	-0.21	-149.161	-0.118
	-148.86	0.041	-149.788	-0.21	-149.136	-0.107
	-148.835	0.042	-149.763	-0.21	-149.111	-0.107
	-148.81	0.05	-149.738	-0.21	-149.086	-0.117
	-148.785	0.041	-149.713	-0.2	-149.061	-0.117
	-148.76	0.052	-149.688	-0.2	-149.036	-0.117
	-148.735	0.052	-149.663	-0.2	-149.011	-0.097
	-148.71	0.043	-149.638	-0.2	-148.986	-0.097
	-148.685	0.054	-149.613	-0.2	-148.961	-0.097
	-148.66	0.054	-149.588	-0.2	-148.936	-0.107
	-148.635	0.045	-149.563	-0.21	-148.911	-0.107
	-148.61	0.045	-149.538	-0.201	-148.886	-0.107
	-148.585	0.045	-149.513	-0.21	-148.861	-0.098
	-148.56	0.046	-149.488	-0.21	-148.836	-0.098
	-148.535	0.064	-149.463	-0.21	-148.811	-0.098
	-148.51	0.053	-149.438	-0.21	-148.786	-0.118
	-148.485	0.041	-149.413	-0.21	-148.761	-0.118
	-148.46	0.041	-149.388	-0.211	-148.736	-0.109
	-148.435	0.041	-149.363	-0.21	-148.711	-0.1
	-148.41	0.042	-149.338	-0.198	-148.686	-0.1
	-148.385	0.051	-149.313	-0.198	-148.661	-0.1
	-148.36	0.051	-149.288	-0.198	-148.636	-0.1
	-148.335	0.06	-149.263	-0.198	-148.611	-0.109
	-148.31	0.041	-149.238	-0.198	-148.586	-0.109
	-148.285	0.042	-149.213	-0.189	-148.561	-0.108
	-148.26	0.051	-149.188	-0.188	-148.536	-0.099
	-148.235	0.051	-149.163	-0.21	-148.511	-0.099
	-148.21	0.05	-149.138	-0.21	-148.486	-0.109
	-148.185	0.041	-149.113	-0.21	-148.461	-0.098
	-148.16	0.041	-149.088	-0.21	-148.436	-0.107
	-148.135	0.041	-149.063	-0.21	-148.411	-0.106
	-148.11	0.051	-149.038	-0.201	-148.386	-0.097
	-148.085	0.051	-149.013	-0.2	-148.361	-0.097
	-148.06	0.051	-148.988	-0.2	-148.336	-0.097
	-148.035	0.05	-148.963	-0.2	-148.311	-0.097
	-148.01	0.041	-148.938	-0.2	-148.286	-0.098
	-147.985	0.041	-148.913	-0.21	-148.261	-0.107
	-147.96	0.05	-148.888	-0.21	-148.236	-0.106
	-147.935	0.05	-148.863	-0.201	-148.211	-0.097
	-147.91	0.05	-148.838	-0.209	-148.186	-0.097
	-147.885	0.051	-148.813	-0.21	-148.161	-0.097
	-147.86	0.05	-148.788	-0.21	-148.136	-0.087
	-147.835	0.041	-148.763	-0.21	-148.111	-0.097
	-147.81	0.05	-148.738	-0.21	-148.086	-0.098
	-147.785	0.05	-148.713	-0.21	-148.061	-0.108
	-147.76	0.05	-148.688	-0.21	-148.036	-0.099
	-147.735	0.05	-148.663	-0.211	-148.011	-0.099
	-147.71	0.05	-148.638	-0.211	-147.986	-0.099
	-147.685	0.059	-148.613	-0.21	-147.961	-0.099
	-147.66	0.041	-148.588	-0.21	-147.936	-0.099
	-147.635	0.05	-148.563	-0.21	-147.911	-0.099
	-147.61	0.05	-148.538	-0.21	-147.886	-0.109
	-147.585	0.05	-148.513	-0.219	-147.861	-0.097
	-147.56	0.05	-148.488	-0.22	-147.836	-0.087
	-147.535	0.049	-148.463	-0.22	-147.811	-0.087
	-147.51	0.04	-148.438	-0.209	-147.786	-0.087
	-147.485	0.041	-148.413	-0.209	-147.761	-0.087
	-147.46	0.06	-148.388	-0.209	-147.736	-0.087
	-147.435	0.06	-148.363	-0.218	-147.711	-0.107
	-147.41	0.06	-148.338	-0.209	-147.686	-0.107
	-147.385	0.049	-148.313	-0.209	-147.661	-0.097
	-147.36	0.04	-148.288	-0.209	-147.636	-0.097
	-147.335	0.04	-148.263	-0.199	-147.611	-0.097
	-147.31	0.041	-148.238	-0.209	-147.586	-0.097
	-147.285	0.052	-148.213	-0.209	-147.561	-0.097
	-147.26	0.062	-148.188	-0.218	-147.536	-0.097
	-147.235	0.061	-148.163	-0.218	-147.511	-0.097
	-147.21	0.052	-148.138	-0.218	-147.486	-0.088
	-147.185	0.052	-148.113	-0.209	-147.461	-0.088
	-147.16	0.053	-148.088	-0.209	-147.436	-0.088
	-147.135	0.062	-148.063	-0.199	-147.411	-0.088
	-147.11	0.052	-148.038	-0.208	-147.386	-0.098
	-147.085	0.052	-148.013	-0.208	-147.361	-0.098
	-147.06	0.052	-147.988	-0.208	-147.336	-0.097
	-147.035	0.061	-147.963	-0.208	-147.311	-0.078
	-147.01	0.05	-147.938	-0.218	-147.286	-0.088
	-146.985	0.051	-147.913	-0.218	-147.261	-0.098
	-146.96	0.06	-147.888	-0.218	-147.236	-0.098
	-146.935	0.06	-147.863	-0.22	-147.211	-0.098
	-146.91	0.06	-147.838	-0.22	-147.186	-0.098
	-146.885	0.06	-147.813	-0.21	-147.161	-0.097
	-146.86	0.05	-147.788	-0.21	-147.136	-0.088
	-146.835	0.049	-147.763	-0.21	-147.111	-0.088
	-146.81	0.042	-147.738	-0.21	-147.086	-0.097
	-146.785	0.051	-147.713	-0.21	-147.061	-0.097
	-146.76	0.062	-147.688	-0.21	-147.036	-0.088
	-146.735	0.062	-147.663	-0.21	-147.011	-0.088
	-146.71	0.062	-147.638	-0.211	-146.986	-0.087
	-146.685	0.061	-147.613	-0.21	-146.961	-0.078
	-146.66	0.052	-147.588	-0.21	-146.936	-0.088
	-146.635	0.053	-147.563	-0.21	-146.911	-0.088
	-146.61	0.062	-147.538	-0.21	-146.886	-0.097
	-146.585	0.062	-147.513	-0.2	-146.861	-0.097
	-146.56	0.062	-147.488	-0.212	-146.836	-0.097
	-146.535	0.071	-147.463	-0.222	-146.811	-0.087
	-146.51	0.05	-147.438	-0.222	-146.786	-0.078
	-146.485	0.051	-147.413	-0.212	-146.761	-0.078
	-146.46	0.06	-147.388	-0.212	-146.736	-0.078
	-146.435	0.06	-147.363	-0.212	-146.711	-0.078
	-146.41	0.06	-147.338	-0.212	-146.686	-0.089
	-146.385	0.06	-147.313	-0.212	-146.661	-0.089
	-146.36	0.06	-147.288	-0.221	-146.636	-0.098
	-146.335	0.042	-147.263	-0.212	-146.611	-0.089
	-146.31	0.051	-147.238	-0.212	-146.586	-0.089
	-146.285	0.06	-147.213	-0.222	-146.561	-0.09
	-146.26	0.06	-147.188	-0.212	-146.536	-0.099
	-146.235	0.06	-147.163	-0.212	-146.511	-0.099
	-146.21	0.06	-147.138	-0.212	-146.486	-0.099
	-146.185	0.06	-147.113	-0.221	-146.461	-0.099
	-146.16	0.051	-147.088	-0.222	-146.436	-0.089
	-146.135	0.052	-147.063	-0.222	-146.411	-0.079
	-146.11	0.061	-147.038	-0.222	-146.386	-0.08
	-146.085	0.051	-147.013	-0.21	-146.361	-0.089
	-146.06	0.06	-146.988	-0.21	-146.336	-0.099
	-146.035	0.06	-146.963	-0.201	-146.311	-0.099
	-146.01	0.051	-146.938	-0.2	-146.286	-0.099
	-145.985	0.051	-146.913	-0.209	-146.261	-0.099
	-145.96	0.051	-146.888	-0.21	-146.236	-0.099
	-145.935	0.052	-146.863	-0.22	-146.211	-0.109
	-145.91	0.062	-146.838	-0.22	-146.186	-0.097
	-145.885	0.062	-146.813	-0.22	-146.161	-0.097
	-145.86	0.071	-146.788	-0.22	-146.136	-0.097
	-145.835	0.053	-146.763	-0.229	-146.111	-0.097
	-145.81	0.053	-146.738	-0.219	-146.086	-0.087
	-145.785	0.053	-146.713	-0.218	-146.061	-0.099
	-145.76	0.053	-146.688	-0.218	-146.036	-0.109
	-145.735	0.062	-146.663	-0.208	-146.011	-0.099
	-145.71	0.062	-146.638	-0.208	-145.986	-0.099
	-145.685	0.061	-146.613	-0.217	-145.961	-0.099
	-145.66	0.041	-146.588	-0.218	-145.936	-0.099
	-145.635	0.051	-146.563	-0.218	-145.911	-0.099
	-145.61	0.051	-146.538	-0.209	-145.886	-0.109
	-145.585	0.051	-146.513	-0.209	-145.861	-0.1
	-145.56	0.06	-146.488	-0.209	-145.836	-0.1
	-145.535	0.059	-146.463	-0.218	-145.811	-0.1
	-145.51	0.05	-146.438	-0.217	-145.786	-0.097
	-145.485	0.05	-146.413	-0.218	-145.761	-0.097
	-145.46	0.041	-146.388	-0.218	-145.736	-0.107
	-145.435	0.041	-146.363	-0.218	-145.711	-0.107
	-145.41	0.06	-146.338	-0.209	-145.686	-0.098
	-145.385	0.059	-146.313	-0.209	-145.661	-0.098
	-145.36	0.05	-146.288	-0.209	-145.636	-0.098
	-145.335	0.05	-146.263	-0.209	-145.611	-0.098
	-145.31	0.05	-146.238	-0.22	-145.586	-0.098
	-145.285	0.051	-146.213	-0.22	-145.561	-0.107
	-145.26	0.06	-146.188	-0.201	-145.536	-0.116
	-145.235	0.059	-146.163	-0.211	-145.511	-0.107
	-145.21	0.05	-146.138	-0.211	-145.486	-0.107
	-145.185	0.05	-146.113	-0.22	-145.461	-0.108
	-145.16	0.05	-146.088	-0.22	-145.436	-0.109
	-145.135	0.05	-146.063	-0.22	-145.411	-0.109
	-145.11	0.05	-146.038	-0.22	-145.386	-0.108
	-145.085	0.051	-146.013	-0.21	-145.361	-0.099
	-145.06	0.059	-145.988	-0.21	-145.336	-0.099
	-145.035	0.05	-145.963	-0.201	-145.311	-0.099
	-145.01	0.05	-145.938	-0.201	-145.286	-0.099
	-144.985	0.05	-145.913	-0.201	-145.261	-0.109
	-144.96	0.05	-145.888	-0.21	-145.236	-0.109
	-144.935	0.041	-145.863	-0.22	-145.211	-0.109
	-144.91	0.061	-145.838	-0.21	-145.186	-0.109
	-144.885	0.052	-145.813	-0.21	-145.161	-0.109
	-144.86	0.052	-145.788	-0.21	-145.136	-0.109
	-144.835	0.052	-145.763	-0.21	-145.111	-0.109
	-144.81	0.052	-145.738	-0.21	-145.086	-0.098
	-144.785	0.052	-145.713	-0.21	-145.061	-0.09
	-144.76	0.052	-145.688	-0.21	-145.036	-0.109
	-144.735	0.051	-145.663	-0.2	-145.011	-0.109
	-144.71	0.053	-145.638	-0.2	-144.986	-0.109
	-144.685	0.062	-145.613	-0.21	-144.961	-0.109
	-144.66	0.062	-145.588	-0.21	-144.936	-0.109
	-144.635	0.05	-145.563	-0.21	-144.911	-0.108
	-144.61	0.05	-145.538	-0.22	-144.886	-0.098
	-144.585	0.049	-145.513	-0.22	-144.861	-0.107
	-144.56	0.04	-145.488	-0.2	-144.836	-0.107
	-144.535	0.041	-145.463	-0.2	-144.811	-0.107
	-144.51	0.062	-145.438	-0.2	-144.786	-0.107
	-144.485	0.062	-145.413	-0.2	-144.761	-0.106
	-144.46	0.062	-145.388	-0.2	-144.736	-0.097
	-144.435	0.061	-145.363	-0.21	-144.711	-0.098
	-144.41	0.05	-145.338	-0.21	-144.686	-0.107
	-144.385	0.04	-145.313	-0.201	-144.661	-0.107
	-144.36	0.04	-145.288	-0.21	-144.636	-0.107
	-144.335	0.04	-145.263	-0.21	-144.611	-0.107
	-144.31	0.041	-145.238	-0.21	-144.586	-0.097
	-144.285	0.05	-145.213	-0.2	-144.561	-0.107
	-144.26	0.06	-145.188	-0.21	-144.536	-0.117
	-144.235	0.059	-145.163	-0.21	-144.511	-0.117
	-144.21	0.05	-145.138	-0.199	-144.486	-0.107
	-144.185	0.05	-145.113	-0.198	-144.461	-0.107
	-144.16	0.051	-145.088	-0.198	-144.436	-0.097
	-144.135	0.06	-145.063	-0.198	-144.411	-0.097
	-144.11	0.06	-145.038	-0.198	-144.386	-0.097
	-144.085	0.05	-145.013	-0.207	-144.361	-0.097
	-144.06	0.05	-144.988	-0.208	-144.336	-0.107
	-144.035	0.05	-144.963	-0.189	-144.311	-0.117
	-144.01	0.05	-144.938	-0.189	-144.286	-0.117
	-143.985	0.05	-144.913	-0.189	-144.261	-0.107
	-143.96	0.051	-144.888	-0.189	-144.236	-0.107
	-143.935	0.06	-144.863	-0.189	-144.211	-0.107
	-143.91	0.06	-144.838	-0.2	-144.186	-0.107
	-143.885	0.06	-144.813	-0.201	-144.161	-0.116
	-143.86	0.051	-144.788	-0.212	-144.136	-0.107
	-143.835	0.041	-144.763	-0.203	-144.111	-0.098
	-143.81	0.05	-144.738	-0.203	-144.086	-0.098
	-143.785	0.051	-144.713	-0.203	-144.061	-0.098
	-143.76	0.06	-144.688	-0.212	-144.036	-0.109
	-143.735	0.06	-144.663	-0.213	-144.011	-0.109
	-143.71	0.051	-144.638	-0.201	-143.986	-0.118
	-143.685	0.051	-144.613	-0.191	-143.961	-0.118
	-143.66	0.041	-144.588	-0.191	-143.936	-0.118
	-143.635	0.041	-144.563	-0.191	-143.911	-0.108
	-143.61	0.041	-144.538	-0.2	-143.886	-0.108
	-143.585	0.041	-144.513	-0.201	-143.861	-0.099
	-143.56	0.051	-144.488	-0.201	-143.836	-0.099
	-143.535	0.051	-144.463	-0.211	-143.811	-0.099
	-143.51	0.051	-144.438	-0.211	-143.786	-0.11
	-143.485	0.051	-144.413	-0.201	-143.761	-0.11
	-143.46	0.051	-144.388	-0.191	-143.736	-0.11
	-143.435	0.04	-144.363	-0.2	-143.711	-0.101
	-143.41	0.032	-144.338	-0.201	-143.686	-0.11
	-143.385	0.041	-144.313	-0.201	-143.661	-0.111
	-143.36	0.041	-144.288	-0.201	-143.636	-0.12
	-143.335	0.051	-144.263	-0.191	-143.611	-0.12
	-143.31	0.051	-144.238	-0.191	-143.586	-0.12
	-143.285	0.051	-144.213	-0.2	-143.561	-0.11
	-143.26	0.05	-144.188	-0.2	-143.536	-0.099
	-143.235	0.042	-144.163	-0.2	-143.511	-0.099
	-143.21	0.051	-144.138	-0.21	-143.486	-0.099
	-143.185	0.041	-144.113	-0.201	-143.461	-0.1
	-143.16	0.041	-144.088	-0.201	-143.436	-0.109
	-143.135	0.053	-144.063	-0.191	-143.411	-0.109
	-143.11	0.053	-144.038	-0.191	-143.386	-0.119
	-143.085	0.052	-144.013	-0.2	-143.361	-0.118
	-143.06	0.044	-143.988	-0.2	-143.336	-0.109
	-143.035	0.053	-143.963	-0.2	-143.311	-0.109
	-143.01	0.053	-143.938	-0.2	-143.286	-0.11
	-142.985	0.053	-143.913	-0.2	-143.261	-0.119
	-142.96	0.043	-143.888	-0.191	-143.236	-0.119
	-142.935	0.043	-143.863	-0.19	-143.211	-0.107
	-142.91	0.043	-143.838	-0.181	-143.186	-0.106
	-142.885	0.042	-143.813	-0.2	-143.161	-0.097
	-142.86	0.042	-143.788	-0.2	-143.136	-0.097
	-142.835	0.052	-143.763	-0.2	-143.111	-0.097
	-142.81	0.052	-143.738	-0.2	-143.086	-0.098
	-142.785	0.052	-143.713	-0.2	-143.061	-0.107
	-142.76	0.052	-143.688	-0.189	-143.036	-0.117
	-142.735	0.052	-143.663	-0.198	-143.011	-0.117
	-142.71	0.051	-143.638	-0.198	-142.986	-0.116
	-142.685	0.034	-143.613	-0.198	-142.961	-0.107
	-142.66	0.042	-143.588	-0.198	-142.936	-0.098
	-142.635	0.042	-143.563	-0.198	-142.911	-0.107
	-142.61	0.052	-143.538	-0.188	-142.886	-0.107
	-142.585	0.052	-143.513	-0.198	-142.861	-0.107
	-142.56	0.051	-143.488	-0.189	-142.836	-0.107
	-142.535	0.042	-143.463	-0.2	-142.811	-0.107
	-142.51	0.042	-143.438	-0.2	-142.786	-0.107
	-142.485	0.043	-143.413	-0.2	-142.761	-0.097
	-142.46	0.052	-143.388	-0.2	-142.736	-0.117
	-142.435	0.041	-143.363	-0.2	-142.711	-0.117
	-142.41	0.041	-143.338	-0.191	-142.686	-0.117
	-142.385	0.04	-143.313	-0.181	-142.661	-0.117
	-142.36	0.041	-143.288	-0.181	-142.636	-0.107
	-142.335	0.041	-143.263	-0.191	-142.611	-0.097
	-142.31	0.041	-143.238	-0.191	-142.586	-0.097
	-142.285	0.05	-143.213	-0.2	-142.561	-0.097
	-142.26	0.05	-143.188	-0.2	-142.536	-0.107
	-142.235	0.05	-143.163	-0.191	-142.511	-0.107
	-142.21	0.05	-143.138	-0.191	-142.486	-0.107
	-142.185	0.04	-143.113	-0.191	-142.461	-0.107
	-142.16	0.031	-143.088	-0.2	-142.436	-0.097
	-142.135	0.031	-143.063	-0.201	-142.411	-0.097
	-142.11	0.031	-143.038	-0.191	-142.386	-0.097
	-142.085	0.04	-143.013	-0.191	-142.361	-0.087
	-142.06	0.04	-142.988	-0.181	-142.336	-0.109
	-142.035	0.04	-142.963	-0.191	-142.311	-0.109
	-142.01	0.049	-142.938	-0.191	-142.286	-0.109
	-141.985	0.04	-142.913	-0.2	-142.261	-0.109
	-141.96	0.04	-142.888	-0.201	-142.236	-0.099
	-141.935	0.031	-142.863	-0.201	-142.211	-0.099
	-141.91	0.04	-142.838	-0.191	-142.186	-0.099
	-141.885	0.04	-142.813	-0.191	-142.161	-0.099
	-141.86	0.04	-142.788	-0.181	-142.136	-0.108
	-141.835	0.04	-142.763	-0.181	-142.111	-0.108
	-141.81	0.049	-142.738	-0.2	-142.086	-0.108
	-141.785	0.04	-142.713	-0.201	-142.061	-0.109
	-141.76	0.041	-142.688	-0.191	-142.036	-0.099
	-141.735	0.05	-142.663	-0.191	-142.011	-0.099
	-141.71	0.05	-142.638	-0.191	-141.986	-0.108
	-141.685	0.05	-142.613	-0.191	-141.961	-0.108
	-141.66	0.04	-142.588	-0.191	-141.936	-0.108
	-141.635	0.04	-142.563	-0.191	-141.911	-0.108
	-141.61	0.04	-142.538	-0.191	-141.886	-0.108
	-141.585	0.04	-142.513	-0.202	-141.861	-0.109
	-141.56	0.04	-142.488	-0.203	-141.836	-0.118
	-141.535	0.041	-142.463	-0.191	-141.811	-0.107
	-141.51	0.05	-142.438	-0.191	-141.786	-0.097
	-141.485	0.05	-142.413	-0.191	-141.761	-0.097
	-141.46	0.05	-142.388	-0.191	-141.736	-0.107
	-141.435	0.05	-142.363	-0.191	-141.711	-0.108
	-141.41	0.05	-142.338	-0.188	-141.686	-0.117
	-141.385	0.04	-142.313	-0.189	-141.661	-0.117
	-141.36	0.039	-142.288	-0.189	-141.636	-0.116
	-141.335	0.029	-142.263	-0.189	-141.611	-0.107
	-141.31	0.038	-142.238	-0.189	-141.586	-0.107
	-141.285	0.038	-142.213	-0.189	-141.561	-0.108
	-141.26	0.038	-142.188	-0.189	-141.536	-0.117
	-141.235	0.038	-142.163	-0.198	-141.511	-0.117
	-141.21	0.038	-142.138	-0.199	-141.486	-0.117
	-141.185	0.039	-142.113	-0.199	-141.461	-0.117
	-141.16	0.05	-142.088	-0.199	-141.436	-0.116
	-141.135	0.041	-142.063	-0.189	-141.411	-0.108
	-141.11	0.041	-142.038	-0.189	-141.386	-0.117
	-141.085	0.031	-142.013	-0.198	-141.361	-0.117
	-141.06	0.04	-141.988	-0.198	-141.336	-0.117
	-141.035	0.04	-141.963	-0.198	-141.311	-0.117
	-141.01	0.04	-141.938	-0.198	-141.286	-0.116
	-140.985	0.04	-141.913	-0.189	-141.261	-0.107
	-140.96	0.041	-141.888	-0.189	-141.236	-0.117
	-140.935	0.041	-141.863	-0.199	-141.211	-0.117
	-140.91	0.041	-141.838	-0.189	-141.186	-0.117
	-140.885	0.041	-141.813	-0.189	-141.161	-0.117
	-140.86	0.041	-141.788	-0.2	-141.136	-0.117
	-140.835	0.041	-141.763	-0.2	-141.111	-0.117
	-140.81	0.041	-141.738	-0.2	-141.086	-0.109
	-140.785	0.031	-141.713	-0.2	-141.061	-0.121
	-140.76	0.042	-141.688	-0.191	-141.036	-0.121
	-140.735	0.043	-141.663	-0.191	-141.011	-0.121
	-140.71	0.052	-141.638	-0.182	-140.986	-0.121
	-140.685	0.043	-141.613	-0.181	-140.961	-0.121
	-140.66	0.043	-141.588	-0.191	-140.936	-0.121
	-140.635	0.043	-141.563	-0.2	-140.911	-0.121
	-140.61	0.043	-141.538	-0.2	-140.886	-0.121
	-140.585	0.043	-141.513	-0.2	-140.861	-0.111
	-140.56	0.043	-141.488	-0.191	-140.836	-0.12
	-140.535	0.043	-141.463	-0.19	-140.811	-0.12
	-140.51	0.052	-141.438	-0.19	-140.786	-0.12
	-140.485	0.053	-141.413	-0.19	-140.761	-0.13
	-140.46	0.062	-141.388	-0.181	-140.736	-0.13
	-140.435	0.052	-141.363	-0.191	-140.711	-0.131
	-140.41	0.043	-141.338	-0.2	-140.686	-0.129
	-140.385	0.043	-141.313	-0.2	-140.661	-0.129
	-140.36	0.043	-141.288	-0.191	-140.636	-0.119
	-140.335	0.043	-141.263	-0.19	-140.611	-0.119
	-140.31	0.043	-141.238	-0.19	-140.586	-0.119
	-140.285	0.043	-141.213	-0.19	-140.561	-0.119
	-140.26	0.043	-141.188	-0.19	-140.536	-0.119
	-140.235	0.043	-141.163	-0.19	-140.511	-0.128
	-140.21	0.052	-141.138	-0.19	-140.486	-0.128
	-140.185	0.052	-141.113	-0.191	-140.461	-0.128
	-140.16	0.044	-141.088	-0.19	-140.436	-0.128
	-140.135	0.053	-141.063	-0.19	-140.411	-0.128
	-140.11	0.053	-141.038	-0.19	-140.386	-0.128
	-140.085	0.053	-141.013	-0.19	-140.361	-0.128
	-140.06	0.053	-140.988	-0.19	-140.336	-0.128
	-140.035	0.053	-140.963	-0.19	-140.311	-0.129
	-140.01	0.053	-140.938	-0.19	-140.286	-0.138
	-139.985	0.041	-140.913	-0.19	-140.261	-0.128
	-139.96	0.04	-140.888	-0.181	-140.236	-0.128
	-139.935	0.031	-140.863	-0.18	-140.211	-0.128
	-139.91	0.031	-140.838	-0.171	-140.186	-0.128
	-139.885	0.041	-140.813	-0.18	-140.161	-0.128
	-139.86	0.042	-140.788	-0.18	-140.136	-0.128
	-139.835	0.051	-140.763	-0.19	-140.111	-0.116
	-139.81	0.051	-140.738	-0.19	-140.086	-0.116
	-139.785	0.051	-140.713	-0.19	-140.061	-0.117
	-139.76	0.051	-140.688	-0.19	-140.036	-0.126
	-139.735	0.04	-140.663	-0.19	-140.011	-0.126
	-139.71	0.041	-140.638	-0.19	-139.986	-0.136
	-139.685	0.031	-140.613	-0.181	-139.961	-0.136
	-139.66	0.031	-140.588	-0.18	-139.936	-0.136
	-139.635	0.031	-140.563	-0.18	-139.911	-0.136
	-139.61	0.031	-140.538	-0.19	-139.886	-0.136
	-139.585	0.032	-140.513	-0.18	-139.861	-0.126
	-139.56	0.051	-140.488	-0.18	-139.836	-0.126
	-139.535	0.051	-140.463	-0.18	-139.811	-0.136
	-139.51	0.051	-140.438	-0.18	-139.786	-0.126
	-139.485	0.05	-140.413	-0.19	-139.761	-0.126
	-139.46	0.039	-140.388	-0.19	-139.736	-0.126
	-139.435	0.039	-140.363	-0.179	-139.711	-0.126
	-139.41	0.039	-140.338	-0.179	-139.686	-0.126
	-139.385	0.029	-140.313	-0.189	-139.661	-0.126
	-139.36	0.029	-140.288	-0.189	-139.636	-0.126
	-139.335	0.029	-140.263	-0.177	-139.611	-0.117
	-139.31	0.03	-140.238	-0.177	-139.586	-0.126
	-139.285	0.049	-140.213	-0.177	-139.561	-0.136
	-139.26	0.049	-140.188	-0.177	-139.536	-0.136
	-139.235	0.049	-140.163	-0.177	-139.511	-0.136
	-139.21	0.048	-140.138	-0.177	-139.486	-0.136
	-139.185	0.039	-140.113	-0.177	-139.461	-0.136
	-139.16	0.039	-140.088	-0.177	-139.436	-0.117
	-139.135	0.039	-140.063	-0.187	-139.411	-0.117
	-139.11	0.039	-140.038	-0.187	-139.386	-0.117
	-139.085	0.039	-140.013	-0.187	-139.361	-0.117
	-139.06	0.029	-139.988	-0.187	-139.336	-0.127
	-139.035	0.029	-139.963	-0.187	-139.311	-0.127
	-139.01	0.029	-139.938	-0.187	-139.286	-0.127
	-138.985	0.028	-139.913	-0.167	-139.261	-0.127
	-138.96	0.02	-139.888	-0.167	-139.236	-0.127
	-138.935	0.031	-139.863	-0.178	-139.211	-0.136
	-138.91	0.041	-139.838	-0.178	-139.186	-0.127
	-138.885	0.041	-139.813	-0.178	-139.161	-0.127
	-138.86	0.041	-139.788	-0.178	-139.136	-0.127
	-138.835	0.041	-139.763	-0.178	-139.111	-0.117
	-138.81	0.041	-139.738	-0.19	-139.086	-0.117
	-138.785	0.041	-139.713	-0.19	-139.061	-0.117
	-138.76	0.031	-139.688	-0.181	-139.036	-0.118
	-138.735	0.031	-139.663	-0.181	-139.011	-0.129
	-138.71	0.03	-139.638	-0.171	-138.986	-0.129
	-138.685	0.021	-139.613	-0.171	-138.961	-0.128
	-138.66	0.021	-139.588	-0.171	-138.936	-0.119
	-138.635	0.021	-139.563	-0.171	-138.911	-0.119
	-138.61	0.022	-139.538	-0.18	-138.886	-0.129
	-138.585	0.031	-139.513	-0.18	-138.861	-0.129
	-138.56	0.041	-139.488	-0.18	-138.836	-0.129
	-138.535	0.041	-139.463	-0.18	-138.811	-0.129
	-138.51	0.041	-139.438	-0.18	-138.786	-0.129
	-138.485	0.04	-139.413	-0.181	-138.761	-0.139
	-138.46	0.031	-139.388	-0.181	-138.736	-0.138
	-138.435	0.031	-139.363	-0.181	-138.711	-0.119
	-138.41	0.031	-139.338	-0.171	-138.686	-0.119
	-138.385	0.031	-139.313	-0.171	-138.661	-0.119
	-138.36	0.031	-139.288	-0.18	-138.636	-0.119
	-138.335	0.022	-139.263	-0.18	-138.611	-0.119
	-138.31	0.031	-139.238	-0.18	-138.586	-0.119
	-138.285	0.031	-139.213	-0.18	-138.561	-0.119
	-138.26	0.031	-139.188	-0.171	-138.536	-0.119
	-138.235	0.031	-139.163	-0.171	-138.511	-0.129
	-138.21	0.03	-139.138	-0.181	-138.486	-0.139
	-138.185	0.033	-139.113	-0.181	-138.461	-0.138
	-138.16	0.033	-139.088	-0.181	-138.436	-0.129
	-138.135	0.033	-139.063	-0.171	-138.411	-0.129
	-138.11	0.033	-139.038	-0.18	-138.386	-0.129
	-138.085	0.033	-139.013	-0.18	-138.361	-0.129
	-138.06	0.033	-138.988	-0.18	-138.336	-0.129
	-138.035	0.033	-138.963	-0.171	-138.311	-0.119
	-138.01	0.024	-138.938	-0.171	-138.286	-0.119
	-137.985	0.033	-138.913	-0.171	-138.261	-0.119
	-137.96	0.033	-138.888	-0.171	-138.236	-0.129
	-137.935	0.032	-138.863	-0.171	-138.211	-0.129
	-137.91	0.023	-138.838	-0.181	-138.186	-0.129
	-137.885	0.023	-138.813	-0.181	-138.161	-0.141
	-137.86	0.023	-138.788	-0.18	-138.136	-0.14
	-137.835	0.033	-138.763	-0.171	-138.111	-0.129
	-137.81	0.033	-138.738	-0.171	-138.086	-0.129
	-137.785	0.033	-138.713	-0.171	-138.061	-0.129
	-137.76	0.033	-138.688	-0.171	-138.036	-0.129
	-137.735	0.033	-138.663	-0.171	-138.011	-0.129
	-137.71	0.033	-138.638	-0.171	-137.986	-0.138
	-137.685	0.034	-138.613	-0.171	-137.961	-0.138
	-137.66	0.043	-138.588	-0.171	-137.936	-0.138
	-137.635	0.032	-138.563	-0.181	-137.911	-0.138
	-137.61	0.023	-138.538	-0.19	-137.886	-0.138
	-137.585	0.023	-138.513	-0.19	-137.861	-0.138
	-137.56	0.023	-138.488	-0.18	-137.836	-0.138
	-137.535	0.023	-138.463	-0.169	-137.811	-0.129
	-137.51	0.023	-138.438	-0.169	-137.786	-0.129
	-137.485	0.033	-138.413	-0.169	-137.761	-0.129
	-137.46	0.033	-138.388	-0.169	-137.736	-0.138
	-137.435	0.033	-138.363	-0.169	-137.711	-0.138
	-137.41	0.033	-138.338	-0.169	-137.686	-0.138
	-137.385	0.033	-138.313	-0.169	-137.661	-0.138
	-137.36	0.034	-138.288	-0.179	-137.636	-0.138
	-137.335	0.043	-138.263	-0.179	-137.611	-0.138
	-137.31	0.043	-138.238	-0.179	-137.586	-0.138
	-137.285	0.03	-138.213	-0.179	-137.561	-0.138
	-137.26	0.021	-138.188	-0.169	-137.536	-0.138
	-137.235	0.021	-138.163	-0.169	-137.511	-0.128
	-137.21	0.021	-138.138	-0.169	-137.486	-0.128
	-137.185	0.021	-138.113	-0.169	-137.461	-0.129
	-137.16	0.031	-138.088	-0.169	-137.436	-0.138
	-137.135	0.031	-138.063	-0.169	-137.411	-0.148
	-137.11	0.031	-138.038	-0.169	-137.386	-0.138
	-137.085	0.032	-138.013	-0.179	-137.361	-0.138
	-137.06	0.041	-137.988	-0.179	-137.336	-0.138
	-137.035	0.041	-137.963	-0.169	-137.311	-0.138
	-137.01	0.04	-137.938	-0.169	-137.286	-0.138
	-136.985	0.029	-137.913	-0.169	-137.261	-0.128
	-136.96	0.029	-137.888	-0.169	-137.236	-0.129
	-136.935	0.029	-137.863	-0.169	-137.211	-0.138
	-136.91	0.029	-137.838	-0.169	-137.186	-0.138
	-136.885	0.019	-137.813	-0.169	-137.161	-0.148
	-136.86	0.019	-137.788	-0.169	-137.136	-0.148
	-136.835	0.029	-137.763	-0.169	-137.111	-0.148
	-136.81	0.029	-137.738	-0.179	-137.086	-0.148
	-136.785	0.029	-137.713	-0.169	-137.061	-0.148
	-136.76	0.029	-137.688	-0.169	-137.036	-0.148
	-136.735	0.029	-137.663	-0.169	-137.011	-0.138
	-136.71	0.029	-137.638	-0.169	-136.986	-0.138
	-136.685	0.029	-137.613	-0.169	-136.961	-0.138
	-136.66	0.029	-137.588	-0.169	-136.936	-0.139
	-136.635	0.029	-137.563	-0.181	-136.911	-0.15
	-136.61	0.029	-137.538	-0.181	-136.886	-0.138
	-136.585	0.019	-137.513	-0.169	-136.861	-0.138
	-136.56	0.019	-137.488	-0.169	-136.836	-0.138
	-136.535	0.019	-137.463	-0.171	-136.811	-0.138
	-136.51	0.019	-137.438	-0.171	-136.786	-0.148
	-136.485	0.029	-137.413	-0.171	-136.761	-0.148
	-136.46	0.028	-137.388	-0.171	-136.736	-0.138
	-136.435	0.019	-137.363	-0.171	-136.711	-0.138
	-136.41	0.02	-137.338	-0.171	-136.686	-0.138
	-136.385	0.029	-137.313	-0.171	-136.661	-0.138
	-136.36	0.029	-137.288	-0.171	-136.636	-0.138
	-136.335	0.029	-137.263	-0.171	-136.611	-0.138
	-136.31	0.019	-137.238	-0.171	-136.586	-0.138
	-136.285	0.019	-137.213	-0.181	-136.561	-0.148
	-136.26	0.019	-137.188	-0.181	-136.536	-0.138
	-136.235	0.019	-137.163	-0.181	-136.511	-0.138
	-136.21	0.019	-137.138	-0.181	-136.486	-0.138
	-136.185	0.019	-137.113	-0.171	-136.461	-0.138
	-136.16	0.019	-137.088	-0.171	-136.436	-0.138
	-136.135	0.01	-137.063	-0.171	-136.411	-0.138
	-136.11	0.019	-137.038	-0.171	-136.386	-0.138
	-136.085	0.019	-137.013	-0.171	-136.361	-0.138
	-136.06	0.019	-136.988	-0.171	-136.336	-0.148
	-136.035	0.019	-136.963	-0.171	-136.311	-0.148
	-136.01	0.02	-136.938	-0.181	-136.286	-0.148
	-135.985	0.021	-136.913	-0.181	-136.261	-0.148
	-135.96	0.021	-136.888	-0.191	-136.236	-0.148
	-135.935	0.021	-136.863	-0.181	-136.211	-0.148
	-135.91	0.021	-136.838	-0.181	-136.186	-0.148
	-135.885	0.012	-136.813	-0.171	-136.161	-0.148
	-135.86	0.012	-136.788	-0.171	-136.136	-0.138
	-135.835	0.021	-136.763	-0.171	-136.111	-0.138
	-135.81	0.021	-136.738	-0.171	-136.086	-0.128
	-135.785	0.021	-136.713	-0.171	-136.061	-0.128
	-135.76	0.021	-136.688	-0.171	-136.036	-0.138
	-135.735	0.021	-136.663	-0.162	-136.011	-0.138
	-135.71	0.011	-136.638	-0.171	-135.986	-0.148
	-135.685	0.011	-136.613	-0.171	-135.961	-0.148
	-135.66	0.012	-136.588	-0.181	-135.936	-0.148
	-135.635	0.012	-136.563	-0.181	-135.911	-0.148
	-135.61	0.012	-136.538	-0.181	-135.886	-0.148
	-135.585	0.012	-136.513	-0.181	-135.861	-0.138
	-135.56	0.023	-136.488	-0.181	-135.836	-0.138
	-135.535	0.023	-136.463	-0.16	-135.811	-0.138
	-135.51	0.023	-136.438	-0.159	-135.786	-0.138
	-135.485	0.023	-136.413	-0.159	-135.761	-0.138
	-135.46	0.023	-136.388	-0.159	-135.736	-0.138
	-135.435	0.023	-136.363	-0.159	-135.711	-0.148
	-135.41	0.023	-136.338	-0.159	-135.686	-0.138
	-135.385	0.014	-136.313	-0.169	-135.661	-0.138
	-135.36	0.014	-136.288	-0.179	-135.636	-0.148
	-135.335	0.014	-136.263	-0.179	-135.611	-0.148
	-135.31	0.014	-136.238	-0.179	-135.586	-0.148
	-135.285	0.015	-136.213	-0.179	-135.561	-0.148
	-135.26	0.014	-136.188	-0.17	-135.536	-0.148
	-135.235	0.014	-136.163	-0.169	-135.511	-0.148
	-135.21	0.014	-136.138	-0.169	-135.486	-0.136
	-135.185	0.014	-136.113	-0.159	-135.461	-0.136
	-135.16	0.014	-136.088	-0.159	-135.436	-0.136
	-135.135	0.023	-136.063	-0.169	-135.411	-0.146
	-135.11	0.023	-136.038	-0.169	-135.386	-0.146
	-135.085	0.014	-136.013	-0.169	-135.361	-0.136
	-135.06	0.014	-135.988	-0.179	-135.336	-0.136
	-135.035	0.014	-135.963	-0.17	-135.311	-0.136
	-135.01	0.014	-135.938	-0.169	-135.286	-0.136
	-134.985	0.014	-135.913	-0.169	-135.261	-0.136
	-134.96	0.014	-135.888	-0.169	-135.236	-0.136
	-134.935	0.015	-135.863	-0.169	-135.211	-0.148
	-134.91	0.024	-135.838	-0.169	-135.186	-0.148
	-134.885	0.024	-135.813	-0.169	-135.161	-0.138
	-134.86	0.024	-135.788	-0.169	-135.136	-0.138
	-134.835	0.024	-135.763	-0.178	-135.111	-0.138
	-134.81	0.024	-135.738	-0.179	-135.086	-0.138
	-134.785	0.024	-135.713	-0.169	-135.061	-0.148
	-134.76	0.014	-135.688	-0.169	-135.036	-0.148
	-134.735	0.022	-135.663	-0.179	-135.011	-0.148
	-134.71	0.012	-135.638	-0.17	-134.986	-0.138
	-134.685	0.012	-135.613	-0.169	-134.961	-0.138
	-134.66	0.012	-135.588	-0.169	-134.936	-0.138
	-134.635	0.012	-135.563	-0.169	-134.911	-0.138
	-134.61	0.012	-135.538	-0.169	-134.886	-0.138
	-134.585	0.012	-135.513	-0.169	-134.861	-0.138
	-134.56	0.012	-135.488	-0.169	-134.836	-0.138
	-134.535	0.013	-135.463	-0.169	-134.811	-0.138
	-134.51	0.022	-135.438	-0.169	-134.786	-0.138
	-134.485	0.022	-135.413	-0.169	-134.761	-0.129
	-134.46	0.022	-135.388	-0.169	-134.736	-0.129
	-134.435	0.031	-135.363	-0.169	-134.711	-0.129
	-134.41	0.031	-135.338	-0.178	-134.686	-0.139
	-134.385	0.021	-135.313	-0.169	-134.661	-0.139
	-134.36	0.012	-135.288	-0.16	-134.636	-0.139
	-134.335	0.012	-135.263	-0.159	-134.611	-0.139
	-134.31	0.012	-135.238	-0.159	-134.586	-0.129
	-134.285	0.012	-135.213	-0.159	-134.561	-0.129
	-134.26	0.013	-135.188	-0.169	-134.536	-0.129
	-134.235	0.022	-135.163	-0.169	-134.511	-0.129
	-134.21	0.022	-135.138	-0.169	-134.486	-0.138
	-134.185	0.031	-135.113	-0.169	-134.461	-0.138
	-134.16	0.031	-135.088	-0.169	-134.436	-0.138
	-134.135	0.031	-135.063	-0.169	-134.411	-0.138
	-134.11	0.031	-135.038	-0.169	-134.386	-0.138
	-134.085	0.031	-135.013	-0.178	-134.361	-0.138
	-134.06	0.031	-134.988	-0.179	-134.336	-0.138
	-134.035	0.031	-134.963	-0.169	-134.311	-0.15
	-134.01	0.031	-134.938	-0.169	-134.286	-0.15
	-133.985	0.031	-134.913	-0.169	-134.261	-0.14
	-133.96	0.031	-134.888	-0.169	-134.236	-0.131
	-133.935	0.02	-134.863	-0.16	-134.211	-0.131
	-133.91	0.029	-134.838	-0.171	-134.186	-0.131
	-133.885	0.029	-134.813	-0.171	-134.161	-0.131
	-133.86	0.029	-134.788	-0.171	-134.136	-0.131
	-133.835	0.029	-134.763	-0.171	-134.111	-0.131
	-133.81	0.029	-134.738	-0.171	-134.086	-0.14
	-133.785	0.029	-134.713	-0.171	-134.061	-0.14
	-133.76	0.029	-134.688	-0.171	-134.036	-0.14
	-133.735	0.029	-134.663	-0.182	-134.011	-0.14
	-133.71	0.029	-134.638	-0.183	-133.986	-0.14
	-133.685	0.029	-134.613	-0.183	-133.961	-0.14
	-133.66	0.029	-134.588	-0.183	-133.936	-0.14
	-133.635	0.029	-134.563	-0.171	-133.911	-0.14
	-133.61	0.029	-134.538	-0.171	-133.886	-0.15
	-133.585	0.028	-134.513	-0.181	-133.861	-0.15
	-133.56	0.01	-134.488	-0.181	-133.836	-0.141
	-133.535	0.02	-134.463	-0.19	-133.811	-0.141
	-133.51	0.02	-134.438	-0.182	-133.786	-0.141
	-133.485	0.02	-134.413	-0.181	-133.761	-0.141
	-133.46	0.02	-134.388	-0.181	-133.736	-0.129
	-133.435	0.02	-134.363	-0.181	-133.711	-0.129
	-133.41	0.02	-134.338	-0.181	-133.686	-0.129
	-133.385	0.02	-134.313	-0.181	-133.661	-0.128
	-133.36	0.02	-134.288	-0.181	-133.636	-0.119
	-133.335	0.021	-134.263	-0.181	-133.611	-0.119
	-133.31	0.03	-134.238	-0.191	-133.586	-0.129
	-133.285	0.021	-134.213	-0.191	-133.561	-0.139
	-133.26	0.021	-134.188	-0.181	-133.536	-0.139
	-133.235	0.021	-134.163	-0.19	-133.511	-0.139
	-133.21	0.012	-134.138	-0.191	-133.486	-0.139
	-133.185	0.012	-134.113	-0.191	-133.461	-0.139
	-133.16	0.012	-134.088	-0.182	-133.436	-0.139
	-133.135	0.022	-134.063	-0.181	-133.411	-0.139
	-133.11	0.022	-134.038	-0.181	-133.386	-0.138
	-133.085	0.022	-134.013	-0.181	-133.361	-0.119
	-133.06	0.022	-133.988	-0.191	-133.336	-0.119
	-133.035	0.022	-133.963	-0.191	-133.311	-0.119
	-133.01	0.022	-133.938	-0.191	-133.286	-0.119
	-132.985	0.021	-133.913	-0.191	-133.261	-0.129
	-132.96	0.012	-133.888	-0.191	-133.236	-0.129
	-132.935	0.012	-133.863	-0.191	-133.211	-0.129
	-132.91	0.012	-133.838	-0.2	-133.186	-0.129
	-132.885	0.012	-133.813	-0.2	-133.161	-0.139
	-132.86	0.012	-133.788	-0.191	-133.136	-0.139
	-132.835	0.021	-133.763	-0.191	-133.111	-0.139
	-132.81	0.012	-133.738	-0.191	-133.086	-0.139
	-132.785	0.022	-133.713	-0.191	-133.061	-0.148
	-132.76	0.022	-133.688	-0.191	-133.036	-0.147
	-132.735	0.022	-133.663	-0.191	-133.011	-0.138
	-132.71	0.022	-133.638	-0.191	-132.986	-0.147
	-132.685	0.022	-133.613	-0.191	-132.961	-0.138
	-132.66	0.021	-133.588	-0.191	-132.936	-0.129
	-132.635	0.012	-133.563	-0.191	-132.911	-0.129
	-132.61	0.012	-133.538	-0.191	-132.886	-0.129
	-132.585	0.012	-133.513	-0.191	-132.861	-0.129
	-132.56	0.012	-133.488	-0.191	-132.836	-0.129
	-132.535	0.012	-133.463	-0.191	-132.811	-0.129
	-132.51	0.003	-133.438	-0.2	-132.786	-0.129
	-132.485	0.012	-133.413	-0.191	-132.761	-0.129
	-132.46	0.012	-133.388	-0.18	-132.736	-0.129
	-132.435	0.024	-133.363	-0.179	-132.711	-0.139
	-132.41	0.024	-133.338	-0.189	-132.686	-0.148
	-132.385	0.024	-133.313	-0.189	-132.661	-0.148
	-132.36	0.024	-133.288	-0.189	-132.636	-0.148
	-132.335	0.024	-133.263	-0.189	-132.611	-0.148
	-132.31	0.024	-133.238	-0.189	-132.586	-0.148
	-132.285	0.024	-133.213	-0.189	-132.561	-0.148
	-132.26	0.033	-133.188	-0.189	-132.536	-0.148
	-132.235	0.032	-133.163	-0.18	-132.511	-0.139
	-132.21	0.021	-133.138	-0.179	-132.486	-0.139
	-132.185	0.021	-133.113	-0.188	-132.461	-0.139
	-132.16	0.021	-133.088	-0.179	-132.436	-0.139
	-132.135	0.031	-133.063	-0.179	-132.411	-0.139
	-132.11	0.022	-133.038	-0.179	-132.386	-0.148
	-132.085	0.022	-133.013	-0.179	-132.361	-0.148
	-132.06	0.022	-132.988	-0.179	-132.336	-0.148
	-132.035	0.022	-132.963	-0.189	-132.311	-0.137
	-132.01	0.022	-132.938	-0.189	-132.286	-0.137
	-131.985	0.031	-132.913	-0.189	-132.261	-0.137
	-131.96	0.031	-132.888	-0.189	-132.236	-0.137
	-131.935	0.031	-132.863	-0.189	-132.211	-0.137
	-131.91	0.031	-132.838	-0.189	-132.186	-0.137
	-131.885	0.031	-132.813	-0.189	-132.161	-0.146
	-131.86	0.03	-132.788	-0.18	-132.136	-0.146
	-131.835	0.021	-132.763	-0.188	-132.111	-0.146
	-131.81	0.021	-132.738	-0.188	-132.086	-0.137
	-131.785	0.031	-132.713	-0.188	-132.061	-0.136
	-131.76	0.031	-132.688	-0.179	-132.036	-0.127
	-131.735	0.031	-132.663	-0.179	-132.011	-0.127
	-131.71	0.022	-132.638	-0.179	-131.986	-0.127
	-131.685	0.021	-132.613	-0.179	-131.961	-0.127
	-131.66	0.012	-132.588	-0.189	-131.936	-0.127
	-131.635	0.012	-132.563	-0.189	-131.911	-0.127
	-131.61	0.012	-132.538	-0.189	-131.886	-0.137
	-131.585	0.012	-132.513	-0.198	-131.861	-0.136
	-131.56	0.022	-132.488	-0.198	-131.836	-0.127
	-131.535	0.031	-132.463	-0.189	-131.811	-0.127
	-131.51	0.03	-132.438	-0.188	-131.786	-0.127
	-131.485	0.021	-132.413	-0.188	-131.761	-0.136
	-131.46	0.021	-132.388	-0.188	-131.736	-0.136
	-131.435	0.021	-132.363	-0.188	-131.711	-0.136
	-131.41	0.021	-132.338	-0.188	-131.686	-0.136
	-131.385	0.021	-132.313	-0.188	-131.661	-0.126
	-131.36	0.021	-132.288	-0.179	-131.636	-0.117
	-131.335	0.021	-132.263	-0.179	-131.611	-0.117
	-131.31	0.021	-132.238	-0.189	-131.586	-0.117
	-131.285	0.021	-132.213	-0.2	-131.561	-0.117
	-131.26	0.022	-132.188	-0.2	-131.536	-0.117
	-131.235	0.021	-132.163	-0.2	-131.511	-0.117
	-131.21	0.021	-132.138	-0.2	-131.486	-0.117
	-131.185	0.021	-132.113	-0.191	-131.461	-0.117
	-131.16	0.021	-132.088	-0.19	-131.436	-0.126
	-131.135	0.021	-132.063	-0.19	-131.411	-0.126
	-131.11	0.021	-132.038	-0.19	-131.386	-0.136
	-131.085	0.021	-132.013	-0.19	-131.361	-0.136
	-131.06	0.021	-131.988	-0.19	-131.336	-0.136
	-131.035	0.021	-131.963	-0.19	-131.311	-0.136
	-131.01	0.021	-131.938	-0.181	-131.286	-0.136
	-130.985	0.021	-131.913	-0.181	-131.261	-0.126
	-130.96	0.022	-131.888	-0.181	-131.236	-0.126
	-130.935	0.041	-131.863	-0.181	-131.211	-0.126
	-130.91	0.041	-131.838	-0.184	-131.186	-0.117
	-130.885	0.04	-131.813	-0.183	-131.161	-0.117
	-130.86	0.019	-131.788	-0.192	-131.136	-0.128
	-130.835	0.019	-131.763	-0.192	-131.111	-0.128
	-130.81	0.019	-131.738	-0.192	-131.086	-0.128
	-130.785	0.019	-131.713	-0.192	-131.061	-0.128
	-130.76	0.019	-131.688	-0.192	-131.036	-0.128
	-130.735	0.019	-131.663	-0.192	-131.011	-0.128
	-130.71	0.019	-131.638	-0.192	-130.986	-0.128
	-130.685	0.019	-131.613	-0.192	-130.961	-0.128
	-130.66	0.02	-131.588	-0.192	-130.936	-0.128
	-130.635	0.03	-131.563	-0.183	-130.911	-0.128
	-130.61	0.021	-131.538	-0.182	-130.886	-0.128
	-130.585	0.021	-131.513	-0.182	-130.861	-0.128
	-130.56	0.031	-131.488	-0.192	-130.836	-0.128
	-130.535	0.031	-131.463	-0.181	-130.811	-0.128
	-130.51	0.031	-131.438	-0.181	-130.786	-0.128
	-130.485	0.021	-131.413	-0.181	-130.761	-0.119
	-130.46	0.021	-131.388	-0.181	-130.736	-0.119
	-130.435	0.022	-131.363	-0.181	-130.711	-0.119
	-130.41	0.031	-131.338	-0.181	-130.686	-0.109
	-130.385	0.031	-131.313	-0.18	-130.661	-0.109
	-130.36	0.03	-131.288	-0.18	-130.636	-0.109
	-130.335	0.021	-131.263	-0.18	-130.611	-0.109
	-130.31	0.021	-131.238	-0.18	-130.586	-0.121
	-130.285	0.021	-131.213	-0.18	-130.561	-0.121
	-130.26	0.031	-131.188	-0.18	-130.536	-0.121
	-130.235	0.031	-131.163	-0.18	-130.511	-0.121
	-130.21	0.031	-131.138	-0.18	-130.486	-0.13
	-130.185	0.031	-131.113	-0.18	-130.461	-0.119
	-130.16	0.032	-131.088	-0.18	-130.436	-0.119
	-130.135	0.041	-131.063	-0.19	-130.411	-0.119
	-130.11	0.03	-131.038	-0.19	-130.386	-0.119
	-130.085	0.021	-131.013	-0.2	-130.361	-0.109
	-130.06	0.021	-130.988	-0.2	-130.336	-0.109
	-130.035	0.021	-130.963	-0.2	-130.311	-0.109
	-130.01	0.021	-130.938	-0.2	-130.286	-0.109
	-129.985	0.021	-130.913	-0.19	-130.261	-0.109
	-129.96	0.021	-130.888	-0.179	-130.236	-0.109
	-129.935	0.021	-130.863	-0.178	-130.211	-0.109
	-129.91	0.021	-130.838	-0.178	-130.186	-0.118
	-129.885	0.021	-130.813	-0.178	-130.161	-0.109
	-129.86	0.031	-130.788	-0.178	-130.136	-0.109
	-129.835	0.031	-130.763	-0.188	-130.111	-0.118
	-129.81	0.031	-130.738	-0.188	-130.086	-0.118
	-129.785	0.031	-130.713	-0.188	-130.061	-0.118
	-129.76	0.031	-130.688	-0.188	-130.036	-0.118
	-129.735	0.031	-130.663	-0.188	-130.011	-0.118
	-129.71	0.03	-130.638	-0.188	-129.986	-0.118
	-129.685	0.021	-130.613	-0.198	-129.961	-0.109
	-129.66	0.021	-130.588	-0.189	-129.936	-0.098
	-129.635	0.011	-130.563	-0.188	-129.911	-0.107
	-129.61	0.011	-130.538	-0.188	-129.886	-0.107
	-129.585	0.021	-130.513	-0.188	-129.861	-0.107
	-129.56	0.021	-130.488	-0.188	-129.836	-0.107
	-129.535	0.022	-130.463	-0.188	-129.811	-0.107
	-129.51	0.031	-130.438	-0.188	-129.786	-0.107
	-129.485	0.031	-130.413	-0.188	-129.761	-0.107
	-129.46	0.031	-130.388	-0.198	-129.736	-0.108
	-129.435	0.03	-130.363	-0.198	-129.711	-0.117
	-129.41	0.021	-130.338	-0.208	-129.686	-0.117
	-129.385	0.021	-130.313	-0.208	-129.661	-0.126
	-129.36	0.011	-130.288	-0.208	-129.636	-0.117
	-129.335	0.011	-130.263	-0.208	-129.611	-0.117
	-129.31	0.011	-130.238	-0.208	-129.586	-0.107
	-129.285	0.011	-130.213	-0.199	-129.561	-0.108
	-129.26	0.021	-130.188	-0.207	-129.536	-0.117
	-129.235	0.022	-130.163	-0.208	-129.511	-0.117
	-129.21	0.031	-130.138	-0.208	-129.486	-0.117
	-129.185	0.03	-130.113	-0.208	-129.461	-0.117
	-129.16	0.021	-130.088	-0.208	-129.436	-0.117
	-129.135	0.021	-130.063	-0.208	-129.411	-0.117
	-129.11	0.021	-130.038	-0.208	-129.386	-0.116
	-129.085	0.021	-130.013	-0.208	-129.361	-0.107
	-129.06	0.021	-129.988	-0.208	-129.336	-0.107
	-129.035	0.011	-129.963	-0.208	-129.311	-0.108
	-129.01	0.011	-129.938	-0.199	-129.286	-0.107
	-128.985	0.012	-129.913	-0.209	-129.261	-0.107
	-128.96	0.021	-129.888	-0.21	-129.236	-0.107
	-128.935	0.031	-129.863	-0.21	-129.211	-0.117
	-128.91	0.031	-129.838	-0.21	-129.186	-0.117
	-128.885	0.031	-129.813	-0.21	-129.161	-0.117
	-128.86	0.03	-129.788	-0.201	-129.136	-0.117
	-128.835	0.022	-129.763	-0.2	-129.111	-0.117
	-128.81	0.031	-129.738	-0.2	-129.086	-0.117
	-128.785	0.031	-129.713	-0.2	-129.061	-0.118
	-128.76	0.031	-129.688	-0.2	-129.036	-0.127
	-128.735	0.031	-129.663	-0.2	-129.011	-0.127
	-128.71	0.031	-129.638	-0.2	-128.986	-0.126
	-128.685	0.031	-129.613	-0.2	-128.961	-0.117
	-128.66	0.031	-129.588	-0.191	-128.936	-0.107
	-128.635	0.032	-129.563	-0.2	-128.911	-0.107
	-128.61	0.041	-129.538	-0.201	-128.886	-0.107
	-128.585	0.041	-129.513	-0.201	-128.861	-0.107
	-128.56	0.041	-129.488	-0.201	-128.836	-0.107
	-128.535	0.04	-129.463	-0.201	-128.811	-0.117
	-128.51	0.031	-129.438	-0.201	-128.786	-0.117
	-128.485	0.031	-129.413	-0.201	-128.761	-0.118
	-128.46	0.031	-129.388	-0.21	-128.736	-0.129
	-128.435	0.031	-129.363	-0.21	-128.711	-0.129
	-128.41	0.031	-129.338	-0.21	-128.686	-0.129
	-128.385	0.031	-129.313	-0.191	-128.661	-0.129
	-128.36	0.031	-129.288	-0.191	-128.636	-0.129
	-128.335	0.031	-129.263	-0.2	-128.611	-0.128
	-128.31	0.031	-129.238	-0.201	-128.586	-0.119
	-128.285	0.022	-129.213	-0.201	-128.561	-0.109
	-128.26	0.033	-129.188	-0.201	-128.536	-0.109
	-128.235	0.033	-129.163	-0.201	-128.511	-0.109
	-128.21	0.033	-129.138	-0.201	-128.486	-0.109
	-128.185	0.033	-129.113	-0.201	-128.461	-0.109
	-128.16	0.033	-129.088	-0.201	-128.436	-0.108
	-128.135	0.033	-129.063	-0.201	-128.411	-0.099
	-128.11	0.024	-129.038	-0.212	-128.386	-0.109
	-128.085	0.024	-129.013	-0.212	-128.361	-0.109
	-128.06	0.024	-128.988	-0.221	-128.336	-0.119
	-128.035	0.024	-128.963	-0.221	-128.311	-0.119
	-128.01	0.024	-128.938	-0.212	-128.286	-0.119
	-127.985	0.033	-128.913	-0.212	-128.261	-0.119
	-127.96	0.042	-128.888	-0.212	-128.236	-0.118
	-127.935	0.042	-128.863	-0.203	-128.211	-0.109
	-127.91	0.041	-128.838	-0.203	-128.186	-0.109
	-127.885	0.031	-128.813	-0.212	-128.161	-0.109
	-127.86	0.02	-128.788	-0.212	-128.136	-0.099
	-127.835	0.02	-128.763	-0.212	-128.111	-0.109
	-127.81	0.02	-128.738	-0.212	-128.086	-0.109
	-127.785	0.02	-128.713	-0.212	-128.061	-0.109
	-127.76	0.02	-128.688	-0.212	-128.036	-0.109
	-127.735	0.02	-128.663	-0.212	-128.011	-0.109
	-127.71	0.02	-128.638	-0.212	-127.986	-0.109
	-127.685	0.02	-128.613	-0.222	-127.961	-0.099
	-127.66	0.038	-128.588	-0.22	-127.936	-0.099
	-127.635	0.038	-128.563	-0.22	-127.911	-0.119
	-127.61	0.038	-128.538	-0.22	-127.886	-0.119
	-127.585	0.029	-128.513	-0.22	-127.861	-0.119
	-127.56	0.029	-128.488	-0.22	-127.836	-0.119
	-127.535	0.029	-128.463	-0.22	-127.811	-0.119
	-127.51	0.029	-128.438	-0.22	-127.786	-0.119
	-127.485	0.029	-128.413	-0.22	-127.761	-0.128
	-127.46	0.029	-128.388	-0.22	-127.736	-0.119
	-127.435	0.029	-128.363	-0.22	-127.711	-0.119
	-127.41	0.02	-128.338	-0.22	-127.686	-0.119
	-127.385	0.02	-128.313	-0.22	-127.661	-0.119
	-127.36	0.02	-128.288	-0.22	-127.636	-0.119
	-127.335	0.02	-128.263	-0.22	-127.611	-0.119
	-127.31	0.031	-128.238	-0.22	-127.586	-0.119
	-127.285	0.031	-128.213	-0.22	-127.561	-0.128
	-127.26	0.022	-128.188	-0.22	-127.536	-0.118
	-127.235	0.031	-128.163	-0.22	-127.511	-0.118
	-127.21	0.031	-128.138	-0.23	-127.486	-0.118
	-127.185	0.031	-128.113	-0.23	-127.461	-0.118
	-127.16	0.031	-128.088	-0.23	-127.436	-0.118
	-127.135	0.031	-128.063	-0.23	-127.411	-0.109
	-127.11	0.031	-128.038	-0.23	-127.386	-0.109
	-127.085	0.031	-128.013	-0.22	-127.361	-0.109
	-127.06	0.031	-127.988	-0.22	-127.336	-0.109
	-127.035	0.031	-127.963	-0.21	-127.311	-0.109
	-127.01	0.031	-127.938	-0.21	-127.286	-0.109
	-126.985	0.031	-127.913	-0.21	-127.261	-0.109
	-126.96	0.031	-127.888	-0.21	-127.236	-0.109
	-126.935	0.03	-127.863	-0.201	-127.211	-0.109
	-126.91	0.021	-127.838	-0.2	-127.186	-0.107
	-126.885	0.022	-127.813	-0.22	-127.161	-0.107
	-126.86	0.031	-127.788	-0.22	-127.136	-0.116
	-126.835	0.031	-127.763	-0.22	-127.111	-0.116
	-126.81	0.031	-127.738	-0.22	-127.086	-0.116
	-126.785	0.031	-127.713	-0.22	-127.061	-0.116
	-126.76	0.031	-127.688	-0.22	-127.036	-0.116
	-126.735	0.031	-127.663	-0.22	-127.011	-0.116
	-126.71	0.031	-127.638	-0.22	-126.986	-0.116
	-126.685	0.031	-127.613	-0.22	-126.961	-0.116
	-126.66	0.031	-127.588	-0.211	-126.936	-0.116
	-126.635	0.031	-127.563	-0.21	-126.911	-0.105
	-126.61	0.031	-127.538	-0.21	-126.886	-0.105
	-126.585	0.031	-127.513	-0.21	-126.861	-0.105
	-126.56	0.03	-127.488	-0.198	-126.836	-0.105
	-126.535	0.021	-127.463	-0.198	-126.811	-0.105
	-126.51	0.021	-127.438	-0.21	-126.786	-0.105
	-126.485	0.022	-127.413	-0.21	-126.761	-0.114
	-126.46	0.031	-127.388	-0.21	-126.736	-0.105
	-126.435	0.031	-127.363	-0.21	-126.711	-0.116
	-126.41	0.031	-127.338	-0.21	-126.686	-0.116
	-126.385	0.031	-127.313	-0.21	-126.661	-0.116
	-126.36	0.031	-127.288	-0.211	-126.636	-0.116
	-126.335	0.031	-127.263	-0.21	-126.611	-0.116
	-126.31	0.031	-127.238	-0.21	-126.586	-0.116
	-126.285	0.031	-127.213	-0.21	-126.561	-0.116
	-126.26	0.031	-127.188	-0.21	-126.536	-0.116
	-126.235	0.03	-127.163	-0.21	-126.511	-0.116
	-126.21	0.021	-127.138	-0.21	-126.486	-0.116
	-126.185	0.021	-127.113	-0.2	-126.461	-0.107
	-126.16	0.021	-127.088	-0.2	-126.436	-0.107
	-126.135	0.021	-127.063	-0.191	-126.411	-0.107
	-126.11	0.022	-127.038	-0.19	-126.386	-0.107
	-126.085	0.041	-127.013	-0.19	-126.361	-0.107
	-126.06	0.041	-126.988	-0.2	-126.336	-0.109
	-126.035	0.041	-126.963	-0.2	-126.311	-0.109
	-126.01	0.031	-126.938	-0.21	-126.286	-0.109
	-125.985	0.031	-126.913	-0.21	-126.261	-0.109
	-125.96	0.031	-126.888	-0.21	-126.236	-0.109
	-125.935	0.031	-126.863	-0.21	-126.211	-0.118
	-125.91	0.03	-126.838	-0.21	-126.186	-0.118
	-125.885	0.021	-126.813	-0.21	-126.161	-0.118
	-125.86	0.021	-126.788	-0.21	-126.136	-0.118
	-125.835	0.021	-126.763	-0.21	-126.111	-0.118
	-125.81	0.021	-126.738	-0.21	-126.086	-0.118
	-125.785	0.022	-126.713	-0.21	-126.061	-0.118
	-125.76	0.041	-126.688	-0.21	-126.036	-0.118
	-125.735	0.031	-126.663	-0.21	-126.011	-0.118
	-125.71	0.031	-126.638	-0.21	-125.986	-0.118
	-125.685	0.031	-126.613	-0.21	-125.961	-0.118
	-125.66	0.031	-126.588	-0.22	-125.936	-0.109
	-125.635	0.031	-126.563	-0.22	-125.911	-0.1
	-125.61	0.031	-126.538	-0.22	-125.886	-0.1
	-125.585	0.031	-126.513	-0.211	-125.861	-0.1
[truncated: 17,129 more rows]

## Sheet: Extended Data Fig3c
				koff (s-1)					Half-life (s)
	Ligand	DNA	[Free DNA] (nM)	Replicate 1	Replicate 2	Replicate 3	Replicate 4	Average	StDev	Replicate 1	Replicate 2	Replicate 3	Replicate 4	Average	StDev
	SAM	metj	0	0.4287	0.3829	0.3514		0.387667	0.0388698	1.61686	1.81026	1.97253		1.79988	0.178063
			64	0.7447	0.6145	0.7602		0.706467	0.0800216	0.930774	1.12799	0.911796		0.990185	0.119715
			160	0.7564	0.7257	1.029		0.837033	0.166955	0.916376	0.955143	0.673612		0.848377	0.152587
			400	1.069	0.9709	1.224		1.08797	0.127612	0.648407	0.713922	0.566297		0.642875	0.0739681
			1000	1.338	1.066	1.253		1.219	0.139151	0.518047	0.650232	0.55319		0.573823	0.0684652
			2500	1.63	1.632	0.9002		1.3874	0.421929	0.425244	0.424723	0.769992		0.539986	0.199191
	Co2+	dtxr	0	0.1027	0.1203	0.1043		0.1091	0.00973242	6.74924	5.76182	6.64571		6.38559	0.542674
			64	0.1235	0.1255	0.1144		0.121133	0.00591636	5.61253	5.52309	6.05898		5.73153	0.287083
			160	0.1339	0.1467	0.1238		0.1348	0.0114765	5.1766	4.72493	5.59893		5.16682	0.437081
			400	0.1564	0.1745	0.1565		0.162467	0.0104213	4.43189	3.97219	4.42906		4.27771	0.264593
			1000	0.1733	0.1759	0.1758		0.175	0.00147309	3.9997	3.94058	3.94282		3.96103	0.0335046
			2500	0.2092	0.1946	0.1803		0.1947	0.0144503	3.31332	3.56191	3.84441		3.57321	0.265724
	Trp	trpr	0	0.2353	0.2369	0.2534	0.2318	0.23935	0.00960573	2.9458	2.92591	2.73539	2.99028	2.89934	0.112569
			64	0.3167	0.2928	0.3258	0.3011	0.3091	0.0149035	2.18866	2.36731	2.12752	2.30205	2.24638	0.108292
			160	0.4177	0.363	0.3909	0.387	0.38965	0.0224025	1.65944	1.9095	1.77321	1.79108	1.78331	0.102355
			400	0.5623	0.4907	0.5147	0.489	0.514175	0.0341621	1.2327	1.41257	1.3467	1.41748	1.35236	0.0860543
			1000	0.668	0.5489	0.5766	0.5231	0.57915	0.0631334	1.03765	1.26279	1.20213	1.32508	1.20691	0.123504
			2500	0.8514	0.796	0.6085	0.7288	0.746175	0.10458	0.814126	0.870788	1.13911	0.95108	0.943776	0.141826

## Sheet: Extended Data Fig2d
	Time (s)	trpr-dtxr	Time (s)	dtxr-metj	Time (s)	metj-trpr
	-223.635	0	-223.663	0	-223.211	0
	-223.61	-0.001	-223.638	0.02	-223.186	-0.089
	-223.585	-0.001	-223.613	0.03	-223.161	-0.098
	-223.56	-0.001	-223.588	0.04	-223.136	-0.069
	-223.535	-0.009	-223.563	0.05	-223.111	-0.049
	-223.51	0.021	-223.538	0.059	-223.086	-0.03
	-223.485	0.031	-223.513	0.05	-223.061	-0.04
	-223.46	0.021	-223.488	0.03	-223.036	-0.06
	-223.435	0.034	-223.463	0.039	-223.011	-0.05
	-223.41	0.041	-223.438	0.031	-222.986	-0.06
	-223.385	0.023	-223.413	0.011	-222.961	-0.06
	-223.36	0.042	-223.388	0.02	-222.936	-0.071
	-223.335	0.021	-223.363	0.021	-222.911	-0.061
	-223.31	0.021	-223.338	-0.008	-222.886	-0.062
	-223.285	0.022	-223.313	-0.009	-222.861	-0.072
	-223.26	0.03	-223.288	5.6843e-14	-222.836	-0.05
	-223.235	0.011	-223.263	-0.009	-222.811	-0.02
	-223.21	0.011	-223.238	-0.028	-222.786	0.027
	-223.185	0.011	-223.213	-0.029	-222.761	0.027
	-223.16	0.011	-223.188	-0.019	-222.736	0.016
	-223.135	0.011	-223.163	-0.049	-222.711	0.008
	-223.11	0.001	-223.138	-0.031	-222.686	0.018
	-223.085	-0.007	-223.113	-0.03	-222.661	0.019
	-223.06	0.004	-223.088	-0.031	-222.636	0.009
	-223.035	0.004	-223.063	-0.031	-222.611	0.029
	-223.01	0.003	-223.038	-0.022	-222.586	0.039
	-222.985	-0.006	-223.013	-0.011	-222.561	0.029
	-222.96	0.005	-222.988	-0.021	-222.536	0.019
	-222.935	0.014	-222.963	-0.012	-222.511	0.029
	-222.91	0.014	-222.938	-0.011	-222.486	0.019
	-222.885	0.004	-222.913	-0.011	-222.461	0.028
	-222.86	0.004	-222.888	-0.012	-222.436	0.019
	-222.835	0.013	-222.863	0.01	-222.411	0.028
	-222.81	0.014	-222.838	0	-222.386	0.028
	-222.785	0.023	-222.813	5.6843e-14	-222.361	0.029
	-222.76	0.014	-222.788	5.6843e-14	-222.336	0.03
	-222.735	0.014	-222.763	-0.011	-222.311	0.039
	-222.71	0.024	-222.738	-0.012	-222.286	0.039
	-222.685	0.024	-222.713	-0.012	-222.261	0.039
	-222.66	0.023	-222.688	-0.013	-222.236	0.05
	-222.635	0.014	-222.663	-0.021	-222.211	0.041
	-222.61	0.015	-222.638	-0.012	-222.186	0.041
	-222.585	0.024	-222.613	-0.012	-222.161	0.041
	-222.56	0.024	-222.588	5.6843e-14	-222.136	0.051
	-222.535	0.024	-222.563	-0.009	-222.111	0.05
	-222.51	0.024	-222.538	-0.018	-222.086	0.049
	-222.485	0.033	-222.513	-0.01	-222.061	0.049
	-222.46	0.023	-222.488	-0.01	-222.036	0.049
	-222.435	0.012	-222.463	0.01	-222.011	0.058
	-222.41	0.012	-222.438	-0.009	-221.986	0.057
	-222.385	0.031	-222.413	0	-221.961	0.048
	-222.36	0.031	-222.388	0	-221.936	0.058
	-222.335	0.031	-222.363	0	-221.911	0.057
	-222.31	0.031	-222.338	-0.009	-221.886	0.048
	-222.285	0.031	-222.313	0	-221.861	0.048
	-222.26	0.029	-222.288	-0.01	-221.836	0.048
	-222.235	0.029	-222.263	-0.019	-221.811	0.048
	-222.21	0.029	-222.238	-0.009	-221.786	0.039
	-222.185	0.031	-222.213	-0.009	-221.761	0.048
	-222.16	0.031	-222.188	-0.009	-221.736	0.048
	-222.135	0.031	-222.163	-0.009	-221.711	0.038
	-222.11	0.041	-222.138	-0.019	-221.686	0.038
	-222.085	0.039	-222.113	-0.019	-221.661	0.039
	-222.06	0.019	-222.088	-0.009	-221.636	0.05
	-222.035	0.019	-222.063	-0.009	-221.611	0.05
	-222.01	0.019	-222.038	-0.019	-221.586	0.041
	-221.985	0.019	-222.013	-0.029	-221.561	0.04
	-221.96	0.011	-221.988	-0.029	-221.536	0.04
	-221.935	0.011	-221.963	-0.029	-221.511	0.051
	-221.91	0.011	-221.938	-0.029	-221.486	0.05
	-221.885	0.012	-221.913	-0.019	-221.461	0.05
	-221.86	0.021	-221.888	-0.019	-221.436	0.05
	-221.835	0.012	-221.863	-0.019	-221.411	0.051
	-221.81	0.02	-221.838	-0.01	-221.386	0.07
	-221.785	0.011	-221.813	0	-221.361	0.07
	-221.76	0.023	-221.788	0.001	-221.336	0.06
	-221.735	0.023	-221.763	-0.019	-221.311	0.06
	-221.71	0.023	-221.738	-0.019	-221.286	0.07
	-221.685	0.023	-221.713	-0.009	-221.261	0.08
	-221.66	0.023	-221.688	0.002	-221.236	0.07
	-221.635	0.023	-221.663	0.003	-221.211	0.07
	-221.61	0.023	-221.638	-0.009	-221.186	0.07
	-221.585	0.023	-221.613	0.001	-221.161	0.079
	-221.56	0.023	-221.588	0.001	-221.136	0.07
	-221.535	0.023	-221.563	0.01	-221.111	0.06
	-221.51	0.022	-221.538	0.001	-221.086	0.06
	-221.485	0.014	-221.513	0.001	-221.061	0.07
	-221.46	0.023	-221.488	-0.011	-221.036	0.07
	-221.435	0.023	-221.463	-0.02	-221.011	0.067
	-221.41	0.024	-221.438	-0.011	-220.986	0.067
	-221.385	0.032	-221.413	-0.011	-220.961	0.067
	-221.36	0.023	-221.388	-0.03	-220.936	0.058
	-221.335	0.023	-221.363	-0.031	-220.911	0.049
	-221.31	0.024	-221.338	-0.031	-220.886	0.049
	-221.285	0.033	-221.313	-0.041	-220.861	0.048
	-221.26	0.042	-221.288	-0.041	-220.836	0.048
	-221.235	0.022	-221.263	-0.04	-220.811	0.048
	-221.21	0.031	-221.238	-0.029	-220.786	0.058
	-221.185	0.031	-221.213	-0.029	-220.761	0.058
	-221.16	0.031	-221.188	-0.039	-220.736	0.038
	-221.135	0.031	-221.163	-0.048	-220.711	0.029
	-221.11	0.049	-221.138	-0.049	-220.686	0.029
	-221.085	0.04	-221.113	-0.039	-220.661	0.029
	-221.06	0.031	-221.088	-0.039	-220.636	0.019
	-221.035	0.031	-221.063	-0.058	-220.611	0.019
	-221.01	0.032	-221.038	-0.048	-220.586	0.029
	-220.985	0.043	-221.013	-0.039	-220.561	0.029
	-220.96	0.052	-220.988	-0.039	-220.536	0.031
	-220.935	0.052	-220.963	-0.039	-220.511	0.021
	-220.91	0.043	-220.938	-0.048	-220.486	0.033
	-220.885	0.044	-220.913	-0.039	-220.461	0.033
	-220.86	0.062	-220.888	-0.038	-220.436	0.023
	-220.835	0.061	-220.863	-0.048	-220.411	0.023
	-220.81	0.042	-220.838	-0.05	-220.386	0.023
	-220.785	0.044	-220.813	-0.05	-220.361	0.032
	-220.76	0.062	-220.788	-0.051	-220.336	0.022
	-220.735	0.062	-220.763	-0.069	-220.311	-0.008
	-220.71	0.061	-220.738	-0.07	-220.286	0.001
	-220.685	0.053	-220.713	-0.07	-220.261	0.001
	-220.66	0.062	-220.688	-0.08	-220.236	-0.009
	-220.635	0.062	-220.663	-0.071	-220.211	-0.009
	-220.61	0.062	-220.638	-0.079	-220.186	-0.008
	-220.585	0.052	-220.613	-0.07	-220.161	0.001
	-220.56	0.052	-220.588	-0.07	-220.136	0.001
	-220.535	0.05	-220.563	-0.071	-220.111	0.001
	-220.51	0.05	-220.538	-0.079	-220.086	-0.01
	-220.485	0.051	-220.513	-0.079	-220.061	-0.001
	-220.46	0.06	-220.488	-0.079	-220.036	-0.01
	-220.435	0.051	-220.463	-0.079	-220.011	-0.01
	-220.41	0.041	-220.438	-0.068	-219.986	-0.009
	-220.385	0.041	-220.413	-0.067	-219.961	-0.001
	-220.36	0.04	-220.388	-0.067	-219.936	-0.01
	-220.335	0.032	-220.363	-0.068	-219.911	-0.01
	-220.31	0.043	-220.338	-0.049	-219.886	-0.01
	-220.285	0.04	-220.313	-0.058	-219.861	-0.01
	-220.26	0.031	-220.288	-0.058	-219.836	-0.01
	-220.235	0.032	-220.263	-0.06	-219.811	-0.01
	-220.21	0.041	-220.238	-0.06	-219.786	-0.01
	-220.185	0.04	-220.213	-0.06	-219.761	-0.011
	-220.16	0.031	-220.188	-0.051	-219.736	-5.684e-14
	-220.135	0.032	-220.163	-0.05	-219.711	0.001
	-220.11	0.041	-220.138	-0.06	-219.686	0.021
	-220.085	0.042	-220.113	-0.06	-219.661	0.021
	-220.06	0.033	-220.088	-0.041	-219.636	0.021
	-220.035	0.034	-220.063	-0.062	-219.611	0.021
	-220.01	0.043	-220.038	-0.062	-219.586	0.021
	-219.985	0.042	-220.013	-0.062	-219.561	0.021
	-219.96	0.033	-219.988	-0.053	-219.536	0.011
	-219.935	0.033	-219.963	-0.061	-219.511	-5.684e-14
	-219.91	0.042	-219.938	-0.052	-219.486	0.009
	-219.885	0.042	-219.913	-0.062	-219.461	0.019
	-219.86	0.033	-219.888	-0.062	-219.436	0.019
	-219.835	0.024	-219.863	-0.071	-219.411	0.009
	-219.81	0.024	-219.838	-0.063	-219.386	0.019
	-219.785	0.042	-219.813	-0.062	-219.361	0.019
	-219.76	0.042	-219.788	-0.062	-219.336	0.019
	-219.735	0.042	-219.763	-0.062	-219.311	0.019
	-219.71	0.032	-219.738	-0.071	-219.286	0.019
	-219.685	0.041	-219.713	-0.072	-219.261	0.029
	-219.66	0.041	-219.688	-0.072	-219.236	0.029
	-219.635	0.04	-219.663	-0.072	-219.211	0.02
	-219.61	0.042	-219.638	-0.071	-219.186	0.01
	-219.585	0.051	-219.613	-0.071	-219.161	0.01
	-219.56	0.05	-219.588	-0.071	-219.136	0.029
	-219.535	0.032	-219.563	-0.058	-219.111	0.02
	-219.51	0.043	-219.538	-0.068	-219.086	0.02
	-219.485	0.053	-219.513	-0.068	-219.061	0.019
	-219.46	0.053	-219.488	-0.077	-219.036	0.01
	-219.435	0.052	-219.463	-0.068	-219.011	0.01
	-219.41	0.044	-219.438	-0.068	-218.986	0.01
	-219.385	0.053	-219.413	-0.068	-218.961	0.01
	-219.36	0.053	-219.388	-0.068	-218.936	0.019
	-219.335	0.052	-219.363	-0.059	-218.911	0.019
	-219.31	0.034	-219.338	-0.07	-218.886	0.019
	-219.285	0.043	-219.313	-0.07	-218.861	0.018
	-219.26	0.042	-219.288	-0.07	-218.836	0.009
	-219.235	0.033	-219.263	-0.08	-218.811	0.01
	-219.21	0.043	-219.238	-0.08	-218.786	0.021
	-219.185	0.042	-219.213	-0.08	-218.761	-5.684e-14
	-219.16	0.033	-219.188	-0.07	-218.736	-0.001
	-219.135	0.042	-219.163	-0.08	-218.711	-5.684e-14
	-219.11	0.042	-219.138	-0.08	-218.686	0.009
	-219.085	0.042	-219.113	-0.08	-218.661	0.009
	-219.06	0.024	-219.088	-0.079	-218.636	0.009
	-219.035	0.033	-219.063	-0.08	-218.611	0.011
	-219.01	0.033	-219.038	-0.09	-218.586	0.011
	-218.985	0.033	-219.013	-0.09	-218.561	0.011
	-218.96	0.033	-218.988	-0.099	-218.536	0.011
	-218.935	0.043	-218.963	-0.09	-218.511	0.021
	-218.91	0.043	-218.938	-0.08	-218.486	0.021
	-218.885	0.043	-218.913	-0.08	-218.461	0.021
	-218.86	0.043	-218.888	-0.08	-218.436	0.021
	-218.835	0.043	-218.863	-0.089	-218.411	0.031
	-218.81	0.041	-218.838	-0.09	-218.386	0.021
	-218.785	0.04	-218.813	-0.09	-218.361	0.021
	-218.76	0.031	-218.788	-0.099	-218.336	0.031
	-218.735	0.032	-218.763	-0.089	-218.311	0.031
	-218.71	0.051	-218.738	-0.089	-218.286	0.031
	-218.685	0.06	-218.713	-0.099	-218.261	0.039
	-218.66	0.04	-218.688	-0.089	-218.236	0.039
	-218.635	0.03	-218.663	-0.101	-218.211	0.048
	-218.61	0.02	-218.638	-0.101	-218.186	0.049
	-218.585	0.009	-218.613	-0.102	-218.161	0.049
	-218.56	-0.029	-218.588	-0.101	-218.136	0.068
	-218.535	-0.049	-218.563	-0.101	-218.111	0.079
	-218.51	-0.077	-218.538	-0.101	-218.086	0.041
	-218.485	-0.067	-218.513	-0.092	-218.061	0.06
	-218.46	-0.067	-218.488	-0.08	-218.036	0.07
	-218.435	-0.078	-218.463	-0.07	-218.011	0.08
	-218.41	-0.079	-218.438	-0.06	-217.986	0.1
	-218.385	-0.089	-218.413	-0.06	-217.961	0.119
	-218.36	-0.096	-218.388	-0.051	-217.936	0.139
	-218.335	-0.078	-218.363	-0.06	-217.911	0.149
	-218.31	-0.095	-218.338	-0.05	-217.886	0.179
	-218.285	-0.075	-218.313	-0.041	-217.861	0.192
	-218.26	-0.065	-218.288	-0.021	-217.836	0.211
	-218.235	-0.047	-218.263	-0.021	-217.811	0.231
	-218.21	-0.047	-218.238	-0.003	-217.786	0.242
	-218.185	-0.041	-218.213	0.008	-217.761	0.272
	-218.16	-0.031	-218.188	0.02	-217.736	0.281
	-218.135	-0.019	-218.163	0.02	-217.711	0.301
	-218.11	-0.019	-218.138	0.02	-217.686	0.32
	-218.085	-0.01	-218.113	0.029	-217.661	0.342
	-218.06	-0.01	-218.088	0.03	-217.636	0.351
	-218.035	0	-218.063	0.03	-217.611	0.371
	-218.01	-0.001	-218.038	0.029	-217.586	0.371
	-217.985	-0.009	-218.013	0.02	-217.561	0.38
	-217.96	-0.01	-217.988	0.009	-217.536	0.378
	-217.935	-0.02	-217.963	-0.001	-217.511	0.388
	-217.91	-0.03	-217.938	0.008	-217.486	0.398
	-217.885	-0.038	-217.913	-0.01	-217.461	0.398
	-217.86	-0.05	-217.888	-0.021	-217.436	0.41
	-217.835	-0.059	-217.863	-0.04	-217.411	0.401
	-217.81	-0.059	-217.838	-0.04	-217.386	0.392
	-217.785	-0.097	-217.813	-0.05	-217.361	0.392
	-217.76	-0.099	-217.788	-0.061	-217.336	0.4
	-217.735	-0.131	-217.763	-0.071	-217.311	0.4
	-217.71	-0.129	-217.738	-0.062	-217.286	0.422
	-217.685	-0.128	-217.713	-0.05	-217.261	0.421
	-217.66	-0.147	-217.688	-0.05	-217.236	0.409
	-217.635	-0.167	-217.663	-0.04	-217.211	0.419
	-217.61	-0.209	-217.638	-0.05	-217.186	0.409
	-217.585	-0.219	-217.613	-0.019	-217.161	0.41
	-217.56	-0.23	-217.588	-0.029	-217.136	0.409
	-217.535	-0.259	-217.563	-0.019	-217.111	0.4
	-217.51	-0.27	-217.538	-0.009	-217.086	0.412
	-217.485	-0.318	-217.513	0.01	-217.061	0.43
	-217.46	-0.348	-217.488	0.019	-217.036	0.422
	-217.435	-0.36	-217.463	0.02	-217.011	0.431
	-217.41	-0.406	-217.438	0.06	-216.986	0.442
	-217.385	-0.503	-217.413	0.08	-216.961	0.46
	-217.36	-0.601	-217.388	0.091	-216.936	0.468
	-217.335	-0.641	-217.363	0.139	-216.911	0.481
	-217.31	-0.674	-217.338	0.15	-216.886	0.5
	-217.285	-0.727	-217.313	0.161	-216.861	0.52
	-217.26	-0.728	-217.288	0.191	-216.836	0.539
	-217.235	-0.709	-217.263	0.231	-216.811	0.568
	-217.21	-0.623	-217.238	0.271	-216.786	0.581
	-217.185	-0.574	-217.213	0.32	-216.761	0.664
	-217.16	-0.541	-217.188	0.379	-216.736	0.821
	-217.135	-0.458	-217.163	0.535	-216.711	0.853
	-217.11	-0.349	-217.138	0.676	-216.686	0.914
	-217.085	-0.223	-217.113	0.778	-216.661	0.972
	-217.06	-0.183	-217.088	0.84	-216.636	1.031
	-217.035	-0.124	-217.063	0.979	-216.611	1.1
	-217.01	-0.075	-217.038	1.04	-216.586	1.121
	-216.985	-0.042	-217.013	1.138	-216.561	1.13
	-216.96	0.052	-216.988	1.198	-216.536	1.129
	-216.935	0.136	-216.963	1.27	-216.511	1.12
	-216.91	0.185	-216.938	1.252	-216.486	1.118
	-216.885	0.242	-216.913	1.251	-216.461	1.059
	-216.86	0.359	-216.888	1.252	-216.436	1.036
	-216.835	0.575	-216.863	1.212	-216.411	0.978
	-216.81	0.832	-216.838	1.194	-216.386	0.926
	-216.785	1.085	-216.813	1.144	-216.361	0.849
	-216.76	1.348	-216.788	0.939	-216.336	0.796
	-216.735	1.654	-216.763	0.835	-216.311	0.683
	-216.71	1.952	-216.738	0.656	-216.286	0.536
	-216.685	2.083	-216.713	0.506	-216.261	0.467
	-216.66	2.084	-216.688	0.337	-216.236	0.338
	-216.635	1.98	-216.663	0.272	-216.211	0.046
	-216.61	1.964	-216.638	0.079	-216.186	-0.285
	-216.585	1.855	-216.613	-0.237	-216.161	-0.655
	-216.56	1.668	-216.588	-0.557	-216.136	-1.036
	-216.535	1.508	-216.563	-0.877	-216.111	-1.441
	-216.51	1.429	-216.538	-1.244	-216.086	-1.953
	-216.485	1.359	-216.513	-1.606	-216.061	-2.524
	-216.46	1.176	-216.488	-1.851	-216.036	-2.871
	-216.435	0.964	-216.463	-2.021	-216.011	-3.154
	-216.41	0.871	-216.438	-2.3	-215.986	-3.549
	-216.385	0.871	-216.413	-2.599	-215.961	-4.025
	-216.36	0.966	-216.388	-2.907	-215.936	-4.362
	-216.335	0.881	-216.363	-3.197	-215.911	-4.641
	-216.31	0.888	-216.338	-3.363	-215.886	-4.875
	-216.285	0.841	-216.313	-3.545	-215.861	-5.017
	-216.26	0.801	-216.288	-3.539	-215.836	-5.176
	-216.235	0.654	-216.263	-3.444	-215.811	-5.304
	-216.21	0.442	-216.238	-3.314	-215.786	-5.429
	-216.185	0.341	-216.213	-3.424	-215.761	-5.643
	-216.16	0.318	-216.188	-3.412	-215.736	-5.926
	-216.135	0.269	-216.163	-3.247	-215.711	-6.063
	-216.11	0.219	-216.138	-3.028	-215.686	-6.11
	-216.085	0.209	-216.113	-2.73	-215.661	-6.118
	-216.06	0.19	-216.088	-2.403	-215.636	-6.12
	-216.035	0.172	-216.063	-2.083	-215.611	-6.131
	-216.01	0.172	-216.038	-1.716	-215.586	-6.099
	-215.985	0.159	-216.013	-1.511	-215.561	-6.004
	-215.96	0.122	-215.988	-1.368	-215.536	-5.801
	-215.935	0.125	-215.963	-1.22	-215.511	-5.555
	-215.91	0.15	-215.938	-0.902	-215.486	-5.256
	-215.885	0.141	-215.913	-0.746	-215.461	-4.905
	-215.86	0.121	-215.888	-0.645	-215.436	-4.537
	-215.835	0.1	-215.863	-0.593	-215.411	-4.178
	-215.81	0.085	-215.838	-0.575	-215.386	-3.837
	-215.785	0.099	-215.813	-0.553	-215.361	-3.581
	-215.76	0.071	-215.788	-0.554	-215.336	-3.379
	-215.735	0.061	-215.763	-0.552	-215.311	-3.069
	-215.71	0.061	-215.738	-0.531	-215.286	-2.804
	-215.685	0.052	-215.713	-0.561	-215.261	-2.603
	-215.66	0.043	-215.688	-0.581	-215.236	-2.431
	-215.635	0.07	-215.663	-0.609	-215.211	-2.265
	-215.61	0.062	-215.638	-0.612	-215.186	-2.157
	-215.585	0.051	-215.613	-0.612	-215.161	-2.057
	-215.56	0.082	-215.588	-0.611	-215.136	-1.977
	-215.535	0.082	-215.563	-0.599	-215.111	-1.871
	-215.51	0.084	-215.538	-0.569	-215.086	-1.658
	-215.485	0.091	-215.513	-0.572	-215.061	-1.403
	-215.46	0.081	-215.488	-0.542	-215.036	-1.27
	-215.435	0.062	-215.463	-0.539	-215.011	-1.219
	-215.41	0.081	-215.438	-0.52	-214.986	-1.126
	-215.385	0.053	-215.413	-0.462	-214.961	-1.047
	-215.36	0.091	-215.388	-0.461	-214.936	-0.996
	-215.335	0.082	-215.363	-0.451	-214.911	-0.907
	-215.31	0.072	-215.338	-0.44	-214.886	-0.878
	-215.285	0.101	-215.313	-0.432	-214.861	-0.848
	-215.26	0.101	-215.288	-0.41	-214.836	-0.817
	-215.235	0.113	-215.263	-0.412	-214.811	-0.766
	-215.21	0.101	-215.238	-0.409	-214.786	-0.73
	-215.185	0.108	-215.213	-0.389	-214.761	-0.72
	-215.16	0.102	-215.188	-0.381	-214.736	-0.689
	-215.135	0.092	-215.163	-0.381	-214.711	-0.682
	-215.11	0.089	-215.138	-0.39	-214.686	-0.677
	-215.085	0.093	-215.113	-0.352	-214.661	-0.648
	-215.06	0.092	-215.088	-0.332	-214.636	-0.63
	-215.035	0.07	-215.063	-0.31	-214.611	-0.592
	-215.01	0.08	-215.038	-0.31	-214.586	-0.579
	-214.985	0.084	-215.013	-0.3	-214.561	-0.551
	-214.96	0.091	-214.988	-0.301	-214.536	-0.539
	-214.935	0.081	-214.963	-0.272	-214.511	-0.52
	-214.91	0.084	-214.938	-0.269	-214.486	-0.531
	-214.885	0.074	-214.913	-0.262	-214.461	-0.508
	-214.86	0.082	-214.888	-0.259	-214.436	-0.509
	-214.835	0.083	-214.863	-0.25	-214.411	-0.488
	-214.81	0.072	-214.838	-0.252	-214.386	-0.488
	-214.785	0.073	-214.813	-0.232	-214.361	-0.488
	-214.76	0.089	-214.788	-0.239	-214.336	-0.48
	-214.735	0.059	-214.763	-0.241	-214.311	-0.489
	-214.71	0.062	-214.738	-0.268	-214.286	-0.509
	-214.685	0.062	-214.713	-0.281	-214.261	-0.532
	-214.66	0.074	-214.688	-0.322	-214.236	-0.549
	-214.635	0.071	-214.663	-0.34	-214.211	-0.539
	-214.61	0.061	-214.638	-0.34	-214.186	-0.547
	-214.585	0.053	-214.613	-0.359	-214.161	-0.55
	-214.56	0.061	-214.588	-0.37	-214.136	-0.55
	-214.535	0.063	-214.563	-0.38	-214.111	-0.568
	-214.51	0.069	-214.538	-0.39	-214.086	-0.571
	-214.485	0.062	-214.513	-0.388	-214.061	-0.568
	-214.46	0.063	-214.488	-0.399	-214.036	-0.569
	-214.435	0.092	-214.463	-0.382	-214.011	-0.579
	-214.41	0.101	-214.438	-0.371	-213.986	-0.587
	-214.385	0.101	-214.413	-0.333	-213.961	-0.581
	-214.36	0.094	-214.388	-0.328	-213.936	-0.6
	-214.335	0.094	-214.363	-0.299	-213.911	-0.6
	-214.31	0.08	-214.338	-0.291	-213.886	-0.61
	-214.285	0.082	-214.313	-0.291	-213.861	-0.611
	-214.26	0.083	-214.288	-0.262	-213.836	-0.629
	-214.235	0.064	-214.263	-0.262	-213.811	-0.629
	-214.21	0.06	-214.238	-0.249	-213.786	-0.629
	-214.185	0.07	-214.213	-0.257	-213.761	-0.639
	-214.16	0.051	-214.188	-0.252	-213.736	-0.649
	-214.135	0.043	-214.163	-0.251	-213.711	-0.651
	-214.11	0.071	-214.138	-0.261	-213.686	-0.661
	-214.085	0.062	-214.113	-0.248	-213.661	-0.668
	-214.06	0.043	-214.088	-0.262	-213.636	-0.66
	-214.035	0.073	-214.063	-0.261	-213.611	-0.651
	-214.01	0.102	-214.038	-0.259	-213.586	-0.667
	-213.985	0.131	-214.013	-0.25	-213.561	-0.649
	-213.96	0.132	-213.988	-0.262	-213.536	-0.637
	-213.935	0.171	-213.963	-0.25	-213.511	-0.65
	-213.91	0.173	-213.938	-0.25	-213.486	-0.641
	-213.885	0.193	-213.913	-0.259	-213.461	-0.629
	-213.86	0.203	-213.888	-0.269	-213.436	-0.619
	-213.835	0.221	-213.863	-0.26	-213.411	-0.61
	-213.81	0.239	-213.838	-0.25	-213.386	-0.619
	-213.785	0.234	-213.813	-0.262	-213.361	-0.6
	-213.76	0.27	-213.788	-0.271	-213.336	-0.61
	-213.735	0.242	-213.763	-0.279	-213.311	-0.62
	-213.71	0.256	-213.738	-0.359	-213.286	-0.638
	-213.685	0.292	-213.713	-0.492	-213.261	-0.619
	-213.66	0.277	-213.688	-0.72	-213.236	-0.629
	-213.635	0.216	-213.663	-1.02	-213.211	-0.617
	-213.61	0.136	-213.638	-1.371	-213.186	-0.607
	-213.585	-0.063	-213.613	-1.749	-213.161	-0.589
	-213.56	-0.379	-213.588	-2.172	-213.136	-0.597
	-213.535	-0.741	-213.563	-2.631	-213.111	-0.58
	-213.51	-1.141	-213.538	-3.119	-213.086	-0.609
	-213.485	-1.545	-213.513	-3.541	-213.061	-0.589
	-213.46	-1.869	-213.488	-3.87	-213.036	-0.558
	-213.435	-2.137	-213.463	-4.044	-213.011	-0.463
	-213.41	-2.384	-213.438	-4.004	-212.986	-0.278
	-213.385	-2.565	-213.413	-3.691	-212.961	0.014
	-213.36	-2.661	-213.388	-3.008	-212.936	0.378
	-213.335	-2.692	-213.363	-2.349	-212.911	0.821
	-213.31	-2.568	-213.338	-1.5	-212.886	1.323
	-213.285	-2.324	-213.313	-0.491	-212.861	1.876
	-213.26	-2.03	-213.288	0.494	-212.836	2.497
	-213.235	-1.659	-213.263	1.563	-212.811	3.148
	-213.21	-1.298	-213.238	2.644	-212.786	3.827
	-213.185	-0.956	-213.213	3.665	-212.761	4.473
	-213.16	-0.702	-213.188	4.569	-212.736	5.088
	-213.135	-0.494	-213.163	5.283	-212.711	5.587
	-213.11	-0.329	-213.138	5.703	-212.686	6.054
	-213.085	-0.208	-213.113	5.881	-212.661	6.431
	-213.06	-0.074	-213.088	5.828	-212.636	6.72
	-213.035	-0.021	-213.063	5.541	-212.611	6.95
	-213.01	0.048	-213.038	5.225	-212.586	7.168
	-212.985	0.031	-213.013	4.71	-212.561	7.298
	-212.96	0.044	-212.988	4.212	-212.536	7.434
	-212.935	0.069	-212.963	3.603	-212.511	7.514
	-212.91	0.057	-212.938	3.031	-212.486	7.604
	-212.885	0.097	-212.913	2.509	-212.461	7.674
	-212.86	0.133	-212.888	2.002	-212.436	7.782
	-212.835	0.165	-212.863	1.594	-212.411	7.873
	-212.81	0.202	-212.838	1.281	-212.386	7.93
	-212.785	0.214	-212.813	1.059	-212.361	7.947
	-212.76	0.232	-212.788	0.879	-212.336	7.914
	-212.735	0.244	-212.763	0.715	-212.311	7.769
	-212.71	0.27	-212.738	0.603	-212.286	7.509
	-212.685	0.245	-212.713	0.493	-212.261	7.186
	-212.66	0.262	-212.688	0.442	-212.236	6.763
	-212.635	0.262	-212.663	0.383	-212.211	6.278
	-212.61	0.265	-212.638	0.314	-212.186	5.735
	-212.585	0.283	-212.613	0.271	-212.161	5.145
	-212.56	0.265	-212.588	0.242	-212.136	4.534
	-212.535	0.283	-212.563	0.152	-212.111	3.884
	-212.51	0.26	-212.538	0.085	-212.086	3.235
	-212.485	0.251	-212.513	0.062	-212.061	2.63
	-212.46	0.229	-212.488	0.043	-212.036	2.134
	-212.435	0.21	-212.463	0.004	-212.011	1.716
	-212.41	0.201	-212.438	-0.027	-211.986	1.359
	-212.385	0.191	-212.413	-0.038	-211.961	1.132
	-212.36	0.153	-212.388	-0.069	-211.936	0.932
	-212.335	0.122	-212.363	-0.069	-211.911	0.754
	-212.31	0.123	-212.338	-0.081	-211.886	0.625
	-212.285	0.092	-212.313	-0.09	-211.861	0.495
	-212.26	0.104	-212.288	-0.11	-211.836	0.398
	-212.235	0.103	-212.263	-0.12	-211.811	0.348
	-212.21	0.082	-212.238	-0.121	-211.786	0.327
	-212.185	0.101	-212.213	-0.13	-211.761	0.267
	-212.16	0.085	-212.188	-0.14	-211.736	0.216
	-212.135	0.084	-212.163	-0.119	-211.711	0.157
	-212.11	0.081	-212.138	-0.128	-211.686	0.078
	-212.085	0.052	-212.113	-0.128	-211.661	0.03
	-212.06	0.062	-212.088	-0.128	-211.636	-0.011
	-212.035	0.063	-212.063	-0.151	-211.611	-0.04
	-212.01	0.062	-212.038	-0.151	-211.586	-0.06
	-211.985	0.063	-212.013	-0.14	-211.561	-0.081
	-211.96	0.053	-211.988	-0.14	-211.536	-0.091
	-211.935	0.063	-211.963	-0.15	-211.511	-0.111
	-211.91	0.062	-211.938	-0.14	-211.486	-0.117
	-211.885	0.072	-211.913	-0.14	-211.461	-0.128
	-211.86	0.061	-211.888	-0.14	-211.436	-0.15
	-211.835	0.054	-211.863	-0.159	-211.411	-0.169
	-211.81	0.073	-211.838	-0.15	-211.386	-0.178
	-211.785	0.062	-211.813	-0.15	-211.361	-0.191
	-211.76	0.052	-211.788	-0.15	-211.336	-0.202
	-211.735	0.053	-211.763	-0.15	-211.311	-0.212
	-211.71	0.063	-211.738	-0.15	-211.286	-0.222
	-211.685	0.072	-211.713	-0.159	-211.261	-0.24
	-211.66	0.063	-211.688	-0.15	-211.236	-0.239
	-211.635	0.081	-211.663	-0.15	-211.211	-0.249
	-211.61	0.063	-211.638	-0.162	-211.186	-0.27
	-211.585	0.073	-211.613	-0.171	-211.161	-0.282
	-211.56	0.072	-211.588	-0.171	-211.136	-0.301
	-211.535	0.082	-211.563	-0.171	-211.111	-0.301
	-211.51	0.069	-211.538	-0.181	-211.086	-0.301
	-211.485	0.072	-211.513	-0.181	-211.061	-0.302
	-211.46	0.061	-211.488	-0.181	-211.036	-0.299
	-211.435	0.052	-211.463	-0.19	-211.011	-0.301
	-211.41	0.061	-211.438	-0.191	-210.986	-0.301
	-211.385	0.053	-211.413	-0.191	-210.961	-0.302
	-211.36	0.053	-211.388	-0.21	-210.936	-0.301
	-211.335	0.053	-211.363	-0.21	-210.911	-0.301
	-211.31	0.062	-211.338	-0.191	-210.886	-0.302
	-211.285	0.043	-211.313	-0.191	-210.861	-0.299
	-211.26	0.042	-211.288	-0.201	-210.836	-0.29
	-211.235	0.042	-211.263	-0.191	-210.811	-0.29
	-211.21	0.044	-211.238	-0.179	-210.786	-0.28
	-211.185	0.052	-211.213	-0.17	-210.761	-0.27
	-211.16	0.043	-211.188	-0.18	-210.736	-0.26
	-211.135	0.043	-211.163	-0.18	-210.711	-0.25
	-211.11	0.043	-211.138	-0.16	-210.686	-0.24
	-211.085	0.043	-211.113	-0.16	-210.661	-0.219
	-211.06	0.043	-211.088	-0.16	-210.636	-0.211
	-211.035	0.042	-211.063	-0.16	-210.611	-0.201
	-211.01	0.042	-211.038	-0.16	-210.586	-0.172
	-210.985	0.042	-211.013	-0.159	-210.561	-0.162
	-210.96	0.033	-210.988	-0.159	-210.536	-0.162
	-210.935	0.033	-210.963	-0.159	-210.511	-0.131
	-210.91	0.033	-210.938	-0.159	-210.486	-0.119
	-210.885	0.033	-210.913	-0.15	-210.461	-0.1
	-210.86	0.033	-210.888	-0.15	-210.436	-0.1
	-210.835	0.034	-210.863	-0.159	-210.411	-0.091
	-210.81	0.042	-210.838	-0.169	-210.386	-0.09
	-210.785	0.032	-210.813	-0.16	-210.361	-0.079
	-210.76	0.023	-210.788	-0.15	-210.336	-0.088
	-210.735	0.042	-210.763	-0.15	-210.311	-0.078
	-210.71	0.021	-210.738	-0.15	-210.286	-0.069
	-210.685	0.022	-210.713	-0.15	-210.261	-0.079
	-210.66	0.041	-210.688	-0.16	-210.236	-0.069
	-210.635	0.028	-210.663	-0.16	-210.211	-0.059
	-210.61	0.02	-210.638	-0.16	-210.186	-0.068
	-210.585	0.029	-210.613	-0.16	-210.161	-0.059
	-210.56	0.02	-210.588	-0.15	-210.136	-0.059
	-210.535	0.01	-210.563	-0.15	-210.111	-0.059
	-210.51	0.009	-210.538	-0.159	-210.086	-0.059
	-210.485	0.011	-210.513	-0.171	-210.061	-0.059
	-210.46	0.011	-210.488	-0.171	-210.036	-0.059
	-210.435	0.021	-210.463	-0.181	-210.011	-0.059
	-210.41	0.021	-210.438	-0.171	-209.986	-0.059
	-210.385	0.011	-210.413	-0.171	-209.961	-0.059
	-210.36	0.011	-210.388	-0.171	-209.936	-0.059
	-210.335	0.021	-210.363	-0.162	-209.911	-0.059
	-210.31	0.012	-210.338	-0.161	-209.886	-0.059
	-210.285	0.022	-210.313	-0.161	-209.861	-0.059
	-210.26	0.022	-210.288	-0.171	-209.836	-0.048
	-210.235	0.022	-210.263	-0.171	-209.811	-0.048
	-210.21	0.022	-210.238	-0.171	-209.786	-0.048
	-210.185	0.022	-210.213	-0.171	-209.761	-0.058
	-210.16	0.012	-210.188	-0.162	-209.736	-0.058
	-210.135	0.012	-210.163	-0.171	-209.711	-0.049
	-210.11	0.021	-210.138	-0.172	-209.686	-0.049
	-210.085	0.02	-210.113	-0.172	-209.661	-0.039
	-210.06	0.001	-210.088	-0.172	-209.636	-0.03
	-210.035	0.002	-210.063	-0.172	-209.611	-0.029
	-210.01	0.021	-210.038	-0.162	-209.586	-0.02
	-209.985	0.021	-210.013	-0.162	-209.561	-0.03
	-209.96	0.012	-209.988	-0.162	-209.536	-0.04
	-209.935	0.012	-209.963	-0.162	-209.511	-0.04
	-209.91	0.012	-209.938	-0.162	-209.486	-0.03
	-209.885	0.013	-209.913	-0.151	-209.461	-0.03
	-209.86	0.033	-209.888	-0.16	-209.436	-0.031
	-209.835	0.023	-209.863	-0.16	-209.411	-0.041
	-209.81	0.022	-209.838	-0.16	-209.386	-0.041
	-209.785	0.013	-209.813	-0.16	-209.361	-0.042
	-209.76	0.014	-209.788	-0.16	-209.336	-0.041
	-209.735	0.022	-209.763	-0.16	-209.311	-0.041
	-209.71	0.013	-209.738	-0.171	-209.286	-0.041
	-209.685	0.014	-209.713	-0.171	-209.261	-0.041
	-209.66	0.033	-209.688	-0.171	-209.236	-0.041
	-209.635	0.033	-209.663	-0.181	-209.211	-0.042
	-209.61	0.012	-209.638	-0.181	-209.186	-0.042
	-209.585	0.024	-209.613	-0.169	-209.161	-0.052
	-209.56	0.024	-209.588	-0.16	-209.136	-0.052
	-209.535	0.023	-209.563	-0.16	-209.111	-0.052
	-209.51	0.012	-209.538	-0.169	-209.086	-0.052
	-209.485	0.012	-209.513	-0.17	-209.061	-0.052
	-209.46	0.023	-209.488	-0.17	-209.036	-0.052
	-209.435	0.011	-209.463	-0.17	-209.011	-0.052
	-209.41	0.011	-209.438	-0.179	-208.986	-0.042
	-209.385	0.011	-209.413	-0.17	-208.961	-0.042
	-209.36	0.011	-209.388	-0.17	-208.936	-0.051
	-209.335	0.011	-209.363	-0.17	-208.911	-0.051
	-209.31	0.011	-209.338	-0.16	-208.886	-0.051
	-209.285	0.021	-209.313	-0.169	-208.861	-0.041
	-209.26	0.021	-209.288	-0.169	-208.836	-0.041
	-209.235	0.021	-209.263	-0.17	-208.811	-0.032
	-209.21	0.02	-209.238	-0.169	-208.786	-0.032
	-209.185	0.011	-209.213	-0.169	-208.761	-0.031
	-209.16	0.012	-209.188	-0.169	-208.736	-0.02
	-209.135	0.021	-209.163	-0.169	-208.711	-0.02
	-209.11	0.021	-209.138	-0.169	-208.686	-0.02
	-209.085	0.021	-209.113	-0.169	-208.661	-0.008
	-209.06	0.012	-209.088	-0.16	-208.636	-0.018
	-209.035	0.012	-209.063	-0.15	-208.611	-0.008
	-209.01	0.012	-209.038	-0.15	-208.586	-0.008
	-208.985	0.012	-209.013	-0.15	-208.561	-0.018
	-208.96	0.012	-208.988	-0.159	-208.536	-0.018
	-208.935	0.021	-208.963	-0.16	-208.511	-0.027
	-208.91	0.021	-208.938	-0.16	-208.486	-0.027
	-208.885	0.021	-208.913	-0.16	-208.461	-0.019
	-208.86	0.022	-208.888	-0.16	-208.436	-0.018
	-208.835	0.031	-208.863	-0.16	-208.411	-0.018
	-208.81	0.031	-208.838	-0.16	-208.386	-0.018
	-208.785	0.02	-208.813	-0.15	-208.361	-0.018
	-208.76	0.011	-208.788	-0.15	-208.336	-0.019
	-208.735	0.011	-208.763	-0.159	-208.311	-0.028
	-208.71	0.022	-208.738	-0.16	-208.286	-0.028
	-208.685	0.03	-208.713	-0.16	-208.261	-0.028
	-208.66	0.021	-208.688	-0.16	-208.236	-0.028
	-208.635	0.012	-208.663	-0.169	-208.211	-0.018
	-208.61	0.012	-208.638	-0.169	-208.186	-0.018
	-208.585	0.021	-208.613	-0.169	-208.161	-0.008
	-208.56	0.031	-208.588	-0.169	-208.136	-0.018
	-208.535	0.022	-208.563	-0.16	-208.111	-0.018
	-208.51	0.012	-208.538	-0.171	-208.086	-0.027
	-208.485	0.013	-208.513	-0.171	-208.061	-0.027
	-208.46	0.022	-208.488	-0.171	-208.036	-0.018
	-208.435	0.022	-208.463	-0.16	-208.011	-0.018
	-208.41	0.022	-208.438	-0.16	-207.986	-0.018
	-208.385	0.022	-208.413	-0.15	-207.961	-0.018
	-208.36	0.021	-208.388	-0.15	-207.936	-0.018
	-208.335	0.012	-208.363	-0.15	-207.911	-0.018
	-208.31	0.012	-208.338	-0.15	-207.886	-0.017
	-208.285	0.012	-208.313	-0.159	-207.861	-0.008
	-208.26	0.012	-208.288	-0.16	-207.836	-0.008
	-208.235	0.012	-208.263	-0.16	-207.811	-0.007
	-208.21	0.012	-208.238	-0.15	-207.786	0.001
	-208.185	0.012	-208.213	-0.15	-207.761	-5.684e-14
	-208.16	0.011	-208.188	-0.15	-207.736	-5.684e-14
	-208.135	0.011	-208.163	-0.159	-207.711	-5.684e-14
	-208.11	0.011	-208.138	-0.16	-207.686	0.009
	-208.085	0.011	-208.113	-0.16	-207.661	0.009
	-208.06	0.011	-208.088	-0.16	-207.636	0.008
	-208.035	0.011	-208.063	-0.151	-207.611	-0.001
	-208.01	0.011	-208.038	-0.15	-207.586	-5.684e-14
	-207.985	0.011	-208.013	-0.15	-207.561	0.009
	-207.96	0.011	-207.988	-0.15	-207.536	0.009
	-207.935	0.011	-207.963	-0.15	-207.511	0.009
	-207.91	0.01	-207.938	-0.15	-207.486	0.009
	-207.885	0.002	-207.913	-0.159	-207.461	-0.001
	-207.86	0.013	-207.888	-0.159	-207.436	-0.001
	-207.835	0.013	-207.863	-0.159	-207.411	0.009
	-207.81	0.013	-207.838	-0.159	-207.386	0.021
	-207.785	0.013	-207.813	-0.15	-207.361	0.021
	-207.76	0.013	-207.788	-0.16	-207.336	0.012
	-207.735	0.013	-207.763	-0.16	-207.311	0.012
	-207.71	0.002	-207.738	-0.16	-207.286	0.012
	-207.685	0.003	-207.713	-0.16	-207.261	0.012
	-207.66	0.012	-207.688	-0.16	-207.236	0.012
	-207.635	0.012	-207.663	-0.17	-207.211	0.021
	-207.61	0.012	-207.638	-0.17	-207.186	0.02
	-207.585	0.011	-207.613	-0.16	-207.161	0.011
	-207.56	0.002	-207.588	-0.16	-207.136	0.011
	-207.535	0.002	-207.563	-0.16	-207.111	0.011
	-207.51	0.003	-207.538	-0.169	-207.086	0.001
	-207.485	0.011	-207.513	-0.17	-207.061	0.001
	-207.46	0.002	-207.488	-0.17	-207.036	-0.008
	-207.435	0.002	-207.463	-0.17	-207.011	0.001
	-207.41	0.002	-207.438	-0.17	-206.986	0.001
	-207.385	0.002	-207.413	-0.16	-206.961	0.001
	-207.36	0.002	-207.388	-0.16	-206.936	0.001
	-207.335	0.01	-207.363	-0.169	-206.911	0.001
	-207.31	0.001	-207.338	-0.169	-206.886	-0.008
	-207.285	0.001	-207.313	-0.169	-206.861	0.001
	-207.26	0.001	-207.288	-0.169	-206.836	0.001
	-207.235	0.001	-207.263	-0.169	-206.811	0.001
	-207.21	0.001	-207.238	-0.169	-206.786	0.001
	-207.185	0.002	-207.213	-0.16	-206.761	-0.011
	-207.16	0.002	-207.188	-0.169	-206.736	-0.01
	-207.135	0.002	-207.163	-0.169	-206.711	-0.01
	-207.11	0.002	-207.138	-0.169	-206.686	-0.01
	-207.085	0.002	-207.113	-0.169	-206.661	-0.01
	-207.06	0.002	-207.088	-0.158	-206.636	-5.684e-14
	-207.035	0.001	-207.063	-0.158	-206.611	-5.684e-14
	-207.01	-0.008	-207.038	-0.158	-206.586	0.009
	-206.985	-0.007	-207.013	-0.158	-206.561	0.009
	-206.96	0.012	-206.988	-0.169	-206.536	-0.003
	-206.935	0.012	-206.963	-0.17	-206.511	-0.003
	-206.91	0.012	-206.938	-0.16	-206.486	-0.002
	-206.885	0.011	-206.913	-0.16	-206.461	0.007
	-206.86	0.002	-206.888	-0.16	-206.436	0.007
	-206.835	0.002	-206.863	-0.15	-206.411	-0.002
	-206.81	-0.007	-206.838	-0.159	-206.386	-0.002
	-206.785	0.012	-206.813	-0.16	-206.361	-0.002
	-206.76	0.012	-206.788	-0.16	-206.336	-0.012
	-206.735	0.011	-206.763	-0.151	-206.311	-0.003
	-206.71	0.002	-206.738	-0.159	-206.286	-0.012
	-206.685	0.002	-206.713	-0.159	-206.261	-0.002
	-206.66	0.002	-206.688	-0.169	-206.236	-0.002
	-206.635	0.002	-206.663	-0.159	-206.211	-0.002
	-206.61	0.021	-206.638	-0.169	-206.186	-0.002
	-206.585	0.02	-206.613	-0.16	-206.161	0.009
	-206.56	0.009	-206.588	-0.159	-206.136	-0.001
	-206.535	0.009	-206.563	-0.169	-206.111	-0.001
	-206.51	0.009	-206.538	-0.169	-206.086	-0.001
	-206.485	0.009	-206.513	-0.169	-206.061	0
	-206.46	0.01	-206.488	-0.15	-206.036	0.009
	-206.435	0.021	-206.463	-0.15	-206.011	0.009
	-206.41	0.012	-206.438	-0.16	-205.986	0.009
	-206.385	0.012	-206.413	-0.16	-205.961	0.009
	-206.36	0.012	-206.388	-0.16	-205.936	0.009
	-206.335	0.013	-206.363	-0.15	-205.911	0.009
	-206.31	0.021	-206.338	-0.15	-205.886	0.019
	-206.285	0.012	-206.313	-0.15	-205.861	0.01
	-206.26	0.012	-206.288	-0.159	-205.836	0.01
	-206.235	0.012	-206.263	-0.16	-205.811	0.01
	-206.21	0.012	-206.238	-0.16	-205.786	0.01
	-206.185	0.011	-206.213	-0.151	-205.761	0.019
	-206.16	0.011	-206.188	-0.15	-205.736	0.019
	-206.135	0.011	-206.163	-0.15	-205.711	0.018
	-206.11	0.011	-206.138	-0.159	-205.686	0.009
	-206.085	0.011	-206.113	-0.16	-205.661	0.009
	-206.06	0.01	-206.088	-0.151	-205.636	0.01
	-206.035	0.001	-206.063	-0.15	-205.611	0.019
	-206.01	0.001	-206.038	-0.15	-205.586	0.019
	-205.985	0.001	-206.013	-0.159	-205.561	0.019
	-205.96	0.002	-205.988	-0.159	-205.536	0.031
	-205.935	0.011	-205.963	-0.159	-205.511	0.031
	-205.91	0.011	-205.938	-0.15	-205.486	0.031
	-205.885	0.011	-205.913	-0.15	-205.461	0.031
	-205.86	0.011	-205.888	-0.15	-205.436	0.031
	-205.835	0.011	-205.863	-0.15	-205.411	0.031
	-205.81	0.011	-205.838	-0.162	-205.386	0.031
	-205.785	0.011	-205.813	-0.162	-205.361	0.04
	-205.76	0.011	-205.788	-0.162	-205.336	0.04
	-205.735	0.012	-205.763	-0.15	-205.311	0.04
	-205.71	0.012	-205.738	-0.15	-205.286	0.04
	-205.685	0.012	-205.713	-0.15	-205.261	0.041
	-205.66	0.002	-205.688	-0.159	-205.236	0.05
	-205.635	0.002	-205.663	-0.16	-205.211	0.038
	-205.61	0.002	-205.638	-0.16	-205.186	0.038
	-205.585	0.002	-205.613	-0.16	-205.161	0.038
	-205.56	0.001	-205.588	-0.151	-205.136	0.038
	-205.535	-0.007	-205.563	-0.15	-205.111	0.039
	-205.51	0.002	-205.538	-0.15	-205.086	0.05
	-205.485	0.002	-205.513	-0.159	-205.061	0.05
	-205.46	0.002	-205.488	-0.16	-205.036	0.041
	-205.435	0.002	-205.463	-0.15	-205.011	0.041
	-205.41	0.002	-205.438	-0.15	-204.986	0.041
	-205.385	0.003	-205.413	-0.15	-204.961	0.041
	-205.36	0.012	-205.388	-0.141	-204.936	0.051
	-205.335	0.011	-205.363	-0.14	-204.911	0.05
	-205.31	-5.684e-14	-205.338	-0.149	-204.886	0.041
	-205.285	0.012	-205.313	-0.15	-204.861	0.041
	-205.26	0.012	-205.288	-0.15	-204.836	0.041
	-205.235	0.012	-205.263	-0.141	-204.811	0.041
	-205.21	0.021	-205.238	-0.141	-204.786	0.05
	-205.185	0.021	-205.213	-0.141	-204.761	0.05
	-205.16	0.021	-205.188	-0.141	-204.736	0.04
	-205.135	0.021	-205.163	-0.141	-204.711	0.04
	-205.11	0.021	-205.138	-0.15	-204.686	0.04
	-205.085	0.023	-205.113	-0.14	-204.661	0.04
	-205.06	0.023	-205.088	-0.14	-204.636	0.04
	-205.035	0.013	-205.063	-0.15	-204.611	0.041
	-205.01	0.013	-205.038	-0.15	-204.586	0.04
	-204.985	0.012	-205.013	-0.15	-204.561	0.04
	-204.96	0.004	-204.988	-0.15	-204.536	0.04
	-204.935	0.013	-204.963	-0.15	-204.511	0.04
	-204.91	0.013	-204.938	-0.14	-204.486	0.04
	-204.885	0.013	-204.913	-0.14	-204.461	0.031
	-204.86	0.022	-204.888	-0.14	-204.436	0.032
	-204.835	0.014	-204.863	-0.14	-204.411	0.041
	-204.81	0.023	-204.838	-0.14	-204.386	0.041
	-204.785	0.023	-204.813	-0.14	-204.361	0.04
	-204.76	0.023	-204.788	-0.14	-204.336	0.031
	-204.735	0.023	-204.763	-0.14	-204.311	0.031
	-204.71	0.024	-204.738	-0.149	-204.286	0.041
	-204.685	0.024	-204.713	-0.141	-204.261	0.041
	-204.66	0.024	-204.688	-0.14	-204.236	0.04
	-204.635	0.024	-204.663	-0.14	-204.211	0.031
	-204.61	0.014	-204.638	-0.151	-204.186	0.031
	-204.585	0.014	-204.613	-0.152	-204.161	0.04
	-204.56	0.014	-204.588	-0.152	-204.136	0.04
	-204.535	0.014	-204.563	-0.141	-204.111	0.04
	-204.51	0.014	-204.538	-0.141	-204.086	0.04
	-204.485	0.014	-204.513	-0.131	-204.061	0.041
	-204.46	0.023	-204.488	-0.14	-204.036	0.05
	-204.435	0.022	-204.463	-0.141	-204.011	0.05
	-204.41	0.023	-204.438	-0.131	-203.986	0.05
	-204.385	0.023	-204.413	-0.141	-203.961	0.05
	-204.36	0.023	-204.388	-0.141	-203.936	0.039
	-204.335	0.023	-204.363	-0.15	-203.911	0.048
	-204.31	0.023	-204.338	-0.15	-203.886	0.048
	-204.285	0.023	-204.313	-0.14	-203.861	0.048
	-204.26	0.013	-204.288	-0.14	-203.836	0.048
	-204.235	0.013	-204.263	-0.14	-203.811	0.048
	-204.21	0.013	-204.238	-0.15	-203.786	0.048
	-204.185	0.012	-204.213	-0.15	-203.761	0.06
	-204.16	0.003	-204.188	-0.14	-203.736	0.051
	-204.135	0.004	-204.163	-0.14	-203.711	0.051
	-204.11	0.023	-204.138	-0.149	-203.686	0.051
	-204.085	0.023	-204.113	-0.15	-203.661	0.051
	-204.06	0.023	-204.088	-0.129	-203.636	0.06
	-204.035	0.022	-204.063	-0.128	-203.611	0.06
	-204.01	0.011	-204.038	-0.14	-203.586	0.06
	-203.985	0.011	-204.013	-0.15	-203.561	0.059
	-203.96	0.011	-203.988	-0.15	-203.536	0.051
	-203.935	-5.684e-14	-203.963	-0.141	-203.511	0.072
	-203.91	-5.684e-14	-203.938	-0.14	-203.486	0.061
	-203.885	0.009	-203.913	-0.14	-203.461	0.061
	-203.86	-5.684e-14	-203.888	-0.14	-203.436	0.06
	-203.835	-5.684e-14	-203.863	-0.149	-203.411	0.051
	-203.81	0.009	-203.838	-0.15	-203.386	0.051
	-203.785	0.009	-203.813	-0.15	-203.361	0.06
	-203.76	0.009	-203.788	-0.14	-203.336	0.06
	-203.735	0.009	-203.763	-0.131	-203.311	0.06
	-203.71	0.009	-203.738	-0.139	-203.286	0.059
	-203.685	-5.684e-14	-203.713	-0.14	-203.261	0.051
	-203.66	0.011	-203.688	-0.14	-203.236	0.06
	-203.635	0.011	-203.663	-0.14	-203.211	0.06
	-203.61	0.011	-203.638	-0.15	-203.186	0.06
	-203.585	0.02	-203.613	-0.14	-203.161	0.05
	-203.56	0.012	-203.588	-0.14	-203.136	0.04
	-203.535	0.021	-203.563	-0.14	-203.111	0.041
	-203.51	0.021	-203.538	-0.14	-203.086	0.05
	-203.485	0.021	-203.513	-0.14	-203.061	0.05
	-203.46	0.021	-203.488	-0.129	-203.036	0.05
	-203.435	0.022	-203.463	-0.129	-203.011	0.04
	-203.41	0.031	-203.438	-0.129	-202.986	0.05
	-203.385	0.021	-203.413	-0.14	-202.961	0.05
	-203.36	0.021	-203.388	-0.14	-202.936	0.06
	-203.335	0.021	-203.363	-0.14	-202.911	0.06
	-203.31	0.022	-203.338	-0.14	-202.886	0.05
	-203.285	0.031	-203.313	-0.131	-202.861	0.05
	-203.26	0.031	-203.288	-0.14	-202.836	0.05
	-203.235	0.022	-203.263	-0.14	-202.811	0.05
	-203.21	0.022	-203.238	-0.14	-202.786	0.05
	-203.185	0.023	-203.213	-0.13	-202.761	0.05
	-203.16	0.032	-203.188	-0.13	-202.736	0.049
	-203.135	0.041	-203.163	-0.14	-202.711	0.049
	-203.11	0.032	-203.138	-0.14	-202.686	0.049
	-203.085	0.032	-203.113	-0.131	-202.661	0.039
	-203.06	0.032	-203.088	-0.12	-202.636	0.039
	-203.035	0.032	-203.063	-0.13	-202.611	0.048
	-203.01	0.031	-203.038	-0.14	-202.586	0.039
	-202.985	0.022	-203.013	-0.14	-202.561	0.051
	-202.96	0.022	-202.988	-0.131	-202.536	0.051
	-202.935	0.022	-202.963	-0.13	-202.511	0.051
	-202.91	0.022	-202.938	-0.13	-202.486	0.05
	-202.885	0.031	-202.913	-0.14	-202.461	0.041
	-202.86	0.03	-202.888	-0.14	-202.436	0.041
	-202.835	0.024	-202.863	-0.13	-202.411	0.05
	-202.81	0.024	-202.838	-0.121	-202.386	0.05
	-202.785	0.024	-202.813	-0.12	-202.361	0.05
	-202.76	0.033	-202.788	-0.13	-202.336	0.04
	-202.735	0.033	-202.763	-0.14	-202.311	0.041
	-202.71	0.032	-202.738	-0.14	-202.286	0.05
	-202.685	0.021	-202.713	-0.131	-202.261	0.06
	-202.66	0.021	-202.688	-0.139	-202.236	0.06
	-202.635	0.021	-202.663	-0.14	-202.211	0.06
	-202.61	0.022	-202.638	-0.14	-202.186	0.041
	-202.585	0.033	-202.613	-0.14	-202.161	0.05
	-202.56	0.032	-202.588	-0.121	-202.136	0.05
	-202.535	0.023	-202.563	-0.13	-202.111	0.05
	-202.51	0.023	-202.538	-0.131	-202.086	0.05
	-202.485	0.024	-202.513	-0.131	-202.061	0.05
	-202.46	0.033	-202.488	-0.14	-202.036	0.06
	-202.435	0.032	-202.463	-0.131	-202.011	0.05
	-202.41	0.013	-202.438	-0.131	-201.986	0.05
	-202.385	0.023	-202.413	-0.142	-201.961	0.05
	-202.36	0.023	-202.388	-0.142	-201.936	0.05
	-202.335	0.024	-202.363	-0.133	-201.911	0.07
	-202.31	0.032	-202.338	-0.133	-201.886	0.07
	-202.285	0.023	-202.313	-0.13	-201.861	0.07
	-202.26	0.023	-202.288	-0.13	-201.836	0.06
	-202.235	0.023	-202.263	-0.13	-201.811	0.06
	-202.21	0.023	-202.238	-0.14	-201.786	0.06
	-202.185	0.012	-202.213	-0.14	-201.761	0.06
	-202.16	0.013	-202.188	-0.15	-201.736	0.06
	-202.135	0.014	-202.163	-0.14	-201.711	0.06
	-202.11	0.023	-202.138	-0.128	-201.686	0.069
	-202.085	0.023	-202.113	-0.128	-201.661	0.06
	-202.06	0.023	-202.088	-0.138	-201.636	0.06
	-202.035	0.023	-202.063	-0.138	-201.611	0.069
	-202.01	0.022	-202.038	-0.138	-201.586	0.07
	-201.985	0.013	-202.013	-0.138	-201.561	0.081
	-201.96	0.013	-201.988	-0.129	-201.536	0.07
	-201.935	0.024	-201.963	-0.148	-201.511	0.07
	-201.91	0.021	-201.938	-0.148	-201.486	0.07
	-201.885	0.021	-201.913	-0.138	-201.461	0.07
	-201.86	0.02	-201.888	-0.138	-201.436	0.07
	-201.835	0.011	-201.863	-0.138	-201.411	0.079
	-201.81	0.011	-201.838	-0.138	-201.386	0.06
	-201.785	0.011	-201.813	-0.139	-201.361	0.06
	-201.76	0.012	-201.788	-0.138	-201.336	0.06
	-201.735	0.031	-201.763	-0.148	-201.311	0.07
	-201.71	0.021	-201.738	-0.148	-201.286	0.079
	-201.685	0.021	-201.713	-0.138	-201.261	0.07
	-201.66	0.02	-201.688	-0.129	-201.236	0.07
	-201.635	0.012	-201.663	-0.138	-201.211	0.07
	-201.61	0.021	-201.638	-0.138	-201.186	0.07
	-201.585	0.021	-201.613	-0.138	-201.161	0.07
	-201.56	0.021	-201.588	-0.138	-201.136	0.07
	-201.535	0.021	-201.563	-0.129	-201.111	0.07
	-201.51	0.012	-201.538	-0.128	-201.086	0.07
	-201.485	0.03	-201.513	-0.137	-201.061	0.07
	-201.46	0.02	-201.488	-0.138	-201.036	0.07
	-201.435	0.02	-201.463	-0.141	-201.011	0.07
	-201.41	0.02	-201.438	-0.14	-200.986	0.06
	-201.385	0.021	-201.413	-0.13	-200.961	0.07
	-201.36	0.032	-201.388	-0.13	-200.936	0.07
	-201.335	0.031	-201.363	-0.132	-200.911	0.07
	-201.31	0.022	-201.338	-0.133	-200.886	0.07
	-201.285	0.022	-201.313	-0.133	-200.861	0.06
	-201.26	0.012	-201.288	-0.133	-200.836	0.06
	-201.235	0.012	-201.263	-0.133	-200.811	0.072
	-201.21	0.022	-201.238	-0.133	-200.786	0.081
	-201.185	0.022	-201.213	-0.131	-200.761	0.081
	-201.16	0.022	-201.188	-0.13	-200.736	0.071
	-201.135	0.022	-201.163	-0.131	-200.711	0.071
	-201.11	0.031	-201.138	-0.131	-200.686	0.071
	-201.085	0.03	-201.113	-0.121	-200.661	0.072
	-201.06	0.012	-201.088	-0.121	-200.636	0.072
	-201.035	0.012	-201.063	-0.13	-200.611	0.062
	-201.01	0.012	-201.038	-0.13	-200.586	0.062
	-200.985	0.021	-201.013	-0.14	-200.561	0.062
	-200.96	0.033	-200.988	-0.13	-200.536	0.062
	-200.935	0.032	-200.963	-0.13	-200.511	0.072
	-200.91	0.023	-200.938	-0.13	-200.486	0.072
	-200.885	0.024	-200.913	-0.13	-200.461	0.072
	-200.86	0.033	-200.888	-0.13	-200.436	0.072
	-200.835	0.023	-200.863	-0.121	-200.411	0.073
	-200.81	0.022	-200.838	-0.13	-200.386	0.081
	-200.785	0.014	-200.813	-0.14	-200.361	0.07
	-200.76	0.023	-200.788	-0.14	-200.336	0.07
	-200.735	0.033	-200.763	-0.14	-200.311	0.07
	-200.71	0.033	-200.738	-0.131	-200.286	0.07
	-200.685	0.033	-200.713	-0.13	-200.261	0.082
	-200.66	0.032	-200.688	-0.13	-200.236	0.072
	-200.635	0.014	-200.663	-0.13	-200.211	0.072
	-200.61	0.023	-200.638	-0.13	-200.186	0.07
	-200.585	0.023	-200.613	-0.131	-200.161	0.07
	-200.56	0.023	-200.588	-0.13	-200.136	0.08
	-200.535	0.022	-200.563	-0.13	-200.111	0.08
	-200.51	0.013	-200.538	-0.13	-200.086	0.08
	-200.485	0.024	-200.513	-0.13	-200.061	0.07
	-200.46	0.033	-200.488	-0.131	-200.036	0.079
	-200.435	0.023	-200.463	-0.13	-200.011	0.079
	-200.41	0.022	-200.438	-0.13	-199.986	0.079
	-200.385	0.013	-200.413	-0.13	-199.961	0.079
	-200.36	0.013	-200.388	-0.139	-199.936	0.08
	-200.335	0.014	-200.363	-0.131	-199.911	0.089
	-200.31	0.023	-200.338	-0.13	-199.886	0.089
	-200.285	0.033	-200.313	-0.13	-199.861	0.079
	-200.26	0.032	-200.288	-0.13	-199.836	0.079
	-200.235	0.009	-200.263	-0.13	-199.811	0.08
	-200.21	0.009	-200.238	-0.13	-199.786	0.089
	-200.185	0.01	-200.213	-0.13	-199.761	0.089
	-200.16	0.021	-200.188	-0.131	-199.736	0.089
	-200.135	0.021	-200.163	-0.131	-199.711	0.089
	-200.11	0.031	-200.138	-0.131	-199.686	0.08
	-200.085	0.031	-200.113	-0.131	-199.661	0.089
	-200.06	0.03	-200.088	-0.149	-199.636	0.089
	-200.035	0.021	-200.063	-0.138	-199.611	0.089
	-200.01	0.021	-200.038	-0.129	-199.586	0.089
	-199.985	0.022	-200.013	-0.129	-199.561	0.08
	-199.96	0.031	-199.988	-0.129	-199.536	0.089
	-199.935	0.021	-199.963	-0.129	-199.511	0.089
	-199.91	0.031	-199.938	-0.138	-199.486	0.089
	-199.885	0.03	-199.913	-0.129	-199.461	0.089
	-199.86	0.021	-199.888	-0.129	-199.436	0.09
	-199.835	0.021	-199.863	-0.129	-199.411	0.09
	-199.81	0.022	-199.838	-0.129	-199.386	0.09
	-199.785	0.031	-199.813	-0.129	-199.361	0.09
	-199.76	0.031	-199.788	-0.128	-199.336	0.089
	-199.735	0.031	-199.763	-0.129	-199.311	0.08
	-199.71	0.03	-199.738	-0.129	-199.286	0.08
	-199.685	0.021	-199.713	-0.129	-199.261	0.08
	-199.66	0.022	-199.688	-0.119	-199.236	0.092
	-199.635	0.031	-199.663	-0.119	-199.211	0.092
	-199.61	0.031	-199.638	-0.128	-199.186	0.091
	-199.585	0.031	-199.613	-0.131	-199.161	0.08
	-199.56	0.022	-199.588	-0.131	-199.136	0.08
	-199.535	0.022	-199.563	-0.131	-199.111	0.09
	-199.51	0.031	-199.538	-0.14	-199.086	0.09
	-199.485	0.031	-199.513	-0.14	-199.061	0.089
	-199.46	0.031	-199.488	-0.131	-199.036	0.08
	-199.435	0.031	-199.463	-0.131	-199.011	0.08
	-199.41	0.022	-199.438	-0.131	-198.986	0.08
	-199.385	0.031	-199.413	-0.14	-198.961	0.08
	-199.36	0.031	-199.388	-0.14	-198.936	0.08
	-199.335	0.03	-199.363	-0.14	-198.911	0.079
	-199.31	0.012	-199.338	-0.14	-198.886	0.089
	-199.285	0.012	-199.313	-0.14	-198.861	0.089
	-199.26	0.031	-199.288	-0.15	-198.836	0.089
	-199.235	0.031	-199.263	-0.14	-198.811	0.07
	-199.21	0.031	-199.238	-0.13	-198.786	0.07
	-199.185	0.03	-199.213	-0.13	-198.761	0.079
	-199.16	0.012	-199.188	-0.13	-198.736	0.079
	-199.135	0.021	-199.163	-0.13	-198.711	0.079
	-199.11	0.021	-199.138	-0.142	-198.686	0.069
	-199.085	0.021	-199.113	-0.142	-198.661	0.08
	-199.06	0.021	-199.088	-0.142	-198.636	0.089
	-199.035	0.032	-199.063	-0.142	-198.611	0.089
	-199.01	0.022	-199.038	-0.151	-198.586	0.079
	-198.985	0.023	-199.013	-0.143	-198.561	0.079
	-198.96	0.023	-198.988	-0.132	-198.536	0.079
	-198.935	0.023	-198.963	-0.132	-198.511	0.07
	-198.91	0.023	-198.938	-0.132	-198.486	0.07
	-198.885	0.023	-198.913	-0.151	-198.461	0.07
	-198.86	0.023	-198.888	-0.152	-198.436	0.07
	-198.835	0.033	-198.863	-0.141	-198.411	0.07
	-198.81	0.033	-198.838	-0.14	-198.386	0.07
	-198.785	0.024	-198.813	-0.14	-198.361	0.082
	-198.76	0.032	-198.788	-0.149	-198.336	0.082
	-198.735	0.023	-198.763	-0.14	-198.311	0.082
	-198.71	0.023	-198.738	-0.131	-198.286	0.082
	-198.685	0.023	-198.713	-0.131	-198.261	0.072
	-198.66	0.024	-198.688	-0.149	-198.236	0.07
	-198.635	0.042	-198.663	-0.15	-198.211	0.07
	-198.61	0.023	-198.638	-0.15	-198.186	0.07
	-198.585	0.023	-198.613	-0.141	-198.161	0.07
	-198.56	0.023	-198.588	-0.14	-198.136	0.07
	-198.535	0.024	-198.563	-0.141	-198.111	0.081
	-198.51	0.032	-198.538	-0.141	-198.086	0.082
	-198.485	0.023	-198.513	-0.141	-198.061	0.082
	-198.46	0.023	-198.488	-0.131	-198.036	0.07
	-198.435	0.023	-198.463	-0.15	-198.011	0.069
	-198.41	0.012	-198.438	-0.15	-197.986	0.06
	-198.385	0.031	-198.413	-0.15	-197.961	0.07
	-198.36	0.031	-198.388	-0.129	-197.936	0.07
	-198.335	0.03	-198.363	-0.129	-197.911	0.07
	-198.31	0.022	-198.338	-0.129	-197.886	0.07
	-198.285	0.031	-198.313	-0.138	-197.861	0.07
	-198.26	0.031	-198.288	-0.138	-197.836	0.07
	-198.235	0.031	-198.263	-0.138	-197.811	0.08
	-198.21	0.041	-198.238	-0.138	-197.786	0.08
	-198.185	0.032	-198.213	-0.138	-197.761	0.08
	-198.16	0.04	-198.188	-0.129	-197.736	0.07
	-198.135	0.031	-198.163	-0.14	-197.711	0.07
	-198.11	0.031	-198.138	-0.13	-197.686	0.07
	-198.085	0.031	-198.113	-0.13	-197.661	0.07
	-198.06	0.031	-198.088	-0.13	-197.636	0.07
	-198.035	0.032	-198.063	-0.13	-197.611	0.07
	-198.01	0.042	-198.038	-0.14	-197.586	0.079
	-197.985	0.042	-198.013	-0.14	-197.561	0.079
	-197.96	0.033	-197.988	-0.13	-197.536	0.079
	-197.935	0.033	-197.963	-0.13	-197.511	0.07
	-197.91	0.033	-197.938	-0.13	-197.486	0.07
	-197.885	0.033	-197.913	-0.13	-197.461	0.079
	-197.86	0.033	-197.888	-0.14	-197.436	0.07
	-197.835	0.041	-197.863	-0.14	-197.411	0.07
	-197.81	0.031	-197.838	-0.129	-197.386	0.07
	-197.785	0.04	-197.813	-0.14	-197.361	0.071
	-197.76	0.031	-197.788	-0.13	-197.336	0.08
	-197.735	0.031	-197.763	-0.14	-197.311	0.089
	-197.71	0.031	-197.738	-0.131	-197.286	0.08
	-197.685	0.04	-197.713	-0.13	-197.261	0.07
	-197.66	0.04	-197.688	-0.13	-197.236	0.07
	-197.635	0.031	-197.663	-0.13	-197.211	0.071
	-197.61	0.031	-197.638	-0.13	-197.186	0.08
	-197.585	0.031	-197.613	-0.13	-197.161	0.079
	-197.56	0.022	-197.588	-0.14	-197.136	0.07
	-197.535	0.031	-197.563	-0.13	-197.111	0.07
	-197.51	0.031	-197.538	-0.13	-197.086	0.07
	-197.485	0.04	-197.513	-0.13	-197.061	0.08
	-197.46	0.031	-197.488	-0.13	-197.036	0.09
	-197.435	0.032	-197.463	-0.13	-197.011	0.09
	-197.41	0.041	-197.438	-0.131	-196.986	0.089
	-197.385	0.041	-197.413	-0.131	-196.961	0.068
	-197.36	0.041	-197.388	-0.14	-196.936	0.068
	-197.335	0.031	-197.363	-0.13	-196.911	0.069
	-197.31	0.031	-197.338	-0.139	-196.886	0.08
	-197.285	0.031	-197.313	-0.131	-196.861	0.08
	-197.26	0.031	-197.288	-0.131	-196.836	0.079
	-197.235	0.043	-197.263	-0.131	-196.811	0.07
	-197.21	0.043	-197.238	-0.131	-196.786	0.08
	-197.185	0.043	-197.213	-0.131	-196.761	0.08
	-197.16	0.044	-197.188	-0.139	-196.736	0.09
	-197.135	0.042	-197.163	-0.131	-196.711	0.08
	-197.11	0.033	-197.138	-0.131	-196.686	0.079
	-197.085	0.033	-197.113	-0.131	-196.661	0.07
	-197.06	0.033	-197.088	-0.131	-196.636	0.07
	-197.035	0.043	-197.063	-0.14	-196.611	0.07
	-197.01	0.044	-197.038	-0.131	-196.586	0.08
	-196.985	0.052	-197.013	-0.131	-196.561	0.08
	-196.96	0.043	-196.988	-0.131	-196.536	0.08
	-196.935	0.033	-196.963	-0.131	-196.511	0.07
	-196.91	0.033	-196.938	-0.131	-196.486	0.07
	-196.885	0.033	-196.913	-0.142	-196.461	0.07
	-196.86	0.034	-196.888	-0.133	-196.436	0.08
	-196.835	0.042	-196.863	-0.133	-196.411	0.08
	-196.81	0.043	-196.838	-0.133	-196.386	0.07
	-196.785	0.043	-196.813	-0.133	-196.361	0.07
	-196.76	0.043	-196.788	-0.14	-196.336	0.07
	-196.735	0.043	-196.763	-0.141	-196.311	0.07
	-196.71	0.043	-196.738	-0.129	-196.286	0.079
	-196.685	0.03	-196.713	-0.129	-196.261	0.07
	-196.66	0.022	-196.688	-0.129	-196.236	0.072
	-196.635	0.033	-196.663	-0.138	-196.211	0.072
	-196.61	0.043	-196.638	-0.138	-196.186	0.072
	-196.585	0.043	-196.613	-0.148	-196.161	0.081
	-196.56	0.043	-196.588	-0.148	-196.136	0.081
	-196.535	0.044	-196.563	-0.138	-196.111	0.071
	-196.51	0.042	-196.538	-0.138	-196.086	0.062
	-196.485	0.033	-196.513	-0.138	-196.061	0.062
	-196.46	0.033	-196.488	-0.138	-196.036	0.071
	-196.435	0.033	-196.463	-0.138	-196.011	0.071
	-196.41	0.033	-196.438	-0.138	-195.986	0.071
	-196.385	0.043	-196.413	-0.138	-195.961	0.071
	-196.36	0.044	-196.388	-0.148	-195.936	0.071
	-196.335	0.053	-196.363	-0.138	-195.911	0.072
	-196.31	0.042	-196.338	-0.138	-195.886	0.069
	-196.285	0.031	-196.313	-0.128	-195.861	0.069
	-196.26	0.031	-196.288	-0.128	-195.836	0.069
	-196.235	0.032	-196.263	-0.138	-195.811	0.058
	-196.21	0.041	-196.238	-0.138	-195.786	0.068
	-196.185	0.041	-196.213	-0.148	-195.761	0.068
	-196.16	0.05	-196.188	-0.138	-195.736	0.069
	-196.135	0.031	-196.163	-0.128	-195.711	0.079
	-196.11	0.031	-196.138	-0.138	-195.686	0.07
	-196.085	0.032	-196.113	-0.138	-195.661	0.06
	-196.06	0.041	-196.088	-0.138	-195.636	0.06
	-196.035	0.04	-196.063	-0.138	-195.611	0.061
	-196.01	0.031	-196.038	-0.129	-195.586	0.08
	-195.985	0.031	-196.013	-0.138	-195.561	0.079
	-195.96	0.032	-195.988	-0.15	-195.536	0.07
	-195.935	0.041	-195.963	-0.14	-195.511	0.07
	-195.91	0.041	-195.938	-0.14	-195.486	0.07
	-195.885	0.041	-195.913	-0.14	-195.461	0.08
	-195.86	0.04	-195.888	-0.131	-195.436	0.079
	-195.835	0.031	-195.863	-0.141	-195.411	0.07
	-195.81	0.031	-195.838	-0.142	-195.386	0.06
	-195.785	0.031	-195.813	-0.142	-195.361	0.07
	-195.76	0.05	-195.788	-0.152	-195.336	0.08
	-195.735	0.041	-195.763	-0.133	-195.311	0.08
	-195.71	0.04	-195.738	-0.132	-195.286	0.079
	-195.685	0.031	-195.713	-0.141	-195.261	0.07
	-195.66	0.031	-195.688	-0.142	-195.236	0.07
	-195.635	0.031	-195.663	-0.142	-195.211	0.07
	-195.61	0.04	-195.638	-0.133	-195.186	0.08
	-195.585	0.031	-195.613	-0.141	-195.161	0.07
	-195.56	0.042	-195.588	-0.152	-195.136	0.07
	-195.535	0.033	-195.563	-0.152	-195.111	0.07
	-195.51	0.033	-195.538	-0.142	-195.086	0.07
	-195.485	0.033	-195.513	-0.142	-195.061	0.07
	-195.46	0.033	-195.488	-0.14	-195.036	0.08
	-195.435	0.034	-195.463	-0.141	-195.011	0.07
	-195.41	0.044	-195.438	-0.141	-194.986	0.07
	-195.385	0.044	-195.413	-0.15	-194.961	0.07
	-195.36	0.026	-195.388	-0.15	-194.936	0.06
	-195.335	0.026	-195.363	-0.141	-194.911	0.07
	-195.31	0.035	-195.338	-0.15	-194.886	0.06
	-195.285	0.035	-195.313	-0.141	-194.861	0.06
	-195.26	0.044	-195.288	-0.141	-194.836	0.06
	-195.235	0.044	-195.263	-0.141	-194.811	0.07
	-195.21	0.035	-195.238	-0.141	-194.786	0.079
	-195.185	0.024	-195.213	-0.15	-194.761	0.079
	-195.16	0.024	-195.188	-0.15	-194.736	0.068
	-195.135	0.024	-195.163	-0.15	-194.711	0.059
	-195.11	0.042	-195.138	-0.15	-194.686	0.059
	-195.085	0.042	-195.113	-0.141	-194.661	0.059
	-195.06	0.041	-195.088	-0.14	-194.636	0.07
	-195.035	0.031	-195.063	-0.15	-194.611	0.07
	-195.01	0.031	-195.038	-0.15	-194.586	0.069
	-194.985	0.031	-195.013	-0.15	-194.561	0.07
	-194.96	0.032	-194.988	-0.15	-194.536	0.07
	-194.935	0.05	-194.963	-0.14	-194.511	0.071
	-194.91	0.04	-194.938	-0.15	-194.486	0.07
	-194.885	0.04	-194.913	-0.15	-194.461	0.069
	-194.86	0.031	-194.888	-0.15	-194.436	0.06
	-194.835	0.031	-194.863	-0.148	-194.411	0.06
	-194.81	0.032	-194.838	-0.138	-194.386	0.06
	-194.785	0.041	-194.813	-0.15	-194.361	0.061
	-194.76	0.041	-194.788	-0.15	-194.336	0.07
	-194.735	0.04	-194.763	-0.15	-194.311	0.081
	-194.71	0.031	-194.738	-0.15	-194.286	0.072
	-194.685	0.031	-194.713	-0.15	-194.261	0.062
	-194.66	0.032	-194.688	-0.13	-194.236	0.063
	-194.635	0.041	-194.663	-0.13	-194.211	0.072
	-194.61	0.041	-194.638	-0.15	-194.186	0.072
	-194.585	0.04	-194.613	-0.15	-194.161	0.071
	-194.56	0.031	-194.588	-0.15	-194.136	0.062
	-194.535	0.031	-194.563	-0.14	-194.111	0.062
	-194.51	0.031	-194.538	-0.14	-194.086	0.062
	-194.485	0.042	-194.513	-0.14	-194.061	0.062
	-194.46	0.041	-194.488	-0.14	-194.036	0.072
	-194.435	0.041	-194.463	-0.15	-194.011	0.062
	-194.41	0.04	-194.438	-0.14	-193.986	0.072
	-194.385	0.031	-194.413	-0.14	-193.961	0.06
	-194.36	0.032	-194.388	-0.152	-193.936	0.061
	-194.335	0.041	-194.363	-0.152	-193.911	0.07
	-194.31	0.041	-194.338	-0.14	-193.886	0.07
	-194.285	0.051	-194.313	-0.15	-193.861	0.06
	-194.26	0.04	-194.288	-0.15	-193.836	0.06
	-194.235	0.031	-194.263	-0.15	-193.811	0.06
	-194.21	0.032	-194.238	-0.14	-193.786	0.06
	-194.185	0.043	-194.213	-0.14	-193.761	0.07
	-194.16	0.043	-194.188	-0.14	-193.736	0.07
	-194.135	0.043	-194.163	-0.15	-193.711	0.06
	-194.11	0.043	-194.138	-0.15	-193.686	0.06
	-194.085	0.043	-194.113	-0.15	-193.661	0.06
	-194.06	0.042	-194.088	-0.15	-193.636	0.06
	-194.035	0.033	-194.063	-0.141	-193.611	0.07
	-194.01	0.034	-194.038	-0.14	-193.586	0.06
	-193.985	0.043	-194.013	-0.149	-193.561	0.06
	-193.96	0.043	-193.988	-0.14	-193.536	0.05
	-193.935	0.043	-193.963	-0.15	-193.511	0.06
	-193.91	0.042	-193.938	-0.141	-193.486	0.07
	-193.885	0.043	-193.913	-0.14	-193.461	0.07
	-193.86	0.044	-193.888	-0.149	-193.436	0.07
	-193.835	0.053	-193.863	-0.15	-193.411	0.058
	-193.81	0.043	-193.838	-0.15	-193.386	0.058
	-193.785	0.043	-193.813	-0.141	-193.361	0.058
	-193.76	0.042	-193.788	-0.14	-193.336	0.058
	-193.735	0.031	-193.763	-0.149	-193.311	0.06
	-193.71	0.032	-193.738	-0.15	-193.286	0.06
	-193.685	0.041	-193.713	-0.15	-193.261	0.051
	-193.66	0.041	-193.688	-0.141	-193.236	0.051
	-193.635	0.043	-193.663	-0.14	-193.211	0.06
	-193.61	0.043	-193.638	-0.14	-193.186	0.069
	-193.585	0.042	-193.613	-0.15	-193.161	0.069
	-193.56	0.034	-193.588	-0.149	-193.136	0.06
	-193.535	0.043	-193.563	-0.15	-193.111	0.06
	-193.51	0.043	-193.538	-0.141	-193.086	0.061
	-193.485	0.043	-193.513	-0.14	-193.061	0.06
	-193.46	0.042	-193.488	-0.14	-193.036	0.059
	-193.435	0.033	-193.463	-0.14	-193.011	0.05
	-193.41	0.033	-193.438	-0.151	-192.986	0.06
	-193.385	0.034	-193.413	-0.142	-192.961	0.061
	-193.36	0.043	-193.388	-0.151	-192.936	0.07
	-193.335	0.043	-193.363	-0.142	-192.911	0.07
	-193.31	0.042	-193.338	-0.142	-192.886	0.07
	-193.285	0.033	-193.313	-0.151	-192.861	0.059
	-193.26	0.033	-193.288	-0.14	-192.836	0.05
	-193.235	0.043	-193.263	-0.14	-192.811	0.051
	-193.21	0.052	-193.238	-0.14	-192.786	0.07
	-193.185	0.041	-193.213	-0.15	-192.761	0.07
	-193.16	0.04	-193.188	-0.15	-192.736	0.07
	-193.135	0.031	-193.163	-0.15	-192.711	0.069
	-193.11	0.032	-193.138	-0.148	-192.686	0.061
	-193.085	0.041	-193.113	-0.138	-192.661	0.07
	-193.06	0.041	-193.088	-0.138	-192.636	0.07
	-193.035	0.041	-193.063	-0.138	-192.611	0.07
	-193.01	0.031	-193.038	-0.138	-192.586	0.07
	-192.985	0.04	-193.013	-0.158	-192.561	0.07
	-192.96	0.032	-192.988	-0.148	-192.536	0.08
	-192.935	0.041	-192.963	-0.148	-192.511	0.07
	-192.91	0.041	-192.938	-0.148	-192.486	0.07
	-192.885	0.041	-192.913	-0.148	-192.461	0.07
	-192.86	0.041	-192.888	-0.148	-192.436	0.06
	-192.835	0.041	-192.863	-0.148	-192.411	0.07
	-192.81	0.05	-192.838	-0.138	-192.386	0.07
	-192.785	0.032	-192.813	-0.15	-192.361	0.07
	-192.76	0.042	-192.788	-0.15	-192.336	0.07
	-192.735	0.042	-192.763	-0.15	-192.311	0.08
	-192.71	0.042	-192.738	-0.15	-192.286	0.069
	-192.685	0.042	-192.713	-0.16	-192.261	0.058
	-192.66	0.042	-192.688	-0.15	-192.236	0.07
	-192.635	0.033	-192.663	-0.14	-192.211	0.07
	-192.61	0.034	-192.638	-0.14	-192.186	0.07
	-192.585	0.042	-192.613	-0.14	-192.161	0.07
	-192.56	0.042	-192.588	-0.15	-192.136	0.06
	-192.535	0.042	-192.563	-0.16	-192.111	0.06
	-192.51	0.042	-192.538	-0.15	-192.086	0.069
	-192.485	0.042	-192.513	-0.15	-192.061	0.069
	-192.46	0.033	-192.488	-0.15	-192.036	0.081
	-192.435	0.024	-192.463	-0.14	-192.011	0.07
	-192.41	0.033	-192.438	-0.14	-191.986	0.06
	-192.385	0.042	-192.413	-0.141	-191.961	0.069
	-192.36	0.042	-192.388	-0.14	-191.936	0.069
	-192.335	0.042	-192.363	-0.15	-191.911	0.069
	-192.31	0.041	-192.338	-0.15	-191.886	0.069
	-192.285	0.032	-192.313	-0.15	-191.861	0.06
	-192.26	0.031	-192.288	-0.15	-191.836	0.06
	-192.235	0.031	-192.263	-0.152	-191.811	0.07
	-192.21	0.031	-192.238	-0.152	-191.786	0.079
	-192.185	0.031	-192.213	-0.142	-191.761	0.079
	-192.16	0.031	-192.188	-0.142	-191.736	0.069
	-192.135	0.041	-192.163	-0.152	-191.711	0.06
	-192.11	0.041	-192.138	-0.152	-191.686	0.061
	-192.085	0.041	-192.113	-0.152	-191.661	0.07
	-192.06	0.041	-192.088	-0.152	-191.636	0.07
	-192.035	0.031	-192.063	-0.152	-191.611	0.07
	-192.01	0.031	-192.038	-0.152	-191.586	0.069
	-191.985	0.032	-192.013	-0.152	-191.561	0.061
	-191.96	0.04	-191.988	-0.151	-191.536	0.08
	-191.935	0.031	-191.963	-0.152	-191.511	0.07
	-191.91	0.031	-191.938	-0.151	-191.486	0.07
	-191.885	0.043	-191.913	-0.15	-191.461	0.069
	-191.86	0.043	-191.888	-0.15	-191.436	0.06
	-191.835	0.043	-191.863	-0.15	-191.411	0.061
	-191.81	0.033	-191.838	-0.159	-191.386	0.07
	-191.785	0.033	-191.813	-0.15	-191.361	0.07
	-191.76	0.033	-191.788	-0.14	-191.336	0.07
	-191.735	0.033	-191.763	-0.15	-191.311	0.079
	-191.71	0.033	-191.738	-0.15	-191.286	0.061
	-191.685	0.043	-191.713	-0.15	-191.261	0.07
	-191.66	0.043	-191.688	-0.159	-191.236	0.07
	-191.635	0.043	-191.663	-0.159	-191.211	0.07
	-191.61	0.043	-191.638	-0.141	-191.186	0.07
	-191.585	0.043	-191.613	-0.14	-191.161	0.069
	-191.56	0.031	-191.588	-0.14	-191.136	0.058
	-191.535	0.031	-191.563	-0.14	-191.111	0.08
	-191.51	0.031	-191.538	-0.159	-191.086	0.08
	-191.485	0.041	-191.513	-0.159	-191.061	0.08
	-191.46	0.043	-191.488	-0.15	-191.036	0.08
	-191.435	0.043	-191.463	-0.149	-191.011	0.07
	-191.41	0.043	-191.438	-0.138	-190.986	0.06
	-191.385	0.043	-191.413	-0.138	-190.961	0.07
	-191.36	0.043	-191.388	-0.147	-190.936	0.07
	-191.335	0.033	-191.363	-0.148	-190.911	0.07
	-191.31	0.033	-191.338	-0.149	-190.886	0.08
	-191.285	0.043	-191.313	-0.148	-190.861	0.08
	-191.26	0.043	-191.288	-0.148	-190.836	0.07
	-191.235	0.043	-191.263	-0.157	-190.811	0.079
	-191.21	0.043	-191.238	-0.157	-190.786	0.079
	-191.185	0.043	-191.213	-0.157	-190.761	0.07
	-191.16	0.042	-191.188	-0.148	-190.736	0.07
	-191.135	0.033	-191.163	-0.139	-190.711	0.07
	-191.11	0.034	-191.138	-0.15	-190.686	0.07
	-191.085	0.043	-191.113	-0.15	-190.661	0.079
	-191.06	0.043	-191.088	-0.159	-190.636	0.079
	-191.035	0.043	-191.063	-0.15	-190.611	0.079
	-191.01	0.043	-191.038	-0.15	-190.586	0.079
	-190.985	0.043	-191.013	-0.15	-190.561	0.08
	-190.96	0.042	-190.988	-0.15	-190.536	0.069
	-190.935	0.042	-190.963	-0.16	-190.511	0.069
	-190.91	0.051	-190.938	-0.14	-190.486	0.069
	-190.885	0.041	-190.913	-0.14	-190.461	0.079
	-190.86	0.041	-190.888	-0.14	-190.436	0.079
	-190.835	0.041	-190.863	-0.14	-190.411	0.08
	-190.81	0.041	-190.838	-0.162	-190.386	0.079
	-190.785	0.04	-190.813	-0.162	-190.361	0.079
	-190.76	0.032	-190.788	-0.162	-190.336	0.069
	-190.735	0.041	-190.763	-0.15	-190.311	0.069
	-190.71	0.051	-190.738	-0.14	-190.286	0.07
	-190.685	0.051	-190.713	-0.14	-190.261	0.079
	-190.66	0.041	-190.688	-0.15	-190.236	0.07
	-190.635	0.041	-190.663	-0.15	-190.211	0.07
	-190.61	0.041	-190.638	-0.15	-190.186	0.07
	-190.585	0.041	-190.613	-0.15	-190.161	0.07
	-190.56	0.041	-190.588	-0.15	-190.136	0.082
	-190.535	0.051	-190.563	-0.15	-190.111	0.091
	-190.51	0.051	-190.538	-0.159	-190.086	0.072
	-190.485	0.051	-190.513	-0.16	-190.061	0.072
	-190.46	0.051	-190.488	-0.141	-190.036	0.072
	-190.435	0.051	-190.463	-0.14	-190.011	0.072
	-190.41	0.041	-190.438	-0.14	-189.986	0.072
	-190.385	0.041	-190.413	-0.14	-189.961	0.072
	-190.36	0.053	-190.388	-0.149	-189.936	0.072
	-190.335	0.053	-190.363	-0.16	-189.911	0.072
	-190.31	0.054	-190.338	-0.151	-189.886	0.072
	-190.285	0.062	-190.313	-0.14	-189.861	0.082
	-190.26	0.053	-190.288	-0.14	-189.836	0.069
	-190.235	0.053	-190.263	-0.14	-189.811	0.059
	-190.21	0.053	-190.238	-0.149	-189.786	0.07
	-190.185	0.043	-190.213	-0.15	-189.761	0.07
	-190.16	0.044	-190.188	-0.141	-189.736	0.07
	-190.135	0.054	-190.163	-0.15	-189.711	0.07
	-190.11	0.064	-190.138	-0.159	-189.686	0.069
	-190.085	0.063	-190.113	-0.15	-189.661	0.06
	-190.06	0.054	-190.088	-0.15	-189.636	0.051
	-190.035	0.054	-190.063	-0.15	-189.611	0.07
	-190.01	0.054	-190.038	-0.141	-189.586	0.07
	-189.985	0.054	-190.013	-0.149	-189.561	0.07
	-189.96	0.046	-189.988	-0.15	-189.536	0.069
	-189.935	0.053	-189.963	-0.16	-189.511	0.06
	-189.91	0.044	-189.938	-0.16	-189.486	0.07
	-189.885	0.054	-189.913	-0.16	-189.461	0.07
	-189.86	0.054	-189.888	-0.16	-189.436	0.07
	-189.835	0.054	-189.863	-0.141	-189.411	0.07
	-189.81	0.054	-189.838	-0.151	-189.386	0.05
	-189.785	0.053	-189.813	-0.151	-189.361	0.06
	-189.76	0.034	-189.788	-0.151	-189.336	0.07
	-189.735	0.043	-189.763	-0.151	-189.311	0.07
	-189.71	0.053	-189.738	-0.151	-189.286	0.07
	-189.685	0.053	-189.713	-0.142	-189.261	0.07
	-189.66	0.053	-189.688	-0.161	-189.236	0.07
	-189.635	0.053	-189.663	-0.161	-189.211	0.06
	-189.61	0.053	-189.638	-0.161	-189.186	0.06
	-189.585	0.061	-189.613	-0.151	-189.161	0.06
	-189.56	0.05	-189.588	-0.151	-189.136	0.07
	-189.535	0.05	-189.563	-0.151	-189.111	0.07
	-189.51	0.06	-189.538	-0.15	-189.086	0.07
	-189.485	0.06	-189.513	-0.15	-189.061	0.06
	-189.46	0.051	-189.488	-0.15	-189.036	0.07
	-189.435	0.06	-189.463	-0.15	-189.011	0.07
	-189.41	0.06	-189.438	-0.159	-188.986	0.08
	-189.385	0.06	-189.413	-0.159	-188.961	0.08
	-189.36	0.059	-189.388	-0.157	-188.936	0.07
	-189.335	0.05	-189.363	-0.148	-188.911	0.06
	-189.31	0.05	-189.338	-0.148	-188.886	0.07
	-189.285	0.061	-189.313	-0.148	-188.861	0.07
	-189.26	0.07	-189.288	-0.148	-188.836	0.07
	-189.235	0.06	-189.263	-0.148	-188.811	0.07
	-189.21	0.06	-189.238	-0.158	-188.786	0.07
	-189.185	0.059	-189.213	-0.148	-188.761	0.07
	-189.16	0.05	-189.188	-0.158	-188.736	0.07
	-189.135	0.05	-189.163	-0.148	-188.711	0.07
	-189.11	0.051	-189.138	-0.148	-188.686	0.07
	-189.085	0.06	-189.113	-0.148	-188.661	0.07
	-189.06	0.07	-189.088	-0.158	-188.636	0.07
	-189.035	0.06	-189.063	-0.148	-188.611	0.07
	-189.01	0.06	-189.038	-0.148	-188.586	0.081
	-188.985	0.059	-189.013	-0.148	-188.561	0.07
	-188.96	0.05	-188.988	-0.148	-188.536	0.07
	-188.935	0.051	-188.963	-0.148	-188.511	0.079
	-188.91	0.06	-188.938	-0.16	-188.486	0.079
	-188.885	0.06	-188.913	-0.159	-188.461	0.08
	-188.86	0.06	-188.888	-0.15	-188.436	0.079
	-188.835	0.06	-188.863	-0.15	-188.411	0.079
	-188.81	0.069	-188.838	-0.15	-188.386	0.07
	-188.785	0.05	-188.813	-0.15	-188.361	0.07
	-188.76	0.051	-188.788	-0.15	-188.336	0.07
	-188.735	0.06	-188.763	-0.159	-188.311	0.071
	-188.71	0.06	-188.738	-0.15	-188.286	0.08
	-188.685	0.06	-188.713	-0.15	-188.261	0.08
	-188.66	0.06	-188.688	-0.15	-188.236	0.08
	-188.635	0.06	-188.663	-0.15	-188.211	0.069
	-188.61	0.051	-188.638	-0.15	-188.186	0.072
	-188.585	0.06	-188.613	-0.14	-188.161	0.073
	-188.56	0.06	-188.588	-0.151	-188.136	0.082
	-188.535	0.06	-188.563	-0.152	-188.111	0.082
	-188.51	0.06	-188.538	-0.152	-188.086	0.082
	-188.485	0.05	-188.513	-0.152	-188.061	0.082
	-188.46	0.051	-188.488	-0.142	-188.036	0.082
	-188.435	0.062	-188.463	-0.142	-188.011	0.081
	-188.41	0.053	-188.438	-0.133	-187.986	0.082
	-188.385	0.053	-188.413	-0.141	-187.961	0.082
	-188.36	0.053	-188.388	-0.152	-187.936	0.07
	-188.335	0.064	-188.363	-0.152	-187.911	0.08
	-188.31	0.064	-188.338	-0.152	-187.886	0.08
	-188.285	0.064	-188.313	-0.152	-187.861	0.08
	-188.26	0.064	-188.288	-0.142	-187.836	0.08
	-188.235	0.055	-188.263	-0.133	-187.811	0.089
	-188.21	0.064	-188.238	-0.141	-187.786	0.08
	-188.185	0.063	-188.213	-0.142	-187.761	0.08
	-188.16	0.054	-188.188	-0.142	-187.736	0.08
	-188.135	0.054	-188.163	-0.152	-187.711	0.07
	-188.11	0.064	-188.138	-0.152	-187.686	0.07
	-188.085	0.064	-188.113	-0.152	-187.661	0.07
	-188.06	0.064	-188.088	-0.152	-187.636	0.09
	-188.035	0.065	-188.063	-0.14	-187.611	0.089
	-188.01	0.074	-188.038	-0.14	-187.586	0.08
	-187.985	0.063	-188.013	-0.14	-187.561	0.08
	-187.96	0.054	-187.988	-0.14	-187.536	0.08
	-187.935	0.054	-187.963	-0.14	-187.511	0.08
	-187.91	0.054	-187.938	-0.14	-187.486	0.08
	-187.885	0.054	-187.913	-0.14	-187.461	0.08
	-187.86	0.064	-187.888	-0.14	-187.436	0.08
	-187.835	0.064	-187.863	-0.15	-187.411	0.079
	-187.81	0.065	-187.838	-0.14	-187.386	0.07
	-187.785	0.074	-187.813	-0.14	-187.361	0.08
	-187.76	0.074	-187.788	-0.14	-187.336	0.08
	-187.735	0.064	-187.763	-0.14	-187.311	0.08
	-187.71	0.063	-187.738	-0.14	-187.286	0.08
	-187.685	0.053	-187.713	-0.14	-187.261	0.082
	-187.66	0.053	-187.688	-0.14	-187.236	0.081
	-187.635	0.053	-187.663	-0.141	-187.211	0.072
	-187.61	0.062	-187.638	-0.141	-187.186	0.072
	-187.585	0.062	-187.613	-0.15	-187.161	0.072
	-187.56	0.063	-187.588	-0.138	-187.136	0.072
	-187.535	0.072	-187.563	-0.138	-187.111	0.072
	-187.51	0.072	-187.538	-0.138	-187.086	0.082
	-187.485	0.072	-187.513	-0.147	-187.061	0.092
	-187.46	0.063	-187.488	-0.139	-187.036	0.092
	-187.435	0.063	-187.463	-0.139	-187.011	0.081
	-187.41	0.051	-187.438	-0.139	-186.986	0.07
	-187.385	0.051	-187.413	-0.139	-186.961	0.07
	-187.36	0.061	-187.388	-0.139	-186.936	0.07
	-187.335	0.07	-187.363	-0.138	-186.911	0.08
	-187.31	0.07	-187.338	-0.147	-186.886	0.08
	-187.285	0.07	-187.313	-0.139	-186.861	0.08
	-187.26	0.07	-187.288	-0.139	-186.836	0.09
	-187.235	0.07	-187.263	-0.139	-186.811	0.09
	-187.21	0.07	-187.238	-0.139	-186.786	0.09
	-187.185	0.062	-187.213	-0.139	-186.761	0.079
	-187.16	0.061	-187.188	-0.139	-186.736	0.08
	-187.135	0.07	-187.163	-0.139	-186.711	0.08
	-187.11	0.07	-187.138	-0.159	-186.686	0.08
	-187.085	0.07	-187.113	-0.15	-186.661	0.08
	-187.06	0.07	-187.088	-0.141	-186.636	0.08
	-187.035	0.07	-187.063	-0.141	-186.611	0.08
	-187.01	0.07	-187.038	-0.141	-186.586	0.089
	-186.985	0.062	-187.013	-0.141	-186.561	0.07
	-186.96	0.071	-186.988	-0.141	-186.536	0.08
	-186.935	0.071	-186.963	-0.141	-186.511	0.08
	-186.91	0.061	-186.938	-0.152	-186.486	0.08
	-186.885	0.061	-186.913	-0.142	-186.461	0.08
	-186.86	0.07	-186.888	-0.143	-186.436	0.08
	-186.835	0.07	-186.863	-0.143	-186.411	0.08
	-186.81	0.07	-186.838	-0.143	-186.386	0.089
	-186.785	0.07	-186.813	-0.143	-186.361	0.089
	-186.76	0.07	-186.788	-0.143	-186.336	0.07
	-186.735	0.061	-186.763	-0.143	-186.311	0.07
	-186.71	0.061	-186.738	-0.143	-186.286	0.08
	-186.685	0.062	-186.713	-0.142	-186.261	0.08
	-186.66	0.082	-186.688	-0.142	-186.236	0.089
	-186.635	0.072	-186.663	-0.152	-186.211	0.089
	-186.61	0.072	-186.638	-0.143	-186.186	0.089
	-186.585	0.072	-186.613	-0.143	-186.161	0.079
	-186.56	0.072	-186.588	-0.143	-186.136	0.079
	-186.535	0.072	-186.563	-0.143	-186.111	0.079
	-186.51	0.063	-186.538	-0.152	-186.086	0.079
	-186.485	0.064	-186.513	-0.152	-186.061	0.068
	-186.46	0.073	-186.488	-0.152	-186.036	0.087
	-186.435	0.073	-186.463	-0.14	-186.011	0.087
	-186.41	0.073	-186.438	-0.15	-185.986	0.077
	-186.385	0.073	-186.413	-0.141	-185.961	0.077
	-186.36	0.084	-186.388	-0.141	-185.936	0.077
	-186.335	0.084	-186.363	-0.141	-185.911	0.077
	-186.31	0.074	-186.338	-0.15	-185.886	0.078
	-186.285	0.075	-186.313	-0.15	-185.861	0.087
	-186.26	0.084	-186.288	-0.14	-185.836	0.087
	-186.235	0.083	-186.263	-0.14	-185.811	0.087
	-186.21	0.074	-186.238	-0.14	-185.786	0.068
	-186.185	0.074	-186.213	-0.131	-185.761	0.068
	-186.16	0.074	-186.188	-0.141	-185.736	0.079
	-186.135	0.084	-186.163	-0.15	-185.711	0.079
	-186.11	0.084	-186.138	-0.15	-185.686	0.08
	-186.085	0.084	-186.113	-0.14	-185.661	0.091
	-186.06	0.093	-186.088	-0.14	-185.636	0.091
	-186.035	0.084	-186.063	-0.14	-185.611	0.091
	-186.01	0.083	-186.038	-0.14	-185.586	0.091
	-185.985	0.074	-186.013	-0.14	-185.561	0.081
	-185.96	0.074	-185.988	-0.14	-185.536	0.081
	-185.935	0.074	-185.963	-0.15	-185.511	0.091
	-185.91	0.074	-185.938	-0.14	-185.486	0.081
	-185.885	0.074	-185.913	-0.14	-185.461	0.081
	-185.86	0.074	-185.888	-0.14	-185.436	0.081
	-185.835	0.084	-185.863	-0.14	-185.411	0.091
	-185.81	0.093	-185.838	-0.14	-185.386	0.091
	-185.785	0.093	-185.813	-0.14	-185.361	0.081
	-185.76	0.084	-185.788	-0.14	-185.336	0.081
	-185.735	0.084	-185.763	-0.14	-185.311	0.091
	-185.71	0.083	-185.738	-0.14	-185.286	0.091
	-185.685	0.073	-185.713	-0.14	-185.261	0.091
	-185.66	0.073	-185.688	-0.14	-185.236	0.091
	-185.635	0.073	-185.663	-0.138	-185.211	0.091
	-185.61	0.073	-185.638	-0.138	-185.186	0.091
	-185.585	0.082	-185.613	-0.138	-185.161	0.081
	-185.56	0.082	-185.588	-0.138	-185.136	0.091
	-185.535	0.091	-185.563	-0.138	-185.111	0.09
	-185.51	0.082	-185.538	-0.138	-185.086	0.09
	-185.485	0.082	-185.513	-0.138	-185.061	0.09
	-185.46	0.073	-185.488	-0.128	-185.036	0.09
	-185.435	0.073	-185.463	-0.138	-185.011	0.09
	-185.41	0.073	-185.438	-0.138	-184.986	0.09
	-185.385	0.073	-185.413	-0.138	-184.961	0.08
	-185.36	0.073	-185.388	-0.148	-184.936	0.079
	-185.335	0.082	-185.363	-0.148	-184.911	0.08
	-185.31	0.082	-185.338	-0.138	-184.886	0.08
	-185.285	0.091	-185.313	-0.138	-184.861	0.08
	-185.26	0.091	-185.288	-0.138	-184.836	0.09
	-185.235	0.091	-185.263	-0.128	-184.811	0.09
	-185.21	0.082	-185.238	-0.128	-184.786	0.09
	-185.185	0.071	-185.213	-0.128	-184.761	0.09
	-185.16	0.071	-185.188	-0.14	-184.736	0.079
	-185.135	0.071	-185.163	-0.14	-184.711	0.07
	-185.11	0.08	-185.138	-0.15	-184.686	0.08
	-185.085	0.08	-185.113	-0.15	-184.661	0.08
	-185.06	0.089	-185.088	-0.14	-184.636	0.08
	-185.035	0.089	-185.063	-0.14	-184.611	0.08
	-185.01	0.089	-185.038	-0.14	-184.586	0.08
	-184.985	0.089	-185.013	-0.13	-184.561	0.08
	-184.96	0.089	-184.988	-0.13	-184.536	0.089
	-184.935	0.08	-184.963	-0.13	-184.511	0.09
	-184.91	0.071	-184.938	-0.14	-184.486	0.08
	-184.885	0.071	-184.913	-0.14	-184.461	0.08
	-184.86	0.072	-184.888	-0.14	-184.436	0.08
	-184.835	0.082	-184.863	-0.13	-184.411	0.08
	-184.81	0.082	-184.838	-0.14	-184.386	0.08
	-184.785	0.091	-184.813	-0.14	-184.361	0.08
	-184.76	0.091	-184.788	-0.129	-184.336	0.08
	-184.735	0.091	-184.763	-0.128	-184.311	0.089
	-184.71	0.091	-184.738	-0.138	-184.286	0.09
	-184.685	0.091	-184.713	-0.138	-184.261	0.09
	-184.66	0.073	-184.688	-0.138	-184.236	0.09
	-184.635	0.073	-184.663	-0.138	-184.211	0.08
	-184.61	0.073	-184.638	-0.138	-184.186	0.08
	-184.585	0.073	-184.613	-0.128	-184.161	0.08
	-184.56	0.082	-184.588	-0.128	-184.136	0.08
	-184.535	0.082	-184.563	-0.128	-184.111	0.08
	-184.51	0.082	-184.538	-0.128	-184.086	0.08
	-184.485	0.082	-184.513	-0.138	-184.061	0.091
	-184.46	0.082	-184.488	-0.15	-184.036	0.082
	-184.435	0.091	-184.463	-0.14	-184.011	0.092
	-184.41	0.073	-184.438	-0.14	-183.986	0.092
	-184.385	0.073	-184.413	-0.14	-183.961	0.092
	-184.36	0.073	-184.388	-0.14	-183.936	0.082
	-184.335	0.082	-184.363	-0.13	-183.911	0.082
	-184.31	0.082	-184.338	-0.13	-183.886	0.092
	-184.285	0.082	-184.313	-0.13	-183.861	0.091
	-184.26	0.082	-184.288	-0.14	-183.836	0.082
	-184.235	0.082	-184.263	-0.14	-183.811	0.082
	-184.21	0.081	-184.238	-0.14	-183.786	0.082
	-184.185	0.072	-184.213	-0.14	-183.761	0.082
	-184.16	0.063	-184.188	-0.14	-183.736	0.092
	-184.135	0.072	-184.163	-0.14	-183.711	0.092
	-184.11	0.083	-184.138	-0.14	-183.686	0.092
	-184.085	0.083	-184.113	-0.14	-183.661	0.1
	-184.06	0.083	-184.088	-0.14	-183.636	0.091
	-184.035	0.083	-184.063	-0.14	-183.611	0.08
	-184.01	0.083	-184.038	-0.14	-183.586	0.08
	-183.985	0.083	-184.013	-0.14	-183.561	0.08
	-183.96	0.075	-183.988	-0.14	-183.536	0.08
	-183.935	0.084	-183.963	-0.14	-183.511	0.089
	-183.91	0.074	-183.938	-0.14	-183.486	0.089
	-183.885	0.074	-183.913	-0.14	-183.461	0.089
	-183.86	0.074	-183.888	-0.14	-183.436	0.089
	-183.835	0.074	-183.863	-0.14	-183.411	0.089
	-183.81	0.074	-183.838	-0.14	-183.386	0.089
	-183.785	0.083	-183.813	-0.149	-183.361	0.068
	-183.76	0.084	-183.788	-0.15	-183.336	0.068
	-183.735	0.093	-183.763	-0.131	-183.311	0.089
	-183.71	0.093	-183.738	-0.14	-183.286	0.089
	-183.685	0.072	-183.713	-0.14	-183.261	0.089
	-183.66	0.072	-183.688	-0.14	-183.236	0.089
	-183.635	0.072	-183.663	-0.14	-183.211	0.089
	-183.61	0.072	-183.638	-0.14	-183.186	0.089
	-183.585	0.072	-183.613	-0.14	-183.161	0.089
	-183.56	0.072	-183.588	-0.149	-183.136	0.08
	-183.535	0.073	-183.563	-0.141	-183.111	0.079
	-183.51	0.082	-183.538	-0.13	-183.086	0.079
	-183.485	0.082	-183.513	-0.13	-183.061	0.079
	-183.46	0.072	-183.488	-0.13	-183.036	0.079
	-183.435	0.082	-183.463	-0.14	-183.011	0.089
	-183.41	0.082	-183.438	-0.14	-182.986	0.089
	-183.385	0.081	-183.413	-0.14	-182.961	0.089
	-183.36	0.072	-183.388	-0.131	-182.936	0.089
	-183.335	0.072	-183.363	-0.13	-182.911	0.09
	-183.31	0.073	-183.338	-0.141	-182.886	0.079
	-183.285	0.082	-183.313	-0.142	-182.861	0.079
	-183.26	0.082	-183.288	-0.142	-182.836	0.079
	-183.235	0.082	-183.263	-0.13	-182.811	0.079
	-183.21	0.07	-183.238	-0.14	-182.786	0.079
	-183.185	0.07	-183.213	-0.14	-182.761	0.079
	-183.16	0.08	-183.188	-0.14	-182.736	0.079
	-183.135	0.079	-183.163	-0.131	-182.711	0.089
	-183.11	0.07	-183.138	-0.13	-182.686	0.09
	-183.085	0.07	-183.113	-0.139	-182.661	0.099
	-183.06	0.071	-183.088	-0.14	-182.636	0.089
	-183.035	0.08	-183.063	-0.14	-182.611	0.079
	-183.01	0.08	-183.038	-0.14	-182.586	0.079
	-182.985	0.08	-183.013	-0.15	-182.561	0.079
	-182.96	0.08	-182.988	-0.15	-182.536	0.079
	-182.935	0.08	-182.963	-0.14	-182.511	0.079
	-182.91	0.07	-182.938	-0.14	-182.486	0.089
	-182.885	0.08	-182.913	-0.149	-182.461	0.09
	-182.86	0.079	-182.888	-0.15	-182.436	0.101
	-182.835	0.07	-182.863	-0.141	-182.411	0.091
	-182.81	0.07	-182.838	-0.14	-182.386	0.081
	-182.785	0.07	-182.813	-0.14	-182.361	0.081
	-182.76	0.07	-182.788	-0.14	-182.336	0.081
	-182.735	0.071	-182.763	-0.15	-182.311	0.081
	-182.71	0.082	-182.738	-0.15	-182.286	0.081
	-182.685	0.082	-182.713	-0.15	-182.261	0.081
	-182.66	0.072	-182.688	-0.14	-182.236	0.081
	-182.635	0.072	-182.663	-0.14	-182.211	0.081
	-182.61	0.072	-182.638	-0.14	-182.186	0.081
	-182.585	0.072	-182.613	-0.149	-182.161	0.092
	-182.56	0.072	-182.588	-0.15	-182.136	0.081
	-182.535	0.082	-182.563	-0.15	-182.111	0.081
	-182.51	0.081	-182.538	-0.139	-182.086	0.081
	-182.485	0.072	-182.513	-0.138	-182.061	0.081
	-182.46	0.072	-182.488	-0.138	-182.036	0.081
	-182.435	0.063	-182.463	-0.15	-182.011	0.081
	-182.41	0.063	-182.438	-0.15	-181.986	0.081
	-182.385	0.072	-182.413	-0.14	-181.961	0.081
	-182.36	0.072	-182.388	-0.14	-181.936	0.071
	-182.335	0.072	-182.363	-0.14	-181.911	0.072
	-182.31	0.072	-182.338	-0.149	-181.886	0.081
	-182.285	0.072	-182.313	-0.15	-181.861	0.091
	-182.26	0.082	-182.288	-0.15	-181.836	0.081
	-182.235	0.082	-182.263	-0.15	-181.811	0.081
	-182.21	0.082	-182.238	-0.141	-181.786	0.081
	-182.185	0.083	-182.213	-0.14	-181.761	0.081
	-182.16	0.091	-182.188	-0.14	-181.736	0.081
	-182.135	0.072	-182.163	-0.14	-181.711	0.081
	-182.11	0.072	-182.138	-0.14	-181.686	0.071
	-182.085	0.072	-182.113	-0.14	-181.661	0.071
	-182.06	0.072	-182.088	-0.149	-181.636	0.072
	-182.035	0.072	-182.063	-0.15	-181.611	0.081
	-182.01	0.072	-182.038	-0.15	-181.586	0.081
	-181.985	0.072	-182.013	-0.15	-181.561	0.079
	-181.96	0.072	-181.988	-0.141	-181.536	0.079
	-181.935	0.072	-181.963	-0.14	-181.511	0.079
	-181.91	0.072	-181.938	-0.14	-181.486	0.079
	-181.885	0.073	-181.913	-0.15	-181.461	0.079
	-181.86	0.072	-181.888	-0.14	-181.436	0.079
	-181.835	0.072	-181.863	-0.149	-181.411	0.069
	-181.81	0.072	-181.838	-0.15	-181.386	0.078
	-181.785	0.072	-181.813	-0.15	-181.361	0.078
	-181.76	0.072	-181.788	-0.15	-181.336	0.078
	-181.735	0.072	-181.763	-0.15	-181.311	0.078
	-181.71	0.072	-181.738	-0.141	-181.286	0.068
	-181.685	0.072	-181.713	-0.14	-181.261	0.068
	-181.66	0.072	-181.688	-0.14	-181.236	0.077
	-181.635	0.072	-181.663	-0.15	-181.211	0.078
	-181.61	0.082	-181.638	-0.15	-181.186	0.087
	-181.585	0.082	-181.613	-0.14	-181.161	0.087
	-181.56	0.073	-181.588	-0.14	-181.136	0.087
	-181.535	0.082	-181.563	-0.14	-181.111	0.087
	-181.51	0.081	-181.538	-0.149	-181.086	0.087
	-181.485	0.072	-181.513	-0.15	-181.061	0.078
	-181.46	0.072	-181.488	-0.15	-181.036	0.078
	-181.435	0.072	-181.463	-0.15	-181.011	0.068
	-181.41	0.072	-181.438	-0.141	-180.986	0.069
	-181.385	0.073	-181.413	-0.14	-180.961	0.089
	-181.36	0.082	-181.388	-0.14	-180.936	0.089
	-181.335	0.082	-181.363	-0.14	-180.911	0.089
	-181.31	0.082	-181.338	-0.14	-180.886	0.079
	-181.285	0.082	-181.313	-0.14	-180.861	0.079
	-181.26	0.081	-181.288	-0.151	-180.836	0.079
	-181.235	0.084	-181.263	-0.152	-180.811	0.079
	-181.21	0.075	-181.238	-0.143	-180.786	0.079
	-181.185	0.084	-181.213	-0.142	-180.761	0.069
	-181.16	0.084	-181.188	-0.142	-180.736	0.061
	-181.135	0.084	-181.163	-0.142	-180.711	0.07
	-181.11	0.084	-181.138	-0.152	-180.686	0.07
	-181.085	0.084	-181.113	-0.152	-180.661	0.07
	-181.06	0.084	-181.088	-0.149	-180.636	0.07
	-181.035	0.084	-181.063	-0.141	-180.611	0.07
	-181.01	0.084	-181.038	-0.14	-180.586	0.07
	-180.985	0.085	-181.013	-0.14	-180.561	0.07
	-180.96	0.084	-180.988	-0.14	-180.536	0.07
	-180.935	0.084	-180.963	-0.14	-180.511	0.07
	-180.91	0.083	-180.938	-0.14	-180.486	0.07
	-180.885	0.082	-180.913	-0.14	-180.461	0.07
	-180.86	0.082	-180.888	-0.15	-180.436	0.07
	-180.835	0.082	-180.863	-0.15	-180.411	0.07
	-180.81	0.082	-180.838	-0.159	-180.386	0.07
	-180.785	0.082	-180.813	-0.151	-180.361	0.07
	-180.76	0.082	-180.788	-0.14	-180.336	0.07
	-180.735	0.082	-180.763	-0.14	-180.311	0.071
	-180.71	0.082	-180.738	-0.14	-180.286	0.082
	-180.685	0.083	-180.713	-0.14	-180.261	0.071
	-180.66	0.094	-180.688	-0.14	-180.236	0.062
	-180.635	0.094	-180.663	-0.14	-180.211	0.062
	-180.61	0.082	-180.638	-0.14	-180.186	0.062
	-180.585	0.082	-180.613	-0.15	-180.161	0.072
	-180.56	0.082	-180.588	-0.15	-180.136	0.072
	-180.535	0.082	-180.563	-0.15	-180.111	0.072
	-180.51	0.092	-180.538	-0.159	-180.086	0.072
	-180.485	0.092	-180.513	-0.149	-180.061	0.072
	-180.46	0.092	-180.488	-0.138	-180.036	0.082
	-180.435	0.091	-180.463	-0.138	-180.011	0.072
	-180.41	0.083	-180.438	-0.138	-179.986	0.072
	-180.385	0.092	-180.413	-0.138	-179.961	0.072
	-180.36	0.082	-180.388	-0.138	-179.936	0.072
	-180.335	0.082	-180.363	-0.15	-179.911	0.071
	-180.31	0.082	-180.338	-0.15	-179.886	0.072
	-180.285	0.082	-180.313	-0.15	-179.861	0.072
	-180.26	0.082	-180.288	-0.15	-179.836	0.072
	-180.235	0.082	-180.263	-0.159	-179.811	0.082
	-180.21	0.082	-180.238	-0.16	-179.786	0.072
	-180.185	0.082	-180.213	-0.15	-179.761	0.072
	-180.16	0.082	-180.188	-0.15	-179.736	0.072
	-180.135	0.073	-180.163	-0.141	-179.711	0.072
	-180.11	0.082	-180.138	-0.14	-179.686	0.072
	-180.085	0.091	-180.113	-0.14	-179.661	0.072
	-180.06	0.082	-180.088	-0.14	-179.636	0.072
	-180.035	0.082	-180.063	-0.14	-179.611	0.081
	-180.01	0.082	-180.038	-0.15	-179.586	0.081
	-179.985	0.082	-180.013	-0.15	-179.561	0.07
	-179.96	0.082	-179.988	-0.15	-179.536	0.079
	-179.935	0.082	-179.963	-0.14	-179.511	0.079
	-179.91	0.072	-179.938	-0.14	-179.486	0.07
	-179.885	0.072	-179.913	-0.14	-179.461	0.07
	-179.86	0.072	-179.888	-0.14	-179.436	0.07
	-179.835	0.072	-179.863	-0.14	-179.411	0.07
	-179.81	0.073	-179.838	-0.14	-179.386	0.07
	-179.785	0.092	-179.813	-0.15	-179.361	0.07
	-179.76	0.092	-179.788	-0.15	-179.336	0.07
	-179.735	0.092	-179.763	-0.15	-179.311	0.071
	-179.71	0.092	-179.738	-0.15	-179.286	0.079
	-179.685	0.092	-179.713	-0.15	-179.261	0.08
	-179.66	0.091	-179.688	-0.14	-179.236	0.07
	-179.635	0.082	-179.663	-0.14	-179.211	0.07
	-179.61	0.072	-179.638	-0.14	-179.186	0.07
	-179.585	0.073	-179.613	-0.14	-179.161	0.07
	-179.56	0.082	-179.588	-0.131	-179.136	0.07
	-179.535	0.082	-179.563	-0.14	-179.111	0.07
	-179.51	0.082	-179.538	-0.14	-179.086	0.07
	-179.485	0.082	-179.513	-0.14	-179.061	0.07
	-179.46	0.082	-179.488	-0.14	-179.036	0.069
	-179.435	0.082	-179.463	-0.14	-179.011	0.058
	-179.41	0.091	-179.438	-0.149	-178.986	0.049
	-179.385	0.083	-179.413	-0.131	-178.961	0.058
	-179.36	0.092	-179.388	-0.13	-178.936	0.058
	-179.335	0.082	-179.363	-0.13	-178.911	0.058
	-179.31	0.082	-179.338	-0.13	-178.886	0.058
	-179.285	0.082	-179.313	-0.13	-178.861	0.058
	-179.26	0.082	-179.288	-0.14	-178.836	0.058
	-179.235	0.082	-179.263	-0.14	-178.811	0.059
	-179.21	0.082	-179.238	-0.149	-178.786	0.068
	-179.185	0.082	-179.213	-0.141	-178.761	0.068
	-179.16	0.082	-179.188	-0.14	-178.736	0.068
	-179.135	0.082	-179.163	-0.13	-178.711	0.058
	-179.11	0.082	-179.138	-0.13	-178.686	0.058
	-179.085	0.082	-179.113	-0.13	-178.661	0.058
	-179.06	0.081	-179.088	-0.13	-178.636	0.059
	-179.035	0.072	-179.063	-0.139	-178.611	0.068
	-179.01	0.072	-179.038	-0.14	-178.586	0.068
	-178.985	0.072	-179.013	-0.15	-178.561	0.068
	-178.96	0.073	-178.988	-0.141	-178.536	0.068
	-178.935	0.082	-178.963	-0.14	-178.511	0.058
	-178.91	0.082	-178.938	-0.14	-178.486	0.058
	-178.885	0.082	-178.913	-0.14	-178.461	0.058
	-178.86	0.082	-178.888	-0.14	-178.436	0.048
	-178.835	0.082	-178.863	-0.151	-178.411	0.058
	-178.81	0.082	-178.838	-0.14	-178.386	0.059
	-178.785	0.082	-178.813	-0.15	-178.361	0.07
	-178.76	0.081	-178.788	-0.15	-178.336	0.07
	-178.735	0.072	-178.763	-0.15	-178.311	0.07
	-178.71	0.062	-178.738	-0.141	-178.286	0.07
	-178.685	0.072	-178.713	-0.14	-178.261	0.07
	-178.66	0.073	-178.688	-0.14	-178.236	0.06
	-178.635	0.084	-178.663	-0.14	-178.211	0.06
	-178.61	0.084	-178.638	-0.14	-178.186	0.05
	-178.585	0.084	-178.613	-0.14	-178.161	0.05
	-178.56	0.084	-178.588	-0.15	-178.136	0.05
	-178.535	0.084	-178.563	-0.15	-178.111	0.06
	-178.51	0.084	-178.538	-0.159	-178.086	0.06
	-178.485	0.084	-178.513	-0.16	-178.061	0.07
	-178.46	0.084	-178.488	-0.15	-178.036	0.07
	-178.435	0.084	-178.463	-0.15	-178.011	0.07
	-178.41	0.072	-178.438	-0.15	-177.986	0.07
	-178.385	0.072	-178.413	-0.139	-177.961	0.07
	-178.36	0.07	-178.388	-0.148	-177.936	0.06
	-178.335	0.07	-178.363	-0.148	-177.911	0.06
	-178.31	0.07	-178.338	-0.148	-177.886	0.05
	-178.285	0.07	-178.313	-0.148	-177.861	0.05
	-178.26	0.07	-178.288	-0.148	-177.836	0.05
	-178.235	0.07	-178.263	-0.148	-177.811	0.05
	-178.21	0.07	-178.238	-0.157	-177.786	0.05
	-178.185	0.082	-178.213	-0.148	-177.761	0.05
	-178.16	0.071	-178.188	-0.148	-177.736	0.05
	-178.135	0.063	-178.163	-0.148	-177.711	0.072
	-178.11	0.072	-178.138	-0.148	-177.686	0.072
	-178.085	0.072	-178.113	-0.16	-177.661	0.062
	-178.06	0.072	-178.088	-0.15	-177.636	0.062
	-178.035	0.072	-178.063	-0.15	-177.611	0.052
	-178.01	0.072	-178.038	-0.15	-177.586	0.052
	-177.985	0.072	-178.013	-0.15	-177.561	0.052
	-177.96	0.072	-177.988	-0.159	-177.536	0.052
	-177.935	0.071	-177.963	-0.15	-177.511	0.052
	-177.91	0.062	-177.938	-0.15	-177.486	0.052
	-177.885	0.052	-177.913	-0.15	-177.461	0.062
	-177.86	0.063	-177.888	-0.16	-177.436	0.052
	-177.835	0.072	-177.863	-0.15	-177.411	0.042
	-177.81	0.072	-177.838	-0.15	-177.386	0.042
	-177.785	0.072	-177.813	-0.15	-177.361	0.042
	-177.76	0.072	-177.788	-0.15	-177.336	0.042
	-177.735	0.072	-177.763	-0.15	-177.311	0.052
	-177.71	0.072	-177.738	-0.15	-177.286	0.052
	-177.685	0.072	-177.713	-0.15	-177.261	0.052
	-177.66	0.062	-177.688	-0.159	-177.236	0.052
	-177.635	0.062	-177.663	-0.151	-177.211	0.052
	-177.61	0.062	-177.638	-0.16	-177.186	0.052
	-177.585	0.062	-177.613	-0.15	-177.161	0.052
	-177.56	0.071	-177.588	-0.15	-177.136	0.052
	-177.535	0.062	-177.563	-0.15	-177.111	0.052
	-177.51	0.063	-177.538	-0.15	-177.086	0.052
	-177.485	0.072	-177.513	-0.141	-177.061	0.052
	-177.46	0.072	-177.488	-0.14	-177.036	0.062
	-177.435	0.072	-177.463	-0.149	-177.011	0.06
	-177.41	0.072	-177.438	-0.16	-176.986	0.048
	-177.385	0.053	-177.413	-0.16	-176.961	0.048
	-177.36	0.053	-177.388	-0.151	-176.936	0.048
	-177.335	0.053	-177.363	-0.15	-176.911	0.048
	-177.31	0.053	-177.338	-0.15	-176.886	0.048
	-177.285	0.053	-177.313	-0.14	-176.861	0.058
	-177.26	0.054	-177.288	-0.149	-176.836	0.058
	-177.235	0.063	-177.263	-0.15	-176.811	0.058
	-177.21	0.063	-177.238	-0.15	-176.786	0.049
	-177.185	0.062	-177.213	-0.141	-176.761	0.049
	-177.16	0.063	-177.188	-0.15	-176.736	0.058
	-177.135	0.063	-177.163	-0.15	-176.711	0.048
	-177.11	0.063	-177.138	-0.15	-176.686	0.058
	-177.085	0.053	-177.113	-0.15	-176.661	0.058
	-177.06	0.053	-177.088	-0.15	-176.636	0.058
	-177.035	0.053	-177.063	-0.159	-176.611	0.058
	-177.01	0.054	-177.038	-0.159	-176.586	0.058
	-176.985	0.063	-177.013	-0.15	-176.561	0.058
	-176.96	0.063	-176.988	-0.141	-176.536	0.049
	-176.935	0.063	-176.963	-0.15	-176.511	0.049
	-176.91	0.063	-176.938	-0.15	-176.486	0.06
	-176.885	0.063	-176.913	-0.15	-176.461	0.06
	-176.86	0.062	-176.888	-0.15	-176.436	0.051
	-176.835	0.043	-176.863	-0.15	-176.411	0.06
	-176.81	0.054	-176.838	-0.15	-176.386	0.06
	-176.785	0.063	-176.813	-0.15	-176.361	0.06
	-176.76	0.063	-176.788	-0.15	-176.336	0.06
	-176.735	0.063	-176.763	-0.161	-176.311	0.06
	-176.71	0.063	-176.738	-0.152	-176.286	0.06
	-176.685	0.063	-176.713	-0.161	-176.261	0.06
	-176.66	0.063	-176.688	-0.152	-176.236	0.06
	-176.635	0.062	-176.663	-0.152	-176.211	0.06
	-176.61	0.051	-176.638	-0.152	-176.186	0.06
	-176.585	0.051	-176.613	-0.152	-176.161	0.06
	-176.56	0.041	-176.588	-0.152	-176.136	0.069
	-176.535	0.041	-176.563	-0.152	-176.111	0.06
	-176.51	0.042	-176.538	-0.152	-176.086	0.06
	-176.485	0.053	-176.513	-0.152	-176.061	0.06
	-176.46	0.053	-176.488	-0.161	-176.036	0.06
	-176.435	0.063	-176.463	-0.171	-176.011	0.06
	-176.41	0.063	-176.438	-0.162	-175.986	0.06
	-176.385	0.063	-176.413	-0.162	-175.961	0.06
	-176.36	0.063	-176.388	-0.162	-175.936	0.069
	-176.335	0.063	-176.363	-0.151	-175.911	0.069
	-176.31	0.063	-176.338	-0.15	-175.886	0.06
	-176.285	0.05	-176.313	-0.15	-175.861	0.06
	-176.26	0.042	-176.288	-0.15	-175.836	0.051
	-176.235	0.051	-176.263	-0.15	-175.811	0.051
	-176.21	0.051	-176.238	-0.15	-175.786	0.051
	-176.185	0.051	-176.213	-0.159	-175.761	0.051
	-176.16	0.051	-176.188	-0.159	-175.736	0.051
	-176.135	0.051	-176.163	-0.159	-175.711	0.06
	-176.11	0.061	-176.138	-0.15	-175.686	0.069
	-176.085	0.07	-176.113	-0.161	-175.661	0.06
	-176.06	0.07	-176.088	-0.161	-175.636	0.06
	-176.035	0.069	-176.063	-0.161	-175.611	0.06
	-176.01	0.06	-176.038	-0.161	-175.586	0.06
	-175.985	0.06	-176.013	-0.161	-175.561	0.051
	-175.96	0.06	-175.988	-0.15	-175.536	0.05
	-175.935	0.051	-175.963	-0.141	-175.511	0.041
	-175.91	0.051	-175.938	-0.15	-175.486	0.041
	-175.885	0.051	-175.913	-0.15	-175.461	0.041
	-175.86	0.059	-175.888	-0.15	-175.436	0.041
	-175.835	0.06	-175.863	-0.15	-175.411	0.05
	-175.81	0.06	-175.838	-0.159	-175.386	0.05
	-175.785	0.06	-175.813	-0.159	-175.361	0.059
	-175.76	0.06	-175.788	-0.15	-175.336	0.05
	-175.735	0.061	-175.763	-0.16	-175.311	0.05
	-175.71	0.07	-175.738	-0.16	-175.286	0.05
	-175.685	0.059	-175.713	-0.16	-175.261	0.041
	-175.66	0.05	-175.688	-0.16	-175.236	0.05
	-175.635	0.05	-175.663	-0.16	-175.211	0.05
	-175.61	0.05	-175.638	-0.15	-175.186	0.05
	-175.585	0.05	-175.613	-0.14	-175.161	0.05
	-175.56	0.05	-175.588	-0.15	-175.136	0.05
	-175.535	0.05	-175.563	-0.16	-175.111	0.05
	-175.51	0.051	-175.538	-0.16	-175.086	0.051
	-175.485	0.059	-175.513	-0.16	-175.061	0.06
	-175.46	0.05	-175.488	-0.16	-175.036	0.071
	-175.435	0.05	-175.463	-0.16	-175.011	0.05
	-175.41	0.04	-175.438	-0.16	-174.986	0.05
	-175.385	0.04	-175.413	-0.16	-174.961	0.05
	-175.36	0.04	-175.388	-0.16	-174.936	0.05
	-175.335	0.052	-175.363	-0.16	-174.911	0.051
	-175.31	0.052	-175.338	-0.16	-174.886	0.06
	-175.285	0.052	-175.313	-0.15	-174.861	0.06
	-175.26	0.052	-175.288	-0.15	-174.836	0.06
	-175.235	0.053	-175.263	-0.16	-174.811	0.06
	-175.21	0.062	-175.238	-0.16	-174.786	0.06
	-175.185	0.062	-175.213	-0.16	-174.761	0.06
	-175.16	0.062	-175.188	-0.16	-174.736	0.06
	-175.135	0.051	-175.163	-0.16	-174.711	0.061
	-175.11	0.042	-175.138	-0.16	-174.686	0.07
	-175.085	0.042	-175.113	-0.16	-174.661	0.058
	-175.06	0.042	-175.088	-0.16	-174.636	0.058
	-175.035	0.042	-175.063	-0.16	-174.611	0.067
	-175.01	0.042	-175.038	-0.15	-174.586	0.058
	-174.985	0.042	-175.013	-0.15	-174.561	0.058
	-174.96	0.042	-174.988	-0.16	-174.536	0.058
	-174.935	0.043	-174.963	-0.16	-174.511	0.058
	-174.91	0.052	-174.938	-0.15	-174.486	0.058
	-174.885	0.052	-174.913	-0.15	-174.461	0.058
	-174.86	0.052	-174.888	-0.15	-174.436	0.058
	-174.835	0.052	-174.863	-0.161	-174.411	0.059
	-174.81	0.043	-174.838	-0.162	-174.386	0.07
	-174.785	0.033	-174.813	-0.162	-174.361	0.07
	-174.76	0.033	-174.788	-0.162	-174.336	0.07
	-174.735	0.033	-174.763	-0.162	-174.311	0.07
	-174.71	0.042	-174.738	-0.162	-174.286	0.07
	-174.685	0.042	-174.713	-0.152	-174.261	0.06
	-174.66	0.042	-174.688	-0.152	-174.236	0.06
	-174.635	0.042	-174.663	-0.162	-174.211	0.06
	-174.61	0.042	-174.638	-0.15	-174.186	0.06
	-174.585	0.042	-174.613	-0.15	-174.161	0.06
	-174.56	0.042	-174.588	-0.15	-174.136	0.06
	-174.535	0.043	-174.563	-0.15	-174.111	0.061
	-174.51	0.054	-174.538	-0.15	-174.086	0.07
	-174.485	0.045	-174.513	-0.15	-174.061	0.07
	-174.46	0.045	-174.488	-0.15	-174.036	0.07
	-174.435	0.045	-174.463	-0.15	-174.011	0.07
	-174.41	0.045	-174.438	-0.15	-173.986	0.06
	-174.385	0.035	-174.413	-0.13	-173.961	0.06
	-174.36	0.035	-174.388	-0.14	-173.936	0.06
	-174.335	0.035	-174.363	-0.15	-173.911	0.06
	-174.31	0.044	-174.338	-0.15	-173.886	0.05
	-174.285	0.044	-174.313	-0.15	-173.861	0.05
	-174.26	0.045	-174.288	-0.15	-173.836	0.061
	-174.235	0.054	-174.263	-0.15	-173.811	0.07
	-174.21	0.054	-174.238	-0.15	-173.786	0.07
	-174.185	0.054	-174.213	-0.15	-173.761	0.07
	-174.16	0.054	-174.188	-0.16	-173.736	0.07
	-174.135	0.054	-174.163	-0.16	-173.711	0.06
	-174.11	0.054	-174.138	-0.15	-173.686	0.06
	-174.085	0.054	-174.113	-0.14	-173.661	0.06
	-174.06	0.053	-174.088	-0.14	-173.636	0.06
	-174.035	0.043	-174.063	-0.15	-173.611	0.061
	-174.01	0.043	-174.038	-0.15	-173.586	0.07
	-173.985	0.043	-174.013	-0.15	-173.561	0.07
	-173.96	0.052	-173.988	-0.15	-173.536	0.07
	-173.935	0.052	-173.963	-0.15	-173.511	0.06
	-173.91	0.052	-173.938	-0.15	-173.486	0.06
	-173.885	0.052	-173.913	-0.15	-173.461	0.06
	-173.86	0.052	-173.888	-0.15	-173.436	0.07
	-173.835	0.052	-173.863	-0.162	-173.411	0.06
	-173.81	0.052	-173.838	-0.152	-173.386	0.06
	-173.785	0.052	-173.813	-0.152	-173.361	0.061
	-173.76	0.052	-173.788	-0.152	-173.336	0.07
	-173.735	0.052	-173.763	-0.152	-173.311	0.07
	-173.71	0.052	-173.738	-0.152	-173.286	0.07
	-173.685	0.052	-173.713	-0.152	-173.261	0.07
[truncated: 17,129 more rows]
