# Supplementary material for: Clocked stepping of an artificial protein walker along a DNA track
Source: Nat Nanotechnol. 2026 Jul 6;21(7):987–95. doi: 10.1038/s41565-026-02211-3 (PMC13379313; doi:10.1038/s41565-026-02211-3)
Supplement: Supplementary file 12 — Mass photometry output data. [file 41565_2026_2211_MOESM12_ESM.zip]

Archive with 8 entries (7 files):
- Extended_Data_Figure_3_Source_Data/
- __MACOSX/._Extended_Data_Figure_3_Source_Data
- Extended_Data_Figure_3_Source_Data/ExtendedFig3A_SourceData.pdf
- __MACOSX/Extended_Data_Figure_3_Source_Data/._ExtendedFig3A_SourceData.pdf
- Extended_Data_Figure_3_Source_Data/ExtendedFig3B_SourceData.pdf
- __MACOSX/Extended_Data_Figure_3_Source_Data/._ExtendedFig3B_SourceData.pdf
- Extended_Data_Figure_3_Source_Data/ExtendedFig3C_SourceData.pdf
- __MACOSX/Extended_Data_Figure_3_Source_Data/._ExtendedFig3C_SourceData.pdf
