# Supplementary material for: Clocked stepping of an artificial protein walker along a DNA track
Source: Nat Nanotechnol. 2026 Jul 6;21(7):987–95. doi: 10.1038/s41565-026-02211-3 (PMC13379313; doi:10.1038/s41565-026-02211-3)
Supplement: Supplementary file 13 — Text files of simulation output. [file 41565_2026_2211_MOESM13_ESM.zip]

Archive with 64 entries (64 files):
- averages_alpha0.000000.dat
- averages_alpha0.100000.dat
- averages_alpha0.200000.dat
- averages_alpha0.300000.dat
- averages_alpha0.400000.dat
- averages_alpha0.500000.dat
- averages_alpha0.600000.dat
- averages_alpha0.700000.dat
- averages_alpha0.800000.dat
- averages_alpha0.900000.dat
- averages_alpha1.000000.dat
- averages_alpha1.100000.dat
- averages_alpha1.200000.dat
- averages_alpha1.300000.dat
- averages_alpha1.400000.dat
- averages_alpha1.500000.dat
- averages_alpha1.600000.dat
- averages_alpha1.700000.dat
- averages_alpha1.800000.dat
- averages_alpha1.900000.dat
- averages_alpha2.000000.dat
- histogram_distance_alpha0.000000.dat
- histogram_distance_alpha0.100000.dat
- histogram_distance_alpha0.200000.dat
- histogram_distance_alpha0.300000.dat
- histogram_distance_alpha0.400000.dat
- histogram_distance_alpha0.500000.dat
- histogram_distance_alpha0.600000.dat
- histogram_distance_alpha0.700000.dat
- histogram_distance_alpha0.800000.dat
- histogram_distance_alpha0.900000.dat
- histogram_distance_alpha1.000000.dat
- histogram_distance_alpha1.100000.dat
- histogram_distance_alpha1.200000.dat
- histogram_distance_alpha1.300000.dat
- histogram_distance_alpha1.400000.dat
- histogram_distance_alpha1.500000.dat
- histogram_distance_alpha1.600000.dat
- histogram_distance_alpha1.700000.dat
- histogram_distance_alpha1.800000.dat
- histogram_distance_alpha1.900000.dat
- histogram_distance_alpha2.000000.dat
- steppingAnalysis.ipynb
- trace_alpha0.000000_1.dat
- trace_alpha0.000000_10.dat
- trace_alpha0.000000_2.dat
- trace_alpha0.000000_3.dat
- trace_alpha0.000000_4.dat
- trace_alpha0.000000_5.dat
- trace_alpha0.000000_6.dat
- trace_alpha0.000000_7.dat
- trace_alpha0.000000_8.dat
- trace_alpha0.000000_9.dat
- trace_alpha0.500000_1.dat
- trace_alpha0.500000_10.dat
- trace_alpha0.500000_2.dat
- trace_alpha0.500000_3.dat
- trace_alpha0.500000_4.dat
- trace_alpha0.500000_5.dat
- trace_alpha0.500000_6.dat
- trace_alpha0.500000_7.dat
- trace_alpha0.500000_8.dat
- trace_alpha0.500000_9.dat
- trajectories.ipynb
