# Supplementary material for: Clocked stepping of an artificial protein walker along a DNA track
Source: Nat Nanotechnol. 2026 Jul 6;21(7):987–95. doi: 10.1038/s41565-026-02211-3 (PMC13379313; doi:10.1038/s41565-026-02211-3)
Supplement: Supplementary file 13 — Text files of simulation output. [file 41565_2026_2211_MOESM13_ESM.zip › averages_alpha0.000000.dat]

### track: TrpR -- DtxR -- MetJ 
# alpha = 0
# individual on/off rates:
#     correct step, with    ligands: TrpR    = ( 10 ,  0.36 )
#                                    DtxR    = ( 10 ,  0.164 )
#                                    MetJ    = ( 10 ,  1.14 )
#     correct step, without ligands: TrpR_0  = ( 0 ,  0.99 )
#                                    DtxR_0  = ( 0 ,  0.45 )
#                                    MetJ_0  = ( 0 ,  3.7 )
#     overstepping, with    ligands: TrpR*   = ( 0 ,  0.36 )
#                                    DtxR*   = ( 0 ,  0.164 )
#                                    MetJ*   = ( 0 ,  1.14 )
#     overstepping, without ligands: TrpR*_0 = ( 0 ,  0.99 )
#                                    DtxR*_0 = ( 0 ,  0.45 )
#                                    MetJ*_0 = ( 0 ,  3.7 )
# time     av position     var(position)    D_eff     count
0    0.166667    -3.63171e-13    0    500000
0.5    0.169763    0.00134626    0.00134626    497763
1    0.16983    0.00136127    0.000680634    494977
1.5    0.169876    0.00135775    0.000452582    492308
2    0.169795    0.00135096    0.000337739    489642
2.5    0.169838    0.00134621    0.000269242    486979
3    0.169787    0.00133475    0.000222458    484324
3.5    0.16979    0.00134959    0.000192798    481686
4    0.16975    0.00134416    0.00016802    479027
4.5    0.169763    0.00133276    0.000148085    476361
5    0.169699    0.0013512    0.00013512    473740
5.5    0.169799    0.00135912    0.000123556    471109
6    0.169832    0.0013512    0.0001126    468412
6.5    0.169789    0.00133917    0.000103013    465783
7    0.169717    0.00132896    9.49259e-05    463160
7.5    0.381799    0.0102298    0.000681986    460163
8    0.420643    0.010241    0.000640061    456156
8.5    0.443962    0.0088093    0.000518194    451045
9    0.458471    0.00737034    0.000409463    445364
9.5    0.467235    0.0062734    0.000330179    439083
10    0.472839    0.00555418    0.000277709    432682
10.5    0.476069    0.00507614    0.000241721    426193
11    0.478224    0.00476246    0.000216475    419759
11.5    0.479488    0.00454343    0.00019754    413221
12    0.480254    0.00440855    0.00018369    407017
12.5    0.48086    0.004327    0.00017308    400769
13    0.481057    0.00428752    0.000164904    394689
13.5    0.48135    0.00426474    0.000157953    388523
14    0.481457    0.0042121    0.000150432    382533
14.5    0.674255    0.0111845    0.000385673    377564
15    0.701077    0.0145057    0.000483524    373791
15.5    0.721703    0.016197    0.000522485    368286
16    0.738146    0.0170455    0.000532673    361814
16.5    0.751107    0.0172566    0.000522928    354355
17    0.761776    0.0171526    0.000504489    346031
17.5    0.770449    0.016989    0.000485399    337363
18    0.77762    0.0167132    0.000464256    328456
18.5    0.783054    0.0163482    0.000441842    319399
19    0.787972    0.0161224    0.000424273    310291
19.5    0.791783    0.0158211    0.00040567    301295
20    0.794776    0.0155908    0.00038977    292250
20.5    0.797199    0.015347    0.000374318    283507
21    0.79964    0.0151615    0.000360987    274508
21.5    1.08146    0.024008    0.000558326    268789
22    1.10293    0.0217198    0.000493632    267348
22.5    1.10619    0.0213064    0.000473476    265828
23    1.10672    0.0212145    0.000461184    264413
23.5    1.10679    0.0212094    0.000451263    262953
24    1.10682    0.0212277    0.000442244    261488
24.5    1.10681    0.0212339    0.000433346    260025
25    1.10684    0.0212022    0.000424043    258550
25.5    1.10674    0.02118    0.000415295    257183
26    1.10672    0.0212105    0.000407895    255757
26.5    1.10672    0.0212107    0.000400202    254274
27    1.10691    0.0212368    0.000393274    252921
27.5    1.10687    0.0212115    0.000385664    251552
28    1.10679    0.0212026    0.000378618    250238
28.5    1.31815    0.0300523    0.000527233    248633
29    1.3572    0.030088    0.000518759    246496
29.5    1.38076    0.028607    0.000484864    243688
30    1.39523    0.0272977    0.000454961    240549
30.5    1.40404    0.0261577    0.000428815    237191
31    1.40948    0.0253864    0.000409458    233714
31.5    1.41303    0.0249063    0.000395339    230219
32    1.41546    0.0245792    0.00038405    226737
32.5    1.41657    0.0243805    0.000375084    223283
33    1.4175    0.0242274    0.000367083    219841
33.5    1.41782    0.024136    0.000360238    216314
34    1.41839    0.0241501    0.000355149    213091
34.5    1.41827    0.0240864    0.000349078    209756
35    1.41847    0.0240584    0.000343692    206475
35.5    1.61099    0.0309713    0.000436215    203822
36    1.63773    0.0342305    0.000475424    201789
36.5    1.65869    0.0361386    0.00049505    198806
37    1.67475    0.0368341    0.000497758    195181
37.5    1.68786    0.0370556    0.000494075    191072
38    1.69865    0.036939    0.000486039    186586
38.5    1.70751    0.0367753    0.000477602    181895
39    1.71481    0.036467    0.000467526    177043
39.5    1.72032    0.036264    0.000459038    172233
40    1.72502    0.0359033    0.000448791    167369
40.5    1.7285    0.0355391    0.000438754    162581
41    1.73193    0.0354269    0.000432035    157664
41.5    1.7342    0.0352647    0.000424876    152710
42    1.73623    0.0351248    0.000418152    148065
42.5    2.0183    0.044129    0.000519164    144865
43    2.04003    0.0416926    0.000484797    144066
43.5    2.0432    0.0412313    0.000473922    143258
44    2.04351    0.0411239    0.000467317    142481
44.5    2.0438    0.041113    0.000461943    141656
45    2.04353    0.0411188    0.000456876    140888
45.5    2.04375    0.0410317    0.000450898    140150
46    2.04411    0.0410726    0.000446441    139394
46.5    2.04368    0.0410788    0.000441707    138629
47    2.0438    0.0411236    0.000437485    137857
47.5    2.0439    0.0411307    0.000432955    137114
48    2.04367    0.0410777    0.000427892    136357
48.5    2.04376    0.0411593    0.000424323    135584
49    2.04381    0.0411674    0.000420075    134849
49.5    2.25596    0.0502221    0.000507294    133929
50    2.29522    0.049991    0.00049991    132718
50.5    2.31792    0.0484276    0.000479481    131228
51    2.3324    0.0471327    0.000462086    129572
51.5    2.34133    0.0461263    0.000447828    127767
52    2.34646    0.0454024    0.000436561    125945
52.5    2.34993    0.0449854    0.000428432    124012
53    2.35207    0.0446384    0.000421117    122143
53.5    2.35349    0.0444291    0.000415226    120288
54    2.35398    0.0442242    0.000409483    118381
54.5    2.35488    0.0441357    0.000404915    116532
55    2.35495    0.044165    0.0004015    114711
55.5    2.35542    0.0441837    0.000398052    112955
56    2.35509    0.0440733    0.000393511    111183
56.5    2.54752    0.0509332    0.000450737    109733
57    2.57385    0.0542408    0.000475796    108646
57.5    2.59428    0.0558797    0.00048591    107068
58    2.61047    0.0567114    0.000488891    105178
58.5    2.62399    0.0570906    0.000487954    102955
59    2.63457    0.0572149    0.000484872    100582
59.5    2.64319    0.0572764    0.000481315    98066
60    2.65001    0.0566461    0.000472051    95410
60.5    2.6559    0.0564575    0.000466591    92754
61    2.66113    0.0562858    0.000461359    90248
61.5    2.66448    0.0561495    0.0004565    87461
62    2.66716    0.0559132    0.000450913    84901
62.5    2.67024    0.0554024    0.000443219    82287
63    2.67233    0.0553196    0.000439045    79703
63.5    2.95452    0.0639588    0.000503612    78077
64    2.97547    0.0616574    0.000481698    77669
64.5    2.97866    0.0611641    0.000474141    77253
65    2.97899    0.0611319    0.000470246    76810
65.5    2.97916    0.0610405    0.000465958    76415
66    2.97923    0.0612188    0.000463779    75978
66.5    2.97944    0.0612052    0.00046019    75585
67    2.979    0.0612064    0.000456764    75176
67.5    2.97916    0.0611374    0.00045287    74727
68    2.97896    0.0611997    0.000449998    74317
68.5    2.97901    0.0611622    0.00044644    73917
69    2.97915    0.0611418    0.000443057    73512
69.5    2.97912    0.0611103    0.000439643    73093
70    2.97903    0.0612    0.000437143    72693
70.5    3.19023    0.0700794    0.000497017    72244
71    3.22981    0.0701125    0.00049375    71633
71.5    3.25315    0.0688457    0.000481438    70856
72    3.2674    0.0673433    0.000467662    69948
72.5    3.27636    0.0663528    0.000457605    68987
73    3.28162    0.0655152    0.000448734    68013
73.5    3.28485    0.0652554    0.000443914    66974
74    3.28759    0.0647696    0.000437632    65974
74.5    3.28896    0.0645257    0.000433059    64958
75    3.28916    0.0646244    0.000430829    64000
75.5    3.28939    0.0645207    0.000427289    63005
76    3.28999    0.0645643    0.000424765    62022
76.5    3.29032    0.0643376    0.000420507    61075
77    3.29027    0.064371    0.000417993    60108
77.5    3.48363    0.0712602    0.000459744    59308
78    3.51052    0.0746844    0.000478746    58693
78.5    3.5316    0.0767512    0.000488861    57820
79    3.5476    0.0772019    0.00048862    56773
79.5    3.56088    0.0775789    0.000487918    55605
80    3.57174    0.0775219    0.000484512    54345
80.5    3.58062    0.0771289    0.000479062    52981
81    3.5875    0.076831    0.000474266    51570
81.5    3.59253    0.0763172    0.000468204    50169
82    3.59713    0.076146    0.000464305    48696
82.5    3.6014    0.0757486    0.000459083    47326
83    3.60453    0.0754456    0.000454491    45893
83.5    3.60695    0.0753799    0.000451376    44460
84    3.60939    0.0750432    0.000446686    43105
84.5    3.89147    0.0841433    0.000497889    42196
85    3.91219    0.0816963    0.000480566    41958
85.5    3.91548    0.0815034    0.000476628    41735
86    3.91605    0.0813091    0.000472727    41498
86.5    3.91642    0.0812276    0.000469524    41264
87    3.91599    0.0810357    0.000465722    41031
87.5    3.91609    0.0812282    0.000464161    40829
88    3.91623    0.0816017    0.000463646    40598
88.5    3.91632    0.0810367    0.000457835    40382
89    3.91638    0.0812264    0.000456328    40169
89.5    3.91656    0.0809744    0.000452371    39923
90    3.91651    0.0811043    0.00045058    39701
90.5    3.91634    0.0810391    0.00044773    39478
91    3.91647    0.0811137    0.00044568    39278
91.5    4.12748    0.0899043    0.00049128    39047
92    4.16622    0.089967    0.000488951    38678
92.5    4.18989    0.0886859    0.000479383    38222
93    4.20482    0.0871317    0.00046845    37724
93.5    4.2142    0.0861488    0.000460689    37197
94    4.21984    0.0849245    0.000451726    36680
94.5    4.22271    0.0846328    0.000447792    36120
95    4.22467    0.0843609    0.000444005    35579
95.5    4.22643    0.0838344    0.000438924    35016
96    4.22656    0.0835153    0.000434976    34488
96.5    4.22791    0.0838519    0.000434466    33954
97    4.22847    0.0838329    0.000432128    33438
97.5    4.2283    0.0837813    0.000429648    32893
98    4.22724    0.0836528    0.0004268    32373
98.5    4.42039    0.0904517    0.000459146    31952
99    4.44703    0.0942023    0.000475769    31650
99.5    4.46823    0.0954764    0.000479781    31205
100    4.48356    0.0967415    0.000483708    30648
100.5    4.49613    0.0960503    0.000477862    30012
101    4.50741    0.0956076    0.000473305    29377
101.5    4.51624    0.0958386    0.000472111    28650
102    4.52343    0.095867    0.000469936    27891
102.5    4.52896    0.0954837    0.000465774    27164
103    4.53382    0.0958389    0.000465237    26407
103.5    4.53728    0.0955814    0.000461746    25625
104    4.54009    0.0955781    0.00045951    24856
104.5    4.54242    0.0952172    0.000455585    24131
105    4.54594    0.0948071    0.000451463    23366
105.5    4.82828    0.103246    0.000489317    22882
106    4.84933    0.101132    0.000477036    22771
106.5    4.85274    0.100457    0.00047163    22647
107    4.85307    0.100621    0.000470192    22516
107.5    4.85293    0.100612    0.000467962    22411
108    4.85341    0.100114    0.000463492    22295
108.5    4.85319    0.100636    0.000463762    22177
109    4.85333    0.100472    0.00046088    22039
109.5    4.85269    0.100473    0.000458783    21902
110    4.85366    0.100852    0.000458417    21771
110.5    4.85352    0.100728    0.000455782    21647
111    4.85353    0.100708    0.000453638    21501
111.5    4.85349    0.100341    0.000449959    21394
112    4.85324    0.100441    0.000448395    21296
112.5    5.06563    0.10894    0.00048418    21158
113    5.10533    0.108195    0.000478738    20979
113.5    5.12746    0.107263    0.000472526    20727
114    5.14274    0.105758    0.000463849    20445
114.5    5.15076    0.10452    0.000456417    20172
115    5.15551    0.103934    0.000451888    19875
115.5    5.15895    0.103643    0.000448671    19579
116    5.16123    0.10374    0.000447155    19300
116.5    5.16321    0.102991    0.000442022    18980
117    5.16348    0.103762    0.000443426    18693
117.5    5.1642    0.10341    0.000440043    18403
118    5.16431    0.103291    0.000437675    18129
118.5    5.16426    0.102859    0.000434004    17853
119    5.16557    0.102559    0.000430922    17582
119.5    5.35761    0.11029    0.000461464    17351
120    5.38604    0.112966    0.000470694    17172
120.5    5.40582    0.115822    0.000480588    16907
121    5.42127    0.116502    0.000481414    16607
121.5    5.43435    0.116509    0.000479461    16252
122    5.4469    0.116721    0.000478366    15867
122.5    5.45533    0.116442    0.000475274    15493
123    5.46224    0.115864    0.000470992    15070
123.5    5.46798    0.115798    0.000468817    14662
124    5.47215    0.114868    0.000463176    14226
124.5    5.47679    0.114235    0.000458776    13810
125    5.47981    0.114581    0.000458325    13438
125.5    5.48285    0.114174    0.000454875    13026
126    5.48622    0.113828    0.000451697    12654
126.5    5.76762    0.122589    0.000484541    12399
127    5.78866    0.120745    0.000475372    12323
127.5    5.79165    0.120267    0.000471634    12263
128    5.79204    0.120109    0.000469174    12201
128.5    5.79199    0.120599    0.000469256    12139
129    5.79158    0.12017    0.000465774    12086
129.5    5.79099    0.120488    0.000465203    12037
130    5.79139    0.1203    0.000462693    11973
130.5    5.79088    0.120437    0.000461444    11914
131    5.79092    0.120625    0.000460402    11845
131.5    5.79038    0.119742    0.000455294    11775
132    5.7905    0.12031    0.000455721    11711
132.5    5.79147    0.120625    0.000455189    11630
133    5.79158    0.120226    0.000451976    11571
133.5    6.003    0.128113    0.000479825    11481
134    6.04337    0.127989    0.000477571    11380
134.5    6.06461    0.12778    0.00047502    11265
135    6.07934    0.12594    0.000466444    11146
135.5    6.08771    0.126156    0.000465522    10981
136    6.09304    0.124088    0.000456206    10836
136.5    6.09605    0.124073    0.000454478    10691
137    6.09877    0.123644    0.000451256    10526
137.5    6.10067    0.123362    0.000448589    10364
138    6.10159    0.1241    0.000449639    10191
138.5    6.10216    0.123825    0.000447021    10043
139    6.10301    0.12359    0.00044457    9897
139.5    6.10217    0.123806    0.00044375    9745
140    6.10379    0.124131    0.000443326    9590
140.5    6.29439    0.130721    0.000465199    9459
141    6.32122    0.135667    0.000481089    9368
141.5    6.34218    0.137962    0.000487497    9228
142    6.36046    0.138279    0.000486898    9064
142.5    6.37325    0.138536    0.000486092    8890
143    6.38541    0.138272    0.000483469    8682
143.5    6.39362    0.138012    0.00048088    8471
144    6.40045    0.138695    0.00048158    8234
144.5    6.40428    0.13791    0.000477198    7994
145    6.41109    0.138266    0.000476779    7781
145.5    6.41443    0.137611    0.000472891    7569
146    6.41622    0.135434    0.000463815    7311
146.5    6.42049    0.137043    0.000467724    7081
147    6.42243    0.136465    0.000464166    6826
147.5    6.70532    0.144922    0.000491261    6683
148    6.72492    0.142958    0.000482966    6641
148.5    6.7283    0.142301    0.000479129    6606
149    6.72971    0.141432    0.000474603    6572
149.5    6.72955    0.14144    0.000473042    6533
150    6.7295    0.141325    0.000471084    6496
150.5    6.73046    0.141727    0.000470853    6458
151    6.73061    0.1418    0.000469536    6433
151.5    6.73087    0.141733    0.000467764    6396
152    6.73069    0.140588    0.00046246    6362
152.5    6.73079    0.141334    0.000463391    6329
153    6.73115    0.140951    0.000460626    6296
153.5    6.73149    0.140961    0.000459156    6261
154    6.73028    0.141536    0.000459533    6233
154.5    6.94225    0.149847    0.000484942    6188
155    6.98204    0.151133    0.000487525    6134
155.5    7.0067    0.148945    0.000478923    6072
156    7.02105    0.146909    0.000470863    6003
156.5    7.03107    0.146917    0.000469383    5912
157    7.03429    0.146619    0.00046694    5814
157.5    7.03837    0.145275    0.000461191    5730
158    7.041    0.145176    0.000459419    5651
158.5    7.04171    0.144831    0.000456879    5558
159    7.04318    0.145288    0.00045688    5466
159.5    7.04463    0.144413    0.000452704    5389
160    7.04337    0.145385    0.000454327    5299
160.5    7.04357    0.144935    0.00045151    5210
161    7.04323    0.145105    0.000450638    5112
161.5    7.2337    0.153403    0.000474931    5045
162    7.25783    0.153706    0.000474401    4989
162.5    7.27809    0.15557    0.000478677    4927
163    7.29661    0.157283    0.000482464    4847
163.5    7.31211    0.157858    0.000482747    4736
164    7.32236    0.157093    0.000478943    4634
164.5    7.3326    0.157216    0.000477861    4521
165    7.3383    0.15656    0.000474424    4400
165.5    7.3427    0.158453    0.00047871    4290
166    7.34874    0.156962    0.000472779    4196
166.5    7.35071    0.156202    0.000469074    4067
167    7.35118    0.156861    0.000469645    3950
167.5    7.35266    0.155586    0.000464436    3837
168    7.35567    0.1564    0.000465476    3731
168.5    7.63743    0.164889    0.000489286    3643
169    7.65853    0.162806    0.000481675    3624
169.5    7.66215    0.163035    0.000480928    3615
170    7.66221    0.163076    0.000479636    3594
170.5    7.66071    0.162845    0.00047755    3580
171    7.66288    0.162675    0.000475659    3569
171.5    7.66099    0.162918    0.000474979    3550
172    7.66133    0.163783    0.000476114    3532
172.5    7.66021    0.163462    0.000473803    3513
173    7.65964    0.163664    0.000473016    3489
173.5    7.6597    0.161692    0.000465972    3468
174    7.66068    0.161868    0.000465139    3453
174.5    7.66122    0.160981    0.000461264    3428
175    7.66051    0.161675    0.000461927    3409
175.5    7.87463    0.17091    0.000486923    3390
176    7.91051    0.170792    0.000485205    3356
176.5    7.93247    0.171739    0.000486513    3322
177    7.94772    0.16846    0.000475875    3277
177.5    7.95873    0.166883    0.000470094    3227
178    7.96496    0.167076    0.000469315    3173
178.5    7.96724    0.166501    0.000466388    3124
179    7.96924    0.169081    0.000472294    3083
179.5    7.97315    0.164735    0.000458872    3029
180    7.97295    0.166635    0.000462875    2976
180.5    7.97161    0.166875    0.000462258    2929
181    7.97277    0.164625    0.000454764    2883
181.5    7.97399    0.165775    0.000456681    2845
182    7.97291    0.165873    0.000455695    2793
182.5    8.16342    0.170167    0.000466211    2769
183    8.19282    0.177661    0.000485414    2740
183.5    8.2153    0.176166    0.000480016    2690
184    8.22835    0.175015    0.000475585    2640
184.5    8.24131    0.177185    0.000480176    2588
185    8.25551    0.174564    0.000471795    2542
185.5    8.26132    0.177009    0.000477112    2474
186    8.27123    0.178652    0.000480246    2418
186.5    8.27362    0.177941    0.000477055    2364
187    8.28296    0.176401    0.000471661    2293
187.5    8.28755    0.177993    0.000474648    2235
188    8.28663    0.175434    0.000466579    2177
188.5    8.28762    0.175854    0.000466456    2111
189    8.2865    0.177113    0.000468553    2057
189.5    8.56755    0.189495    0.000499988    2011
190    8.58651    0.184701    0.000486055    1992
190.5    8.59184    0.185211    0.000486118    1980
191    8.59417    0.184898    0.000484027    1968
191.5    8.59183    0.185014    0.000483066    1951
192    8.59156    0.18526    0.000482449    1944
192.5    8.59252    0.185828    0.00048267    1933
193    8.59444    0.185467    0.000480484    1920
193.5    8.59367    0.186441    0.00048176    1911
194    8.59513    0.183905    0.000473982    1901
194.5    8.595    0.184757    0.000474954    1886
195    8.59575    0.184264    0.000472473    1866
195.5    8.59592    0.183911    0.00047036    1854
196    8.59875    0.183864    0.00046904    1843
196.5    8.81097    0.194687    0.000495386    1833
197    8.84884    0.192278    0.000488015    1817
197.5    8.87302    0.192497    0.000487335    1793
198    8.88559    0.189876    0.000479485    1754
198.5    8.89158    0.189226    0.000476639    1734
199    8.89613    0.186948    0.000469718    1704
199.5    8.8997    0.185794    0.00046565    1675
200    8.90635    0.185101    0.000462753    1648
200.5    8.90726    0.184661    0.000460502    1621
201    8.91263    0.18414    0.00045806    1591
201.5    8.9065    0.181994    0.000451599    1558
202    8.9094    0.18609    0.000460619    1525
202.5    8.91096    0.183928    0.000454144    1503
203    8.91436    0.180583    0.000444786    1481
203.5    9.10482    0.186224    0.000457552    1466
204    9.12936    0.189437    0.000464307    1452
204.5    9.14923    0.189801    0.000464062    1434
205    9.16525    0.191649    0.000467436    1412
205.5    9.17766    0.192452    0.000468252    1380
206    9.186    0.188928    0.000458564    1345
206.5    9.19721    0.188484    0.000456378    1315
207    9.2052    0.192677    0.000465403    1276
207.5    9.20625    0.19375    0.000466866    1242
208    9.21381    0.191831    0.000461132    1209
208.5    9.22147    0.192194    0.000460898    1180
209    9.22601    0.19379    0.000463613    1143
209.5    9.22313    0.196389    0.00046871    1104
210    9.23059    0.194022    0.000461958    1069
210.5    9.50621    0.206648    0.000490851    1046
211    9.52866    0.203283    0.000481712    1041
211.5    9.52989    0.201614    0.000476628    1037
212    9.53001    0.201208    0.000474546    1033
212.5    9.53213    0.203176    0.000478061    1027
213    9.53496    0.201407    0.000472785    1025
213.5    9.53412    0.199787    0.000467886    1016
214    9.53258    0.201308    0.000470346    1013
214.5    9.5333    0.200836    0.00046815    1011
215    9.53238    0.201573    0.000468774    1009
215.5    9.53247    0.200217    0.00046454    1001
216    9.5331    0.202571    0.000468914    997
216.5    9.53159    0.201007    0.00046422    992
217    9.53245    0.20173    0.000464816    986
217.5    9.73938    0.207817    0.00047774    981
218    9.78462    0.208709    0.000478691    975
218.5    9.80366    0.205641    0.000470575    966
219    9.813    0.205686    0.000469602    951
219.5    9.82659    0.207859    0.000473483    939
220    9.83944    0.205782    0.000467686    928
220.5    9.84064    0.204888    0.000464598    913
221    9.84238    0.203222    0.000459778    903
221.5    9.84439    0.200634    0.000452898    889
222    9.83923    0.203003    0.000457214    876
222.5    9.84584    0.201633    0.000453109    866
223    9.84452    0.202237    0.000453446    849
223.5    9.85198    0.204017    0.000456414    840
224    9.85178    0.200957    0.000448564    831
224.5    10.0459    0.20757    0.000462293    817
225    10.0763    0.206621    0.000459158    810
225.5    10.0999    0.208374    0.000462026    796
226    10.1191    0.21536    0.000476461    785
226.5    10.1247    0.214254    0.000472967    770
227    10.1399    0.208955    0.000460254    748
227.5    10.1504    0.208699    0.000458679    727
228    10.1524    0.205516    0.000450692    712
228.5    10.1652    0.206007    0.00045078    699
229    10.1694    0.210491    0.000459588    680
229.5    10.177    0.201429    0.000438844    662
230    10.1744    0.208639    0.000453564    645
230.5    10.1741    0.205339    0.000445422    624
231    10.1809    0.203622    0.00044074    607
231.5    10.4606    0.214475    0.000463229    592
232    10.4833    0.217652    0.000469077    589
232.5    10.4898    0.214438    0.000461157    586
233    10.4905    0.213448    0.000458044    579
233.5    10.4873    0.212529    0.000455093    577
234    10.4884    0.21404    0.000457349    573
234.5    10.4874    0.212642    0.000453394    569
235    10.4865    0.216051    0.000459684    566
235.5    10.4849    0.213869    0.000454073    564
236    10.4852    0.215392    0.000456338    563
236.5    10.4834    0.214617    0.000453736    561
237    10.4857    0.216143    0.000455997    558
237.5    10.4832    0.213947    0.000450414    556
238    10.4838    0.213535    0.000448602    554
238.5    10.7052    0.223417    0.00046838    549
239    10.7432    0.224406    0.000469468    542
239.5    10.7601    0.223271    0.00046612    537
240    10.7725    0.223723    0.00046609    529
240.5    10.7799    0.226126    0.000470117    518
241    10.7907    0.221652    0.000459858    512
241.5    10.7906    0.218904    0.000453218    503
242    10.7938    0.216856    0.000448049    497
242.5    10.7943    0.219574    0.000452731    495
243    10.794    0.219767    0.000452195    491
243.5    10.7941    0.220107    0.000451966    484
244    10.7879    0.223269    0.000457518    473
244.5    10.7889    0.224161    0.000458408    461
245    10.7926    0.222581    0.000454247    454
245.5    10.9796    0.233251    0.000475052    449
246    11.0026    0.237225    0.000482165    446
246.5    11.0299    0.229708    0.00046594    441
247    11.0521    0.223338    0.000452102    435
247.5    11.0672    0.228645    0.000461909    424
248    11.0661    0.225761    0.000455163    411
248.5    11.0685    0.230046    0.00046287    404
249    11.0783    0.22381    0.000449418    396
249.5    11.0823    0.2362    0.000473346    387
250    11.076    0.234623    0.000469246    373
250.5    11.0924    0.235429    0.000469919    359
251    11.0951    0.23813    0.000474363    354
251.5    11.099    0.232352    0.000461932    340
252    11.1059    0.23879    0.00047379    329
252.5    11.3945    0.245741    0.000486616    319
253    11.4169    0.242836    0.000479914    317
253.5    11.4183    0.245795    0.000484804    314
254    11.4185    0.245419    0.000483108    311
254.5    11.4207    0.240583    0.000472658    311
255    11.4151    0.245831    0.000482021    310
255.5    11.4191    0.245162    0.000479769    309
256    11.4219    0.246808    0.000482047    305
256.5    11.4222    0.243853    0.000475347    302
257    11.4197    0.249596    0.000485595    299
257.5    11.4172    0.249114    0.000483717    298
258    11.4133    0.247924    0.000480473    296
258.5    11.4113    0.245334    0.000474533    295
259    11.4135    0.2521    0.000486679    293
259.5    11.6259    0.252454    0.000486423    290
260    11.6539    0.263097    0.000505955    287
260.5    11.6848    0.262147    0.000503161    285
261    11.6945    0.259701    0.000497512    281
261.5    11.7071    0.27443    0.000524723    276
262    11.7186    0.262366    0.000500699    273
262.5    11.7187    0.265159    0.000505065    272
263    11.7386    0.252817    0.000480641    264
263.5    11.7455    0.259061    0.000491577    260
264    11.7381    0.25884    0.000490228    259
264.5    11.7347    0.252709    0.000477711    250
265    11.7459    0.251691    0.000474888    244
265.5    11.7376    0.250289    0.000471354    235
266    11.7392    0.25611    0.00048141    232
266.5    11.9327    0.261544    0.000490702    223
267    11.9593    0.263047    0.000492598    221
267.5    11.9939    0.260156    0.000486273    218
268    12.0054    0.259273    0.000483718    218
268.5    12.0274    0.256031    0.000476781    213
269    12.0447    0.267784    0.000497739    205
269.5    12.0429    0.264291    0.000490335    198
270    12.0462    0.282474    0.000523101    191
270.5    12.054    0.27959    0.000516802    182
271    12.0663    0.27654    0.000510222    176
271.5    12.0617    0.281683    0.000518754    173
272    12.0768    0.285016    0.000523926    165
272.5    12.0833    0.288889    0.000530071    160
273    12.0861    0.264381    0.000484214    153
273.5    12.3693    0.266137    0.000486539    153
274    12.3922    0.28049    0.000511844    153
274.5    12.3925    0.28012    0.000510237    152
275    12.3937    0.277112    0.00050384    149
275.5    12.393    0.280785    0.000509591    148
276    12.3858    0.283772    0.00051408    146
276.5    12.3874    0.282331    0.000510544    145
277    12.3908    0.282521    0.000509965    145
277.5    12.3889    0.282407    0.000508842    144
278    12.3776    0.287471    0.000517035    143
278.5    12.3768    0.287825    0.000516741    142
279    12.3826    0.281999    0.000505374    142
279.5    12.3768    0.281565    0.000503694    142
280    12.3877    0.283096    0.000505528    141
280.5    12.5887    0.287846    0.000513095    141
281    12.6405    0.293362    0.000521996    140
281.5    12.6691    0.298303    0.000529846    138
282    12.6924    0.295702    0.000524294    136
282.5    12.6965    0.296787    0.000525287    134
283    12.7036    0.307163    0.000542691    131
283.5    12.7077    0.295325    0.000520856    130
284    12.7188    0.296766    0.000522476    128
284.5    12.7209    0.297985    0.000523699    126
285    12.7222    0.301146    0.000528327    126
285.5    12.7312    0.303185    0.000530973    124
286    12.7297    0.315589    0.000551729    119
286.5    12.7415    0.298304    0.0005206    118
287    12.7393    0.300752    0.000523959    117
287.5    12.9339    0.303582    0.000527969    116
288    12.9522    0.305201    0.000529862    115
288.5    12.9898    0.291075    0.000504462    114
289    13.0177    0.295164    0.000510664    113
289.5    13.0193    0.309398    0.000534365    112
290    13.0168    0.301705    0.000520181    109
290.5    13.0321    0.31217    0.000537297    109
291    13.0362    0.299269    0.000514207    106
291.5    13.044    0.317244    0.000544158    106
292    13.055    0.284999    0.000488012    103
292.5    13.0421    0.288633    0.000493389    99
293    13.0404    0.302173    0.000515654    95
293.5    13.0586    0.304868    0.000519366    91
294    13.0473    0.310574    0.000528187    88
294.5    13.3413    0.325334    0.000552349    84
295    13.3591    0.311173    0.000527412    84
295.5    13.3631    0.30963    0.000523909    84
296    13.3671    0.312024    0.000527067    84
296.5    13.3631    0.318228    0.000536641    84
297    13.3635    0.317366    0.000534286    83
297.5    13.3594    0.306882    0.000515768    83
298    13.3614    0.311793    0.000523143    83
298.5    13.3594    0.305543    0.000511798    83
299    13.3594    0.310898    0.000519897    83
299.5    13.3655    0.316237    0.000527941    83
300    13.3635    0.30264    0.0005044    83
300.5    13.3537    0.313273    0.000521252    82
301    13.3577    0.312413    0.000518959    82
301.5    13.5589    0.30784    0.000510514    82
302    13.6057    0.309968    0.000513191    82
302.5    13.6199    0.326067    0.000538953    82
303    13.6461    0.290386    0.000479185    81
303.5    13.6983    0.298225    0.00049131    79
304    13.6933    0.285215    0.000469103    75
304.5    13.7089    0.274884    0.000451369    75
305    13.7    0.265185    0.00043473    75
305.5    13.7022    0.280958    0.000459833    75
306    13.6875    0.290847    0.00047524    72
306.5    13.6784    0.287421    0.000468876    71
307    13.6833    0.28504    0.000464234    70
307.5    13.6957    0.283379    0.000460779    69
308    13.6812    0.284814    0.000462361    69
308.5    13.8756    0.296305    0.000480234    67
309    13.8864    0.301481    0.000487833    66
309.5    13.9116    0.283855    0.00045857    66
310    13.9369    0.285156    0.000459929    66
310.5    13.9308    0.28025    0.000451288    65
311    13.9427    0.292725    0.000470618    64
311.5    13.9497    0.307438    0.00049348    63
312    13.9672    0.320419    0.000513491    61
312.5    13.9754    0.326809    0.000522894    61
313    13.9915    0.315842    0.000504539    59
313.5    13.9885    0.309255    0.000493229    58
314    14.0029    0.325183    0.000517808    58
314.5    13.9821    0.317141    0.000504199    56
315    13.9727    0.322994    0.000512688    55
315.5    14.2516    0.348661    0.000552553    53
316    14.2673    0.341027    0.000539599    53
316.5    14.2799    0.340434    0.00053781    53
317    14.2767    0.34166    0.000538895    53
317.5    14.2925    0.343717    0.000541286    53
318    14.2767    0.344804    0.000542145    53
318.5    14.2821    0.353139    0.000554379    52
319    14.2756    0.358851    0.000562463    52
319.5    14.2821    0.351003    0.0005493    52
320    14.3033    0.3541    0.000553281    50
320.5    14.29    0.352011    0.000549159    50
321    14.2933    0.361733    0.000563448    50
321.5    14.2925    0.361146    0.000561658    49
322    14.2993    0.353718    0.000549252    49
322.5    14.5136    0.355824    0.000551665    49
323    14.5451    0.370069    0.000572862    48
323.5    14.566    0.35618    0.00055051    48
324    14.5922    0.376842    0.000581547    47
324.5    14.6099    0.372667    0.000574218    47
325    14.6014    0.378597    0.000582457    46
325.5    14.5942    0.357068    0.000548491    46
326    14.5852    0.376077    0.000576805    45
326.5    14.5795    0.383193    0.000586819    44
327    14.5947    0.37929    0.000579954    44
327.5    14.5853    0.384202    0.000586567    43
328    14.5736    0.380236    0.000579627    43
328.5    14.5775    0.408719    0.0006221    43
329    14.5698    0.371101    0.000563984    43
329.5    14.75    0.378638    0.000574564    42
330    14.7579    0.382543    0.00057961    42
330.5    14.7738    0.374102    0.000565964    42
331    14.8171    0.362879    0.000548156    41
331.5    14.8171    0.361524    0.000545285    41
332    14.813    0.370183    0.000557505    41
332.5    14.8089    0.376099    0.000565562    41
333    14.8618    0.395532    0.000593892    41
333.5    14.8618    0.357591    0.000536119    41
334    14.8659    0.345826    0.000517703    41
334.5    14.8374    0.339414    0.000507346    41
335    14.8458    0.351927    0.000525264    40
335.5    14.8559    0.36661    0.000546363    37
336    14.8472    0.360147    0.000535932    36
336.5    15.1343    0.351573    0.000522397    36
337    15.162    0.338713    0.000502542    36
337.5    15.1435    0.349001    0.000517039    36
338    15.1714    0.340454    0.000503629    35
338.5    15.1667    0.352381    0.000520504    35
339    15.1667    0.349206    0.000515054    35
339.5    15.1714    0.351565    0.000517768    35
340    15.1667    0.349206    0.000513539    35
340.5    15.181    0.341859    0.000501996    35
341    15.181    0.370431    0.000543154    35
341.5    15.1618    0.348832    0.000510735    34
342    15.1422    0.353157    0.000516312    34
342.5    15.1263    0.341802    0.000498981    33
343    15.1263    0.341802    0.000498253    33
343.5    15.3889    0.383277    0.0005579    33
344    15.399    0.365218    0.00053084    33
344.5    15.4427    0.383002    0.000555882    32
345    15.4516    0.373107    0.000540734    31
345.5    15.457    0.387039    0.000560114    31
346    15.4167    0.373611    0.0005399    30
346.5    15.4278    0.377191    0.000544288    30
347    15.4556    0.340617    0.000490803    30
347.5    15.4222    0.380988    0.000548184    30
348    15.4713    0.356454    0.000512146    29
348.5    15.4762    0.354592    0.00050874    28
349    15.4524    0.396542    0.000568112    28
349.5    15.4762    0.346655    0.00049593    28
350    15.4643    0.359836    0.000514051    28
350.5    15.6548    0.355017    0.000506444    28
351    15.6667    0.367063    0.000522882    28
351.5    15.7024    0.353883    0.00050339    28
352    15.7381    0.346088    0.000491603    28
352.5    15.7381    0.367914    0.000521864    28
353    15.7469    0.385536    0.000546085    27
353.5    15.7469    0.358787    0.000507478    27
354    15.7692    0.354865    0.000501222    26
354.5    15.7628    0.350797    0.000494777    26
355    15.7885    0.428542    0.00060358    26
355.5    15.7949    0.402367    0.000565917    26
356    15.7821    0.394806    0.000554503    26
356.5    15.8013    0.438075    0.000614411    26
357    15.8013    0.412434    0.000577639    26
357.5    16.12    0.3256    0.000455385    25
358    16.16    0.376622    0.000526009    25
358.5    16.1533    0.359822    0.000501844    25
359    16.1667    0.362222    0.000504488    25
359.5    16.16    0.352178    0.000489816    25
360    16.1533    0.359822    0.000499753    25
360.5    16.16    0.347733    0.000482293    25
361    16.1533    0.362044    0.000501447    25
361.5    16.16    0.365511    0.000505548    25
362    16.1667    0.38    0.000524862    25
362.5    16.1667    0.391204    0.000539591    24
363    16.1736    0.357591    0.000492549    24
363.5    16.1736    0.352961    0.000485503    24
364    16.1736    0.373794    0.000513454    24
364.5    16.3889    0.371914    0.00051017    24
365    16.4306    0.3424    0.000469041    24
365.5    16.4653    0.34023    0.00046543    24
366    16.4792    0.364149    0.000497472    24
366.5    16.4792    0.382668    0.000522057    24
367    16.4931    0.373794    0.000509257    24
367.5    16.4861    0.351659    0.000478448    24
368    16.4697    0.365243    0.000496255    22
368.5    16.5317    0.255606    0.000346819    21
369    16.5079    0.276392    0.000374515    21
369.5    16.5317    0.260897    0.000353041    21
370    16.5556    0.262787    0.000355117    21
370.5    16.5397    0.264298    0.000356678    21
371    16.5476    0.280801    0.000378438    21
371.5    16.7143    0.331066    0.00044558    21
372    16.7698    0.281683    0.000378606    21
372.5    16.775    0.325764    0.000437267    20
373    16.8083    0.311875    0.000418063    20
373.5    16.7917    0.296875    0.000397423    20
374    16.8167    0.299722    0.000400698    20
374.5    16.8246    0.302555    0.000403945    19
375    16.8421    0.320098    0.000426798    19
375.5    16.8333    0.312865    0.000416599    19
376    16.8684    0.320406    0.000426072    19
376.5    16.8333    0.336257    0.000446557    19
377    16.8519    0.348422    0.000462099    18
377.5    16.9062    0.29503    0.000390769    16
378    16.9167    0.298611    0.000394988    16
378.5    17.2    0.263704    0.000348354    15
379    17.1778    0.298025    0.000393172    15
379.5    17.2    0.28963    0.000381594    15
380    17.1889    0.318025    0.000418454    15
380.5    17.1889    0.318025    0.000417904    15
381    17.1889    0.321728    0.000422216    15
381.5    17.1889    0.318025    0.000416808    15
382    17.2    0.326667    0.000427574    15
382.5    17.2    0.304444    0.000397967    15
383    17.2111    0.305432    0.000398736    15
383.5    17.2    0.311852    0.000406587    15
384    17.2    0.311852    0.000406057    15
384.5    17.2    0.326667    0.000424794    15
385    17.1889    0.318025    0.000413019    15
385.5    17.3889    0.328395    0.000425934    15
386    17.4333    0.343704    0.000445212    15
386.5    17.4048    0.427438    0.000552959    14
387    17.4524    0.339002    0.000437987    14
387.5    17.4643    0.330074    0.000425902    14
388    17.4405    0.355584    0.000458227    14
388.5    17.4762    0.344671    0.000443592    14
389    17.5    0.333333    0.000428449    14
389.5    17.4881    0.319303    0.000409888    14
390    17.4881    0.343112    0.000439887    14
390.5    17.4643    0.33801    0.000432792    14
391    17.5    0.333333    0.000426257    14
391.5    17.4762    0.320862    0.000409785    14
392    17.5    0.333333    0.00042517    14
392.5    17.6905    0.32483    0.000413796    14
393    17.7381    0.328231    0.000417597    14
393.5    17.7619    0.324263    0.000412024    14
394    17.7619    0.356009    0.000451788    14
394.5    17.7738    0.335743    0.000425529    14
395    17.75    0.324405    0.000410639    14
395.5    17.7308    0.30572    0.000386498    13
396    17.7308    0.30572    0.00038601    13
396.5    17.7051    0.32117    0.000405007    13
397    17.7361    0.4049    0.000509949    12
397.5    17.6818    0.370983    0.000466645    11
398    17.7121    0.364096    0.000457406    11
398.5    17.7121    0.348944    0.000437822    11
399    17.697    0.347567    0.000435547    11
399.5    17.9667    0.437778    0.000547907    10
400    17.9667    0.454444    0.000568056    10
400.5    18    0.405556    0.000506312    10
401    18    0.405556    0.00050568    10
401.5    18    0.405556    0.000505051    10
402    17.9833    0.435833    0.000542081    10
402.5    18.0167    0.424722    0.000527605    10
403    18    0.405556    0.000503171    10
403.5    18    0.405556    0.000502547    10
404    18    0.405556    0.000501925    10
404.5    18    0.405556    0.000501305    10
405    18    0.405556    0.000500686    10
405.5    18    0.405556    0.000500069    10
406    17.9833    0.391389    0.000482006    10
406.5    18.1833    0.4025    0.00049508    10
407    18.1833    0.374722    0.000460347    10
407.5    18.2833    0.350278    0.000429789    10
408    18.2667    0.367778    0.000450708    10
408.5    18.3    0.432222    0.000529036    10
409    18.3    0.382222    0.000467264    10
409.5    18.2833    0.4225    0.000515873    10
410    18.3167    0.391389    0.000477304    10
410.5    18.3    0.432222    0.000526458    10
411    18.3167    0.391389    0.000476142    10
411.5    18.2407    0.364883    0.000443358    9
412    18.2407    0.364883    0.00044282    9
412.5    18.2222    0.37037    0.000448934    9
413    18.2593    0.389575    0.00047164    9
413.5    18.3125    0.336372    0.000406737    8
414    18.3333    0.340278    0.000410963    8
414.5    18.375    0.366319    0.000441881    8
415    18.3542    0.35026    0.000422001    8
415.5    18.3958    0.395399    0.000475811    8
416    18.375    0.414931    0.000498715    8
416.5    18.4167    0.368056    0.000441843    8
417    18.4524    0.450113    0.000539704    7
417.5    18.5476    0.307256    0.000367972    7
418    18.6429    0.400227    0.00047874    7
418.5    18.5476    0.339002    0.000405021    7
419    18.5952    0.340136    0.00040589    7
419.5    18.5952    0.340136    0.000405407    7
420    18.5952    0.340136    0.000404924    7
420.5    18.9048    0.316327    0.000376131    7
421    18.9286    0.340136    0.000403962    7
421.5    18.9286    0.340136    0.000403483    7
422    18.9286    0.340136    0.000403005    7
422.5    18.9048    0.316327    0.000374351    7
423    18.9762    0.368481    0.000435556    7
423.5    18.8611    0.337191    0.000398101    6
424    18.8333    0.4    0.000471698    5
424.5    18.8333    0.4    0.000471143    5
425    18.8333    0.4    0.000470588    5
425.5    18.8    0.404444    0.000475258    5
426    18.8    0.404444    0.0004747    5
426.5    18.8333    0.4    0.000468933    5
427    18.8333    0.4    0.000468384    5
427.5    19.1    0.428889    0.000501624    5
428    19.1333    0.36    0.000420561    5
428.5    19.1667    0.4    0.000466744    5
429    19.1333    0.471111    0.000549081    5
429.5    19.1667    0.4    0.000465658    5
430    19.2    0.382222    0.000444444    5
430.5    19.1667    0.4    0.000464576    5
431    19.1667    0.4    0.000464037    5
431.5    19.1667    0.4    0.000463499    5
432    19.1667    0.522222    0.000604424    5
432.5    19.1667    0.4    0.000462428    5
433    19.1333    0.471111    0.000544008    5
433.5    19.1667    0.4    0.000461361    5
434    19.1333    0.36    0.000414747    5
434.5    19.3333    0.3    0.000345224    5
435    19.4333    0.317778    0.000365262    5
435.5    19.4333    0.317778    0.000364842    5
436    19.7917    0.157986    0.000181177    4
436.5    19.7083    0.157986    0.000180969    4
437    19.7083    0.157986    0.000180762    4
437.5    19.7083    0.157986    0.000180556    4
438    19.75    0.201389    0.000229896    4
438.5    19.75    0.1875    0.000213797    4
439    19.75    0.1875    0.000213554    4
439.5    19.75    0.1875    0.000213311    4
440    19.75    0.1875    0.000213068    4
440.5    19.75    0.1875    0.000212826    4
441    19.6111    0.17284    0.000195963    3
441.5    19.8889    0.191358    0.000216714    3
442    19.9444    0.17284    0.00019552    3
442.5    19.9444    0.17284    0.000195299    3
443    19.9444    0.17284    0.000195078    3
443.5    19.9444    0.17284    0.000194859    3
444    19.9444    0.17284    0.000194639    3
444.5    19.8889    0.117284    0.000131928    3
445    19.9444    0.17284    0.000194202    3
445.5    19.9444    0.17284    0.000193984    3
446    19.9444    0.17284    0.000193766    3
446.5    19.9444    0.17284    0.000193549    3
447    19.9444    0.17284    0.000193333    3
447.5    20    0.12963    0.000144838    3
448    19.9444    0.17284    0.000192901    3
448.5    20.1667    0.12963    0.000144515    3
449    20.2778    0.17284    0.000192472    3
449.5    19.9167    0.0625    6.95217e-05    2
450    19.9167    0.0625    6.94444e-05    2
450.5    20    0.0277778    3.08299e-05    2
451    20    0.0277778    3.07958e-05    2
451.5    20    0.0277778    3.07617e-05    2
452    20    0.0277778    3.07276e-05    2
452.5    20    0.0277778    3.06937e-05    2
453    20    0.0277778    3.06598e-05    2
453.5    20    0.0277778    3.0626e-05    2
454    20    0.0277778    3.05923e-05    2
454.5    20.0833    0.0625    6.87569e-05    2
455    20    0.0277778    3.0525e-05    2
455.5    20.25    0.00694444    7.62288e-06    2
456    20.25    0.00694444    7.61452e-06    2
456.5    20.25    0.00694444    7.60618e-06    2
457    20.25    0.00694444    7.59786e-06    2
457.5    20.25    0.00694444    7.58956e-06    2
458    20.25    0.00694444    7.58127e-06    2
458.5    20.1667    -7.89492e-15    -8.60951e-18    2
459    20.25    0.00694444    7.56475e-06    2
459.5    20.3333    0.0277778    3.02261e-05    2
460    20.3333    0.0277778    3.01932e-05    2
460.5    20.3333    0.0277778    3.01605e-05    2
461    20.3333    0.0277778    3.01277e-05    2
461.5    20.1667    -7.89492e-15    -8.55354e-18    1
462    20.1667    -7.89492e-15    -8.54428e-18    1
462.5    20.5    -7.10543e-15    -7.68154e-18    1
463    20.5    -7.10543e-15    -7.67325e-18    1
463.5    20.5    -7.10543e-15    -7.66497e-18    1
464    20.5    -7.10543e-15    -7.65671e-18    1
464.5    20.5    -7.10543e-15    -7.64847e-18    1
465    20.6667    -2.68427e-14    -2.88631e-17    1
465.5    20.5    -7.10543e-15    -7.63204e-18    1
466    20.5    -7.10543e-15    -7.62385e-18    1
466.5    20.5    -7.10543e-15    -7.61568e-18    1
467    20.5    -7.10543e-15    -7.60752e-18    1
467.5    20.5    -7.10543e-15    -7.59939e-18    1
468    20.5    -7.10543e-15    -7.59127e-18    1
468.5    20.5    -7.10543e-15    -7.58317e-18    1
469    20.6667    -2.68427e-14    -2.8617e-17    1
469.5    20.8333    -3.15797e-15    -3.36312e-18    1
470    20.8333    -3.15797e-15    -3.35954e-18    1
470.5    20.8333    -3.15797e-15    -3.35597e-18    1
471    20.8333    -3.15797e-15    -3.35241e-18    1
471.5    20.8333    -3.15797e-15    -3.34885e-18    1
472    20.8333    -3.15797e-15    -3.3453e-18    1
472.5    20.8333    -3.15797e-15    -3.34176e-18    1
473    20.8333    -3.15797e-15    -3.33823e-18    1
473.5    20.8333    -3.15797e-15    -3.33471e-18    1
474    20.8333    -3.15797e-15    -3.33119e-18    1
474.5    20.8333    -3.15797e-15    -3.32768e-18    1
475    20.8333    -3.15797e-15    -3.32418e-18    1
475.5    20.8333    -3.15797e-15    -3.32068e-18    1
476    20.8333    -3.15797e-15    -3.31719e-18    1
476.5    21    7.10543e-15    7.45585e-18    1
477    21.1667    3.94746e-15    4.1378e-18    1
477.5    21.1667    3.94746e-15    4.13347e-18    1
478    21.1667    3.94746e-15    4.12914e-18    1
478.5    21.1667    3.94746e-15    4.12483e-18    1
479    21.1667    3.94746e-15    4.12052e-18    1
479.5    21.1667    3.94746e-15    4.11622e-18    1
480    21.1667    3.94746e-15    4.11194e-18    1
480.5    21.1667    3.94746e-15    4.10766e-18    1
481    21.3333    -1.26319e-14    -1.31308e-17    1
481.5    21.1667    3.94746e-15    4.09913e-18    1
482    21.1667    3.94746e-15    4.09488e-18    1
482.5    21.1667    3.94746e-15    4.09063e-18    1
483    21.1667    3.94746e-15    4.0864e-18    1
483.5    21.5    1.42109e-14    1.46958e-17    1
484    21.5    1.42109e-14    1.46806e-17    1
484.5    21.5    1.42109e-14    1.46655e-17    1
485    21.5    1.42109e-14    1.46504e-17    1
485.5    21.5    1.42109e-14    1.46353e-17    1
486    21.5    1.42109e-14    1.46202e-17    1
486.5    21.5    1.42109e-14    1.46052e-17    1
487    21.5    1.42109e-14    1.45902e-17    1
487.5    21.5    1.42109e-14    1.45752e-17    1
488    21.5    1.42109e-14    1.45603e-17    1
488.5    21.6667    2.76322e-14    2.82827e-17    1
489    21.5    1.42109e-14    1.45305e-17    1
489.5    21.5    1.42109e-14    1.45157e-17    1
490    21.5    1.42109e-14    1.45009e-17    1
490.5    21.6667    2.76322e-14    2.81674e-17    1
491    21.6667    2.76322e-14    2.81387e-17    1
491.5    21.8333    2.76322e-14    2.81101e-17    1
492    21.8333    2.76322e-14    2.80815e-17    1
492.5    21.8333    2.76322e-14    2.8053e-17    1
493    21.8333    2.76322e-14    2.80246e-17    1
493.5    21.8333    2.76322e-14    2.79962e-17    1
