# Supplementary material for: Clocked stepping of an artificial protein walker along a DNA track
Source: Nat Nanotechnol. 2026 Jul 6;21(7):987–95. doi: 10.1038/s41565-026-02211-3 (PMC13379313; doi:10.1038/s41565-026-02211-3)
Supplement: Supplementary file 13 — Text files of simulation output. [file 41565_2026_2211_MOESM13_ESM.zip › averages_alpha0.100000.dat]

### track: TrpR -- DtxR -- MetJ 
# alpha = 0.1
# individual on/off rates:
#     correct step, with    ligands: TrpR    = ( 10 ,  0.36 )
#                                    DtxR    = ( 10 ,  0.164 )
#                                    MetJ    = ( 10 ,  1.14 )
#     correct step, without ligands: TrpR_0  = ( 0 ,  0.99 )
#                                    DtxR_0  = ( 0 ,  0.45 )
#                                    MetJ_0  = ( 0 ,  3.7 )
#     overstepping, with    ligands: TrpR*   = ( 1 ,  0.36 )
#                                    DtxR*   = ( 1 ,  0.164 )
#                                    MetJ*   = ( 1 ,  1.14 )
#     overstepping, without ligands: TrpR*_0 = ( 0 ,  0.99 )
#                                    DtxR*_0 = ( 0 ,  0.45 )
#                                    MetJ*_0 = ( 0 ,  3.7 )
# time     av position     var(position)    D_eff     count
0    0.166667    -3.63171e-13    0    500000
0.5    0.172752    0.00572537    0.00572537    497844
1    0.176279    0.0106683    0.00533414    495415
1.5    0.179177    0.0153384    0.00511281    492951
2    0.182045    0.0199731    0.00499328    490500
2.5    0.18438    0.0243845    0.0048769    488058
3    0.186764    0.0287813    0.00479688    485672
3.5    0.188839    0.0331585    0.00473693    483206
4    0.190815    0.0372333    0.00465417    480786
4.5    0.192853    0.0414455    0.00460506    478369
5    0.194545    0.0455764    0.00455764    475997
5.5    0.19636    0.0497231    0.00452028    473734
6    0.197833    0.0538176    0.0044848    471399
6.5    0.199647    0.0578735    0.00445181    469036
7    0.201537    0.0620995    0.00443568    466659
7.5    0.357232    0.0893859    0.00595906    463874
8    0.390633    0.0881594    0.00550996    460252
8.5    0.412274    0.087517    0.00514806    455408
9    0.42676    0.0881012    0.00489451    450045
9.5    0.436115    0.090175    0.00474605    444152
10    0.44303    0.0931224    0.00465612    438130
10.5    0.448071    0.0966436    0.00460208    432179
11    0.451783    0.100514    0.00456884    426032
11.5    0.454649    0.104723    0.00455317    420095
12    0.457743    0.108841    0.00453504    414097
12.5    0.460232    0.113309    0.00453235    408258
13    0.462046    0.117755    0.00452904    402279
13.5    0.464079    0.122419    0.00453404    396688
14    0.465842    0.127203    0.00454296    391012
14.5    0.597834    0.171279    0.00590619    386532
15    0.624094    0.179292    0.0059764    383048
15.5    0.64518    0.189457    0.00611151    377808
16    0.662491    0.199395    0.00623109    371592
16.5    0.677155    0.20942    0.00634606    364468
17    0.689623    0.218969    0.00644028    356514
17.5    0.700568    0.227944    0.00651267    348271
18    0.709925    0.238184    0.00661623    339733
18.5    0.718454    0.24682    0.00667082    331053
19    0.725625    0.255632    0.00672715    322390
19.5    0.732327    0.264457    0.00678096    313507
20    0.738951    0.274099    0.00685248    304805
20.5    0.744652    0.282905    0.00690012    296121
21    0.749917    0.2912    0.00693333    287681
21.5    0.962384    0.318085    0.00739732    282559
22    0.983944    0.321317    0.00730267    281189
22.5    0.990401    0.326528    0.00725619    279828
23    0.994723    0.331697    0.0072108    278386
23.5    0.998099    0.337132    0.00717302    277037
24    1.00068    0.342419    0.00713372    275694
24.5    1.00335    0.346768    0.0070769    274294
25    1.00577    0.351302    0.00702605    272956
25.5    1.00739    0.35534    0.00696745    271560
26    1.00928    0.359737    0.00691802    270242
26.5    1.01149    0.363918    0.00686638    268847
27    1.01331    0.368607    0.00682606    267480
27.5    1.0152    0.372588    0.00677432    266143
28    1.0171    0.376891    0.0067302    264813
28.5    1.17212    0.405516    0.00711431    263181
29    1.20514    0.404841    0.00698002    261002
29.5    1.22667    0.402538    0.00682268    258217
30    1.24049    0.403625    0.00672708    255174
30.5    1.25048    0.405539    0.00664818    251898
31    1.25736    0.408786    0.00659332    248572
31.5    1.26255    0.412046    0.00654041    245203
32    1.26637    0.415538    0.00649278    241774
32.5    1.2687    0.419931    0.00646048    238439
33    1.2714    0.424115    0.00642599    235034
33.5    1.27365    0.427907    0.00638667    231779
34    1.2755    0.43241    0.00635897    228435
34.5    1.27748    0.437445    0.00633978    225152
35    1.27935    0.442427    0.00632038    221903
35.5    1.41149    0.486419    0.00685098    219346
36    1.43788    0.494283    0.00686505    217288
36.5    1.45917    0.50465    0.00691301    214454
37    1.47662    0.514691    0.00695529    210970
37.5    1.49133    0.524026    0.00698702    206911
38    1.50338    0.534348    0.0070309    202514
38.5    1.51422    0.544845    0.00707591    197823
39    1.52394    0.553858    0.00710074    192953
39.5    1.53153    0.5628    0.00712405    188083
40    1.53903    0.571688    0.00714611    183017
40.5    1.54567    0.581011    0.00717298    178103
41    1.55174    0.589879    0.00719364    173163
41.5    1.55612    0.598614    0.00721222    168280
42    1.56048    0.607183    0.00722837    163383
42.5    1.77307    0.635062    0.00747132    160430
43    1.79456    0.638485    0.00742424    159621
43.5    1.80173    0.643477    0.00739629    158811
44    1.80547    0.64895    0.00737443    158005
44.5    1.8087    0.654321    0.00735192    157214
45    1.81164    0.659287    0.00732542    156421
45.5    1.81465    0.664038    0.00729713    155601
46    1.81705    0.668327    0.00726442    154796
46.5    1.81909    0.672523    0.00723143    154046
47    1.8214    0.677363    0.00720599    153293
47.5    1.82293    0.68138    0.00717242    152518
48    1.82492    0.6854    0.00713958    151766
48.5    1.82692    0.689133    0.00710446    151055
49    1.8285    0.694098    0.00708263    150332
49.5    1.98372    0.722723    0.00730023    149474
50    2.01622    0.721096    0.00721096    148281
50.5    2.03754    0.721423    0.00714281    146736
51    2.05255    0.721287    0.00707144    144987
51.5    2.06153    0.723512    0.00702439    143089
52    2.06892    0.725033    0.00697147    141174
52.5    2.07317    0.730558    0.0069577    139300
53    2.07689    0.733981    0.00692435    137390
53.5    2.07998    0.73739    0.00689149    135505
54    2.08272    0.741508    0.00686581    133643
54.5    2.08495    0.745382    0.00683836    131658
55    2.08699    0.750713    0.00682466    129765
55.5    2.08843    0.755995    0.00681076    127927
56    2.09001    0.761035    0.00679496    126177
56.5    2.22122    0.80406    0.00711557    124760
57    2.24799    0.812729    0.0071292    123570
57.5    2.26896    0.822377    0.00715111    121899
58    2.2871    0.831561    0.00716863    119812
58.5    2.30274    0.841705    0.00719406    117452
59    2.31533    0.849905    0.00720258    114904
59.5    2.32714    0.85942    0.00722202    112231
60    2.33647    0.868378    0.00723648    109480
60.5    2.34545    0.878821    0.00726299    106652
61    2.35457    0.889408    0.00729023    103767
61.5    2.36142    0.899626    0.00731403    100969
62    2.3674    0.908544    0.00732697    98174
62.5    2.37354    0.916838    0.0073347    95408
63    2.37952    0.924666    0.00733862    92662
63.5    2.59245    0.952017    0.0074962    91011
64    2.61301    0.955552    0.00746525    90583
64.5    2.62061    0.959764    0.00744003    90138
65    2.62414    0.966275    0.00743288    89710
65.5    2.62716    0.970865    0.00741118    89232
66    2.63088    0.976432    0.00739721    88752
66.5    2.63391    0.981398    0.00737893    88310
67    2.63699    0.986837    0.00736446    87882
67.5    2.63865    0.990717    0.00733865    87468
68    2.6401    0.995494    0.00731981    87009
68.5    2.64226    1.00038    0.00730204    86592
69    2.64463    1.00436    0.00727798    86158
69.5    2.64579    1.00908    0.00725957    85755
70    2.64751    1.01329    0.00723778    85316
70.5    2.80259    1.0416    0.00738722    84796
71    2.83529    1.03989    0.00732314    84153
71.5    2.85736    1.03814    0.0072597    83252
72    2.87145    1.03889    0.00721449    82264
72.5    2.88154    1.03966    0.00717006    81219
73    2.88865    1.04439    0.00715338    80155
73.5    2.89312    1.04844    0.00713226    78977
74    2.89676    1.05417    0.00712275    77905
74.5    2.89987    1.05699    0.00709387    76781
75    2.90395    1.06182    0.00707881    75728
75.5    2.90614    1.06557    0.00705675    74701
76    2.90908    1.06876    0.00703131    73651
76.5    2.90985    1.07437    0.00702201    72568
77    2.91091    1.0799    0.00701232    71557
77.5    3.04358    1.12033    0.00722795    70735
78    3.06906    1.12765    0.00722855    70115
78.5    3.0908    1.14054    0.00726461    69135
79    3.10748    1.1519    0.00729051    68011
79.5    3.12347    1.16106    0.00730228    66662
80    3.13629    1.17019    0.00731369    65241
80.5    3.14617    1.18227    0.00734326    63719
81    3.15628    1.19498    0.00737641    62216
81.5    3.16575    1.20289    0.00737968    60605
82    3.17387    1.21212    0.00739099    59057
82.5    3.17984    1.22067    0.007398    57491
83    3.18499    1.23099    0.00741557    55918
83.5    3.19112    1.23918    0.00742022    54296
84    3.19781    1.24566    0.00741463    52686
84.5    3.40913    1.27488    0.00754367    51740
85    3.43047    1.27933    0.00752545    51495
85.5    3.43743    1.28244    0.00749967    51228
86    3.4409    1.28736    0.00748467    50993
86.5    3.44316    1.29389    0.00747916    50736
87    3.44636    1.29933    0.00746744    50478
87.5    3.45039    1.30449    0.0074542    50224
88    3.4531    1.30905    0.0074378    49993
88.5    3.45374    1.31416    0.00742465    49734
89    3.45465    1.31752    0.00740179    49444
89.5    3.45691    1.32109    0.00738038    49203
90    3.45848    1.32477    0.00735981    48955
90.5    3.45968    1.32692    0.00733105    48694
91    3.46193    1.33495    0.00733488    48445
91.5    3.61811    1.3653    0.00746066    48157
92    3.65039    1.36284    0.00740674    47809
92.5    3.67185    1.36399    0.00737291    47319
93    3.685    1.36382    0.00733237    46785
93.5    3.69437    1.36403    0.00729427    46230
94    3.70192    1.36778    0.00727545    45590
94.5    3.70711    1.37306    0.00726486    44910
95    3.70969    1.37561    0.00724006    44295
95.5    3.71349    1.37809    0.00721512    43674
96    3.71546    1.38593    0.00721839    43055
96.5    3.71641    1.38699    0.00718647    42396
97    3.71987    1.39215    0.00717605    41819
97.5    3.72092    1.39484    0.007153    41250
98    3.72422    1.39569    0.00712085    40630
98.5    3.85594    1.44118    0.00731565    40207
99    3.88236    1.45204    0.00733352    39812
99.5    3.90253    1.46518    0.00736273    39275
100    3.91895    1.47872    0.0073936    38631
100.5    3.93283    1.4893    0.00740945    37891
101    3.94514    1.49578    0.00740487    37105
101.5    3.95696    1.50818    0.00742948    36287
102    3.96726    1.51492    0.00742606    35367
102.5    3.97711    1.52108    0.00741991    34428
103    3.98501    1.53267    0.00744014    33512
103.5    3.99238    1.54456    0.00746163    32656
104    3.99761    1.55176    0.0074604    31725
104.5    4.00168    1.56308    0.00747886    30820
105    4.00811    1.56713    0.00746251    29904
105.5    4.21989    1.59756    0.00757138    29358
106    4.24037    1.60096    0.00755168    29210
106.5    4.24741    1.60542    0.00753718    29069
107    4.2522    1.60973    0.00752209    28931
107.5    4.2562    1.61514    0.00751228    28776
108    4.25784    1.61883    0.00749459    28628
108.5    4.25944    1.62567    0.00749154    28482
109    4.26203    1.631    0.00748167    28323
109.5    4.26477    1.63599    0.00747028    28173
110    4.26547    1.63997    0.00745439    28045
110.5    4.268    1.64456    0.00744146    27887
111    4.27005    1.64789    0.00742294    27748
111.5    4.27246    1.65059    0.00740175    27613
112    4.27433    1.65441    0.00738578    27477
112.5    4.42886    1.68311    0.00748048    27303
113    4.46284    1.6811    0.0074385    27115
113.5    4.48435    1.68592    0.00742698    26788
114    4.49839    1.68508    0.00739069    26465
114.5    4.50736    1.68708    0.00736717    26130
115    4.51495    1.69028    0.00734902    25759
115.5    4.52121    1.68944    0.00731358    25418
116    4.52575    1.69326    0.00729853    25085
116.5    4.52848    1.69833    0.00728899    24735
117    4.5299    1.7023    0.0072748    24416
117.5    4.52995    1.70452    0.00725329    24089
118    4.53276    1.70984    0.00724509    23772
118.5    4.53554    1.72002    0.00725745    23440
119    4.53717    1.72851    0.00726266    23108
119.5    4.67001    1.76921    0.00740256    22857
120    4.69728    1.76972    0.00737384    22635
120.5    4.71744    1.78346    0.00740023    22335
121    4.73363    1.79412    0.00741373    21950
121.5    4.75003    1.80642    0.00743383    21534
122    4.76039    1.81919    0.00745571    21093
122.5    4.77074    1.82829    0.00746242    20635
123    4.78454    1.83665    0.00746606    20171
123.5    4.79373    1.84523    0.00747058    19695
124    4.79723    1.84827    0.0074527    19183
124.5    4.80159    1.85423    0.0074467    18674
125    4.80873    1.87276    0.00749104    18117
125.5    4.81207    1.87396    0.00746596    17617
126    4.81361    1.87913    0.00745687    17110
126.5    5.02879    1.90941    0.00754707    16766
127    5.04969    1.90792    0.00751151    16672
127.5    5.05786    1.91853    0.00752363    16601
128    5.06208    1.92247    0.00750965    16512
128.5    5.06692    1.92479    0.00748947    16429
129    5.07063    1.928    0.00747285    16333
129.5    5.07298    1.93242    0.00746108    16252
130    5.07302    1.93221    0.00743158    16170
130.5    5.07443    1.93889    0.00742871    16081
131    5.07789    1.94757    0.00743348    16005
131.5    5.08007    1.95238    0.0074235    15922
132    5.08235    1.95849    0.00741852    15833
132.5    5.0831    1.96184    0.00740316    15750
133    5.08358    1.9693    0.00740337    15673
133.5    5.23842    2.00217    0.00749875    15586
134    5.2702    1.9992    0.0074597    15461
134.5    5.29546    1.99904    0.00743139    15293
135    5.3077    2.00205    0.00741501    15123
135.5    5.31651    2.0012    0.00738451    14914
136    5.32254    2.002    0.00736031    14728
136.5    5.32847    2.00051    0.00732789    14508
137    5.3327    2.00234    0.0073078    14305
137.5    5.33681    2.00834    0.00730306    14098
138    5.33768    2.01221    0.0072906    13908
138.5    5.33956    2.00929    0.00725376    13694
139    5.34516    2.01131    0.00723492    13505
139.5    5.3453    2.0118    0.00721077    13302
140    5.35079    2.01617    0.00720062    13097
140.5    5.48331    2.0525    0.00730429    12965
141    5.50744    2.06078    0.00730773    12840
141.5    5.52816    2.06534    0.00729803    12646
142    5.54512    2.07151    0.00729406    12423
142.5    5.55621    2.08341    0.00731022    12180
143    5.56944    2.09177    0.00731389    11912
143.5    5.58017    2.10021    0.0073178    11634
144    5.59317    2.11075    0.00732901    11382
144.5    5.6    2.1133    0.00731244    11092
145    5.61025    2.11792    0.00730316    10800
145.5    5.62053    2.11993    0.00728499    10480
146    5.62852    2.13293    0.00730457    10166
146.5    5.62776    2.15457    0.00735348    9909
147    5.6323    2.16332    0.00735822    9588
147.5    5.84898    2.19976    0.00745682    9418
148    5.86916    2.20524    0.00745014    9368
148.5    5.87643    2.20719    0.00743163    9324
149    5.87981    2.21136    0.00742067    9292
149.5    5.88444    2.21698    0.00741464    9242
150    5.88902    2.22242    0.00740807    9194
150.5    5.89189    2.22652    0.00739708    9140
151    5.89386    2.23636    0.00740518    9093
151.5    5.89645    2.24296    0.00740252    9041
152    5.89726    2.25265    0.00741003    9002
152.5    5.89666    2.25528    0.00739438    8954
153    5.89817    2.25844    0.00738053    8912
153.5    5.90073    2.26211    0.00736844    8871
154    5.90176    2.26272    0.00734648    8834
154.5    6.05506    2.28311    0.00738872    8785
155    6.09058    2.28738    0.00737866    8720
155.5    6.10982    2.28725    0.0073545    8634
156    6.12342    2.27913    0.00730491    8547
156.5    6.13092    2.28169    0.00728976    8439
157    6.14015    2.28006    0.00726135    8317
157.5    6.14355    2.28274    0.0072468    8198
158    6.14722    2.29238    0.00725436    8098
158.5    6.15268    2.29042    0.0072253    7974
159    6.15628    2.29768    0.00722542    7849
159.5    6.15825    2.29692    0.00720036    7744
160    6.15985    2.30926    0.00721644    7648
160.5    6.16364    2.31734    0.00721914    7552
161    6.16613    2.32085    0.00720762    7434
161.5    6.29614    2.37089    0.00734022    7354
162    6.31831    2.3683    0.00730957    7276
162.5    6.34184    2.40019    0.00738519    7150
163    6.35951    2.40142    0.00736631    7030
163.5    6.37366    2.40711    0.0073612    6881
164    6.38754    2.42219    0.00738472    6727
164.5    6.39778    2.43324    0.00739586    6584
165    6.40188    2.44324    0.00740377    6434
165.5    6.41584    2.44542    0.00738797    6262
166    6.4236    2.46435    0.00742275    6097
166.5    6.42756    2.48068    0.00744948    5938
167    6.43394    2.48607    0.00744333    5757
167.5    6.44023    2.48823    0.00742756    5596
168    6.44792    2.50424    0.00745309    5424
168.5    6.66284    2.51931    0.00747569    5316
169    6.68722    2.51623    0.00744447    5288
169.5    6.69365    2.51986    0.0074332    5263
170    6.69726    2.52886    0.00743784    5247
170.5    6.70301    2.52661    0.0074094    5228
171    6.70794    2.53777    0.00742039    5205
171.5    6.7122    2.53696    0.0073964    5183
172    6.71591    2.54699    0.00740405    5155
172.5    6.71798    2.54951    0.00738989    5132
173    6.72092    2.55276    0.00737793    5112
173.5    6.72672    2.5589    0.00737436    5076
174    6.72858    2.55701    0.00734772    5053
174.5    6.72756    2.55564    0.00732275    5025
175    6.73021    2.56858    0.00733879    4999
175.5    6.88551    2.59535    0.00739417    4970
176    6.92133    2.57959    0.00732838    4928
176.5    6.94276    2.59849    0.00736116    4877
177    6.95734    2.60231    0.00735115    4817
177.5    6.96854    2.60088    0.00732642    4752
178    6.97528    2.59659    0.00729379    4686
178.5    6.97362    2.60107    0.0072859    4624
179    6.98224    2.59595    0.00725126    4543
179.5    6.9925    2.60496    0.00725615    4491
180    6.99284    2.61923    0.00727565    4425
180.5    6.99515    2.62078    0.00725978    4364
181    6.99803    2.61732    0.00723017    4304
181.5    7.00122    2.6333    0.00725427    4230
182    7.00276    2.62947    0.00722383    4172
182.5    7.13956    2.67826    0.0073377    4119
183    7.16491    2.70855    0.00740042    4080
183.5    7.1808    2.71353    0.00739381    4020
184    7.19695    2.7248    0.00740435    3935
184.5    7.20719    2.72543    0.00738599    3854
185    7.22036    2.7325    0.00738513    3787
185.5    7.23169    2.74359    0.00739512    3704
186    7.24524    2.73745    0.00735874    3604
186.5    7.25412    2.73044    0.0073202    3501
187    7.25974    2.74641    0.00734335    3415
187.5    7.2607    2.7519    0.0073384    3302
188    7.2649    2.75742    0.00733357    3215
188.5    7.28084    2.76522    0.00733481    3121
189    7.28826    2.77555    0.00734274    3043
189.5    7.49772    2.78153    0.00733913    2993
190    7.51598    2.78699    0.00733419    2972
190.5    7.52081    2.79083    0.007325    2963
191    7.52704    2.7942    0.00731466    2952
191.5    7.53221    2.79199    0.0072898    2934
192    7.53545    2.78622    0.00725579    2915
192.5    7.5401    2.79231    0.00725276    2901
193    7.54318    2.79935    0.00725221    2883
193.5    7.53839    2.8051    0.00724832    2865
194    7.54002    2.80189    0.00722137    2853
194.5    7.53921    2.78789    0.00716681    2835
195    7.5404    2.8005    0.00718078    2818
195.5    7.54411    2.81438    0.0071979    2796
196    7.54659    2.83111    0.00722223    2787
196.5    7.69764    2.84294    0.00723394    2777
197    7.73152    2.83766    0.00720218    2755
197.5    7.75079    2.84802    0.00721018    2740
198    7.76741    2.8587    0.00721893    2718
198.5    7.77825    2.87184    0.00723385    2687
199    7.7841    2.8616    0.00718994    2654
199.5    7.79083    2.84035    0.00711866    2627
200    7.78884    2.86601    0.00716503    2592
200.5    7.79322    2.89031    0.00720775    2551
201    7.79765    2.88964    0.00718816    2508
201.5    7.79411    2.90797    0.00721581    2477
202    7.79519    2.8927    0.00716015    2447
202.5    7.80262    2.87457    0.0070977    2415
203    7.81085    2.90035    0.00714371    2387
203.5    7.94026    2.93583    0.00721334    2366
204    7.96905    2.93405    0.00719129    2348
204.5    7.99246    2.93289    0.00717088    2322
205    8.0169    2.97863    0.00726495    2278
205.5    8.03697    2.9889    0.00727227    2227
206    8.05908    2.98401    0.00724275    2178
206.5    8.07142    2.96994    0.00719113    2140
207    8.08093    2.99686    0.0072388    2084
207.5    8.09864    3.00247    0.00723487    2031
208    8.11733    3.01887    0.0072569    1966
208.5    8.10932    3.0329    0.00727315    1921
209    8.10726    3.03296    0.00725587    1860
209.5    8.11305    3.05984    0.00730271    1809
210    8.12179    3.02142    0.00719385    1738
210.5    8.32864    3.04956    0.00724362    1703
211    8.34749    3.05342    0.0072356    1695
211.5    8.36327    3.06021    0.00723454    1687
212    8.36432    3.0692    0.00723867    1678
212.5    8.36861    3.08177    0.00725123    1663
213    8.37289    3.08125    0.00723298    1656
213.5    8.38014    3.09166    0.00724043    1645
214    8.38615    3.08561    0.00720936    1641
214.5    8.3856    3.09414    0.00721245    1639
215    8.3879    3.09177    0.00719016    1628
215.5    8.38656    3.11102    0.00721814    1622
216    8.38686    3.10899    0.00719672    1616
216.5    8.39    3.11835    0.00720173    1606
217    8.39739    3.10344    0.00715078    1595
217.5    8.5398    3.15154    0.00724491    1583
218    8.58307    3.1455    0.00721444    1571
218.5    8.6077    3.1359    0.00717596    1549
219    8.61097    3.12788    0.00714128    1532
219.5    8.61493    3.15548    0.00718787    1514
220    8.62726    3.14653    0.0071512    1493
220.5    8.64316    3.1286    0.00709433    1475
221    8.63464    3.10926    0.00703453    1452
221.5    8.62666    3.13583    0.00707863    1433
222    8.62518    3.12669    0.00704209    1418
222.5    8.63023    3.13131    0.00703665    1395
223    8.63324    3.15262    0.00706864    1381
223.5    8.63812    3.15621    0.00706088    1366
224    8.62441    3.15088    0.00703321    1349
224.5    8.7444    3.21371    0.00715749    1340
225    8.76057    3.1948    0.00709955    1333
225.5    8.7838    3.19732    0.0070894    1319
226    8.79581    3.23602    0.00715934    1297
226.5    8.80243    3.21746    0.00710257    1278
227    8.81688    3.23456    0.00712458    1256
227.5    8.82383    3.21172    0.00705872    1227
228    8.82864    3.25559    0.00713945    1208
228.5    8.84065    3.31756    0.00725943    1184
229    8.84908    3.31265    0.00723286    1154
229.5    8.83319    3.30852    0.0072081    1125
230    8.8238    3.29305    0.00715881    1101
230.5    8.83771    3.25894    0.00706929    1066
231    8.85835    3.28913    0.00711933    1046
231.5    9.07733    3.31825    0.00716684    1028
232    9.10052    3.34146    0.00720141    1018
232.5    9.10069    3.3725    0.00725268    1013
233    9.11029    3.39093    0.00727668    1011
233.5    9.11354    3.37335    0.00722345    1007
234    9.11167    3.37547    0.00721255    1000
234.5    9.11367    3.39982    0.00724908    997
235    9.12517    3.42029    0.00727722    992
235.5    9.14131    3.42859    0.00727938    986
236    9.13585    3.42661    0.00725977    979
236.5    9.13559    3.44018    0.0072731    976
237    9.13488    3.44169    0.00726094    970
237.5    9.13671    3.45204    0.00726745    968
238    9.13592    3.46693    0.00728347    965
238.5    9.29206    3.54233    0.00742627    957
239    9.33245    3.54253    0.00741116    945
239.5    9.34469    3.5178    0.00734405    939
240    9.35904    3.48786    0.00726638    927
240.5    9.38111    3.50936    0.00729596    907
241    9.37282    3.49118    0.00724311    899
241.5    9.38813    3.43407    0.00710988    882
242    9.37952    3.42274    0.00707179    866
242.5    9.38915    3.44143    0.00709573    851
243    9.38968    3.47161    0.00714323    846
243.5    9.39668    3.50248    0.00719195    834
244    9.39596    3.51123    0.00719514    825
244.5    9.38671    3.49037    0.00713777    815
245    9.39418    3.50809    0.00715937    808
245.5    9.53796    3.54737    0.00722479    799
246    9.56755    3.60771    0.00733273    792
246.5    9.58471    3.59633    0.00729478    785
247    9.60708    3.65146    0.00739162    772
247.5    9.6073    3.69107    0.0074567    758
248    9.62651    3.62355    0.00730555    747
248.5    9.63102    3.57839    0.00719998    734
249    9.63959    3.63971    0.00730866    714
249.5    9.64063    3.66046    0.0073356    704
250    9.63412    3.64754    0.00729507    681
250.5    9.6529    3.63874    0.00726296    666
251    9.65472    3.67699    0.00732469    642
251.5    9.66075    3.65113    0.00725871    620
252    9.65807    3.67792    0.00729745    601
252.5    9.8705    3.65984    0.00724721    592
253    9.89989    3.66929    0.00725156    591
253.5    9.89474    3.68417    0.0072666    589
254    9.89949    3.69688    0.00727733    587
254.5    9.89886    3.71204    0.00729281    585
255    9.90029    3.69279    0.00724076    580
255.5    9.89971    3.71419    0.00726848    575
256    9.89405    3.76339    0.00735037    571
256.5    9.89813    3.76978    0.00734851    571
257    9.90035    3.79406    0.00738144    567
257.5    9.91356    3.81422    0.00740625    563
258    9.9137    3.83058    0.00742361    562
258.5    9.92115    3.81248    0.00737424    558
259    9.9269    3.85742    0.00744676    554
259.5    10.0974    3.86478    0.00744659    551
260    10.1372    3.89819    0.00749652    549
260.5    10.1326    3.85107    0.00739169    538
261    10.1388    3.88097    0.00743482    533
261.5    10.173    3.89943    0.00745589    525
262    10.1763    3.94788    0.00753412    520
262.5    10.1706    3.96411    0.00755068    511
263    10.1528    3.88284    0.00738183    503
263.5    10.1532    3.88535    0.00737258    496
264    10.1429    3.85789    0.00730661    491
264.5    10.1567    3.83021    0.00724046    486
265    10.1301    3.79742    0.00716494    478
265.5    10.1312    3.83479    0.00722184    470
266    10.1492    3.81037    0.00716234    467
266.5    10.3062    3.87746    0.00727479    460
267    10.3326    3.89464    0.00729333    454
267.5    10.3589    3.90052    0.00729069    450
268    10.3687    3.93278    0.00733729    443
268.5    10.3818    3.90591    0.00727358    433
269    10.3949    3.80571    0.00707381    422
269.5    10.3882    3.86101    0.00716329    410
270    10.4    3.84219    0.00711518    405
270.5    10.401    3.88932    0.00718914    399
271    10.4061    3.91024    0.00721447    394
271.5    10.4119    3.94138    0.00725853    384
272    10.4307    3.97428    0.00730566    373
272.5    10.4368    3.96675    0.00727843    356
273    10.4748    3.97336    0.00727722    344
273.5    10.7112    3.98384    0.00728307    337
274    10.7173    3.94205    0.00719352    336
274.5    10.7242    3.97751    0.00724501    336
275    10.7313    3.98222    0.0072404    335
275.5    10.7216    3.99832    0.00725648    334
276    10.7329    4.00732    0.00725964    332
276.5    10.7381    4.03281    0.0072926    329
277    10.7427    4.04792    0.00730672    329
277.5    10.747    4.07875    0.0073491    328
278    10.7393    4.0507    0.00728543    328
278.5    10.7424    4.03365    0.00724174    328
279    10.7431    4.00382    0.0071753    325
279.5    10.7425    4.01398    0.00718065    321
280    10.7505    4.04485    0.00722295    318
280.5    10.8951    4.10002    0.00730841    313
281    10.9164    4.08233    0.00726393    311
281.5    10.9542    4.06919    0.00722768    302
282    10.9417    3.97706    0.00705153    300
282.5    10.954    3.99152    0.00706464    297
283    10.9606    4.0541    0.00716272    292
283.5    11.0146    4.02367    0.00709641    285
284    10.9816    4.02032    0.00707803    281
284.5    11.0055    4.05177    0.00712087    274
285    11.0263    4.07702    0.00715267    272
285.5    11.056    4.03708    0.0070702    268
286    11.0808    4.08817    0.00714715    264
286.5    11.0907    4.09183    0.00714107    259
287    11.1047    4.06075    0.00707448    258
287.5    11.2549    3.98078    0.00692309    255
288    11.2686    4.00703    0.00695665    255
288.5    11.2884    4.06698    0.00704849    252
289    11.3017    4.1604    0.00719793    248
289.5    11.3231    4.12858    0.00713054    245
290    11.3305    4.07182    0.00702038    239
290.5    11.3574    4.19658    0.00722303    235
291    11.4304    4.1739    0.00717166    230
291.5    11.4417    3.97905    0.00682512    220
292    11.4333    4.00253    0.00685365    215
292.5    11.3822    3.89972    0.00666619    208
293    11.3787    3.97773    0.00678793    202
293.5    11.3739    3.83704    0.0065367    197
294    11.4412    3.84143    0.00653304    190
294.5    11.6702    3.83125    0.00650467    188
295    11.6809    3.81008    0.00645777    188
295.5    11.7061    3.78757    0.00640875    186
296    11.6984    3.80229    0.00642278    184
296.5    11.6884    3.82169    0.00644467    184
297    11.6866    3.7967    0.00639176    184
297.5    11.6875    3.78836    0.006367    184
298    11.6975    3.80974    0.00639218    184
298.5    11.7011    3.80165    0.00636793    184
299    11.7149    3.84178    0.00642438    183
299.5    11.6969    3.85058    0.00642835    182
300    11.6924    3.8474    0.00641234    181
300.5    11.6888    3.83653    0.00638357    181
301    11.6926    3.87032    0.0064291    180
301.5    11.8417    3.98002    0.00660037    180
302    11.8473    3.71846    0.00615639    179
302.5    11.8848    3.7837    0.00625406    175
303    11.8851    3.65473    0.00603091    174
303.5    11.8811    3.801    0.00626194    171
304    11.8948    3.78987    0.00623333    168
304.5    11.9022    3.78651    0.00621758    167
305    11.9283    3.79435    0.00622025    165
305.5    11.9424    3.87631    0.00634421    162
306    11.9306    3.84526    0.0062831    161
306.5    11.891    3.82253    0.00623577    156
307    11.9097    3.84811    0.00626729    155
307.5    11.9227    3.92412    0.00638068    153
308    11.9079    3.96264    0.00643286    152
308.5    12.106    3.86736    0.00626801    151
309    12.1197    3.9318    0.00636213    149
309.5    12.1338    3.96774    0.00640992    147
310    12.1471    4.02088    0.00648529    145
310.5    12.1516    4.09757    0.00659835    144
311    12.0935    4.03602    0.00648877    139
311.5    12.0942    4.01649    0.00644701    138
312    12.1144    3.68094    0.00589894    134
312.5    12.0891    3.64728    0.00583566    131
313    12.0879    3.73259    0.00596261    129
313.5    12.1089    3.81119    0.00607845    127
314    12.116    3.75788    0.00598388    125
314.5    12.0997    3.81678    0.00606802    122
315    12.0708    3.84984    0.00611086    120
315.5    12.2759    3.66874    0.00581416    119
316    12.2871    3.65729    0.00578686    119
316.5    12.3053    3.68082    0.00581488    119
317    12.3151    3.67124    0.00579059    119
317.5    12.3376    3.55388    0.00559665    117
318    12.3103    3.55694    0.00559268    116
318.5    12.3791    3.27151    0.00513581    113
319    12.372    3.29315    0.00516167    112
319.5    12.3799    3.27186    0.00512028    111
320    12.3864    3.27471    0.00511674    110
320.5    12.3909    3.25679    0.00508079    110
321    12.3853    3.30566    0.005149    109
321.5    12.37    3.30141    0.00513438    109
322    12.3676    3.37577    0.00524188    107
322.5    12.5171    3.4226    0.00530636    107
323    12.5156    3.38345    0.00523755    107
323.5    12.5582    3.37371    0.00521439    106
324    12.5921    3.39999    0.0052469    105
324.5    12.5858    3.4352    0.00529307    103
325    12.637    3.32915    0.00512177    101
325.5    12.6386    3.37078    0.00517784    101
326    12.5808    3.3145    0.00508359    97
326.5    12.5573    3.40384    0.00521261    96
327    12.5877    3.41336    0.0052192    95
327.5    12.5947    3.36529    0.00513785    95
328    12.5895    3.33615    0.00508559    95
328.5    12.5806    3.32534    0.00506139    93
329    12.6123    3.21987    0.00489342    92
329.5    12.7352    3.34314    0.00507306    90
330    12.7921    3.42964    0.00519642    89
330.5    12.7917    3.46544    0.00524272    88
331    12.7849    3.41658    0.005161    86
331.5    12.8353    3.36401    0.00507393    86
332    12.8454    3.3941    0.00511159    83
332.5    12.8012    3.36912    0.00506634    83
333    12.8133    3.42396    0.00514108    83
333.5    12.8635    3.44655    0.00516724    83
334    12.8374    3.39632    0.00508432    82
334.5    12.8225    3.49664    0.00522666    77
335    12.7667    3.50296    0.0052283    75
335.5    12.8216    3.44235    0.00513018    71
336    12.8238    3.58086    0.00532866    70
336.5    12.9614    3.5283    0.00524264    69
337    13    3.58824    0.00532379    68
337.5    13.0074    3.57633    0.00529827    68
338    13    3.60621    0.00533463    68
338.5    13.0074    3.59513    0.00531038    68
339    13.0049    3.59066    0.00529596    68
339.5    13.0049    3.60373    0.00530741    68
340    13.0522    3.54992    0.00522048    67
340.5    13.0597    3.57023    0.00524263    67
341    13.0597    3.50224    0.00513525    67
341.5    13.0721    3.57315    0.00523156    67
342    13.0808    3.57259    0.00522309    66
342.5    13.0758    3.63483    0.00530633    66
343    13.0808    3.55828    0.005187    66
343.5    13.2399    3.60028    0.00524058    66
344    13.241    3.67866    0.00534689    65
344.5    13.2795    3.63513    0.00527596    65
345    13.2718    3.7116    0.00537913    65
345.5    13.2718    3.77826    0.00546782    65
346    13.2615    3.73074    0.00539125    65
346.5    13.2116    3.50195    0.00505331    63
347    13.2302    3.46334    0.0049904    63
347.5    13.1831    3.25474    0.00468308    61
348    13.1721    3.31691    0.00476568    61
348.5    13.1831    3.3786    0.00484735    61
349    13.2373    3.18287    0.00455998    59
349.5    13.2429    3.1745    0.00454149    59
350    13.2701    3.16842    0.00452631    58
350.5    13.4107    3.30453    0.00471402    56
351    13.497    3.30454    0.00470732    55
351.5    13.5121    3.32208    0.00472557    55
352    13.5154    3.27394    0.00465048    54
352.5    13.5278    3.29707    0.00467669    54
353    13.5    3.40432    0.00482198    54
353.5    13.5252    3.34423    0.00473017    53
354    13.5629    3.27487    0.00462552    53
354.5    13.6218    3.31209    0.00467149    52
355    13.6224    3.46913    0.0048861    49
355.5    13.6277    3.66101    0.0051491    47
356    13.6348    3.61305    0.00507451    47
356.5    13.6268    3.85167    0.00540207    46
357    13.6486    3.66815    0.00513747    46
357.5    13.7556    3.59827    0.00503255    45
358    13.8037    3.60036    0.00502843    45
358.5    13.8148    3.59163    0.00500925    45
359    13.8333    3.52716    0.00491248    45
359.5    13.8371    3.68117    0.00511985    44
360    13.845    3.82092    0.00530684    43
360.5    13.8488    3.79304    0.00526081    43
361    13.8488    3.92482    0.00543604    43
361.5    13.8372    3.96058    0.00547798    43
362    13.8889    3.90829    0.00539819    42
362.5    13.8929    3.96802    0.00547313    42
363    13.8849    3.92393    0.00540486    42
363.5    13.8968    3.88089    0.00533822    42
364    13.8968    3.92057    0.0053854    42
364.5    13.9667    3.86278    0.00529873    40
365    13.9316    3.9298    0.00538328    39
365.5    13.9693    3.87406    0.00529967    38
366    14.0405    3.92854    0.00536685    37
366.5    14.0315    4.01327    0.00547513    37
367    14.0135    4.1357    0.00563447    37
367.5    14.0811    4.08802    0.00556193    37
368    14.0495    4.04034    0.00548959    37
368.5    14.0602    4.05425    0.00550102    36
369    13.9853    4.07413    0.0055205    34
369.5    14.0469    4.27645    0.0057868    32
370    14.0417    4.5191    0.00610689    32
370.5    14    4.53646    0.00612208    32
371    13.8667    4.60259    0.00620295    30
371.5    14.0056    4.78608    0.00644156    30
372    14.0278    4.83534    0.00649911    30
372.5    14.1333    4.66741    0.00626498    30
373    14.2816    4.43123    0.00593999    29
373.5    14.3988    4.37766    0.00586032    28
374    14.4048    4.45125    0.00595087    28
374.5    14.4753    4.25659    0.00568303    27
375    14.4236    4.1643    0.0055524    24
375.5    14.4653    4.46291    0.00594263    24
376    14.4722    4.61265    0.00613385    24
376.5    14.2971    3.51922    0.0046736    23
377    14.2803    3.75603    0.00498147    22
377.5    14.3016    4.02809    0.00533522    21
378    14.175    3.9791    0.00526336    20
378.5    14.4    4.29    0.00566711    20
379    14.4333    4.20667    0.00554969    20
379.5    14.4417    4.28965    0.00565172    20
380    14.4333    4.37889    0.0057617    20
380.5    14.3509    4.52601    0.00594745    19
381    14.3772    4.54632    0.0059663    19
381.5    14.3596    4.48907    0.00588345    19
382    14.3509    4.52601    0.00592409    19
382.5    14.3684    4.53678    0.00593043    19
383    14.3421    4.43706    0.0057925    19
383.5    14.3509    4.57572    0.00596573    19
384    14.3596    4.50077    0.00586038    19
384.5    14.3158    4.56987    0.00594261    19
385    14.3509    4.61665    0.00599565    19
385.5    14.4211    4.46599    0.00579246    19
386    14.5175    4.73361    0.00613162    19
386.5    14.5351    4.68006    0.00605441    19
387    14.5789    4.66774    0.00603068    19
387.5    14.5702    4.56525    0.00589065    19
388    14.7647    4.61784    0.00595082    17
388.5    14.7255    4.7351    0.00609408    17
389    14.7157    4.78681    0.00615272    17
389.5    14.8021    4.73687    0.00608071    16
390    14.8333    4.80903    0.00616542    16
390.5    14.8229    4.88357    0.00625297    16
391    15.0556    4.26543    0.00545452    15
391.5    15.0556    4.31728    0.00551377    15
392    15.0889    4.34025    0.00553603    15
392.5    15.2    4.56741    0.00581835    15
393    15.2444    4.57358    0.0058188    15
393.5    15.2    4.67481    0.00594004    15
394    15.2444    4.46247    0.00566303    15
394.5    15.2889    4.59432    0.00582297    15
395    15.3333    4.71852    0.00597281    15
395.5    15.3889    4.75802    0.0060152    15
396    15.3667    4.80074    0.00606154    15
396.5    15.4222    4.73284    0.00596827    15
397    15.4111    4.95136    0.00623597    15
397.5    15.4222    4.92173    0.00619085    15
398    15.6071    5.05003    0.00634426    14
398.5    15.8077    4.76003    0.00597243    13
399    15.5278    4.25386    0.00533065    12
399.5    15.75    4.0162    0.00502654    12
400    15.8472    4.43268    0.00554085    12
400.5    15.875    4.3478    0.00542797    12
401    15.9028    4.84471    0.00604079    12
401.5    15.9444    4.71914    0.00587688    12
402    16.0152    5.11846    0.00636624    11
402.5    15.9848    5.44169    0.00675986    11
403    15.9697    5.27686    0.00654697    11
403.5    15.9697    5.27686    0.00653886    11
404    16.1833    5.41361    0.00670001    10
404.5    15.8889    5.62963    0.00695875    9
405    15.8889    5.62963    0.00695016    9
405.5    15.8889    5.62963    0.00694159    9
406    15.9444    5.48148    0.00675059    9
406.5    16.1296    5.31962    0.00654319    9
407    16.1852    5.49657    0.00675254    9
407.5    16.1852    5.91015    0.00725172    9
408    16.2037    5.83813    0.00715458    9
408.5    16.2778    5.48148    0.00670928    9
409    16.2593    5.28464    0.00646044    9
409.5    16.2593    5.28464    0.00645255    9
410    16.2222    5.68519    0.00693315    9
410.5    16.2222    5.72222    0.00696982    9
411    16.2593    5.55624    0.00675942    9
411.5    16.2407    5.35871    0.00651119    9
412    16.2222    5.40741    0.00656239    9
412.5    16.2407    5.58093    0.00676477    9
413    16.2593    5.53772    0.00670427    9
413.5    16.3333    5.54938    0.00671026    9
414    16.2963    5.79492    0.0069987    9
414.5    16.2778    5.59259    0.00674619    9
415    16.3148    5.41632    0.00652569    9
415.5    16.2778    5.61728    0.00675967    9
416    16.3704    5.59122    0.00672022    9
416.5    16.5    5.24074    0.00629141    9
417    16.4444    5.43827    0.00652071    9
417.5    16.4074    5.5439    0.0066394    9
418    16.3704    5.42455    0.0064887    9
418.5    16.4259    5.47599    0.00654241    9
419    16.5    5.80556    0.00692787    8
419.5    16.3958    6.11068    0.00728329    8
420    16.375    6.18576    0.007364    8
420.5    16.6042    6.06901    0.00721642    8
421    16.6458    6.36415    0.00755837    8
421.5    16.6458    6.36415    0.00754941    8
422    16.6458    6.36415    0.00754046    8
422.5    16.6458    6.36415    0.00753154    8
423    16.6458    6.36415    0.00752264    8
423.5    16.6667    6.30556    0.00744458    8
424    16.6458    6.36415    0.00750489    8
424.5    16.6458    6.36415    0.00749605    8
425    16.6458    6.36415    0.00748723    8
425.5    16.625    6.43576    0.00756259    8
426    16.6458    6.36415    0.00746966    8
426.5    16.5833    6.24306    0.00731894    8
427    16.5833    6.24306    0.00731037    8
427.5    16.6458    6.53082    0.00763838    8
428    16.7083    5.93576    0.0069343    8
428.5    16.8125    6.28776    0.00733694    8
429    16.8542    6.23915    0.00727174    8
429.5    16.6429    6.64626    0.0077372    7
430    16.5952    6.78458    0.00788905    7
430.5    16.6667    6.79365    0.00789042    7
431    16.5238    7.16213    0.00830874    7
431.5    16.4762    6.24943    0.00724152    7
432    16.6111    7.21914    0.00835548    6
432.5    16.7222    6.83951    0.00790694    6
433    16.6944    6.95756    0.00803414    6
433.5    16.7778    7.87654    0.00908482    6
434    16.8056    7.78164    0.00896502    6
434.5    16.75    6.11806    0.00704034    6
435    16.7778    6.31173    0.00725486    6
435.5    16.7667    8.25111    0.00947315    5
436    16.8    8.63778    0.00990571    5
436.5    16.8333    8.07778    0.0092529    5
437    16.9    8.14    0.0093135    5
437.5    16.8667    8.22667    0.0094019    5
438    17.0333    7.67111    0.00875698    5
438.5    17    7.84444    0.00894463    5
439    17.0333    7.70444    0.00877499    5
439.5    17.0333    7.70444    0.00876501    5
440    17.1    7.98444    0.00907323    5
440.5    17    7.8    0.00885358    5
441    17.0333    7.70444    0.0087352    5
441.5    17.2667    8.01778    0.00908016    5
442    17.2667    8.01778    0.00906988    5
442.5    17.2667    8.01778    0.00905964    5
443    17.2667    8.01778    0.00904941    5
443.5    17.4    9.04    0.0101917    5
444    17.3667    9.17111    0.0103278    5
444.5    17.3667    9.17111    0.0103162    5
445    17.3667    9.17111    0.0103046    5
445.5    17.2333    8.05111    0.00903604    5
446    17.2667    8.01778    0.00898854    5
446.5    17.2667    8.01778    0.00897847    5
447    17.75    8.85417    0.00990399    4
447.5    17.75    8.85417    0.00989292    4
448    17.75    8.85417    0.00988188    4
448.5    18    8.625    0.00961538    4
449    17.9583    8.82465    0.00982701    4
449.5    17.9583    8.82465    0.00981608    4
450    18.0417    9.18576    0.0102064    4
450.5    17.9583    9.32465    0.0103492    4
451    18    9.25    0.010255    4
451.5    18    9.25    0.0102436    4
452    18    9.25    0.0102323    4
452.5    18    9.31944    0.0102977    4
453    18    9.25    0.0102097    4
453.5    18    9.25    0.0101985    4
454    18    9.25    0.0101872    4
454.5    18    9.25    0.010176    4
455    18    9.25    0.0101648    4
455.5    18.0833    8.97917    0.00985638    4
456    18.2083    9.10243    0.00998074    4
456.5    18.1667    9.31944    0.0102075    4
457    18.0833    8.8125    0.00964168    4
457.5    18    9.79167    0.0107013    4
458    18    9.93056    0.0108412    4
458.5    18.0417    9.81076    0.0106988    4
459    18    9.59722    0.0104545    4
459.5    18.0417    10.0469    0.0109324    4
460    18.0417    10.0469    0.0109205    4
460.5    18    10.1806    0.0110538    4
461    18.125    9.67188    0.0104901    4
461.5    18.8333    10.8889    0.0117973    3
462    20    12.25    0.0132576    2
462.5    20.3333    12.25    0.0132432    2
463    20.4167    11.6736    0.0126065    2
463.5    20.3333    12.25    0.0132147    2
464    20.4167    11.6736    0.0125793    2
464.5    20.3333    12.25    0.0131862    2
465    20.3333    12.25    0.013172    2
465.5    20.3333    12.25    0.0131579    2
466    20.3333    12.25    0.0131438    2
466.5    20.3333    12.25    0.0131297    2
467    20.3333    12.25    0.0131156    2
467.5    20.3333    12.25    0.0131016    2
468    20.3333    12.25    0.0130876    2
468.5    20.25    12.8403    0.0137036    2
469    20.3333    12.25    0.0130597    2
469.5    20.5833    11.6736    0.012432    2
470    20.5833    11.6736    0.0124187    2
470.5    20.5    11.1111    0.0118078    2
471    20.5    11.1111    0.0117952    2
471.5    20.5    11.1111    0.0117827    2
472    20.5    11.1111    0.0117702    2
472.5    20.5    11.1111    0.0117578    2
473    20.5    11.1111    0.0117454    2
473.5    20.5    11.1111    0.011733    2
474    20.5    11.1111    0.0117206    2
474.5    20.5    11.1111    0.0117082    2
475    20.5    11.1111    0.0116959    2
475.5    20.5    11.1111    0.0116836    2
476    20.5    11.1111    0.0116713    2
476.5    20.6667    11.1111    0.0116591    2
477    20.4167    9.50694    0.00996535    2
477.5    20.5    10.0278    0.0105003    2
478    20.6667    11.1111    0.0116225    2
478.5    20.6667    11.1111    0.0116104    2
479    20.6667    11.1111    0.0115982    2
479.5    20.5833    11.6736    0.0121727    2
480    20.75    11.6736    0.01216    2
480.5    20.6667    11.1111    0.011562    2
481    20.5833    11.6736    0.0121347    2
481.5    20.75    11.6736    0.0121221    2
482    20.6667    11.1111    0.011526    2
482.5    20.4167    12.8403    0.013306    2
483    20.3333    13.4444    0.0139176    2
483.5    20.5833    14.0625    0.0145424    2
484    20.5833    14.0625    0.0145274    2
484.5    20.5833    14.0625    0.0145124    2
485    20.6667    14.6944    0.0151489    2
485.5    20.5833    14.0625    0.0144825    2
486    20.5833    14.0625    0.0144676    2
486.5    20.5833    14.0625    0.0144527    2
487    20.5833    14.0625    0.0144379    2
487.5    20.8333    12.25    0.0125641    2
488    20.8333    12.25    0.0125512    2
488.5    24.3333    8.68441e-15    8.88885e-18    1
489    24.3333    8.68441e-15    8.87977e-18    1
489.5    24.3333    8.68441e-15    8.8707e-18    1
490    24.3333    8.68441e-15    8.86164e-18    1
490.5    24.5    -3.55271e-14    -3.62152e-17    1
491    24.6667    2.05268e-14    2.0903e-17    1
491.5    24.6667    2.05268e-14    2.08818e-17    1
492    24.6667    2.05268e-14    2.08606e-17    1
492.5    24.6667    2.05268e-14    2.08394e-17    1
493    24.6667    2.05268e-14    2.08182e-17    1
493.5    24.6667    2.05268e-14    2.07972e-17    1
494    25.1667    -5.40802e-14    -5.4737e-17    1
494.5    25.3333    -5.05275e-14    -5.10895e-17    1
495    25.3333    -5.05275e-14    -5.10379e-17    1
495.5    25.5    5.32907e-14    5.37747e-17    1
496    25.5    5.32907e-14    5.37205e-17    1
496.5    25.5    5.32907e-14    5.36664e-17    1
497    25.5    5.32907e-14    5.36124e-17    1
497.5    25.5    5.32907e-14    5.35585e-17    1
498    25.6667    3.00007e-14    3.01212e-17    1
498.5    25.5    5.32907e-14    5.34511e-17    1
499    25.6667    3.00007e-14    3.00608e-17    1
499.5    26    5.68434e-14    5.69003e-17    1
500    25.8333    -6.71068e-15    -6.71068e-18    1
500.5    25.8333    -6.71068e-15    -6.70398e-18    1
501    25.6667    3.00007e-14    2.99408e-17    1
501.5    25.8333    -6.71068e-15    -6.69061e-18    1
502    25.8333    -6.71068e-15    -6.68395e-18    1
502.5    25.8333    -6.71068e-15    -6.67729e-18    1
503    25.8333    -6.71068e-15    -6.67066e-18    1
503.5    25.8333    -6.71068e-15    -6.66403e-18    1
504    25.8333    -6.71068e-15    -6.65742e-18    1
504.5    26.1667    -6.71068e-15    -6.65082e-18    1
505    26.1667    -6.71068e-15    -6.64424e-18    1
505.5    26.1667    -6.71068e-15    -6.63767e-18    1
506    26.1667    -6.71068e-15    -6.63111e-18    1
506.5    26.1667    -6.71068e-15    -6.62456e-18    1
507    26.1667    -6.71068e-15    -6.61803e-18    1
507.5    26.1667    -6.71068e-15    -6.61151e-18    1
508    26.1667    -6.71068e-15    -6.605e-18    1
508.5    26.1667    -6.71068e-15    -6.59851e-18    1
509    26.1667    -6.71068e-15    -6.59202e-18    1
509.5    26.1667    -6.71068e-15    -6.58556e-18    1
510    26.1667    -6.71068e-15    -6.5791e-18    1
510.5    26.1667    -6.71068e-15    -6.57266e-18    1
511    26.1667    -6.71068e-15    -6.56622e-18    1
511.5    26.3333    3.00007e-14    2.93262e-17    1
512    26.3333    3.00007e-14    2.92976e-17    1
512.5    26.3333    3.00007e-14    2.9269e-17    1
513    26.3333    3.00007e-14    2.92404e-17    1
513.5    26.5    5.32907e-14    5.18897e-17    1
514    26.5    5.32907e-14    5.18392e-17    1
514.5    26.5    5.32907e-14    5.17888e-17    1
515    26.5    5.32907e-14    5.17385e-17    1
515.5    26.5    5.32907e-14    5.16884e-17    1
516    26.5    5.32907e-14    5.16383e-17    1
516.5    26.5    5.32907e-14    5.15883e-17    1
517    26.5    5.32907e-14    5.15384e-17    1
517.5    26.5    5.32907e-14    5.14886e-17    1
518    27.1667    -2.21058e-14    -2.13376e-17    1
518.5    27.5    -7.10543e-15    -6.85191e-18    1
519    27    4.26326e-14    4.10718e-17    1
519.5    27.3333    4.89485e-14    4.71112e-17    1
520    27.6667    3.71061e-14    3.5679e-17    1
520.5    27.6667    3.71061e-14    3.56447e-17    1
521    27.6667    3.71061e-14    3.56105e-17    1
521.5    27.6667    3.71061e-14    3.55763e-17    1
522    27.6667    3.71061e-14    3.55423e-17    1
522.5    27.6667    3.71061e-14    3.55082e-17    1
523    27.8333    -4.57905e-14    -4.37768e-17    1
