# Supplementary material for: Clocked stepping of an artificial protein walker along a DNA track
Source: Nat Nanotechnol. 2026 Jul 6;21(7):987–95. doi: 10.1038/s41565-026-02211-3 (PMC13379313; doi:10.1038/s41565-026-02211-3)
Supplement: Supplementary file 13 — Text files of simulation output. [file 41565_2026_2211_MOESM13_ESM.zip › averages_alpha0.200000.dat]

### track: TrpR -- DtxR -- MetJ 
# alpha = 0.2
# individual on/off rates:
#     correct step, with    ligands: TrpR    = ( 10 ,  0.36 )
#                                    DtxR    = ( 10 ,  0.164 )
#                                    MetJ    = ( 10 ,  1.14 )
#     correct step, without ligands: TrpR_0  = ( 0 ,  0.99 )
#                                    DtxR_0  = ( 0 ,  0.45 )
#                                    MetJ_0  = ( 0 ,  3.7 )
#     overstepping, with    ligands: TrpR*   = ( 2 ,  0.36 )
#                                    DtxR*   = ( 2 ,  0.164 )
#                                    MetJ*   = ( 2 ,  1.14 )
#     overstepping, without ligands: TrpR*_0 = ( 0 ,  0.99 )
#                                    DtxR*_0 = ( 0 ,  0.45 )
#                                    MetJ*_0 = ( 0 ,  3.7 )
# time     av position     var(position)    D_eff     count
0    0.166667    -3.63171e-13    0    500000
0.5    0.175516    0.00929767    0.00929767    498016
1    0.181844    0.0183535    0.00917677    495794
1.5    0.187292    0.0267479    0.00891597    493470
2    0.192314    0.0346775    0.00866939    491246
2.5    0.197107    0.0423925    0.00847849    488922
3    0.201225    0.0497371    0.00828952    486721
3.5    0.205312    0.0570611    0.00815158    484456
4    0.208977    0.0641294    0.00801618    482165
4.5    0.212117    0.0711858    0.00790953    479973
5    0.215687    0.0782796    0.00782796    477779
5.5    0.219755    0.0856739    0.00778854    475519
6    0.222427    0.0926031    0.00771692    473316
6.5    0.22559    0.0994407    0.00764929    471112
7    0.228709    0.106464    0.0076046    468954
7.5    0.33987    0.144106    0.00960709    466529
8    0.36768    0.142879    0.00892994    463117
8.5    0.387462    0.14349    0.00844061    458620
9    0.400668    0.146762    0.00815344    453492
9.5    0.410106    0.15179    0.00798897    448170
10    0.418213    0.157431    0.00787154    442681
10.5    0.424279    0.164198    0.00781895    437076
11    0.4296    0.171321    0.00778733    431336
11.5    0.433732    0.178527    0.00776206    425638
12    0.438007    0.185788    0.00774119    420048
12.5    0.441937    0.19328    0.00773118    414637
13    0.445436    0.201357    0.00774451    409110
13.5    0.448981    0.209215    0.00774871    403666
14    0.45202    0.217192    0.00775685    398287
14.5    0.542755    0.27915    0.00962585    394399
15    0.568642    0.293269    0.00977562    390963
15.5    0.590971    0.310369    0.0100119    385946
16    0.610048    0.328355    0.0102611    380039
16.5    0.62584    0.346735    0.0105071    373092
17    0.639864    0.364529    0.0107215    365668
17.5    0.652578    0.382277    0.0109222    357778
18    0.663517    0.399344    0.0110929    349593
18.5    0.673675    0.41609    0.0112457    341245
19    0.682776    0.431453    0.011354    332727
19.5    0.691546    0.448109    0.01149    324286
20    0.700169    0.463562    0.0115891    315922
20.5    0.708132    0.478708    0.0116758    307612
21    0.715909    0.494401    0.0117715    299408
21.5    0.873436    0.532225    0.0123773    294450
22    0.894382    0.539267    0.0122561    293144
22.5    0.904313    0.548296    0.0121844    291778
23    0.911068    0.55766    0.012123    290485
23.5    0.916868    0.56634    0.0120498    289089
24    0.922369    0.574929    0.0119777    287791
24.5    0.926395    0.583514    0.0119085    286473
25    0.930474    0.591992    0.0118398    285206
25.5    0.934733    0.599897    0.0117627    283900
26    0.937847    0.608163    0.0116954    282499
26.5    0.941668    0.615749    0.0116179    281131
27    0.944601    0.621831    0.0115154    279786
27.5    0.947901    0.629214    0.0114403    278443
28    0.951172    0.637356    0.0113814    277151
28.5    1.06159    0.676569    0.0118696    275681
29    1.08923    0.675101    0.0116397    273632
29.5    1.1085    0.676031    0.0114582    271067
30    1.1226    0.679347    0.0113224    268124
30.5    1.13251    0.683305    0.0112017    264952
31    1.14016    0.689485    0.0111207    261579
31.5    1.14563    0.695834    0.011045    258235
32    1.15042    0.702637    0.0109787    254897
32.5    1.15505    0.711217    0.0109418    251601
33    1.15851    0.71948    0.0109012    248337
33.5    1.16184    0.72746    0.0108576    245016
34    1.16507    0.734756    0.0108052    241803
34.5    1.16911    0.742758    0.0107646    238649
35    1.17187    0.749705    0.0107101    235564
35.5    1.26097    0.811595    0.0114309    233258
36    1.28703    0.826032    0.0114727    231175
36.5    1.30892    0.844533    0.0115689    228258
37    1.32727    0.861055    0.0116359    224679
37.5    1.34318    0.879297    0.011724    220784
38    1.35796    0.897392    0.0118078    216348
38.5    1.3699    0.915726    0.0118925    211656
39    1.3813    0.931166    0.011938    206757
39.5    1.39232    0.947541    0.0119942    201961
40    1.40189    0.964423    0.0120553    197014
40.5    1.41117    0.979567    0.0120934    192057
41    1.41915    0.995277    0.0121375    186999
41.5    1.42705    1.01081    0.0121784    182133
42    1.43409    1.02554    0.0122088    177287
42.5    1.58991    1.06361    0.0125131    174444
43    1.61164    1.07102    0.0124537    173648
43.5    1.62092    1.07946    0.0124076    172898
44    1.62775    1.08827    0.0123667    172081
44.5    1.63379    1.09666    0.012322    171241
45    1.63844    1.10577    0.0122864    170442
45.5    1.64311    1.11339    0.0122351    169632
46    1.6478    1.12095    0.0121842    168843
46.5    1.6522    1.12973    0.0121477    168053
47    1.65591    1.13647    0.0120901    167311
47.5    1.65874    1.14412    0.0120434    166598
48    1.66205    1.15157    0.0119955    165791
48.5    1.66554    1.15993    0.011958    164967
49    1.66847    1.16802    0.0119186    164229
49.5    1.7788    1.20768    0.0121987    163321
50    1.8075    1.20658    0.0120658    162106
50.5    1.82566    1.20773    0.0119577    160523
51    1.83939    1.21177    0.0118801    158787
51.5    1.84888    1.21473    0.0117935    156878
52    1.85727    1.22135    0.0117438    154862
52.5    1.86359    1.22812    0.0116964    152903
53    1.86823    1.23794    0.0116787    150924
53.5    1.8726    1.24429    0.0116289    148923
54    1.87744    1.24922    0.0115668    146968
54.5    1.88058    1.25608    0.0115237    145055
55    1.88516    1.26332    0.0114847    143141
55.5    1.8888    1.27431    0.0114803    141264
56    1.89164    1.2817    0.0114437    139411
56.5    1.98104    1.34883    0.0119366    138018
57    2.0088    1.36369    0.0119622    136820
57.5    2.03061    1.38098    0.0120085    135118
58    2.04829    1.40062    0.0120743    132989
58.5    2.06415    1.41847    0.0121236    130649
59    2.07798    1.43512    0.0121621    127969
59.5    2.09069    1.45331    0.0122127    125283
60    2.10136    1.47058    0.0122549    122360
60.5    2.11259    1.48626    0.0122831    119422
61    2.12376    1.50182    0.01231    116554
61.5    2.13169    1.51771    0.0123391    113640
62    2.13986    1.53347    0.0123667    110665
62.5    2.14772    1.55194    0.0124155    107777
63    2.15568    1.56841    0.0124477    104894
63.5    2.31301    1.60535    0.0126405    103152
64    2.33412    1.61183    0.0125924    102667
64.5    2.34333    1.62072    0.0125637    102192
65    2.35027    1.62853    0.0125272    101718
65.5    2.35615    1.63852    0.0125078    101260
66    2.36084    1.64961    0.012497    100827
66.5    2.3666    1.65854    0.0124702    100366
67    2.37104    1.66431    0.0124202    99934
67.5    2.37503    1.67269    0.0123903    99484
68    2.37913    1.67924    0.0123473    99039
68.5    2.38219    1.68767    0.0123187    98599
69    2.38551    1.69672    0.012295    98188
69.5    2.38893    1.70347    0.0122552    97706
70    2.39215    1.71218    0.0122298    97269
70.5    2.50239    1.74832    0.0123995    96774
71    2.52998    1.74913    0.0123178    96077
71.5    2.54907    1.74877    0.0122292    95157
72    2.56344    1.75472    0.0121855    94163
72.5    2.57273    1.76343    0.0121616    93118
73    2.58084    1.76884    0.0121154    91921
73.5    2.58684    1.77369    0.0120659    90765
74    2.5922    1.78042    0.0120299    89595
74.5    2.59665    1.78784    0.0119989    88414
75    2.60086    1.79744    0.0119829    87206
75.5    2.60382    1.80521    0.011955    86093
76    2.60749    1.81055    0.0119115    84904
76.5    2.61211    1.82164    0.0119062    83814
77    2.61457    1.82728    0.0118655    82690
77.5    2.70562    1.8906    0.0121974    81845
78    2.73073    1.90449    0.0122083    81143
78.5    2.7541    1.92486    0.0122603    80109
79    2.77197    1.94171    0.0122893    78877
79.5    2.78737    1.96282    0.0123448    77530
80    2.80316    1.97789    0.0123618    76019
80.5    2.81582    1.99215    0.0123736    74360
81    2.82709    2.00994    0.012407    72651
81.5    2.83603    2.03055    0.0124574    70836
82    2.84532    2.04608    0.0124761    69125
82.5    2.85294    2.05989    0.0124842    67394
83    2.86169    2.07919    0.0125253    65649
83.5    2.86928    2.09324    0.0125344    63926
84    2.87651    2.10699    0.0125416    62245
84.5    3.03392    2.15497    0.0127513    61218
85    3.0556    2.16096    0.0127115    60977
85.5    3.06555    2.17141    0.0126983    60692
86    3.0724    2.17986    0.0126736    60414
86.5    3.07776    2.18845    0.01265    60137
87    3.08215    2.19735    0.0126284    59855
87.5    3.08699    2.20648    0.0126085    59596
88    3.09051    2.21099    0.0125625    59306
88.5    3.09428    2.21741    0.0125277    59049
89    3.09752    2.22673    0.0125097    58771
89.5    3.10206    2.23188    0.0124686    58528
90    3.1053    2.24172    0.012454    58255
90.5    3.10947    2.25    0.0124309    58023
91    3.11204    2.25702    0.0124012    57770
91.5    3.22279    2.29757    0.012555    57453
92    3.25083    2.29767    0.0124873    57021
92.5    3.27052    2.30119    0.0124389    56460
93    3.28301    2.30705    0.0124035    55828
93.5    3.29227    2.31043    0.0123553    55127
94    3.29996    2.31412    0.0123091    54478
94.5    3.3065    2.31953    0.0122726    53782
95    3.30974    2.32576    0.0122408    53085
95.5    3.31587    2.33617    0.0122313    52415
96    3.31762    2.3469    0.0122234    51758
96.5    3.32313    2.35408    0.0121973    51097
97    3.32782    2.35902    0.0121599    50392
97.5    3.33279    2.36861    0.0121467    49709
98    3.33577    2.37461    0.0121154    49056
98.5    3.42669    2.43597    0.0123653    48590
99    3.4517    2.45548    0.0124014    48144
99.5    3.47469    2.47544    0.0124394    47579
100    3.49238    2.49732    0.0124866    46824
100.5    3.50617    2.51205    0.0124978    45979
101    3.52101    2.53194    0.0125344    45046
101.5    3.5345    2.55038    0.0125634    44087
102    3.54696    2.5667    0.0125819    43065
102.5    3.55432    2.58364    0.0126031    42018
103    3.56217    2.60206    0.0126314    40991
103.5    3.56998    2.62733    0.0126924    39948
104    3.58095    2.65009    0.0127408    38911
104.5    3.59258    2.66398    0.0127463    37873
105    3.6037    2.67713    0.0127482    36858
105.5    3.76055    2.71866    0.0128846    36271
106    3.78266    2.72497    0.0128536    36106
106.5    3.7924    2.73551    0.0128428    35931
107    3.80026    2.74848    0.0128434    35796
107.5    3.80622    2.75615    0.0128193    35622
108    3.81284    2.77063    0.012827    35461
108.5    3.81745    2.77605    0.0127928    35292
109    3.82129    2.78504    0.0127754    35124
109.5    3.82431    2.79616    0.0127678    34961
110    3.82872    2.80441    0.0127473    34787
110.5    3.83137    2.80845    0.0127079    34616
111    3.83532    2.81209    0.0126671    34454
111.5    3.83902    2.82214    0.0126553    34317
112    3.84145    2.82739    0.0126223    34144
112.5    3.95458    2.86216    0.0127207    33961
113    3.98162    2.86017    0.0126556    33712
113.5    4.00165    2.865    0.0126211    33410
114    4.01726    2.86607    0.0125705    33033
114.5    4.02881    2.87689    0.0125628    32638
115    4.03737    2.8897    0.0125639    32234
115.5    4.04438    2.90208    0.0125631    31796
116    4.04948    2.90955    0.0125412    31387
116.5    4.05415    2.92393    0.0125491    30966
117    4.05981    2.92543    0.0125018    30571
117.5    4.06115    2.93667    0.0124965    30174
118    4.06647    2.94306    0.0124706    29790
118.5    4.06986    2.94494    0.0124259    29423
119    4.07414    2.95163    0.0124018    29009
119.5    4.16226    3.01168    0.0126012    28715
120    4.18614    3.02777    0.0126157    28458
120.5    4.20735    3.05073    0.0126586    28103
121    4.22731    3.07194    0.012694    27639
121.5    4.2434    3.08822    0.0127087    27175
122    4.255    3.09573    0.0126874    26606
122.5    4.26681    3.12532    0.0127564    26038
123    4.28179    3.14442    0.0127822    25465
123.5    4.28954    3.15531    0.0127745    24841
124    4.29466    3.16755    0.0127724    24225
124.5    4.30126    3.17287    0.0127425    23606
125    4.30912    3.18072    0.0127229    22979
125.5    4.31431    3.19704    0.0127372    22396
126    4.3204    3.20411    0.0127147    21808
126.5    4.47758    3.23141    0.0127724    21441
127    4.49971    3.23607    0.0127404    21347
127.5    4.50737    3.23617    0.0126909    21259
128    4.51408    3.24838    0.012689    21160
128.5    4.52021    3.26123    0.0126896    21050
129    4.52509    3.26886    0.01267    20961
129.5    4.52938    3.28164    0.0126704    20880
130    4.533    3.28264    0.0126255    20770
130.5    4.53874    3.2922    0.0126138    20680
131    4.54294    3.30221    0.0126039    20574
131.5    4.54559    3.3132    0.0125977    20463
132    4.54966    3.3229    0.0125867    20370
132.5    4.55242    3.32451    0.0125453    20290
133    4.55639    3.3344    0.0125353    20207
133.5    4.66246    3.36549    0.0126048    20093
134    4.69136    3.36833    0.0125684    19929
134.5    4.71159    3.36376    0.0125047    19723
135    4.72266    3.37296    0.0124924    19492
135.5    4.73204    3.38687    0.0124977    19265
136    4.73724    3.38323    0.0124384    19014
136.5    4.74316    3.39015    0.0124181    18775
137    4.74739    3.38996    0.0123721    18528
137.5    4.75002    3.39087    0.0123305    18294
138    4.75467    3.40295    0.0123295    18064
138.5    4.76044    3.41424    0.0123258    17821
139    4.76297    3.42101    0.0123058    17583
139.5    4.76752    3.43186    0.0123006    17345
140    4.7705    3.44191    0.0122925    17105
140.5    4.85988    3.50364    0.0124685    16956
141    4.88632    3.52328    0.0124939    16809
141.5    4.90585    3.53686    0.0124977    16593
142    4.9257    3.57004    0.0125706    16348
142.5    4.94137    3.57943    0.0125594    16052
143    4.95746    3.59227    0.0125604    15738
143.5    4.96319    3.61101    0.0125819    15412
144    4.97466    3.62725    0.0125946    15058
144.5    4.98593    3.63657    0.0125833    14686
145    4.9939    3.65864    0.012616    14295
145.5    5.00266    3.67717    0.0126363    13935
146    5.00964    3.68697    0.0126266    13560
146.5    5.01516    3.71774    0.0126885    13196
147    5.02764    3.71836    0.0126475    12825
147.5    5.19056    3.76222    0.0127533    12617
148    5.21065    3.7705    0.0127382    12559
148.5    5.22171    3.78412    0.0127411    12503
149    5.22847    3.7899    0.0127178    12453
149.5    5.23495    3.79227    0.0126832    12395
150    5.23809    3.80025    0.0126675    12331
150.5    5.24046    3.81693    0.0126808    12286
151    5.24566    3.82317    0.0126595    12233
151.5    5.24936    3.82728    0.0126313    12176
152    5.25162    3.82441    0.0125803    12116
152.5    5.25419    3.84037    0.0125914    12052
153    5.25934    3.84712    0.0125723    12005
153.5    5.2661    3.85883    0.0125695    11944
154    5.27094    3.86534    0.0125498    11887
154.5    5.38341    3.90906    0.0126507    11829
155    5.40936    3.92037    0.0126464    11755
155.5    5.4232    3.89715    0.012531    11654
156    5.43592    3.8997    0.012499    11545
156.5    5.44493    3.91431    0.0125058    11413
157    5.45182    3.92168    0.0124894    11267
157.5    5.45291    3.92134    0.0124487    11118
158    5.45927    3.9403    0.0124693    10980
158.5    5.46618    3.94742    0.0124524    10842
159    5.46816    3.97035    0.0124854    10710
159.5    5.47729    3.98893    0.0125045    10575
160    5.47741    3.99068    0.0124709    10434
160.5    5.48279    3.99287    0.0124388    10305
161    5.49076    3.99062    0.0123932    10168
161.5    5.5828    4.05023    0.0125394    10086
162    5.60727    4.05776    0.0125239    10006
162.5    5.63768    4.05769    0.0124852    9884
163    5.66187    4.08664    0.0125357    9726
163.5    5.67921    4.10741    0.0125609    9566
164    5.6931    4.13169    0.0125966    9389
164.5    5.70342    4.15824    0.012639    9202
165    5.71802    4.2054    0.0127436    8987
165.5    5.7271    4.20914    0.0127164    8786
166    5.73342    4.22905    0.0127381    8547
166.5    5.74228    4.24201    0.0127388    8321
167    5.74815    4.24262    0.0127025    8106
167.5    5.75188    4.26146    0.0127208    7915
168    5.757    4.26812    0.0127027    7716
168.5    5.91895    4.30153    0.0127642    7596
169    5.93951    4.28874    0.0126886    7558
169.5    5.94732    4.28225    0.012632    7517
170    5.95829    4.30312    0.0126562    7473
170.5    5.96668    4.31414    0.0126514    7438
171    5.96898    4.31864    0.0126276    7403
171.5    5.96958    4.33131    0.0126277    7374
172    5.9749    4.35143    0.0126495    7344
172.5    5.97969    4.36854    0.0126624    7312
173    5.98079    4.37414    0.012642    7269
173.5    5.98666    4.38393    0.0126338    7235
174    5.98896    4.3939    0.0126262    7201
174.5    5.99161    4.39943    0.0126058    7174
175    5.99557    4.40933    0.0125981    7147
175.5    6.11134    4.45876    0.012703    7109
176    6.13767    4.45215    0.0126482    7058
176.5    6.15157    4.44445    0.0125905    7000
177    6.16874    4.46744    0.0126199    6921
177.5    6.18004    4.46664    0.0125821    6844
178    6.18339    4.4863    0.012602    6759
178.5    6.1888    4.47139    0.0125249    6657
179    6.19287    4.50479    0.0125832    6583
179.5    6.19211    4.49736    0.0125275    6486
180    6.1923    4.4884    0.0124678    6425
180.5    6.19212    4.47546    0.0123974    6331
181    6.19175    4.47337    0.0123574    6247
181.5    6.19926    4.48984    0.0123687    6162
182    6.20596    4.47675    0.0122988    6100
182.5    6.29813    4.55639    0.0124833    6051
183    6.31535    4.56974    0.0124856    5978
183.5    6.34135    4.57664    0.0124704    5904
184    6.35836    4.61165    0.0125317    5826
184.5    6.3744    4.64199    0.0125799    5727
185    6.3927    4.66713    0.0126139    5626
185.5    6.40931    4.68245    0.0126212    5497
186    6.41567    4.66658    0.0125446    5370
186.5    6.42805    4.68182    0.0125518    5256
187    6.44038    4.72202    0.0126257    5135
187.5    6.45008    4.7687    0.0127165    5018
188    6.46184    4.74475    0.012619    4905
188.5    6.47466    4.73766    0.0125667    4775
189    6.47263    4.75414    0.0125771    4634
189.5    6.62996    4.78765    0.0126323    4559
190    6.6532    4.78716    0.0125978    4542
190.5    6.66228    4.80902    0.0126221    4522
191    6.6727    4.83197    0.0126491    4504
191.5    6.68164    4.83874    0.0126338    4485
192    6.68313    4.85861    0.0126526    4465
192.5    6.69081    4.86052    0.0126247    4446
193    6.69729    4.86433    0.0126019    4420
193.5    6.70434    4.88416    0.0126206    4402
194    6.70645    4.89446    0.0126146    4382
194.5    6.70644    4.91088    0.0126244    4358
195    6.71382    4.90472    0.0125762    4333
195.5    6.71941    4.90466    0.0125439    4320
196    6.72177    4.92417    0.0125617    4304
196.5    6.83734    4.97852    0.012668    4282
197    6.86324    4.97535    0.0126278    4263
197.5    6.87984    4.95629    0.0125476    4207
198    6.89358    4.9503    0.0125008    4177
198.5    6.89872    4.94729    0.0124617    4124
199    6.90305    4.97418    0.012498    4071
199.5    6.90608    4.97281    0.0124632    4005
200    6.91412    4.99578    0.0124895    3955
200.5    6.91641    5.02535    0.012532    3912
201    6.92242    5.00937    0.0124611    3865
201.5    6.93296    4.99341    0.0123906    3806
202    6.94232    5.0271    0.0124433    3742
202.5    6.95002    5.03649    0.0124358    3668
203    6.95713    5.03795    0.0124088    3623
203.5    7.04689    5.10299    0.0125381    3583
204    7.06909    5.10291    0.0125071    3539
204.5    7.09715    5.11953    0.0125172    3493
205    7.10591    5.14379    0.0125458    3440
205.5    7.1138    5.17984    0.012603    3370
206    7.13094    5.21507    0.0126579    3312
206.5    7.12974    5.24595    0.0127021    3245
207    7.14153    5.26594    0.0127197    3169
207.5    7.15737    5.27467    0.01271    3085
208    7.16417    5.26737    0.012662    3000
208.5    7.18129    5.30368    0.0127186    2917
209    7.18612    5.32967    0.0127504    2844
209.5    7.19268    5.36678    0.0128085    2768
210    7.19408    5.3775    0.0128036    2693
210.5    7.35398    5.42969    0.0128971    2648
211    7.37649    5.4471    0.0129078    2634
211.5    7.38546    5.46688    0.0129241    2628
212    7.40321    5.47687    0.0129171    2607
212.5    7.39748    5.4573    0.0128407    2593
213    7.40667    5.45358    0.0128018    2575
213.5    7.40731    5.47906    0.0128315    2566
214    7.4122    5.47668    0.012796    2557
214.5    7.41565    5.50992    0.0128436    2537
215    7.41782    5.51083    0.0128159    2527
215.5    7.4222    5.52832    0.0128267    2517
216    7.42774    5.51585    0.0127682    2505
216.5    7.43643    5.52716    0.0127648    2488
217    7.43932    5.54028    0.0127656    2483
217.5    7.55405    5.57862    0.0128244    2470
218    7.5877    5.52041    0.0126615    2444
218.5    7.59901    5.55242    0.0127058    2419
219    7.61283    5.58389    0.0127486    2393
219.5    7.63368    5.58573    0.0127238    2370
220    7.64656    5.61068    0.0127516    2338
220.5    7.65657    5.55382    0.0125937    2310
221    7.67171    5.55086    0.0125585    2279
221.5    7.68756    5.53336    0.0124906    2249
222    7.69076    5.57811    0.0125633    2214
222.5    7.69826    5.55166    0.0124756    2184
223    7.70638    5.59622    0.0125476    2157
223.5    7.70387    5.62496    0.0125838    2128
224    7.71034    5.65051    0.0126127    2095
224.5    7.78826    5.68359    0.0126583    2082
225    7.82565    5.69243    0.0126498    2060
225.5    7.85854    5.68679    0.0126093    2030
226    7.87867    5.70528    0.0126223    2000
226.5    7.8864    5.65481    0.012483    1963
227    7.90548    5.66574    0.0124796    1922
227.5    7.90801    5.67463    0.0124717    1877
228    7.91326    5.65479    0.0124009    1837
228.5    7.90356    5.61152    0.012279    1799
229    7.90847    5.67332    0.0123872    1759
229.5    7.91268    5.70319    0.0124252    1714
230    7.91526    5.778    0.0125609    1662
230.5    7.93426    5.69268    0.0123485    1620
231    7.91683    5.76579    0.0124801    1573
231.5    8.07623    5.83736    0.0126077    1548
232    8.09819    5.87736    0.0126667    1543
232.5    8.09794    5.85642    0.0125945    1535
233    8.09998    5.87555    0.0126085    1527
233.5    8.10259    5.87882    0.0125885    1519
234    8.10767    5.88045    0.0125651    1517
234.5    8.10573    5.89275    0.0125645    1507
235    8.103    5.89419    0.0125408    1500
235.5    8.10036    5.88819    0.0125015    1488
236    8.10564    5.88994    0.0124787    1483
236.5    8.1038    5.9377    0.0125533    1474
237    8.10597    5.92626    0.0125027    1469
237.5    8.11183    5.96247    0.0125526    1462
238    8.12117    5.97488    0.0125523    1458
238.5    8.23492    5.97819    0.0125329    1453
239    8.24988    6    0.0125523    1440
239.5    8.27583    6.00382    0.0125341    1426
240    8.29597    6.01513    0.0125315    1414
240.5    8.30366    5.99964    0.0124733    1393
241    8.31449    5.98539    0.0124178    1380
241.5    8.3271    6.01448    0.0124523    1364
242    8.32791    5.99545    0.0123873    1351
242.5    8.34348    6.01813    0.0124085    1330
243    8.35469    6.02912    0.0124056    1311
243.5    8.36651    6.02469    0.012371    1286
244    8.36155    6.05585    0.0124095    1276
244.5    8.35835    5.99865    0.0122672    1259
245    8.36952    6.04114    0.0123288    1248
245.5    8.44588    6.19107    0.0126091    1235
246    8.47528    6.134    0.0124675    1227
246.5    8.50811    6.11625    0.0124062    1212
247    8.52307    6.17584    0.0125017    1185
247.5    8.54645    6.23763    0.0126013    1159
248    8.57208    6.26812    0.0126373    1133
248.5    8.58221    6.32673    0.0127298    1111
249    8.57279    6.36156    0.0127742    1083
249.5    8.57852    6.37957    0.0127847    1057
250    8.59844    6.43925    0.0128785    1026
250.5    8.60181    6.29781    0.0125705    997
251    8.6189    6.34049    0.0126305    977
251.5    8.60655    6.39214    0.012708    951
252    8.63043    6.41366    0.0127255    920
252.5    8.79288    6.56824    0.0130064    894
253    8.79709    6.58239    0.0130087    892
253.5    8.80515    6.55125    0.0129216    887
254    8.82092    6.55396    0.0129015    886
254.5    8.81144    6.50399    0.012778    883
255    8.83144    6.53043    0.0128048    878
255.5    8.83657    6.57145    0.01286    875
256    8.83449    6.60099    0.0128925    867
256.5    8.8501    6.57612    0.0128189    865
257    8.84785    6.56615    0.0127746    861
257.5    8.85424    6.56101    0.0127398    853
258    8.84552    6.49265    0.0125826    848
258.5    8.84832    6.52509    0.0126211    845
259    8.83729    6.53997    0.0126254    842
259.5    8.94986    6.6231    0.0127613    841
260    8.9823    6.60944    0.0127105    838
260.5    9.00627    6.62823    0.0127221    824
261    9.02358    6.61114    0.012665    813
261.5    9.02739    6.632    0.0126807    797
262    9.04018    6.69662    0.0127798    784
262.5    9.05462    6.78706    0.0129277    772
263    9.0541    6.79921    0.0129263    764
263.5    9.03763    6.70273    0.0127187    753
264    9.04474    6.70091    0.0126911    745
264.5    9.06073    6.65436    0.0125791    741
265    9.04628    6.69853    0.0126387    731
265.5    9.03445    6.57811    0.0123882    716
266    9.03931    6.56762    0.0123452    708
266.5    9.1341    6.56583    0.0123186    696
267    9.16884    6.62558    0.0124075    689
267.5    9.21303    6.66256    0.0124534    683
268    9.26201    6.58943    0.0122937    673
268.5    9.29323    6.59179    0.0122752    665
269    9.32112    6.632    0.0123271    655
269.5    9.35903    6.65766    0.0123519    642
270    9.38608    6.60508    0.0122316    632
270.5    9.36071    6.64382    0.0122806    621
271    9.36318    6.68826    0.01234    603
271.5    9.39371    6.68593    0.012313    588
272    9.38166    6.73141    0.0123739    576
272.5    9.4078    6.78307    0.012446    564
273    9.39262    6.88154    0.0126036    551
273.5    9.56052    6.82341    0.0124742    537
274    9.57805    6.84046    0.0124826    536
274.5    9.59017    6.84189    0.0124625    536
275    9.60498    6.86577    0.0124832    535
275.5    9.60913    6.85577    0.0124424    533
276    9.62775    6.84092    0.012393    531
276.5    9.62665    6.89742    0.0124727    529
277    9.61439    6.83952    0.0123457    526
277.5    9.6297    6.83972    0.0123238    523
278    9.62057    6.85415    0.0123276    517
278.5    9.61738    6.89111    0.0123718    514
279    9.62012    6.88124    0.012332    512
279.5    9.62999    6.85655    0.0122657    509
280    9.63373    6.8261    0.0121895    506
280.5    9.76133    6.79937    0.0121201    500
281    9.75859    6.76534    0.012038    495
281.5    9.762    6.8185    0.012111    493
282    9.78142    6.82643    0.0121036    488
282.5    9.78264    6.82451    0.0120788    480
283    9.79368    6.83884    0.0120828    475
283.5    9.79894    6.91259    0.0121915    470
284    9.7941    6.85969    0.0120769    463
284.5    9.77741    6.87376    0.0120804    456
285    9.79447    6.852    0.0120211    446
285.5    9.81486    6.88861    0.0120641    442
286    9.78599    6.67604    0.0116714    433
286.5    9.8025    6.6339    0.0115775    427
287    9.81116    6.65443    0.0115931    421
287.5    9.89022    6.76426    0.0117639    416
288    9.91424    6.81303    0.0118282    412
288.5    9.91833    6.80199    0.0117886    402
289    9.91814    6.81355    0.0117882    395
289.5    9.90882    6.72175    0.0116092    393
290    9.97281    6.74487    0.0116291    380
290.5    9.96721    6.83922    0.0117715    371
291    10.0009    6.89198    0.0118419    359
291.5    9.98765    6.83571    0.0117251    351
292    9.97019    6.94315    0.011889    341
292.5    9.97447    6.91785    0.0118254    333
293    9.97678    7.01331    0.0119681    323
293.5    10.0391    7.05697    0.0120221    311
294    10.0071    6.86999    0.0116836    305
294.5    10.1297    6.68066    0.0113424    302
295    10.1496    6.82099    0.011561    302
295.5    10.1656    6.78624    0.0114826    302
296    10.1922    6.80083    0.0114879    300
296.5    10.2018    6.87939    0.011601    299
297    10.1559    6.6674    0.0112246    295
297.5    10.1752    6.77135    0.0113804    293
298    10.1868    6.92709    0.0116226    290
298.5    10.1857    7.018    0.0117554    289
299    10.1973    7.05568    0.0117988    288
299.5    10.2176    7.079    0.011818    288
300    10.2185    7.13222    0.011887    286
300.5    10.2327    7.12711    0.0118588    285
301    10.2346    7.17633    0.0119208    282
301.5    10.3404    7.13746    0.0118366    282
302    10.3667    6.99596    0.0115827    275
302.5    10.3686    6.91238    0.0114254    274
303    10.3807    6.87363    0.0113426    271
303.5    10.3897    6.83625    0.0112624    269
304    10.3893    6.88838    0.0113296    265
304.5    10.3967    6.87368    0.0112868    263
305    10.3638    6.80009    0.0111477    257
305.5    10.3775    6.84269    0.0111992    253
306    10.3951    6.88076    0.0112431    251
306.5    10.4153    6.91503    0.0112806    246
307    10.4167    7.02569    0.0114425    240
307.5    10.4044    6.99554    0.0113749    237
308    10.4114    7.0531    0.0114498    237
308.5    10.4972    7.00827    0.0113586    235
309    10.5418    6.95736    0.0112579    231
309.5    10.5066    6.94012    0.0112118    227
310    10.5363    7.16523    0.0115568    225
310.5    10.5581    6.94849    0.0111892    221
311    10.5624    6.98672    0.0112327    219
311.5    10.5639    7.12754    0.0114407    214
312    10.5689    6.93355    0.0111115    208
312.5    10.6437    7.00057    0.0112009    203
313    10.5795    7.00152    0.0111845    195
313.5    10.5881    6.96969    0.0111159    191
314    10.5582    6.95195    0.01107    186
314.5    10.5279    6.94862    0.0110471    185
315    10.5455    6.88051    0.0109214    176
315.5    10.6996    6.98567    0.0110708    172
316    10.7018    6.94874    0.0109948    171
316.5    10.7115    6.98727    0.0110383    171
317    10.7222    7.00422    0.0110477    171
317.5    10.731    6.98514    0.0110002    171
318    10.7242    6.95884    0.0109416    171
318.5    10.7203    6.94173    0.0108975    171
319    10.6972    7.04394    0.0110407    169
319.5    10.7032    7.1106    0.0111277    169
320    10.7116    7.18245    0.0112226    167
320.5    10.6988    7.28679    0.0113678    166
321    10.6717    7.18162    0.0111863    165
321.5    10.6667    7.17446    0.0111578    164
322    10.6677    7.20816    0.0111928    164
322.5    10.7876    7.34428    0.0113865    164
323    10.8281    7.04355    0.0109033    160
323.5    10.8639    6.93032    0.0107115    158
324    10.789    6.72801    0.0103827    154
324.5    10.7955    6.5846    0.0101458    154
325    10.8193    6.66773    0.010258    154
325.5    10.8664    6.67918    0.0102599    151
326    10.8446    6.59259    0.0101113    148
326.5    10.8502    6.55884    0.0100442    148
327    10.869    6.7154    0.0102682    145
327.5    10.8881    6.81965    0.0104117    143
328    10.8695    6.79298    0.0103552    143
328.5    10.8605    6.76345    0.0102944    141
329    10.8548    6.84637    0.0104048    140
329.5    10.9496    7.05662    0.0107081    139
330    11.0145    7.0171    0.010632    138
330.5    10.9964    7.00587    0.0105989    137
331    10.9774    7.08596    0.0107039    133
331.5    11.0231    6.88408    0.0103832    130
332    11.1013    6.83906    0.0102998    125
332.5    11.1409    6.79947    0.0102248    123
333    11.2063    6.73044    0.0101058    122
333.5    11.2231    6.76793    0.0101468    121
334    11.2181    6.73046    0.0100755    120
334.5    11.2385    6.79321    0.0101543    116
335    11.2714    6.51779    0.00972805    113
335.5    11.3578    6.4571    0.0096231    109
336    11.1602    6.03124    0.00897506    103
336.5    11.2929    6.26212    0.00930478    99
337    11.3061    6.30652    0.00935685    98
337.5    11.3078    6.24    0.00924444    98
338    11.3078    6.22696    0.00921147    98
338.5    11.299    6.26113    0.00924835    97
339    11.2869    6.18656    0.00912473    97
339.5    11.2812    6.22645    0.00917004    96
340    11.283    6.13896    0.00902788    96
340.5    11.2847    6.12785    0.0089983    96
341    11.2667    6.27041    0.00919415    95
341.5    11.2509    6.22039    0.00910746    95
342    11.2702    6.16853    0.00901831    95
342.5    11.2684    6.33526    0.00924855    95
343    11.2509    6.27244    0.0091435    95
343.5    11.3972    6.30266    0.00917418    94
344    11.4167    6.32314    0.00919061    94
344.5    11.4238    6.29767    0.00914031    94
345    11.4068    6.37363    0.00923715    93
345.5    11.3553    6.68877    0.00967984    91
346    11.3109    6.47952    0.00936347    89
346.5    11.3296    6.57115    0.00948217    89
347    11.3068    6.57758    0.00947778    88
347.5    11.312    6.73372    0.0096888    86
348    11.3137    6.81988    0.00979867    85
348.5    11.2972    6.75974    0.00969833    83
349    11.3455    6.56963    0.00941208    82
349.5    11.3374    6.72495    0.00962081    81
350    11.3333    6.68038    0.00954341    81
350.5    11.4774    6.76526    0.00965087    81
351    11.5206    6.58874    0.00938567    81
351.5    11.4979    6.63437    0.00943723    80
352    11.4578    6.64942    0.00944519    79
352.5    11.5649    6.48929    0.00920467    77
353    11.5461    6.7731    0.00959362    76
353.5    11.5405    6.68004    0.00944843    74
354    11.4069    5.94639    0.00839886    68
354.5    11.4701    6.06461    0.00855376    67
355    11.4826    6.10044    0.00859217    67
355.5    11.5417    6.07292    0.00854137    64
356    11.6237    6.1236    0.00860056    62
356.5    11.6612    6.17848    0.00866546    61
357    11.7083    6.23854    0.00873745    60
357.5    11.8056    6.53164    0.00913515    60
358    11.8222    6.44988    0.00900821    60
358.5    11.8361    6.44953    0.00899516    60
359    11.8028    6.49212    0.00904195    60
359.5    11.6842    6.32523    0.00879726    57
360    11.6901    6.25384    0.00868589    57
360.5    11.7135    6.19957    0.00859857    57
361    11.7164    6.29334    0.00871653    57
361.5    11.7105    6.27927    0.00868501    57
362    11.7076    6.16402    0.00851383    57
362.5    11.7018    6.24438    0.00861294    57
363    11.7047    6.24563    0.0086028    57
363.5    11.6905    6.34864    0.00873265    56
364    11.6726    6.4206    0.0088195    56
364.5    11.8125    6.58538    0.00903344    56
365    11.8423    6.59962    0.00904058    56
365.5    11.9121    6.37662    0.00872315    55
366    11.9135    6.83706    0.00934025    52
366.5    11.9281    7.15823    0.00976566    51
367    11.85    7.48694    0.0102002    50
367.5    11.88    7.33116    0.00997436    50
368    11.89    7.1329    0.00969144    50
368.5    11.8673    7.37413    0.0100056    49
369    11.8197    7.56331    0.0102484    49
369.5    11.8333    7.45578    0.010089    49
370    11.7174    7.37424    0.00996519    46
370.5    11.75    7.4224    0.0100167    46
371    11.7899    7.36043    0.00991971    46
371.5    11.9493    7.15202    0.00962586    46
372    12.0333    7.61802    0.0102393    45
372.5    12.0985    7.70747    0.0103456    44
373    12.1402    7.5921    0.0101771    44
373.5    12.3208    8.06443    0.0107958    40
374    12.2949    8.05194    0.0107646    39
374.5    12.364    8.29803    0.0110788    38
375    12.4398    8.56968    0.0114262    36
375.5    12.3186    8.44178    0.0112407    34
376    12.3775    8.46129    0.0112517    34
376.5    12.5215    8.60706    0.0114304    31
377    12.6278    8.47164    0.0112356    30
377.5    12.6833    8.67472    0.0114897    30
378    12.6964    8.98225    0.0118813    28
378.5    12.8571    8.47562    0.0111963    28
379    12.8512    8.9848    0.0118533    28
379.5    12.869    9.12174    0.0120181    28
380    12.8631    9.02193    0.011871    28
380.5    12.9048    9.10998    0.0119711    28
381    12.9464    9.26201    0.0121549    28
381.5    12.9405    9.3159    0.0122096    28
382    13.1111    8.80453    0.0115242    27
382.5    13.1605    8.82198    0.011532    27
383    13.1731    9.25957    0.0120882    26
383.5    13.22    9.48604    0.0123677    25
384    13.22    9.48604    0.0123516    25
384.5    13.1867    9.30071    0.0120946    25
385    13.1867    9.24293    0.0120038    25
385.5    13.2467    9.49804    0.0123191    25
386    13.3    9.36889    0.0121359    25
386.5    13.32    9.36649    0.0121171    25
387    13.3333    9.45333    0.0122136    25
387.5    13.4236    10.0555    0.0129748    24
388    13.1739    8.70888    0.0112228    23
388.5    13.4394    7.4433    0.00957953    22
389    13.4318    7.80722    0.010035    22
389.5    13.4621    7.67407    0.00985118    22
390    13.4621    7.51245    0.00963135    22
390.5    13.3968    8.3293    0.0106649    21
391    13.381    8.14588    0.0104167    21
391.5    13.3571    8.02192    0.0102451    21
392    13.2    7.86833    0.0100361    20
392.5    13.2167    7.83361    0.00997912    20
393    13.3083    8.18132    0.0104088    20
393.5    13.3167    7.43861    0.00945186    20
394    13.2685    8.66401    0.0109949    18
394.5    12.9804    7.91465    0.0100312    17
395    12.9792    8.45095    0.0106974    16
395.5    13.0208    8.46484    0.0107014    16
396    13.0417    8.5434    0.0107871    16
396.5    13.0937    8.45475    0.0106617    16
397    13.0937    8.58322    0.0108101    16
397.5    13.0667    8.38074    0.0105418    15
398    13.2262    8.76431    0.0110104    14
398.5    13.3472    9.96046    0.0124974    12
399    13.3889    9.77469    0.012249    12
399.5    13.7222    9.35802    0.0117122    12
400    13.7083    9.56076    0.011951    12
400.5    13.7083    9.16262    0.011439    12
401    13.6806    8.90027    0.0110976    12
401.5    13.8939    9.34481    0.0116374    11
402    13.8939    9.34481    0.0116229    11
402.5    13.9394    9.31451    0.0115708    11
403    13.9848    9.31038    0.0115513    11
403.5    13.9545    9.30854    0.0115347    11
404    13.8939    9.34481    0.0115654    11
404.5    13.9545    9.60147    0.0118683    11
405    13.9394    9.26905    0.0114433    11
405.5    13.95    10.1947    0.0125706    10
406    13.95    10.1947    0.0125551    10
406.5    13.9074    11.5995    0.0142675    9
407    13.9815    10.9966    0.0135093    9
407.5    13.9815    10.9225    0.0134018    9
408    13.8333    10.4568    0.0128147    9
408.5    13.7593    10.3834    0.0127092    9
409    13.7593    11.0439    0.0135011    9
409.5    13.8889    10.5679    0.0129034    9
410    14.4167    9.75694    0.0118987    8
410.5    14.8333    10.7937    0.013147    7
411    14.881    10.593    0.0128868    7
411.5    14.881    10.1961    0.012389    7
412    14.7619    9.22109    0.0111906    7
412.5    14.4722    9.7909    0.0118678    6
413    14.4444    9.55247    0.0115647    6
413.5    14.4722    8.53164    0.0103164    6
414    14.5556    8.50617    0.0102732    6
414.5    14.5278    8.59645    0.0103697    6
415    14.4722    9.10571    0.0109707    6
415.5    14.7    10.5044    0.0126407    5
416    14.8333    9.41111    0.0113114    5
416.5    14.8    9.13778    0.0109697    5
417    14.8    9.13778    0.0109566    5
417.5    14.8333    9.3    0.0111377    5
418    14.8333    10.3    0.0123206    5
418.5    15.0333    10.16    0.0121386    5
419    14.9667    10.5044    0.0125351    5
419.5    14.7333    10.24    0.012205    5
420    14.7083    12.7969    0.0152344    4
420.5    15    13.2083    0.0157055    4
421    15.0417    12.7969    0.0151982    4
421.5    15.0417    12.7969    0.0151802    4
422    15.0417    12.7969    0.0151622    4
422.5    15.0833    12.2986    0.0145546    4
423    15.125    12.5052    0.0147816    4
423.5    15.25    11.3125    0.013356    4
424    15.25    11.3125    0.0133402    4
424.5    15.25    11.3125    0.0133245    4
425    15.125    12.5052    0.014712    4
425.5    15.125    12.5052    0.0146947    4
426    15.125    12.5052    0.0146775    4
426.5    15.125    12.5052    0.0146603    4
427    15.125    12.5052    0.0146431    4
427.5    15.1667    12.9583    0.0151559    4
428    15.2917    13.3663    0.0156149    4
428.5    15.4167    12.2986    0.0143508    4
429    15.4167    12.9236    0.0150625    4
429.5    15.4583    12.5052    0.0145579    4
430    15.4583    12.5052    0.0145409    4
430.5    15.4583    12.5052    0.0145241    4
431    15.3333    11.9167    0.0138244    4
431.5    15.2083    10.9219    0.0126557    4
432    15.1667    11.3194    0.0131012    4
432.5    15.5833    11.4097    0.0131904    4
433    15.5417    11.0469    0.0127562    4
433.5    15.5    10.8472    0.0125112    4
434    15.6667    11.9583    0.0137769    4
434.5    15.8333    11.9583    0.013761    4
435    15.875    12.283    0.0141184    4
435.5    15.875    12.283    0.0141022    4
436    15.8333    13.1528    0.0150835    4
436.5    15.8333    12.375    0.0141753    4
437    16.0417    12.0191    0.0137518    4
437.5    16.1667    13.0139    0.014873    4
438    16.2917    13.8941    0.0158608    4
438.5    16.1667    15.3472    0.0174997    4
439    16.2083    15.2969    0.0174224    4
439.5    16.1667    15.3472    0.0174599    4
440    16.0417    15.5608    0.0176827    4
440.5    15.2778    18.4136    0.0209008    3
441    15.2778    18.4136    0.0208771    3
441.5    15.2778    17.2284    0.0195112    3
442    15.3333    17.7963    0.0201316    3
442.5    15.3889    17.2284    0.0194671    3
443    15.3889    17.2284    0.0194451    3
443.5    15.3333    17.7963    0.0200635    3
444    15.5    16.1296    0.018164    3
444.5    15.5    16.1296    0.0181436    3
445    15.5    16.1296    0.0181232    3
445.5    15.5    16.1296    0.0181028    3
446    15.5833    24.1736    0.0271005    2
446.5    15.5833    24.1736    0.0270701    2
447    15.5833    24.1736    0.0270398    2
447.5    15.8333    26.6944    0.0298262    2
448    15.8333    26.6944    0.0297929    2
448.5    15.75    29.3403    0.0327093    2
449    15.75    29.3403    0.0326729    2
449.5    15.9167    29.3403    0.0326366    2
450    15.8333    28.4444    0.0316049    2
450.5    15.9167    29.3403    0.0325641    2
451    16.1667    26.6944    0.0295947    2
451.5    16.0833    25.8403    0.028616    2
452    16.0833    25.8403    0.0285844    2
452.5    16.1667    26.6944    0.0294966    2
453    16.1667    26.6944    0.0294641    2
453.5    16.1667    26.6944    0.0294316    2
454    16.1667    26.6944    0.0293992    2
454.5    15.9167    29.3403    0.0322775    2
455    15.9167    29.3403    0.0322421    2
455.5    15.9167    31.1736    0.0342191    2
456    16.1667    30.25    0.0331689    2
456.5    16.3333    28.4444    0.0311549    2
457    16.3333    28.4444    0.0311208    2
457.5    16.3333    28.4444    0.0310868    2
458    16.0833    31.1736    0.0340323    2
458.5    16.1667    30.25    0.032988    2
459    16.1667    30.25    0.0329521    2
459.5    21.6667    3.94746e-15    4.29539e-18    1
460    21.6667    3.94746e-15    4.29072e-18    1
460.5    21.6667    3.94746e-15    4.28606e-18    1
461    21.6667    3.94746e-15    4.28141e-18    1
461.5    21.6667    3.94746e-15    4.27677e-18    1
462    21.6667    3.94746e-15    4.27214e-18    1
462.5    22    -1.42109e-14    -1.53631e-17    1
463    22    -1.42109e-14    -1.53465e-17    1
463.5    22    -1.42109e-14    -1.53299e-17    1
464    22    -1.42109e-14    -1.53134e-17    1
464.5    22    -1.42109e-14    -1.52969e-17    1
465    22    -1.42109e-14    -1.52805e-17    1
465.5    22    -1.42109e-14    -1.52641e-17    1
466    22    -1.42109e-14    -1.52477e-17    1
466.5    22    -1.42109e-14    -1.52314e-17    1
467    22    -1.42109e-14    -1.5215e-17    1
467.5    22    -1.42109e-14    -1.51988e-17    1
468    22    -1.42109e-14    -1.51825e-17    1
468.5    22    -1.42109e-14    -1.51663e-17    1
469    22    -1.42109e-14    -1.51502e-17    1
469.5    22    -1.42109e-14    -1.5134e-17    1
470    22.3333    2.76322e-14    2.9396e-17    1
470.5    22.3333    2.76322e-14    2.93647e-17    1
471    22.3333    2.76322e-14    2.93336e-17    1
471.5    22.3333    2.76322e-14    2.93025e-17    1
472    22.3333    2.76322e-14    2.92714e-17    1
472.5    22.3333    2.76322e-14    2.92404e-17    1
473    22.3333    2.76322e-14    2.92095e-17    1
473.5    22.3333    2.76322e-14    2.91787e-17    1
474    22.3333    2.76322e-14    2.91479e-17    1
474.5    22.3333    2.76322e-14    2.91172e-17    1
475    22.3333    2.76322e-14    2.90865e-17    1
475.5    22.3333    2.76322e-14    2.9056e-17    1
476    22.3333    2.76322e-14    2.90254e-17    1
476.5    22.5    2.84217e-14    2.98234e-17    1
477    22.5    2.84217e-14    2.97921e-17    1
477.5    22.6667    -4.10536e-14    -4.2988e-17    1
478    22.6667    -4.10536e-14    -4.29431e-17    1
478.5    22.1667    2.6448e-14    2.76363e-17    1
479    22.1667    2.6448e-14    2.76075e-17    1
479.5    22    -8.07794e-28    -8.42329e-31    1
480    22.1667    2.6448e-14    2.755e-17    1
480.5    22.1667    2.6448e-14    2.75213e-17    1
481    22.1667    2.6448e-14    2.74927e-17    1
481.5    22.1667    2.6448e-14    2.74642e-17    1
482    22.3333    -1.73688e-14    -1.80175e-17    1
482.5    22.1667    2.6448e-14    2.74072e-17    1
483    22.1667    2.6448e-14    2.73789e-17    1
483.5    22.6667    2.52637e-14    2.61259e-17    1
484    22.5    -1.77636e-14    -1.83508e-17    1
484.5    22.5    -1.77636e-14    -1.83319e-17    1
485    22.5    -1.77636e-14    -1.8313e-17    1
485.5    22.5    -1.77636e-14    -1.82941e-17    1
486    22.6667    2.52637e-14    2.59915e-17    1
486.5    22.5    -1.77636e-14    -1.82565e-17    1
487    22.5    -1.77636e-14    -1.82377e-17    1
487.5    22.5    -1.77636e-14    -1.8219e-17    1
488    22.5    -1.77636e-14    -1.82004e-17    1
488.5    22.5    -1.77636e-14    -1.81817e-17    1
489    22.5    -1.77636e-14    -1.81632e-17    1
489.5    22.5    -1.77636e-14    -1.81446e-17    1
490    22.5    -1.77636e-14    -1.81261e-17    1
490.5    22.5    -1.77636e-14    -1.81076e-17    1
491    22.3333    -5.52644e-15    -5.62774e-18    1
491.5    22.8333    -1.97373e-15    -2.00786e-18    1
492    22.3333    -5.52644e-15    -5.6163e-18    1
492.5    22.3333    -5.52644e-15    -5.6106e-18    1
493    22.3333    -5.52644e-15    -5.60491e-18    1
493.5    22.3333    -5.52644e-15    -5.59923e-18    1
494    22.3333    -5.52644e-15    -5.59357e-18    1
494.5    22.6667    2.52637e-14    2.55447e-17    1
495    22.8333    -1.97373e-15    -1.99367e-18    1
495.5    22.8333    -1.97373e-15    -1.99165e-18    1
496    22.8333    -1.97373e-15    -1.98965e-18    1
496.5    22.8333    -1.97373e-15    -1.98764e-18    1
497    22.8333    -1.97373e-15    -1.98564e-18    1
497.5    23    -4.26326e-14    -4.28468e-17    1
498    23.1667    1.69741e-14    1.70422e-17    1
498.5    23.1667    1.69741e-14    1.70252e-17    1
499    23.1667    1.69741e-14    1.70081e-17    1
499.5    23.3333    -5.05275e-14    -5.05781e-17    1
500    23.1667    1.69741e-14    1.69741e-17    1
500.5    23.3333    -5.05275e-14    -5.0477e-17    1
501    23.3333    -5.05275e-14    -5.04266e-17    1
501.5    23.1667    1.69741e-14    1.69233e-17    1
502    23.1667    1.69741e-14    1.69065e-17    1
502.5    23.1667    1.69741e-14    1.68896e-17    1
503    23.1667    1.69741e-14    1.68728e-17    1
503.5    23.1667    1.69741e-14    1.68561e-17    1
504    23    -4.26326e-14    -4.22942e-17    1
504.5    22.6667    -2.21058e-14    -2.19086e-17    1
505    22.6667    -2.21058e-14    -2.18869e-17    1
505.5    22.6667    -2.21058e-14    -2.18653e-17    1
506    22.6667    -2.21058e-14    -2.18437e-17    1
506.5    22.6667    -2.21058e-14    -2.18221e-17    1
507    22.6667    -2.21058e-14    -2.18006e-17    1
507.5    22.6667    -2.21058e-14    -2.17791e-17    1
508    22.6667    -2.21058e-14    -2.17577e-17    1
508.5    22.6667    -2.21058e-14    -2.17363e-17    1
509    22.1667    -4.34221e-15    -4.26543e-18    1
509.5    22.1667    -4.34221e-15    -4.26124e-18    1
510    22.3333    6.31594e-15    6.19209e-18    1
510.5    22.1667    -4.34221e-15    -4.25289e-18    1
511    22.1667    -4.34221e-15    -4.24873e-18    1
511.5    22.3333    6.31594e-15    6.17393e-18    1
512    22.5    3.55271e-15    3.46945e-18    1
512.5    22.5    3.55271e-15    3.46606e-18    1
513    22    -1.42109e-14    -1.38507e-17    1
513.5    22    -1.42109e-14    -1.38372e-17    1
514    22    -1.42109e-14    -1.38238e-17    1
514.5    22    -1.42109e-14    -1.38104e-17    1
515    22.5    3.55271e-15    3.44924e-18    1
515.5    22.5    3.55271e-15    3.44589e-18    1
516    22.5    3.55271e-15    3.44255e-18    1
516.5    22.5    3.55271e-15    3.43922e-18    1
517    22.3333    6.31594e-15    6.10825e-18    1
517.5    22.5    3.55271e-15    3.43257e-18    1
518    22.5    3.55271e-15    3.42926e-18    1
518.5    21.8333    6.31594e-15    6.09058e-18    1
519    21.8333    6.31594e-15    6.08472e-18    1
519.5    21.8333    6.31594e-15    6.07886e-18    1
520    22.3333    6.31594e-15    6.07301e-18    1
520.5    22.3333    6.31594e-15    6.06718e-18    1
521    22.3333    6.31594e-15    6.06136e-18    1
521.5    22.3333    6.31594e-15    6.05555e-18    1
522    22.5    3.55271e-15    3.40298e-18    1
