# Supplementary material for: Clocked stepping of an artificial protein walker along a DNA track
Source: Nat Nanotechnol. 2026 Jul 6;21(7):987–95. doi: 10.1038/s41565-026-02211-3 (PMC13379313; doi:10.1038/s41565-026-02211-3)
Supplement: Supplementary file 13 — Text files of simulation output. [file 41565_2026_2211_MOESM13_ESM.zip › averages_alpha0.300000.dat]

### track: TrpR -- DtxR -- MetJ 
# alpha = 0.3
# individual on/off rates:
#     correct step, with    ligands: TrpR    = ( 10 ,  0.36 )
#                                    DtxR    = ( 10 ,  0.164 )
#                                    MetJ    = ( 10 ,  1.14 )
#     correct step, without ligands: TrpR_0  = ( 0 ,  0.99 )
#                                    DtxR_0  = ( 0 ,  0.45 )
#                                    MetJ_0  = ( 0 ,  3.7 )
#     overstepping, with    ligands: TrpR*   = ( 3 ,  0.36 )
#                                    DtxR*   = ( 3 ,  0.164 )
#                                    MetJ*   = ( 3 ,  1.14 )
#     overstepping, without ligands: TrpR*_0 = ( 0 ,  0.99 )
#                                    DtxR*_0 = ( 0 ,  0.45 )
#                                    MetJ*_0 = ( 0 ,  3.7 )
# time     av position     var(position)    D_eff     count
0    0.166667    -3.63171e-13    0    500000
0.5    0.177775    0.0125658    0.0125658    498182
1    0.186711    0.0247331    0.0123665    496129
1.5    0.194413    0.0359071    0.011969    494056
2    0.201456    0.0463873    0.0115968    491825
2.5    0.207897    0.0563482    0.0112696    489717
3    0.213514    0.0656466    0.0109411    487675
3.5    0.218865    0.0752155    0.0107451    485575
4    0.223913    0.0843975    0.0105497    483422
4.5    0.228846    0.0933116    0.010368    481408
5    0.233425    0.102302    0.0102302    479340
5.5    0.238385    0.111531    0.0101392    477265
6    0.242851    0.120501    0.0100418    475264
6.5    0.247332    0.129555    0.00996579    473260
7    0.251357    0.138601    0.00990007    471199
7.5    0.326469    0.180939    0.0120626    468960
8    0.349992    0.180548    0.0112842    465760
8.5    0.36737    0.183461    0.0107918    461614
9    0.379897    0.188834    0.0104908    456763
9.5    0.389777    0.196323    0.0103328    451681
10    0.397674    0.205015    0.0102508    446478
10.5    0.404682    0.213376    0.0101608    441071
11    0.411164    0.222526    0.0101148    435637
11.5    0.417023    0.232644    0.0101149    430278
12    0.422233    0.242413    0.0101005    425062
12.5    0.427099    0.253443    0.0101377    419860
13    0.43213    0.263677    0.0101414    414663
13.5    0.436892    0.274207    0.0101558    409581
14    0.441518    0.284808    0.0101717    404542
14.5    0.502489    0.354934    0.0122391    401085
15    0.528982    0.374825    0.0124942    397926
15.5    0.551282    0.399068    0.0128732    393212
16    0.570077    0.423772    0.0132429    387470
16.5    0.58674    0.447618    0.0135642    381007
17    0.601904    0.471186    0.0138584    373941
17.5    0.616406    0.494577    0.0141308    366553
18    0.629255    0.518491    0.0144025    358627
18.5    0.64214    0.540792    0.014616    350620
19    0.653201    0.562164    0.0147938    342657
19.5    0.664209    0.582586    0.0149381    334258
20    0.675865    0.603853    0.0150963    326122
20.5    0.685954    0.624135    0.0152228    317911
21    0.695751    0.643754    0.0153275    309768
21.5    0.806264    0.68696    0.0159758    305331
22    0.82713    0.698131    0.0158666    304088
22.5    0.838748    0.711049    0.0158011    302837
23    0.84758    0.723424    0.0157266    301576
23.5    0.855318    0.735176    0.015642    300309
24    0.862107    0.74641    0.0155502    299013
24.5    0.867968    0.756552    0.0154398    297692
25    0.873496    0.765697    0.0153139    296449
25.5    0.878993    0.774731    0.0151908    295210
26    0.88413    0.784357    0.0150838    293923
26.5    0.888908    0.793279    0.0149675    292685
27    0.893764    0.802464    0.0148604    291418
27.5    0.897993    0.811512    0.0147548    290197
28    0.902799    0.819578    0.0146353    288978
28.5    0.97797    0.862914    0.0151388    287551
29    1.00126    0.863705    0.0148915    285602
29.5    1.01784    0.866724    0.0146902    283027
30    1.0304    0.872509    0.0145418    280189
30.5    1.03988    0.881535    0.0144514    277073
31    1.04853    0.890428    0.0143617    273815
31.5    1.05485    0.900316    0.0142907    270509
32    1.06099    0.908131    0.0141896    267136
32.5    1.0664    0.918751    0.0141346    263904
33    1.07225    0.928532    0.0140687    260627
33.5    1.07722    0.938597    0.0140089    257434
34    1.08175    0.950149    0.0139728    254169
34.5    1.08633    0.960857    0.0139255    250934
35    1.09124    0.969938    0.0138563    247904
35.5    1.15141    1.04064    0.0146569    245678
36    1.1774    1.05969    0.0147179    243773
36.5    1.19945    1.08461    0.0148577    240912
37    1.21815    1.10852    0.0149801    237532
37.5    1.23531    1.13382    0.0151177    233578
38    1.25062    1.15618    0.0152129    229194
38.5    1.26476    1.18074    0.0153343    224748
39    1.27703    1.20136    0.0154021    220018
39.5    1.28865    1.2257    0.0155152    215249
40    1.30107    1.24713    0.0155891    210241
40.5    1.31321    1.26738    0.0156467    205163
41    1.32415    1.2897    0.0157281    200389
41.5    1.33397    1.30996    0.0157827    195566
42    1.34416    1.33165    0.015853    190640
42.5    1.45417    1.37503    0.0161768    187889
43    1.47486    1.38576    0.0161135    187110
43.5    1.48691    1.39786    0.0160673    186277
44    1.49638    1.40938    0.0160157    185529
44.5    1.50328    1.41975    0.0159523    184736
45    1.5103    1.43105    0.0159006    183995
45.5    1.51637    1.44227    0.0158491    183235
46    1.52236    1.45246    0.0157876    182479
46.5    1.52702    1.46218    0.0157223    181713
47    1.53238    1.47155    0.0156548    180941
47.5    1.53759    1.4811    0.0155906    180146
48    1.54209    1.49092    0.0155304    179428
48.5    1.54675    1.50073    0.0154715    178637
49    1.55123    1.51011    0.0154092    177886
49.5    1.6262    1.55329    0.0156898    177052
50    1.6497    1.55271    0.0155271    175918
50.5    1.66677    1.5574    0.0154198    174336
51    1.67926    1.56399    0.0153332    172518
51.5    1.68908    1.56789    0.0152222    170597
52    1.69728    1.57684    0.0151619    168624
52.5    1.70384    1.58676    0.015112    166601
53    1.70989    1.59601    0.0150567    164527
53.5    1.71594    1.60635    0.0150126    162523
54    1.72151    1.61921    0.0149927    160558
54.5    1.72683    1.62828    0.0149384    158557
55    1.73127    1.63928    0.0149025    156625
55.5    1.73575    1.6504    0.0148684    154671
56    1.74045    1.66126    0.0148327    152746
56.5    1.80118    1.72904    0.0153013    151380
57    1.82672    1.74939    0.0153456    150151
57.5    1.84892    1.77587    0.0154424    148422
58    1.86837    1.80128    0.0155283    146323
58.5    1.88506    1.82464    0.0155952    143965
59    1.90017    1.85058    0.0156829    141227
59.5    1.91456    1.87671    0.0157707    138401
60    1.92635    1.90032    0.015836    135426
60.5    1.93869    1.92172    0.015882    132447
61    1.95047    1.94037    0.0159046    129389
61.5    1.96175    1.96116    0.0159444    126337
62    1.97189    1.98099    0.0159757    123299
62.5    1.98125    1.99943    0.0159955    120222
63    1.9911    2.02124    0.0160416    117247
63.5    2.10068    2.06456    0.0162564    115637
64    2.12195    2.07544    0.0162144    115174
64.5    2.13385    2.08785    0.0161849    114680
65    2.14309    2.09995    0.0161535    114225
65.5    2.15023    2.11188    0.0161212    113735
66    2.15693    2.12151    0.016072    113242
66.5    2.16383    2.13025    0.0160169    112696
67    2.16945    2.14012    0.0159711    112219
67.5    2.17595    2.15231    0.015943    111716
68    2.18147    2.16269    0.0159021    111256
68.5    2.18644    2.17059    0.0158438    110753
69    2.19111    2.18204    0.0158119    110286
69.5    2.19601    2.19327    0.0157789    109796
70    2.20007    2.20489    0.0157492    109314
70.5    2.27459    2.24507    0.0159225    108801
71    2.29803    2.24667    0.0158216    108046
71.5    2.31476    2.24655    0.0157101    107044
72    2.32737    2.25195    0.0156386    105948
72.5    2.33641    2.25662    0.0155629    104771
73    2.34476    2.26583    0.0155194    103606
73.5    2.35247    2.27113    0.0154499    102358
74    2.35778    2.28323    0.0154273    101129
74.5    2.36243    2.29324    0.0153909    99880
75    2.36836    2.30138    0.0153425    98683
75.5    2.37517    2.31208    0.0153118    97433
76    2.37924    2.32343    0.0152857    96227
76.5    2.38347    2.33581    0.0152668    95030
77    2.38695    2.34577    0.0152323    93859
77.5    2.4495    2.40945    0.0155449    93047
78    2.4763    2.4289    0.0155699    92334
78.5    2.49847    2.45289    0.0156235    91243
79    2.51677    2.47699    0.0156772    89908
79.5    2.53511    2.50271    0.0157403    88382
80    2.55295    2.52955    0.0158097    86753
80.5    2.56659    2.55476    0.0158681    84959
81    2.57892    2.57423    0.0158903    83157
81.5    2.59255    2.60098    0.0159569    81237
82    2.60324    2.61864    0.0159673    79295
82.5    2.61493    2.63687    0.015981    77434
83    2.62494    2.65593    0.0159996    75555
83.5    2.63423    2.67465    0.0160158    73751
84    2.64417    2.69102    0.016018    71930
84.5    2.75431    2.73538    0.0161857    70951
85    2.77496    2.74344    0.0161379    70642
85.5    2.78624    2.75584    0.016116    70325
86    2.79606    2.76965    0.0161026    70026
86.5    2.80471    2.77968    0.0160675    69719
87    2.81148    2.793    0.0160517    69443
87.5    2.81808    2.80465    0.0160266    69123
88    2.8242    2.81748    0.0160084    68820
88.5    2.8297    2.82686    0.015971    68512
89    2.8347    2.83846    0.0159464    68210
89.5    2.84034    2.85041    0.0159241    67906
90    2.84559    2.85699    0.0158722    67620
90.5    2.84936    2.86709    0.0158403    67342
91    2.85359    2.87672    0.0158062    67053
91.5    2.92557    2.91775    0.015944    66754
92    2.95105    2.92214    0.0158812    66299
92.5    2.96746    2.92439    0.0158075    65654
93    2.97901    2.92757    0.0157396    64988
93.5    2.98952    2.93602    0.0157006    64268
94    2.998    2.94242    0.0156512    63496
94.5    3.00322    2.94617    0.0155882    62729
95    3.01033    2.9586    0.0155716    61979
95.5    3.01696    2.97363    0.0155688    61191
96    3.02251    2.98521    0.015548    60413
96.5    3.02806    2.99673    0.0155271    59668
97    3.03276    3.01306    0.0155312    58924
97.5    3.03758    3.02198    0.0154973    58180
98    3.04282    3.02743    0.0154461    57445
98.5    3.10566    3.10525    0.0157627    56924
99    3.13291    3.12341    0.0157748    56477
99.5    3.15375    3.14995    0.0158289    55786
100    3.16966    3.17963    0.0158982    55005
100.5    3.18832    3.20769    0.0159586    54092
101    3.20327    3.22448    0.0159628    53086
101.5    3.21903    3.24599    0.0159901    52037
102    3.23114    3.2781    0.0160691    50934
102.5    3.24453    3.30009    0.016098    49723
103    3.25395    3.3155    0.0160947    48534
103.5    3.26372    3.34008    0.0161357    47390
104    3.2752    3.36546    0.0161801    46285
104.5    3.28678    3.37869    0.016166    45146
105    3.29622    3.40777    0.0162275    44008
105.5    3.40749    3.45711    0.0163844    43426
106    3.42851    3.47077    0.0163716    43228
106.5    3.44125    3.48825    0.0163768    43073
107    3.45086    3.49999    0.0163551    42889
107.5    3.45932    3.51071    0.0163289    42724
108    3.46655    3.51998    0.0162962    42552
108.5    3.47242    3.53408    0.0162861    42379
109    3.47685    3.53888    0.0162334    42190
109.5    3.48308    3.54895    0.0162053    42017
110    3.48812    3.55956    0.0161798    41834
110.5    3.49429    3.57141    0.0161602    41646
111    3.49815    3.57412    0.0160996    41459
111.5    3.50256    3.58274    0.0160661    41297
112    3.50843    3.59081    0.0160304    41109
112.5    3.58262    3.64186    0.016186    40907
113    3.60825    3.6408    0.0161097    40633
113.5    3.62752    3.64731    0.0160674    40258
114    3.64337    3.65792    0.0160435    39828
114.5    3.65384    3.66891    0.0160215    39395
115    3.66097    3.67273    0.0159684    38925
115.5    3.66841    3.68221    0.0159403    38518
116    3.6729    3.68798    0.0158965    38047
116.5    3.67747    3.70313    0.0158932    37608
117    3.68182    3.71277    0.0158665    37180
117.5    3.6862    3.72623    0.0158563    36745
118    3.68903    3.73365    0.0158205    36286
118.5    3.69611    3.73827    0.0157733    35824
119    3.70071    3.74    0.0157143    35372
119.5    3.76277    3.80475    0.0159195    35052
120    3.78768    3.81812    0.0159088    34765
120.5    3.80965    3.84413    0.0159507    34318
121    3.8277    3.86093    0.0159543    33818
121.5    3.84699    3.89694    0.0160368    33249
122    3.86483    3.92304    0.016078    32627
122.5    3.87719    3.94267    0.0160925    31989
123    3.89037    3.96487    0.0161174    31316
123.5    3.90417    3.9837    0.0161284    30595
124    3.91508    4.00117    0.0161338    29881
124.5    3.92572    4.02505    0.0161649    29158
125    3.9351    4.05591    0.0162236    28484
125.5    3.9485    4.09136    0.0163002    27756
126    3.95843    4.11199    0.0163174    27067
126.5    4.07006    4.14335    0.0163769    26658
127    4.0914    4.15186    0.0163459    26547
127.5    4.10429    4.16878    0.0163482    26424
128    4.11386    4.17525    0.0163096    26323
128.5    4.12042    4.18341    0.0162779    26213
129    4.12737    4.20142    0.0162846    26097
129.5    4.13455    4.21472    0.0162731    25998
130    4.1415    4.2181    0.0162235    25892
130.5    4.14607    4.22969    0.0162057    25794
131    4.15118    4.24324    0.0161956    25681
131.5    4.15751    4.24972    0.0161586    25578
132    4.1596    4.25684    0.0161244    25484
132.5    4.16399    4.26028    0.0160765    25359
133    4.16954    4.27406    0.0160679    25260
133.5    4.24511    4.30969    0.0161411    25144
134    4.26963    4.31621    0.0161053    24960
134.5    4.28648    4.3156    0.0160431    24756
135    4.30173    4.3223    0.0160085    24505
135.5    4.3078    4.32962    0.0159765    24265
136    4.31827    4.33184    0.0159259    23973
136.5    4.32353    4.34299    0.0159084    23682
137    4.32676    4.35205    0.0158834    23393
137.5    4.33011    4.39607    0.0159857    23086
138    4.33522    4.41009    0.0159786    22781
138.5    4.3386    4.39562    0.0158687    22516
139    4.34361    4.4068    0.0158518    22228
139.5    4.34745    4.40987    0.015806    21931
140    4.35251    4.43531    0.0158404    21660
140.5    4.41557    4.50921    0.016047    21450
141    4.44151    4.53052    0.0160657    21286
141.5    4.46533    4.54329    0.016054    21008
142    4.48714    4.57672    0.0161152    20675
142.5    4.50646    4.60424    0.0161552    20318
143    4.52884    4.63502    0.0162064    19923
143.5    4.53973    4.64855    0.016197    19526
144    4.55758    4.66401    0.0161945    19117
144.5    4.56678    4.69706    0.0162528    18692
145    4.57712    4.70674    0.0162301    18260
145.5    4.58913    4.73733    0.0162795    17825
146    4.59813    4.75436    0.0162821    17405
146.5    4.60685    4.77577    0.0162996    17003
147    4.61394    4.80419    0.0163408    16595
147.5    4.72114    4.83485    0.0163893    16386
148    4.74298    4.84695    0.0163748    16329
148.5    4.75679    4.86252    0.0163721    16266
149    4.76625    4.87894    0.0163723    16196
149.5    4.77662    4.89202    0.0163613    16128
150    4.78318    4.89654    0.0163218    16066
150.5    4.79449    4.90979    0.0163116    16006
151    4.79858    4.92223    0.0162988    15944
151.5    4.80475    4.94355    0.0163153    15873
152    4.80852    4.94106    0.0162535    15801
152.5    4.81123    4.93822    0.0161909    15732
153    4.81767    4.94691    0.0161664    15680
153.5    4.82472    4.95511    0.0161404    15618
154    4.83135    4.96291    0.0161134    15550
154.5    4.90544    5.00049    0.0161828    15476
155    4.92425    4.99336    0.0161076    15389
155.5    4.93761    4.9972    0.0160682    15241
156    4.94965    5.01013    0.0160581    15094
156.5    4.95718    5.02036    0.0160395    14920
157    4.96605    5.04821    0.0160771    14744
157.5    4.96916    5.06875    0.0160913    14557
158    4.97667    5.06026    0.0160135    14373
158.5    4.98017    5.06356    0.0159734    14197
159    4.98431    5.06117    0.0159156    14015
159.5    4.98636    5.08793    0.0159496    13845
160    4.99058    5.10544    0.0159545    13675
160.5    4.99437    5.12656    0.0159706    13507
161    4.99735    5.14593    0.0159811    13346
161.5    5.05654    5.21695    0.0161516    13220
162    5.07969    5.24471    0.0161874    13128
162.5    5.09911    5.26877    0.0162116    12989
163    5.11429    5.2783    0.0161911    12780
163.5    5.12865    5.30588    0.0162259    12555
164    5.14285    5.30385    0.0161703    12345
164.5    5.15331    5.33329    0.0162106    12090
165    5.17299    5.34989    0.0162118    11843
165.5    5.19133    5.34319    0.0161426    11549
166    5.21026    5.36344    0.0161549    11291
166.5    5.21961    5.36805    0.0161203    11003
167    5.23173    5.40246    0.016175    10725
167.5    5.2417    5.40186    0.0161249    10468
168    5.2518    5.41263    0.016109    10200
168.5    5.36048    5.50014    0.0163209    10021
169    5.38303    5.51638    0.0163207    9984
169.5    5.39459    5.53012    0.016313    9944
170    5.40723    5.53491    0.0162791    9899
170.5    5.41651    5.53262    0.0162247    9852
171    5.42421    5.53895    0.0161957    9812
171.5    5.43214    5.55318    0.01619    9775
172    5.43817    5.55912    0.0161602    9728
172.5    5.44305    5.57146    0.0161491    9699
173    5.44973    5.5916    0.0161607    9655
173.5    5.45121    5.60775    0.0161607    9619
174    5.45595    5.61164    0.0161254    9568
174.5    5.46093    5.61828    0.0160982    9535
175    5.46466    5.62171    0.016062    9498
175.5    5.53997    5.6697    0.016153    9461
176    5.56596    5.69487    0.0161786    9397
176.5    5.58486    5.69487    0.0161328    9321
177    5.59659    5.71162    0.0161345    9235
177.5    5.61048    5.72739    0.0161335    9112
178    5.61879    5.75079    0.0161539    9019
178.5    5.62356    5.75833    0.0161298    8897
179    5.63441    5.77139    0.0161212    8785
179.5    5.64191    5.77753    0.0160934    8663
180    5.65345    5.81675    0.0161576    8550
180.5    5.66061    5.8236    0.0161318    8444
181    5.66055    5.83424    0.0161167    8340
181.5    5.66909    5.82398    0.016044    8245
182    5.67509    5.85618    0.0160884    8130
182.5    5.7353    5.93772    0.0162677    8050
183    5.76248    5.95408    0.016268    7979
183.5    5.78932    5.96746    0.0162601    7881
184    5.80121    5.98872    0.0162737    7782
184.5    5.81973    5.96415    0.016163    7655
185    5.83665    5.97576    0.0161507    7528
185.5    5.85121    5.96769    0.0160854    7384
186    5.86471    6.01945    0.0161813    7219
186.5    5.87283    6.05454    0.016232    7064
187    5.87689    6.06776    0.0162239    6888
187.5    5.88642    6.08683    0.0162316    6738
188    5.89677    6.09894    0.0162206    6542
188.5    5.90181    6.14203    0.0162918    6389
189    5.90894    6.13207    0.0162224    6223
189.5    6.02626    6.14143    0.0162043    6138
190    6.04765    6.16239    0.0162168    6117
190.5    6.05822    6.17387    0.0162044    6078
191    6.06885    6.17391    0.0161621    6057
191.5    6.07928    6.15489    0.0160702    6029
192    6.08607    6.15361    0.016025    5997
192.5    6.09304    6.16082    0.0160021    5967
193    6.09628    6.16036    0.0159595    5939
193.5    6.1006    6.15434    0.0159027    5918
194    6.10517    6.17819    0.0159232    5897
194.5    6.10722    6.17758    0.0158807    5882
195    6.10868    6.19923    0.0158955    5849
195.5    6.11224    6.19878    0.0158537    5824
196    6.1162    6.22272    0.0158743    5806
196.5    6.19473    6.26023    0.0159293    5772
197    6.22151    6.27709    0.0159317    5722
197.5    6.23728    6.28895    0.0159214    5662
198    6.24708    6.29102    0.0158864    5617
198.5    6.25664    6.31851    0.0159157    5561
199    6.26905    6.3076    0.0158482    5504
199.5    6.2759    6.29246    0.0157706    5435
200    6.27657    6.3243    0.0158108    5370
200.5    6.28759    6.35273    0.0158422    5312
201    6.29886    6.34862    0.0157926    5241
201.5    6.30126    6.36955    0.0158053    5170
202    6.31344    6.37515    0.0157801    5103
202.5    6.32149    6.36519    0.0157165    5038
203    6.32273    6.37334    0.0156979    4969
203.5    6.38672    6.45334    0.0158559    4914
204    6.40694    6.45706    0.0158261    4873
204.5    6.42776    6.48853    0.0158644    4815
205    6.45864    6.48524    0.0158177    4735
205.5    6.46731    6.51979    0.0158632    4644
206    6.47769    6.53836    0.0158698    4557
206.5    6.4843    6.54681    0.0158518    4469
207    6.49329    6.53452    0.0157839    4369
207.5    6.50102    6.53376    0.015744    4268
208    6.51267    6.54716    0.0157384    4171
208.5    6.52622    6.50609    0.0156021    4056
209    6.53852    6.54555    0.0156592    3959
209.5    6.56708    6.53517    0.0155971    3851
210    6.57747    6.56226    0.0156244    3735
210.5    6.69515    6.60471    0.0156882    3698
211    6.71485    6.61891    0.0156846    3687
211.5    6.72905    6.63982    0.015697    3668
212    6.7371    6.62463    0.0156241    3651
212.5    6.74269    6.61582    0.0155666    3637
213    6.75288    6.63166    0.0155673    3623
213.5    6.76143    6.63664    0.0155425    3609
214    6.76257    6.6226    0.0154734    3594
214.5    6.77255    6.62855    0.0154512    3581
215    6.77706    6.63691    0.0154347    3566
215.5    6.77465    6.63817    0.0154018    3553
216    6.7772    6.64637    0.0153851    3545
216.5    6.77932    6.66569    0.0153942    3527
217    6.78177    6.6715    0.0153721    3517
217.5    6.85345    6.7377    0.015489    3504
218    6.87445    6.76378    0.0155133    3474
218.5    6.88114    6.78482    0.0155259    3434
219    6.8965    6.79118    0.015505    3393
219.5    6.90816    6.79464    0.0154775    3352
220    6.91825    6.81494    0.0154885    3313
220.5    6.92508    6.81836    0.0154611    3270
221    6.93432    6.81061    0.0154086    3238
221.5    6.94668    6.84444    0.0154502    3207
222    6.95258    6.88635    0.0155098    3167
222.5    6.95624    6.85157    0.0153968    3123
223    6.95554    6.87107    0.015406    3089
223.5    6.96069    6.8944    0.0154237    3053
224    6.97881    6.90562    0.0154143    3020
224.5    7.04044    7.01165    0.0156161    2980
225    7.07095    7.03087    0.0156242    2962
225.5    7.09316    7.01747    0.0155598    2925
226    7.11044    7.09952    0.0157069    2878
226.5    7.11938    7.13969    0.0157609    2830
227    7.13327    7.14784    0.0157441    2780
227.5    7.15261    7.11767    0.0156432    2728
228    7.16985    7.14526    0.0156694    2671
228.5    7.18234    7.11627    0.0155717    2627
229    7.19657    7.17997    0.0156768    2569
229.5    7.19824    7.25412    0.0158042    2507
230    7.21931    7.28105    0.0158284    2460
230.5    7.23612    7.32896    0.015898    2402
231    7.24982    7.36764    0.0159473    2349
231.5    7.35933    7.37958    0.0159386    2314
232    7.38187    7.39373    0.0159348    2304
232.5    7.38991    7.39778    0.0159092    2295
233    7.39831    7.3879    0.0158539    2283
233.5    7.39818    7.39507    0.0158353    2267
234    7.40492    7.41985    0.0158544    2256
234.5    7.41585    7.4252    0.015832    2242
235    7.417    7.45395    0.0158595    2233
235.5    7.4149    7.45563    0.0158294    2223
236    7.42167    7.49413    0.0158774    2215
236.5    7.42962    7.50368    0.015864    2207
237    7.43671    7.50333    0.0158298    2199
237.5    7.43811    7.49584    0.0157807    2192
238    7.44111    7.53191    0.0158233    2182
238.5    7.51417    7.55925    0.0158475    2176
239    7.53854    7.56613    0.0158287    2158
239.5    7.55051    7.52197    0.0157035    2135
240    7.56316    7.50891    0.0156436    2111
240.5    7.56338    7.51064    0.0156146    2088
241    7.56889    7.52146    0.0156047    2071
241.5    7.58664    7.53875    0.0156082    2043
242    7.59171    7.53491    0.015568    2019
242.5    7.59369    7.5223    0.0155099    1987
243    7.6045    7.54769    0.0155302    1965
243.5    7.60237    7.47011    0.015339    1939
244    7.59253    7.51664    0.015403    1920
244.5    7.58623    7.51416    0.0153664    1900
245    7.59722    7.51393    0.0153346    1872
245.5    7.65704    7.6011    0.0154809    1852
246    7.68389    7.61689    0.0154815    1839
246.5    7.69796    7.63367    0.0154841    1816
247    7.72092    7.73118    0.0156502    1788
247.5    7.74683    7.7662    0.0156893    1759
248    7.75629    7.63831    0.0153998    1722
248.5    7.77177    7.72232    0.0155379    1692
249    7.77288    7.77327    0.015609    1657
249.5    7.78168    7.73094    0.0154929    1623
250    7.78044    7.7948    0.0155896    1585
250.5    7.79385    7.81009    0.015589    1545
251    7.82913    7.82867    0.015595    1507
251.5    7.84535    7.95091    0.015807    1470
252    7.83752    7.92876    0.0157317    1433
252.5    7.95387    7.95986    0.0157621    1409
253    7.9725    8.01556    0.015841    1406
253.5    7.97254    8.04358    0.015865    1396
254    7.97951    8.04665    0.0158399    1391
254.5    7.98494    8.06407    0.015843    1383
255    7.99493    8.10283    0.0158879    1380
255.5    8.01071    8.08839    0.0158286    1369
256    8.01247    8.1101    0.01584    1363
256.5    8.01846    8.14835    0.0158837    1354
257    8.02116    8.14467    0.0158457    1347
257.5    8.02993    8.11603    0.0157593    1342
258    8.03288    8.13229    0.0157602    1338
258.5    8.04301    8.0985    0.0156644    1329
259    8.05262    8.14296    0.01572    1324
259.5    8.13144    8.16881    0.0157395    1320
260    8.1526    8.16252    0.0156972    1315
260.5    8.16552    8.24991    0.0158348    1305
261    8.18915    8.29243    0.0158859    1290
261.5    8.19639    8.26924    0.0158112    1273
262    8.19596    8.25884    0.0157611    1263
262.5    8.211    8.34908    0.015903    1248
263    8.21104    8.44257    0.0160505    1232
263.5    8.19378    8.39969    0.0159387    1211
264    8.21011    8.39317    0.0158962    1197
264.5    8.23356    8.43803    0.0159509    1176
265    8.25058    8.47096    0.0159829    1158
265.5    8.25903    8.46534    0.0159423    1144
266    8.26445    8.43781    0.0158605    1130
266.5    8.32294    8.51815    0.0159815    1123
267    8.34683    8.57002    0.0160487    1111
267.5    8.35732    8.51339    0.0159129    1098
268    8.37083    8.58134    0.01601    1080
268.5    8.39677    8.68512    0.0161734    1064
269    8.38814    8.65843    0.0160937    1040
269.5    8.37566    8.67499    0.0160946    1016
270    8.41667    8.66295    0.0160425    990
270.5    8.42665    8.49278    0.0156983    968
271    8.42968    8.57001    0.0158118    948
271.5    8.43057    8.41285    0.0154933    917
272    8.4648    8.41804    0.0154743    895
272.5    8.48654    8.47919    0.0155581    867
273    8.47503    8.39144    0.0153689    841
273.5    8.56963    8.43853    0.0154269    833
274    8.59659    8.45971    0.0154374    830
274.5    8.61192    8.4699    0.0154279    825
275    8.63757    8.41982    0.0153088    819
275.5    8.66007    8.46988    0.0153718    809
276    8.66584    8.47764    0.015358    805
276.5    8.67582    8.49895    0.0153688    801
277    8.68346    8.43759    0.0152303    794
277.5    8.68057    8.476    0.0152721    791
278    8.69533    8.54373    0.0153664    785
278.5    8.71164    8.53346    0.0153204    782
279    8.73158    8.54588    0.0153152    778
279.5    8.7253    8.50132    0.0152081    776
280    8.74201    8.49961    0.0151779    772
280.5    8.80928    8.51109    0.0151713    769
281    8.82039    8.5582    0.0152281    760
281.5    8.83466    8.58311    0.0152453    754
282    8.8639    8.63163    0.0153043    747
282.5    8.86694    8.63919    0.0152906    739
283    8.87894    8.76694    0.0154893    720
283.5    8.90066    8.77748    0.0154806    708
284    8.92936    8.79965    0.0154923    696
284.5    8.91618    8.71067    0.0153087    688
285    8.91777    8.82306    0.0154791    681
285.5    8.93056    8.77138    0.0153614    672
286    8.92497    8.83677    0.0154489    662
286.5    8.93788    8.82168    0.0153956    652
287    8.96156    8.93475    0.0155658    646
287.5    9.0231    8.96593    0.0155929    642
288    9.04297    8.90931    0.0154675    640
288.5    9.11094    8.89886    0.0154226    631
289    9.1401    8.77524    0.0151821    621
289.5    9.15184    8.89544    0.0153635    607
290    9.19725    8.92906    0.0153949    594
290.5    9.20648    8.89678    0.0153129    586
291    9.20716    9.02897    0.0155137    568
291.5    9.22262    8.85319    0.0151856    557
292    9.25046    8.74404    0.0149727    549
292.5    9.27736    8.87935    0.0151784    533
293    9.31446    8.8503    0.0151029    521
293.5    9.30065    9.0364    0.0153942    510
294    9.29712    9.02596    0.0153503    497
294.5    9.38527    9.10847    0.0154643    491
295    9.41207    9.13928    0.0154903    489
295.5    9.4201    9.09907    0.0153961    486
296    9.42353    9.08806    0.0153515    486
296.5    9.4189    9.09778    0.0153419    485
297    9.42827    9.12612    0.0153638    481
297.5    9.44271    9.10742    0.0153066    480
298    9.45014    9.19957    0.0154355    478
298.5    9.45763    9.16365    0.0153495    476
299    9.46526    9.16809    0.0153313    475
299.5    9.46554    9.20334    0.0153645    474
300    9.46695    9.17659    0.0152943    474
300.5    9.46257    9.22977    0.0153573    472
301    9.45629    9.24619    0.0153591    469
301.5    9.52985    9.32841    0.01547    469
302    9.5641    9.29729    0.0153929    468
302.5    9.55556    9.41105    0.0155555    462
303    9.57456    9.44157    0.0155801    456
303.5    9.60693    9.3557    0.015413    452
304    9.62798    9.43303    0.0155148    448
304.5    9.65405    9.31922    0.0153025    436
305    9.6786    9.35712    0.0153395    433
305.5    9.67057    9.46941    0.0154982    427
306    9.69431    9.34745    0.0152736    422
306.5    9.68985    9.45443    0.0154232    417
307    9.66055    9.3718    0.0152635    409
307.5    9.66255    9.47625    0.0154085    405
308    9.6505    9.53408    0.0154774    402
308.5    9.70352    9.70718    0.0157329    398
309    9.72293    9.69248    0.0156836    394
309.5    9.76087    9.67136    0.0156242    391
310    9.78701    9.72433    0.0156844    385
310.5    9.8    9.68778    0.0156003    370
311    9.83653    9.63903    0.0154968    365
311.5    9.8458    9.6612    0.0155075    361
312    9.90094    9.7297    0.0155925    355
312.5    9.88524    9.80151    0.0156824    350
313    9.90483    9.84883    0.015733    345
313.5    9.93658    9.82251    0.0156659    339
314    9.98348    9.80145    0.0156074    333
314.5    10.0623    9.54406    0.0151734    321
315    10.1221    9.51376    0.0151012    314
315.5    10.2516    9.59731    0.0152097    308
316    10.2644    9.56917    0.0151411    307
316.5    10.2907    9.51895    0.0150378    305
317    10.3202    9.52212    0.0150191    304
317.5    10.3035    9.2986    0.0146435    302
318    10.2891    9.19874    0.0144634    298
318.5    10.3131    9.23232    0.0144934    296
319    10.3356    9.21368    0.0144415    293
319.5    10.3293    9.25487    0.0144834    290
320    10.3223    9.15561    0.0143056    287
320.5    10.32    9.14161    0.0142615    287
321    10.3135    9.19181    0.0143175    285
321.5    10.3187    9.2446    0.0143773    284
322    10.3175    9.23361    0.0143379    284
322.5    10.4178    9.22109    0.0142963    282
323    10.4361    9.29231    0.0143844    279
323.5    10.4055    9.05854    0.0140008    275
324    10.4093    9.1964    0.014192    270
324.5    10.4263    9.15854    0.0141118    267
325    10.4367    9.17384    0.0141136    266
325.5    10.4391    9.27076    0.0142408    260
326    10.4434    9.38633    0.0143962    259
326.5    10.4388    9.40663    0.0144052    256
327    10.4405    9.4204    0.0144043    252
327.5    10.4224    9.4672    0.0144537    249
328    10.4634    9.56122    0.014575    246
328.5    10.4559    9.76321    0.0148603    242
329    10.4596    9.61575    0.0146136    239
329.5    10.5469    9.87093    0.0149787    238
330    10.5808    10.0649    0.0152498    233
330.5    10.5866    10.0422    0.0151925    233
331    10.6338    9.97711    0.0150712    228
331.5    10.622    10.1218    0.0152666    224
332    10.6575    10.3064    0.0155216    219
332.5    10.648    10.2803    0.0154591    214
333    10.7018    10.1354    0.0152183    209
333.5    10.6691    10.0669    0.0150928    203
334    10.7075    10.3429    0.0154834    200
334.5    10.8367    9.86914    0.0147521    197
335    10.8617    9.79229    0.0146154    194
335.5    10.9029    9.66748    0.0144076    187
336    10.9042    9.70661    0.0144444    181
336.5    11.0525    9.86664    0.0146607    181
337    11.088    9.8631    0.0146337    180
337.5    11.0972    9.84904    0.0145912    180
338    11.1185    9.79429    0.0144886    180
338.5    11.137    9.85252    0.0145532    180
339    11.1352    9.82031    0.0144842    180
339.5    11.1454    9.88921    0.0145644    180
340    11.1381    9.78077    0.0143835    175
340.5    11.1362    9.84764    0.0144606    175
341    11.1513    10.0135    0.0146825    174
341.5    11.1337    10.0629    0.0147333    172
342    11.1111    10.1888    0.0148958    171
342.5    11.0951    10.2843    0.0150135    170
343    11.1065    10.3697    0.0151161    169
343.5    11.1885    10.3587    0.0150781    168
344    11.2312    10.4438    0.0151799    168
344.5    11.2255    10.4468    0.0151623    167
345    11.1928    10.3979    0.0150694    166
345.5    11.2178    10.4364    0.0151033    163
346    11.1917    10.598    0.015315    160
346.5    11.2125    10.6274    0.0153354    160
347    11.1667    10.4036    0.0149907    159
347.5    11.1253    10.2267    0.0147147    157
348    11.1497    10.1451    0.0145764    157
348.5    11.1473    10.3226    0.01481    155
349    11.2233    10.2379    0.0146675    153
349.5    11.2401    10.3285    0.0147761    152
350    11.2025    10.1128    0.0144469    149
350.5    11.274    10.2271    0.0145893    149
351    11.2984    10.3421    0.0147323    148
351.5    11.3108    10.4319    0.0148392    148
352    11.3938    10.586    0.0150369    146
352.5    11.4241    10.695    0.0151702    145
353    11.3558    10.6695    0.0151126    141
353.5    11.3786    10.763    0.0152235    140
354    11.326    10.5951    0.0149649    136
354.5    11.313    10.9126    0.0153916    131
355    11.3125    10.6832    0.0150467    128
355.5    11.4139    10.5598    0.014852    122
356    11.4245    10.6318    0.0149323    117
356.5    11.4555    10.6257    0.0149027    116
357    11.2808    10.7758    0.0150921    111
357.5    11.4506    10.6097    0.0148387    108
358    11.4769    10.5805    0.0147772    108
358.5    11.4815    10.5989    0.0147823    108
359    11.4846    10.632    0.0148077    108
359.5    11.4892    10.5963    0.0147376    108
360    11.5031    10.6548    0.0147984    108
360.5    11.514    10.6776    0.0148095    107
361    11.5343    10.6156    0.0147031    107
361.5    11.5312    10.5115    0.0145387    107
362    11.5755    10.5237    0.0145354    106
362.5    11.6175    10.5111    0.014498    105
363    11.6238    10.5423    0.0145211    105
363.5    11.6127    10.7077    0.0147286    105
364    11.6206    10.7056    0.0147054    105
364.5    11.7032    10.8518    0.0148859    105
365    11.7175    10.8355    0.0148432    105
365.5    11.7804    10.8703    0.0148705    104
366    11.7173    10.7395    0.0146715    102
366.5    11.7567    10.6341    0.0145077    100
367    11.77    10.5465    0.0143686    100
367.5    11.8368    10.2016    0.0138797    97
368    11.907    10.1694    0.0138172    95
368.5    11.862    9.89643    0.013428    93
369    11.8732    10.2007    0.0138221    92
369.5    11.8571    10.5211    0.0142369    91
370    11.9831    10.4713    0.0141504    89
370.5    11.9644    10.5047    0.0141763    89
371    11.9922    10.562    0.0142345    85
371.5    12.0588    10.5273    0.0141686    85
372    12.0824    10.6187    0.0142725    85
372.5    12.0377    10.6173    0.0142514    84
373    12.1582    11.0147    0.014765    79
373.5    12.1287    10.872    0.0145542    79
374    12.0307    9.84628    0.0131635    76
374.5    12.0718    9.5724    0.0127802    72
375    12.0634    10.0903    0.0134537    71
375.5    11.9268    9.94539    0.0132429    66
376    11.9495    10.1035    0.0134355    66
376.5    11.9089    10.0867    0.0133954    64
377    11.8925    10.8298    0.0143632    62
377.5    11.9208    10.833    0.0143483    61
378    11.9407    11.6081    0.0153546    59
378.5    11.9023    11.1428    0.0147196    58
379    11.9253    11.0097    0.0145247    58
379.5    11.9569    10.8827    0.0143382    58
380    11.9532    11.105    0.0146119    57
380.5    12.0179    11.2735    0.014814    56
381    12.0595    11.0371    0.0144844    56
381.5    12.0714    11.0048    0.0144231    56
382    12.0506    11.1348    0.0145744    56
382.5    12.0268    11.094    0.014502    56
383    12.0327    10.9925    0.0143505    56
383.5    12.1242    10.7467    0.0140113    55
384    12.1333    10.6024    0.0138052    55
384.5    12.1424    10.6125    0.0138004    55
385    12.1303    10.6441    0.0138235    55
385.5    12.2576    10.6635    0.0138307    55
386    12.3616    10.7681    0.0139483    53
386.5    12.4314    11.2475    0.0145504    51
387    12.4379    11.44    0.0147804    51
387.5    12.4314    11.3477    0.0146422    51
388    12.43    11.5201    0.0148455    50
388.5    12.3946    11.3636    0.014625    49
389    12.415    11.4809    0.0147569    49
389.5    12.3571    11.0748    0.0142167    49
390    12.4362    11.2938    0.0144792    47
390.5    12.4787    11.314    0.0144865    47
391    12.5284    11.2687    0.0144101    47
391.5    12.4929    11.1643    0.0142583    47
392    12.5071    11.4184    0.0145643    47
392.5    12.5906    11.5129    0.0146662    46
393    12.5326    11.6481    0.0148195    46
393.5    12.5926    11.8883    0.0151059    45
394    12.6938    12.2557    0.0155529    43
394.5    12.7364    12.154    0.0154044    43
395    12.7403    12.3118    0.0155845    43
395.5    12.7937    12.1532    0.0153643    42
396    12.7886    12.0895    0.0152645    41
396.5    12.8049    12.2112    0.0153988    41
397    12.7917    12.6691    0.015956    40
397.5    12.6709    12.2229    0.0153747    39
398    12.7176    12.3716    0.0155423    36
398.5    12.787    12.2031    0.0153113    36
399    12.8905    11.9078    0.0149221    35
399.5    13.0196    11.8428    0.014822    34
400    13.0931    11.899    0.0148738    34
400.5    13.0833    12.0102    0.014994    34
401    13.0882    12.1376    0.0151342    34
401.5    13.0441    12.2293    0.0152295    34
402    12.9495    11.888    0.0147861    33
402.5    13.1094    12.0288    0.0149427    32
403    13.099    12.1178    0.0150345    32
403.5    13.1094    12.4837    0.0154693    32
404    13.1615    12.237    0.0151447    32
404.5    13.1615    12.0338    0.0148749    32
405    12.9056    11.492    0.0141877    30
405.5    12.8833    11.6262    0.0143356    30
406    12.8722    11.3624    0.0139931    30
406.5    13.069    11.7941    0.0145069    29
407    13.1964    11.9783    0.0147153    28
407.5    13.1667    12.6587    0.0155322    28
408    13.1905    12.4994    0.0153179    28
408.5    13.2024    12.0543    0.0147543    28
409    13.2262    11.2881    0.0137997    28
409.5    13.2321    11.2705    0.0137613    28
410    13.1296    11.1118    0.013551    27
410.5    13.1111    11.3621    0.0138394    27
411    13.1049    10.9057    0.0132672    27
411.5    13.0533    11.9283    0.0144936    25
412    13.0667    12.1467    0.0147411    25
412.5    13.0133    12.3265    0.0149412    25
413    13.0067    11.9966    0.0145238    25
413.5    13.0625    12.3653    0.014952    24
414    13.1181    12.7141    0.0153552    24
414.5    13.1181    12.7858    0.0154232    24
415    13.1111    12.7654    0.01538    24
415.5    13.1597    12.8229    0.0154306    24
416    13.1528    12.7683    0.0153465    24
416.5    13.1667    12.3241    0.0147948    24
417    13.1806    12.5993    0.0151071    24
417.5    13.4697    12.2541    0.0146756    22
418    13.5227    12.7179    0.0152128    22
418.5    13.5    13.4868    0.0161132    21
419    13.3667    14.3211    0.0170896    20
419.5    13.4825    14.9821    0.0178571    19
420    13.5263    14.7084    0.01751    19
420.5    13.4825    14.4295    0.0171576    19
421    13.4386    14.8252    0.0176071    19
421.5    13.4912    14.3786    0.0170564    19
422    13.5789    14.9601    0.0177253    19
422.5    13.5789    14.811    0.0175278    19
423    13.5351    15.3496    0.0181438    19
423.5    13.5439    15.2715    0.0180301    19
424    13.5439    15.2715    0.0180088    19
424.5    13.5877    15.1882    0.0178895    19
425    13.5965    15.5536    0.0182983    19
425.5    13.6404    15.7054    0.0184553    19
426    13.693    15.4569    0.0181419    19
426.5    13.7193    15.2253    0.0178491    19
427    13.7368    15.3898    0.0180209    19
427.5    13.7018    15.1596    0.0177305    19
428    13.7105    15.4147    0.0180079    19
428.5    13.7807    16.2048    0.0189088    19
429    13.8158    16.1517    0.0188249    19
429.5    13.7368    15.5331    0.0180828    19
430    13.8158    15.6956    0.0182507    19
430.5    13.8158    15.5085    0.0180122    19
431    14.1574    13.4922    0.0156522    18
431.5    14.1852    14.012    0.0162364    18
432    14.1852    13.9842    0.0161854    18
432.5    14.1852    13.9842    0.0161667    18
433    13.8039    13.5334    0.0156275    17
433.5    13.8333    13.8954    0.016027    17
434    13.8431    13.7401    0.0158296    17
434.5    13.951    14.0286    0.0161434    17
435    13.9314    13.5917    0.0156226    17
435.5    13.9314    13.5623    0.0155709    17
436    13.8922    13.8952    0.0159349    17
436.5    13.9118    13.7684    0.0157713    17
437    13.8725    13.4919    0.015437    17
437.5    13.8235    13.6519    0.0156021    17
438    13.8529    13.4996    0.0154105    17
438.5    13.7604    14.0207    0.0159871    16
439    13.8333    15.1    0.0171982    15
439.5    13.7857    15.5692    0.0177124    14
440    13.8846    16.4247    0.0186645    13
440.5    13.8974    16.3014    0.0185033    13
441    14.1111    17.2377    0.0195438    12
441.5    14.303    19.1607    0.0216995    11
442    14.2879    19.0459    0.0215452    11
442.5    14.3182    19.1134    0.0215971    11
443    14.3182    19.1134    0.0215727    11
443.5    14.3333    19.0707    0.0215002    11
444    14.3182    18.9164    0.0213023    11
444.5    14.3333    18.9949    0.0213666    11
445    14.4242    17.9463    0.0201644    11
445.5    14.3788    17.2782    0.019392    11
446    14.3788    17.2782    0.0193702    11
446.5    14.4394    17.7034    0.0198246    11
447    14.4394    17.4963    0.0195708    11
447.5    14.4848    17.6488    0.0197193    11
448    14.5303    18.0849    0.0201841    11
448.5    14.6061    18.7438    0.0208961    11
449    14.7121    18.9247    0.0210743    11
449.5    14.697    18.6253    0.0207178    11
450    14.6364    18.6455    0.0207173    11
450.5    14.6515    18.6033    0.0206474    11
451    14.6515    18.7043    0.0207365    11
451.5    14.6061    18.0721    0.0200134    11
452    14.5303    17.792    0.0196814    11
452.5    14.6061    17.6933    0.0195506    11
453    14.6364    17.8223    0.0196714    11
453.5    14.6212    17.9146    0.0197515    11
454    14.6515    17.9467    0.0197651    11
454.5    14.5455    17.1722    0.0188913    11
455    14.6364    17.8223    0.019585    11
455.5    14.6818    17.7801    0.0195171    11
456    14.6515    18.1589    0.019911    11
456.5    14.8485    18.1538    0.0198837    11
457    14.9242    19.2746    0.0210881    11
457.5    15.0606    18.9004    0.0206561    11
458    14.3167    15.5469    0.0169726    10
458.5    14.3    15.1378    0.0165079    10
459    14.3333    14.5778    0.0158799    10
459.5    14.3333    13.7278    0.0149377    10
460    15.1042    13.5621    0.0147414    8
460.5    15.1042    13.3885    0.0145369    8
461    15.1042    13.3885    0.0145211    8
461.5    15.0417    13.1163    0.0142105    8
462    14.9792    13.753    0.0148842    8
462.5    15.2292    13.7635    0.0148794    8
463    15.25    13.5278    0.0146088    8
463.5    15.3125    13.753    0.0148361    8
464    15.3125    13.753    0.0148201    8
464.5    15.3333    13.9306    0.0149952    8
465    15.3333    12.6389    0.0135902    8
465.5    15.3125    12.8641    0.0138176    8
466    14.7857    11.7834    0.0126432    7
466.5    14.8095    11.8844    0.0127378    7
467    14.7143    12.4739    0.0133554    7
467.5    14.7143    12.4977    0.0133666    7
468    14.7857    11.8311    0.01264    7
468.5    14.6429    12.5113    0.0133525    7
469    14.5714    12.0385    0.0128343    7
469.5    15.3889    9.94136    0.0105872    6
470    15.5    10.0833    0.010727    6
470.5    15.5    10.0833    0.0107156    6
471    15.4722    10.0687    0.0106886    6
471.5    15.5    9.98148    0.0105848    6
472    15.5556    10.3025    0.0109136    6
472.5    14.8    7.83778    0.00829394    5
473    14.7333    7.66222    0.0080996    5
473.5    14    7.09722    0.00749443    4
474    13.9444    9.95062    0.0104964    3
474.5    14.1667    10.7222    0.0112984    3
475    14    10.6667    0.0112281    3
475.5    13.9444    9.45062    0.00993756    3
476    14    16    0.0168067    2
476.5    14.0833    15.3403    0.0160968    2
477    14.1667    16    0.0167715    2
477.5    14.4167    18.0625    0.0189136    2
478    14.0833    16.6736    0.017441    2
478.5    14.1667    16    0.0167189    2
479    13.9167    18.0625    0.0188544    2
479.5    14.1667    16    0.016684    2
480    14.1667    16    0.0166667    2
480.5    14.0833    16.6736    0.0173503    2
481    14.25    16.6736    0.0173322    2
481.5    14.4167    18.0625    0.0187565    2
482    14.4167    18.0625    0.018737    2
482.5    14.4167    18.0625    0.0187176    2
483    14.4167    18.0625    0.0186982    2
483.5    14.6667    18.7778    0.0194186    2
484    14.6667    18.7778    0.0193985    2
484.5    14.6667    18.7778    0.0193785    2
485    14.6667    18.7778    0.0193585    2
485.5    14.6667    18.7778    0.0193386    2
486    14.6667    18.7778    0.0193187    2
486.5    14.6667    18.7778    0.0192988    2
487    14.6667    18.7778    0.019279    2
487.5    14.9167    21.0069    0.0215456    2
488    14.9167    16.6736    0.0170836    2
488.5    14.9167    16.6736    0.0170661    2
489    14.9167    16.6736    0.0170487    2
489.5    14.9167    16.6736    0.0170313    2
490    14.6667    18.7778    0.019161    2
490.5    14.6667    17.3611    0.0176974    2
491    14.6667    17.3611    0.0176793    2
491.5    14.8333    20.25    0.0206002    2
492    10.5    -3.55271e-15    -3.61048e-18    1
492.5    10.6667    6.31594e-15    6.41212e-18    1
493    11.1667    -6.11856e-15    -6.20544e-18    1
493.5    11.1667    -6.11856e-15    -6.19915e-18    1
494    11.1667    -6.11856e-15    -6.19288e-18    1
494.5    11.1667    -6.11856e-15    -6.18662e-18    1
495    11.1667    -6.11856e-15    -6.18037e-18    1
495.5    11.1667    -6.11856e-15    -6.17413e-18    1
496    11    3.55271e-15    3.58136e-18    1
496.5    11.5    1.77636e-15    1.78888e-18    1
497    11.5    1.77636e-15    1.78708e-18    1
497.5    11.1667    5.1317e-15    5.15748e-18    1
498    11.1667    5.1317e-15    5.15231e-18    1
498.5    10.6667    1.57898e-15    1.58374e-18    1
499    11.1667    5.1317e-15    5.14198e-18    1
499.5    11.1667    5.1317e-15    5.13683e-18    1
500    11.1667    5.1317e-15    5.1317e-18    1
500.5    11    3.55271e-15    3.54916e-18    1
501    11    3.55271e-15    3.54562e-18    1
501.5    10.6667    1.57898e-15    1.57426e-18    1
502    10.5    -2.01948e-28    -2.01144e-31    1
502.5    10.6667    -3.15797e-15    -3.14226e-18    1
503    11.1667    2.1711e-15    2.15815e-18    1
503.5    12    1.42109e-14    1.41121e-17    1
504    11.6667    -7.89492e-15    -7.83226e-18    1
504.5    11.8333    2.1711e-15    2.15174e-18    1
505    11.8333    2.1711e-15    2.14961e-18    1
505.5    11.8333    2.1711e-15    2.14748e-18    1
506    11.8333    2.1711e-15    2.14536e-18    1
506.5    11.8333    2.1711e-15    2.14324e-18    1
507    11.3333    3.94746e-15    3.89296e-18    1
507.5    11.3333    3.94746e-15    3.88912e-18    1
508    11.3333    3.94746e-15    3.88529e-18    1
508.5    11.8333    2.1711e-15    2.13481e-18    1
509    11.8333    2.1711e-15    2.13271e-18    1
509.5    11.8333    2.1711e-15    2.13062e-18    1
510    11.8333    2.1711e-15    2.12853e-18    1
510.5    11.8333    2.1711e-15    2.12645e-18    1
511    11.8333    2.1711e-15    2.12437e-18    1
511.5    11.6667    5.1317e-15    5.01632e-18    1
512    11.6667    5.1317e-15    5.01142e-18    1
512.5    11.6667    5.1317e-15    5.00653e-18    1
513    11.6667    5.1317e-15    5.00165e-18    1
513.5    12.1667    1.40135e-14    1.36451e-17    1
514    11.6667    5.1317e-15    4.99192e-18    1
514.5    11.6667    5.1317e-15    4.98707e-18    1
515    12.1667    1.40135e-14    1.36053e-17    1
515.5    12.1667    1.40135e-14    1.35921e-17    1
516    12.1667    1.40135e-14    1.3579e-17    1
516.5    12    -3.15544e-28    -3.05464e-31    1
517    12.3333    -1.26319e-14    -1.22165e-17    1
517.5    12.1667    1.40135e-14    1.35396e-17    1
518    12.1667    1.40135e-14    1.35265e-17    1
518.5    12    1.42109e-14    1.37038e-17    1
519    12    1.42109e-14    1.36906e-17    1
519.5    12    1.42109e-14    1.36774e-17    1
520    12    1.42109e-14    1.36643e-17    1
520.5    12    1.42109e-14    1.36512e-17    1
521    12.5    5.32907e-15    5.11427e-18    1
521.5    12.5    5.32907e-15    5.10937e-18    1
522    12.5    5.32907e-15    5.10447e-18    1
522.5    12.5    5.32907e-15    5.09959e-18    1
523    12.6667    1.10529e-14    1.05668e-17    1
523.5    13    -3.55271e-15    -3.39323e-18    1
524    12.5    5.32907e-15    5.08499e-18    1
524.5    12.5    5.32907e-15    5.08014e-18    1
525    12.5    5.32907e-15    5.07531e-18    1
525.5    12.8333    4.53958e-15    4.31929e-18    1
526    12.8333    4.53958e-15    4.31519e-18    1
526.5    12.8333    4.53958e-15    4.31109e-18    1
527    12.6667    1.10529e-14    1.04866e-17    1
527.5    12.8333    4.53958e-15    4.30292e-18    1
528    12.8333    4.53958e-15    4.29884e-18    1
528.5    13.3333    6.31594e-15    5.97534e-18    1
529    13.3333    6.31594e-15    5.96969e-18    1
529.5    13.3333    6.31594e-15    5.96406e-18    1
530    13.3333    6.31594e-15    5.95843e-18    1
530.5    12.8333    4.53958e-15    4.27858e-18    1
531    12.8333    4.53958e-15    4.27456e-18    1
531.5    12.8333    4.53958e-15    4.27053e-18    1
532    12.8333    4.53958e-15    4.26652e-18    1
532.5    13.1667    1.1645e-14    1.09343e-17    1
533    13.1667    1.1645e-14    1.0924e-17    1
533.5    13.1667    1.1645e-14    1.09138e-17    1
534    13.1667    1.1645e-14    1.09036e-17    1
534.5    13.1667    1.1645e-14    1.08934e-17    1
535    13    1.42109e-14    1.32812e-17    1
