# Supplementary material for: Clocked stepping of an artificial protein walker along a DNA track
Source: Nat Nanotechnol. 2026 Jul 6;21(7):987–95. doi: 10.1038/s41565-026-02211-3 (PMC13379313; doi:10.1038/s41565-026-02211-3)
Supplement: Supplementary file 13 — Text files of simulation output. [file 41565_2026_2211_MOESM13_ESM.zip › averages_alpha0.400000.dat]

### track: TrpR -- DtxR -- MetJ 
# alpha = 0.4
# individual on/off rates:
#     correct step, with    ligands: TrpR    = ( 10 ,  0.36 )
#                                    DtxR    = ( 10 ,  0.164 )
#                                    MetJ    = ( 10 ,  1.14 )
#     correct step, without ligands: TrpR_0  = ( 0 ,  0.99 )
#                                    DtxR_0  = ( 0 ,  0.45 )
#                                    MetJ_0  = ( 0 ,  3.7 )
#     overstepping, with    ligands: TrpR*   = ( 4 ,  0.36 )
#                                    DtxR*   = ( 4 ,  0.164 )
#                                    MetJ*   = ( 4 ,  1.14 )
#     overstepping, without ligands: TrpR*_0 = ( 0 ,  0.99 )
#                                    DtxR*_0 = ( 0 ,  0.45 )
#                                    MetJ*_0 = ( 0 ,  3.7 )
# time     av position     var(position)    D_eff     count
0    0.166667    -3.63171e-13    0    500000
0.5    0.180045    0.015369    0.015369    498324
1    0.191069    0.0301279    0.0150639    496319
1.5    0.200959    0.0436088    0.0145363    494300
2    0.209456    0.0558144    0.0139536    492334
2.5    0.217373    0.0674765    0.0134953    490355
3    0.224846    0.0786273    0.0131045    488361
3.5    0.231359    0.0894496    0.0127785    486417
4    0.23793    0.100188    0.0125235    484555
4.5    0.244379    0.110881    0.0123201    482687
5    0.250246    0.121628    0.0121628    480706
5.5    0.25584    0.132181    0.0120164    478753
6    0.261439    0.142524    0.011877    476859
6.5    0.26685    0.152902    0.0117617    474966
7    0.272734    0.163226    0.011659    473041
7.5    0.317692    0.208878    0.0139252    470902
8    0.337379    0.209144    0.0130715    467857
8.5    0.352368    0.213571    0.012563    463828
9    0.364647    0.220799    0.0122666    459345
9.5    0.37458    0.230115    0.0121113    454671
10    0.382726    0.240372    0.0120186    449831
10.5    0.389888    0.251411    0.0119719    444859
11    0.397085    0.262539    0.0119336    439855
11.5    0.403497    0.274422    0.0119314    434650
12    0.409583    0.286352    0.0119313    429687
12.5    0.416002    0.299058    0.0119623    424716
13    0.422031    0.311053    0.0119636    419928
13.5    0.427861    0.323213    0.0119708    415054
14    0.433235    0.335781    0.0119922    410171
14.5    0.474753    0.409601    0.0141242    407017
15    0.499934    0.434875    0.0144958    403995
15.5    0.522693    0.464775    0.0149927    399539
16    0.54248    0.494485    0.0154527    393998
16.5    0.559956    0.524524    0.0158947    387826
17    0.575946    0.552897    0.0162617    381064
17.5    0.591123    0.580506    0.0165859    373744
18    0.605299    0.607665    0.0168796    366363
18.5    0.619014    0.634045    0.0171364    358739
19    0.631474    0.658528    0.0173297    351058
19.5    0.644542    0.683193    0.0175178    343284
20    0.6578    0.707753    0.0176938    335658
20.5    0.669596    0.733828    0.0178982    327995
21    0.681703    0.757194    0.0180284    320191
21.5    0.753297    0.805025    0.0187215    316134
22    0.774317    0.816888    0.0185656    314933
22.5    0.787782    0.830873    0.0184638    313687
23    0.799297    0.845097    0.0183717    312433
23.5    0.809162    0.85825    0.0182606    311176
24    0.818207    0.871087    0.0181476    309936
24.5    0.826039    0.882845    0.0180172    308685
25    0.832758    0.893802    0.017876    307499
25.5    0.839309    0.905483    0.0177546    306323
26    0.845271    0.915667    0.017609    305132
26.5    0.851606    0.927458    0.0174992    303909
27    0.857552    0.938595    0.0173814    302679
27.5    0.863598    0.949987    0.0172725    301439
28    0.869208    0.960262    0.0171475    300256
28.5    0.914248    1.00787    0.0176819    298889
29    0.933786    1.00933    0.0174022    296933
29.5    0.948339    1.01467    0.0171979    294424
30    0.959655    1.02069    0.0170115    291620
30.5    0.969448    1.02934    0.0168745    288599
31    0.977357    1.03955    0.016767    285466
31.5    0.985144    1.05117    0.0166852    282217
32    0.991312    1.06269    0.0166045    278980
32.5    0.998039    1.07611    0.0165556    275767
33    1.00309    1.08713    0.0164717    272547
33.5    1.00934    1.09887    0.0164011    269300
34    1.0154    1.11125    0.0163419    266135
34.5    1.02132    1.12397    0.0162894    263026
35    1.02737    1.13656    0.0162366    259976
35.5    1.06976    1.21082    0.0170538    257900
36    1.09596    1.23739    0.017186    255965
36.5    1.11859    1.26617    0.0173447    253180
37    1.13788    1.29569    0.0175093    249731
37.5    1.15567    1.32647    0.0176863    245794
38    1.17204    1.35352    0.0178095    241580
38.5    1.18666    1.37764    0.0178915    237142
39    1.2011    1.40458    0.0180074    232443
39.5    1.21587    1.43086    0.0181122    227524
40    1.22918    1.45642    0.0182052    222526
40.5    1.24168    1.48304    0.0183091    217610
41    1.25359    1.50681    0.0183758    212485
41.5    1.26523    1.5319    0.0184567    207603
42    1.27817    1.55407    0.0185008    202738
42.5    1.34943    1.60097    0.018835    200237
43    1.37002    1.61231    0.0187477    199487
43.5    1.38391    1.62664    0.0186971    198719
44    1.39573    1.642    0.0186591    197873
44.5    1.40516    1.65519    0.0185976    197087
45    1.4133    1.66751    0.0185279    196270
45.5    1.42083    1.67902    0.0184507    195443
46    1.42775    1.69045    0.0183744    194689
46.5    1.43392    1.70145    0.0182951    193957
47    1.44024    1.71473    0.0182418    193161
47.5    1.44624    1.72663    0.0181751    192411
48    1.45243    1.73699    0.0180937    191630
48.5    1.45839    1.74773    0.0180178    190846
49    1.46397    1.75918    0.0179508    190104
49.5    1.50921    1.80503    0.0182327    189287
50    1.52868    1.80481    0.0180481    188102
50.5    1.54307    1.81042    0.0179249    186520
51    1.55477    1.81884    0.0178318    184672
51.5    1.56457    1.82849    0.0177524    182772
52    1.57329    1.83627    0.0176565    180799
52.5    1.58134    1.84678    0.0175884    178711
53    1.58855    1.85879    0.0175358    176686
53.5    1.59483    1.86937    0.0174708    174571
54    1.60069    1.88182    0.0174242    172561
54.5    1.60804    1.89563    0.0173911    170647
55    1.61571    1.90761    0.0173419    168636
55.5    1.62087    1.92276    0.0173222    166723
56    1.62753    1.93659    0.017291    164841
56.5    1.66941    2.00883    0.0177773    163516
57    1.69564    2.03325    0.0178355    162229
57.5    1.71879    2.06271    0.0179366    160509
58    1.73836    2.09532    0.0180631    158319
58.5    1.75515    2.12368    0.0181511    155792
59    1.77106    2.15381    0.0182527    153098
59.5    1.78619    2.18202    0.0183363    150154
60    1.8004    2.20817    0.0184014    147080
60.5    1.81444    2.23723    0.0184895    144005
61    1.82756    2.26305    0.0185496    140876
61.5    1.84136    2.28893    0.0186092    137776
62    1.85201    2.31518    0.0186708    134655
62.5    1.86347    2.33919    0.0187135    131551
63    1.87475    2.36413    0.0187629    128394
63.5    1.94768    2.41626    0.0190257    126781
64    1.96827    2.42857    0.0189732    126291
64.5    1.98125    2.44351    0.0189419    125798
65    1.99312    2.45832    0.0189101    125307
65.5    2.00197    2.46962    0.0188521    124821
66    2.01034    2.48001    0.0187879    124325
66.5    2.01796    2.49111    0.0187301    123843
67    2.02493    2.50286    0.0186781    123389
67.5    2.03186    2.51482    0.0186283    122887
68    2.03907    2.52589    0.0185727    122398
68.5    2.04483    2.53821    0.0185271    121889
69    2.0505    2.54956    0.018475    121363
69.5    2.0562    2.5572    0.0183971    120892
70    2.06177    2.56926    0.0183518    120411
70.5    2.107    2.6186    0.0185717    119897
71    2.12772    2.61989    0.0184499    119167
71.5    2.14309    2.62497    0.0183565    118196
72    2.15418    2.63325    0.0182864    117041
72.5    2.16418    2.6414    0.0182165    115776
73    2.17173    2.65249    0.0181677    114489
73.5    2.17901    2.66805    0.01815    113233
74    2.18531    2.68046    0.0181112    111932
74.5    2.19238    2.69209    0.0180677    110676
75    2.1975    2.70525    0.018035    109329
75.5    2.20584    2.71844    0.0180029    108072
76    2.21204    2.73078    0.0179656    106800
76.5    2.21848    2.74407    0.0179351    105547
77    2.22455    2.75335    0.0178789    104301
77.5    2.26616    2.82265    0.0182106    103460
78    2.29092    2.84752    0.0182533    102695
78.5    2.31239    2.87491    0.0183115    101561
79    2.33336    2.91052    0.018421    100146
79.5    2.35067    2.93746    0.0184746    98530
80    2.3671    2.96206    0.0185129    96816
80.5    2.38184    2.98783    0.0185579    94923
81    2.3973    3.01523    0.0186125    93038
81.5    2.40965    3.03495    0.0186193    91072
82    2.42326    3.05674    0.0186387    89130
82.5    2.43735    3.0744    0.0186327    87131
83    2.44979    3.09455    0.0186419    85129
83.5    2.46234    3.11698    0.0186645    83156
84    2.47493    3.13704    0.0186728    81255
84.5    2.54662    3.18863    0.0188676    80157
85    2.56782    3.20425    0.0188485    79874
85.5    2.58143    3.22086    0.0188354    79549
86    2.59409    3.2372    0.0188209    79235
86.5    2.60483    3.25022    0.0187874    78892
87    2.61364    3.26078    0.0187401    78581
87.5    2.6217    3.27135    0.0186934    78256
88    2.62955    3.27893    0.0186303    77914
88.5    2.63504    3.29439    0.0186124    77580
89    2.64101    3.30914    0.0185907    77282
89.5    2.64756    3.31746    0.0185333    76992
90    2.65362    3.33031    0.0185017    76681
90.5    2.65916    3.34006    0.0184534    76365
91    2.664    3.34889    0.0184005    76053
91.5    2.70817    3.40152    0.0185875    75709
92    2.72701    3.40228    0.0184907    75208
92.5    2.74166    3.41145    0.0184403    74574
93    2.75302    3.42605    0.0184196    73840
93.5    2.76191    3.43292    0.0183579    73062
94    2.77124    3.44365    0.0183173    72243
94.5    2.77871    3.46142    0.0183144    71462
95    2.78386    3.47465    0.0182876    70590
95.5    2.78968    3.48497    0.0182459    69804
96    2.797    3.49587    0.0182077    68999
96.5    2.80281    3.50689    0.0181704    68189
97    2.81014    3.52958    0.0181937    67401
97.5    2.81507    3.5363    0.0181349    66637
98    2.82083    3.55191    0.018122    65852
98.5    2.86502    3.62323    0.018392    65320
99    2.8922    3.64689    0.0184186    64793
99.5    2.91631    3.67461    0.0184654    64048
100    2.93774    3.70875    0.0185438    63189
100.5    2.95581    3.73461    0.0185801    62269
101    2.97275    3.76694    0.0186482    61165
101.5    2.98721    3.79033    0.0186716    59992
102    2.99792    3.82566    0.0187532    58841
102.5    3.00972    3.84904    0.0187758    57624
103    3.02122    3.87751    0.0188229    56390
103.5    3.03501    3.90235    0.0188519    55091
104    3.04769    3.92829    0.018886    53828
104.5    3.05901    3.95027    0.0189008    52535
105    3.06913    3.98392    0.018971    51282
105.5    3.14153    4.02323    0.0190674    50626
106    3.16278    4.03855    0.0190498    50430
106.5    3.17751    4.05728    0.0190483    50215
107    3.18854    4.06845    0.0190115    50020
107.5    3.19666    4.0754    0.0189553    49834
108    3.20723    4.08893    0.0189302    49627
108.5    3.21424    4.0987    0.018888    49425
109    3.22214    4.10758    0.0188421    49243
109.5    3.22926    4.11697    0.0187989    49058
110    3.23495    4.13536    0.0187971    48861
110.5    3.24238    4.14448    0.0187533    48677
111    3.24811    4.1538    0.0187108    48468
111.5    3.25494    4.16973    0.0186983    48264
112    3.26016    4.18174    0.0186685    48075
112.5    3.3054    4.23038    0.0188017    47872
113    3.32789    4.22651    0.0187014    47559
113.5    3.34479    4.22857    0.0186281    47153
114    3.35489    4.2321    0.0185619    46719
114.5    3.36559    4.24569    0.0185401    46231
115    3.37585    4.25243    0.0184888    45714
115.5    3.38356    4.26289    0.0184541    45188
116    3.3912    4.26802    0.0183966    44635
116.5    3.39933    4.27604    0.0183521    44123
117    3.40526    4.2894    0.0183308    43614
117.5    3.4116    4.30674    0.0183266    43081
118    3.4165    4.3239    0.0183216    42563
118.5    3.4231    4.33122    0.0182752    42070
119    3.42866    4.34372    0.0182509    41584
119.5    3.46981    4.41399    0.0184686    41265
120    3.4924    4.44173    0.0185072    40958
120.5    3.51678    4.48185    0.0185969    40546
121    3.53631    4.51087    0.01864    39953
121.5    3.55282    4.54313    0.018696    39336
122    3.56883    4.57581    0.0187533    38685
122.5    3.58172    4.61255    0.0188267    37943
123    3.5991    4.64348    0.0188759    37185
123.5    3.61607    4.66254    0.0188767    36396
124    3.63038    4.68634    0.0188965    35610
124.5    3.64242    4.70993    0.0189154    34817
125    3.65359    4.73199    0.018928    34034
125.5    3.66725    4.74319    0.0188972    33234
126    3.68258    4.76553    0.0189108    32412
126.5    3.74971    4.8153    0.0190328    32004
127    3.77314    4.82214    0.0189848    31881
127.5    3.78526    4.83918    0.0189772    31737
128    3.79769    4.8564    0.0189703    31599
128.5    3.80971    4.86996    0.0189493    31461
129    3.81681    4.87381    0.0188907    31332
129.5    3.82378    4.88569    0.0188637    31213
130    3.83072    4.9078    0.0188762    31105
130.5    3.83756    4.91682    0.0188384    30979
131    3.84297    4.92515    0.0187983    30842
131.5    3.85068    4.9343    0.0187616    30709
132    3.85577    4.94592    0.0187345    30588
132.5    3.86087    4.96429    0.0187332    30466
133    3.86747    4.97267    0.0186943    30338
133.5    3.91119    5.03521    0.0188585    30191
134    3.93149    5.04212    0.0188139    29999
134.5    3.9457    5.04437    0.0187523    29731
135    3.95958    5.05894    0.0187368    29431
135.5    3.9692    5.07148    0.018714    29109
136    3.98051    5.0845    0.018693    28774
136.5    3.98769    5.09383    0.0186587    28445
137    3.99622    5.09852    0.0186077    28146
137.5    4.00235    5.11308    0.018593    27840
138    4.00787    5.10419    0.0184934    27527
138.5    4.01695    5.11117    0.0184519    27214
139    4.02424    5.1217    0.0184234    26882
139.5    4.03036    5.13078    0.0183899    26526
140    4.03427    5.1488    0.0183886    26199
140.5    4.07672    5.23282    0.0186221    25984
141    4.10327    5.26395    0.0186665    25783
141.5    4.12515    5.27821    0.0186509    25518
142    4.14584    5.31316    0.0187083    25149
142.5    4.16618    5.34616    0.0187584    24752
143    4.1798    5.37142    0.0187812    24353
143.5    4.19319    5.38882    0.0187764    23892
144    4.20818    5.4008    0.0187528    23429
144.5    4.21644    5.42829    0.018783    22930
145    4.22901    5.44714    0.0187833    22443
145.5    4.24508    5.46595    0.0187833    21924
146    4.25859    5.49762    0.0188275    21454
146.5    4.27172    5.51332    0.0188168    20941
147    4.278    5.52832    0.0188038    20396
147.5    4.34789    5.59842    0.0189777    20145
148    4.36749    5.60954    0.0189511    20075
148.5    4.38137    5.61688    0.018912    19990
149    4.39456    5.63859    0.0189214    19900
149.5    4.40488    5.64341    0.0188743    19835
150    4.41326    5.65736    0.0188579    19769
150.5    4.41781    5.66389    0.0188169    19689
151    4.42672    5.67261    0.0187835    19606
151.5    4.43302    5.68502    0.0187624    19511
152    4.43761    5.68503    0.0187008    19438
152.5    4.44614    5.69679    0.018678    19357
153    4.45148    5.7026    0.018636    19272
153.5    4.45532    5.7148    0.018615    19185
154    4.45938    5.71085    0.0185417    19098
154.5    4.50445    5.77045    0.0186746    19000
155    4.52217    5.77125    0.0186169    18881
155.5    4.54011    5.76222    0.018528    18729
156    4.55067    5.78886    0.018554    18549
156.5    4.56475    5.78565    0.0184845    18377
157    4.57    5.78398    0.0184203    18193
157.5    4.57986    5.81649    0.0184651    17992
158    4.58793    5.82599    0.0184367    17765
158.5    4.59513    5.84898    0.0184511    17556
159    4.60115    5.85943    0.0184259    17354
159.5    4.60689    5.88393    0.0184449    17169
160    4.61648    5.89409    0.018419    16977
160.5    4.62174    5.90442    0.0183938    16789
161    4.6316    5.91275    0.0183626    16595
161.5    4.67599    6.0032    0.0185857    16453
162    4.70409    6.02752    0.0186035    16323
162.5    4.72611    6.06421    0.0186591    16152
163    4.7441    6.08313    0.0186599    15919
163.5    4.76041    6.09407    0.0186363    15672
164    4.77823    6.1191    0.0186558    15408
164.5    4.78776    6.14118    0.0186662    15117
165    4.80281    6.19226    0.0187644    14805
165.5    4.82386    6.22883    0.0188182    14498
166    4.83262    6.2707    0.0188876    14174
166.5    4.84535    6.27621    0.0188475    13840
167    4.85594    6.2938    0.0188437    13513
167.5    4.86521    6.29978    0.0188053    13216
168    4.87556    6.33483    0.0188537    12886
168.5    4.94605    6.38033    0.0189327    12732
169    4.96541    6.38829    0.0189003    12687
169.5    4.97894    6.38946    0.018848    12639
170    4.99039    6.4035    0.0188338    12579
170.5    4.99973    6.42569    0.0188437    12533
171    5.00776    6.43634    0.0188197    12480
171.5    5.01454    6.44194    0.0187812    12440
172    5.02369    6.45407    0.0187618    12396
172.5    5.03254    6.46048    0.018726    12343
173    5.03713    6.48988    0.0187569    12291
173.5    5.04336    6.50227    0.0187385    12245
174    5.04876    6.52401    0.0187472    12199
174.5    5.0535    6.52246    0.018689    12149
175    5.05742    6.52267    0.0186362    12098
175.5    5.10104    6.55045    0.0186623    12041
176    5.12213    6.56161    0.0186409    11968
176.5    5.13438    6.57222    0.0186182    11873
177    5.14292    6.57758    0.0185807    11754
177.5    5.15002    6.60109    0.0185946    11646
178    5.16182    6.59684    0.0185304    11518
178.5    5.16459    6.60369    0.0184977    11396
179    5.17497    6.60757    0.0184569    11267
179.5    5.17893    6.64098    0.0184986    11158
180    5.18926    6.65223    0.0184784    11015
180.5    5.19343    6.68078    0.0185063    10878
181    5.20462    6.70336    0.0185176    10754
181.5    5.21452    6.71889    0.0185093    10637
182    5.22413    6.73934    0.0185147    10525
182.5    5.2668    6.81056    0.0186591    10444
183    5.2942    6.83258    0.0186683    10366
183.5    5.32097    6.85779    0.0186861    10247
184    5.35013    6.8954    0.0187375    10110
184.5    5.36792    6.92592    0.0187694    9922
185    5.38161    6.96304    0.018819    9756
185.5    5.39541    6.97561    0.0188022    9569
186    5.41857    7.01611    0.0188605    9389
186.5    5.42701    7.05467    0.0189133    9188
187    5.43963    7.08477    0.0189432    8997
187.5    5.45883    7.12851    0.0190094    8796
188    5.47213    7.14451    0.0190013    8587
188.5    5.48076    7.16591    0.0190077    8378
189    5.48992    7.22493    0.0191136    8183
189.5    5.56911    7.27723    0.0192011    8074
190    5.58613    7.30122    0.0192137    8054
190.5    5.59909    7.32362    0.0192221    8035
191    5.61298    7.32104    0.019165    8003
191.5    5.62117    7.33778    0.0191587    7979
192    5.62929    7.34933    0.0191389    7950
192.5    5.63433    7.3434    0.0190738    7921
193    5.64531    7.36467    0.0190795    7882
193.5    5.65515    7.38075    0.0190717    7855
194    5.66292    7.38558    0.019035    7824
194.5    5.67245    7.37529    0.0189596    7785
195    5.67847    7.38142    0.0189267    7754
195.5    5.68322    7.4048    0.0189381    7712
196    5.68571    7.4231    0.0189365    7675
196.5    5.7239    7.48445    0.0190444    7641
197    5.74479    7.493    0.0190178    7591
197.5    5.76708    7.48413    0.0189472    7532
198    5.77603    7.4831    0.0188967    7455
198.5    5.78401    7.45758    0.0187848    7380
199    5.78437    7.47557    0.0187828    7288
199.5    5.79596    7.49833    0.0187928    7193
200    5.80192    7.48513    0.0187128    7115
200.5    5.80671    7.52466    0.0187647    7024
201    5.81794    7.49406    0.018642    6931
201.5    5.82274    7.51191    0.01864    6843
202    5.83518    7.55351    0.0186968    6775
202.5    5.844    7.56299    0.0186741    6687
203    5.84724    7.55516    0.0186088    6602
203.5    5.89622    7.62269    0.018729    6559
204    5.92108    7.64077    0.0187274    6509
204.5    5.93726    7.65525    0.018717    6453
205    5.95844    7.69928    0.0187787    6361
205.5    5.97446    7.7674    0.0188988    6265
206    5.98144    7.81699    0.0189733    6141
206.5    5.99621    7.84207    0.0189881    6018
207    6.01174    7.8444    0.0189478    5904
207.5    6.02705    7.88496    0.0189999    5791
208    6.03768    7.82993    0.0188219    5653
208.5    6.05718    7.8981    0.0189403    5515
209    6.07627    7.914    0.018933    5393
209.5    6.08727    7.94741    0.0189676    5267
210    6.08922    7.97203    0.018981    5126
210.5    6.15981    8.07482    0.0191801    5054
211    6.18019    8.08944    0.0191693    5040
211.5    6.19457    8.12438    0.0192066    5024
212    6.20555    8.11167    0.0191313    5011
212.5    6.21062    8.12545    0.0191187    4998
213    6.21871    8.14189    0.0191124    4980
213.5    6.22282    8.15332    0.0190944    4957
214    6.22766    8.14224    0.0190239    4938
214.5    6.23394    8.14018    0.0189748    4920
215    6.23847    8.16332    0.0189845    4900
215.5    6.24776    8.16756    0.0189503    4883
216    6.25451    8.20147    0.0189849    4863
216.5    6.26319    8.22017    0.0189842    4840
217    6.26855    8.2232    0.0189475    4824
217.5    6.31433    8.24847    0.018962    4805
218    6.33257    8.30294    0.0190434    4777
218.5    6.3476    8.27353    0.0189326    4744
219    6.3609    8.2772    0.0188977    4698
219.5    6.37597    8.24086    0.0187719    4648
220    6.38021    8.25594    0.0187635    4594
220.5    6.39753    8.26844    0.0187493    4538
221    6.38999    8.26113    0.0186903    4480
221.5    6.3858    8.26289    0.0186521    4425
222    6.39133    8.30978    0.0187157    4371
222.5    6.39891    8.31836    0.0186929    4318
223    6.41118    8.37653    0.0187815    4254
223.5    6.42064    8.35924    0.0187008    4213
224    6.42918    8.38703    0.018721    4156
224.5    6.46771    8.4638    0.0188503    4119
225    6.49361    8.50918    0.0189093    4098
225.5    6.52076    8.52536    0.0189032    4055
226    6.5384    8.58473    0.0189928    3993
226.5    6.54995    8.64664    0.0190875    3927
227    6.57665    8.63576    0.0190215    3851
227.5    6.60016    8.6696    0.0190541    3784
228    6.61453    8.66291    0.0189976    3705
228.5    6.64401    8.65427    0.0189371    3626
229    6.65408    8.66283    0.0189145    3550
229.5    6.65875    8.68535    0.0189223    3474
230    6.66383    8.7156    0.018947    3402
230.5    6.67802    8.75197    0.0189848    3317
231    6.68744    8.7138    0.018861    3225
231.5    6.76717    8.82962    0.0190704    3194
232    6.78597    8.84501    0.0190625    3181
232.5    6.80147    8.84828    0.0190286    3170
233    6.81444    8.88607    0.0190688    3158
233.5    6.82543    8.9022    0.0190625    3143
234    6.83616    8.89445    0.0190052    3130
234.5    6.84323    8.9141    0.0190066    3116
235    6.85217    8.91859    0.0189757    3106
235.5    6.86305    8.93346    0.018967    3096
236    6.86792    8.92187    0.0189023    3074
236.5    6.87809    8.92326    0.0188652    3065
237    6.87505    8.94239    0.0188658    3052
237.5    6.87411    8.97459    0.0188939    3041
238    6.87933    9.02395    0.0189579    3029
238.5    6.92651    9.07511    0.0190254    3021
239    6.94728    9.11549    0.0190701    3000
239.5    6.95265    9.0974    0.0189925    2967
240    6.97588    9.09373    0.0189453    2930
240.5    6.98098    9.10225    0.0189236    2900
241    6.9845    9.11291    0.0189065    2860
241.5    6.99593    9.15944    0.0189636    2824
242    7.00346    9.15908    0.0189237    2794
242.5    7.00042    9.16395    0.0188947    2750
243    6.99969    9.22953    0.0189908    2719
243.5    7.00421    9.23329    0.0189595    2690
244    6.98817    9.19722    0.0188468    2648
244.5    6.99637    9.23236    0.0188801    2619
245    7.00355    9.21781    0.0188119    2582
245.5    7.04595    9.31228    0.018966    2561
246    7.06946    9.43128    0.0191693    2541
246.5    7.0902    9.49109    0.0192517    2513
247    7.12039    9.56173    0.0193557    2485
247.5    7.15042    9.66818    0.0195317    2442
248    7.16778    9.69029    0.0195369    2396
248.5    7.19837    9.66409    0.0194448    2350
249    7.20752    9.59625    0.0192696    2305
249.5    7.214    9.67854    0.0193959    2250
250    7.21409    9.72768    0.0194554    2200
250.5    7.1993    9.66029    0.019282    2150
251    7.22117    9.70053    0.0193238    2104
251.5    7.23562    9.7726    0.0194286    2052
252    7.24402    9.87287    0.019589    2006
252.5    7.31619    9.90322    0.0196103    1983
253    7.34144    9.92261    0.0196099    1973
253.5    7.36373    9.872    0.0194714    1963
254    7.38239    9.91756    0.0195228    1950
254.5    7.39588    9.97613    0.0195995    1940
255    7.40337    10.0066    0.0196207    1937
255.5    7.40929    10.0237    0.0196158    1931
256    7.41176    10.0487    0.0196263    1921
256.5    7.42254    10.0481    0.0195869    1915
257    7.43084    10.0542    0.0195607    1911
257.5    7.43995    10.0386    0.0194925    1904
258    7.44989    10.099    0.0195717    1899
258.5    7.45675    10.1394    0.019612    1892
259    7.4572    10.1298    0.0195555    1881
259.5    7.5064    10.1562    0.0195688    1875
260    7.52484    10.1667    0.0195514    1865
260.5    7.55309    10.1661    0.0195127    1846
261    7.56217    10.1472    0.0194391    1831
261.5    7.57201    10.1425    0.019393    1817
262    7.57521    10.2448    0.0195512    1795
262.5    7.57719    10.2809    0.0195827    1777
263    7.58799    10.2746    0.0195334    1752
263.5    7.59232    10.3009    0.0195464    1735
264    7.60683    10.3238    0.0195526    1713
264.5    7.59737    10.3285    0.0195246    1698
265    7.61849    10.4046    0.0196313    1671
265.5    7.62759    10.3781    0.0195445    1659
266    7.63152    10.336    0.0194286    1636
266.5    7.67938    10.4799    0.0196621    1625
267    7.71079    10.4793    0.0196242    1613
267.5    7.74244    10.554    0.0197271    1599
268    7.75908    10.6167    0.0198074    1578
268.5    7.78011    10.5768    0.019696    1550
269    7.80188    10.607    0.0197157    1505
269.5    7.81012    10.641    0.019742    1479
270    7.82734    10.6508    0.0197237    1447
270.5    7.8423    10.7013    0.0197806    1413
271    7.85817    10.7496    0.0198333    1389
271.5    7.87261    10.8101    0.0199082    1358
272    7.86917    10.9305    0.0200928    1316
272.5    7.8847    11.0005    0.0201844    1285
273    7.89053    10.9694    0.0200905    1253
273.5    7.94215    11.0281    0.0201611    1236
274    7.9562    11.0645    0.0201906    1233
274.5    7.9759    11.0876    0.020196    1231
275    7.98154    11.0486    0.0200883    1228
275.5    7.99495    11.0692    0.0200892    1221
276    8.01285    11.0938    0.0200974    1219
276.5    8.03114    11.0147    0.0199181    1215
277    8.04125    11.0572    0.0199589    1212
277.5    8.04921    11.0932    0.0199877    1209
278    8.05311    11.1354    0.0200277    1205
278.5    8.05029    11.1367    0.0199941    1203
279    8.06597    11.1532    0.0199879    1195
279.5    8.08039    11.1517    0.0199493    1188
280    8.07324    11.1472    0.0199057    1181
280.5    8.10969    11.2393    0.0200344    1173
281    8.1235    11.2241    0.0199717    1166
281.5    8.12331    11.22    0.019929    1161
282    8.13159    11.2439    0.019936    1150
282.5    8.17402    11.2404    0.0198945    1133
283    8.19823    11.2305    0.0198418    1114
283.5    8.19525    11.2558    0.0198514    1102
284    8.19199    11.2165    0.0197474    1086
284.5    8.18287    11.0681    0.0194518    1070
285    8.18054    11.1751    0.0196055    1057
285.5    8.19234    11.2519    0.0197057    1045
286    8.20809    11.3268    0.019802    1030
286.5    8.20825    11.3862    0.0198711    1022
287    8.18993    11.2633    0.0196225    1010
287.5    8.25233    11.3089    0.0196676    1000
288    8.27465    11.1998    0.0194441    994
288.5    8.27676    11.146    0.0193171    984
289    8.29548    11.1882    0.0193567    973
289.5    8.31539    11.3228    0.0195558    966
290    8.33229    11.325    0.0195258    955
290.5    8.31029    11.2884    0.0194292    933
291    8.36703    10.9352    0.0187891    905
291.5    8.40147    11.1003    0.0190399    883
292    8.40913    11.2862    0.0193257    862
292.5    8.4135    11.2753    0.0192741    842
293    8.39453    11.4027    0.0194585    817
293.5    8.4065    11.6131    0.0197837    795
294    8.43849    11.7457    0.0199756    775
294.5    8.50876    11.9381    0.0202684    761
295    8.52946    11.9615    0.0202738    758
295.5    8.54973    12.0583    0.0204032    754
296    8.55748    12.0372    0.0203331    751
296.5    8.57156    12.0206    0.0202708    750
297    8.57499    11.9832    0.0201738    749
297.5    8.59594    12.016    0.020195    747
298    8.58669    12.0052    0.020143    744
298.5    8.60153    12.0832    0.0202399    742
299    8.60324    12.0929    0.0202223    741
299.5    8.5848    12.0113    0.0200523    737
300    8.58345    12.0013    0.0200022    731
300.5    8.59703    11.9864    0.019944    730
301    8.61325    12.0118    0.0199531    727
301.5    8.63582    12.1613    0.0201681    724
302    8.64525    12.1322    0.0200865    716
302.5    8.64993    12.2845    0.020305    707
303    8.64857    12.2436    0.0202039    700
303.5    8.65412    12.1819    0.020069    691
304    8.66935    12.2432    0.0201368    682
304.5    8.66964    12.2967    0.0201916    673
305    8.68164    12.2208    0.020034    668
305.5    8.68823    12.4116    0.0203136    657
306    8.69959    12.5629    0.0205276    648
306.5    8.70814    12.6402    0.0206202    639
307    8.70192    12.5399    0.0204233    624
307.5    8.71475    12.5884    0.020469    617
308    8.73518    12.6322    0.0205067    613
308.5    8.76932    12.7727    0.0207012    604
309    8.77275    12.8796    0.0208408    597
309.5    8.79476    12.8477    0.0207555    592
310    8.7597    12.648    0.0204    584
310.5    8.75217    12.7708    0.0205649    575
311    8.77808    12.8447    0.0206506    558
311.5    8.77388    12.9491    0.020785    541
312    8.76836    12.9826    0.0208055    531
312.5    8.79651    12.9703    0.0207525    516
313    8.85339    12.5601    0.0200641    507
313.5    8.91182    12.5457    0.020009    499
314    8.91819    12.63    0.0201115    493
314.5    8.95667    12.5232    0.0199096    477
315    8.9577    12.4336    0.0197358    461
315.5    9.02984    12.5713    0.0199228    458
316    9.06587    12.6227    0.0199727    458
316.5    9.07278    12.5497    0.0198257    458
317    9.07987    12.5567    0.0198054    457
317.5    9.09284    12.5198    0.0197162    456
318    9.10683    12.5448    0.0197246    454
318.5    9.10817    12.5896    0.0197639    453
319    9.09978    12.5766    0.0197126    451
319.5    9.13222    12.482    0.0195336    450
320    9.14588    12.5347    0.0195855    449
320.5    9.14848    12.6232    0.019693    449
321    9.16555    12.6042    0.0196328    448
321.5    9.1782    12.6804    0.0197206    448
322    9.14644    12.6982    0.0197177    445
322.5    9.19895    12.7217    0.0197235    444
323    9.23077    12.6025    0.0195085    442
323.5    9.23021    12.6243    0.019512    438
324    9.24368    12.6282    0.019488    435
324.5    9.29446    12.4483    0.0191807    433
325    9.30243    12.615    0.0194078    426
325.5    9.32508    12.6642    0.0194534    424
326    9.33014    12.7093    0.0194928    418
326.5    9.33615    12.7947    0.0195938    414
327    9.32389    12.6784    0.019386    406
327.5    9.33083    12.9718    0.0198043    400
328    9.33794    12.8715    0.0196212    398
328.5    9.38047    12.9014    0.0196368    396
329    9.36267    12.9266    0.0196454    392
329.5    9.42863    12.8993    0.019574    390
330    9.44701    12.8126    0.019413    390
330.5    9.48034    13.0693    0.019772    390
331    9.54188    13.0507    0.0197141    386
331.5    9.5431    12.9715    0.0195648    379
332    9.52615    13.0526    0.0196575    376
332.5    9.56233    12.7917    0.0192356    369
333    9.62269    12.764    0.0191652    360
333.5    9.64709    13.007    0.0195008    349
334    9.61046    12.9423    0.0193748    341
334.5    9.61244    12.9744    0.0193938    335
335    9.63211    12.9427    0.0193175    328
335.5    9.65161    13.1226    0.0195567    321
336    9.62025    13.3391    0.0198498    316
336.5    9.71237    13.6109    0.0202242    310
337    9.74247    13.5734    0.0201385    310
337.5    9.72549    13.5946    0.0201401    306
338    9.75493    13.6906    0.0202523    304
338.5    9.77083    13.6723    0.0201954    304
339    9.78667    13.5836    0.0200348    300
339.5    9.77685    13.5672    0.0199811    298
340    9.7789    13.6554    0.0200814    297
340.5    9.77666    13.7777    0.0202315    297
341    9.74858    13.5974    0.0199375    293
341.5    9.75768    13.7621    0.0201495    293
342    9.76849    13.7248    0.0200656    293
342.5    9.78293    13.855    0.0202263    291
343    9.78809    13.789    0.0201006    291
343.5    9.8569    13.8493    0.0201592    290
344    9.87515    14.0472    0.0204175    287
344.5    9.88512    14.3569    0.0208374    280
345    9.91338    14.3313    0.02077    279
345.5    9.94245    14.3698    0.0207956    278
346    9.95438    14.2626    0.0206107    274
346.5    9.95788    14.2743    0.0205978    273
347    9.92759    14.1939    0.0204523    267
347.5    9.95131    14.1526    0.0203635    267
348    9.96056    14.3755    0.0206544    262
348.5    9.97158    14.5362    0.0208554    258
349    9.9836    14.2717    0.0204466    254
349.5    9.98867    14.2604    0.0204012    250
350    9.99867    14.2064    0.0202949    250
350.5    10.05    14.2158    0.0202794    250
351    10.0759    14.2363    0.0202796    248
351.5    10.1336    14.434    0.020532    247
352    10.1262    14.3908    0.0204415    243
352.5    10.1937    14.5843    0.020687    240
353    10.1821    14.669    0.0207776    238
353.5    10.1536    14.8281    0.0209733    230
354    10.0796    14.7887    0.020888    222
354.5    10.0852    14.8689    0.0209717    219
355    10.1131    14.9436    0.0210474    218
355.5    10.1098    14.8067    0.0208251    211
356    10.1426    14.4487    0.0202931    201
356.5    10.1995    14.5954    0.0204703    193
357    10.1991    14.588    0.0204313    190
357.5    10.2527    14.7071    0.0205693    186
358    10.2778    14.6791    0.0205016    186
358.5    10.2829    14.7635    0.0205907    185
359    10.2937    14.8849    0.0207311    185
359.5    10.2717    14.7323    0.02049    184
360    10.2569    14.8817    0.020669    181
360.5    10.2578    14.9544    0.0207412    181
361    10.2417    15.0732    0.0208771    180
361.5    10.2602    15.0846    0.0208639    180
362    10.309    15.1333    0.0209024    178
362.5    10.3155    15.1818    0.0209404    178
363    10.3118    15.2129    0.0209544    178
363.5    10.3099    15.1925    0.0208975    178
364    10.3174    15.3276    0.0210544    178
364.5    10.3614    15.3045    0.0209938    178
365    10.3942    15.2798    0.0209313    178
365.5    10.3514    15.5319    0.0212475    175
366    10.3902    15.356    0.0209781    173
366.5    10.374    15.4793    0.0211177    172
367    10.3686    15.5772    0.0212223    170
367.5    10.3671    15.4837    0.0210662    168
368    10.3988    15.5708    0.0211559    168
368.5    10.3503    15.4476    0.0209602    167
369    10.4331    15.2423    0.0206535    162
369.5    10.47    15.3913    0.0208272    161
370    10.4689    15.3293    0.0207152    161
370.5    10.414    15.4039    0.0207879    159
371    10.4409    15.6386    0.0210762    158
371.5    10.449    15.3923    0.0207164    157
372    10.4849    15.5539    0.0209058    155
372.5    10.5132    15.7286    0.0211123    152
373    10.4933    15.5052    0.0207844    149
373.5    10.5839    15.0205    0.0201078    147
374    10.6287    15.1466    0.0202495    145
374.5    10.6749    15.2153    0.0203141    141
375    10.6607    15.247    0.0203293    140
375.5    10.7077    15.4093    0.0205184    138
376    10.6914    15.7196    0.0209037    135
376.5    10.7366    15.9559    0.0211897    131
377    10.6852    16.1112    0.0213677    126
377.5    10.6206    15.4645    0.0204827    123
378    10.5969    15.0186    0.0198659    117
378.5    10.6959    15.4373    0.0203927    114
379    10.7003    15.2077    0.0200629    114
379.5    10.7164    15.288    0.0201423    114
380    10.8765    14.2995    0.0188151    112
380.5    10.881    14.0582    0.0184734    112
381    10.9033    14.041    0.0184265    112
381.5    10.9091    14.015    0.0183682    110
382    10.8853    14.0722    0.0184191    109
382.5    10.9259    14.1164    0.0184528    108
383    10.9522    14.1363    0.0184548    108
383.5    10.9704    14.3628    0.018726    107
384    10.8873    14.387    0.0187331    105
384.5    10.9063    14.3756    0.0186939    105
385    10.8526    14.2523    0.0185095    104
385.5    10.9676    13.8323    0.0179407    103
386    11.0294    14.0906    0.0182521    102
386.5    11.0363    14.183    0.0183479    101
387    11.02    14.1368    0.0182646    100
387.5    11.0697    14.4478    0.0186423    98
388    11.1436    14.2492    0.0183623    94
388.5    11.2527    14.0289    0.0180552    91
389    11.2167    14.0527    0.0180627    90
389.5    11.1461    14.076    0.0180694    89
390    11.1311    13.9965    0.0179443    89
390.5    11.118    14.0775    0.018025    89
391    11.1552    13.8951    0.0177687    87
391.5    11.1533    14.0768    0.017978    87
392    11.0961    14.2114    0.0181267    85
392.5    11.1235    14.1452    0.0180194    85
393    11.131    14.428    0.0183562    84
393.5    11.1171    14.3894    0.0182839    84
394    11.1607    14.5459    0.0184593    84
394.5    11.1566    15.2573    0.0193375    83
395    11.1504    15.2057    0.0192477    82
395.5    11.1481    15.4877    0.0195798    81
396    11.0549    15.4597    0.0195198    79
396.5    11.0633    15.7914    0.0199134    79
397    11.0705    16.1677    0.0203624    78
397.5    11.132    16.3372    0.0205499    77
398    11.2009    16.3995    0.0206024    73
398.5    11.2146    16.5087    0.0207136    73
399    11.206    16.3183    0.020449    72
399.5    11.3333    16.3146    0.0204187    71
400    11.3756    16.1085    0.0201357    71
400.5    11.3944    16.2005    0.0202253    71
401    11.4225    16.2878    0.020309    71
401.5    11.481    16.502    0.0205505    70
402    11.5143    16.5133    0.0205389    70
402.5    11.5262    16.568    0.0205813    70
403    11.5071    16.5956    0.0205901    70
403.5    11.4976    16.6186    0.0205931    70
404    11.5048    16.7611    0.0207439    70
404.5    11.5333    16.8108    0.0207797    70
405    11.5338    16.8475    0.0207994    69
405.5    11.5217    16.9347    0.0208813    69
406    11.5097    17.0136    0.0209527    69
406.5    11.6618    17.0531    0.0209755    68
407    11.6471    17.19    0.0211179    68
407.5    11.6201    17.0636    0.0209369    68
408    11.6891    17.4701    0.0214094    67
408.5    11.6389    17.4138    0.0213143    66
409    11.6111    17.4877    0.0213786    66
409.5    11.641    17.4583    0.0213166    65
410    11.6872    17.7261    0.0216172    65
410.5    11.8251    17.9193    0.0218262    61
411    11.8388    17.693    0.0215244    61
411.5    11.8634    18.1088    0.0220035    61
412    11.8389    18.1148    0.021984    60
412.5    11.7972    18.0251    0.0218486    60
413    11.8983    18.5358    0.0224404    59
413.5    11.9746    19.0535    0.0230393    59
414    11.9718    19.4069    0.0234383    59
414.5    11.9774    19.4232    0.0234297    59
415    11.9689    19.5711    0.0235796    59
415.5    11.9887    19.4989    0.0234644    59
416    11.9483    19.8134    0.0238142    58
416.5    12.0029    20.3185    0.0243919    58
417    12.0086    20.4017    0.0244625    58
417.5    12.0287    19.7406    0.0236414    58
418    12.0776    19.6199    0.0234688    58
418.5    12.0731    19.6589    0.0234873    57
419    12.1548    19.6655    0.0234672    56
419.5    12.122    20.2197    0.0240998    56
420    12.0772    20.189    0.0240345    54
420.5    12.2821    20.3467    0.0241935    52
421    12.3013    20.3825    0.0242073    52
421.5    12.3173    20.355    0.0241459    52
422    12.3429    20.8274    0.024677    52
422.5    12.3333    20.8707    0.0246991    52
423    12.3846    21.0134    0.0248385    52
423.5    12.3846    21.1384    0.0249568    52
424    12.3654    21.0396    0.0248108    52
424.5    12.3782    20.9072    0.0246256    52
425    12.3846    21.0251    0.0247355    52
425.5    12.3782    20.9371    0.0246029    52
426    12.3686    21.0463    0.0247022    52
426.5    12.375    21.142    0.0247854    52
427    12.3333    21.0908    0.0246965    52
427.5    12.3268    21.1296    0.024713    51
428    12.3497    21.1659    0.0247265    51
428.5    12.3268    21.1492    0.0246782    51
429    12.2347    20.5192    0.0239151    49
429.5    12.2347    20.5101    0.0238767    49
430    12.3542    20.6848    0.024052    48
430.5    12.5    20.2029    0.0234645    46
431    12.4674    20.5394    0.0238276    46
431.5    12.5    20.68    0.0239629    46
432    12.4746    20.7113    0.0239714    46
432.5    12.6926    18.7716    0.0217012    45
433    12.7222    18.4136    0.0212628    45
433.5    12.7444    18.197    0.0209885    45
434    12.8106    18.4035    0.0212022    44
434.5    12.8915    19.0696    0.0219443    43
435    13.1992    18.3065    0.021042    41
435.5    13.1992    17.7957    0.0204313    41
436    13.3542    18.4169    0.0211203    40
436.5    13.3417    18.436    0.021118    40
437    13.4701    18.4015    0.0210544    39
437.5    13.1577    17.3513    0.01983    37
438    13.2824    17.7482    0.0202605    36
438.5    13.3676    18.2709    0.0208334    34
439    13.2865    18.924    0.0215536    32
439.5    13.3889    20.5636    0.0233943    30
440    13.3389    20.3472    0.0231218    30
440.5    13.3111    20.7995    0.023609    30
441    13.592    19.9226    0.022588    29
441.5    13.6609    19.1446    0.0216813    29
442    13.6897    19.2504    0.0217765    29
442.5    13.6552    19.6474    0.0222004    29
443    13.6667    19.6322    0.0221582    29
443.5    13.6782    19.3658    0.0218329    29
444    13.756    19.9335    0.0224476    28
444.5    13.7083    19.9655    0.0224584    28
445    13.75    20.0268    0.022502    28
445.5    13.75    20.0268    0.0224768    28
446    13.744    19.9176    0.0223292    28
446.5    13.7679    19.6277    0.0219795    28
447    13.8036    19.51    0.0218233    28
447.5    13.8155    19.7685    0.0220877    28
448    13.7976    19.9313    0.0222447    28
448.5    13.9286    20.0505    0.0223528    28
449    13.8929    20.4607    0.0227848    28
449.5    13.9107    20.2589    0.0225349    28
450    13.6605    18.6512    0.0207236    27
450.5    13.7179    19.7068    0.0218721    26
451    13.7733    20.7042    0.0229536    25
451.5    13.7267    20.8308    0.0230685    25
452    13.76    20.5357    0.0227165    25
452.5    13.82    20.8687    0.0230593    25
453    13.8067    21.4771    0.0237054    25
453.5    13.8333    21.5267    0.0237339    25
454    13.6736    21.5173    0.0236975    24
454.5    13.8696    21.3042    0.023437    23
455    13.9203    22.1253    0.0243135    23
455.5    13.971    22.4339    0.0246256    23
456    14.0797    23.4055    0.0256639    23
456.5    14.1232    23.4909    0.0257293    23
457    14.2319    23.2723    0.0254621    23
457.5    14.2681    23.8351    0.0260493    23
458    14.2609    24.1034    0.0263138    23
458.5    14.1515    23.5452    0.0256764    22
459    14.2121    24.7757    0.0269888    22
459.5    14.2424    24.6407    0.0268125    22
460    14.2583    26.6458    0.0289628    20
460.5    14.7807    22.3744    0.0242936    19
461    14.7281    22.5094    0.0244137    19
461.5    14.8509    22.8769    0.0247854    19
462    15.2593    21.334    0.0230888    18
462.5    15.3039    22.9093    0.0247668    17
463    15.2549    22.654    0.0244643    17
463.5    15.2549    23.1834    0.0250091    17
464    15.3039    23.6576    0.0254931    17
464.5    15.2745    23.2776    0.0250566    17
465    15.2549    22.9416    0.0246683    17
465.5    15.2745    23.2776    0.0250028    17
466    15.2843    22.4535    0.0240917    17
466.5    15.3039    22.2459    0.0238434    17
467    15.3039    22.2459    0.0238178    17
467.5    15.3725    22.2468    0.0237934    17
468    15.3725    22.4985    0.0240368    17
468.5    15.3725    22.4854    0.0239972    17
469    15.4216    22.9154    0.0244301    17
469.5    15.4412    21.8397    0.0232584    17
470    15.3431    21.8643    0.0232599    17
470.5    15.8854    21.1379    0.0224632    16
471    15.9896    20.71    0.0219851    16
471.5    16.0417    22.0573    0.0233906    16
472    15.9896    22.21    0.0235275    16
472.5    16.1354    23.2646    0.0246187    16
473    16.1146    22.2004    0.0234677    16
473.5    16.1354    23.0598    0.0243504    16
474    16.125    22.9427    0.0242012    16
474.5    16.4667    22.5711    0.0237841    15
475    16.5111    22.7906    0.0239901    15
475.5    16.4889    22.7943    0.0239688    15
476    16.4889    23.361    0.0245389    15
476.5    16.4333    22.3993    0.0235039    15
477    16.3778    22.0647    0.0231286    15
477.5    16.4222    21.5995    0.0226173    15
478    16.4    22.3807    0.0234108    15
478.5    16.3222    22.3832    0.0233889    15
479    16.3778    22.961    0.0239676    15
479.5    16.3778    21.624    0.0225484    15
480    16.4111    21.4514    0.0223452    15
480.5    16.0238    20.5788    0.0214139    14
481    16.1429    20.2296    0.0210287    14
481.5    16.1786    20.6447    0.0214379    14
482    16.2024    20.219    0.020974    14
482.5    16.369    20.1158    0.0208454    14
483    16.4048    20.0266    0.0207315    14
483.5    16.4286    20.5068    0.0212066    14
484    16.5    20.3373    0.0210096    14
484.5    16.5714    20.0306    0.0206714    14
485    16.5714    20.3878    0.0210183    14
485.5    17.1282    17.193    0.0177065    13
486    17.141    17.2942    0.0177924    13
486.5    17.1282    17.193    0.0176701    13
487    17.1667    17.1496    0.0176074    13
487.5    17.1795    17.0917    0.01753    13
488    17.1667    17.1496    0.0175713    13
488.5    17.1923    17.1404    0.0175439    13
489    17.1923    17.1404    0.0175259    13
489.5    17.2051    17.0819    0.0174483    13
490    17.3472    17.9512    0.0183175    12
490.5    17.3889    17.8441    0.0181897    12
491    17.375    17.5839    0.0179062    12
491.5    17.4306    18.1271    0.0184406    12
492    17.5    17.4213    0.0177046    12
492.5    17.4306    17.604    0.0178721    12
493    17    17.101    0.0173438    11
493.5    17.1818    17.4417    0.0176714    11
494    17.2727    18.1933    0.0184143    11
494.5    17.4667    19.6544    0.019873    10
495    17.3833    19.4003    0.0195962    10
495.5    17.35    19.5858    0.0197637    10
496    17.3333    19.4222    0.0195789    10
496.5    17.3667    20.4489    0.020593    10
497    17.4    19.9844    0.0201051    10
497.5    17.3667    20.6933    0.0207973    10
498    17.2333    20.6567    0.0207396    10
498.5    17.2833    19.6169    0.019676    10
499    17.3167    19.7636    0.0198032    10
499.5    17.3333    19.4389    0.0194583    10
500    17.2167    19.6669    0.0196669    10
500.5    17.4    18.1678    0.0181496    10
501    17.3167    17.9803    0.0179444    10
501.5    17.45    18.1169    0.0180628    10
502    17.45    18.2892    0.0182163    10
502.5    17.5833    17.3569    0.0172706    10
503    17.5167    17.7247    0.017619    10
503.5    17.5    17.7    0.017577    10
504    18.1111    16.9444    0.01681    9
504.5    18.2222    17.2716    0.0171175    9
505    18.2963    17.4122    0.0172398    9
505.5    18.3148    17.5213    0.0173306    9
506    18.3889    17.7469    0.0175365    9
506.5    18.4259    17.7414    0.0175137    9
507    18.463    17.2764    0.0170379    9
507.5    18.463    17.2764    0.0170211    9
508    18.5185    17.62    0.0173425    9
508.5    18.5185    17.62    0.0173255    9
509    18.5185    17.62    0.0173085    9
509.5    18.5185    17.62    0.0172915    9
510    18.4074    17.9822    0.0176296    9
510.5    18.4444    17.9506    0.0175814    9
511    18.3889    17.5617    0.0171837    9
511.5    18.3704    17.6591    0.0172621    9
512    18.537    17.4246    0.0170162    9
512.5    18.3333    18.2222    0.0177778    9
513    18.4259    18.334    0.0178694    9
513.5    18.3704    18.7023    0.0182106    9
514    18.4815    18.2558    0.0177586    9
514.5    18.2083    19.8663    0.0193064    8
515    18.25    19.5972    0.0190264    8
515.5    18.1875    18.6558    0.0180949    8
516    18.2083    18.4288    0.0178574    8
516.5    18.3333    18.7569    0.0181577    8
517    18.375    19.3316    0.0186959    8
517.5    18.375    19.0469    0.0184028    8
518    18.3958    19.201    0.0185337    8
518.5    18.5417    18.3802    0.0177244    8
519    18.4375    18.4787    0.0178022    8
519.5    18.3125    18.6558    0.0179555    8
520    18.4167    17.4861    0.0168136    8
520.5    18.2917    17.2066    0.0165289    8
521    18.3542    17.6975    0.0169841    8
521.5    18.3958    18.1037    0.0173574    8
522    18.3333    17.7639    0.0170152    8
522.5    18.3333    17.4306    0.01668    8
523    18.2222    22.5988    0.0216049    6
523.5    19.2667    22.4733    0.0214645    5
524    19.2333    24.5511    0.0234266    5
524.5    19.2    25.0378    0.0238682    5
525    19.2333    24.5511    0.023382    5
525.5    19.3333    25.6    0.0243578    5
526    19.3667    25.3044    0.0240537    5
526.5    19.3667    25.3044    0.0240308    5
527    19.3333    25.8111    0.0244887    5
527.5    19.4333    25.0067    0.023703    5
528    19.3667    25.3044    0.0239625    5
528.5    19.3667    25.3044    0.0239399    5
529    19.3333    25.0778    0.023703    5
529.5    19.3667    25.3044    0.0238947    5
530    19.3667    25.3044    0.0238721    5
530.5    19.3667    25.3044    0.0238496    5
531    19.3667    25.3044    0.0238272    5
531.5    19.3667    25.3044    0.0238047    5
532    19.3667    25.3044    0.0237824    5
532.5    19.4    23.7733    0.0223224    5
533    19.4    24.2733    0.0227705    5
533.5    19.5    24.3667    0.0228366    5
534    19.6    25.8733    0.024226    5
534.5    19.6333    25.9044    0.0242324    5
535    19.6    24.5178    0.0229138    5
535.5    19.6    24.6511    0.0230169    5
536    19.7    24.7933    0.0231281    5
536.5    19.5333    24.7822    0.0230962    5
537    19.3667    24.9378    0.0232195    5
537.5    19.4667    23.86    0.0221953    5
538    19.5    23.5778    0.0219124    5
538.5    19.6    24.2511    0.0225173    5
539    19.5    23.2778    0.0215935    5
539.5    19.5333    22.2378    0.0206096    5
540    19.6    23.54    0.0217963    5
540.5    19.6667    23.6333    0.0218625    5
541    19.7667    25.2956    0.0233785    5
541.5    19.6    25.4956    0.0235416    5
542    19.6333    25.0156    0.0230771    5
542.5    19.6333    25.0156    0.0230558    5
543    19.6    24.6178    0.0226683    5
543.5    19.7    27.1711    0.0249964    5
544    19.6333    27.2156    0.0250143    5
544.5    19.7    27.1711    0.0249505    5
545    19.7    28.1044    0.0257839    5
545.5    19.7    28.1044    0.0257603    5
546    19.7    27.1711    0.024882    5
546.5    19.8    29.0378    0.026567    5
547    19.8333    29.1778    0.0266707    5
547.5    19.7333    30.2511    0.0276266    5
548    19.7333    30.2511    0.0276014    5
548.5    19.7333    30.2511    0.0275762    5
549    19.8333    30.7444    0.0280004    5
549.5    19.8333    30.7444    0.0279749    5
550    19.8333    30.7444    0.0279495    5
550.5    19.9333    32.0844    0.0291412    5
551    19.9333    32.0844    0.0291147    5
551.5    19.9    32.5622    0.0295215    5
552    19.9    32.5622    0.0294948    5
552.5    19.9667    34.4489    0.0311755    5
553    20    34.0556    0.0307916    5
553.5    20.1667    35.2556    0.0318478    5
554    20.1667    35.9444    0.0324408    5
554.5    19.125    38.8108    0.0349962    4
555    19.2083    38.5191    0.0347019    4
555.5    20.8333    37.7963    0.0340201    3
556    20.5    40.0741    0.0360378    3
556.5    20.3333    37.7963    0.0339589    3
557    20.4444    39.3025    0.0352805    3
557.5    20.6111    38.2469    0.0343022    3
558    20.6667    37.3519    0.0334694    3
558.5    20.8333    37.7963    0.0338373    3
559    20.8333    37.7963    0.0338071    3
559.5    20.5    38.3519    0.0342733    3
560    20.6667    40.5741    0.0362269    3
560.5    20.7778    42.6914    0.0380833    3
561    20.6667    44.6667    0.0398099    3
561.5    21    46.6852    0.0415718    3
562    21    46.6852    0.0415349    3
562.5    21.1667    43.6296    0.0387819    3
563    21.1667    39.7963    0.0353431    3
563.5    21.4444    38.784    0.0344134    3
564    21.2222    36.0432    0.0319532    3
564.5    21.1111    34.7469    0.0307767    3
565    20.9444    34.0062    0.030094    3
565.5    21    34.2407    0.0302747    3
566    21.1111    39.5247    0.0349158    3
566.5    21.1111    39.5247    0.034885    3
567    21.1111    39.5247    0.0348542    3
567.5    21.4444    39.9691    0.0352151    3
568    21.3333    39.5    0.0347711    3
568.5    21.3333    39.5    0.0347405    3
569    21.3333    39.5    0.03471    3
569.5    21.5    36.7222    0.0322408    3
570    21.6111    38.1543    0.0334687    3
570.5    21.6111    38.1543    0.0334394    3
571    21.6111    38.1543    0.0334101    3
571.5    21.6111    38.1543    0.0333809    3
572    21.5556    39.0802    0.0341611    3
572.5    21.5556    39.0802    0.0341312    3
573    21.5556    39.0802    0.0341014    3
573.5    21.5556    39.0802    0.0340717    3
574    21.5556    39.0802    0.034042    3
574.5    21.5556    41.3395    0.0359787    3
575    21.5556    41.3395    0.0359474    3
575.5    21.7222    41.9321    0.036431    3
576    21.9444    38.1543    0.0331201    3
576.5    21.9444    38.1543    0.0330913    3
577    21.8889    39.0802    0.033865    3
577.5    21.8889    39.0802    0.0338357    3
578    21.8333    38.8889    0.0336409    3
578.5    21.7222    41.9321    0.0362421    3
579    21.8889    39.0802    0.0337481    3
579.5    21.8333    38.8889    0.0335538    3
580    21.8889    39.0802    0.0336899    3
580.5    21.8889    39.0802    0.0336609    3
581    21.8889    39.0802    0.0336319    3
581.5    21.8889    41.9321    0.0360551    3
582    21.8889    41.9321    0.0360241    3
582.5    21.8889    41.9321    0.0359932    3
583    21.9444    40.9691    0.0351365    3
583.5    22    41.1852    0.0352915    3
584    22    41.1852    0.0352613    3
584.5    22.0556    41.9321    0.0358701    3
585    26.4167    5.84028    0.00499169    2
585.5    26.4167    5.84028    0.00498743    2
586    26.4167    5.84028    0.00498317    2
586.5    26.4167    5.84028    0.00497892    2
587    26.4167    5.84028    0.00497468    2
587.5    26.4167    5.84028    0.00497045    2
588    26.5    5.44444    0.00462963    2
588.5    26.5    7.11111    0.00604173    2
589    26.5    7.11111    0.0060366    2
589.5    26.5    7.11111    0.00603148    2
590    26.5    7.11111    0.00602637    2
590.5    27    7.11111    0.00602126    2
591    27    7.11111    0.00601617    2
591.5    27    7.11111    0.00601108    2
592    27    7.11111    0.00600601    2
592.5    27    7.11111    0.00600094    2
593    26.8333    8.02778    0.00676878    2
593.5    26.75    8.50694    0.00716676    2
594    26.75    8.50694    0.00716073    2
594.5    26.75    8.50694    0.00715471    2
595    26.75    8.50694    0.00714869    2
595.5    27    8.02778    0.00674037    2
596    26.9167    8.50694    0.0071367    2
596.5    27    8.02778    0.00672907    2
597    27    8.02778    0.00672343    2
597.5    26.75    7.5625    0.00632845    2
598    26.5    8.02778    0.00671219    2
598.5    26.75    6.67361    0.00557528    2
599    26.8333    7.11111    0.00593582    2
599.5    26.5833    5.84028    0.00487096    2
600    26.5833    8.50694    0.00708912    2
600.5    26.5833    8.50694    0.00708322    2
601    26.8333    7.11111    0.00591607    2
601.5    26.8333    7.11111    0.00591115    2
602    26.8333    7.11111    0.00590624    2
602.5    26.75    5.84028    0.0048467    2
603    26.6667    5.44444    0.00451446    2
603.5    26.75    5.84028    0.00483867    2
604    26.5    7.11111    0.00588668    2
604.5    27    8.02778    0.00664001    2
605    27.1667    7.11111    0.00587695    2
605.5    27.1667    7.11111    0.0058721    2
606    27.1667    7.11111    0.00586725    2
606.5    27.5833    5.0625    0.00417354    2
607    27.4167    4.34028    0.00357519    2
607.5    27.3333    4    0.00329218    2
608    28.8333    1.22371e-14    1.00634e-17    1
608.5    28.8333    1.22371e-14    1.00552e-17    1
609    28.8333    1.22371e-14    1.00469e-17    1
609.5    28.8333    1.22371e-14    1.00387e-17    1
610    28.8333    1.22371e-14    1.00304e-17    1
610.5    28.8333    1.22371e-14    1.00222e-17    1
611    28.8333    1.22371e-14    1.0014e-17    1
611.5    28.8333    1.22371e-14    1.00058e-17    1
612    28.8333    1.22371e-14    9.99765e-18    1
612.5    28.8333    1.22371e-14    9.98949e-18    1
613    28.8333    1.22371e-14    9.98134e-18    1
613.5    28.8333    1.22371e-14    9.97321e-18    1
614    29.3333    4.42115e-14    3.60029e-17    1
614.5    28.8333    1.22371e-14    9.95698e-18    1
615    28.8333    1.22371e-14    9.94888e-18    1
615.5    28.8333    1.22371e-14    9.9408e-18    1
616    28.8333    1.22371e-14    9.93273e-18    1
616.5    29    4.26326e-14    3.45763e-17    1
617    29    4.26326e-14    3.45483e-17    1
617.5    29    4.26326e-14    3.45203e-17    1
618    29    4.26326e-14    3.44924e-17    1
618.5    29    4.26326e-14    3.44645e-17    1
619    29    4.26326e-14    3.44366e-17    1
619.5    29    4.26326e-14    3.44088e-17    1
620    29.1667    -5.40802e-14    -4.36131e-17    1
620.5    29.1667    -5.40802e-14    -4.35779e-17    1
621    29.1667    -5.40802e-14    -4.35428e-17    1
621.5    29.1667    -5.40802e-14    -4.35078e-17    1
622    29.1667    -5.40802e-14    -4.34728e-17    1
622.5    29.1667    -5.40802e-14    -4.34379e-17    1
623    29.1667    -5.40802e-14    -4.3403e-17    1
623.5    29.5    5.32907e-14    4.27351e-17    1
