# Supplementary material for: Clocked stepping of an artificial protein walker along a DNA track
Source: Nat Nanotechnol. 2026 Jul 6;21(7):987–95. doi: 10.1038/s41565-026-02211-3 (PMC13379313; doi:10.1038/s41565-026-02211-3)
Supplement: Supplementary file 13 — Text files of simulation output. [file 41565_2026_2211_MOESM13_ESM.zip › averages_alpha0.500000.dat]

### track: TrpR -- DtxR -- MetJ 
# alpha = 0.5
# individual on/off rates:
#     correct step, with    ligands: TrpR    = ( 10 ,  0.36 )
#                                    DtxR    = ( 10 ,  0.164 )
#                                    MetJ    = ( 10 ,  1.14 )
#     correct step, without ligands: TrpR_0  = ( 0 ,  0.99 )
#                                    DtxR_0  = ( 0 ,  0.45 )
#                                    MetJ_0  = ( 0 ,  3.7 )
#     overstepping, with    ligands: TrpR*   = ( 5 ,  0.36 )
#                                    DtxR*   = ( 5 ,  0.164 )
#                                    MetJ*   = ( 5 ,  1.14 )
#     overstepping, without ligands: TrpR*_0 = ( 0 ,  0.99 )
#                                    DtxR*_0 = ( 0 ,  0.45 )
#                                    MetJ*_0 = ( 0 ,  3.7 )
# time     av position     var(position)    D_eff     count
0    0.166667    -3.63171e-13    0    500000
0.5    0.181955    0.0177913    0.0177913    498320
1    0.1947    0.0346619    0.017331    496423
1.5    0.206359    0.0497821    0.016594    494628
2    0.216176    0.0635801    0.015895    492828
2.5    0.224918    0.076324    0.0152648    491036
3    0.233593    0.0886363    0.0147727    489259
3.5    0.241812    0.10074    0.0143915    487367
4    0.24922    0.11268    0.014085    485615
4.5    0.256285    0.124352    0.0138169    483815
5    0.262912    0.135861    0.0135861    482032
5.5    0.269264    0.147256    0.0133869    480253
6    0.275915    0.158523    0.0132102    478459
6.5    0.282293    0.1699    0.0130692    476688
7    0.288781    0.181556    0.0129683    474845
7.5    0.309777    0.22844    0.0152293    473018
8    0.326295    0.229681    0.0143551    470137
8.5    0.338846    0.23529    0.0138406    466350
9    0.349394    0.24368    0.0135378    462056
9.5    0.358136    0.254252    0.0133817    457650
10    0.366723    0.266359    0.0133179    452988
10.5    0.375027    0.278596    0.0132665    448278
11    0.382278    0.291486    0.0132494    443516
11.5    0.389599    0.304789    0.0132517    438678
12    0.396454    0.318434    0.0132681    433974
12.5    0.403752    0.331539    0.0132616    429219
13    0.409981    0.345198    0.0132768    424559
13.5    0.417315    0.358841    0.0132904    419824
14    0.423671    0.372969    0.0133203    415163
14.5    0.452349    0.447303    0.0154242    412124
15    0.478024    0.476459    0.015882    409240
15.5    0.500327    0.509827    0.016446    405014
16    0.520766    0.542017    0.016938    399859
16.5    0.539642    0.57512    0.0174279    393892
17    0.556619    0.607201    0.0178589    387383
17.5    0.572489    0.639147    0.0182613    380522
18    0.587183    0.668661    0.0185739    373175
18.5    0.601391    0.697822    0.01886    365862
19    0.615705    0.724835    0.0190746    358313
19.5    0.629487    0.752396    0.0192922    350813
20    0.643176    0.778834    0.0194708    343238
20.5    0.656133    0.806053    0.0196598    335707
21    0.669734    0.832186    0.019814    328181
21.5    0.709473    0.882908    0.0205327    324436
22    0.730682    0.896562    0.0203764    323341
22.5    0.746136    0.912627    0.0202806    322135
23    0.758664    0.927859    0.0201709    320916
23.5    0.769752    0.941865    0.0200397    319665
24    0.779774    0.956033    0.0199174    318456
24.5    0.789038    0.968788    0.0197712    317285
25    0.797168    0.982063    0.0196413    316094
25.5    0.804752    0.994191    0.0194939    314858
26    0.811827    1.00647    0.0193551    313682
26.5    0.819167    1.01822    0.0192116    312486
27    0.825724    1.02894    0.0190544    311340
27.5    0.832388    1.041    0.0189272    310178
28    0.838914    1.0532    0.0188072    309080
28.5    0.859262    1.10046    0.0193063    307828
29    0.874677    1.1023    0.0190053    305930
29.5    0.887658    1.10868    0.0187911    303541
30    0.898869    1.1189    0.0186484    300839
30.5    0.908086    1.12984    0.018522    297803
31    0.916619    1.1419    0.0184177    294761
31.5    0.924692    1.15427    0.0183218    291622
32    0.931508    1.16628    0.0182232    288510
32.5    0.938511    1.17821    0.0181263    285250
33    0.945187    1.1907    0.0180408    282215
33.5    0.953061    1.20263    0.0179497    279102
34    0.960731    1.21629    0.0178866    276066
34.5    0.967067    1.23011    0.0178276    272986
35    0.97404    1.2431    0.0177585    269961
35.5    1.00361    1.31496    0.0185206    268057
36    1.02913    1.34423    0.0186698    266179
36.5    1.05135    1.37915    0.0188925    263498
37    1.07115    1.41145    0.0190736    260060
37.5    1.08898    1.44514    0.0192685    256186
38    1.10648    1.48042    0.0194792    252006
38.5    1.12211    1.5111    0.0196246    247528
39    1.13725    1.53972    0.01974    242732
39.5    1.15171    1.5687    0.019857    237951
40    1.16696    1.59802    0.0199753    233038
40.5    1.18243    1.62769    0.020095    228026
41    1.19541    1.65444    0.0201761    223223
41.5    1.20987    1.68384    0.0202873    218346
42    1.22335    1.7095    0.0203512    213470
42.5    1.26402    1.75963    0.0207016    211056
43    1.2841    1.77367    0.020624    210332
43.5    1.29934    1.78875    0.0205603    209573
44    1.31191    1.80468    0.0205077    208794
44.5    1.32276    1.82011    0.0204507    207997
45    1.33299    1.8346    0.0203844    207244
45.5    1.34123    1.84707    0.0202975    206483
46    1.34964    1.86056    0.0202234    205723
46.5    1.35766    1.87147    0.0201234    204926
47    1.3653    1.88297    0.0200316    204110
47.5    1.37242    1.89465    0.0199437    203356
48    1.37848    1.90713    0.0198659    202617
48.5    1.38506    1.92021    0.019796    201860
49    1.39212    1.93268    0.0197212    201168
49.5    1.41276    1.98322    0.0200325    200354
50    1.42836    1.98445    0.0198445    199213
50.5    1.44152    1.98941    0.0196972    197628
51    1.45202    1.99964    0.0196043    195761
51.5    1.46196    2.01144    0.0195285    193797
52    1.47048    2.02605    0.0194812    191850
52.5    1.47766    2.0395    0.0194238    189800
53    1.48373    2.0533    0.0193708    187802
53.5    1.49077    2.06645    0.0193127    185797
54    1.49811    2.08135    0.0192718    183806
54.5    1.5051    2.09309    0.0192026    181860
55    1.51113    2.10758    0.0191599    179895
55.5    1.51847    2.12117    0.0191096    177982
56    1.52546    2.13247    0.0190399    176030
56.5    1.55366    2.20346    0.0194996    174774
57    1.5797    2.23665    0.0196198    173534
57.5    1.60139    2.26947    0.0197345    171886
58    1.6212    2.30793    0.019896    169671
58.5    1.63814    2.34193    0.0200165    167123
59    1.65369    2.37136    0.0200962    164421
59.5    1.67015    2.40416    0.020203    161500
60    1.6868    2.43499    0.0202915    158503
60.5    1.70158    2.46577    0.0203783    155280
61    1.71639    2.49602    0.0204592    152115
61.5    1.73006    2.52402    0.0205205    148917
62    1.74482    2.55096    0.0205723    145837
62.5    1.75869    2.58044    0.0206435    142658
63    1.77175    2.61002    0.0207145    139503
63.5    1.81157    2.65847    0.0209328    137933
64    1.8319    2.67206    0.0208755    137476
64.5    1.84755    2.68969    0.0208503    136972
65    1.86081    2.70308    0.0207929    136437
65.5    1.87168    2.71386    0.0207165    135916
66    1.8822    2.72895    0.0206738    135392
66.5    1.8917    2.74251    0.0206204    134903
67    1.90058    2.75767    0.0205796    134405
67.5    1.90894    2.76858    0.020508    133943
68    1.91595    2.78324    0.020465    133465
68.5    1.92383    2.79445    0.0203974    132947
69    1.92981    2.80582    0.020332    132463
69.5    1.9368    2.81737    0.0202688    131975
70    1.94309    2.82967    0.0202119    131457
70.5    1.96506    2.87761    0.0204086    130905
71    1.98077    2.88127    0.0202907    130132
71.5    1.99199    2.89191    0.0202231    129041
72    2.00258    2.90664    0.020185    127859
72.5    2.01102    2.91883    0.0201299    126570
73    2.02004    2.93275    0.0200873    125271
73.5    2.02865    2.93904    0.0199935    123887
74    2.03498    2.95234    0.0199482    122542
74.5    2.04312    2.96595    0.0199057    121225
75    2.05031    2.9799    0.019866    119860
75.5    2.05757    2.99549    0.0198377    118495
76    2.06455    3.01156    0.0198129    117212
76.5    2.07081    3.02228    0.0197535    115920
77    2.07888    3.0341    0.019702    114640
77.5    2.10724    3.10712    0.020046    113806
78    2.13258    3.13642    0.0201053    113006
78.5    2.15599    3.17203    0.020204    111864
79    2.17647    3.20674    0.0202958    110434
79.5    2.19571    3.24759    0.0204251    108760
80    2.21341    3.27071    0.0204419    106979
80.5    2.23022    3.30331    0.0205175    105167
81    2.24442    3.33199    0.0205678    103195
81.5    2.25938    3.36182    0.0206247    101103
82    2.27301    3.38919    0.0206658    98966
82.5    2.2867    3.41313    0.0206856    96929
83    2.30074    3.444    0.020747    94820
83.5    2.31621    3.46806    0.0207668    92707
84    2.33019    3.49578    0.0208082    90657
84.5    2.36897    3.54643    0.0209848    89595
85    2.39028    3.55827    0.020931    89274
85.5    2.40508    3.57196    0.0208886    88968
86    2.41668    3.59039    0.0208744    88636
86.5    2.42836    3.60703    0.0208499    88310
87    2.43853    3.61718    0.0207884    87978
87.5    2.44764    3.6268    0.0207246    87637
88    2.4559    3.6357    0.0206574    87281
88.5    2.46464    3.64819    0.0206113    86960
89    2.47172    3.65988    0.0205611    86602
89.5    2.47829    3.67358    0.0205228    86284
90    2.48491    3.68216    0.0204565    85961
90.5    2.4903    3.69531    0.0204161    85611
91    2.49778    3.70498    0.0203571    85312
91.5    2.51852    3.75869    0.0205393    84959
92    2.53362    3.76108    0.0204406    84458
92.5    2.54779    3.76755    0.0203651    83819
93    2.55757    3.77441    0.0202925    83075
93.5    2.56473    3.7846    0.0202385    82290
94    2.57449    3.79907    0.0202078    81466
94.5    2.58293    3.8103    0.0201603    80652
95    2.59196    3.81969    0.0201036    79749
95.5    2.60016    3.83109    0.020058    78866
96    2.6061    3.84768    0.02004    77997
96.5    2.61363    3.8577    0.0199881    77204
97    2.61966    3.86905    0.0199435    76402
97.5    2.62655    3.88235    0.0199095    75578
98    2.63153    3.90236    0.01991    74755
98.5    2.66212    3.9792    0.020199    74227
99    2.68649    4.01447    0.0202751    73661
99.5    2.70932    4.04729    0.0203381    72882
100    2.72922    4.08141    0.0204071    71976
100.5    2.74932    4.11426    0.0204689    70923
101    2.76661    4.15476    0.0205681    69736
101.5    2.78383    4.1899    0.0206399    68471
102    2.80171    4.21725    0.0206728    67227
102.5    2.81565    4.24651    0.0207147    65881
103    2.82856    4.26914    0.020724    64489
103.5    2.84515    4.28978    0.0207236    63093
104    2.85915    4.31348    0.0207379    61735
104.5    2.87282    4.33022    0.0207187    60386
105    2.88709    4.36327    0.0207775    59036
105.5    2.92544    4.41311    0.0209152    58357
106    2.94737    4.42582    0.0208765    58156
106.5    2.9643    4.44124    0.0208509    57967
107    2.97717    4.45053    0.0207969    57741
107.5    2.98669    4.46118    0.0207497    57522
108    2.99844    4.47567    0.0207207    57297
108.5    3.00607    4.48917    0.0206874    57102
109    3.01343    4.49942    0.0206395    56888
109.5    3.02062    4.50881    0.0205882    56686
110    3.02784    4.52007    0.0205458    56485
110.5    3.03465    4.53326    0.0205125    56299
111    3.04203    4.53954    0.0204484    56070
111.5    3.04847    4.55048    0.0204057    55856
112    3.05429    4.55598    0.0203392    55663
112.5    3.07664    4.60766    0.0204785    55420
113    3.09154    4.61588    0.0204242    55082
113.5    3.10451    4.61971    0.0203512    54642
114    3.11577    4.62438    0.0202824    54146
114.5    3.1273    4.63553    0.0202425    53563
115    3.13664    4.64866    0.0202116    53026
115.5    3.1432    4.66076    0.0201765    52493
116    3.15046    4.67132    0.020135    51980
116.5    3.15815    4.68373    0.0201018    51445
117    3.1631    4.70356    0.0201007    50892
117.5    3.16774    4.71242    0.0200529    50361
118    3.17611    4.72416    0.0200176    49846
118.5    3.18455    4.73577    0.0199821    49282
119    3.19187    4.75467    0.0199776    48752
119.5    3.2194    4.82304    0.0201801    48390
120    3.24674    4.85322    0.0202218    48053
120.5    3.26968    4.87683    0.0202358    47557
121    3.28917    4.90218    0.020257    46925
121.5    3.30683    4.92286    0.0202587    46192
122    3.32612    4.9627    0.0203389    45422
122.5    3.34079    5.00005    0.0204084    44658
123    3.3575    5.03309    0.0204597    43828
123.5    3.37214    5.05962    0.0204843    42958
124    3.3819    5.10491    0.0205843    42057
124.5    3.3974    5.1367    0.0206293    41143
125    3.41196    5.16433    0.0206573    40224
125.5    3.42713    5.18491    0.020657    39327
126    3.44249    5.21556    0.0206967    38461
126.5    3.48157    5.2667    0.020817    38028
127    3.50068    5.28291    0.0207988    37876
127.5    3.51731    5.29972    0.0207832    37733
128    3.5303    5.31674    0.0207685    37568
128.5    3.5403    5.33271    0.0207498    37416
129    3.54953    5.35373    0.0207509    37280
129.5    3.55874    5.3676    0.0207243    37126
130    3.56743    5.3888    0.0207261    36986
130.5    3.57367    5.39956    0.020688    36850
131    3.58166    5.41503    0.0206681    36733
131.5    3.58777    5.42724    0.0206359    36593
132    3.59326    5.44461    0.0206235    36446
132.5    3.60116    5.45979    0.020603    36323
133    3.60607    5.46901    0.0205602    36194
133.5    3.62702    5.51968    0.020673    36061
134    3.64188    5.51252    0.0205691    35861
134.5    3.65293    5.52674    0.0205455    35576
135    3.66437    5.53591    0.0205034    35271
135.5    3.66876    5.54092    0.0204462    34938
136    3.67967    5.55621    0.0204272    34580
136.5    3.68631    5.56584    0.0203877    34220
137    3.69443    5.58824    0.020395    33872
137.5    3.70019    5.61694    0.0204252    33473
138    3.71114    5.63508    0.0204169    33115
138.5    3.72154    5.64906    0.0203937    32794
139    3.72983    5.66479    0.0203769    32451
139.5    3.73962    5.67651    0.0203459    32107
140    3.74531    5.68638    0.0203085    31767
140.5    3.77685    5.75877    0.0204938    31531
141    3.79762    5.7851    0.0205145    31297
141.5    3.82196    5.81693    0.0205545    30997
142    3.83704    5.85608    0.02062    30582
142.5    3.85381    5.87212    0.0206039    30108
143    3.87178    5.90014    0.0206299    29619
143.5    3.88634    5.93636    0.0206842    29115
144    3.89913    5.95404    0.0206738    28520
144.5    3.91612    5.98869    0.0207221    27968
145    3.93084    6.00838    0.0207186    27426
145.5    3.93877    6.02984    0.0207211    26835
146    3.95523    6.05277    0.0207287    26234
146.5    3.9627    6.05909    0.0206795    25658
147    3.97446    6.08687    0.0207036    25058
147.5    4.01591    6.14708    0.0208375    24778
148    4.03394    6.16559    0.0208297    24684
148.5    4.04717    6.19125    0.020846    24602
149    4.05924    6.19792    0.0207984    24510
149.5    4.07007    6.20672    0.0207583    24413
150    4.08156    6.23099    0.02077    24339
150.5    4.09147    6.24388    0.0207438    24254
151    4.09792    6.25978    0.0207277    24170
151.5    4.10659    6.27195    0.0206995    24076
152    4.11364    6.28882    0.0206869    23992
152.5    4.11949    6.3075    0.0206803    23896
153    4.129    6.31433    0.0206351    23804
153.5    4.13393    6.32069    0.0205886    23711
154    4.14063    6.3387    0.0205802    23630
154.5    4.15908    6.38537    0.0206646    23541
155    4.17652    6.40222    0.0206523    23400
155.5    4.19039    6.4093    0.0206087    23220
156    4.20497    6.41022    0.0205456    23024
156.5    4.21042    6.42578    0.0205296    22790
157    4.21875    6.44512    0.0205259    22566
157.5    4.2269    6.46122    0.0205118    22313
158    4.23109    6.47036    0.0204758    22072
158.5    4.23753    6.50401    0.0205174    21846
159    4.24027    6.50495    0.0204558    21622
159.5    4.24543    6.51115    0.0204111    21383
160    4.25524    6.52509    0.0203909    21149
160.5    4.26268    6.53725    0.0203653    20904
161    4.27032    6.54278    0.0203192    20675
161.5    4.29741    6.59624    0.0204218    20533
162    4.32731    6.61973    0.0204313    20384
162.5    4.34994    6.64185    0.0204365    20181
163    4.36811    6.69045    0.0205229    19948
163.5    4.38705    6.71083    0.0205224    19638
164    4.40312    6.75232    0.0205863    19309
164.5    4.41703    6.79578    0.0206559    18958
165    4.42802    6.8045    0.0206197    18584
165.5    4.45074    6.82093    0.020607    18227
166    4.46468    6.83819    0.020597    17835
166.5    4.47617    6.84923    0.0205683    17514
167    4.48903    6.85792    0.0205327    17129
167.5    4.50566    6.86658    0.0204973    16703
168    4.52172    6.88538    0.0204922    16307
168.5    4.56112    6.9452    0.0206089    16120
169    4.5811    6.95549    0.0205784    16063
169.5    4.59476    6.96267    0.0205388    16007
170    4.60592    6.97951    0.020528    15944
170.5    4.61563    6.9796    0.020468    15893
171    4.62579    6.99729    0.0204599    15820
171.5    4.638    6.99837    0.0204034    15767
172    4.64581    7.02597    0.0204243    15717
172.5    4.65487    7.02472    0.0203615    15655
173    4.66214    7.04914    0.0203732    15599
173.5    4.66782    7.06927    0.0203725    15544
174    4.67363    7.07733    0.0203372    15493
174.5    4.68037    7.0907    0.0203172    15436
175    4.68469    7.08773    0.0202506    15379
175.5    4.70667    7.15186    0.0203757    15316
176    4.71796    7.14491    0.0202981    15223
176.5    4.73533    7.14752    0.0202479    15096
177    4.74712    7.14757    0.0201909    14966
177.5    4.75801    7.18645    0.0202435    14808
178    4.76274    7.19153    0.0202009    14654
178.5    4.77143    7.21803    0.0202186    14495
179    4.78127    7.23535    0.0202105    14351
179.5    4.79051    7.24097    0.0201698    14233
180    4.79651    7.25376    0.0201493    14100
180.5    4.80639    7.24762    0.0200765    13938
181    4.81107    7.27132    0.0200865    13795
181.5    4.81905    7.27627    0.0200448    13662
182    4.82633    7.30053    0.0200564    13502
182.5    4.86211    7.38443    0.0202313    13404
183    4.88853    7.42407    0.0202843    13316
183.5    4.90974    7.44531    0.0202869    13194
184    4.92704    7.47544    0.0203137    13020
184.5    4.94205    7.50259    0.0203322    12839
185    4.95896    7.55945    0.0204309    12607
185.5    4.9789    7.60906    0.0205096    12370
186    4.99575    7.62316    0.0204924    12111
186.5    5.01111    7.66937    0.0205613    11865
187    5.02908    7.67099    0.0205107    11618
187.5    5.03686    7.67267    0.0204605    11373
188    5.05648    7.66884    0.0203959    11152
188.5    5.06375    7.70214    0.0204301    10926
189    5.08428    7.74362    0.0204858    10704
189.5    5.12708    7.8198    0.0206327    10576
190    5.14877    7.81733    0.0205719    10544
190.5    5.16243    7.85323    0.0206121    10510
191    5.17242    7.86859    0.0205984    10478
191.5    5.18044    7.89214    0.0206061    10444
192    5.19072    7.88708    0.0205393    10407
192.5    5.20124    7.90393    0.0205297    10373
193    5.20967    7.91744    0.0205115    10332
193.5    5.21988    7.92834    0.0204867    10283
194    5.22761    7.95153    0.0204936    10253
194.5    5.23485    7.95282    0.0204443    10227
195    5.24211    7.97858    0.0204579    10176
195.5    5.24613    7.99322    0.020443    10145
196    5.24928    8.01181    0.0204383    10103
196.5    5.27425    8.05795    0.0205037    10065
197    5.29057    8.07426    0.0204931    10017
197.5    5.30297    8.04887    0.0203769    9931
198    5.31688    8.0464    0.0203192    9858
198.5    5.32587    8.02788    0.0202214    9762
199    5.33157    8.05412    0.0202365    9664
199.5    5.34564    8.05278    0.0201824    9551
200    5.34955    8.06311    0.0201578    9445
200.5    5.36243    8.10091    0.0202018    9358
201    5.37642    8.07871    0.0200963    9240
201.5    5.3868    8.0661    0.0200151    9136
202    5.39306    8.07915    0.0199979    9047
202.5    5.40241    8.05748    0.019895    8942
203    5.4095    8.06945    0.0198755    8842
203.5    5.44295    8.12369    0.0199599    8773
204    5.4643    8.15418    0.0199857    8706
204.5    5.49184    8.20676    0.0200654    8616
205    5.51579    8.2225    0.0200549    8508
205.5    5.54006    8.25565    0.0200867    8359
206    5.55876    8.24864    0.020021    8220
206.5    5.57673    8.28596    0.0200629    8065
207    5.58133    8.30702    0.0200653    7898
207.5    5.6004    8.34768    0.0201149    7754
208    5.6167    8.3877    0.0201627    7601
208.5    5.62977    8.40445    0.0201546    7445
209    5.64059    8.40742    0.0201134    7299
209.5    5.65289    8.421    0.0200979    7123
210    5.66841    8.44084    0.0200972    6962
210.5    5.71376    8.51562    0.0202271    6891
211    5.7375    8.51928    0.0201879    6868
211.5    5.75427    8.52766    0.0201599    6845
212    5.7675    8.54758    0.0201594    6818
212.5    5.78041    8.57899    0.0201859    6790
213    5.78749    8.59267    0.0201706    6755
213.5    5.79066    8.59286    0.0201238    6721
214    5.79799    8.61054    0.0201181    6700
214.5    5.80835    8.62585    0.0201069    6671
215    5.8172    8.66964    0.0201619    6644
215.5    5.82388    8.70645    0.0202006    6614
216    5.82949    8.70496    0.0201504    6590
216.5    5.83902    8.70138    0.0200956    6564
217    5.84477    8.70007    0.0200462    6542
217.5    5.87169    8.77106    0.0201633    6518
218    5.88212    8.79245    0.0201662    6477
218.5    5.89301    8.75391    0.0200318    6412
219    5.89827    8.81918    0.0201351    6357
219.5    5.91061    8.8197    0.0200904    6298
220    5.91222    8.84414    0.0201003    6237
220.5    5.92988    8.8738    0.020122    6170
221    5.93182    8.90247    0.0201413    6121
221.5    5.92743    8.91466    0.0201234    6061
222    5.94535    8.92188    0.0200943    5996
222.5    5.95691    8.92746    0.0200617    5934
223    5.95535    8.94374    0.0200532    5864
223.5    5.96651    8.94876    0.0200196    5798
224    5.98245    8.9452    0.019967    5728
224.5    6.00205    9.04422    0.020143    5689
225    6.01535    9.03926    0.0200872    5646
225.5    6.03222    9.07464    0.0201211    5582
226    6.06348    9.11993    0.0201768    5516
226.5    6.07874    9.15087    0.0202006    5444
227    6.09486    9.17086    0.0202001    5350
227.5    6.11878    9.27346    0.0203812    5266
228    6.13145    9.22001    0.0202193    5177
228.5    6.14419    9.26728    0.0202785    5072
229    6.16168    9.22968    0.0201521    4983
229.5    6.17129    9.27658    0.0202104    4871
230    6.17591    9.22789    0.0200606    4776
230.5    6.18547    9.25301    0.0200716    4689
231    6.19874    9.28093    0.0200886    4594
231.5    6.23507    9.30737    0.0201023    4537
232    6.25085    9.30516    0.0200542    4518
232.5    6.25919    9.26719    0.0199294    4498
233    6.2732    9.28551    0.019926    4482
233.5    6.28527    9.29084    0.0198947    4466
234    6.29871    9.30846    0.0198899    4453
234.5    6.30235    9.34783    0.0199314    4438
235    6.31419    9.43454    0.0200735    4413
235.5    6.32432    9.42744    0.0200158    4399
236    6.33668    9.45979    0.0200419    4382
236.5    6.33666    9.46414    0.0200088    4356
237    6.34213    9.47392    0.0199872    4339
237.5    6.3521    9.50626    0.0200132    4316
238    6.36147    9.52511    0.0200107    4306
238.5    6.39062    9.61452    0.0201562    4291
239    6.40879    9.58027    0.0200424    4263
239.5    6.41921    9.58158    0.0200033    4233
240    6.43579    9.57035    0.0199382    4192
240.5    6.44374    9.57605    0.0199086    4153
241    6.46183    9.52872    0.0197691    4113
241.5    6.47888    9.55439    0.0197813    4064
242    6.48377    9.55595    0.0197437    4014
242.5    6.48562    9.58102    0.0197547    3976
243    6.49467    9.59577    0.0197444    3939
243.5    6.51698    9.53075    0.0195703    3896
244    6.52114    9.60128    0.0196747    3847
244.5    6.53279    9.63688    0.0197073    3807
245    6.54306    9.6263    0.0196455    3766
245.5    6.56777    9.70914    0.0197742    3738
246    6.59356    9.70526    0.0197261    3709
246.5    6.6169    9.81626    0.0199113    3667
247    6.61601    9.82964    0.0198981    3606
247.5    6.63486    9.87875    0.0199571    3547
248    6.65396    9.99441    0.02015    3503
248.5    6.66725    10.0053    0.0201314    3439
249    6.68335    10.0344    0.0201494    3377
249.5    6.69894    10.0529    0.020146    3315
250    6.72366    10.109    0.020218    3249
250.5    6.74081    10.1874    0.020334    3174
251    6.75667    10.2948    0.0205075    3109
251.5    6.76995    10.2958    0.0204688    3029
252    6.79532    10.2665    0.02037    2942
252.5    6.85018    10.3903    0.0205748    2909
253    6.87278    10.3902    0.020534    2903
253.5    6.88783    10.4664    0.0206437    2893
254    6.9012    10.4289    0.0205292    2878
254.5    6.9137    10.4481    0.0205267    2870
255    6.93212    10.4806    0.0205502    2858
255.5    6.94251    10.511    0.0205694    2838
256    6.95343    10.5379    0.0205819    2824
256.5    6.96033    10.5469    0.0205593    2819
257    6.96289    10.5573    0.0205395    2807
257.5    6.96786    10.6119    0.0206055    2795
258    6.97821    10.652    0.0206435    2784
258.5    6.98218    10.6075    0.0205174    2777
259    6.98958    10.6468    0.0205537    2768
259.5    7.01215    10.7055    0.0206271    2757
260    7.02223    10.6201    0.0204233    2736
260.5    7.02624    10.6811    0.0205011    2718
261    7.03798    10.7093    0.020516    2699
261.5    7.05425    10.6881    0.0204362    2676
262    7.05654    10.756    0.0205267    2647
262.5    7.06465    10.724    0.0204266    2622
263    7.07402    10.7193    0.0203789    2587
263.5    7.07839    10.7382    0.020376    2562
264    7.0856    10.7074    0.0202791    2535
264.5    7.09221    10.6333    0.0201008    2498
265    7.10682    10.6696    0.0201313    2484
265.5    7.11303    10.7544    0.0202531    2461
266    7.11122    10.7648    0.0202346    2441
266.5    7.11951    10.8831    0.0204185    2421
267    7.14615    10.9645    0.0205327    2404
267.5    7.18038    10.961    0.0204879    2382
268    7.21367    10.9472    0.0204239    2351
268.5    7.25557    11.017    0.0205159    2321
269    7.2708    11.0538    0.020546    2276
269.5    7.30667    11.1575    0.0207004    2219
270    7.31654    11.1479    0.0206443    2174
270.5    7.32643    11.1619    0.020632    2126
271    7.34125    11.2749    0.0208025    2085
271.5    7.34398    11.3057    0.0208208    2036
272    7.35571    11.3337    0.0208341    1989
272.5    7.37674    11.448    0.0210055    1939
273    7.39459    11.4186    0.0209132    1891
273.5    7.42447    11.5112    0.0210442    1869
274    7.44379    11.5023    0.0209895    1862
274.5    7.46114    11.5802    0.0210933    1853
275    7.47054    11.5162    0.0209385    1844
275.5    7.47421    11.5382    0.0209405    1835
276    7.48117    11.5505    0.0209248    1823
276.5    7.49047    11.5954    0.0209681    1819
277    7.50442    11.56    0.0208665    1811
277.5    7.50369    11.5323    0.020779    1808
278    7.51918    11.5717    0.0208123    1799
278.5    7.5317    11.6039    0.0208329    1793
279    7.54239    11.5984    0.0207856    1785
279.5    7.54815    11.6155    0.0207791    1779
280    7.55033    11.6467    0.0207977    1775
280.5    7.57659    11.7611    0.0209646    1767
281    7.58783    11.7373    0.0208849    1759
281.5    7.58927    11.7162    0.0208103    1742
282    7.60172    11.7464    0.0208269    1727
282.5    7.6078    11.7846    0.0208578    1713
283    7.6117    11.8481    0.020933    1701
283.5    7.61992    11.818    0.0208431    1672
284    7.62334    11.8016    0.0207774    1658
284.5    7.62181    11.6694    0.0205086    1635
285    7.63602    11.665    0.020465    1615
285.5    7.64238    11.7018    0.0204935    1606
286    7.6496    11.7603    0.0205601    1582
286.5    7.64153    11.8078    0.0206069    1558
287    7.61871    11.8155    0.0205845    1543
287.5    7.66688    11.9008    0.0206971    1527
288    7.69177    11.9184    0.0206916    1514
288.5    7.70959    12.0468    0.0208784    1495
289    7.73605    12.0602    0.0208653    1475
289.5    7.76098    12.0909    0.0208823    1449
290    7.79129    12.0999    0.0208619    1423
290.5    7.79134    12.2182    0.0210296    1389
291    7.80017    12.2144    0.020987    1372
291.5    7.82473    12.3068    0.0211095    1356
292    7.83233    12.3426    0.0211346    1326
292.5    7.85292    12.2671    0.0209695    1302
293    7.8748    12.1458    0.0207266    1278
293.5    7.89279    12.1726    0.020737    1253
294    7.9259    12.1148    0.0206033    1228
294.5    7.95741    12.1796    0.0206784    1213
295    7.96592    12.1641    0.0206172    1208
295.5    7.98144    12.1077    0.0204868    1203
296    7.99231    12.1721    0.020561    1192
296.5    7.99258    12.0767    0.0203654    1190
297    8.00196    12.1089    0.0203853    1188
297.5    8.00862    12.1315    0.020389    1179
298    8.01844    12.1611    0.0204046    1175
298.5    8.02261    12.12    0.0203015    1172
299    8.02913    12.1134    0.0202564    1167
299.5    8.04743    12.0808    0.0201683    1163
300    8.04877    12.1142    0.0201904    1155
300.5    8.04948    12.1859    0.020276    1152
301    8.04928    12.1947    0.0202569    1150
301.5    8.06057    12.1638    0.0201722    1142
302    8.06752    12.1717    0.0201518    1138
302.5    8.06302    12.1969    0.0201601    1124
303    8.07626    12.3449    0.0203712    1108
303.5    8.09802    12.3521    0.0203495    1095
304    8.08649    12.3137    0.0202528    1081
304.5    8.09953    12.2389    0.0200968    1070
305    8.10576    12.3494    0.020245    1059
305.5    8.12636    12.3544    0.0202199    1042
306    8.11578    12.4189    0.0202924    1035
306.5    8.10478    12.4776    0.020355    1026
307    8.1074    12.5576    0.020452    1018
307.5    8.09029    12.5543    0.0204135    1006
308    8.10536    12.519    0.0203231    995
308.5    8.13923    12.7524    0.0206683    990
309    8.1665    12.8458    0.0207861    978
309.5    8.19215    12.8338    0.0207332    968
310    8.21994    12.9566    0.0208977    951
310.5    8.26178    12.8993    0.0207719    934
311    8.29094    12.9748    0.0208599    920
311.5    8.31151    12.9599    0.0208024    901
312    8.34658    12.9069    0.0206842    881
312.5    8.36432    12.9528    0.0207245    866
313    8.36746    12.8135    0.0204689    845
313.5    8.40699    12.8585    0.0205079    835
314    8.4064    12.7369    0.0202817    812
314.5    8.41972    12.8501    0.0204294    791
315    8.41301    12.9501    0.0205557    774
315.5    8.45741    13.0491    0.02068    767
316    8.48034    13.026    0.0206108    763
316.5    8.50745    13.0562    0.0206258    761
317    8.52661    13.1164    0.0206883    758
317.5    8.53677    13.161    0.020726    757
318    8.55304    13.1483    0.0206734    751
318.5    8.56448    13.0733    0.0205232    747
319    8.57114    13.0876    0.0205135    745
319.5    8.57447    13.0306    0.0203921    743
320    8.58243    13.1185    0.0204977    742
320.5    8.59837    13.2025    0.0205967    737
321    8.60579    13.1667    0.0205089    731
321.5    8.60546    13.1254    0.0204127    727
322    8.61372    13.0444    0.0202553    724
322.5    8.63989    13.1902    0.0204499    722
323    8.66852    13.1446    0.0203477    719
323.5    8.65501    13.1273    0.0202895    715
324    8.64441    13.0414    0.0201256    704
324.5    8.64491    13.068    0.0201356    697
325    8.64481    12.9438    0.0199135    694
325.5    8.63881    12.8055    0.0196705    688
326    8.6546    12.9476    0.0198583    677
326.5    8.67114    12.8651    0.0197015    671
327    8.66286    12.9944    0.0198691    657
327.5    8.70382    12.9775    0.0198129    646
328    8.71219    12.9856    0.0197952    637
328.5    8.72565    12.863    0.0195784    633
329    8.72187    12.8453    0.0195217    625
329.5    8.75433    13.0607    0.0198189    616
330    8.79221    13.0044    0.0197037    616
330.5    8.82435    13.0502    0.0197431    612
331    8.84967    12.9993    0.0196364    602
331.5    8.89534    12.9676    0.0195589    594
332    8.93596    12.8358    0.019331    583
332.5    8.90583    12.6363    0.019002    577
333    8.91113    12.4763    0.0187332    572
333.5    8.91326    12.6264    0.0189302    563
334    8.92139    12.8881    0.0192936    547
334.5    8.90901    13.1225    0.0196151    533
335    8.94167    13.1536    0.0196323    520
335.5    8.93963    13.1392    0.0195815    508
336    8.95291    13.1045    0.0195007    499
336.5    9.01792    13.1388    0.0195227    493
337    9.0112    13.1864    0.0195644    491
337.5    9.02857    13.2296    0.0195994    490
338    9.02789    13.2731    0.0196348    490
338.5    9.03723    13.3374    0.0197007    488
339    9.0462    13.3909    0.0197506    487
339.5    9.03574    13.3725    0.0196944    485
340    9.03106    13.3997    0.0197054    483
340.5    9.04054    13.4583    0.0197626    481
341    9.05147    13.5721    0.0199004    476
341.5    9.06596    13.6265    0.019951    475
342    9.09232    13.5312    0.0197824    473
342.5    9.10191    13.5708    0.0198113    471
343    9.09929    13.5039    0.0196849    470
343.5    9.11123    13.6971    0.0199376    469
344    9.09071    13.5038    0.0196276    463
344.5    9.12092    13.4146    0.0194697    459
345    9.12454    13.5564    0.019647    455
345.5    9.10999    13.3424    0.0193089    447
346    9.13521    13.2818    0.0191933    445
346.5    9.15373    13.2285    0.0190888    438
347    9.16667    13.1895    0.0190051    433
347.5    9.18667    13.3448    0.0192011    425
348    9.19338    13.3183    0.0191355    418
348.5    9.25626    13.1282    0.0188354    413
349    9.26528    13.0957    0.0187617    409
349.5    9.2968    13.0758    0.0187064    406
350    9.30804    13.059    0.0186557    402
350.5    9.33875    13.3035    0.0189779    400
351    9.34933    13.5034    0.0192356    396
351.5    9.39347    13.6735    0.0194502    388
352    9.3582    13.6769    0.0194274    382
352.5    9.42108    13.9886    0.0198419    378
353    9.44504    14.0122    0.0198474    373
353.5    9.46322    14.0514    0.0198747    367
354    9.50831    14.0638    0.0198641    361
354.5    9.55256    13.9692    0.0197027    352
355    9.57685    13.8854    0.0195569    347
355.5    9.53048    13.8393    0.0194645    339
356    9.54039    13.7519    0.0193144    326
356.5    9.59248    13.6655    0.0191662    319
357    9.57692    13.9243    0.0195018    312
357.5    9.61435    13.8717    0.0194009    309
358    9.6165    13.8038    0.019279    309
358.5    9.62825    13.8384    0.0193005    308
359    9.63084    13.8744    0.0193237    307
359.5    9.64542    13.9608    0.0194169    306
360    9.66013    13.9373    0.0193574    306
360.5    9.67541    13.9833    0.0193944    305
361    9.69454    14.0931    0.0195196    305
361.5    9.69978    14.0832    0.0194788    302
362    9.71192    14.0732    0.0194381    302
362.5    9.74031    13.9528    0.0192452    301
363    9.78556    13.7422    0.0189286    300
363.5    9.76477    13.6985    0.0188425    299
364    9.79293    13.8633    0.019043    297
364.5    9.82099    13.8929    0.0190574    297
365    9.86102    13.9212    0.0190701    295
365.5    9.88322    13.9682    0.0191084    294
366    9.89726    13.8458    0.018915    292
366.5    9.90888    13.8373    0.0188777    289
367    9.86702    13.9068    0.0189465    282
367.5    9.8624    14.0736    0.0191477    281
368    9.83274    14.0402    0.0190763    280
368.5    9.88829    14.1666    0.0192219    276
369    9.88542    14.007    0.0189797    272
369.5    9.84012    13.9996    0.018944    270
370    9.82201    14.0166    0.0189414    265
370.5    9.84936    13.9729    0.0188569    260
371    9.85271    14.1002    0.0190029    258
371.5    9.88781    14.3617    0.0193294    257
372    9.93815    14.5384    0.0195408    256
372.5    9.93133    14.4594    0.0194086    250
373    9.95102    14.5092    0.0194493    245
373.5    9.95748    14.4941    0.019403    243
374    9.98264    14.5748    0.019485    240
374.5    10.0457    14.4296    0.0192651    237
375    10.0448    14.2098    0.0189464    227
375.5    10.0273    14.446    0.0192357    220
376    10.0574    14.5933    0.0194059    212
376.5    10.0764    15.0879    0.0200371    205
377    9.99399    15.015    0.0199138    194
377.5    9.99476    15.0983    0.0199977    191
378    10.0027    15.0043    0.0198469    188
378.5    10.041    14.9748    0.0197818    187
379    10.0615    14.8909    0.019645    187
379.5    10.0793    14.8753    0.0195986    187
380    10.1004    14.8328    0.0195169    186
380.5    10.0631    14.7615    0.0193975    185
381    10.0775    14.7084    0.0193024    185
381.5    10.0766    14.6643    0.0192192    185
382    10.0793    14.5769    0.0190797    185
382.5    10.0955    14.6861    0.0191975    185
383    10.1386    14.6506    0.0191261    184
383.5    10.1494    14.634    0.0190796    183
384    10.1621    14.5718    0.0189737    183
384.5    10.097    13.9747    0.0181726    177
385    10.1139    14.0339    0.0182259    177
385.5    10.2348    13.811    0.0179131    176
386    10.2244    13.9103    0.0180186    176
386.5    10.2241    14.059    0.0181875    174
387    10.2839    13.6075    0.0175808    172
387.5    10.3314    13.9503    0.0180004    171
388    10.2961    13.8702    0.0178739    170
388.5    10.3175    14.2626    0.018356    168
389    10.3064    14.0227    0.0180241    167
389.5    10.2751    14.0418    0.0180254    166
390    10.297    13.9778    0.0179203    165
390.5    10.3242    13.8923    0.0177879    165
391    10.3027    14.2291    0.0181958    163
391.5    10.319    13.9868    0.0178631    163
392    10.2308    13.3089    0.0169756    161
392.5    10.2271    13.5526    0.0172645    160
393    10.2531    13.8295    0.0175948    160
393.5    10.2887    14.1155    0.0179358    157
394    10.3584    14.3579    0.0182207    153
394.5    10.3918    14.6351    0.0185489    151
395    10.4167    14.8654    0.018817    148
395.5    10.4509    15.0663    0.0190471    146
396    10.4744    15.1948    0.0191853    143
396.5    10.435    14.9735    0.0188821    141
397    10.365    15.1758    0.0191131    137
397.5    10.3995    15.4115    0.0193855    136
398    10.4764    15.4495    0.0194089    134
398.5    10.4526    15.5356    0.0194926    130
399    10.5262    15.638    0.0195965    127
399.5    10.5913    15.7803    0.01975    126
400    10.6429    15.7891    0.0197364    126
400.5    10.624    15.772    0.0196903    125
401    10.6173    15.7542    0.0196437    125
401.5    10.6093    15.7045    0.0195573    125
402    10.604    15.7092    0.0195388    125
402.5    10.707    15.0508    0.0186966    124
403    10.7124    15.1189    0.0187579    124
403.5    10.7016    15.1368    0.0187568    124
404    10.7056    15.1591    0.0187613    124
404.5    10.6748    14.9484    0.0184777    123
405    10.6626    14.9279    0.0184296    123
405.5    10.6816    14.8121    0.018264    123
406    10.6938    14.7829    0.0182056    123
406.5    10.7371    14.8722    0.018293    123
407    10.6915    14.9916    0.0184172    121
407.5    10.7325    15.0645    0.0184841    119
408    10.8023    15.0584    0.0184539    118
408.5    10.7707    14.9381    0.0182841    117
409    10.8319    15.4564    0.0188953    114
409.5    10.9395    14.9435    0.018246    113
410    10.9071    14.9857    0.0182753    113
410.5    10.9027    14.8853    0.0181307    113
411    10.9226    15.2113    0.0185052    112
411.5    10.958    15.288    0.018576    111
412    10.9655    15.2433    0.0184992    111
412.5    11.006    15.1932    0.0184159    111
413    11.0045    15.244    0.0184552    111
413.5    10.97    15.0186    0.0181604    111
414    11    15.1992    0.0183565    111
414.5    10.9924    14.9956    0.0180888    109
415    10.8931    14.8518    0.0178937    106
415.5    10.9607    15.4662    0.0186116    106
416    10.9748    15.6676    0.0188313    106
416.5    10.9365    15.514    0.0186242    105
417    10.9247    15.4919    0.0185754    104
417.5    10.7958    14.8828    0.0178238    102
418    10.8617    14.7845    0.0176848    100
418.5    10.875    14.8174    0.017703    100
419    10.9192    14.9188    0.0178029    99
419.5    11.0326    14.3131    0.0170597    97
420    11.0158    14.7258    0.0175307    95
420.5    11.0158    14.693    0.0174709    95
421    11.0816    14.5459    0.0172755    94
421.5    11.0851    14.6003    0.0173195    94
422    11.094    14.5464    0.0172351    94
422.5    11.1028    14.623    0.0173053    94
423    11.1294    14.5568    0.0172067    94
423.5    11.1418    14.7683    0.017436    94
424    11.1613    14.7816    0.0174311    94
424.5    11.1684    14.69    0.0173027    94
425    11.1773    14.598    0.0171741    94
425.5    11.2862    13.9314    0.0163706    92
426    11.3007    13.9011    0.0163159    92
426.5    11.3098    13.821    0.0162028    92
427    11.2989    14.0347    0.0164341    92
427.5    11.2839    14.5168    0.0169787    91
428    11.3095    14.6823    0.0171522    91
428.5    11.304    14.4131    0.016818    91
429    11.3778    14.3462    0.0167205    90
429.5    11.3444    14.1659    0.0164912    90
430    11.3352    14.2201    0.016535    90
430.5    11.3939    14.8221    0.017215    88
431    11.3996    15.095    0.0175116    88
431.5    11.4053    15.0744    0.0174674    88
432    11.4091    14.9715    0.0173282    88
432.5    11.4129    14.8598    0.017179    88
433    11.4636    14.916    0.017224    87
433.5    11.3412    15.1372    0.0174593    85
434    11.3275    15.065    0.017356    85
434.5    11.3655    14.7433    0.0169658    83
435    11.3976    14.7931    0.0170035    83
435.5    11.3902    14.9541    0.0171689    82
436    11.3498    15.0573    0.0172676    81
436.5    11.2436    14.8645    0.0170269    78
437    11.342    14.8455    0.0169857    77
437.5    11.2911    14.7038    0.0168043    75
438    11.2153    15.4039    0.0175843    72
438.5    11.2415    15.1083    0.0172273    69
439    11.3383    14.4054    0.0164071    67
439.5    11.2769    14.8396    0.0168823    65
440    11.3038    15.1842    0.0172547    62
440.5    11.3118    14.5936    0.0165648    62
441    11.3907    14.5418    0.0164873    61
441.5    11.4672    14.467    0.016384    61
442    11.4945    14.6575    0.0165809    61
442.5    11.4973    14.5423    0.016432    61
443    11.4918    14.6033    0.0164823    61
443.5    11.5055    14.5583    0.0164129    61
444    11.5301    14.6699    0.0165201    61
444.5    11.5383    14.6443    0.0164727    61
445    11.541    14.8121    0.0166428    61
445.5    11.5301    14.7955    0.0166055    61
446    11.5519    14.8338    0.0166298    61
446.5    11.5492    14.7453    0.0165121    61
447    11.5628    14.7124    0.0164568    61
447.5    11.5683    14.9967    0.0167561    61
448    11.5628    14.7561    0.0164688    61
448.5    11.5874    14.6945    0.0163819    61
449    11.6393    14.7388    0.0164129    61
449.5    11.6038    14.9045    0.016579    61
450    11.6011    14.7106    0.0163452    61
450.5    11.6257    14.4897    0.0160818    61
451    11.6612    14.3032    0.0158573    61
451.5    11.6389    14.5029    0.0160608    60
452    11.6333    14.8489    0.0164258    60
452.5    11.5517    14.483    0.0160033    58
453    11.546    14.6138    0.01613    58
453.5    11.5575    14.558    0.0160507    58
454    11.5661    14.498    0.015967    58
454.5    11.5575    14.6298    0.0160944    58
455    11.5439    14.7296    0.0161863    57
455.5    11.5789    15.2087    0.0166945    57
456    11.5965    15.1608    0.0166236    57
456.5    11.655    14.9043    0.0163246    57
457    11.6462    14.7652    0.0161545    57
457.5    11.6637    14.5541    0.0159061    56
458    11.6696    14.6314    0.0159732    56
458.5    11.8113    14.9707    0.0163257    53
459    12.02    15.4474    0.0168272    50
459.5    12.0767    15.6947    0.017078    50
460    12.09    15.6858    0.0170498    50
460.5    12.13    15.6459    0.0169879    50
461    12.3152    14.5425    0.0157728    46
461.5    12.3222    14.8116    0.0160472    45
462    12.3556    14.6736    0.0158805    45
462.5    12.4091    14.8049    0.0160053    44
463    12.3295    15.2707    0.016491    43
463.5    12.3682    15.1157    0.016306    43
464    12.3452    15.5534    0.0167602    42
464.5    12.3452    15.6315    0.0168261    42
465    12.3452    15.7637    0.0169503    42
465.5    12.4008    15.7633    0.0169316    42
466    12.5488    15.606    0.0167447    41
466.5    12.5732    15.7656    0.0168978    41
467    12.5732    15.8713    0.0169929    41
467.5    12.5407    15.6664    0.0167555    41
468    12.5    15.561    0.016625    41
468.5    12.5488    15.3892    0.0164239    41
469    12.5366    15.2636    0.0162725    41
469.5    12.5854    15.1519    0.0161362    41
470    12.5854    15.3443    0.0163238    41
470.5    12.5122    15.2078    0.0161614    41
471    12.6057    15.7409    0.01671    41
471.5    12.4625    16.4243    0.0174171    40
472    12.5946    15.211    0.0161134    37
472.5    12.6847    15.6693    0.0165813    37
473    12.7027    15.2254    0.0160945    37
473.5    12.6937    15.3356    0.0161939    37
474    12.7176    15.8963    0.0167683    36
474.5    12.7593    16.0377    0.0168996    36
475    12.7176    16.1973    0.0170497    36
475.5    12.9238    15.4402    0.0162358    35
476    12.8429    15.4269    0.0162047    35
476.5    12.8048    14.8849    0.015619    35
477    12.9902    15.428    0.0161719    34
477.5    13.0294    15.0187    0.0157264    34
478    13.1398    16.493    0.0172521    31
478.5    13.1774    16.473    0.0172132    31
479    13.3222    17.2091    0.0179636    30
479.5    13.3778    16.8665    0.0175876    30
480    13.3444    16.698    0.0173938    30
480.5    13.3167    16.6432    0.0173187    30
481    13.3793    16.8964    0.0175638    29
481.5    13.625    16.5151    0.0171497    28
482    13.6548    16.605    0.0172251    28
482.5    13.6667    16.8254    0.0174356    28
483    13.6726    17.0625    0.017663    28
483.5    13.8155    16.7963    0.0173695    28
484    13.8095    16.8367    0.0173933    28
484.5    13.9136    17.3217    0.0178759    27
485    13.9012    17.1631    0.0176939    27
485.5    13.9012    17.0828    0.017593    27
486    13.9198    16.8362    0.0173211    27
486.5    13.9506    16.2218    0.016672    27
487    13.963    16.2209    0.0166539    27
487.5    13.963    16.2764    0.0166937    27
488    13.9074    16.7414    0.0171531    27
488.5    13.9198    16.6942    0.0170872    27
489    13.8889    16.9259    0.0173067    27
489.5    13.9198    16.6036    0.0169598    27
490    13.9198    16.5831    0.0169215    27
490.5    13.9383    17.418    0.0177554    27
491    13.9321    16.7022    0.0170083    27
491.5    13.8704    16.5192    0.0168049    27
492    14.0577    16.9764    0.0172524    26
492.5    14.0321    17.2329    0.0174954    26
493    14.0577    17.3183    0.0175642    26
493.5    13.9467    17.706    0.0179393    25
494    13.9067    17.8402    0.0180569    25
494.5    13.8    18.1756    0.0183777    25
495    13.8067    17.8393    0.0180195    25
495.5    13.86    17.7815    0.017943    25
496    13.9533    17.3612    0.0175012    25
496.5    13.9867    17.0732    0.0171935    25
497    13.9933    17.85    0.0179577    25
497.5    14.0933    18.1668    0.0182581    25
498    14.1333    18.7044    0.0187796    25
498.5    14.1467    18.7807    0.0188372    25
499    14.16    18.9944    0.0190325    25
499.5    14.2    19.6444    0.0196641    25
500    14.22    19.0772    0.0190772    25
500.5    14.2667    18.9711    0.0189522    25
501    14.2361    20.391    0.0203503    24
501.5    14.3264    20.265    0.0202044    24
502    14.3542    20.0794    0.0199994    24
502.5    14.2778    20.196    0.0200955    24
503    14.7101    18.829    0.0187167    23
503.5    14.7174    18.344    0.0182165    23
504    14.9286    19.9751    0.0198165    21
504.5    14.9206    19.9646    0.0197865    21
505    14.9365    20.0171    0.0198189    21
505.5    15.0159    20.013    0.0197952    21
506    15.0238    19.8579    0.0196224    21
506.5    15.0317    20.1577    0.019899    21
507    15.0238    20.2944    0.0200142    21
507.5    15.0317    20.2292    0.0199302    21
508    15.0397    20.0527    0.0197369    21
508.5    15.0952    20.3296    0.0199897    21
509    15.0794    20.1868    0.0198299    21
509.5    15.0238    19.9346    0.0195629    21
510    15.0476    20.2041    0.0198079    21
510.5    15.0635    20.2711    0.0198542    21
511    15.0952    20.0253    0.0195942    21
511.5    15.1032    19.1521    0.0187215    21
512    15.1746    19.2341    0.0187833    21
512.5    15.1587    19.4748    0.0189998    21
513    15.1984    19.5202    0.0190255    21
513.5    15.35    20.4831    0.0199446    20
514    15.35    20.5914    0.0200305    20
514.5    15.2807    21.3013    0.020701    19
515    15.5185    21.5676    0.0209394    18
515.5    15.2708    23.9197    0.0232005    16
516    15.2812    23.3636    0.0226392    16
516.5    15.2396    24.1804    0.023408    16
517    15.2292    24.3121    0.0235126    16
517.5    15.2292    24.6037    0.0237717    16
518    15.1875    24.2357    0.0233935    16
518.5    15.2187    23.2699    0.0224396    16
519    15.2187    22.7108    0.0218794    16
519.5    15.2917    22.9323    0.0220715    16
520    15.3229    22.8593    0.0219801    16
520.5    15.2083    22.1892    0.0213153    16
521    15.3021    22.7508    0.0218337    16
521.5    15.2708    22.1037    0.0211925    16
522    15.2187    22.19    0.0212548    16
522.5    15.1771    21.644    0.020712    16
523    15.2    23.7563    0.0227116    15
523.5    15.1548    24.736    0.0236256    14
524    14.9861    27.6225    0.0263573    12
524.5    15    27.8287    0.0265288    12
525    15.0972    28.2105    0.0268671    12
525.5    15    26.7269    0.0254299    12
526    14.9444    28.1636    0.0267715    12
526.5    14.9444    28.1636    0.026746    12
527    14.9444    28.1636    0.0267207    12
527.5    14.9444    28.1636    0.0266953    12
528    15.0278    27.0687    0.0256332    12
528.5    15.0694    27.2799    0.0258088    12
529    14.8333    29.1061    0.0275105    11
529.5    14.8485    29.3053    0.0276726    11
530    14.8939    30.1478    0.0284414    11
530.5    14.803    31.1506    0.0293597    11
531    14.8182    31.3962    0.0295633    11
531.5    14.803    31.1506    0.0293044    11
532    14.7879    30.9096    0.0290503    11
532.5    14.8636    32.2264    0.0302595    11
533    14.8939    30.4913    0.0286034    11
533.5    14.9697    30.0041    0.0281201    11
534    14.9242    30.1331    0.0282146    11
534.5    16.0167    19.5247    0.0182645    10
535    16.0333    20.0322    0.0187217    10
535.5    16.0833    20.8458    0.0194639    10
536    16.0333    20.71    0.019319    10
536.5    16    20.6667    0.0192606    10
537    16.05    20.8058    0.0193723    10
537.5    15.95    20.5558    0.0191217    10
538    16    20.7333    0.0192689    10
538.5    16.05    21.4225    0.0198909    10
539    16.0833    20.7792    0.0192757    10
539.5    16.0333    20.1767    0.0186994    10
540    15.9667    19.0489    0.0176379    10
540.5    16.1    20.2678    0.0187491    10
541    16.1    19.7844    0.0182851    10
541.5    16.05    19.0947    0.0176313    10
542    16.1833    19.2358    0.0177452    10
542.5    16.25    19.4625    0.0179378    10
543    16.2    19.6322    0.0180776    10
543.5    16.0741    20.297    0.0186725    9
544    16.1667    19.358    0.0177923    9
544.5    16.2037    20.2332    0.0185796    9
545    16.1852    20.083    0.0184248    9
545.5    16.2037    19.1097    0.0175158    9
546    16.2593    18.7908    0.0172077    9
546.5    16.2963    19.7517    0.0180711    9
547    16.2963    20.2085    0.0184721    9
547.5    16.4259    20.2846    0.0185248    9
548    16.3519    19.0521    0.0173833    9
548.5    16.3148    18.5892    0.0169455    9
549    16.3704    18.8752    0.0171905    9
549.5    16.4074    18.2414    0.0165982    9
550    16.463    18.7579    0.0170526    9
550.5    16.463    18.7579    0.0170371    9
551    16.4444    18.7284    0.0169949    9
551.5    16.5    18.7222    0.0169739    9
552    16.4259    19.2846    0.017468    9
552.5    16.3704    19.5912    0.0177296    9
553    16.3148    18.8978    0.0170866    9
553.5    16.5    19.1605    0.0173085    9
554    16.3333    19.1296    0.017265    9
554.5    16.4074    18.9822    0.0171165    9
555    15.9792    21.0239    0.0189404    8
555.5    15.9583    20.9497    0.0188566    8
556    16.0208    21.5655    0.0193935    8
556.5    16.0208    21.5655    0.019376    8
557    15.9792    21.2878    0.0191093    8
557.5    15.8542    21.9128    0.0196527    8
558    15.8958    20.576    0.0184372    8
558.5    15.8333    21.5903    0.0193288    8
559    15.8333    19.4444    0.0173922    8
559.5    15.875    19.5677    0.0174868    8
560    16.0208    20.0864    0.0179343    8
560.5    16.1042    20.3398    0.0181444    8
561    16.1042    19.7982    0.0176454    8
561.5    16.1042    20.2357    0.0180193    8
562    16.0208    20.0169    0.0178087    8
562.5    16.0208    20.9336    0.0186076    8
563    16.0625    20.2912    0.0180206    8
563.5    15.9583    18.5885    0.0164938    8
564    16.0208    19.4336    0.0172284    8
564.5    15.9375    19.9579    0.0176775    8
565    15.9167    20.0556    0.0177483    8
565.5    15.8333    19.5625    0.0172966    8
566    15.7708    19.8815    0.0175632    8
566.5    15.7708    19.7357    0.017419    8
567    15.8542    19.6211    0.0173026    8
567.5    15.9167    19.7847    0.0174315    8
568    15.9583    19.2969    0.0169867    8
568.5    16.0208    19.4128    0.0170737    8
569    16.0208    19.4128    0.0170587    8
569.5    16.0208    19.4128    0.0170437    8
570    16.1042    20.4023    0.0178968    8
570.5    16.0833    20.3542    0.0178389    8
571    16.125    20.1233    0.0176211    8
571.5    16.0625    21.1246    0.0184817    8
572    16.0833    20.9583    0.0183202    8
572.5    16.125    20.6441    0.0180298    8
573    16.125    20.6441    0.018014    8
573.5    16.1667    21.0625    0.0183631    8
574    16.1458    21.3572    0.0186038    8
574.5    16.0833    20.3958    0.0177509    8
575    16.1458    21.1697    0.0184084    8
575.5    16.2917    20.276    0.017616    8
576    16.3125    21.0933    0.0183102    8
576.5    16.3333    21.2222    0.0184061    8
577    16.4583    21.5816    0.0187016    8
577.5    16.5833    21.6111    0.0187109    8
578    16.7083    20.6997    0.0179063    8
578.5    16.6458    20.5447    0.0177569    8
579    16.6458    20.5447    0.0177415    8
579.5    17.0238    21.9478    0.0189369    7
580    16.9048    21.1814    0.0182598    7
580.5    16.8571    21.1939    0.0182548    7
581    16.8333    21.1984    0.018243    7
581.5    16.6905    21.6542    0.0186193    7
582    16.5952    22.0941    0.0189812    7
582.5    16.5952    22.237    0.0190875    7
583    16.6667    22.1984    0.0190381    7
583.5    16.7381    22.4274    0.019218    7
584    16.8095    23.2971    0.0199461    7
584.5    16.6905    23.932    0.0204722    7
585    16.8095    23.2574    0.0198781    7
585.5    16.6905    23.932    0.0204372    7
586    16.6429    23.2494    0.0198374    7
586.5    16.619    22.5215    0.0192    7
587    16.4762    23.8209    0.0202903    7
587.5    16.4524    23.9898    0.0204168    7
588    15.8056    21.6705    0.0184273    6
588.5    15.6111    23.2191    0.0197274    6
589    15.6944    23.7909    0.020196    6
589.5    15.6944    23.7909    0.0201789    6
590    15.6944    23.7909    0.0201618    6
590.5    15.6944    23.7909    0.0201447    6
591    15.75    24.831    0.0210076    6
591.5    15.75    24.831    0.0209899    6
592    15.7778    24.6728    0.0208385    6
592.5    15.75    24.831    0.0209544    6
593    15.8333    24.3796    0.0205562    6
593.5    15.8333    24.3796    0.0205389    6
594    15.8333    24.3796    0.0205216    6
594.5    15.6667    24.7963    0.0208547    6
595    15.6667    24.7963    0.0208372    6
595.5    15.8611    24.7168    0.020753    6
596    15.8889    24.571    0.0206132    6
596.5    15.7222    26.1728    0.0219387    6
597    15.6389    25.689    0.0215151    6
597.5    15.6389    26.7076    0.0223494    6
598    15.75    27.2662    0.0227978    6
598.5    15.8611    26.2816    0.0219563    6
599    15.8611    24.6427    0.0205699    6
599.5    16    23.2407    0.0193834    6
600    15.8889    23.2562    0.0193801    6
600.5    14.3667    14.0044    0.0116607    5
601    14.5    14.4222    0.0119985    5
601.5    14.4667    13.5044    0.0112256    5
602    14.5333    13.0933    0.0108749    5
602.5    14.4    14.4511    0.0119926    5
603    14.3667    13.9044    0.0115294    5
603.5    14.3333    13.7444    0.0113873    5
604    14.3333    12.5444    0.0103845    5
604.5    14.4333    12.9844    0.0107398    5
605    14.3667    12.3489    0.0102057    5
605.5    14.4333    12.3844    0.0102266    5
606    14.3667    12.3711    0.0102072    5
606.5    14.3    12.06    0.00994229    5
607    14.4333    12.7178    0.0104759    5
607.5    14.3333    12.3778    0.0101875    5
608    14.2333    14.6511    0.0120486    5
608.5    14.4333    15.6178    0.012833    5
609    14.5333    14.2378    0.0116895    5
609.5    14.5    14.4889    0.0118859    5
610    14.4333    13.3622    0.0109526    5
610.5    14.5333    14.0156    0.0114788    5
611    14.5333    14.0156    0.0114694    5
611.5    14.5333    14.0156    0.01146    5
612    14.5333    14.0156    0.0114506    5
612.5    14.5333    14.0156    0.0114413    5
613    14.6333    14.6822    0.0119757    5
613.5    14.6    14.4622    0.0117867    5
614    14.8    14.8156    0.0120648    5
614.5    14.7333    15.0289    0.0122286    5
615    14.7    15.1489    0.0123162    5
615.5    14.4    15.1289    0.0122899    5
616    14.4    17.2956    0.0140386    5
616.5    14.3333    17.4444    0.014148    5
617    14.3333    15.6111    0.0126508    5
617.5    14.2667    15.8289    0.0128169    5
618    14.3333    17.9889    0.0145541    5
618.5    14.2333    17.2956    0.0139819    5
619    14.2333    17.2956    0.0139706    5
619.5    14.1333    16.5489    0.0133566    5
620    14.3667    16.4933    0.0133011    5
620.5    14.5333    16.2156    0.0130665    5
621    14.3    16.3378    0.0131544    5
621.5    14.2333    16.5289    0.0132976    5
622    14.4    16.74    0.0134566    5
622.5    14.6    17.8956    0.0143739    5
623    14.5    18.2222    0.0146246    5
623.5    14.2333    17.34    0.0139054    5
624    14.3    16.7378    0.0134117    5
624.5    14.3667    17.1933    0.0137657    5
625    13.6667    17.3472    0.0138778    4
625.5    13.625    17.783    0.014215    4
626    13.8333    16.0417    0.0128128    4
626.5    13.8333    16.0417    0.0128026    4
627    13.9167    15.0625    0.0120116    4
627.5    14.125    13.4635    0.0107279    4
628    14.125    13.4635    0.0107194    4
628.5    14.125    12.8108    0.0101915    4
629    13.5556    12.6728    0.0100738    3
629.5    13.5556    12.6728    0.0100658    3
630    13.6667    11.7963    0.00936214    3
630.5    13.5    11.7963    0.00935472    3
631    13.6667    13.3519    0.0105799    3
631.5    13.6667    13.3519    0.0105715    3
632    13.6111    12.821    0.0101432    3
632.5    13.7778    12.6173    0.00997414    3
633    13.7778    12.6173    0.00996626    3
633.5    13.7778    12.6173    0.00995839    3
634    13.7778    12.6173    0.00995054    3
634.5    13.7778    12.6173    0.0099427    3
635    13.9444    11.3025    0.00889958    3
635.5    14.0556    11.7284    0.00922769    3
636    14.2222    12.6728    0.00996292    3
636.5    14.2222    12.6728    0.0099551    3
637    14.2222    12.6728    0.00994728    3
637.5    14.3889    12.6728    0.00993948    3
638    14.4444    10.7654    0.00843686    3
638.5    14.3889    10.3025    0.00806771    3
639    12.1667    3.36111    0.00262998    2
639.5    12.4167    2.50694    0.00196008    2
640    12.4167    2.50694    0.00195855    2
640.5    12.1667    1.77778    0.0013878    2
641    12.4167    1.17361    0.000915453    2
641.5    12.3333    0.444444    0.00034641    2
642    12.0833    0.840278    0.000654422    2
642.5    12.0833    0.840278    0.000653913    2
643    12.0833    0.840278    0.000653404    2
643.5    12.0833    0.840278    0.000652896    2
644    12.5    1    0.000776398    2
644.5    12.25    0.340278    0.000263986    2
645    12.25    0.340278    0.000263781    2
645.5    12.25    0.340278    0.000263577    2
646    12.25    0.340278    0.000263373    2
646.5    12.5    0.111111    8.59328e-05    2
647    12.25    0.340278    0.000262966    2
647.5    12.25    0.340278    0.000262763    2
648    12.1667    0.25    0.000192901    2
648.5    12.25    0.340278    0.000262358    2
649    12.5    0.111111    8.56018e-05    2
649.5    12.5    0.111111    8.55359e-05    2
650    12.5    0.111111    8.54701e-05    2
650.5    12.5    0.111111    8.54044e-05    2
651    12.5    0.111111    8.53388e-05    2
651.5    12.75    0.173611    0.00013324    2
652    12.5833    0.340278    0.000260949    2
652.5    12.5833    0.340278    0.000260749    2
653    12.5833    1.17361    0.00089863    2
653.5    12.5833    1.17361    0.000897943    2
654    11.5    8.88178e-15    6.79035e-18    1
654.5    11.5    8.88178e-15    6.78517e-18    1
655    11.5    8.88178e-15    6.77999e-18    1
655.5    11.5    8.88178e-15    6.77482e-18    1
656    12    1.42109e-14    1.08314e-17    1
656.5    12    1.42109e-14    1.08232e-17    1
657    12    1.42109e-14    1.0815e-17    1
657.5    12    1.42109e-14    1.08067e-17    1
658    12    1.42109e-14    1.07985e-17    1
658.5    12.1667    -4.34221e-15    -3.29704e-18    1
659    12.1667    -4.34221e-15    -3.29454e-18    1
659.5    12.1667    -4.34221e-15    -3.29204e-18    1
660    12.1667    -4.34221e-15    -3.28955e-18    1
660.5    12.1667    -4.34221e-15    -3.28706e-18    1
661    12.1667    -4.34221e-15    -3.28457e-18    1
661.5    12.3333    -6.71068e-15    -5.07232e-18    1
662    12.1667    1.04608e-14    7.90088e-18    1
662.5    12.1667    1.04608e-14    7.89492e-18    1
663    12.1667    1.04608e-14    7.88897e-18    1
663.5    12.1667    1.04608e-14    7.88302e-18    1
664    12.1667    1.04608e-14    7.87708e-18    1
664.5    12.1667    1.04608e-14    7.87116e-18    1
665    12.1667    1.04608e-14    7.86524e-18    1
665.5    12.3333    8.68441e-15    6.52473e-18    1
666    12.3333    8.68441e-15    6.51983e-18    1
666.5    12.3333    8.68441e-15    6.51494e-18    1
667    11.8333    -9.07916e-15    -6.80596e-18    1
667.5    11.3333    1.57898e-15    1.18276e-18    1
668    12    1.42109e-14    1.06369e-17    1
668.5    12    1.42109e-14    1.06289e-17    1
669    12    1.42109e-14    1.0621e-17    1
669.5    12    1.42109e-14    1.0613e-17    1
670    12    1.42109e-14    1.06051e-17    1
670.5    11.5    5.32907e-15    3.97395e-18    1
671    11.5    5.32907e-15    3.97099e-18    1
671.5    11.6667    -3.15797e-15    -2.35143e-18    1
672    11.6667    -3.15797e-15    -2.34968e-18    1
672.5    11.8333    4.53958e-15    3.37515e-18    1
673    11.8333    4.53958e-15    3.37264e-18    1
673.5    11.8333    4.53958e-15    3.37014e-18    1
674    11.8333    4.53958e-15    3.36764e-18    1
674.5    11.8333    4.53958e-15    3.36514e-18    1
675    11.8333    4.53958e-15    3.36265e-18    1
675.5    11.8333    4.53958e-15    3.36016e-18    1
676    11.8333    4.53958e-15    3.35768e-18    1
676.5    11.8333    4.53958e-15    3.35519e-18    1
677    11.8333    4.53958e-15    3.35272e-18    1
677.5    11.8333    4.53958e-15    3.35024e-18    1
678    11.8333    4.53958e-15    3.34777e-18    1
678.5    11.8333    4.53958e-15    3.3453e-18    1
679    11.8333    4.53958e-15    3.34284e-18    1
679.5    12.1667    1.1645e-14    8.5688e-18    1
680    11.6667    9.86865e-15    7.25636e-18    1
680.5    11.6667    9.86865e-15    7.25103e-18    1
681    11.6667    9.86865e-15    7.2457e-18    1
681.5    11.8333    -1.02634e-14    -7.53e-18    1
682    12.1667    1.1645e-14    8.53739e-18    1
682.5    12.3333    1.10529e-14    8.09735e-18    1
