# Supplementary material for: Clocked stepping of an artificial protein walker along a DNA track
Source: Nat Nanotechnol. 2026 Jul 6;21(7):987–95. doi: 10.1038/s41565-026-02211-3 (PMC13379313; doi:10.1038/s41565-026-02211-3)
Supplement: Supplementary file 13 — Text files of simulation output. [file 41565_2026_2211_MOESM13_ESM.zip › averages_alpha0.600000.dat]

### track: TrpR -- DtxR -- MetJ 
# alpha = 0.6
# individual on/off rates:
#     correct step, with    ligands: TrpR    = ( 10 ,  0.36 )
#                                    DtxR    = ( 10 ,  0.164 )
#                                    MetJ    = ( 10 ,  1.14 )
#     correct step, without ligands: TrpR_0  = ( 0 ,  0.99 )
#                                    DtxR_0  = ( 0 ,  0.45 )
#                                    MetJ_0  = ( 0 ,  3.7 )
#     overstepping, with    ligands: TrpR*   = ( 6 ,  0.36 )
#                                    DtxR*   = ( 6 ,  0.164 )
#                                    MetJ*   = ( 6 ,  1.14 )
#     overstepping, without ligands: TrpR*_0 = ( 0 ,  0.99 )
#                                    DtxR*_0 = ( 0 ,  0.45 )
#                                    MetJ*_0 = ( 0 ,  3.7 )
# time     av position     var(position)    D_eff     count
0    0.166667    -3.63171e-13    0    500000
0.5    0.18345    0.0200496    0.0200496    498494
1    0.197795    0.0386625    0.0193313    496711
1.5    0.210526    0.0552371    0.0184124    494942
2    0.221789    0.0699641    0.017491    493157
2.5    0.232458    0.0838022    0.0167604    491500
3    0.24206    0.096874    0.0161457    489741
3.5    0.250782    0.109545    0.0156492    488019
4    0.259212    0.121887    0.0152358    486275
4.5    0.26704    0.134048    0.0148942    484558
5    0.274666    0.146448    0.0146448    482859
5.5    0.282415    0.158743    0.0144312    481131
6    0.290048    0.170755    0.0142296    479381
6.5    0.296776    0.183055    0.0140811    477722
7    0.303829    0.195284    0.0139489    476049
7.5    0.303921    0.24139    0.0160926    474294
8    0.316476    0.244061    0.0152538    471581
8.5    0.327568    0.251141    0.014773    468032
9    0.337378    0.261375    0.0145208    463931
9.5    0.34597    0.273135    0.0143755    459683
10    0.354503    0.286113    0.0143057    455173
10.5    0.361886    0.300061    0.0142886    450528
11    0.370184    0.31421    0.0142823    446093
11.5    0.377109    0.328459    0.0142808    441541
12    0.384733    0.342464    0.0142693    436924
12.5    0.392114    0.356719    0.0142688    432416
13    0.399776    0.371418    0.0142853    427874
13.5    0.407312    0.386352    0.0143093    423417
14    0.415327    0.400643    0.0143087    418955
14.5    0.436637    0.473304    0.0163208    416266
15    0.462355    0.506266    0.0168755    413521
15.5    0.484716    0.542513    0.0175004    409518
16    0.504293    0.578848    0.018089    404485
16.5    0.523432    0.61517    0.0186415    398789
17    0.540646    0.649527    0.0191037    392477
17.5    0.557673    0.682958    0.0195131    385885
18    0.574602    0.715323    0.0198701    379104
18.5    0.591049    0.746271    0.0201695    371910
19    0.606976    0.777527    0.0204612    364870
19.5    0.622207    0.807638    0.0207087    357611
20    0.637463    0.838098    0.0209524    350261
20.5    0.652851    0.867257    0.0211526    343025
21    0.666964    0.895607    0.021324    335937
21.5    0.680144    0.946211    0.0220049    332517
22    0.700996    0.960515    0.0218299    331389
22.5    0.717531    0.977579    0.021724    330219
23    0.731234    0.993306    0.0215936    329029
23.5    0.743655    1.00844    0.0214562    327917
24    0.755449    1.02157    0.0212827    326759
24.5    0.765191    1.0356    0.0211347    325557
25    0.77449    1.04913    0.0209827    324419
25.5    0.782808    1.0619    0.0208215    323267
26    0.791266    1.07479    0.0206691    322150
26.5    0.799172    1.08711    0.0205114    321020
27    0.807018    1.09992    0.0203689    319895
27.5    0.813818    1.1124    0.0202254    318734
28    0.82115    1.1243    0.0200768    317639
28.5    0.821922    1.17275    0.0205746    316477
29    0.834134    1.17775    0.020306    314710
29.5    0.844933    1.18539    0.0200913    312348
30    0.853805    1.19618    0.0199363    309792
30.5    0.86237    1.2072    0.0197902    306866
31    0.870435    1.22177    0.0197059    303933
31.5    0.878696    1.2342    0.0195905    300850
32    0.886064    1.24839    0.0195061    297781
32.5    0.894144    1.26382    0.0194434    294692
33    0.901808    1.27919    0.0193817    291662
33.5    0.909009    1.29396    0.0193128    288692
34    0.91722    1.30654    0.0192139    285666
34.5    0.924288    1.32157    0.0191532    282607
35    0.932113    1.33638    0.0190911    279706
35.5    0.952288    1.40877    0.0198418    277923
36    0.978222    1.44149    0.0200206    276133
36.5    1.00106    1.47859    0.0202546    273474
37    1.02158    1.51533    0.0204775    270143
37.5    1.04073    1.54997    0.0206663    266294
38    1.05854    1.58731    0.0208857    262151
38.5    1.07594    1.62145    0.0210578    257771
39    1.09245    1.65403    0.0212056    253183
39.5    1.10815    1.68464    0.0213245    248357
40    1.12292    1.71507    0.0214384    243518
40.5    1.13804    1.74319    0.0215209    238645
41    1.15326    1.7747    0.0216427    233711
41.5    1.16828    1.80359    0.02173    228889
42    1.18336    1.83004    0.0217861    224184
42.5    1.19661    1.88217    0.0221432    221924
43    1.21726    1.89891    0.0220804    221152
43.5    1.23399    1.91764    0.0220419    220321
44    1.24775    1.93494    0.021988    219624
44.5    1.26038    1.95056    0.0219164    218906
45    1.2721    1.96266    0.0218073    218185
45.5    1.28228    1.97611    0.0217155    217450
46    1.29137    1.9897    0.0216272    216719
46.5    1.30033    2.00178    0.0215245    215938
47    1.3086    2.01496    0.0214358    215207
47.5    1.31602    2.02794    0.0213468    214476
48    1.32384    2.04031    0.0212532    213769
48.5    1.33149    2.05282    0.0211631    213037
49    1.33879    2.06481    0.0210695    212277
49.5    1.33906    2.11357    0.0213492    211451
50    1.35123    2.11792    0.0211792    210276
50.5    1.36259    2.12323    0.0210221    208688
51    1.37142    2.13264    0.0209082    206885
51.5    1.38076    2.14561    0.0208311    204938
52    1.38919    2.15724    0.0207427    202986
52.5    1.39723    2.17027    0.0206692    200968
53    1.40494    2.18631    0.0206255    198912
53.5    1.41315    2.20181    0.0205777    196849
54    1.42091    2.21829    0.0205397    194789
54.5    1.42836    2.23397    0.0204951    192728
55    1.43729    2.24781    0.0204346    190754
55.5    1.44471    2.26194    0.0203779    188710
56    1.45303    2.27784    0.0203378    186727
56.5    1.4732    2.35074    0.020803    185530
57    1.49898    2.3815    0.0208904    184231
57.5    1.52076    2.41947    0.0210389    182486
58    1.54107    2.45836    0.0211928    180315
58.5    1.55917    2.4975    0.0213461    177749
59    1.57752    2.53176    0.0214556    175009
59.5    1.59365    2.5645    0.0215504    172004
60    1.60812    2.5966    0.0216383    168906
60.5    1.62498    2.62486    0.021693    165683
61    1.64235    2.65586    0.0217693    162464
61.5    1.65703    2.69062    0.0218749    159321
62    1.67075    2.72036    0.0219384    156098
62.5    1.68579    2.74815    0.0219852    152961
63    1.70158    2.77813    0.0220487    149728
63.5    1.71263    2.82946    0.0222792    148232
64    1.73283    2.84474    0.0222245    147732
64.5    1.74951    2.86008    0.0221711    147192
65    1.76351    2.87518    0.0221168    146732
65.5    1.77637    2.88752    0.0220422    146235
66    1.78772    2.90067    0.0219748    145723
66.5    1.7979    2.91571    0.0219226    145262
67    1.80668    2.93072    0.021871    144736
67.5    1.81571    2.94614    0.0218232    144231
68    1.82331    2.95767    0.0217475    143707
68.5    1.83111    2.97019    0.0216802    143200
69    1.83855    2.98336    0.0216185    142685
69.5    1.84657    2.99696    0.0215609    142177
70    1.8541    3.01103    0.0215074    141658
70.5    1.8533    3.05771    0.0216859    141193
71    1.86615    3.06094    0.0215559    140366
71.5    1.87639    3.07158    0.0214796    139335
72    1.88759    3.08326    0.0214116    138163
72.5    1.89526    3.09215    0.0213252    136888
73    1.90425    3.10485    0.0212661    135555
73.5    1.9127    3.12131    0.0212334    134226
74    1.92063    3.13433    0.0211779    132910
74.5    1.92842    3.14691    0.0211202    131533
75    1.93489    3.1623    0.021082    130147
75.5    1.94336    3.17977    0.0210581    128824
76    1.95275    3.19446    0.0210162    127490
76.5    1.96079    3.20753    0.0209642    126142
77    1.9684    3.22354    0.0209321    124827
77.5    1.98857    3.29419    0.0212529    124026
78    2.01285    3.32877    0.0213383    123190
78.5    2.03623    3.36253    0.0214174    121993
79    2.05597    3.4014    0.0215278    120502
79.5    2.07443    3.43902    0.0216291    118729
80    2.0912    3.46895    0.0216809    116875
80.5    2.10776    3.50639    0.0217788    114826
81    2.12316    3.54035    0.021854    112732
81.5    2.13807    3.56745    0.0218862    110626
82    2.15283    3.60428    0.0219773    108424
82.5    2.16809    3.63742    0.022045    106323
83    2.184    3.66498    0.0220782    104155
83.5    2.20097    3.69376    0.0221183    101972
84    2.21728    3.72275    0.0221592    99812
84.5    2.22945    3.77238    0.0223217    98797
85    2.24836    3.78597    0.0222704    98471
85.5    2.26513    3.79848    0.0222134    98116
86    2.2788    3.81577    0.0221847    97809
86.5    2.29175    3.82731    0.0221232    97421
87    2.30227    3.84126    0.0220762    97052
87.5    2.31268    3.85257    0.0220147    96667
88    2.32237    3.86825    0.0219787    96332
88.5    2.33091    3.87607    0.0218987    95986
89    2.3376    3.88667    0.0218352    95614
89.5    2.34569    3.90166    0.021797    95281
90    2.35326    3.91675    0.0217597    94933
90.5    2.36099    3.93137    0.0217203    94601
91    2.36792    3.94518    0.0216768    94265
91.5    2.36802    3.99455    0.0218281    93912
92    2.37869    3.99771    0.0217267    93365
92.5    2.38996    4.00662    0.0216574    92658
93    2.39871    4.01411    0.0215812    91805
93.5    2.40754    4.02657    0.0215325    90990
94    2.41475    4.03705    0.0214737    90103
94.5    2.42221    4.05248    0.0214417    89173
95    2.43237    4.06239    0.021381    88329
95.5    2.4413    4.0789    0.0213555    87414
96    2.4482    4.08914    0.0212976    86529
96.5    2.45676    4.10074    0.0212473    85654
97    2.46528    4.12044    0.0212394    84691
97.5    2.47398    4.13348    0.0211973    83813
98    2.48193    4.1451    0.0211484    82950
98.5    2.50108    4.2175    0.0214086    82386
99    2.52639    4.24913    0.0214602    81864
99.5    2.54861    4.28992    0.0215574    81112
100    2.56879    4.3271    0.0216355    80138
100.5    2.58932    4.36682    0.0217255    79042
101    2.60724    4.40456    0.0218048    77801
101.5    2.62436    4.4433    0.0218882    76485
102    2.64088    4.48455    0.0219831    75122
102.5    2.6571    4.51607    0.0220296    73716
103    2.67442    4.5432    0.0220544    72263
103.5    2.68896    4.5789    0.0221203    70847
104    2.70315    4.60768    0.0221523    69389
104.5    2.72128    4.64454    0.0222227    68012
105    2.73479    4.67017    0.0222389    66578
105.5    2.74602    4.71929    0.0223663    65875
106    2.76698    4.73633    0.0223412    65679
106.5    2.78346    4.75288    0.022314    65429
107    2.79704    4.76746    0.0222778    65199
107.5    2.80929    4.78576    0.0222594    64967
108    2.82059    4.80135    0.0222285    64739
108.5    2.83143    4.81056    0.0221685    64482
109    2.83895    4.82378    0.0221274    64246
109.5    2.84906    4.83666    0.0220852    63999
110    2.85594    4.84913    0.0220415    63766
110.5    2.8642    4.86164    0.0219984    63555
111    2.87018    4.87493    0.0219591    63326
111.5    2.87763    4.88751    0.0219171    63087
112    2.88657    4.90138    0.0218811    62880
112.5    2.88538    4.95438    0.0220195    62643
113    2.90006    4.95382    0.0219196    62281
113.5    2.91051    4.96845    0.0218875    61819
114    2.9176    4.97782    0.0218325    61253
114.5    2.92761    4.99514    0.0218128    60679
115    2.93595    5.00999    0.0217825    60087
115.5    2.94558    5.02338    0.0217462    59479
116    2.9544    5.03853    0.0217178    58872
116.5    2.96293    5.05351    0.0216889    58265
117    2.97286    5.06177    0.0216315    57633
117.5    2.98046    5.06204    0.0215406    57023
118    2.9884    5.08267    0.0215368    56419
118.5    2.99394    5.09943    0.0215166    55864
119    3.0021    5.11932    0.0215097    55299
119.5    3.02397    5.1892    0.0217121    54938
120    3.04671    5.22462    0.0217693    54581
120.5    3.06711    5.26516    0.0218471    54071
121    3.08892    5.30191    0.0219087    53448
121.5    3.10995    5.32787    0.0219254    52643
122    3.12818    5.36548    0.0219897    51900
122.5    3.14465    5.40527    0.0220623    51067
123    3.1598    5.43231    0.0220826    50179
123.5    3.1776    5.46016    0.0221059    49275
124    3.19512    5.48895    0.0221329    48315
124.5    3.21203    5.52403    0.0221849    47363
125    3.2259    5.54174    0.0221669    46373
125.5    3.24306    5.57779    0.0222223    45394
126    3.25899    5.61157    0.0222681    44425
126.5    3.27232    5.66249    0.0223814    43972
127    3.29328    5.67705    0.0223506    43820
127.5    3.31028    5.69053    0.0223158    43662
128    3.3253    5.70715    0.0222936    43511
128.5    3.33647    5.72438    0.0222739    43370
129    3.34644    5.74566    0.02227    43229
129.5    3.35656    5.76235    0.0222485    43081
130    3.3645    5.77276    0.0222029    42941
130.5    3.37179    5.7855    0.0221667    42806
131    3.37921    5.79704    0.0221261    42652
131.5    3.38637    5.81153    0.0220971    42494
132    3.39328    5.82897    0.0220794    42346
132.5    3.40287    5.83642    0.0220242    42199
133    3.4114    5.84614    0.021978    42024
133.5    3.41288    5.8975    0.022088    41877
134    3.4235    5.89771    0.0220064    41652
134.5    3.43366    5.8995    0.0219312    41373
135    3.44252    5.90873    0.0218842    41029
135.5    3.45228    5.89725    0.0217611    40653
136    3.46105    5.91163    0.0217339    40251
136.5    3.47066    5.93037    0.021723    39837
137    3.48036    5.94635    0.021702    39413
137.5    3.49004    5.95929    0.0216701    38992
138    3.49911    5.97441    0.0216464    38587
138.5    3.50384    5.98891    0.0216206    38164
139    3.50924    6.00018    0.0215834    37730
139.5    3.5165    6.00922    0.0215384    37344
140    3.522    6.03448    0.0215517    36971
140.5    3.54289    6.10459    0.0217245    36726
141    3.56869    6.13928    0.0217705    36488
141.5    3.59144    6.17237    0.0218105    36125
142    3.61155    6.21146    0.0218713    35673
142.5    3.62939    6.23768    0.0218866    35147
143    3.64515    6.27576    0.0219432    34556
143.5    3.65931    6.30258    0.0219602    33983
144    3.67453    6.33052    0.021981    33368
144.5    3.68894    6.3627    0.0220163    32735
145    3.70333    6.39587    0.0220547    32123
145.5    3.72124    6.43432    0.0221111    31466
146    3.73334    6.48154    0.022197    30864
146.5    3.7497    6.51954    0.022251    30199
147    3.76931    6.55614    0.0222998    29553
147.5    3.78287    6.60996    0.0224066    29264
148    3.80263    6.6348    0.0224149    29174
148.5    3.82054    6.64861    0.0223859    29067
149    3.83522    6.66454    0.0223642    28950
149.5    3.84705    6.68028    0.0223421    28854
150    3.85856    6.69318    0.0223106    28757
150.5    3.86756    6.7062    0.0222797    28657
151    3.87618    6.73196    0.0222912    28562
151.5    3.88271    6.74158    0.0222494    28462
152    3.89205    6.75494    0.0222202    28359
152.5    3.90173    6.77035    0.0221979    28246
153    3.91042    6.79258    0.022198    28149
153.5    3.91837    6.80815    0.0221764    28052
154    3.92711    6.80733    0.0221017    27942
154.5    3.92758    6.84472    0.0221512    27832
155    3.94404    6.84692    0.0220868    27668
155.5    3.95405    6.84276    0.0220024    27480
156    3.9626    6.86831    0.0220138    27257
156.5    3.97073    6.8895    0.0220112    27006
157    3.98006    6.88736    0.0219343    26727
157.5    3.98896    6.90654    0.0219255    26461
158    3.99832    6.9259    0.0219174    26206
158.5    4.00785    6.9481    0.0219183    25952
159    4.0145    6.94779    0.0218484    25704
159.5    4.02425    6.96497    0.0218338    25453
160    4.03047    6.96861    0.0217769    25183
160.5    4.0395    6.99587    0.021794    24939
161    4.04643    7.0117    0.0217755    24654
161.5    4.06761    7.10196    0.0219875    24510
162    4.09253    7.11665    0.021965    24339
162.5    4.11326    7.15507    0.0220156    24084
163    4.13404    7.20415    0.0220986    23798
163.5    4.15249    7.26598    0.0222201    23472
164    4.16743    7.30224    0.0222629    23076
164.5    4.18255    7.34262    0.022318    22677
165    4.20361    7.38254    0.0223713    22260
165.5    4.21661    7.40155    0.0223612    21847
166    4.23532    7.42573    0.0223666    21447
166.5    4.25227    7.46837    0.0224275    20989
167    4.27003    7.49535    0.0224412    20569
167.5    4.28723    7.52673    0.0224679    20157
168    4.29545    7.56646    0.0225192    19726
168.5    4.31206    7.61304    0.0225906    19501
169    4.33209    7.63086    0.0225765    19445
169.5    4.34618    7.65314    0.0225756    19379
170    4.36009    7.66005    0.0225296    19302
170.5    4.37348    7.67886    0.0225187    19247
171    4.3876    7.695    0.0225    19160
171.5    4.39778    7.72756    0.0225293    19092
172    4.41141    7.74145    0.0225042    19025
172.5    4.41943    7.76132    0.0224966    18960
173    4.42703    7.77304    0.0224654    18880
173.5    4.43654    7.78929    0.0224475    18825
174    4.44418    7.79866    0.02241    18759
174.5    4.44925    7.80695    0.0223695    18709
175    4.45748    7.81685    0.0223338    18632
175.5    4.45561    7.85617    0.0223822    18569
176    4.46824    7.88801    0.0224091    18464
176.5    4.48185    7.8929    0.0223595    18313
177    4.4867    7.89783    0.0223102    18127
177.5    4.49266    7.91014    0.0222821    17949
178    4.50385    7.91001    0.0222191    17798
178.5    4.51519    7.92865    0.0222091    17630
179    4.52652    7.93433    0.0221629    17464
179.5    4.53388    7.9346    0.022102    17296
180    4.5401    7.9471    0.0220753    17124
180.5    4.54963    7.95525    0.0220367    16946
181    4.55755    7.96278    0.0219966    16762
181.5    4.56588    7.98693    0.0220026    16596
182    4.57671    8.00247    0.0219848    16434
182.5    4.60176    8.06781    0.0221036    16331
183    4.62555    8.10182    0.0221361    16237
183.5    4.64848    8.16408    0.0222455    16078
184    4.66841    8.19547    0.0222703    15883
184.5    4.68907    8.23528    0.0223178    15653
185    4.70785    8.23633    0.0222604    15424
185.5    4.72637    8.25479    0.0222501    15145
186    4.73979    8.28807    0.0222798    14874
186.5    4.74941    8.33169    0.022337    14613
187    4.76616    8.35468    0.0223387    14352
187.5    4.78515    8.38059    0.0223482    14075
188    4.79818    8.41586    0.0223826    13805
188.5    4.82085    8.4647    0.0224528    13536
189    4.83254    8.49843    0.0224826    13242
189.5    4.84834    8.54965    0.0225584    13105
190    4.87001    8.5785    0.022575    13065
190.5    4.88522    8.62013    0.022625    13020
191    4.9027    8.62823    0.022587    12969
191.5    4.91502    8.64293    0.0225664    12938
192    4.924    8.65441    0.0225375    12897
192.5    4.93461    8.65587    0.0224828    12857
193    4.9423    8.67614    0.022477    12814
193.5    4.94633    8.66135    0.0223807    12775
194    4.95373    8.68209    0.0223765    12723
194.5    4.96296    8.68365    0.022323    12676
195    4.96924    8.68839    0.0222779    12634
195.5    4.97246    8.71159    0.0222803    12594
196    4.97679    8.70483    0.0222062    12546
196.5    4.97643    8.78582    0.0223558    12495
197    4.98493    8.81952    0.0223846    12419
197.5    4.99359    8.80456    0.02229    12315
198    5.00697    8.83391    0.0223078    12225
198.5    5.01121    8.83375    0.0222513    12118
199    5.01543    8.832    0.022191    12012
199.5    5.02338    8.85791    0.0222003    11900
200    5.02879    8.87194    0.0221798    11776
200.5    5.03525    8.88849    0.0221658    11651
201    5.04117    8.90517    0.0221522    11542
201.5    5.04537    8.93147    0.0221624    11429
202    5.05348    8.9606    0.0221797    11316
202.5    5.05901    8.97652    0.0221642    11219
203    5.0672    8.97359    0.0221024    11096
203.5    5.08854    9.07074    0.0222868    11029
204    5.11424    9.11054    0.0223297    10952
204.5    5.1347    9.17066    0.0224221    10854
205    5.15913    9.19446    0.0224255    10732
205.5    5.18408    9.2411    0.0224844    10596
206    5.20835    9.27833    0.0225202    10425
206.5    5.23048    9.27594    0.0224599    10238
207    5.24397    9.30068    0.0224654    10054
207.5    5.26047    9.3348    0.0224935    9859
208    5.27197    9.39454    0.022583    9675
208.5    5.28683    9.45624    0.0226768    9473
209    5.31168    9.47182    0.0226598    9292
209.5    5.32571    9.49542    0.0226621    9111
210    5.34034    9.53302    0.0226977    8943
210.5    5.34832    9.60737    0.0228204    8863
211    5.3698    9.62375    0.0228051    8838
211.5    5.38324    9.63746    0.0227836    8806
212    5.39563    9.65133    0.0227626    8781
212.5    5.41151    9.66165    0.0227333    8751
213    5.42243    9.69167    0.0227504    8725
213.5    5.43753    9.70841    0.0227363    8695
214    5.44792    9.73688    0.0227497    8666
214.5    5.458    9.76036    0.0227514    8631
215    5.46758    9.76117    0.0227004    8591
215.5    5.47363    9.78302    0.0226984    8559
216    5.48026    9.80394    0.0226943    8527
216.5    5.49073    9.82597    0.0226928    8504
217    5.49693    9.83618    0.022664    8482
217.5    5.49793    9.90524    0.0227707    8452
218    5.5061    9.89491    0.0226947    8415
218.5    5.50968    9.8704    0.0225867    8367
219    5.52137    9.8794    0.0225557    8305
219.5    5.5303    9.93319    0.0226268    8241
220    5.53726    9.93196    0.0225726    8172
220.5    5.54142    9.96074    0.0225867    8084
221    5.54363    9.97921    0.0225774    8010
221.5    5.5546    10.0364    0.0226556    7931
222    5.55803    10.0478    0.0226301    7861
222.5    5.5647    10.0745    0.0226394    7779
223    5.57089    10.1064    0.0226601    7704
223.5    5.58665    10.1547    0.0227174    7621
224    5.59886    10.1308    0.0226134    7539
224.5    5.62305    10.1669    0.0226435    7490
225    5.64384    10.1799    0.022622    7439
225.5    5.65865    10.2341    0.022692    7358
226    5.67638    10.2911    0.0227678    7259
226.5    5.69282    10.3165    0.0227737    7137
227    5.70713    10.3112    0.0227119    7023
227.5    5.72403    10.3667    0.022784    6898
228    5.7295    10.4238    0.0228592    6777
228.5    5.72545    10.417    0.0227942    6640
229    5.74114    10.4599    0.0228381    6499
229.5    5.7621    10.4932    0.022861    6359
230    5.78704    10.5328    0.0228974    6254
230.5    5.80919    10.5051    0.0227877    6096
231    5.8193    10.4529    0.0226252    5976
231.5    5.82865    10.5348    0.0227533    5913
232    5.84537    10.5459    0.0227282    5900
232.5    5.86541    10.5864    0.0227665    5881
233    5.88301    10.6057    0.0227589    5858
233.5    5.89863    10.6221    0.0227453    5840
234    5.9135    10.6107    0.0226724    5809
234.5    5.92711    10.6208    0.0226456    5783
235    5.93715    10.6201    0.0225959    5754
235.5    5.94181    10.6324    0.0225741    5731
236    5.93741    10.6348    0.0225313    5706
236.5    5.94663    10.6447    0.0225046    5687
237    5.95769    10.6431    0.0224537    5665
237.5    5.961    10.6644    0.0224513    5646
238    5.96934    10.678    0.0224328    5621
238.5    5.97657    10.7518    0.0225404    5599
239    5.98814    10.7374    0.0224631    5564
239.5    5.9838    10.7363    0.0224139    5516
240    5.98923    10.7988    0.0224976    5464
240.5    6.00736    10.7849    0.0224219    5414
241    6.01808    10.8007    0.022408    5364
241.5    6.03406    10.7981    0.0223563    5300
242    6.04046    10.7764    0.0222653    5235
242.5    6.05479    10.8131    0.0222951    5162
243    6.066    10.8252    0.022274    5111
243.5    6.07197    10.8253    0.0222286    5060
244    6.08134    10.81    0.0221517    5012
244.5    6.08829    10.8602    0.0222091    4963
245    6.09464    10.8564    0.0221559    4910
245.5    6.11692    10.9879    0.0223787    4871
246    6.13996    11.0502    0.0224598    4842
246.5    6.15739    11.0668    0.0224479    4796
247    6.18697    11.1234    0.022517    4728
247.5    6.20832    11.1914    0.0226089    4661
248    6.22112    11.2487    0.0226788    4588
248.5    6.24599    11.2807    0.0226976    4515
249    6.25591    11.3361    0.0227633    4430
249.5    6.2752    11.3345    0.0227145    4352
250    6.28823    11.2722    0.0225443    4257
250.5    6.302    11.3228    0.0226004    4170
251    6.31333    11.3401    0.0225899    4075
251.5    6.33848    11.3236    0.0225122    3981
252    6.34499    11.3767    0.0225729    3903
252.5    6.34637    11.4198    0.0226136    3862
253    6.36536    11.4427    0.0226141    3851
253.5    6.37961    11.4505    0.0225849    3836
254    6.39889    11.4827    0.0226037    3821
254.5    6.40454    11.4844    0.0225627    3806
255    6.42075    11.4895    0.0225284    3792
255.5    6.43659    11.4416    0.0223905    3772
256    6.44087    11.4625    0.0223876    3766
256.5    6.45265    11.4616    0.0223422    3759
257    6.47174    11.5281    0.0224283    3745
257.5    6.48785    11.4963    0.022323    3731
258    6.49471    11.4749    0.0222382    3717
258.5    6.50522    11.4922    0.0222286    3704
259    6.50799    11.5116    0.0222231    3690
259.5    6.51095    11.5496    0.0222535    3668
260    6.52513    11.5904    0.0222893    3648
260.5    6.52983    11.6104    0.0222848    3621
261    6.5383    11.6057    0.0222332    3586
261.5    6.55074    11.6477    0.0222709    3551
262    6.56046    11.651    0.0222348    3523
262.5    6.56369    11.6478    0.0221863    3488
263    6.57915    11.6048    0.0220623    3445
263.5    6.59892    11.6498    0.0221058    3400
264    6.61162    11.6784    0.0221181    3367
264.5    6.62573    11.6784    0.0220765    3326
265    6.63607    11.7197    0.0221126    3301
265.5    6.64044    11.7306    0.0220914    3273
266    6.65199    11.6897    0.021973    3236
266.5    6.68424    11.7664    0.0220757    3216
267    6.70709    11.7856    0.0220704    3191
267.5    6.72356    11.8079    0.0220708    3158
268    6.74242    11.8749    0.0221547    3113
268.5    6.77639    11.9162    0.0221902    3073
269    6.78082    11.9167    0.02215    3028
269.5    6.79621    11.8799    0.0220405    2981
270    6.82172    11.9761    0.0221779    2928
270.5    6.85294    12.0254    0.0222281    2881
271    6.85782    12.0626    0.0222557    2832
271.5    6.86166    12.1019    0.0222872    2754
272    6.86939    12.1303    0.0222984    2695
272.5    6.89219    12.0964    0.0221952    2642
273    6.89112    12.1274    0.0222113    2584
273.5    6.89403    12.1938    0.0222922    2570
274    6.91101    12.2529    0.0223593    2562
274.5    6.93435    12.2324    0.0222813    2554
275    6.94381    12.2505    0.0222737    2545
275.5    6.96017    12.2582    0.0222473    2540
276    6.97149    12.2564    0.0222036    2531
276.5    6.98128    12.2874    0.0222195    2519
277    6.99316    12.3069    0.0222147    2509
277.5    7.00127    12.3593    0.0222691    2498
278    7.00784    12.4299    0.022356    2488
278.5    7.02356    12.4508    0.0223533    2483
279    7.03258    12.5031    0.0224069    2471
279.5    7.04167    12.4833    0.0223316    2464
280    7.04839    12.4485    0.0222294    2459
280.5    7.04916    12.4948    0.0222724    2448
281    7.06984    12.447    0.0221476    2434
281.5    7.07586    12.4914    0.0221873    2408
282    7.0731    12.4353    0.0220484    2387
282.5    7.08023    12.3652    0.0218853    2364
283    7.09524    12.4084    0.021923    2338
283.5    7.11092    12.3809    0.0218358    2317
284    7.10097    12.4505    0.0219199    2296
284.5    7.10777    12.5358    0.0220313    2278
285    7.11472    12.5763    0.0220637    2249
285.5    7.11348    12.5222    0.0219303    2231
286    7.12112    12.5741    0.0219827    2210
286.5    7.13516    12.5563    0.0219132    2185
287    7.15184    12.5668    0.0218935    2169
287.5    7.17448    12.7335    0.0221452    2155
288    7.20406    12.8362    0.022285    2144
288.5    7.2222    12.8562    0.0222812    2131
289    7.2464    12.8729    0.0222714    2107
289.5    7.26984    12.8646    0.0222187    2071
290    7.2942    12.9167    0.0222701    2040
290.5    7.31276    12.9453    0.0222811    2001
291    7.32952    13.0248    0.0223794    1969
291.5    7.34162    12.9751    0.0222558    1931
292    7.35185    13.1022    0.0224353    1899
292.5    7.38218    13.0634    0.0223306    1863
293    7.39478    13.211    0.0225443    1828
293.5    7.42609    13.0936    0.0223059    1795
294    7.4596    13.3195    0.0226522    1745
294.5    7.45583    13.4413    0.0228205    1728
295    7.47797    13.4764    0.0228413    1725
295.5    7.49139    13.4634    0.0227807    1722
296    7.50087    13.5081    0.0228178    1718
296.5    7.50584    13.5759    0.0228936    1711
297    7.52511    13.6169    0.022924    1706
297.5    7.54054    13.6577    0.0229541    1702
298    7.54924    13.6994    0.0229856    1699
298.5    7.56647    13.7276    0.0229943    1690
299    7.58984    13.7097    0.0229259    1679
299.5    7.60068    13.7184    0.0229022    1677
300    7.61051    13.6649    0.0227748    1671
300.5    7.61695    13.6911    0.0227805    1666
301    7.62754    13.7163    0.0227846    1657
301.5    7.61872    13.7912    0.0228709    1651
302    7.6302    13.7963    0.0228416    1636
302.5    7.61792    13.7248    0.0226856    1624
303    7.62136    13.7237    0.0226463    1604
303.5    7.62592    13.7994    0.0227337    1587
304    7.62061    13.8242    0.0227372    1567
304.5    7.63013    13.7647    0.0226021    1551
305    7.6585    13.8419    0.0226916    1530
305.5    7.66227    13.8848    0.0227248    1515
306    7.66767    13.9646    0.0228179    1497
306.5    7.67407    13.935    0.0227324    1486
307    7.71412    13.859    0.0225716    1468
307.5    7.74323    13.9591    0.0226977    1452
308    7.75214    13.8503    0.0224842    1439
308.5    7.7417    14.0315    0.0227416    1426
309    7.76392    13.9945    0.0226448    1419
309.5    7.8074    14.0629    0.0227187    1401
310    7.82167    14.0852    0.022718    1386
310.5    7.81574    14.0528    0.0226294    1364
311    7.84955    14.2294    0.0228769    1346
311.5    7.82816    14.2087    0.0228069    1322
312    7.84745    14.2565    0.0228469    1299
312.5    7.87139    14.5369    0.023259    1270
313    7.89612    14.5923    0.0233103    1253
313.5    7.92859    14.7256    0.0234858    1237
314    7.91917    14.7922    0.0235545    1200
314.5    7.92361    14.6595    0.0233061    1176
315    7.98669    14.4991    0.0230145    1152
315.5    7.99178    14.5164    0.0230053    1136
316    8.03151    14.4855    0.02292    1132
316.5    8.03801    14.4802    0.0228755    1127
317    8.01844    14.3661    0.0226595    1121
317.5    8.02326    14.3511    0.0226002    1118
318    8.03582    14.4856    0.0227761    1112
318.5    8.04347    14.5221    0.0227976    1108
319    8.04688    14.5179    0.0227553    1102
319.5    8.06394    14.574    0.0228076    1100
320    8.06214    14.6179    0.0228404    1097
320.5    8.05107    14.6135    0.022798    1090
321    8.05776    14.6884    0.0228792    1085
321.5    8.06054    14.7171    0.0228883    1082
322    8.07461    14.7643    0.0229259    1079
322.5    8.08985    14.8454    0.0230161    1074
323    8.10955    14.8806    0.023035    1068
323.5    8.11797    14.8381    0.0229337    1061
324    8.1387    14.8967    0.0229888    1049
324.5    8.12913    14.8756    0.0229207    1039
325    8.1334    14.9315    0.0229716    1027
325.5    8.14225    15.103    0.0231997    1017
326    8.15871    15.0589    0.0230965    1006
326.5    8.168    15.2212    0.0233096    997
327    8.1633    15.1853    0.0232191    989
327.5    8.19143    15.2943    0.0233501    976
328    8.20296    15.3746    0.0234369    969
328.5    8.20366    15.4557    0.0235247    955
329    8.22494    15.4212    0.0234365    941
329.5    8.23868    15.4366    0.0234243    935
330    8.27694    15.2892    0.0231655    928
330.5    8.2791    15.2385    0.0230537    922
331    8.29836    15.2804    0.0230821    915
331.5    8.30479    15.275    0.0230392    905
332    8.31769    15.249    0.0229653    895
332.5    8.32956    15.3605    0.0230985    883
333    8.3547    15.626    0.0234625    866
333.5    8.38569    15.7085    0.023551    850
334    8.39984    15.8921    0.0237906    832
334.5    8.45895    15.7862    0.0235967    812
335    8.46918    15.9576    0.0238173    795
335.5    8.4638    16.1295    0.024038    778
336    8.51387    16.0968    0.0239536    757
336.5    8.50357    16.0347    0.0238258    748
337    8.51916    16.0342    0.0237897    748
337.5    8.52945    16.0046    0.0237105    747
338    8.5575    16.0245    0.0237049    742
338.5    8.56323    16.0564    0.0237169    738
339    8.56988    16.0481    0.0236697    737
339.5    8.58027    16.0852    0.0236896    735
340    8.57879    16.0511    0.0236045    734
340.5    8.59732    15.9995    0.0234942    733
341    8.61134    15.9597    0.0234013    732
341.5    8.63443    15.9824    0.0234003    729
342    8.63755    16.0266    0.0234307    727
342.5    8.64004    15.9587    0.0232974    726
343    8.65537    15.9199    0.0232069    723
343.5    8.65394    15.9581    0.0232286    720
344    8.67668    16.1319    0.0234476    716
344.5    8.6758    16.1463    0.0234344    712
345    8.68435    16.2173    0.0235034    707
345.5    8.67976    16.1961    0.0234387    700
346    8.71247    16.3115    0.0235716    695
346.5    8.70024    16.3352    0.0235718    690
347    8.69396    16.4531    0.0237077    684
347.5    8.70099    16.1898    0.0232947    675
348    8.71264    16.1447    0.0231965    667
348.5    8.69545    16.0649    0.0230487    660
349    8.73436    16.0176    0.0229479    650
349.5    8.76331    16.0763    0.022999    645
350    8.74385    16.0483    0.0229262    637
350.5    8.75738    16.2522    0.0231844    632
351    8.75532    16.1968    0.0230724    626
351.5    8.78215    16.1177    0.0229271    622
352    8.78692    16.1084    0.0228812    614
352.5    8.78413    16.1688    0.0229344    603
353    8.81404    16.1374    0.0228576    596
353.5    8.84418    16.2147    0.0229345    584
354    8.84484    16.3699    0.0231214    565
354.5    8.87269    16.4695    0.0232292    559
355    8.90751    16.6334    0.0234274    546
355.5    8.86049    16.7718    0.023589    534
356    8.89615    16.8017    0.0235978    528
356.5    8.8737    16.8773    0.0236708    512
357    8.89078    16.8242    0.0235634    499
357.5    8.84983    16.8376    0.0235491    495
358    8.87314    16.8447    0.0235261    494
358.5    8.89262    16.9482    0.0236377    492
359    8.9065    17.0443    0.0237386    492
359.5    8.93022    17.1528    0.0238564    492
360    8.93381    17.0971    0.0237459    491
360.5    8.95399    17.0549    0.0236545    489
361    8.99108    16.9979    0.0235427    486
361.5    8.97417    17.1462    0.0237154    484
362    8.97654    17.117    0.0236423    483
362.5    8.96632    17.225    0.0237586    480
363    8.97147    17.2614    0.0237761    479
363.5    8.95642    17.3184    0.0238217    478
364    8.99125    17.178    0.0235961    476
364.5    9.02526    17.255    0.0236695    475
365    9.04894    17.2489    0.0236286    470
365.5    9.05889    17.1295    0.0234329    467
366    9.06201    17.1869    0.0234794    465
366.5    9.05991    17.13    0.0233697    459
367    9.0682    17.1136    0.0233155    457
367.5    9.0365    17.2854    0.0235175    452
368    9.00449    17.5287    0.0238162    445
368.5    9.01936    17.5756    0.0238475    439
369    9.04109    17.6891    0.023969    434
369.5    9.10118    17.8077    0.024097    425
370    9.10055    17.7751    0.0240203    421
370.5    9.08831    17.8502    0.0240893    419
371    9.13021    17.8398    0.0240429    416
371.5    9.17236    17.7511    0.0238911    410
372    9.11816    17.7057    0.023798    402
372.5    9.11997    17.7538    0.0238306    389
373    9.12934    17.9021    0.0239975    384
373.5    9.1386    18.0353    0.0241437    380
374    9.11337    17.8468    0.0238593    369
374.5    9.14312    17.6873    0.0236145    361
375    9.13889    17.7779    0.0237038    354
375.5    9.15994    17.9145    0.0238541    347
376    9.19103    18.0113    0.0239511    342
376.5    9.21795    17.8427    0.0236955    338
377    9.25227    17.7204    0.0235019    331
377.5    9.27693    17.8677    0.0236658    328
378    9.33742    17.5206    0.0231754    326
378.5    9.37551    17.4713    0.0230797    324
379    9.40432    17.4044    0.022961    324
379.5    9.41149    17.5773    0.0231585    322
380    9.41198    17.8059    0.0234288    320
380.5    9.41458    17.684    0.0232379    320
381    9.42558    17.727    0.0232638    318
381.5    9.4306    17.8984    0.023458    317
382    9.4328    17.9987    0.0235586    315
382.5    9.45847    17.975    0.0234968    313
383    9.44551    18.1194    0.0236545    312
383.5    9.43944    18.2208    0.0237559    311
384    9.43462    18.3873    0.0239418    311
384.5    9.43065    18.4915    0.0240462    310
385    9.43258    18.5551    0.0240975    309
385.5    9.44083    18.4921    0.0239845    307
386    9.43825    18.8591    0.0244289    305
386.5    9.42959    18.7011    0.0241929    303
387    9.42698    18.4394    0.0238235    299
387.5    9.46421    18.4728    0.0238359    298
388    9.49049    18.4849    0.0238208    298
388.5    9.4435    18.5548    0.0238801    295
389    9.45091    18.5305    0.0238181    292
389.5    9.44752    18.7963    0.0241287    289
390    9.49002    18.0289    0.023114    284
390.5    9.4994    18.3914    0.0235485    279
391    9.50181    18.5609    0.0237351    277
391.5    9.51038    18.7295    0.0239202    273
392    9.52107    18.7606    0.0239293    269
392.5    9.50562    18.8084    0.0239598    267
393    9.56642    18.9547    0.0241153    266
393.5    9.59132    18.8147    0.0239068    261
394    9.61434    18.8339    0.0239009    258
394.5    9.63267    18.3934    0.0233123    250
395    9.67341    18.515    0.0234367    247
395.5    9.66803    18.7402    0.0236918    244
396    9.67015    18.4025    0.0232354    239
396.5    9.67877    18.5218    0.0233566    234
397    9.74561    18.1124    0.0228116    228
397.5    9.70946    17.6224    0.0221666    222
398    9.71759    17.9179    0.02251    216
398.5    9.74603    18.004    0.0225897    210
399    9.74634    18.2132    0.0228235    205
399.5    9.74592    18.3503    0.0229666    204
400    9.75817    18.2874    0.0228592    204
400.5    9.77533    18.0744    0.0225648    204
401    9.79228    18.1371    0.0226148    203
401.5    9.8126    18.3488    0.0228503    201
402    9.83002    18.4419    0.0229377    201
402.5    9.8408    18.4716    0.0229461    201
403    9.83914    18.5333    0.0229941    201
403.5    9.83997    18.6409    0.023099    201
404    9.87667    18.9176    0.0234128    200
404.5    9.88333    18.8447    0.0232938    200
405    9.89057    18.5573    0.0229103    198
405.5    9.88468    18.6959    0.0230529    198
406    9.89541    18.6343    0.0229487    196
406.5    9.93675    18.9214    0.0232735    195
407    9.92222    18.8055    0.0231026    195
407.5    9.97165    18.735    0.0229878    194
408    9.99653    18.9358    0.0232056    192
408.5    9.96597    18.9746    0.0232247    191
409    9.98841    19.2802    0.0235699    187
409.5    10.0324    19.2725    0.0235318    185
410    10.0009    19.6474    0.0239602    180
410.5    9.96255    19.9384    0.0242855    178
411    9.96857    20.2376    0.0246199    175
411.5    9.97578    20.1969    0.0245406    172
412    9.97173    20.4558    0.024825    171
412.5    9.98922    20.5033    0.0248525    170
413    10.0602    19.3595    0.0234376    166
413.5    10.1057    19.7846    0.0239233    164
414    10.1043    19.6394    0.0237191    163
414.5    10.1142    19.386    0.0233848    162
415    10.1875    18.635    0.0224518    160
415.5    10.1009    18.9547    0.0228096    152
416    10.148    19.0514    0.0228983    152
416.5    10.1521    19.554    0.0234742    149
417    10.1825    19.5084    0.0233914    147
417.5    10.1977    19.7889    0.0236993    145
418    10.1954    19.784    0.0236651    145
418.5    10.2778    19.7917    0.023646    144
419    10.2413    19.7159    0.0235273    143
419.5    10.2587    19.5986    0.0233594    143
420    10.1847    19.3732    0.0230633    139
420.5    10.157    19.7789    0.0235183    138
421    10.1981    19.6866    0.0233808    138
421.5    10.1896    19.614    0.0232669    138
422    10.2178    19.5339    0.0231444    137
422.5    10.2372    19.4999    0.0230768    137
423    10.2311    19.5228    0.0230766    137
423.5    10.2721    19.4832    0.0230026    136
424    10.2819    19.363    0.0228337    136
424.5    10.2953    19.2631    0.0226891    136
425    10.3494    19.2876    0.0226913    135
425.5    10.3284    19.4481    0.0228533    135
426    10.2985    19.3985    0.0227681    134
426.5    10.2973    19.2945    0.0226196    134
427    10.296    19.385    0.0226991    134
427.5    10.3147    19.5052    0.0228132    134
428    10.3582    19.5628    0.0228538    134
428.5    10.3719    19.5543    0.0228171    134
429    10.3622    19.5019    0.0227295    133
429.5    10.3801    19.4673    0.0226628    132
430    10.4003    19.7074    0.0229156    132
430.5    10.404    19.7732    0.0229654    132
431    10.3859    20.2141    0.0234503    130
431.5    10.3731    20.3572    0.0235889    130
432    10.3867    20.5273    0.0237585    128
432.5    10.3997    20.6568    0.0238807    128
433    10.3042    20.2474    0.0233804    126
433.5    10.3053    20.2168    0.0233181    125
434    10.3169    20.573    0.0237017    122
434.5    10.3648    20.8981    0.0240485    122
435    10.3839    20.6976    0.0237903    122
435.5    10.5458    20.0634    0.0230349    120
436    10.6497    20.3768    0.0233679    118
436.5    10.6836    20.438    0.0234113    118
437    10.595    20.6749    0.0236555    114
437.5    10.4866    20.5472    0.0234825    112
438    10.4908    20.8761    0.0238311    109
438.5    10.4755    20.4612    0.0233309    109
439    10.4429    21.2168    0.024165    105
439.5    10.4635    21.6524    0.024633    105
440    10.4776    21.8734    0.0248562    104
440.5    10.4288    21.6708    0.0245979    103
441    10.4884    22.2141    0.0251861    101
441.5    10.52    22.1507    0.0250857    100
442    10.535    22.3557    0.0252893    100
442.5    10.5233    22.2706    0.0251645    100
443    10.5741    22.4805    0.025373    99
443.5    10.5892    22.723    0.0256178    99
444    10.5629    22.6976    0.0255603    98
444.5    10.6207    22.675    0.0255062    98
445    10.6088    22.7937    0.0256109    98
445.5    10.646    22.8117    0.0256024    97
446    10.689    22.7037    0.0254526    97
446.5    10.6856    22.5835    0.0252895    97
447    10.689    22.4941    0.0251611    97
447.5    10.6735    22.3831    0.0250091    97
448    10.7667    22.3862    0.0249846    95
448.5    10.805    22.6919    0.0252975    94
449    10.7355    22.6323    0.025203    92
449.5    10.6957    22.6405    0.0251841    92
450    10.6739    22.8888    0.025432    92
450.5    10.7894    22.2923    0.0247418    91
451    10.8852    22.3985    0.0248321    90
451.5    10.8614    22.7461    0.0251895    89
452    10.8708    22.7758    0.0251944    89
452.5    10.9045    22.5898    0.0249611    89
453    11.031    22.521    0.0248576    86
453.5    11.0643    23.3044    0.025694    83
454    11.1605    23.0181    0.0253504    81
454.5    11.1646    22.8817    0.0251724    81
455    11.1958    22.8408    0.0250998    80
455.5    11.2937    22.4682    0.0246633    80
456    11.3226    21.877    0.023988    78
456.5    11.5067    22.7944    0.0249665    75
457    11.5045    23.0405    0.0252084    74
457.5    11.5913    23.9201    0.0261422    73
458    11.6221    24.7136    0.0269799    71
458.5    11.716    24.8344    0.0270823    71
459    11.7136    24.9368    0.0271642    71
459.5    11.6643    25.6639    0.0279259    70
460    11.6569    25.6298    0.0278585    68
460.5    11.6692    25.7342    0.0279416    67
461    11.6616    26.298    0.0285227    66
461.5    11.8722    26.9994    0.0292518    60
462    11.8694    27.9593    0.030259    60
462.5    11.8644    27.1426    0.0293434    59
463    11.8842    27.1565    0.0293267    59
463.5    11.9124    27.0324    0.0291611    59
464    11.9011    27.0914    0.0291934    59
464.5    11.9626    27.523    0.0296265    58
465    11.9655    27.222    0.029271    58
465.5    11.9943    27.0143    0.0290165    58
466    11.977    27.2571    0.0292459    58
466.5    11.9943    27.227    0.0291822    58
467    11.977    27.4085    0.0293453    58
467.5    11.8743    27.0285    0.0289075    57
468    11.9732    27.0047    0.0288512    56
468.5    11.9702    26.9227    0.0287329    56
469    11.9643    26.8707    0.0286469    56
469.5    11.9464    27.1271    0.0288893    56
470    11.9792    26.5358    0.0282295    56
470.5    11.8364    26.803    0.0284835    54
471    11.858    27.2679    0.0289468    54
471.5    11.8704    27.546    0.029211    54
472    11.7212    27.3897    0.0290145    52
472.5    11.6601    28.3627    0.0300134    51
473    11.683    27.8946    0.0294869    51
473.5    11.7    27.9933    0.02956    50
474    11.6933    28.3493    0.0299043    50
474.5    11.7267    28.1597    0.0296731    50
475    11.75    28.0181    0.0294927    50
475.5    12    28.383    0.0298454    47
476    12.0071    28.7068    0.0301542    47
476.5    12.0603    29.0111    0.0304419    47
477    12.0461    28.8944    0.0302877    47
477.5    12.0603    28.8007    0.0301578    47
478    12.0942    29.2423    0.0305882    46
478.5    12.1522    29.4406    0.0307634    46
479    12.1889    30.3007    0.0316292    45
479.5    12.0682    30.5358    0.0318412    44
480    12.124    31.2068    0.0325071    43
480.5    12.0159    31.6281    0.0329116    42
481    11.9593    32.5973    0.0338849    41
481.5    12.0325    33.2401    0.0345173    41
482    12.1068    34.5449    0.0358349    39
482.5    12.1154    34.9019    0.0361678    39
483    12.1368    34.6494    0.0358689    39
483.5    12.2061    35.9802    0.037208    38
484    12.25    36.4572    0.0376624    38
484.5    12.2851    36.1621    0.037319    38
485    12.2658    37.0923    0.0382395    37
485.5    12.2658    37.1869    0.0382975    37
486    12.2387    37.0564    0.0381238    37
486.5    12.2838    35.9848    0.0369833    37
487    12.2703    36.8143    0.0377971    37
487.5    12.3243    36.6921    0.0376329    37
488    12.3519    37.3253    0.0382431    36
488.5    12.3148    36.8885    0.037757    36
489    12.3519    37.1879    0.0380245    36
489.5    12.3519    37.3253    0.0381259    36
490    12.3519    37.4055    0.0381689    36
490.5    12.375    37.5253    0.0382521    36
491    12.1286    36.2239    0.0368879    35
491.5    12.2059    37.3612    0.0380073    34
492    12.25    36.7569    0.0373546    34
492.5    12.1961    37.6299    0.0382029    34
493    12.201    37.0862    0.0376128    34
493.5    12.2304    37.0507    0.0375387    34
494    12.2157    37.1757    0.0376272    34
494.5    12.2843    37.0597    0.0374719    34
495    12.5455    36.4853    0.0368538    33
495.5    12.4798    36.4979    0.0368294    33
496    12.1562    34.1874    0.0344631    32
496.5    12.1667    35.5233    0.0357737    31
497    12.1559    35.9497    0.0361667    31
497.5    12.1828    36.4522    0.0366354    31
498    12.2527    35.6808    0.0358241    31
498.5    12.3011    36.7875    0.0368982    31
499    12.3871    35.2337    0.0353043    31
499.5    12.4032    35.2971    0.0353324    31
500    12.2667    34.7974    0.0347974    30
500.5    12.1552    35.8121    0.0357764    29
501    12.1839    37.7133    0.037638    29
501.5    11.9762    36.9736    0.0368631    28
502    12.0714    38.3282    0.0381755    28
502.5    12.2469    39.8197    0.0396216    27
503    12.1667    38.9815    0.038749    27
503.5    12.1605    39.3343    0.0390609    27
504    12.2099    38.6288    0.0383222    27
504.5    12.2469    39.3979    0.0390465    27
505    12.2778    39.2881    0.0388991    27
505.5    12.2963    39.3855    0.0389569    27
506    12.2963    39.4883    0.0390201    27
506.5    12.1474    39.7357    0.0392258    26
507    12.1667    39.485    0.0389399    26
507.5    12.1923    39.1275    0.0385493    26
508    12.1987    38.9188    0.0383059    26
508.5    12.1987    38.6176    0.037972    26
509    12.1795    38.7904    0.0381046    26
509.5    12.1603    39.0438    0.0383158    26
510    12.1795    38.9956    0.0382309    26
510.5    12.1987    38.9274    0.0381267    26
511    12.2372    39.1991    0.0383553    26
511.5    12.2821    38.3029    0.0374418    26
512    12.2949    39.0028    0.0380887    26
512.5    12.2267    40.5664    0.039577    25
513    12.1319    42.0902    0.0410236    24
513.5    12.0625    41.5088    0.0404176    24
514    12.0694    41.766    0.0406284    24
514.5    12.1111    41.7932    0.0406154    24
515    11.942    43.7454    0.0424713    23
515.5    11.9203    43.135    0.041838    23
516    11.8986    42.2892    0.0409779    23
516.5    11.9565    41.7372    0.0404039    23
517    11.942    41.2068    0.0398518    23
517.5    11.8551    41.8486    0.0404334    23
518    11.913    42.618    0.0411371    23
518.5    11.8696    41.1617    0.0396931    23
519    11.913    41.8451    0.0403132    23
519.5    11.9493    41.6605    0.0400967    23
520    11.971    43.004    0.04135    23
520.5    12.0145    42.4805    0.0408074    23
521    12.0507    42.3392    0.0406326    23
521.5    11.5    35.6944    0.0342229    22
522    11.5606    35.0898    0.0336109    22
522.5    11.5758    35.2518    0.0337338    22
523    11.5985    34.1759    0.032673    22
523.5    11.6061    33.8978    0.0323762    22
524    11.4921    34.5436    0.0329614    21
524.5    11.5873    36.327    0.0346302    21
525    11.5556    36.0141    0.0342992    21
525.5    11.4921    34.0753    0.0324218    21
526    11.5159    33.9759    0.0322965    21
526.5    11.5    34.1825    0.0324621    21
527    11.4603    34.1188    0.0323708    21
527.5    11.4921    34.8875    0.0330687    21
528    11.0833    33.3125    0.0315459    20
528.5    11.1417    33.6869    0.0318703    20
529    11.2456    35.6268    0.0336737    19
529.5    11.2018    35.0222    0.033071    19
530    11.2193    34.968    0.0329887    19
530.5    11.2193    34.968    0.0329576    19
531    11.193    35.3604    0.0332961    19
531.5    11.6759    33.5231    0.0315363    18
532    11.6204    32.5303    0.0305736    18
532.5    11.6574    33.1496    0.0311264    18
533    11.6759    32.9613    0.0309206    18
533.5    11.6944    32.402    0.0303674    18
534    11.7407    33.1241    0.0310151    18
534.5    11.7222    32.5309    0.0304311    18
535    11.7685    31.7443    0.0296675    18
535.5    11.8241    31.9521    0.0298339    18
536    11.8426    31.6403    0.0295152    18
536.5    12.1765    31.8316    0.029666    17
537    12.2059    32.0802    0.0298698    17
537.5    12.2451    32.4546    0.0301904    17
538    12.2451    32.3893    0.0301016    17
538.5    12.2549    31.5069    0.0292543    17
539    12.2451    32.1736    0.0298456    17
539.5    12.2451    31.6638    0.0293455    17
540    12.2843    30.9992    0.028703    17
540.5    12.3922    29.3658    0.0271654    17
541    12.4314    30.3891    0.028086    17
541.5    12.3725    30.5017    0.0281641    17
542    12.4412    30.6077    0.0282358    17
542.5    12.4216    30.4121    0.0280296    17
543    12.5098    30.0146    0.0276378    17
543.5    12.375    32.0851    0.0295171    16
544    12.4375    32.194    0.0295901    16
544.5    12.4896    32.4634    0.0298103    16
545    12.4896    31.6718    0.0290567    16
545.5    12.5104    32.2273    0.0295393    16
546    12.5937    32.3228    0.0295996    16
546.5    12.6556    30.9869    0.0283503    15
547    12.6556    31.0202    0.0283549    15
547.5    12.7    30.9711    0.0282841    15
548    12.7333    30.8511    0.0281488    15
548.5    12.7444    30.7662    0.0280457    15
549    12.7889    30.4906    0.0277692    15
549.5    12.8111    30.418    0.0276779    15
550    12.8778    31.0165    0.0281969    15
550.5    12.8111    31.3291    0.0284552    15
551    12.8111    31.3291    0.0284293    15
551.5    12.8667    31.2304    0.028314    15
552    12.8111    31.7291    0.0287402    15
552.5    12.8    31.7674    0.0287488    15
553    12.8333    31.663    0.0286284    15
553.5    12.7333    31.0437    0.0280431    15
554    12.7667    30.5622    0.0275832    15
554.5    12.8    30.5896    0.0275831    15
555    12.7778    30.6062    0.0275731    15
555.5    12.7889    30.2128    0.0271943    15
556    12.5476    30.6604    0.0275723    14
556.5    12.5357    30.4848    0.0273898    14
557    12.5119    30.9344    0.0277687    14
557.5    12.4167    31.245    0.0280225    14
558    12.4881    31.0931    0.0278612    14
558.5    12.5119    30.9225    0.0276835    14
559    12.4524    30.2795    0.0270836    14
559.5    12.4762    29.5788    0.0264332    14
560    12.4286    29.5425    0.0263772    14
560.5    12.4524    28.4819    0.0254075    14
561    12.4286    29.8441    0.026599    14
561.5    12.4524    29.7041    0.0264507    14
562    12.381    29.708    0.0264306    14
562.5    12.3452    29.6249    0.0263332    14
563    12.3333    30.3611    0.0269637    14
563.5    12.25    28.9554    0.0256924    14
564    12.4487    30.3393    0.0268965    13
564.5    12.4615    31.2955    0.0277197    13
565    12.5256    31.2429    0.0276486    13
565.5    12.5513    31.5059    0.0278567    13
566    12.5256    32.8925    0.029057    13
566.5    12.5641    33.1391    0.0292489    13
567    12.5139    35.0253    0.0308865    12
567.5    12.5694    35.303    0.031104    12
568    12.4722    35.24    0.0310211    12
568.5    12.5278    35.6566    0.0313603    12
569    12.5278    35.8789    0.031528    12
569.5    12.5972    36.0716    0.0316695    12
570    12.5972    35.8493    0.0314468    12
570.5    12.6389    35.7076    0.031295    12
571    12.5972    35.641    0.0312093    12
571.5    12.5556    35.1404    0.030744    12
572    12.5972    34.8771    0.030487    12
572.5    12.5417    34.1395    0.0298161    12
573    12.5139    34.7799    0.030349    12
573.5    12.5833    33.9051    0.0295598    12
574    12.5833    33.9051    0.0295341    12
574.5    12.5972    32.8123    0.0285573    12
575    12.7917    32.5793    0.0283298    12
575.5    12.8056    31.7307    0.0275679    12
576    12.7917    31.783    0.0275894    12
576.5    12.75    32.1968    0.0279243    12
577    12.6944    33.5316    0.0290569    12
577.5    12.0758    32.1534    0.0278384    11
578    12.1212    32.6419    0.0282369    11
578.5    12.1515    31.8962    0.0275681    11
579    12.3182    30.8508    0.0266414    11
579.5    12.303    32.7112    0.0282236    11
580    12.2576    32.5826    0.0280885    11
580.5    12.2576    32.916    0.0283514    11
581    12.2121    32.8792    0.0282954    11
581.5    12.197    33.1556    0.0285087    11
582    12.0909    34.4513    0.0295974    11
582.5    12.2121    35.1873    0.0302037    11
583    12.3182    35.275    0.030253    11
583.5    12.3636    35.5496    0.0304624    11
584    12.3333    35.6818    0.0305495    11
584.5    12.4394    36.6226    0.0313281    11
585    12.4545    36.5964    0.031279    11
585.5    12.4091    36.5372    0.0312017    11
586    12.4394    36.4509    0.0311014    11
586.5    12.8148    42.9287    0.0365973    9
587    11.625    37.033    0.0315443    8
587.5    11.7083    36.8455    0.0313579    8
588    11.75    37.2361    0.0316634    8
588.5    11.875    34.5122    0.0293221    8
589    11.8958    34.7079    0.0294634    8
589.5    11.8542    34.4753    0.0292411    8
590    11.8333    34.2778    0.029049    8
590.5    11.8333    34.2778    0.0290244    8
591    11.8333    34.2778    0.0289998    8
591.5    11.8125    34.2253    0.0289309    8
592    11.9375    35.0065    0.0295663    8
592.5    11.875    34.401    0.0290304    8
593    11.8125    35.6419    0.0300522    8
593.5    11.9375    33.5065    0.0282279    8
594    11.9583    34.6858    0.0291968    8
594.5    12    33.8542    0.0284728    8
595    11.875    34.401    0.0289084    8
595.5    11.9375    35.8607    0.0301097    8
596    12.0417    36.2691    0.0304271    8
596.5    12.0625    36.694    0.0307578    8
597    12.1042    37.5621    0.031459    8
597.5    12.125    36.8038    0.0307982    8
598    12.0625    36.576    0.0305819    8
598.5    12.0833    35.25    0.0294486    8
599    12.1875    36.1072    0.0301396    8
599.5    12.1667    37.3958    0.0311892    8
600    12.125    37.5747    0.0313122    8
600.5    12.125    36.3455    0.0302627    8
601    11.9375    35.1801    0.029268    8
601.5    11.9375    33.576    0.0279102    8
602    12.0625    34.2912    0.0284811    8
602.5    13.381    32.458    0.0269361    7
603    13.4286    31.483    0.0261053    7
603.5    13.4286    31.483    0.0260837    7
604    13.4524    30.9501    0.025621    7
604.5    13.3333    29.0397    0.0240196    7
605    13.3095    30.1621    0.0249274    7
605.5    15.0556    10.858    0.00896616    6
606    15.0556    12.571    0.0103721    6
606.5    15.1667    12.4352    0.0102516    6
607    15.2222    11.5617    0.00952366    6
607.5    13.8333    4.1    0.00337449    5
608    13.8333    4.26667    0.00350877    5
608.5    13.7333    3.87333    0.00318269    5
609    13.7667    3.75111    0.00307973    5
609.5    13.8667    4.12667    0.00338529    5
610    13.8667    4.12667    0.00338251    5
610.5    13.8667    4.12667    0.00337974    5
611    14    4.53333    0.00370977    5
611.5    13.9667    4.29333    0.00351049    5
612    13.9667    4.29333    0.00350763    5
612.5    14.1    3.91778    0.00319819    5
613    14.0667    4.07333    0.00332246    5
613.5    14.0667    4.07333    0.00331975    5
614    14.0667    4.07333    0.00331705    5
614.5    14.1333    4.21556    0.00343007    5
615    14.0333    4.01556    0.00326468    5
615.5    14.0333    4.01556    0.00326203    5
616    14.0333    4.01556    0.00325938    5
616.5    14.1    3.24    0.00262774    5
617    14.4167    3.96528    0.00321335    4
617.5    14.375    4.06076    0.00328807    4
618    14.375    3.97743    0.00321799    4
618.5    14.3333    4.16667    0.00336836    4
619    14.5    5.01389    0.00404999    4
619.5    14.25    5.53472    0.00446709    4
620    14.25    5.53472    0.00446349    4
620.5    14.3333    5.09722    0.00410735    4
621    14.25    5.28472    0.00425501    4
621.5    14.125    4.43576    0.0035686    4
622    13    1.40741    0.00113136    3
622.5    13.2222    1.9321    0.00155189    3
623    13.2222    1.9321    0.00155064    3
623.5    13.3889    1.65432    0.00132664    3
624    13.4444    1.59877    0.00128106    3
624.5    13.3333    1.16667    0.000934081    3
625    13.5    1.72222    0.00137778    3
625.5    13.7222    1.74691    0.00139641    3
626    13.8333    1.35185    0.00107975    3
626.5    13.8333    0.796296    0.000635512    3
627    13.8333    0.796296    0.000635005    3
627.5    13.8333    0.796296    0.000634499    3
628    13.6667    1.18519    0.000943619    3
628.5    13.7222    1.33951    0.00106564    3
629    13.8333    1.68519    0.00133957    3
629.5    13.7222    1.65432    0.001314    3
630    13.6667    1.7963    0.00142563    3
630.5    13.6667    0.796296    0.00063148    3
631    13.6667    0.796296    0.00063098    3
631.5    13.6667    0.796296    0.00063048    3
632    13.6667    1.68519    0.00133322    3
632.5    13.6667    1.68519    0.00133216    3
633    13.6667    1.68519    0.00133111    3
633.5    13.6667    1.68519    0.00133006    3
634    13.6667    1.68519    0.00132901    3
634.5    13.5    1.18519    0.000933952    3
635    13.5    1.18519    0.000933217    3
635.5    13.5    1.18519    0.000932482    3
636    13.5    1.18519    0.000931749    3
636.5    13.5    1.18519    0.000931017    3
637    13.6667    1.24074    0.000973894    3
637.5    13.9444    1.20988    0.000948923    3
638    13.7222    0.91358    0.000715972    3
638.5    13.8333    0.907407    0.000710577    3
639    13.9444    1.04321    0.000816283    3
639.5    13.9444    1.04321    0.000815645    3
640    13.9444    1.04321    0.000815008    3
640.5    13.7778    1.58025    0.0012336    3
641    13.5556    1.2284    0.000958186    3
641.5    13.4444    1.04321    0.000813102    3
642    13.5556    0.746914    0.000581708    3
642.5    13.6111    0.617284    0.000480377    3
643    13.6111    0.617284    0.000480003    3
643.5    13.4444    0.487654    0.000378908    3
644    13.4444    0.487654    0.000378614    3
644.5    13.8333    0.796296    0.000617763    3
645    13.9444    0.783951    0.000607714    3
645.5    14    0.666667    0.000516396    3
646    14.5    0.666667    0.000515996    3
646.5    14.5556    0.783951    0.000606304    3
647    14.6111    0.67284    0.000519969    3
647.5    14.6111    0.67284    0.000519567    3
648    14.5556    0.91358    0.000704923    3
648.5    14.6667    0.666667    0.000514007    3
649    14.9444    0.265432    0.000204493    3
649.5    15    0.240741    0.000185328    3
650    14.9444    0.265432    0.000204179    3
650.5    14.7778    0.469136    0.000360596    3
651    14.7778    0.469136    0.000360319    3
651.5    14.9444    0.228395    0.000175284    3
652    14.9444    0.228395    0.00017515    3
652.5    15.1111    0.469136    0.000359491    3
653    14.9444    0.228395    0.000174881    3
653.5    15.1111    0.302469    0.000231422    3
654    15.1111    0.302469    0.000231246    3
654.5    15    0.240741    0.000183912    3
655    15.1111    0.469136    0.000358119    3
655.5    14.9444    0.228395    0.000174214    3
656    14.7778    0.487654    0.000371688    3
656.5    14.7778    0.487654    0.000371405    3
657    14.8333    0.574074    0.00043689    3
657.5    14.9444    0.783951    0.00059616    3
658    14.9444    0.783951    0.000595707    3
658.5    14.9444    0.469136    0.000356215    3
659    15    0.722222    0.000547968    3
659.5    15.1111    0.487654    0.000369715    3
660    15.1111    0.487654    0.000369435    3
660.5    14.9444    0.302469    0.00022897    3
661    14.9444    0.302469    0.000228797    3
661.5    15.1667    0.685185    0.000517903    3
662    15.2778    0.617284    0.000466227    3
662.5    15.2222    0.561728    0.000423946    3
663    15.1667    0.796296    0.000600525    3
663.5    15.0556    0.41358    0.000311666    3
664    15.0556    0.969136    0.000729771    3
664.5    15.1667    1.12963    0.000849985    3
665    15.0556    1.08025    0.000812216    3
665.5    15.1111    0.635802    0.000477688    3
666    14.8333    0.351852    0.000264153    3
666.5    14.8889    0.41358    0.000310263    3
667    14.7222    0.265432    0.000198975    3
667.5    14.7222    0.765432    0.000573357    3
668    15.3333    0.0277778    2.07917e-05    2
668.5    15.1667    3.35534e-15    2.5096e-18    2
669    15.3333    0.0277778    2.07607e-05    2
669.5    15.4167    0.00694444    5.18629e-06    2
670    15.3333    0.0277778    2.07297e-05    2
670.5    15.5833    0.00694444    5.17856e-06    2
671    15.5    0.0277778    2.06988e-05    2
671.5    15.5    0.0277778    2.06834e-05    2
672    15.5    0.111111    8.2672e-05    2
672.5    15.5833    0.173611    0.000129079    2
673    15.25    0.173611    0.000128983    2
673.5    15.25    0.173611    0.000128887    2
674    15.25    0.173611    0.000128792    2
674.5    15.25    0.173611    0.000128696    2
675    15.5    0.0277778    2.05761e-05    2
675.5    15.75    0.173611    0.000128506    2
676    15.3333    6.31594e-15    4.67155e-18    1
676.5    15.1667    -4.34221e-15    -3.20932e-18    1
677    15.1667    -4.34221e-15    -3.20695e-18    1
677.5    15.1667    -4.34221e-15    -3.20458e-18    1
678    15.6667    1.34214e-14    9.89776e-18    1
