# Supplementary material for: Clocked stepping of an artificial protein walker along a DNA track
Source: Nat Nanotechnol. 2026 Jul 6;21(7):987–95. doi: 10.1038/s41565-026-02211-3 (PMC13379313; doi:10.1038/s41565-026-02211-3)
Supplement: Supplementary file 13 — Text files of simulation output. [file 41565_2026_2211_MOESM13_ESM.zip › averages_alpha0.700000.dat]

### track: TrpR -- DtxR -- MetJ 
# alpha = 0.7
# individual on/off rates:
#     correct step, with    ligands: TrpR    = ( 10 ,  0.36 )
#                                    DtxR    = ( 10 ,  0.164 )
#                                    MetJ    = ( 10 ,  1.14 )
#     correct step, without ligands: TrpR_0  = ( 0 ,  0.99 )
#                                    DtxR_0  = ( 0 ,  0.45 )
#                                    MetJ_0  = ( 0 ,  3.7 )
#     overstepping, with    ligands: TrpR*   = ( 7 ,  0.36 )
#                                    DtxR*   = ( 7 ,  0.164 )
#                                    MetJ*   = ( 7 ,  1.14 )
#     overstepping, without ligands: TrpR*_0 = ( 0 ,  0.99 )
#                                    DtxR*_0 = ( 0 ,  0.45 )
#                                    MetJ*_0 = ( 0 ,  3.7 )
# time     av position     var(position)    D_eff     count
0    0.166667    -3.63171e-13    0    500000
0.5    0.184691    0.0219961    0.0219961    498453
1    0.200381    0.0420529    0.0210264    496798
1.5    0.214499    0.0597755    0.0199252    495182
2    0.227171    0.0753916    0.0188479    493532
2.5    0.238136    0.0901113    0.0180223    491896
3    0.248459    0.104012    0.0173353    490296
3.5    0.258654    0.117302    0.0167575    488678
4    0.268218    0.130418    0.0163023    487069
4.5    0.277127    0.142836    0.0158707    485457
5    0.285613    0.155429    0.0155429    483885
5.5    0.293854    0.168262    0.0152965    482240
6    0.301849    0.180729    0.0150608    480657
6.5    0.309776    0.19309    0.014853    479032
7    0.317622    0.206156    0.0147254    477398
7.5    0.300712    0.252823    0.0168549    475785
8    0.309573    0.256274    0.0160172    473296
8.5    0.318868    0.265013    0.015589    470049
9    0.327334    0.276696    0.015372    466252
9.5    0.33575    0.289514    0.0152376    462173
10    0.343974    0.303449    0.0151724    457901
10.5    0.352346    0.318164    0.0151506    453518
11    0.360728    0.333133    0.0151424    449140
11.5    0.369692    0.348347    0.0151455    444742
12    0.378354    0.363004    0.0151251    440364
12.5    0.386355    0.377998    0.0151199    435945
13    0.394932    0.394284    0.0151648    431736
13.5    0.403654    0.409529    0.0151678    427580
14    0.412016    0.424534    0.0151619    423327
14.5    0.427774    0.497601    0.0171586    420809
15    0.454005    0.532675    0.0177558    418194
15.5    0.475526    0.571212    0.0184262    414259
16    0.495682    0.610456    0.0190768    409513
16.5    0.514326    0.647698    0.0196272    403909
17    0.531746    0.682847    0.0200837    398038
17.5    0.549455    0.717933    0.0205124    391705
18    0.567313    0.751091    0.0208636    385116
18.5    0.584715    0.785481    0.0212292    378330
19    0.600818    0.818854    0.0215488    371201
19.5    0.61782    0.850156    0.0217989    364241
20    0.633421    0.881558    0.022039    357140
20.5    0.65121    0.910965    0.0222187    349961
21    0.667057    0.942578    0.0224423    342926
21.5    0.6554    0.995811    0.0231584    339547
22    0.676392    1.01172    0.0229935    338536
22.5    0.693801    1.02963    0.0228806    337359
23    0.708542    1.04556    0.0227295    336222
23.5    0.72209    1.06176    0.0225907    335067
24    0.733993    1.07604    0.0224175    333935
24.5    0.744948    1.08993    0.0222435    332830
25    0.755497    1.1037    0.022074    331716
25.5    0.764709    1.11729    0.0219076    330552
26    0.773122    1.13079    0.021746    329424
26.5    0.782504    1.14358    0.021577    328323
27    0.790637    1.15733    0.0214321    327270
27.5    0.798941    1.17066    0.0212848    326127
28    0.806893    1.18237    0.0211138    324981
28.5    0.790293    1.23047    0.0215873    323894
29    0.798994    1.2357    0.0213051    322134
29.5    0.807014    1.24249    0.0210592    319757
30    0.815254    1.25414    0.0209023    317111
30.5    0.823489    1.26606    0.0207552    314240
31    0.831429    1.27967    0.0206398    311417
31.5    0.83937    1.29468    0.0205505    308463
32    0.847746    1.30909    0.0204545    305464
32.5    0.856941    1.32369    0.0203645    302567
33    0.864689    1.33996    0.0203024    299617
33.5    0.873364    1.35454    0.020217    296829
34    0.882837    1.37106    0.0201627    293915
34.5    0.891228    1.38699    0.0201013    291074
35    0.899595    1.40218    0.0200312    288200
35.5    0.915497    1.47123    0.0207215    286429
36    0.940372    1.50561    0.0209113    284593
36.5    0.962486    1.54529    0.0211683    281918
37    0.982282    1.58473    0.0214153    278659
37.5    1.00085    1.62022    0.021603    274981
38    1.01851    1.65802    0.021816    270828
38.5    1.03725    1.69237    0.0219788    266428
39    1.05499    1.72463    0.0221107    261976
39.5    1.07268    1.76058    0.0222858    257200
40    1.08995    1.793    0.0224125    252353
40.5    1.10569    1.82416    0.0225205    247578
41    1.1227    1.8526    0.0225927    242877
41.5    1.13953    1.88294    0.022686    237981
42    1.1551    1.91566    0.0228055    233272
42.5    1.1445    1.96761    0.0231483    231139
43    1.16468    1.98201    0.0230467    230404
43.5    1.18217    1.99905    0.0229776    229658
44    1.19821    2.0163    0.0229125    228905
44.5    1.21166    2.0314    0.0228247    228117
45    1.22378    2.04573    0.0227303    227293
45.5    1.23437    2.06052    0.0226431    226505
46    1.24482    2.07552    0.02256    225789
46.5    1.25449    2.08978    0.0224707    225019
47    1.26314    2.10296    0.0223719    224286
47.5    1.27141    2.11755    0.02229    223552
48    1.2794    2.13118    0.0221997    222759
48.5    1.28726    2.14429    0.0221061    222008
49    1.29513    2.1565    0.0220051    221271
49.5    1.27831    2.20871    0.0223102    220505
50    1.28788    2.2107    0.022107    219367
50.5    1.29717    2.22029    0.0219831    217843
51    1.30454    2.2316    0.0218785    215999
51.5    1.3129    2.244    0.0217864    214164
52    1.32091    2.25768    0.0217085    212205
52.5    1.32877    2.27093    0.0216279    210163
53    1.337    2.28352    0.0215427    208242
53.5    1.34521    2.29747    0.0214717    206294
54    1.35417    2.31441    0.0214297    204355
54.5    1.36408    2.32838    0.0213613    202419
55    1.37178    2.34375    0.0213068    200435
55.5    1.37969    2.36042    0.0212651    198468
56    1.38825    2.3769    0.0212223    196522
56.5    1.40381    2.45045    0.0216854    195329
57    1.42886    2.48765    0.0218215    194094
57.5    1.45124    2.52556    0.0219613    192293
58    1.47361    2.56661    0.022126    190037
58.5    1.4924    2.60587    0.0222724    187461
59    1.51112    2.64014    0.0223741    184742
59.5    1.52781    2.67654    0.022492    181753
60    1.54351    2.71193    0.0225994    178649
60.5    1.56185    2.74422    0.0226795    175475
61    1.57859    2.77643    0.0227576    172327
61.5    1.5961    2.80401    0.0227968    169068
62    1.61284    2.83745    0.0228827    165846
62.5    1.62887    2.8668    0.0229344    162578
63    1.64653    2.89813    0.023001    159340
63.5    1.63483    2.94749    0.0232086    157872
64    1.65609    2.96554    0.0231683    157368
64.5    1.6733    2.98588    0.0231464    156817
65    1.68833    3.00174    0.0230903    156281
65.5    1.70208    3.01951    0.0230497    155776
66    1.71337    3.03559    0.0229969    155231
66.5    1.72512    3.04928    0.0229269    154715
67    1.73459    3.06377    0.022864    154223
67.5    1.74377    3.07819    0.0228014    153714
68    1.75271    3.09279    0.0227411    153181
68.5    1.76147    3.10603    0.0226717    152685
69    1.76956    3.11673    0.022585    152235
69.5    1.77778    3.12767    0.0225012    151781
70    1.78577    3.14078    0.0224341    151300
70.5    1.77071    3.18796    0.0226097    150765
71    1.77914    3.19154    0.0224757    149959
71.5    1.78648    3.19961    0.0223749    148936
72    1.79462    3.20799    0.0222777    147745
72.5    1.80362    3.22194    0.0222203    146429
73    1.81115    3.23594    0.022164    145067
73.5    1.82018    3.25267    0.022127    143655
74    1.8287    3.26788    0.0220803    142370
74.5    1.83773    3.28141    0.0220229    141012
75    1.84434    3.29631    0.0219754    139629
75.5    1.85245    3.3144    0.0219497    138235
76    1.86058    3.32947    0.0219044    136891
76.5    1.86897    3.34374    0.0218545    135510
77    1.87746    3.36287    0.0218368    134209
77.5    1.89342    3.43451    0.0221581    133414
78    1.91934    3.47135    0.0222523    132566
78.5    1.94363    3.51548    0.0223916    131338
79    1.96291    3.5534    0.0224899    129792
79.5    1.98148    3.58768    0.022564    128097
80    2.00102    3.62226    0.0226391    126212
80.5    2.01835    3.65436    0.0226979    124177
81    2.03485    3.69278    0.0227949    122112
81.5    2.0511    3.72415    0.0228476    120008
82    2.06677    3.74885    0.0228589    117756
82.5    2.08361    3.78094    0.0229148    115368
83    2.09955    3.81303    0.0229701    113105
83.5    2.11554    3.84287    0.0230112    110935
84    2.12991    3.88109    0.0231017    108713
84.5    2.11967    3.93387    0.0232773    107669
85    2.13947    3.94496    0.0232056    107344
85.5    2.15654    3.95989    0.0231572    106982
86    2.17165    3.97734    0.0231241    106628
86.5    2.18511    3.99445    0.0230893    106267
87    2.19631    4.01042    0.0230484    105948
87.5    2.20723    4.02351    0.0229915    105571
88    2.21704    4.03985    0.0229537    105225
88.5    2.22728    4.0502    0.0228825    104894
89    2.23559    4.06104    0.0228149    104505
89.5    2.24443    4.07485    0.0227645    104120
90    2.25227    4.08837    0.0227132    103797
90.5    2.26056    4.09908    0.0226468    103432
91    2.2687    4.1095    0.0225797    103064
91.5    2.25047    4.159    0.0227268    102711
92    2.26015    4.16548    0.0226385    102149
92.5    2.26857    4.17724    0.0225797    101445
93    2.27813    4.18862    0.0225194    100635
93.5    2.28636    4.20304    0.0224761    99743
94    2.29602    4.21114    0.0223997    98804
94.5    2.30337    4.23468    0.0224057    97882
95    2.31071    4.24959    0.0223663    96967
95.5    2.31926    4.26444    0.0223269    96088
96    2.32554    4.28025    0.022293    95158
96.5    2.33507    4.29767    0.0222677    94248
97    2.34352    4.31277    0.0222308    93358
97.5    2.35264    4.32604    0.0221848    92388
98    2.36121    4.3419    0.0221525    91515
98.5    2.37648    4.41411    0.0224067    90992
99    2.4037    4.45816    0.022516    90418
99.5    2.42548    4.49692    0.0225976    89570
100    2.44478    4.53002    0.0226501    88557
100.5    2.46463    4.57769    0.0227746    87389
101    2.4819    4.60752    0.0228095    86129
101.5    2.4999    4.64323    0.0228731    84737
102    2.51872    4.67881    0.0229354    83313
102.5    2.53411    4.70539    0.0229531    81823
103    2.55178    4.74235    0.0230211    80324
103.5    2.57012    4.77948    0.0230893    78816
104    2.58773    4.80145    0.0230839    77293
104.5    2.60524    4.83009    0.0231105    75760
105    2.6219    4.85695    0.0231283    74218
105.5    2.61035    4.90458    0.0232445    73544
106    2.63163    4.92073    0.023211    73328
106.5    2.649    4.9423    0.0232033    73094
107    2.66419    4.95516    0.0231549    72888
107.5    2.67799    4.9692    0.0231126    72671
108    2.69038    4.98604    0.0230835    72394
108.5    2.70211    5.00122    0.0230471    72143
109    2.71224    5.01538    0.0230063    71902
109.5    2.72208    5.02932    0.0229649    71664
110    2.7303    5.0375    0.0228977    71418
110.5    2.73863    5.0544    0.0228706    71168
111    2.74656    5.06624    0.0228209    70953
111.5    2.7545    5.07876    0.0227747    70676
112    2.76158    5.08347    0.0226941    70441
112.5    2.74607    5.12813    0.0227917    70188
113    2.75728    5.13591    0.0227253    69792
113.5    2.76603    5.13859    0.022637    69305
114    2.77536    5.15399    0.0226052    68772
114.5    2.78449    5.17169    0.0225838    68174
115    2.79157    5.19077    0.0225686    67533
115.5    2.79974    5.20251    0.0225217    66892
116    2.80779    5.22061    0.0225026    66243
116.5    2.8145    5.22915    0.0224427    65612
117    2.82363    5.25458    0.0224555    64971
117.5    2.83201    5.27437    0.0224441    64334
118    2.83945    5.28859    0.0224093    63710
118.5    2.84857    5.30169    0.02237    63054
119    2.85573    5.31402    0.0223278    62448
119.5    2.87201    5.38263    0.0225215    62055
120    2.89835    5.42067    0.0225861    61649
120.5    2.92098    5.46626    0.0226816    61082
121    2.94133    5.49748    0.0227169    60396
121.5    2.96028    5.53901    0.0227943    59568
122    2.97945    5.57418    0.022845    58616
122.5    2.99864    5.61554    0.0229206    57687
123    3.01761    5.64741    0.022957    56731
123.5    3.03378    5.68581    0.0230195    55690
124    3.05268    5.72371    0.0230795    54699
124.5    3.06863    5.75352    0.0231065    53731
125    3.08407    5.77243    0.0230897    52676
125.5    3.09891    5.80573    0.0231304    51621
126    3.11525    5.82441    0.0231127    50575
126.5    3.10333    5.87216    0.0232101    50140
127    3.12399    5.8903    0.0231901    49967
127.5    3.14405    5.90439    0.0231545    49829
128    3.16091    5.91858    0.0231194    49670
128.5    3.17344    5.93506    0.0230936    49509
129    3.1866    5.94498    0.0230425    49326
129.5    3.19624    5.95    0.022973    49174
130    3.20703    5.96941    0.0229593    49001
130.5    3.2154    5.97858    0.0229064    48831
131    3.22292    5.9989    0.0228966    48682
131.5    3.23222    6.00153    0.0228195    48539
132    3.24043    6.01517    0.0227847    48365
132.5    3.25021    6.03181    0.0227615    48190
133    3.25717    6.04546    0.0227273    48042
133.5    3.24182    6.09405    0.0228242    47859
134    3.24971    6.09827    0.0227548    47605
134.5    3.25761    6.1048    0.0226944    47268
135    3.26753    6.11665    0.0226542    46887
135.5    3.27668    6.14131    0.0226617    46477
136    3.28474    6.14785    0.0226024    46042
136.5    3.29438    6.16009    0.0225644    45605
137    3.30637    6.17148    0.0225236    45142
137.5    3.31237    6.1738    0.0224502    44730
138    3.32133    6.19357    0.0224405    44285
138.5    3.33013    6.21647    0.0224421    43868
139    3.33725    6.23634    0.0224329    43431
139.5    3.34484    6.24478    0.0223827    43002
140    3.35425    6.26233    0.0223655    42587
140.5    3.37067    6.33132    0.0225314    42371
141    3.39605    6.35626    0.0225399    42100
141.5    3.42232    6.38822    0.0225732    41725
142    3.44069    6.42603    0.0226269    41261
142.5    3.46036    6.46318    0.0226778    40718
143    3.47863    6.50943    0.0227602    40120
143.5    3.50024    6.5484    0.0228167    39484
144    3.52008    6.57867    0.0228426    38785
144.5    3.54008    6.60936    0.0228698    38098
145    3.55606    6.63402    0.0228759    37439
145.5    3.57168    6.66187    0.022893    36723
146    3.59041    6.69876    0.022941    35965
146.5    3.60355    6.736    0.0229898    35273
147    3.62405    6.76944    0.0230253    34563
147.5    3.61209    6.82373    0.0231313    34241
148    3.63321    6.83405    0.023088    34135
148.5    3.65215    6.84358    0.0230423    34026
149    3.6662    6.86874    0.0230495    33916
149.5    3.67893    6.8925    0.0230519    33793
150    3.69098    6.91097    0.0230366    33678
150.5    3.70269    6.9193    0.0229877    33551
151    3.71318    6.92877    0.0229429    33427
151.5    3.72144    6.94934    0.0229351    33333
152    3.72906    6.96631    0.0229155    33217
152.5    3.73644    6.97651    0.0228738    33125
153    3.74339    6.99344    0.0228544    33023
153.5    3.75272    7.00822    0.0228281    32907
154    3.76076    7.02694    0.0228148    32802
154.5    3.74281    7.06895    0.0228769    32687
155    3.75416    7.08523    0.0228556    32516
155.5    3.76322    7.08031    0.0227663    32297
156    3.77252    7.10005    0.0227566    32039
156.5    3.77896    7.11282    0.0227247    31734
157    3.78558    7.14244    0.0227466    31428
157.5    3.79589    7.14623    0.0226864    31114
158    3.80515    7.16433    0.0226719    30800
158.5    3.81109    7.19251    0.0226893    30497
159    3.82235    7.20173    0.0226469    30204
159.5    3.83198    7.22026    0.022634    29878
160    3.83751    7.24167    0.0226302    29581
160.5    3.84766    7.23671    0.0225443    29272
161    3.85675    7.24926    0.0225132    29025
161.5    3.86862    7.31537    0.0226482    28869
162    3.89134    7.34681    0.0226753    28679
162.5    3.91861    7.38495    0.0227229    28413
163    3.93938    7.43408    0.0228039    28083
163.5    3.95632    7.47106    0.0228473    27709
164    3.97191    7.50922    0.022894    27248
164.5    3.98998    7.55184    0.0229539    26836
165    4.00726    7.58619    0.0229885    26391
165.5    4.02718    7.60429    0.0229737    25908
166    4.04523    7.63761    0.0230049    25418
166.5    4.06527    7.66764    0.0230259    24936
167    4.07991    7.6949    0.0230386    24454
167.5    4.09882    7.69531    0.0229711    23969
168    4.11711    7.72809    0.0230003    23480
168.5    4.10222    7.77389    0.0230679    23270
169    4.12564    7.79485    0.0230617    23199
169.5    4.14494    7.80585    0.0230261    23132
170    4.16169    7.82435    0.0230128    23046
170.5    4.17447    7.84566    0.0230078    22967
171    4.18655    7.86662    0.0230018    22882
171.5    4.19429    7.87696    0.0229649    22812
172    4.20406    7.89315    0.0229452    22732
172.5    4.21554    7.91353    0.0229378    22640
173    4.22068    7.9236    0.0229006    22551
173.5    4.23041    7.93437    0.0228656    22475
174    4.23828    7.95061    0.0228466    22399
174.5    4.24821    7.95214    0.0227855    22318
175    4.25631    7.95646    0.0227328    22237
175.5    4.2374    8.00377    0.0228028    22163
176    4.25002    8.01038    0.0227568    22037
176.5    4.25829    8.01525    0.0227061    21882
177    4.266    8.02267    0.0226629    21701
177.5    4.27385    8.02938    0.022618    21526
178    4.28296    8.04013    0.0225846    21309
178.5    4.28752    8.06335    0.0225864    21110
179    4.29692    8.09198    0.0226033    20933
179.5    4.30616    8.11343    0.0226001    20705
180    4.31517    8.1285    0.0225792    20499
180.5    4.32159    8.14568    0.0225642    20296
181    4.33159    8.18262    0.0226039    20115
181.5    4.33493    8.2314    0.022676    19887
182    4.344    8.22537    0.0225972    19671
182.5    4.36142    8.25807    0.0226249    19536
183    4.38715    8.32243    0.0227389    19411
183.5    4.41668    8.36923    0.0228044    19240
184    4.42977    8.40875    0.0228499    19003
184.5    4.44615    8.45746    0.02292    18774
185    4.46496    8.48613    0.0229355    18462
185.5    4.48344    8.53808    0.0230137    18147
186    4.4989    8.57174    0.0230423    17859
186.5    4.51372    8.60906    0.0230806    17513
187    4.52882    8.65654    0.0231458    17191
187.5    4.54774    8.67629    0.0231368    16862
188    4.56312    8.68801    0.0231064    16497
188.5    4.57533    8.69204    0.0230558    16177
189    4.59141    8.70517    0.0230295    15870
189.5    4.57309    8.77008    0.0231401    15728
190    4.59532    8.79049    0.0231329    15669
190.5    4.6123    8.80096    0.0230996    15622
191    4.62236    8.79573    0.0230255    15563
191.5    4.63516    8.80132    0.0229799    15515
192    4.64565    8.8242    0.0229797    15471
192.5    4.65408    8.83729    0.022954    15415
193    4.66374    8.86145    0.0229571    15370
193.5    4.67463    8.87662    0.022937    15318
194    4.68529    8.89192    0.0229173    15267
194.5    4.69207    8.91407    0.0229154    15223
195    4.69999    8.92672    0.022889    15174
195.5    4.71455    8.91127    0.022791    15123
196    4.72553    8.91058    0.0227311    15075
196.5    4.70974    8.95808    0.0227941    15013
197    4.72124    8.96801    0.0227614    14945
197.5    4.72916    8.97194    0.0227138    14856
198    4.73564    8.95697    0.0226186    14743
198.5    4.74601    8.96988    0.0225942    14615
199    4.75847    9.00401    0.0226231    14459
199.5    4.76434    9.00932    0.0225798    14321
200    4.77203    9.00293    0.0225073    14186
200.5    4.78093    9.02979    0.0225182    14074
201    4.78791    9.02982    0.0224622    13929
201.5    4.79587    9.03726    0.022425    13781
202    4.80233    9.02838    0.0223475    13637
202.5    4.81284    9.07008    0.0223953    13498
203    4.82239    9.09384    0.0223986    13375
203.5    4.83394    9.16179    0.0225105    13289
204    4.85767    9.19654    0.0225405    13217
204.5    4.8745    9.25745    0.0226343    13096
205    4.89617    9.29548    0.0226719    12951
205.5    4.91981    9.35852    0.0227701    12799
206    4.94435    9.37239    0.0227485    12599
206.5    4.97094    9.415    0.0227966    12418
207    4.98576    9.41899    0.0227512    12220
207.5    5.00175    9.47107    0.0228218    11973
208    5.01844    9.50758    0.0228548    11742
208.5    5.03453    9.52271    0.0228362    11521
209    5.04804    9.5694    0.0228933    11273
209.5    5.07219    9.58478    0.0228754    11041
210    5.09239    9.62672    0.0229208    10802
210.5    5.07762    9.67763    0.0229873    10686
211    5.09699    9.70325    0.0229935    10651
211.5    5.11519    9.74268    0.0230324    10616
212    5.13004    9.77068    0.0230441    10580
212.5    5.1455    9.77979    0.0230113    10544
213    5.16116    9.76839    0.0229305    10505
213.5    5.17453    9.79821    0.0229466    10468
214    5.18125    9.81959    0.022943    10433
214.5    5.191    9.84401    0.0229464    10397
215    5.20157    9.84679    0.0228995    10363
215.5    5.20816    9.86983    0.0228998    10334
216    5.21725    9.89727    0.0229103    10289
216.5    5.22363    9.91969    0.0229092    10261
217    5.2295    9.91758    0.0228516    10225
217.5    5.216    9.96289    0.0229032    10185
218    5.22767    9.93998    0.0227981    10131
218.5    5.23603    9.97267    0.0228208    10070
219    5.24144    10.0296    0.0228986    9993
219.5    5.25299    10.05    0.022893    9903
220    5.26682    10.0812    0.0229118    9827
220.5    5.26819    10.0979    0.0228978    9722
221    5.27968    10.1292    0.0229167    9614
221.5    5.29117    10.1264    0.0228587    9542
222    5.30312    10.1959    0.0229638    9444
222.5    5.31467    10.2378    0.0230062    9359
223    5.32019    10.2462    0.0229734    9257
223.5    5.3209    10.242    0.0229128    9167
224    5.32531    10.2132    0.0227973    9098
224.5    5.33422    10.2904    0.0229186    9045
225    5.36056    10.2739    0.0228309    9005
225.5    5.37867    10.2641    0.0227586    8934
226    5.39543    10.3197    0.0228311    8841
226.5    5.41772    10.3876    0.0229306    8712
227    5.44668    10.4239    0.0229602    8599
227.5    5.46673    10.4263    0.0229151    8461
228    5.48722    10.4332    0.0228798    8333
228.5    5.50887    10.4769    0.0229255    8192
229    5.53276    10.5275    0.0229859    8029
229.5    5.55684    10.5593    0.023005    7856
230    5.56406    10.5726    0.0229838    7696
230.5    5.58639    10.5706    0.0229296    7541
231    5.60404    10.585    0.0229113    7396
231.5    5.5962    10.6405    0.0229815    7330
232    5.62156    10.6501    0.0229528    7302
232.5    5.64488    10.6339    0.0228687    7275
233    5.65459    10.6474    0.0228485    7246
233.5    5.6672    10.6536    0.0228128    7224
234    5.67673    10.6848    0.0228308    7203
234.5    5.68483    10.7226    0.0228626    7186
235    5.69498    10.7519    0.0228763    7158
235.5    5.70735    10.7609    0.0228469    7137
236    5.71822    10.801    0.0228834    7112
236.5    5.71866    10.8275    0.0228911    7091
237    5.72922    10.8241    0.0228356    7061
237.5    5.73543    10.8646    0.0228729    7043
238    5.7457    10.8641    0.0228238    7020
238.5    5.72908    10.8727    0.0227939    7002
239    5.73537    10.8892    0.0227807    6957
239.5    5.74232    10.8888    0.0227324    6900
240    5.75391    10.8194    0.0225405    6826
240.5    5.75243    10.8429    0.0225423    6759
241    5.76818    10.7957    0.0223977    6700
241.5    5.77585    10.8357    0.0224342    6642
242    5.7877    10.849    0.0224152    6578
242.5    5.79398    10.8522    0.0223757    6522
243    5.79773    10.8747    0.0223759    6455
243.5    5.80839    10.8785    0.0223379    6387
244    5.82241    10.8986    0.0223332    6333
244.5    5.82742    10.909    0.0223087    6280
245    5.82974    10.9902    0.022429    6213
245.5    5.83277    11.0215    0.022447    6169
246    5.85862    11.0535    0.0224665    6136
246.5    5.88436    11.0918    0.0224985    6075
247    5.90601    11.1653    0.0226018    6004
247.5    5.92808    11.2153    0.0226572    5909
248    5.94447    11.232    0.0226452    5817
248.5    5.9566    11.2637    0.0226634    5714
249    5.96884    11.2262    0.0225426    5617
249.5    5.99126    11.3079    0.0226611    5513
250    6.01004    11.345    0.0226899    5396
250.5    6.03046    11.4128    0.0227801    5307
251    6.04549    11.3982    0.0227055    5192
251.5    6.05548    11.3819    0.0226281    5098
252    6.06939    11.453    0.0227241    4979
252.5    6.05257    11.5552    0.0228816    4943
253    6.0719    11.5851    0.0228954    4933
253.5    6.09327    11.6082    0.0228959    4914
254    6.10818    11.6127    0.0228597    4901
254.5    6.12593    11.6509    0.0228898    4877
255    6.13334    11.6337    0.0228111    4861
255.5    6.14048    11.6512    0.0228007    4850
256    6.15096    11.6327    0.0227201    4839
256.5    6.1647    11.671    0.0227506    4823
257    6.17898    11.6985    0.0227598    4806
257.5    6.18554    11.699    0.0227165    4796
258    6.19815    11.7222    0.0227175    4785
258.5    6.20952    11.7388    0.0227057    4768
259    6.21776    11.7182    0.022622    4743
259.5    6.19603    11.7836    0.0227044    4723
260    6.19529    11.7879    0.022669    4705
260.5    6.21646    11.7506    0.022554    4666
261    6.22994    11.7827    0.0225722    4620
261.5    6.23415    11.8004    0.0225628    4574
262    6.25608    11.8003    0.0225196    4524
262.5    6.26994    11.7798    0.0224378    4480
263    6.27119    11.8284    0.0224875    4428
263.5    6.28505    11.8455    0.0224772    4387
264    6.287    11.8383    0.0224209    4345
264.5    6.29872    11.8559    0.022412    4309
265    6.30948    11.878    0.0224114    4270
265.5    6.32175    11.9396    0.0224851    4230
266    6.31855    11.9589    0.0224791    4194
266.5    6.33481    12.0067    0.0225266    4164
267    6.35858    12.0633    0.0225904    4146
267.5    6.39295    12.0742    0.0225686    4107
268    6.41472    12.0504    0.0224821    4061
268.5    6.43653    12.1115    0.022554    4020
269    6.45979    12.1703    0.0226214    3958
269.5    6.49106    12.2377    0.0227044    3876
270    6.49952    12.288    0.0227555    3807
270.5    6.51966    12.2717    0.0226834    3739
271    6.54787    12.2582    0.0226167    3673
271.5    6.57373    12.3409    0.0227272    3610
272    6.59392    12.3175    0.0226425    3542
272.5    6.62633    12.2457    0.0224691    3479
273    6.65155    12.2196    0.0223802    3418
273.5    6.64346    12.2203    0.0223406    3383
274    6.6636    12.2736    0.0223971    3374
274.5    6.68124    12.2991    0.0224027    3362
275    6.69204    12.2973    0.0223586    3356
275.5    6.70227    12.3459    0.0224064    3342
276    6.71137    12.3756    0.0224195    3329
276.5    6.72618    12.4326    0.0224821    3310
277    6.74065    12.4266    0.0224306    3298
277.5    6.75185    12.4336    0.0224029    3291
278    6.75854    12.4839    0.022453    3278
278.5    6.7677    12.5035    0.0224479    3268
279    6.77505    12.4971    0.0223963    3257
279.5    6.77975    12.4793    0.0223243    3244
280    6.78706    12.4779    0.0222819    3238
280.5    6.77422    12.5697    0.0224058    3231
281    6.78457    12.5513    0.0223334    3213
281.5    6.80033    12.5648    0.0223175    3192
282    6.82072    12.5951    0.0223318    3172
282.5    6.82677    12.5446    0.0222028    3151
283    6.84123    12.5025    0.0220893    3124
283.5    6.85128    12.6065    0.0222337    3092
284    6.86266    12.5987    0.0221808    3058
284.5    6.88083    12.5658    0.0220841    3025
285    6.877    12.6214    0.0221428    2996
285.5    6.86687    12.5878    0.0220451    2967
286    6.86978    12.5689    0.0219736    2945
286.5    6.89406    12.6325    0.0220462    2923
287    6.90217    12.6815    0.0220932    2891
287.5    6.90587    12.8213    0.022298    2872
288    6.9347    12.8808    0.0223625    2856
288.5    6.95722    12.9317    0.022412    2832
289    6.97571    13.0262    0.0225366    2793
289.5    6.98213    13.07    0.0225735    2760
290    7.00594    13.0815    0.0225543    2720
290.5    7.00298    13.1337    0.0226053    2685
291    7.02492    13.15    0.0225944    2635
291.5    7.03364    13.2485    0.0227248    2596
292    7.0423    13.2874    0.0227524    2549
292.5    7.0568    13.3766    0.022866    2506
293    7.05966    13.4144    0.0228914    2450
293.5    7.08991    13.4011    0.0228298    2408
294    7.11636    13.3342    0.0226772    2369
294.5    7.11431    13.3464    0.0226594    2343
295    7.13295    13.3714    0.0226635    2338
295.5    7.14541    13.4118    0.0226934    2329
296    7.16178    13.4122    0.0226557    2319
296.5    7.17113    13.4097    0.0226133    2316
297    7.17251    13.4244    0.0226    2311
297.5    7.17876    13.4632    0.0226273    2302
298    7.19903    13.4815    0.02262    2292
298.5    7.20784    13.454    0.022536    2283
299    7.21324    13.4792    0.0225404    2276
299.5    7.21538    13.5312    0.0225897    2272
300    7.21958    13.5251    0.0225419    2268
300.5    7.23041    13.6065    0.0226397    2259
301    7.23934    13.568    0.0225381    2252
301.5    7.22586    13.6712    0.0226721    2247
302    7.23195    13.7123    0.0227025    2234
302.5    7.21659    13.6422    0.022549    2220
303    7.22603    13.6951    0.0225992    2204
303.5    7.22385    13.8237    0.0227739    2189
304    7.2308    13.7356    0.0225914    2175
304.5    7.22575    13.722    0.022532    2158
305    7.22189    13.8065    0.0226336    2143
305.5    7.23401    13.8601    0.0226844    2121
306    7.24716    13.901    0.022714    2110
306.5    7.25291    13.88    0.0226428    2089
307    7.26646    13.9789    0.022767    2066
307.5    7.26828    14.0577    0.022858    2047
308    7.2812    14.0912    0.0228754    2030
308.5    7.31057    14.074    0.0228103    2021
309    7.3266    14.1007    0.0228167    2006
309.5    7.35777    14.1062    0.0227887    1978
310    7.37509    14.1024    0.0227458    1952
310.5    7.37554    14.0994    0.0227043    1927
311    7.41137    14.1181    0.0226978    1903
311.5    7.43866    14.2626    0.0228935    1872
312    7.44423    14.3061    0.0229264    1835
312.5    7.47176    14.2612    0.022818    1812
313    7.48697    14.4822    0.0231345    1778
313.5    7.50423    14.4656    0.0230711    1735
314    7.53    14.4267    0.0229724    1700
314.5    7.54871    14.508    0.0230651    1663
315    7.54295    14.475    0.0229762    1626
315.5    7.51126    14.4732    0.0229369    1614
316    7.53658    14.4877    0.0229235    1604
316.5    7.53902    14.5134    0.0229279    1593
317    7.55433    14.4315    0.0227627    1586
317.5    7.55787    14.3972    0.0226727    1581
318    7.5695    14.4434    0.0227098    1578
318.5    7.58487    14.5037    0.0227688    1573
319    7.60028    14.6031    0.0228889    1569
319.5    7.62593    14.6311    0.0228968    1563
320    7.63455    14.6959    0.0229623    1557
320.5    7.64018    14.7249    0.0229717    1554
321    7.64189    14.7964    0.0230474    1547
321.5    7.64019    14.7669    0.0229657    1542
322    7.66157    14.76    0.0229192    1536
322.5    7.64123    14.8621    0.023042    1533
323    7.64952    14.8674    0.0230145    1526
323.5    7.67437    14.7657    0.0228218    1514
324    7.69842    14.7105    0.0227014    1501
324.5    7.70183    14.7888    0.0227871    1493
325    7.72185    14.7659    0.0227168    1483
325.5    7.73431    14.8025    0.0227381    1466
326    7.7795    14.6189    0.0224216    1449
326.5    7.78219    14.6196    0.0223883    1437
327    7.79895    14.649    0.0223991    1425
327.5    7.79264    14.748    0.022516    1417
328    7.80062    14.7377    0.0224661    1406
328.5    7.81356    14.6367    0.022278    1391
329    7.79831    14.6317    0.0222366    1380
329.5    7.79825    14.8197    0.0224881    1373
330    7.82234    14.747    0.022344    1365
330.5    7.84169    14.6841    0.022215    1356
331    7.87174    14.7039    0.0222114    1341
331.5    7.8995    14.6931    0.0221615    1325
332    7.91947    14.7451    0.0222065    1310
332.5    7.93965    14.6924    0.0220939    1298
333    7.94358    14.8822    0.0223456    1279
333.5    7.94992    14.8836    0.0223142    1258
334    7.96629    15.044    0.0225209    1236
334.5    7.97565    15.0968    0.0225661    1225
335    7.95187    15.118    0.0225642    1205
335.5    7.95192    14.924    0.0222414    1182
336    7.95714    15.0814    0.0224425    1155
336.5    7.95676    15.1225    0.0224702    1137
337    7.98173    15.0434    0.0223196    1131
337.5    7.98611    15.0155    0.0222452    1128
338    7.99304    15.0449    0.0222558    1125
338.5    8.01609    15.0208    0.0221873    1119
339    8.02031    15.0803    0.0222423    1116
339.5    8.03606    15.1197    0.0222675    1114
340    8.04575    15.1546    0.0222862    1111
340.5    8.04917    15.1852    0.0222983    1105
341    8.0543    15.2575    0.0223716    1102
341.5    8.0553    15.2874    0.0223828    1100
342    8.06112    15.2853    0.0223469    1099
342.5    8.07551    15.3022    0.022339    1097
343    8.09598    15.2602    0.0222452    1094
343.5    8.0886    15.302    0.0222737    1091
344    8.09283    15.2452    0.0221587    1088
344.5    8.09133    15.2297    0.0221041    1084
345    8.08395    15.2344    0.0220788    1080
345.5    8.07998    15.2818    0.0221155    1069
346    8.0923    15.179    0.0219349    1060
346.5    8.11641    15.2633    0.022025    1048
347    8.13238    15.299    0.0220447    1045
347.5    8.14297    15.2563    0.0219516    1041
348    8.14843    15.3791    0.0220964    1033
348.5    8.1334    15.3607    0.0220382    1022
349    8.14705    15.409    0.0220759    1011
349.5    8.15969    15.5236    0.0222083    1004
350    8.14006    15.6455    0.0223507    996
350.5    8.14755    15.6306    0.0222976    994
351    8.15715    15.6524    0.0222969    981
351.5    8.18522    15.6471    0.0222577    970
352    8.19462    15.7937    0.0224343    960
352.5    8.23217    15.9405    0.0226107    949
353    8.27554    16.0239    0.0226968    943
353.5    8.24416    15.871    0.0224484    927
354    8.24279    15.7217    0.0222058    902
354.5    8.24412    15.8557    0.0223634    893
355    8.24781    16.017    0.0225592    877
355.5    8.28697    16.2821    0.0229002    852
356    8.34233    16.4441    0.0230957    834
356.5    8.35384    16.6251    0.0233172    821
357    8.34287    16.5407    0.0231663    804
357.5    8.31376    16.7395    0.0234119    792
358    8.34095    16.6745    0.0232884    788
358.5    8.3679    16.6624    0.023239    786
359    8.38257    16.6443    0.0231815    782
359.5    8.40367    16.6289    0.0231278    782
360    8.43218    16.6175    0.0230799    779
360.5    8.44644    16.6714    0.0231226    778
361    8.45924    16.7304    0.0231722    777
361.5    8.46658    16.8391    0.0232906    773
362    8.48508    16.9672    0.0234354    771
362.5    8.50715    16.9097    0.0233237    769
363    8.49913    16.8919    0.0232671    766
363.5    8.49825    16.826    0.0231444    764
364    8.51603    16.897    0.0232102    759
364.5    8.51609    16.8066    0.0230543    756
365    8.49579    16.8227    0.0230447    753
365.5    8.50289    16.9387    0.0231719    749
366    8.53684    16.9715    0.0231851    742
366.5    8.54733    16.9086    0.0230676    736
367    8.57747    16.9691    0.0231187    725
367.5    8.58704    17.037    0.0231796    720
368    8.59888    17.1152    0.0232544    713
368.5    8.57194    17.1613    0.0232853    702
369    8.56988    17.4113    0.0235926    694
369.5    8.56156    17.3527    0.0234813    685
370    8.54702    17.2983    0.023376    677
370.5    8.57079    17.3632    0.0234321    671
371    8.56621    17.3867    0.0234322    662
371.5    8.55734    17.3653    0.0233719    654
372    8.55667    17.4242    0.0234196    650
372.5    8.61542    17.467    0.0234456    644
373    8.61424    17.5135    0.0234765    639
373.5    8.6306    17.691    0.0236828    633
374    8.65354    17.6296    0.0235689    622
374.5    8.67514    17.4983    0.0233623    610
375    8.70339    17.167    0.0228893    599
375.5    8.74093    17.1984    0.0229006    588
376    8.74781    17.5204    0.0232984    571
376.5    8.81585    17.5922    0.0233628    553
377    8.84603    17.489    0.023195    538
377.5    8.89216    17.8342    0.0236215    527
378    8.97125    17.851    0.0236124    516
378.5    8.95499    18.0739    0.0238756    511
379    8.98461    18.1536    0.0239493    509
379.5    9.0092    18.1691    0.0239382    507
380    9.03048    18.2921    0.0240685    503
380.5    9.04042    18.2013    0.0239176    503
381    9.05489    18.2428    0.0239406    501
381.5    9.05756    18.3194    0.0240097    498
382    9.03427    18.2149    0.0238415    496
382.5    9.03922    18.2215    0.0238189    493
383    9.05894    18.304    0.0238956    492
383.5    9.07385    18.1995    0.0237282    492
384    9.06633    18.3664    0.0239146    490
384.5    9.05772    18.408    0.0239376    488
385    9.07236    18.5419    0.0240804    486
385.5    9.06646    18.5589    0.0240712    484
386    9.02917    18.3246    0.0237365    480
386.5    9.00916    18.5972    0.0240584    473
387    9.04131    18.6853    0.0241412    472
387.5    9.07504    18.8213    0.0242856    462
388    9.08899    18.7026    0.0241013    457
388.5    9.10435    18.9366    0.0243714    452
389    9.09471    18.9586    0.0243684    447
389.5    9.10213    19.0261    0.0244237    439
390    9.1251    18.9468    0.0242908    437
390.5    9.12289    19.0022    0.0243306    434
391    9.13279    18.9459    0.0242274    433
391.5    9.12636    18.6676    0.0238412    430
392    9.13483    18.6547    0.0237943    424
392.5    9.13962    18.9885    0.0241892    419
393    9.19163    19.3471    0.0246146    414
393.5    9.21359    19.4985    0.0247757    412
394    9.19101    19.2899    0.0244796    404
394.5    9.23426    19.4759    0.0246843    397
395    9.27906    19.2706    0.0243932    390
395.5    9.23421    19.4279    0.0245612    380
396    9.23677    19.2252    0.0242742    378
396.5    9.23262    19.6567    0.0247877    374
397    9.32692    19.2371    0.0242281    364
397.5    9.33704    19.554    0.0245962    360
398    9.34905    19.8057    0.0248815    350
398.5    9.38319    19.8527    0.0249093    341
399    9.43363    20.089    0.0251742    334
399.5    9.38045    20.3893    0.0255185    329
400    9.39787    20.3716    0.0254645    328
400.5    9.41565    20.2508    0.025282    328
401    9.43547    20.325    0.0253429    328
401.5    9.45859    20.4099    0.0254171    326
402    9.45692    20.5163    0.0255177    325
402.5    9.47942    20.5855    0.025572    324
403    9.46811    20.5928    0.0255493    324
403.5    9.47368    20.6977    0.0256477    323
404    9.44964    20.8522    0.0258071    321
404.5    9.45885    20.7572    0.0256579    320
405    9.47799    20.6534    0.0254981    318
405.5    9.45726    20.662    0.0254772    312
406    9.46656    20.7794    0.0255903    309
406.5    9.4544    20.8197    0.0256085    307
407    9.47039    20.8089    0.0255637    304
407.5    9.46137    20.7706    0.0254854    302
408    9.51282    20.6358    0.0252889    299
408.5    9.57086    20.658    0.0252851    294
409    9.57483    20.854    0.0254939    294
409.5    9.61655    21.0641    0.0257193    286
410    9.59448    20.5722    0.025088    284
410.5    9.61905    20.7051    0.0252193    280
411    9.59179    20.8988    0.0254243    276
411.5    9.61949    21.1578    0.0257081    272
412    9.64522    21.1228    0.0256345    272
412.5    9.61562    21.5047    0.0260663    271
413    9.65796    21.4591    0.0259795    268
413.5    9.60674    21.4327    0.0259162    267
414    9.62281    21.2869    0.0257088    266
414.5    9.64385    21.4224    0.0258412    263
415    9.68333    21.548    0.0259615    260
415.5    9.70378    21.4668    0.0258325    256
416    9.70385    21.6682    0.0260435    251
416.5    9.73887    21.4231    0.0257181    247
417    9.72041    21.6566    0.0259672    245
417.5    9.76928    21.6168    0.0258883    242
418    9.82148    21.6622    0.0259118    239
418.5    9.80098    21.7491    0.0259846    237
419    9.81116    22.0483    0.0263106    233
419.5    9.84498    22.0336    0.0262617    229
420    9.81938    22.0606    0.0262626    227
420.5    9.80741    21.7982    0.0259194    225
421    9.81548    21.7901    0.025879    224
421.5    9.83259    21.9498    0.0260377    224
422    9.80194    21.4641    0.0254314    223
422.5    9.80631    21.6534    0.0256254    222
423    9.82508    21.5884    0.0255182    222
423.5    9.87029    21.7549    0.0256847    221
424    9.88839    21.7779    0.0256815    221
424.5    9.89117    21.9589    0.0258644    219
425    9.87558    21.8609    0.0257187    217
425.5    9.875    21.9268    0.0257659    216
426    9.90775    22.0518    0.0258824    215
426.5    9.91008    22.0415    0.02584    215
427    9.92679    22.134    0.0259181    214
427.5    9.90532    22.1401    0.0258949    213
428    9.93286    22.4619    0.0262406    211
428.5    9.84135    21.841    0.0254854    208
429    9.85256    21.9166    0.0255438    208
429.5    9.87379    22.0911    0.0257173    206
430    9.90732    21.5925    0.0251076    205
430.5    9.94608    21.6036    0.0250913    204
431    9.99667    21.5067    0.0249497    200
431.5    9.98325    21.5098    0.0249244    199
432    9.9898    21.4832    0.0248648    196
432.5    10.0284    21.6981    0.0250845    194
433    10.0384    21.8618    0.0252446    191
433.5    10.0362    21.7769    0.0251175    189
434    10.0793    21.4942    0.0247628    187
434.5    10.1093    21.3784    0.0246012    186
435    10.1192    21.3907    0.024587    186
435.5    10.1144    21.4057    0.024576    185
436    10.1291    21.5766    0.0247438    182
436.5    10.1519    22.0007    0.0252013    180
437    10.113    21.9913    0.0251617    177
437.5    10.0987    22.1408    0.0253038    174
438    10.2083    22.0518    0.0251733    168
438.5    10.2384    21.9378    0.0250146    165
439    10.2459    22.271    0.0253656    162
439.5    10.3134    22.4152    0.0255008    159
440    10.3451    22.1261    0.0251433    156
440.5    10.4096    21.7563    0.0246951    153
441    10.2897    21.3309    0.0241847    149
441.5    10.2642    21.5245    0.0243766    147
442    10.2678    21.581    0.0244128    145
442.5    10.2851    21.4674    0.024257    145
443    10.2954    21.3547    0.0241024    145
443.5    10.2908    21.385    0.0241093    145
444    10.3    21.314    0.0240023    145
444.5    10.3497    21.4189    0.0240933    143
445    10.3601    21.4688    0.0241222    143
445.5    10.3474    21.713    0.0243693    142
446    10.358    21.606    0.024222    142
446.5    10.3826    21.631    0.0242228    142
447    10.3838    21.6052    0.0241669    142
447.5    10.3932    21.7243    0.024273    142
448    10.3967    21.8434    0.0243788    142
448.5    10.385    22.1394    0.0246816    142
449    10.3936    22.3334    0.0248702    141
449.5    10.3617    22.5039    0.0250322    141
450    10.3702    22.5627    0.0250697    140
450.5    10.4012    22.4047    0.0248665    140
451    10.3789    22.456    0.0248957    139
451.5    10.3995    22.5618    0.0249854    136
452    10.4081    22.7001    0.0251107    136
452.5    10.4198    22.9193    0.0253252    135
453    10.5551    22.1398    0.0244369    133
453.5    10.5764    22.075    0.0243385    133
454    10.5903    22.5035    0.0247836    131
454.5    10.6432    22.2351    0.0244611    128
455    10.6549    22.1442    0.0243343    128
455.5    10.6602    22.5076    0.0247064    128
456    10.5973    21.8832    0.0239947    125
456.5    10.5927    21.8998    0.0239866    124
457    10.5697    22.0017    0.0240719    122
457.5    10.5882    22.4495    0.024535    121
458    10.6278    22.5244    0.02459    120
458.5    10.6681    22.6776    0.0247302    119
459    10.6667    22.4683    0.0244752    119
459.5    10.5242    19.984    0.0217454    117
460    10.5043    19.6329    0.0213401    116
460.5    10.5661    19.5368    0.0212126    116
461    10.7035    18.9084    0.0205081    113
461.5    10.6592    19.1393    0.020736    111
462    10.6988    19.329    0.0209188    109
462.5    10.6435    19.8634    0.021474    108
463    10.6528    19.748    0.0213261    108
463.5    10.6776    20.0406    0.0216188    107
464    10.7259    19.8636    0.0214047    107
464.5    10.7056    19.9344    0.0214579    107
465    10.6994    19.8632    0.0213582    107
465.5    10.7165    19.836    0.0213062    107
466    10.7118    19.9411    0.021396    107
466.5    10.7383    20.1153    0.0215598    107
467    10.7508    20.1965    0.0216236    107
467.5    10.7201    20.1848    0.021588    106
468    10.7327    20.33    0.0217201    106
468.5    10.7406    20.3124    0.0216781    106
469    10.7413    20.473    0.0218262    105
469.5    10.7196    20.5536    0.0218888    104
470    10.7605    20.7868    0.0221136    103
470.5    10.7718    20.5448    0.0218329    103
471    10.788    20.4224    0.0216799    103
471.5    10.768    21.0943    0.0223694    102
472    10.7794    21.0115    0.022258    102
472.5    10.7517    20.4058    0.0215935    100
473    10.7609    20.6421    0.0218204    99
473.5    10.803    20.8133    0.0219782    99
474    10.8759    20.5994    0.0217293    98
474.5    10.7887    20.187    0.0212719    97
475    10.7604    20.2082    0.0212718    96
475.5    10.7708    20.4891    0.0215448    96
476    10.8333    20.7789    0.0218266    96
476.5    10.793    20.8817    0.0219115    95
477    10.7912    20.9538    0.0219641    95
477.5    10.7258    21.1001    0.0220944    93
478    10.767    20.5341    0.0214792    93
478.5    10.7591    20.4875    0.0214081    92
479    10.7674    20.7057    0.0216134    91
479.5    10.7978    20.9535    0.0218493    89
480    10.8314    20.7629    0.0216281    88
480.5    10.8201    21.1914    0.0220514    88
481    10.931    21.3701    0.0222142    87
481.5    10.9549    21.8924    0.0227336    85
482    10.898    21.5412    0.0223457    85
482.5    10.8801    20.5036    0.0212472    82
483    10.9126    20.5774    0.0213016    82
483.5    10.9557    21.2445    0.0219695    79
484    10.9641    21.4316    0.02214    79
484.5    11.0148    21.4439    0.0221299    79
485    11.0169    21.3471    0.0220073    79
485.5    11.0127    21.5758    0.0222202    79
486    11    21.5267    0.0221468    79
486.5    11.0422    21.3252    0.021917    79
487    11.0633    21.3701    0.0219406    79
487.5    11.0696    21.3935    0.0219421    79
488    11.1004    21.6071    0.0221384    78
488.5    11.1175    21.4438    0.0219486    78
489    11.1709    21.6261    0.0221125    78
489.5    11.1432    21.5639    0.0220265    78
490    11.1624    21.6054    0.0220463    78
490.5    11.1987    21.7159    0.0221364    78
491    11.188    21.4981    0.0218922    78
491.5    11.307    21.1389    0.0215045    76
492    11.2785    21.1984    0.0215431    76
492.5    11.2982    21.1925    0.0215152    76
493    11.1889    20.7765    0.0210715    75
493.5    11.1622    21.3145    0.0215953    74
494    11.2005    20.9865    0.0212414    74
494.5    11.2778    20.9946    0.0212281    72
495    11.2824    21.1733    0.0213872    72
495.5    11.2512    21.093    0.0212846    71
496    11.27    21.4526    0.0216256    71
496.5    11.3454    22.212    0.0223686    69
497    11.3357    21.9569    0.0220895    69
497.5    11.3961    21.7907    0.0219002    69
498    11.4853    22.0937    0.0221825    68
498.5    11.5274    22.639    0.0227071    67
499    11.5398    22.6916    0.0227371    67
499.5    11.5597    22.911    0.022934    67
500    11.4844    23.8296    0.0238296    64
500.5    11.5238    23.8852    0.0238614    63
501    11.5376    24.7378    0.0246885    62
501.5    11.5932    25.5163    0.0254399    59
502    11.7586    25.7109    0.0256085    58
502.5    11.773    26.0945    0.0259647    58
503    11.9613    25.1151    0.0249653    56
503.5    11.9394    25.6731    0.0254946    55
504    12.0091    25.856    0.0256508    55
504.5    12.022    26.2548    0.0260206    53
505    12.0472    26.2614    0.0260014    53
505.5    12.0566    26.3658    0.0260789    53
506    12.066    26.6251    0.0263094    53
506.5    12.0912    26.8727    0.0265278    53
507    12.066    27.1628    0.0267878    53
507.5    12.0629    26.9667    0.0265682    53
508    12.0535    27.0742    0.0266478    53
508.5    12.0157    27.0799    0.0266273    53
509    12.0063    27.1677    0.0266873    53
509.5    12.0346    27.5088    0.0269958    53
510    12.1006    27.427    0.0268892    53
510.5    12.0818    27.3529    0.0267903    53
511    12.1038    27.1554    0.0265708    53
511.5    12.1258    27.415    0.0267986    53
512    12.0545    27.2112    0.0265735    52
512.5    12.0929    27.775    0.0270976    52
513    12.1282    27.9237    0.0272161    52
513.5    12.1186    28.0634    0.0273256    52
514    12.1538    28.0981    0.0273328    52
514.5    12.1438    28.2604    0.0274639    51
515    12.08    28.7447    0.0279075    50
515.5    12.0833    28.2181    0.0273696    50
516    12.0767    28.3402    0.0274615    50
516.5    12.0408    29.2466    0.0283123    49
517    12.1111    29.784    0.0288046    48
517.5    12.1042    29.7912    0.0287838    48
518    11.9043    29.3023    0.0282841    47
518.5    11.9113    29.3142    0.0282683    47
519    11.9752    29.2033    0.0281342    47
519.5    12.0071    29.7257    0.0286099    47
520    12.0071    29.2541    0.0281289    47
520.5    12.0355    29.5058    0.0283437    47
521    11.9091    28.1243    0.0269907    44
521.5    11.9167    28.2342    0.0270702    44
522    11.9535    28.1077    0.026923    43
522.5    11.8992    28.5855    0.0273545    43
523    11.8651    28.4514    0.0272002    42
523.5    11.9722    29.3174    0.0280013    42
524    11.8415    30.1815    0.0287991    41
524.5    11.8991    31.8224    0.030336    38
525    12.0811    30.7592    0.0292945    37
525.5    12.1396    30.8236    0.0293279    37
526    12.1171    30.7641    0.0292434    37
526.5    12.1171    30.3181    0.0287921    37
527    12.3056    30.6505    0.0290801    36
527.5    12.3148    30.5861    0.0289915    36
528    12.3241    30.4691    0.0288533    36
528.5    12.3333    30.4028    0.0287633    36
529    12.3657    30.2003    0.0285447    36
529.5    12.3472    29.9975    0.0283262    36
530    12.3333    29.9815    0.0282844    36
530.5    12.3796    30.0488    0.0283212    36
531    12.3048    30.7135    0.0289204    35
531.5    12.3095    30.4383    0.0286344    35
532    12.3524    30.4441    0.0286129    35
532.5    12.3095    31.0701    0.0291738    35
533    12.3238    30.4618    0.0285758    35
533.5    12.2059    30.7828    0.0288498    34
534    12.2108    30.4351    0.0284973    34
534.5    12.1961    29.7328    0.0278137    34
535    12.201    28.98    0.0270841    34
535.5    12.1814    29.3225    0.0273786    34
536    12.2304    30.9183    0.0288417    34
536.5    12.2255    30.4998    0.0284248    34
537    12.1302    31.602    0.0294246    32
537.5    12.2957    31.4744    0.0292785    31
538    12.2849    32.0864    0.02982    31
538.5    12.3172    30.9487    0.028736    31
539    12.4086    31.0929    0.0288431    31
539.5    12.3011    31.0097    0.0287393    31
540    12.5333    31.1248    0.0288193    30
540.5    12.6556    32.0277    0.0296278    30
541    12.6552    34.1263    0.03154    29
541.5    12.6897    34.3615    0.0317281    29
542    12.6954    34.2089    0.0315581    29
542.5    12.7069    33.8097    0.031161    29
543    12.7381    34.3917    0.0316683    28
543.5    13.0123    34.3023    0.0315569    27
544    13.0705    35.791    0.0328961    26
544.5    13.0064    35.9369    0.0329999    26
545    13.0769    36.0603    0.0330829    26
545.5    13.1533    38.2998    0.0351052    25
546    13.8623    32.3011    0.0295798    23
546.5    13.9091    33.6205    0.0307599    22
547    13.9545    33.4853    0.0306081    22
547.5    13.947    33.5313    0.0306222    22
548    13.9318    34.0143    0.0310349    22
548.5    13.9091    33.6559    0.0306799    22
549    13.947    33.501    0.0305109    22
549.5    13.9545    33.7833    0.03074    22
550    13.9015    33.9007    0.0308188    22
550.5    13.9242    33.7821    0.0306831    22
551    13.9848    34.0301    0.0308803    22
551.5    14.0227    33.18    0.0300816    22
552    13.9545    33.0333    0.0299215    22
552.5    13.9697    32.9435    0.0298131    22
553    13.9848    32.7801    0.0296384    22
553.5    13.9773    34.0033    0.0307166    22
554    13.947    33.7863    0.0304931    22
554.5    14.2167    35.2503    0.0317856    20
555    14.2083    36.1052    0.0325272    20
555.5    14.2917    36.5941    0.032938    20
556    14.2583    35.0485    0.0315185    20
556.5    14.3083    35.7341    0.0321061    20
557    14.3333    35.0278    0.0314432    20
557.5    14.3583    35.248    0.0316125    20
558    14.3833    36.6558    0.0328457    20
558.5    14.35    36.0858    0.032306    20
559    14.3917    35.9813    0.0321836    20
559.5    14.3833    35.8169    0.032008    20
560    14.3833    36.4169    0.0325151    20
560.5    14.114    36.3072    0.0323882    19
561    14.0614    35.7199    0.0318359    19
561.5    14.1053    35.8427    0.0319169    19
562    14.3611    36.5532    0.0325207    18
562.5    14.2963    36.2147    0.0321908    18
563    14.3056    36.3403    0.0322738    18
563.5    14.3704    36.9616    0.0327964    18
564    14.3611    36.2662    0.0321509    18
564.5    14.6569    38.0702    0.0337203    17
565    14.6863    37.4898    0.0331768    17
565.5    14.2396    36.4652    0.0322415    16
566    14.1979    36.7056    0.0324255    16
566.5    13.9111    35.7254    0.0315317    15
567    13.9444    36.8951    0.0325353    15
567.5    13.9    38.6733    0.0340734    15
568    13.8889    38.1691    0.0335996    15
568.5    13.8556    38.2736    0.0336619    15
569    13.9556    37.8128    0.0332275    15
569.5    14.0222    37.6958    0.0330955    15
570    14.2619    39.7806    0.0348953    14
570.5    14.2143    40.2874    0.0353089    14
571    14.2024    40.1198    0.0351311    14
571.5    14.2143    39.1207    0.0342264    14
572    14.1786    39.105    0.0341827    14
572.5    14.25    39.1577    0.0341989    14
573    14.25    39.1577    0.0341691    14
573.5    14.25    39.1577    0.0341393    14
574    14.1905    39.3645    0.0342896    14
574.5    14.1548    39.9304    0.0347523    14
575    13.641    39.0335    0.0339422    13
575.5    13.641    37.8797    0.0329102    13
576    13.6667    37.0342    0.0321477    13
576.5    13.7051    36.4237    0.0315904    13
577    13.6538    36.4635    0.0315975    13
577.5    13.7564    37.1437    0.032159    13
578    13.7051    37.0135    0.0320186    13
578.5    13.7692    37.3014    0.0322398    13
579    13.6667    36.594    0.0316011    13
579.5    13.6154    35.5059    0.030635    13
580    13.641    35.4395    0.0305513    13
580.5    13.6795    36.0233    0.0310279    13
581    13.7436    36.3103    0.0312481    13
581.5    13.7821    35.6512    0.0306545    13
582    13.859    34.5891    0.0297157    13
582.5    13.1528    31.2197    0.026798    12
583    13.2639    30.6318    0.0262708    12
583.5    13.3472    30.6503    0.0262642    12
584    13.2778    31.2052    0.0267168    12
584.5    13.3194    32.5068    0.0278073    12
585    13.2361    31.6364    0.0270396    12
585.5    13.3485    33.6134    0.0287049    11
586    13.2576    34.3756    0.0293307    11
586.5    13.3182    35.5932    0.0303437    11
587    13.303    35.2112    0.0299925    11
587.5    12.3519    34.262    0.0291592    9
588    12.2963    34.0665    0.0289681    9
588.5    12.2037    34.5295    0.0293369    9
589    12.2778    34.5062    0.0292922    9
589.5    12.3148    33.9904    0.0288299    9
590    12.3333    34.3148    0.0290804    9
590.5    12.3704    34.9801    0.0296191    9
591    12.3704    34.9801    0.029594    9
591.5    12.3704    34.9801    0.029569    9
592    12.4259    35.7599    0.0302027    9
592.5    12.4815    35.0336    0.0295642    9
593    12.4815    35.0336    0.0295393    9
593.5    12.4259    34.0562    0.028691    9
594    12.4444    34.7284    0.0292327    9
594.5    12.4815    34.2003    0.0287639    9
595    12.3333    34.1914    0.0287322    9
595.5    12.2778    33.5988    0.0282106    9
596    12.3148    33.941    0.028474    9
596.5    12.2222    33.1481    0.0277855    9
597    12.4259    33.9575    0.0284401    9
597.5    11.5833    31.8125    0.0266213    8
598    11.5833    31.8125    0.0265991    8
598.5    11.381    36.0295    0.0300998    7
599    11.3333    36.7698    0.0306927    7
599.5    11.1667    35.0159    0.0292042    7
600    11.381    35.1565    0.0292971    7
600.5    11.2857    37.0136    0.030819    7
601    11.3333    38.3175    0.0318781    7
601.5    11.2381    38.102    0.0316725    7
602    11.2381    37.1497    0.0308552    7
602.5    11.3095    38.2336    0.0317291    7
603    11.3095    36.9478    0.0306367    7
603.5    11.2619    39.3322    0.0325867    7
604    11.2619    39.0385    0.0323167    7
604.5    11.4762    40.3367    0.0333637    7
605    11.5    39.8651    0.0329463    7
605.5    11.4762    40.1621    0.0331644    7
606    11.4286    39.3481    0.0324654    7
606.5    11.5238    37.1145    0.0305973    7
607    11.6905    36.8844    0.0303825    7
607.5    11.7381    39.4512    0.0324702    7
608    11.7381    39.4512    0.0324435    7
608.5    11.8095    38.5272    0.0316575    7
609    11.7381    37.6973    0.0309501    7
609.5    11.7857    40.6723    0.0333653    7
610    11.3889    44.8025    0.0367233    6
610.5    11.3611    45.1613    0.0369871    6
611    11.3889    45.3951    0.0371482    6
611.5    11.3611    45.1613    0.0369266    6
612    11.3611    45.1613    0.0368965    6
612.5    11.3611    45.1613    0.0368663    6
613    11.2778    46.284    0.037752    6
613.5    11.1944    47.4483    0.0386702    6
614    11.0278    49.4298    0.0402523    6
614.5    11.0278    49.4298    0.0402195    6
615    10.9444    47.6358    0.0387283    6
615.5    10.9444    47.6358    0.0386968    6
616    10.9722    47.2724    0.0383704    6
616.5    11.0556    48.2654    0.0391447    6
617    11.0833    47.7662    0.0387084    6
617.5    11.1944    48.8465    0.0395518    6
618    11.1667    49.213    0.0398163    6
618.5    11.25    50.1366    0.0405308    6
619    11.2222    48.1821    0.0389193    6
619.5    11.25    46.5995    0.0376106    6
620    11.2778    48.1821    0.0388565    6
620.5    11.2778    50.2377    0.0404816    6
621    11.3889    49.4414    0.0398079    6
621.5    11.5    48.0093    0.0386237    6
622    11.5278    47.652    0.0383055    6
622.5    11.6111    46.4599    0.0373172    6
623    11.5833    46.1736    0.0370575    6
623.5    11.5    46.8704    0.0375865    6
624    11.6389    47.5594    0.0381085    6
624.5    11.7778    48.2562    0.0386358    6
625    10.9333    49.9178    0.0399342    5
625.5    9.58333    51.3958    0.0410838    4
626    9.58333    51.3958    0.041051    4
626.5    9.70833    50.3941    0.0402188    4
627    9.75    51.4236    0.0410077    4
627.5    9.70833    50.3941    0.0401547    4
628    9.75    47.4653    0.0377908    4
628.5    9.83333    48.0972    0.0382635    4
629    10.8889    58.0988    0.0461834    3
629.5    10.9444    57.4877    0.0456614    3
630    11    56.8889    0.0451499    3
630.5    11.2222    58.0988    0.0460736    3
631    11.2222    58.0988    0.0460371    3
631.5    11.2222    58.0988    0.0460006    3
632    11.2222    58.0988    0.0459642    3
632.5    11.2222    58.0988    0.0459279    3
633    11.2222    58.0988    0.0458916    3
633.5    11.2222    58.0988    0.0458554    3
634    11.0556    60.0062    0.0473235    3
634.5    11.2222    58.0988    0.0457831    3
635    11.2222    58.0988    0.0457471    3
635.5    11.3889    56.4136    0.0443852    3
636    11.6667    53.8519    0.0423364    3
636.5    11.6667    53.8519    0.0423031    3
637    11.6667    53.8519    0.0422699    3
637.5    11.3333    57.1852    0.0448511    3
638    11.5556    56.858    0.0445596    3
638.5    11.5    59.463    0.0465646    3
639    11.6111    56.1728    0.0439537    3
639.5    11.4444    54.3395    0.0424859    3
640    11.5    53.8519    0.0420718    3
640.5    11.4444    54.5247    0.0425642    3
641    11.6111    56.1728    0.0438166    3
641.5    11.6667    57.3519    0.0447014    3
642    11.6667    57.3519    0.0446666    3
642.5    11.5    58.9074    0.0458423    3
643    11.4444    59.5802    0.0463299    3
643.5    11.3333    60.963    0.0473683    3
644    11.5    58.9074    0.0457356    3
644.5    11.5    47.3889    0.0367641    3
645    11.6111    46.5617    0.0360944    3
645.5    11.7222    46.9691    0.036382    3
646    6.91667    0.340278    0.000263373    2
646.5    6.91667    0.340278    0.000263169    2
647    6.91667    0.340278    0.000262966    2
647.5    6.91667    0.340278    0.000262763    2
648    6.91667    0.340278    0.00026256    2
648.5    7.16667    0.694444    0.000535424    2
649    7.16667    0.694444    0.000535011    2
649.5    6.91667    0.840278    0.000646865    2
650    7.08333    0.5625    0.000432692    2
650.5    6.83333    1    0.00076864    2
651    6.83333    1    0.000768049    2
651.5    6.75    0.840278    0.000644879    2
652    6.75    1.17361    0.000900009    2
652.5    6.66667    1    0.000766284    2
653    6.66667    1    0.000765697    2
653.5    6.66667    1    0.000765111    2
654    6.66667    1    0.000764526    2
654.5    6.66667    1    0.000763942    2
655    6.66667    1    0.000763359    2
655.5    6.91667    1.5625    0.00119184    2
656    6.91667    1.5625    0.00119093    2
656.5    6.91667    1.5625    0.00119002    2
657    6.91667    1.5625    0.00118912    2
657.5    6.91667    1.5625    0.00118821    2
658    7.08333    2.00694    0.00152503    2
658.5    7.08333    3.0625    0.00232536    2
659    7.16667    2.77778    0.00210757    2
659.5    7.16667    2.77778    0.00210597    2
660    7.41667    2.00694    0.00152041    2
660.5    6.91667    2.00694    0.00151926    2
661    7.41667    2.00694    0.00151811    2
661.5    7.41667    2.00694    0.00151696    2
662    7.33333    2.25    0.0016994    2
662.5    7.41667    2.00694    0.00151468    2
663    7.5    1.77778    0.00134071    2
663.5    7.58333    1.5625    0.00117747    2
664    7.75    1.17361    0.000883743    2
664.5    7.58333    1.5625    0.0011757    2
665    7.58333    1.5625    0.00117481    2
665.5    8    0.694444    0.000521746    2
666    7.91667    1.5625    0.00117305    2
666.5    7.91667    1.5625    0.00117217    2
667    7.91667    0.5625    0.000421664    2
667.5    7.91667    0.5625    0.000421348    2
668    7.91667    0.5625    0.000421033    2
668.5    7.91667    0.5625    0.000420718    2
669    8.16667    0.25    0.000186846    2
669.5    7.75    0.173611    0.000129657    2
670    7.75    0.173611    0.000129561    2
670.5    7.75    0.173611    0.000129464    2
671    7.75    0.173611    0.000129367    2
671.5    7.83333    0.111111    8.27335e-05    2
672    7.75    0.173611    0.000129175    2
672.5    7.58333    0.173611    0.000129079    2
673    7.66667    0.111111    8.25491e-05    2
673.5    7.58333    0.173611    0.000128887    2
674    7.58333    0.173611    0.000128792    2
674.5    7.58333    0.173611    0.000128696    2
675    7.58333    0.173611    0.000128601    2
675.5    7.58333    0.173611    0.000128506    2
676    7.83333    0.0277778    2.05457e-05    2
676.5    7.83333    0.0277778    2.05305e-05    2
677    7.83333    0.0277778    2.05153e-05    2
677.5    7.83333    0.0277778    2.05002e-05    2
678    7.83333    0.0277778    2.04851e-05    2
678.5    7.83333    0.0277778    2.047e-05    2
679    7.83333    0.0277778    2.04549e-05    2
679.5    7.66667    0.25    0.000183959    2
680    7.83333    0.111111    8.16993e-05    2
680.5    7.66667    0.0277778    2.04098e-05    2
681    7.75    0.00694444    5.09871e-06    2
681.5    8.16667    0.0277778    2.03799e-05    2
682    8.33333    -5.52644e-15    -4.05164e-18    1
682.5    8.33333    -5.52644e-15    -4.04868e-18    1
683    8.33333    -5.52644e-15    -4.04571e-18    1
683.5    8.33333    -5.52644e-15    -4.04275e-18    1
684    8.16667    -3.75009e-15    -2.74129e-18    1
684.5    8.33333    -5.52644e-15    -4.03685e-18    1
685    8.33333    -5.52644e-15    -4.0339e-18    1
685.5    8.33333    -5.52644e-15    -4.03096e-18    1
686    8.33333    -5.52644e-15    -4.02802e-18    1
686.5    8.83333    9.86865e-16    7.18765e-19    1
687    8.66667    -3.15797e-15    -2.29838e-18    1
687.5    8.66667    -3.15797e-15    -2.2967e-18    1
688    8.66667    -3.15797e-15    -2.29503e-18    1
688.5    9.16667    -3.15797e-15    -2.29337e-18    1
689    9.16667    -3.15797e-15    -2.2917e-18    1
689.5    9.33333    6.31594e-15    4.58008e-18    1
690    9    7.10543e-15    5.14886e-18    1
690.5    9.16667    9.86865e-16    7.14602e-19    1
691    9    7.10543e-15    5.14141e-18    1
691.5    9.16667    9.86865e-16    7.13568e-19    1
692    9    7.10543e-15    5.13398e-18    1
692.5    9.5    3.55271e-15    2.56514e-18    1
693    9.5    3.55271e-15    2.56329e-18    1
693.5    9.33333    -3.15797e-15    -2.27683e-18    1
694    9.33333    -3.15797e-15    -2.27519e-18    1
694.5    9.33333    -3.15797e-15    -2.27355e-18    1
695    9.33333    -3.15797e-15    -2.27192e-18    1
695.5    9.33333    -3.15797e-15    -2.27029e-18    1
696    9.16667    9.86865e-16    7.08955e-19    1
696.5    8.83333    3.94746e-15    2.83378e-18    1
697    8.83333    3.94746e-15    2.83175e-18    1
697.5    9    -3.55271e-15    -2.54675e-18    1
698    9.33333    -3.15797e-15    -2.26215e-18    1
698.5    9.33333    -3.15797e-15    -2.26054e-18    1
699    9.33333    -3.15797e-15    -2.25892e-18    1
699.5    9.33333    -3.15797e-15    -2.2573e-18    1
700    9.33333    -3.15797e-15    -2.25569e-18    1
700.5    9.5    -5.32907e-15    -3.80376e-18    1
701    9.16667    5.1317e-15    3.66027e-18    1
701.5    9.16667    5.1317e-15    3.65766e-18    1
702    9.16667    5.1317e-15    3.65506e-18    1
702.5    9.16667    5.1317e-15    3.65245e-18    1
703    9.16667    5.1317e-15    3.64986e-18    1
703.5    8.66667    1.57898e-15    1.12223e-18    1
704    8.66667    1.57898e-15    1.12144e-18    1
704.5    8.66667    1.57898e-15    1.12064e-18    1
705    8.66667    1.57898e-15    1.11985e-18    1
705.5    8.66667    1.57898e-15    1.11905e-18    1
706    8.66667    1.57898e-15    1.11826e-18    1
706.5    8.66667    1.57898e-15    1.11747e-18    1
707    8.66667    1.57898e-15    1.11668e-18    1
707.5    9    -3.55271e-15    -2.51075e-18    1
708    9    -3.55271e-15    -2.50898e-18    1
708.5    9.5    -5.32907e-15    -3.76081e-18    1
709    9.66667    -5.52644e-15    -3.89735e-18    1
709.5    9.66667    -5.52644e-15    -3.8946e-18    1
710    10.1667    -1.97373e-15    -1.38995e-18    1
710.5    10.1667    -1.97373e-15    -1.38897e-18    1
711    9.66667    -5.52644e-15    -3.88639e-18    1
711.5    9.66667    -5.52644e-15    -3.88366e-18    1
712    9.66667    -5.52644e-15    -3.88093e-18    1
712.5    9.66667    -5.52644e-15    -3.87821e-18    1
713    9.66667    -5.52644e-15    -3.87549e-18    1
713.5    9.66667    -5.52644e-15    -3.87277e-18    1
714    9.66667    -5.52644e-15    -3.87006e-18    1
714.5    10    -8.07794e-28    -5.65286e-31    1
715    10    -8.07794e-28    -5.64891e-31    1
715.5    10.1667    5.72382e-15    3.99987e-18    1
716    10    -8.07794e-28    -5.64102e-31    1
716.5    10    -8.07794e-28    -5.63708e-31    1
717    10    -8.07794e-28    -5.63315e-31    1
717.5    10    -8.07794e-28    -5.62922e-31    1
718    10    -8.07794e-28    -5.6253e-31    1
718.5    10    -8.07794e-28    -5.62139e-31    1
719    10    -8.07794e-28    -5.61748e-31    1
719.5    10    -8.07794e-28    -5.61358e-31    1
720    10    -8.07794e-28    -5.60968e-31    1
720.5    10    -8.07794e-28    -5.60578e-31    1
721    10    -8.07794e-28    -5.6019e-31    1
721.5    10.1667    5.72382e-15    3.96661e-18    1
722    10.3333    -7.89492e-16    -5.4674e-19    1
722.5    9.83333    2.76322e-15    1.91226e-18    1
723    9.83333    2.76322e-15    1.91094e-18    1
723.5    9.83333    2.76322e-15    1.90962e-18    1
724    9.83333    2.76322e-15    1.9083e-18    1
724.5    9.66667    3.94746e-16    2.72426e-19    1
725    9.66667    3.94746e-16    2.72239e-19    1
725.5    9.33333    6.31594e-15    4.35282e-18    1
726    9.33333    6.31594e-15    4.34982e-18    1
726.5    9.33333    6.31594e-15    4.34682e-18    1
727    9.33333    6.31594e-15    4.34383e-18    1
727.5    9.33333    6.31594e-15    4.34085e-18    1
728    9.33333    6.31594e-15    4.33787e-18    1
728.5    9.16667    -4.93432e-15    -3.38663e-18    1
729    9.66667    3.94746e-16    2.70745e-19    1
729.5    9.66667    3.94746e-16    2.70559e-19    1
730    9.66667    3.94746e-16    2.70374e-19    1
730.5    9.66667    3.94746e-16    2.70189e-19    1
731    9.83333    2.76322e-15    1.89003e-18    1
731.5    9.83333    2.76322e-15    1.88874e-18    1
732    9.66667    6.31594e-15    4.31416e-18    1
732.5    9.66667    6.31594e-15    4.31122e-18    1
733    9.66667    6.31594e-15    4.30828e-18    1
733.5    9.66667    6.31594e-15    4.30534e-18    1
734    9.66667    6.31594e-15    4.30241e-18    1
734.5    9.83333    -4.93432e-15    -3.35897e-18    1
735    10.1667    -7.89492e-16    -5.37069e-19    1
735.5    10.3333    -6.71068e-15    -4.56199e-18    1
736    10    -6.18467e-28    -4.20154e-31    1
736.5    10    -6.18467e-28    -4.19869e-31    1
737    10    -6.18467e-28    -4.19584e-31    1
737.5    10    -6.18467e-28    -4.193e-31    1
738    10    -6.18467e-28    -4.19016e-31    1
738.5    10    -6.18467e-28    -4.18732e-31    1
739    10    -6.18467e-28    -4.18449e-31    1
739.5    10    -6.18467e-28    -4.18166e-31    1
740    10    -6.18467e-28    -4.17883e-31    1
740.5    10    -6.18467e-28    -4.17601e-31    1
741    10    -6.18467e-28    -4.17319e-31    1
741.5    10    -6.18467e-28    -4.17038e-31    1
742    10    -6.18467e-28    -4.16757e-31    1
742.5    9.66667    -1.97373e-15    -1.32911e-18    1
743    9.66667    -1.97373e-15    -1.32822e-18    1
743.5    10.1667    6.90805e-15    4.64563e-18    1
744    10.1667    6.90805e-15    4.64251e-18    1
744.5    10.3333    1.57898e-15    1.06043e-18    1
745    10.3333    1.57898e-15    1.05972e-18    1
745.5    10.3333    1.57898e-15    1.05901e-18    1
746    10.3333    1.57898e-15    1.0583e-18    1
746.5    10.3333    1.57898e-15    1.05759e-18    1
747    9.83333    1.57898e-15    1.05688e-18    1
747.5    9.83333    1.57898e-15    1.05618e-18    1
748    9.83333    1.57898e-15    1.05547e-18    1
748.5    9.83333    1.57898e-15    1.05477e-18    1
749    10.3333    1.57898e-15    1.05406e-18    1
749.5    10.5    -1.77636e-15    -1.18503e-18    1
750    10.5    -1.77636e-15    -1.18424e-18    1
750.5    10.6667    -3.15797e-15    -2.10391e-18    1
751    10.6667    -3.15797e-15    -2.10251e-18    1
751.5    11.1667    -6.71068e-15    -4.46486e-18    1
752    11.3333    -7.89492e-16    -5.24928e-19    1
752.5    11.5    -7.10543e-15    -4.72121e-18    1
753    11.5    -7.10543e-15    -4.71808e-18    1
753.5    11.5    -7.10543e-15    -4.71495e-18    1
754    11.5    -7.10543e-15    -4.71182e-18    1
754.5    11.5    -7.10543e-15    -4.7087e-18    1
755    12.3333    -1.02634e-14    -6.79695e-18    1
755.5    12.3333    -1.02634e-14    -6.79245e-18    1
756    12.3333    -1.02634e-14    -6.78796e-18    1
756.5    12.5    -5.32907e-15    -3.52219e-18    1
757    12.5    -5.32907e-15    -3.51986e-18    1
757.5    12.6667    -1.26319e-14    -8.33787e-18    1
758    12.6667    -1.26319e-14    -8.33237e-18    1
758.5    12.6667    -1.26319e-14    -8.32688e-18    1
759    12.6667    -1.26319e-14    -8.32139e-18    1
759.5    13.1667    -1.26319e-14    -8.31591e-18    1
760    13.1667    -1.26319e-14    -8.31044e-18    1
760.5    13.1667    -1.26319e-14    -8.30498e-18    1
761    13.1667    -1.26319e-14    -8.29952e-18    1
761.5    13.1667    -1.26319e-14    -8.29407e-18    1
762    13.1667    -1.26319e-14    -8.28863e-18    1
762.5    13.1667    -1.26319e-14    -8.28319e-18    1
763    13.1667    -1.26319e-14    -8.27777e-18    1
763.5    13.3333    -1.26319e-14    -8.27235e-18    1
764    13    -7.10543e-15    -4.65015e-18    1
764.5    13    -7.10543e-15    -4.64711e-18    1
765    13    -7.10543e-15    -4.64407e-18    1
765.5    13    -7.10543e-15    -4.64104e-18    1
766    13.5    3.55271e-15    2.319e-18    1
766.5    13.5    3.55271e-15    2.31749e-18    1
767    13.5    3.55271e-15    2.31598e-18    1
767.5    13.5    3.55271e-15    2.31447e-18    1
768    13.3333    6.31594e-15    4.11194e-18    1
768.5    13.3333    6.31594e-15    4.10926e-18    1
769    13.8333    -7.89492e-16    -5.13324e-19    1
769.5    13.8333    -7.89492e-16    -5.1299e-19    1
770    13.8333    -7.89492e-16    -5.12657e-19    1
770.5    14.1667    2.76322e-15    1.79314e-18    1
771    14.1667    2.76322e-15    1.79197e-18    1
771.5    13.6667    -7.89492e-16    -5.1166e-19    1
772    13.6667    -7.89492e-16    -5.11329e-19    1
772.5    13.8333    -8.48704e-15    -5.49323e-18    1
773    13.6667    -7.89492e-16    -5.10667e-19    1
773.5    13.6667    -7.89492e-16    -5.10337e-19    1
774    13.6667    -7.89492e-16    -5.10008e-19    1
774.5    13.6667    -7.89492e-16    -5.09678e-19    1
775    13.6667    -7.89492e-16    -5.0935e-19    1
775.5    13.6667    -7.89492e-16    -5.09021e-19    1
776    13.6667    -7.89492e-16    -5.08693e-19    1
776.5    13.8333    -8.48704e-15    -5.46493e-18    1
777    13.6667    -7.89492e-16    -5.08039e-19    1
777.5    14    -2.01948e-28    -1.2987e-31    1
778    14    -2.01948e-28    -1.29787e-31    1
778.5    14    -2.01948e-28    -1.29704e-31    1
779    14    -2.01948e-28    -1.2962e-31    1
779.5    14    -2.01948e-28    -1.29537e-31    1
780    14    -2.01948e-28    -1.29454e-31    1
780.5    14.5    1.42109e-14    9.10369e-18    1
781    14.5    1.42109e-14    9.09786e-18    1
781.5    14.5    1.42109e-14    9.09204e-18    1
782    14.8333    5.1317e-15    3.28114e-18    1
782.5    14.8333    5.1317e-15    3.27904e-18    1
783    14.8333    5.1317e-15    3.27695e-18    1
783.5    14.8333    5.1317e-15    3.27485e-18    1
784    14.8333    5.1317e-15    3.27277e-18    1
784.5    14.6667    -3.15797e-15    -2.01273e-18    1
785    15.1667    3.94746e-15    2.51431e-18    1
785.5    15.1667    3.94746e-15    2.51271e-18    1
786    14.6667    -3.15797e-15    -2.00889e-18    1
786.5    14.6667    -3.15797e-15    -2.00761e-18    1
787    14.6667    -3.15797e-15    -2.00633e-18    1
787.5    15    -3.55271e-15    -2.25569e-18    1
788    15.1667    3.94746e-15    2.50473e-18    1
788.5    15.1667    3.94746e-15    2.50314e-18    1
789    15.1667    3.94746e-15    2.50156e-18    1
789.5    15.1667    3.94746e-15    2.49997e-18    1
790    14.6667    -3.15797e-15    -1.99871e-18    1
790.5    14.6667    -3.15797e-15    -1.99745e-18    1
791    14.6667    -3.15797e-15    -1.99619e-18    1
791.5    14.5    8.88178e-15    5.61073e-18    1
792    14.8333    5.1317e-15    3.23971e-18    1
792.5    15    -3.55271e-15    -2.24146e-18    1
793    14.5    8.88178e-15    5.60012e-18    1
793.5    14.6667    -3.15797e-15    -1.9899e-18    1
794    14.6667    -3.15797e-15    -1.98864e-18    1
794.5    15    -7.10543e-15    -4.47163e-18    1
795    15    -7.10543e-15    -4.46882e-18    1
795.5    15    -7.10543e-15    -4.46601e-18    1
796    15    -7.10543e-15    -4.46321e-18    1
796.5    15    -7.10543e-15    -4.46041e-18    1
797    15    -7.10543e-15    -4.45761e-18    1
797.5    15    -7.10543e-15    -4.45481e-18    1
798    15    -7.10543e-15    -4.45202e-18    1
798.5    15.1667    9.86865e-16    6.17949e-19    1
799    15.3333    -3.15797e-15    -1.9762e-18    1
799.5    15.3333    -3.15797e-15    -1.97496e-18    1
800    15.3333    -3.15797e-15    -1.97373e-18    1
800.5    15.3333    -3.15797e-15    -1.9725e-18    1
801    15.3333    -3.15797e-15    -1.97127e-18    1
801.5    16    -1.13596e-28    -7.08646e-32    1
802    16.1667    -1.02634e-14    -6.39863e-18    1
802.5    16.1667    -1.02634e-14    -6.39464e-18    1
803    16.1667    -1.02634e-14    -6.39066e-18    1
803.5    16.1667    -1.02634e-14    -6.38668e-18    1
804    16.1667    -1.02634e-14    -6.38271e-18    1
804.5    16.1667    -1.02634e-14    -6.37874e-18    1
805    15.6667    9.86865e-15    6.1296e-18    1
805.5    15.5    1.06581e-14    6.61585e-18    1
806    15.5    1.06581e-14    6.61175e-18    1
806.5    15    -7.10543e-15    -4.4051e-18    1
807    15    -7.10543e-15    -4.40237e-18    1
807.5    15.5    1.06581e-14    6.59947e-18    1
808    15.3333    -3.15797e-15    -1.95419e-18    1
808.5    15.8333    -3.15797e-15    -1.95298e-18    1
809    16.1667    -1.02634e-14    -6.34326e-18    1
809.5    15.6667    9.86865e-15    6.09552e-18    1
810    15.6667    9.86865e-15    6.09176e-18    1
810.5    15.6667    9.86865e-15    6.088e-18    1
811    16.1667    -1.02634e-14    -6.32762e-18    1
811.5    16    -1.13596e-28    -6.99914e-32    1
812    16.1667    -1.02634e-14    -6.31982e-18    1
812.5    15.8333    -2.56585e-15    -1.57898e-18    1
813    15.8333    -2.56585e-15    -1.57801e-18    1
813.5    15.3333    -7.89492e-16    -4.85244e-19    1
814    15.3333    -7.89492e-16    -4.84946e-19    1
814.5    15.6667    1.10529e-14    6.78507e-18    1
815    15.3333    -7.89492e-16    -4.84351e-19    1
815.5    15.3333    -7.89492e-16    -4.84054e-19    1
816    15.8333    -2.56585e-15    -1.57221e-18    1
816.5    15.6667    1.10529e-14    6.76845e-18    1
817    15.8333    -2.56585e-15    -1.57029e-18    1
817.5    16.1667    -1.02634e-14    -6.27731e-18    1
818    16.3333    2.28953e-14    1.39947e-17    1
818.5    15.8333    -2.56585e-15    -1.56741e-18    1
819    16.3333    2.28953e-14    1.39776e-17    1
819.5    16.5    -1.42109e-14    -8.67044e-18    1
820    16.5    -1.42109e-14    -8.66516e-18    1
820.5    16.5    -1.42109e-14    -8.65987e-18    1
821    16    -2.01948e-28    -1.22989e-31    1
821.5    16    -2.01948e-28    -1.22914e-31    1
822    16    -2.01948e-28    -1.2284e-31    1
822.5    16    -2.01948e-28    -1.22765e-31    1
823    16    -2.01948e-28    -1.2269e-31    1
823.5    16    -2.01948e-28    -1.22616e-31    1
824    16    -2.01948e-28    -1.22541e-31    1
824.5    16.5    -1.42109e-14    -8.61786e-18    1
825    16.5    -1.42109e-14    -8.61264e-18    1
825.5    16.5    -1.42109e-14    -8.60742e-18    1
826    16.5    -1.42109e-14    -8.60221e-18    1
826.5    16.3333    2.05268e-14    1.24179e-17    1
827    16.3333    2.05268e-14    1.24104e-17    1
827.5    16.6667    -7.89492e-15    -4.77034e-18    1
828    16.3333    2.05268e-14    1.23954e-17    1
828.5    16.3333    2.05268e-14    1.23879e-17    1
829    16.3333    2.05268e-14    1.23805e-17    1
829.5    16.3333    2.05268e-14    1.2373e-17    1
830    16.3333    2.05268e-14    1.23655e-17    1
830.5    16.3333    2.05268e-14    1.23581e-17    1
831    16.3333    2.05268e-14    1.23507e-17    1
831.5    16.3333    2.05268e-14    1.23432e-17    1
832    16.3333    2.05268e-14    1.23358e-17    1
832.5    16.3333    2.05268e-14    1.23284e-17    1
833    16.3333    2.05268e-14    1.2321e-17    1
833.5    16.6667    -7.89492e-15    -4.736e-18    1
834    16.6667    -7.89492e-15    -4.73317e-18    1
834.5    16.6667    -7.89492e-15    -4.73033e-18    1
835    16.6667    -7.89492e-15    -4.7275e-18    1
835.5    17.1667    -4.34221e-15    -2.59857e-18    1
836    17.1667    -4.34221e-15    -2.59701e-18    1
836.5    17.1667    -4.34221e-15    -2.59546e-18    1
837    17    2.84217e-14    1.69783e-17    1
837.5    16.8333    -1.50003e-14    -8.95543e-18    1
838    16.8333    -1.50003e-14    -8.95009e-18    1
838.5    16.6667    -1.26319e-14    -7.53242e-18    1
839    16.6667    -1.26319e-14    -7.52793e-18    1
839.5    17.1667    -1.26319e-14    -7.52345e-18    1
840    17.1667    -1.26319e-14    -7.51897e-18    1
840.5    17    1.42109e-14    8.45381e-18    1
841    17    1.42109e-14    8.44878e-18    1
841.5    17    1.42109e-14    8.44376e-18    1
842    17    1.42109e-14    8.43875e-18    1
842.5    17    1.42109e-14    8.43374e-18    1
843    17    1.42109e-14    8.42874e-18    1
843.5    17    1.42109e-14    8.42374e-18    1
844    17    1.42109e-14    8.41875e-18    1
844.5    17    1.42109e-14    8.41377e-18    1
845    17    1.42109e-14    8.40879e-18    1
845.5    17    1.42109e-14    8.40382e-18    1
846    17    1.42109e-14    8.39885e-18    1
846.5    17    1.42109e-14    8.39389e-18    1
847    17    1.42109e-14    8.38893e-18    1
847.5    17.1667    -2.09215e-14    -1.23431e-17    1
848    17.1667    -2.09215e-14    -1.23358e-17    1
848.5    17.1667    -2.09215e-14    -1.23285e-17    1
849    17.1667    -2.09215e-14    -1.23213e-17    1
849.5    17.1667    -2.09215e-14    -1.2314e-17    1
850    17.3333    -1.26319e-14    -7.43051e-18    1
850.5    17.3333    -1.26319e-14    -7.42614e-18    1
851    17.1667    -2.09215e-14    -1.22923e-17    1
851.5    17.3333    -1.26319e-14    -7.41742e-18    1
852    17.3333    -1.26319e-14    -7.41307e-18    1
852.5    17.3333    -1.26319e-14    -7.40872e-18    1
853    17.3333    -1.26319e-14    -7.40438e-18    1
853.5    16.8333    -2.68427e-14    -1.57251e-17    1
854    16.8333    -2.68427e-14    -1.57159e-17    1
854.5    16.8333    -2.68427e-14    -1.57067e-17    1
