# Supplementary material for: Clocked stepping of an artificial protein walker along a DNA track
Source: Nat Nanotechnol. 2026 Jul 6;21(7):987–95. doi: 10.1038/s41565-026-02211-3 (PMC13379313; doi:10.1038/s41565-026-02211-3)
Supplement: Supplementary file 13 — Text files of simulation output. [file 41565_2026_2211_MOESM13_ESM.zip › averages_alpha0.800000.dat]

### track: TrpR -- DtxR -- MetJ 
# alpha = 0.8
# individual on/off rates:
#     correct step, with    ligands: TrpR    = ( 10 ,  0.36 )
#                                    DtxR    = ( 10 ,  0.164 )
#                                    MetJ    = ( 10 ,  1.14 )
#     correct step, without ligands: TrpR_0  = ( 0 ,  0.99 )
#                                    DtxR_0  = ( 0 ,  0.45 )
#                                    MetJ_0  = ( 0 ,  3.7 )
#     overstepping, with    ligands: TrpR*   = ( 8 ,  0.36 )
#                                    DtxR*   = ( 8 ,  0.164 )
#                                    MetJ*   = ( 8 ,  1.14 )
#     overstepping, without ligands: TrpR*_0 = ( 0 ,  0.99 )
#                                    DtxR*_0 = ( 0 ,  0.45 )
#                                    MetJ*_0 = ( 0 ,  3.7 )
# time     av position     var(position)    D_eff     count
0    0.166667    -3.63171e-13    0    500000
0.5    0.185977    0.0237443    0.0237443    498569
1    0.203302    0.0453595    0.0226798    496992
1.5    0.218338    0.0638122    0.0212707    495496
2    0.231548    0.0801225    0.0200306    493932
2.5    0.24359    0.0953439    0.0190688    492391
3    0.254897    0.109438    0.0182397    490888
3.5    0.26601    0.12325    0.0176072    489276
4    0.275795    0.136649    0.0170812    487744
4.5    0.28554    0.149353    0.0165948    486193
5    0.294663    0.162066    0.0162066    484729
5.5    0.303507    0.175029    0.0159117    483134
6    0.312519    0.187457    0.0156214    481601
6.5    0.321334    0.20032    0.0154093    480107
7    0.329827    0.212748    0.0151963    478504
7.5    0.297018    0.258446    0.0172297    476987
8    0.304313    0.263975    0.0164984    474481
8.5    0.311084    0.273387    0.0160816    471330
9    0.318801    0.285131    0.0158406    467682
9.5    0.326272    0.29955    0.0157658    463744
10    0.334308    0.313748    0.0156874    459776
10.5    0.342743    0.329108    0.0156718    455721
11    0.350911    0.344366    0.015653    451696
11.5    0.359725    0.360408    0.0156699    447540
12    0.369661    0.375885    0.0156619    443407
12.5    0.378622    0.391522    0.0156609    439184
13    0.38844    0.407472    0.015672    435189
13.5    0.396942    0.42338    0.0156808    431145
14    0.406243    0.43881    0.0156718    427207
14.5    0.419415    0.51129    0.0176307    424879
15    0.444747    0.549852    0.0183284    422324
15.5    0.46679    0.590237    0.0190399    418648
16    0.487367    0.630028    0.0196884    414064
16.5    0.506436    0.668883    0.0202692    408823
17    0.525265    0.706213    0.020771    403066
17.5    0.542763    0.742755    0.0212216    396905
18    0.560824    0.779943    0.0216651    390624
18.5    0.579739    0.814186    0.022005    383974
19    0.597048    0.847034    0.0222904    377209
19.5    0.614815    0.881023    0.0225903    370448
20    0.631946    0.913808    0.0228452    363752
20.5    0.650471    0.946335    0.0230814    356928
21    0.668477    0.976579    0.0232519    350200
21.5    0.635281    1.03155    0.0239895    347172
22    0.655542    1.04808    0.02382    346158
22.5    0.674156    1.06509    0.0236686    345100
23    0.690589    1.08208    0.0235235    344047
23.5    0.704436    1.09775    0.0233563    342949
24    0.717474    1.11319    0.0231914    341857
24.5    0.729343    1.12853    0.0230312    340767
25    0.740017    1.14341    0.0228683    339689
25.5    0.750449    1.15744    0.0226949    338591
26    0.76007    1.17245    0.0225471    337542
26.5    0.76922    1.18561    0.02237    336479
27    0.778313    1.19872    0.0221986    335421
27.5    0.7866    1.21144    0.0220261    334362
28    0.795285    1.22576    0.0218886    333277
28.5    0.76427    1.27287    0.022331    332219
29    0.771827    1.27772    0.0220296    330579
29.5    0.77775    1.28787    0.0218283    328413
30    0.784504    1.29945    0.0216575    325808
30.5    0.791933    1.31381    0.0215378    323123
31    0.799214    1.3283    0.0214242    320266
31.5    0.807816    1.34382    0.0213304    317443
32    0.816365    1.36039    0.0212561    314590
32.5    0.824716    1.37682    0.0211818    311816
33    0.833832    1.39151    0.0210835    309020
33.5    0.842894    1.40785    0.0210127    306113
34    0.852423    1.42386    0.0209391    303371
34.5    0.861902    1.43859    0.0208491    300590
35    0.87058    1.45487    0.0207839    297890
35.5    0.884125    1.52733    0.0215117    296284
36    0.910347    1.56436    0.0217272    294432
36.5    0.932299    1.60504    0.0219868    291873
37    0.951935    1.64672    0.022253    288594
37.5    0.970869    1.68379    0.0224505    284912
38    0.990144    1.72036    0.0226363    280872
38.5    1.0086    1.75795    0.0228306    276646
39    1.02648    1.79418    0.0230023    272124
39.5    1.04393    1.82788    0.0231378    267494
40    1.06157    1.86345    0.0232932    262933
40.5    1.07912    1.89372    0.0233792    258136
41    1.0977    1.92689    0.0234986    253276
41.5    1.1154    1.96    0.0236144    248609
42    1.13288    1.99247    0.0237199    243849
42.5    1.10238    2.0417    0.02402    241819
43    1.12371    2.05807    0.0239311    241066
43.5    1.14245    2.07665    0.0238696    240322
44    1.15825    2.09423    0.0237981    239576
44.5    1.17289    2.11186    0.0237288    238808
45    1.18591    2.12668    0.0236298    238096
45.5    1.19719    2.13962    0.0235123    237306
46    1.20772    2.15325    0.0234049    236565
46.5    1.21753    2.16765    0.0233081    235834
47    1.22747    2.18063    0.0231982    235111
47.5    1.23756    2.19549    0.0231104    234388
48    1.2461    2.20971    0.0230179    233621
48.5    1.25466    2.22337    0.0229214    232872
49    1.26334    2.23691    0.0228256    232132
49.5    1.2325    2.28335    0.0230641    231403
50    1.23893    2.28707    0.0228707    230221
50.5    1.24567    2.29854    0.0227578    228678
51    1.25246    2.31209    0.0226676    226905
51.5    1.25991    2.32583    0.0225809    225011
52    1.26742    2.33507    0.0224526    223037
52.5    1.27576    2.35167    0.0223968    220984
53    1.28423    2.36554    0.0223164    218919
53.5    1.29272    2.38064    0.0222489    216952
54    1.30083    2.39902    0.0222131    214864
54.5    1.31084    2.41646    0.0221693    212907
55    1.32014    2.43226    0.0221114    210943
55.5    1.33009    2.44908    0.0220638    209014
56    1.3385    2.46321    0.021993    206991
56.5    1.35188    2.53528    0.0224361    205844
57    1.37769    2.57557    0.0225928    204562
57.5    1.39875    2.6177    0.0227626    202829
58    1.42014    2.65622    0.0228984    200550
58.5    1.4393    2.69683    0.0230498    197956
59    1.45838    2.73078    0.0231422    195179
59.5    1.47706    2.77373    0.0233087    192184
60    1.49486    2.8084    0.0234033    188948
60.5    1.51245    2.84199    0.0234875    185878
61    1.53107    2.87383    0.023556    182670
61.5    1.54789    2.90837    0.0236453    179257
62    1.56561    2.93849    0.0236975    175956
62.5    1.58344    2.96646    0.0237317    172605
63    1.60176    2.99967    0.0238069    169346
63.5    1.56905    3.04626    0.0239863    167858
64    1.58941    3.06291    0.023929    167376
64.5    1.60763    3.08163    0.0238886    166916
65    1.62395    3.0987    0.0238361    166374
65.5    1.6388    3.11482    0.0237773    165838
66    1.65073    3.1326    0.0237318    165297
66.5    1.66266    3.14667    0.0236592    164791
67    1.67327    3.15899    0.0235746    164294
67.5    1.68293    3.16918    0.0234754    163779
68    1.6922    3.18252    0.0234009    163289
68.5    1.70252    3.19685    0.0233346    162776
69    1.71168    3.21016    0.023262    162269
69.5    1.72098    3.22295    0.0231867    161734
70    1.72947    3.23969    0.0231407    161275
70.5    1.69841    3.28578    0.0233034    160754
71    1.70569    3.29064    0.0231735    159907
71.5    1.71141    3.30303    0.0230981    158826
72    1.71945    3.31617    0.023029    157602
72.5    1.7274    3.3334    0.0229889    156293
73    1.7356    3.35365    0.0229702    154946
73.5    1.74412    3.36328    0.0228795    153617
74    1.75341    3.37966    0.0228355    152224
74.5    1.76273    3.39348    0.022775    150841
75    1.77132    3.40954    0.0227303    149459
75.5    1.78035    3.41992    0.0226485    148038
76    1.79018    3.43567    0.0226031    146649
76.5    1.79956    3.45189    0.0225614    145346
77    1.8091    3.46633    0.0225087    143999
77.5    1.82379    3.53711    0.0228201    143203
78    1.84953    3.57038    0.022887    142466
78.5    1.87026    3.61373    0.0230174    141213
79    1.89066    3.65165    0.0231117    139749
79.5    1.90955    3.69632    0.0232473    137941
80    1.92728    3.73432    0.0233395    135960
80.5    1.94653    3.77005    0.0234165    133920
81    1.96395    3.80552    0.0234909    131756
81.5    1.98177    3.84217    0.0235716    129559
82    1.99952    3.87714    0.0236411    127330
82.5    2.01576    3.90779    0.0236836    125104
83    2.03237    3.93931    0.0237308    122760
83.5    2.04933    3.97365    0.0237943    120446
84    2.0674    4.00739    0.0238535    118124
84.5    2.03534    4.05564    0.0239979    117077
85    2.05585    4.0722    0.0239541    116708
85.5    2.07426    4.08918    0.0239133    116376
86    2.09065    4.10434    0.0238624    116010
86.5    2.10492    4.11949    0.0238121    115635
87    2.11765    4.13562    0.0237679    115296
87.5    2.12836    4.15021    0.0237155    114939
88    2.13872    4.16426    0.0236605    114604
88.5    2.1492    4.17842    0.0236069    114253
89    2.15855    4.19171    0.0235489    113900
89.5    2.16812    4.20832    0.0235102    113539
90    2.17783    4.22279    0.0234599    113203
90.5    2.18708    4.23851    0.0234172    112858
91    2.19485    4.25404    0.0233739    112518
91.5    2.16296    4.30706    0.0235358    112129
92    2.17096    4.31533    0.0234529    111534
92.5    2.17851    4.32102    0.0233569    110750
93    2.18566    4.33367    0.0232993    109865
93.5    2.19342    4.35103    0.0232676    108920
94    2.20348    4.36822    0.0232352    107961
94.5    2.2129    4.38857    0.0232199    106993
95    2.22094    4.40405    0.0231792    106034
95.5    2.22876    4.41713    0.0231264    105056
96    2.24147    4.43484    0.0230981    104073
96.5    2.24955    4.44763    0.0230447    103141
97    2.25864    4.46267    0.0230035    102210
97.5    2.26754    4.47967    0.0229727    101231
98    2.27656    4.49666    0.0229422    100312
98.5    2.29282    4.57477    0.0232222    99747
99    2.31858    4.60935    0.0232796    99168
99.5    2.33913    4.65456    0.0233898    98346
100    2.35819    4.69669    0.0234835    97261
100.5    2.37882    4.72953    0.02353    95996
101    2.3988    4.76772    0.0236026    94633
101.5    2.41628    4.80381    0.0236641    93175
102    2.43082    4.8344    0.0236981    91603
102.5    2.44997    4.86736    0.0237432    90043
103    2.4675    4.89612    0.0237676    88444
103.5    2.483    4.92293    0.0237823    86830
104    2.50096    4.95773    0.0238352    85237
104.5    2.52178    4.98446    0.0238491    83661
105    2.54016    5.01077    0.0238608    82050
105.5    2.50627    5.05247    0.0239453    81349
106    2.52613    5.06439    0.0238886    81098
106.5    2.5452    5.08017    0.0238505    80846
107    2.55988    5.09716    0.0238185    80610
107.5    2.57404    5.11111    0.0237726    80361
108    2.58586    5.12508    0.0237272    80114
108.5    2.59834    5.14271    0.0236991    79856
109    2.60919    5.15503    0.0236469    79603
109.5    2.62072    5.16961    0.0236055    79352
110    2.63098    5.18257    0.0235571    79098
110.5    2.64056    5.19542    0.0235087    78840
111    2.65023    5.21191    0.0234771    78609
111.5    2.65817    5.22495    0.0234303    78357
112    2.666    5.23695    0.0233793    78100
112.5    2.63566    5.2812    0.023472    77840
113    2.6429    5.29474    0.023428    77441
113.5    2.6513    5.3004    0.0233498    76940
114    2.65765    5.32066    0.0233362    76366
114.5    2.66607    5.33279    0.0232873    75762
115    2.6748    5.33758    0.0232069    75085
115.5    2.6834    5.34821    0.0231524    74456
116    2.69271    5.3621    0.0231125    73771
116.5    2.70169    5.37611    0.0230734    73064
117    2.71118    5.39697    0.023064    72402
117.5    2.72264    5.40751    0.0230107    71724
118    2.73051    5.4266    0.0229941    71101
118.5    2.74012    5.44375    0.0229694    70421
119    2.74644    5.45346    0.0229137    69743
119.5    2.75966    5.5229    0.0231084    69409
120    2.78235    5.57316    0.0232215    68999
120.5    2.80365    5.6116    0.0232847    68409
121    2.82663    5.65506    0.023368    67683
121.5    2.84581    5.6975    0.0234465    66851
122    2.86307    5.73354    0.0234981    65936
122.5    2.88196    5.77276    0.0235623    64987
123    2.89855    5.80761    0.0236082    63958
123.5    2.91776    5.84102    0.0236479    62875
124    2.93705    5.87385    0.0236849    61869
124.5    2.9566    5.92436    0.0237926    60787
125    2.97218    5.94258    0.0237703    59641
125.5    2.99003    5.97891    0.0238204    58509
126    3.00902    6.01202    0.0238572    57383
126.5    2.9763    6.07519    0.0240126    56873
127    2.99531    6.08935    0.0239738    56710
127.5    3.01509    6.10651    0.0239471    56518
128    3.02969    6.1148    0.0238859    56337
128.5    3.04531    6.13353    0.0238659    56147
129    3.05933    6.14931    0.0238346    55941
129.5    3.07048    6.1688    0.0238178    55776
130    3.08145    6.18152    0.0237751    55580
130.5    3.09144    6.19042    0.0237181    55409
131    3.10201    6.20964    0.0237009    55219
131.5    3.11116    6.21714    0.0236393    55057
132    3.11997    6.23538    0.0236189    54899
132.5    3.12942    6.25015    0.0235855    54711
133    3.13653    6.26021    0.0235346    54554
133.5    3.10646    6.31999    0.0236704    54375
134    3.11055    6.32214    0.0235901    54090
134.5    3.11949    6.33999    0.0235688    53718
135    3.12662    6.35719    0.0235451    53260
135.5    3.1328    6.36345    0.0234814    52847
136    3.1413    6.379    0.0234522    52390
136.5    3.15053    6.40362    0.0234565    51920
137    3.16051    6.42039    0.0234321    51464
137.5    3.16986    6.42492    0.0233634    50998
138    3.1804    6.44489    0.023351    50548
138.5    3.18794    6.45385    0.0232991    50084
139    3.19811    6.4753    0.0232924    49615
139.5    3.20837    6.48614    0.0232478    49170
140    3.21977    6.51122    0.0232543    48712
140.5    3.23442    6.56802    0.0233737    48434
141    3.25889    6.60359    0.023417    48132
141.5    3.28123    6.65604    0.0235196    47712
142    3.30293    6.69352    0.0235687    47204
142.5    3.3236    6.73379    0.0236273    46645
143    3.34336    6.77069    0.0236737    46004
143.5    3.36316    6.81551    0.0237474    45348
144    3.38048    6.85202    0.0237917    44655
144.5    3.39709    6.88989    0.0238405    43866
145    3.41322    6.92879    0.0238924    43124
145.5    3.43212    6.95323    0.0238943    42361
146    3.45327    6.99388    0.0239517    41565
146.5    3.47055    7.02231    0.0239669    40774
147    3.49135    7.06124    0.0240178    40042
147.5    3.45706    7.1161    0.0241224    39671
148    3.4783    7.13262    0.0240967    39554
148.5    3.49794    7.15109    0.0240777    39435
149    3.51473    7.16049    0.0240285    39318
149.5    3.52847    7.17174    0.0239858    39190
150    3.544    7.19289    0.0239763    39046
150.5    3.55458    7.21005    0.0239537    38924
151    3.56566    7.22146    0.0239121    38807
151.5    3.57506    7.24267    0.0239032    38678
152    3.58355    7.25922    0.023879    38558
152.5    3.59292    7.27193    0.0238424    38434
153    3.60247    7.27939    0.0237889    38313
153.5    3.61254    7.29322    0.0237564    38190
154    3.62254    7.30427    0.0237152    38084
154.5    3.58943    7.35484    0.0238021    37956
155    3.59499    7.36418    0.0237554    37760
155.5    3.60096    7.3867    0.0237514    37477
156    3.60718    7.39145    0.0236906    37186
156.5    3.61572    7.41428    0.0236878    36885
157    3.62273    7.42624    0.0236504    36512
157.5    3.6331    7.43233    0.0235947    36186
158    3.64595    7.46335    0.0236182    35830
158.5    3.65434    7.48204    0.0236027    35516
159    3.66675    7.48038    0.0235232    35181
159.5    3.67719    7.49345    0.0234904    34852
160    3.68283    7.50236    0.0234449    34528
160.5    3.69093    7.51115    0.0233992    34201
161    3.69823    7.54069    0.0234183    33856
161.5    3.71391    7.60138    0.0235337    33678
162    3.73897    7.63972    0.0235794    33474
162.5    3.75955    7.67439    0.0236135    33154
163    3.77828    7.71653    0.0236703    32774
163.5    3.79411    7.74531    0.023686    32353
164    3.81663    7.7775    0.0237119    31913
164.5    3.8342    7.80285    0.0237169    31442
165    3.854    7.83547    0.0237438    30937
165.5    3.87211    7.86435    0.0237594    30381
166    3.89108    7.87725    0.0237267    29800
166.5    3.90661    7.91979    0.0237832    29278
167    3.92654    7.95617    0.0238209    28715
167.5    3.94205    7.98674    0.023841    28191
168    3.95719    8.02927    0.0238966    27650
168.5    3.92284    8.10107    0.0240388    27407
169    3.94278    8.11366    0.0240049    27320
169.5    3.96452    8.12353    0.0239632    27231
170    3.98023    8.13803    0.0239354    27156
170.5    3.9953    8.15459    0.0239137    27080
171    4.00553    8.16423    0.023872    26983
171.5    4.01634    8.1796    0.0238472    26883
172    4.02964    8.20756    0.0238592    26791
172.5    4.04144    8.21574    0.0238137    26708
173    4.04892    8.22768    0.0237794    26621
173.5    4.05818    8.23489    0.0237317    26529
174    4.06641    8.24421    0.0236903    26446
174.5    4.07629    8.2555    0.0236547    26359
175    4.08456    8.27977    0.0236565    26277
175.5    4.05448    8.32036    0.0237047    26179
176    4.05956    8.31944    0.0236348    26029
176.5    4.06442    8.32592    0.0235862    25851
177    4.06825    8.32926    0.023529    25656
177.5    4.07213    8.33894    0.02349    25475
178    4.08094    8.35729    0.0234755    25265
178.5    4.09177    8.38936    0.0234996    25027
179    4.10524    8.38703    0.0234275    24833
179.5    4.11112    8.41164    0.0234307    24578
180    4.11944    8.43849    0.0234402    24330
180.5    4.12332    8.43992    0.0233793    24090
181    4.136    8.46003    0.0233703    23856
181.5    4.14477    8.47262    0.0233405    23644
182    4.15243    8.50303    0.02336    23431
182.5    4.16626    8.56904    0.0234768    23312
183    4.19349    8.6073    0.0235172    23154
183.5    4.21665    8.63981    0.0235417    22949
184    4.23519    8.68914    0.0236118    22731
184.5    4.25219    8.73809    0.0236805    22431
185    4.2666    8.7578    0.0236697    22137
185.5    4.2811    8.81162    0.023751    21821
186    4.29391    8.84043    0.0237646    21478
186.5    4.3093    8.87696    0.0237988    21147
187    4.32506    8.9235    0.0238596    20778
187.5    4.34756    8.9542    0.0238779    20382
188    4.36218    8.98438    0.0238946    19993
188.5    4.3794    8.99548    0.0238607    19618
189    4.39742    9.02156    0.0238665    19220
189.5    4.36462    9.07171    0.0239359    19041
190    4.38865    9.0739    0.0238787    18977
190.5    4.40739    9.09317    0.0238666    18924
191    4.42533    9.10924    0.0238462    18866
191.5    4.44076    9.11927    0.0238101    18799
192    4.45307    9.1382    0.0237974    18739
192.5    4.46294    9.14605    0.023756    18667
193    4.47541    9.16932    0.0237547    18603
193.5    4.48406    9.17404    0.0237055    18543
194    4.49345    9.19011    0.0236859    18490
194.5    4.50068    9.20827    0.0236716    18420
195    4.51026    9.22604    0.0236565    18365
195.5    4.51941    9.25762    0.0236768    18307
196    4.52894    9.27263    0.0236547    18251
196.5    4.49435    9.34364    0.0237752    18179
197    4.50127    9.34012    0.0237059    18071
197.5    4.51017    9.33832    0.0236413    17953
198    4.51913    9.35355    0.0236201    17823
198.5    4.52482    9.35031    0.0235524    17674
199    4.53561    9.38977    0.0235924    17512
199.5    4.54402    9.40284    0.023566    17350
200    4.55695    9.40654    0.0235163    17157
200.5    4.57153    9.43524    0.0235293    17025
201    4.58097    9.44283    0.0234896    16867
201.5    4.58769    9.45833    0.0234698    16700
202    4.60246    9.47531    0.0234537    16545
202.5    4.61209    9.48331    0.0234156    16399
203    4.62206    9.51169    0.0234278    16277
203.5    4.63301    9.57539    0.0235268    16197
204    4.66287    9.60692    0.0235464    16098
204.5    4.68041    9.6419    0.0235743    15959
205    4.70229    9.69566    0.0236479    15796
205.5    4.72395    9.7183    0.0236455    15577
206    4.74012    9.76459    0.0237005    15380
206.5    4.75376    9.82932    0.0237998    15100
207    4.77251    9.85494    0.0238042    14841
207.5    4.79084    9.88531    0.02382    14593
208    4.81145    9.92345    0.0238544    14334
208.5    4.8264    9.92658    0.0238048    14063
209    4.84257    9.94782    0.0237986    13786
209.5    4.86719    9.98809    0.0238379    13532
210    4.8847    9.99813    0.0238051    13267
210.5    4.85492    10.0657    0.0239091    13143
211    4.87933    10.0768    0.0238787    13102
211.5    4.89554    10.0928    0.0238599    13071
212    4.91244    10.1041    0.0238305    13028
212.5    4.92626    10.1272    0.0238287    12984
213    4.94093    10.1372    0.0237961    12953
213.5    4.95653    10.1632    0.0238013    12912
214    4.96579    10.1825    0.0237909    12875
214.5    4.97606    10.2044    0.0237865    12832
215    4.98597    10.2379    0.0238091    12797
215.5    4.99868    10.2589    0.0238026    12759
216    5.00918    10.2769    0.0237891    12714
216.5    5.01899    10.2681    0.023714    12673
217    5.02326    10.276    0.0236774    12626
217.5    4.99488    10.3339    0.023756    12588
218    4.99598    10.3181    0.0236653    12510
218.5    4.99877    10.3564    0.0236988    12436
219    5.00453    10.3339    0.0235933    12349
219.5    5.01599    10.3641    0.0236084    12240
220    5.02339    10.3832    0.0235982    12127
220.5    5.03568    10.391    0.0235623    12013
221    5.04361    10.4405    0.023621    11901
221.5    5.05092    10.4489    0.0235866    11787
222    5.05818    10.4531    0.023543    11663
222.5    5.06502    10.4494    0.0234818    11570
223    5.07038    10.4367    0.0234007    11443
223.5    5.07677    10.4784    0.0234416    11333
224    5.08658    10.4847    0.0234033    11209
224.5    5.09747    10.5446    0.0234847    11151
225    5.12586    10.5693    0.0234873    11089
225.5    5.14904    10.6183    0.0235439    10989
226    5.17055    10.6794    0.023627    10863
226.5    5.19439    10.7055    0.0236325    10719
227    5.21536    10.755    0.0236895    10579
227.5    5.22952    10.7927    0.0237203    10402
228    5.24923    10.8219    0.0237322    10243
228.5    5.26264    10.8905    0.0238305    10058
229    5.28768    10.929    0.0238625    9876
229.5    5.30466    10.9532    0.0238633    9707
230    5.32273    11.0214    0.0239595    9510
230.5    5.34388    11.0704    0.0240139    9321
231    5.35382    11.1495    0.0241332    9151
231.5    5.3086    11.1873    0.0241625    9075
232    5.33282    11.1985    0.0241348    9055
232.5    5.35111    11.1955    0.0240764    9030
233    5.36583    11.2039    0.0240426    9006
233.5    5.37936    11.2293    0.0240457    8980
234    5.39233    11.251    0.0240407    8941
234.5    5.40599    11.265    0.0240193    8919
235    5.41511    11.2652    0.0239685    8886
235.5    5.4257    11.3    0.0239915    8856
236    5.43929    11.2915    0.0239227    8829
236.5    5.44892    11.2945    0.0238785    8806
237    5.45548    11.3198    0.0238814    8772
237.5    5.46986    11.3303    0.0238533    8747
238    5.47875    11.3334    0.0238097    8720
238.5    5.45275    11.3619    0.0238194    8691
239    5.46325    11.3863    0.0238208    8649
239.5    5.47149    11.4048    0.0238096    8593
240    5.48067    11.413    0.0237772    8529
240.5    5.49157    11.4201    0.0237424    8462
241    5.50624    11.4337    0.0237213    8382
241.5    5.51173    11.4424    0.0236904    8309
242    5.5179    11.4552    0.0236678    8221
242.5    5.52588    11.5158    0.023744    8161
243    5.53775    11.5612    0.0237885    8084
243.5    5.54914    11.5987    0.0238166    8015
244    5.56066    11.6361    0.0238445    7949
244.5    5.57248    11.6509    0.023826    7876
245    5.58561    11.6753    0.0238271    7818
245.5    5.5957    11.7465    0.0239236    7783
246    5.62499    11.8042    0.0239923    7739
246.5    5.65426    11.8904    0.0241184    7681
247    5.67078    11.9315    0.0241529    7609
247.5    5.68895    11.9184    0.0240775    7487
248    5.70566    11.8776    0.0239468    7364
248.5    5.72642    12.0005    0.0241458    7241
249    5.74657    12.049    0.0241948    7125
249.5    5.76182    12.1512    0.0243511    7003
250    5.7721    12.1547    0.0243094    6894
250.5    5.78869    12.2062    0.0243636    6780
251    5.80746    12.1828    0.0242685    6649
251.5    5.82909    12.2239    0.0243021    6527
252    5.84339    12.2333    0.0242723    6414
252.5    5.81965    12.3107    0.0243776    6359
253    5.8377    12.3163    0.0243405    6342
253.5    5.84968    12.358    0.0243748    6323
254    5.86884    12.3667    0.0243439    6304
254.5    5.87809    12.4038    0.024369    6279
255    5.88782    12.405    0.0243235    6261
255.5    5.89364    12.3987    0.0242635    6249
256    5.90346    12.4115    0.0242412    6222
256.5    5.91209    12.4387    0.0242471    6203
257    5.9225    12.4696    0.02426    6185
257.5    5.9354    12.5    0.0242718    6174
258    5.94339    12.5424    0.0243069    6153
258.5    5.95502    12.5626    0.0242989    6144
259    5.96584    12.5841    0.0242937    6128
259.5    5.93129    12.6406    0.0243556    6110
260    5.94165    12.6065    0.0242432    6081
260.5    5.94971    12.6102    0.0242038    6038
261    5.95118    12.5547    0.0240511    5984
261.5    5.95434    12.6047    0.0241007    5921
262    5.96559    12.6173    0.0240788    5860
262.5    5.9893    12.6084    0.024016    5811
263    5.98988    12.5855    0.0239269    5763
263.5    5.99787    12.6086    0.0239252    5704
264    6.00328    12.6449    0.0239487    5635
264.5    6.0114    12.6625    0.0239368    5583
265    6.01842    12.5945    0.0237632    5529
265.5    6.03674    12.6628    0.0238471    5471
266    6.04701    12.6819    0.0238381    5424
266.5    6.0547    12.7174    0.0238599    5402
267    6.08979    12.7691    0.0239122    5370
267.5    6.11978    12.8049    0.0239344    5318
268    6.13872    12.817    0.0239123    5248
268.5    6.16474    12.9377    0.0240926    5184
269    6.18247    12.9304    0.0240342    5106
269.5    6.19641    12.9825    0.0240863    5055
270    6.20991    12.9937    0.0240625    4972
270.5    6.21521    13.0676    0.0241545    4889
271    6.24337    13.1878    0.0243318    4804
271.5    6.25648    13.1812    0.0242748    4708
272    6.27442    13.2393    0.0243369    4623
272.5    6.29714    13.2959    0.0243962    4550
273    6.31565    13.2703    0.0243046    4458
273.5    6.26722    13.3912    0.0244812    4427
274    6.2868    13.4257    0.0244995    4416
274.5    6.30755    13.3947    0.0243983    4396
275    6.3233    13.4257    0.0244104    4384
275.5    6.33745    13.4651    0.0244375    4373
276    6.35029    13.4596    0.0243833    4355
276.5    6.36044    13.4856    0.0243862    4341
277    6.37482    13.5021    0.024372    4327
277.5    6.38913    13.5044    0.0243322    4316
278    6.40122    13.4883    0.0242595    4301
278.5    6.40868    13.5353    0.0243004    4287
279    6.41271    13.5617    0.0243042    4275
279.5    6.41688    13.5358    0.0242143    4265
280    6.42881    13.5756    0.0242422    4254
280.5    6.39663    13.6261    0.0242889    4239
281    6.4076    13.5853    0.0241732    4221
281.5    6.42017    13.6336    0.024216    4192
282    6.4361    13.6309    0.0241683    4147
282.5    6.44436    13.5985    0.0240682    4122
283    6.44673    13.5878    0.0240068    4089
283.5    6.4599    13.6563    0.0240852    4052
284    6.46877    13.6899    0.024102    4018
284.5    6.47297    13.7275    0.0241257    3989
285    6.47909    13.7682    0.0241548    3953
285.5    6.48592    13.875    0.0242995    3918
286    6.48828    13.7978    0.024122    3881
286.5    6.48738    13.8337    0.0241427    3844
287    6.49952    13.8943    0.024206    3807
287.5    6.52102    14.0111    0.0243671    3790
288    6.55451    14.0209    0.0243418    3758
288.5    6.56111    14.0687    0.0243825    3723
289    6.57135    14.1057    0.0244043    3679
289.5    6.58368    14.1932    0.0245133    3621
290    6.59422    14.2124    0.0245041    3568
290.5    6.60438    14.2878    0.0245917    3508
291    6.66488    14.2856    0.0245458    3445
291.5    6.68726    14.414    0.0247239    3399
292    6.71562    14.4972    0.0248239    3350
292.5    6.72472    14.4906    0.0247703    3293
293    6.73607    14.4849    0.0247182    3237
293.5    6.76717    14.5433    0.0247757    3174
294    6.7592    14.6146    0.0248547    3107
294.5    6.7206    14.679    0.024922    3078
295    6.7497    14.6978    0.0249115    3073
295.5    6.77126    14.7217    0.0249097    3061
296    6.78641    14.7361    0.0248921    3051
296.5    6.80431    14.737    0.0248517    3044
297    6.82126    14.7359    0.024808    3038
297.5    6.82887    14.7536    0.024796    3027
298    6.83854    14.7689    0.0247801    3011
298.5    6.84572    14.7819    0.0247603    3000
299    6.85165    14.7432    0.0246543    2993
299.5    6.87261    14.7461    0.0246179    2983
300    6.88012    14.7434    0.0245724    2971
300.5    6.88821    14.7282    0.0245061    2964
301    6.90307    14.7641    0.024525    2961
301.5    6.88019    14.8207    0.0245783    2952
302    6.87277    14.824    0.024543    2933
302.5    6.87417    14.8509    0.0245469    2910
303    6.87496    14.8271    0.0244672    2883
303.5    6.88628    14.8622    0.0244846    2858
304    6.89165    14.928    0.0245526    2835
304.5    6.9078    14.9538    0.0245547    2809
305    6.90721    15.0049    0.0245982    2786
305.5    6.91936    15.0655    0.0246571    2755
306    6.92654    15.1144    0.0246967    2734
306.5    6.94639    15.1222    0.0246691    2711
307    6.94611    15.0876    0.0245727    2697
307.5    6.96174    15.1776    0.0246791    2666
308    6.99211    15.1434    0.0245834    2642
308.5    7.01793    15.1298    0.0245216    2631
309    7.03476    15.1976    0.0245916    2613
309.5    7.06597    15.1728    0.0245119    2592
310    7.06669    15.2801    0.0246453    2549
310.5    7.08757    15.3163    0.024664    2516
311    7.11904    15.2966    0.0245926    2488
311.5    7.11914    15.4441    0.0247899    2444
312    7.14023    15.4804    0.0248083    2408
312.5    7.15802    15.4292    0.0246867    2372
313    7.19337    15.4386    0.0246622    2328
313.5    7.17923    15.4973    0.0247166    2282
314    7.19094    15.5188    0.0247115    2238
314.5    7.20369    15.5681    0.0247505    2197
315    7.22583    15.734    0.0249747    2158
315.5    7.18735    15.8127    0.0250597    2135
316    7.20759    15.8374    0.0250591    2130
316.5    7.22936    15.8541    0.025046    2124
317    7.24476    15.8893    0.025062    2117
317.5    7.26065    15.9031    0.0250443    2112
318    7.28438    15.9364    0.0250572    2104
318.5    7.29328    15.9186    0.02499    2097
319    7.30367    15.9689    0.0250297    2090
319.5    7.32037    15.9409    0.0249466    2083
320    7.3347    15.9045    0.0248507    2074
320.5    7.3427    15.9572    0.0248942    2065
321    7.35059    15.9218    0.0248003    2057
321.5    7.36597    15.9304    0.0247751    2053
322    7.37045    15.907    0.0247003    2052
322.5    7.3291    16.027    0.0248481    2045
323    7.32054    16.0141    0.0247896    2032
323.5    7.32332    16.0215    0.0247628    2013
324    7.33991    16.0269    0.0247329    2001
324.5    7.35117    15.9641    0.0245979    1981
325    7.34642    15.9106    0.0244779    1962
325.5    7.37315    15.8844    0.0244    1938
326    7.37359    15.8243    0.0242705    1921
326.5    7.38292    15.8666    0.0242981    1909
327    7.38942    15.7406    0.0240682    1890
327.5    7.42299    15.706    0.0239786    1870
328    7.4269    15.7739    0.0240456    1856
328.5    7.43731    15.8193    0.0240781    1837
329    7.45055    15.9286    0.0242076    1820
329.5    7.44858    15.9386    0.024186    1815
330    7.46702    16.1117    0.0244117    1804
330.5    7.49065    16.3031    0.0246642    1782
331    7.51294    16.3148    0.0246447    1765
331.5    7.51408    16.4958    0.0248805    1740
332    7.54106    16.5458    0.0249183    1717
332.5    7.57404    16.4812    0.0247838    1695
333    7.57471    16.4293    0.0246687    1671
333.5    7.60292    16.6314    0.0249346    1642
334    7.61369    16.695    0.0249924    1617
334.5    7.59866    16.6398    0.0248727    1588
335    7.62009    16.6909    0.0249118    1571
335.5    7.64602    16.7787    0.0250054    1534
336    7.64549    16.6998    0.0248509    1503
336.5    7.63344    16.7077    0.0248257    1495
337    7.64659    16.7328    0.0248261    1486
337.5    7.67174    16.7051    0.0247483    1478
338    7.68429    16.8027    0.0248561    1475
338.5    7.68095    16.8055    0.0248235    1470
339    7.70398    16.8911    0.0249131    1465
339.5    7.71073    16.8643    0.024837    1460
340    7.71744    16.8506    0.0247802    1451
340.5    7.73824    16.8825    0.0247907    1446
341    7.75502    16.8783    0.0247482    1443
341.5    7.76141    16.9498    0.0248167    1439
342    7.76757    16.9181    0.0247341    1437
342.5    7.77091    16.9693    0.0247727    1431
343    7.78986    16.9129    0.0246543    1426
343.5    7.74854    17.0582    0.0248299    1423
344    7.75089    17.0993    0.0248536    1411
344.5    7.75398    16.9012    0.0245301    1403
345    7.74509    16.9367    0.024546    1392
345.5    7.76101    16.9531    0.0245342    1378
346    7.76703    16.9277    0.024462    1365
346.5    7.76851    16.9709    0.024489    1355
347    7.76185    17.1123    0.0246576    1336
347.5    7.7581    17.1238    0.0246386    1327
348    7.74708    17.039    0.0244814    1314
348.5    7.76869    17.1087    0.0245463    1302
349    7.75568    17.0936    0.0244895    1292
349.5    7.76774    17.0653    0.0244139    1278
350    7.7731    17.105    0.0244357    1270
350.5    7.79305    17.1136    0.0244131    1266
351    7.81333    17.1894    0.0244864    1258
351.5    7.83812    17.2646    0.0245585    1253
352    7.83481    17.1758    0.0243974    1243
352.5    7.84505    17.3005    0.0245398    1223
353    7.84928    17.1755    0.024328    1202
353.5    7.88357    17.1271    0.0242251    1181
354    7.90646    17.2433    0.024355    1167
354.5    7.91035    17.2928    0.0243904    1147
355    7.92775    17.3887    0.0244911    1128
355.5    7.93143    17.5613    0.0246995    1106
356    7.89878    17.5599    0.0246628    1090
356.5    7.92594    17.5358    0.0245944    1060
357    7.89341    17.6948    0.0247827    1032
357.5    7.88508    17.7636    0.0248443    1021
358    7.9    17.7524    0.0247938    1020
358.5    7.91183    17.8407    0.0248824    1017
359    7.94039    17.8171    0.0248148    1015
359.5    7.94499    17.7182    0.0246428    1012
360    7.95264    17.6521    0.0245168    1010
360.5    7.972    17.6327    0.0244559    1006
361    7.97721    17.5935    0.0243678    1002
361.5    7.99483    17.6223    0.0243739    999
362    8.00738    17.585    0.0242886    994
362.5    8.02266    17.4891    0.0241228    993
363    8.0329    17.5031    0.0241089    993
363.5    8.04074    17.5238    0.0241043    990
364    8.05352    17.5472    0.0241033    984
364.5    8.01901    17.6488    0.0242096    982
365    8.02587    17.4974    0.0239691    973
365.5    8.03589    17.5392    0.0239934    966
366    8.05195    17.6883    0.0241644    956
366.5    8.04847    17.6377    0.0240624    949
367    8.08182    17.6448    0.0240392    939
367.5    8.09345    17.4991    0.0238084    931
368    8.10471    17.5491    0.0238439    920
368.5    8.12587    17.6992    0.0240153    911
369    8.16038    17.6918    0.0239727    902
369.5    8.15087    17.6203    0.0238434    897
370    8.15297    17.5979    0.0237809    888
370.5    8.19362    17.4743    0.023582    878
371    8.19804    17.6016    0.0237219    866
371.5    8.20407    17.5948    0.0236807    860
372    8.23938    17.7022    0.0237933    855
372.5    8.26294    17.6647    0.023711    850
373    8.29221    17.617    0.0236153    843
373.5    8.31484    17.29    0.0231459    829
374    8.31384    17.3575    0.0232052    821
374.5    8.35318    17.614    0.0235166    806
375    8.36252    17.5776    0.0234368    788
375.5    8.41634    17.6898    0.023555    775
376    8.46353    17.8435    0.0237281    754
376.5    8.46649    17.9194    0.0237974    746
377    8.51261    18.0166    0.0238947    727
377.5    8.51592    18.0033    0.0238454    712
378    8.55755    18.109    0.0239536    698
378.5    8.52982    18.2847    0.0241542    693
379    8.54359    18.2815    0.024118    692
379.5    8.55984    18.3318    0.0241526    688
380    8.57943    18.2442    0.0240055    684
380.5    8.57857    18.2587    0.023993    683
381    8.60147    18.2989    0.0240144    680
381.5    8.61701    18.34    0.0240366    678
382    8.65104    18.4218    0.0241122    672
382.5    8.6597    18.3745    0.0240189    670
383    8.67741    18.4098    0.0240337    667
383.5    8.67092    18.3435    0.023916    666
384    8.68351    18.3934    0.0239498    663
384.5    8.69361    18.393    0.0239181    662
385    8.72121    18.3357    0.0238125    660
385.5    8.69888    18.4124    0.0238812    657
386    8.70148    18.3413    0.0237581    651
386.5    8.68544    18.3361    0.0237207    648
387    8.70281    18.367    0.02373    641
387.5    8.76119    18.096    0.0233497    633
388    8.76635    18.0312    0.0232361    627
388.5    8.77831    18.01    0.0231789    624
389    8.80349    18.1975    0.02339    620
389.5    8.81189    18.2784    0.023464    614
390    8.84479    17.9853    0.0230581    611
390.5    8.82949    18.1827    0.0232813    607
391    8.81647    18.1983    0.0232715    603
391.5    8.83838    18.4405    0.0235511    595
392    8.86542    18.3456    0.0234    587
392.5    8.88851    18.5354    0.023612    586
393    8.92108    18.3832    0.0233883    585
393.5    8.95468    18.5172    0.0235288    581
394    8.96315    18.4799    0.0234517    579
394.5    8.96853    18.7481    0.0237619    572
395    8.97113    18.4768    0.0233883    560
395.5    8.97452    18.5948    0.023508    556
396    8.99443    18.7567    0.0236827    539
396.5    9.00286    19.0267    0.0239933    525
397    9.01942    19.1498    0.0241181    515
397.5    9.04724    19.1583    0.0240985    508
398    9.09085    19.3551    0.0243155    499
398.5    9.08557    19.1802    0.0240656    485
399    9.10156    19.134    0.0239774    471
399.5    9.08068    19.2886    0.0241409    471
400    9.0844    19.2228    0.0240285    470
400.5    9.12099    19.2688    0.0240559    467
401    9.14235    19.2232    0.0239691    466
401.5    9.15379    19.2974    0.0240316    466
402    9.18674    19.2056    0.0238875    465
402.5    9.20143    19.3351    0.0240187    465
403    9.20546    19.4006    0.0240702    464
403.5    9.20842    19.297    0.0239121    463
404    9.22872    19.3784    0.0239832    462
404.5    9.23247    19.4377    0.0240268    461
405    9.28202    19.2536    0.0237699    458
405.5    9.28034    19.3486    0.0238577    456
406    9.29121    19.3639    0.0238471    455
406.5    9.26032    19.4421    0.023914    452
407    9.2346    19.4405    0.0238827    449
407.5    9.2571    19.3854    0.0237858    446
408    9.26298    19.4006    0.0237752    443
408.5    9.24601    19.4054    0.0237521    439
409    9.22974    19.4269    0.0237493    436
409.5    9.17991    19.5289    0.0238448    428
410    9.18632    19.7712    0.0241113    424
410.5    9.19431    19.8278    0.0241508    422
411    9.19802    20.0298    0.0243671    420
411.5    9.2186    19.9499    0.0242404    414
412    9.21411    20.0453    0.0243268    411
412.5    9.22657    20.0057    0.0242494    409
413    9.25761    20.062    0.0242882    405
413.5    9.26716    20.1033    0.0243087    403
414    9.28991    20.1854    0.0243785    403
414.5    9.31796    20.477    0.0247008    401
415    9.37879    20.6069    0.0248276    396
415.5    9.38504    20.3568    0.0244967    390
416    9.39594    20.4674    0.0246002    386
416.5    9.48541    19.9618    0.0239638    377
417    9.50581    20.0269    0.024013    373
417.5    9.55282    20.2175    0.0242125    366
418    9.58659    20.1722    0.0241294    358
418.5    9.60857    20.2998    0.024253    350
419    9.58478    20.0851    0.0239679    346
419.5    9.63587    20.3211    0.0242206    341
420    9.70783    20.4084    0.0242958    332
420.5    9.66768    20.3791    0.024232    329
421    9.68136    20.2535    0.024054    329
421.5    9.70213    20.2076    0.0239711    329
422    9.71646    20.3202    0.024076    328
422.5    9.76892    19.9851    0.023651    326
423    9.76718    19.9742    0.0236101    325
423.5    9.77231    19.8924    0.0234857    325
424    9.76132    20.0324    0.0236231    324
424.5    9.79309    19.9365    0.0234823    323
425    9.80237    20.0964    0.0236428    323
425.5    9.80599    20.0907    0.0236083    323
426    9.7892    19.8811    0.0233347    321
426.5    9.79024    19.8698    0.023294    321
427    9.74423    19.8692    0.0232661    318
427.5    9.70675    19.7714    0.0231245    316
428    9.7173    19.868    0.0232103    316
428.5    9.74656    19.6863    0.0229712    315
429    9.73142    19.4252    0.0226401    314
429.5    9.69444    19.4116    0.0225979    312
430    9.69633    19.2817    0.0224205    309
430.5    9.68885    19.5059    0.0226549    308
431    9.70833    19.4549    0.0225695    308
431.5    9.7658    19.1085    0.022142    306
432    9.77063    19.3985    0.022452    303
432.5    9.799    19.5079    0.0225524    301
433    9.76812    19.4169    0.0224213    299
433.5    9.783    19.2266    0.022176    298
434    9.82373    19.5294    0.0224993    295
434.5    9.87884    19.708    0.022679    293
435    9.90354    19.8217    0.0227835    292
435.5    9.9092    19.8942    0.0228407    290
436    9.95833    19.8759    0.0227935    284
436.5    9.96964    19.9877    0.0228954    280
437    10.0255    19.9339    0.0228077    275
437.5    10.0377    20.5726    0.0235115    270
438    9.98155    20.7209    0.023654    262
438.5    9.98654    21.0623    0.0240163    260
439    10.0337    20.9744    0.0238889    257
439.5    10.0447    21.2921    0.0242231    250
440    10.0944    21.6206    0.0245689    249
440.5    10.1401    21.9615    0.024928    245
441    10.166    22.0227    0.0249691    243
441.5    10.1625    21.9419    0.0248492    240
442    10.1848    21.9174    0.0247934    239
442.5    10.2155    21.8372    0.0246748    239
443    10.2255    22.029    0.0248634    238
443.5    10.2248    21.9708    0.0247698    238
444    10.245    22.0169    0.0247938    234
444.5    10.2642    22.1195    0.0248813    234
445    10.3204    22.0314    0.0247544    232
445.5    10.3211    22.0404    0.0247367    232
446    10.3449    22.0925    0.0247673    231
446.5    10.3645    22.2627    0.0249302    230
447    10.3942    22.4663    0.0251301    230
447.5    10.4072    22.6892    0.0253511    230
448    10.4108    22.2613    0.0248452    228
448.5    10.3933    22.4647    0.0250443    228
449    10.3991    22.4262    0.0249735    228
449.5    10.3674    22.1833    0.0246755    225
450    10.3333    21.8859    0.0243177    222
450.5    10.3521    21.8046    0.0242004    222
451    10.3769    21.7158    0.0240752    222
451.5    10.3591    21.5418    0.0238558    220
452    10.3425    21.2769    0.0235364    217
452.5    10.3615    21.2572    0.0234886    213
453    10.3593    21.4007    0.023621    212
453.5    10.3703    21.1646    0.0233348    212
454    10.3894    21.3275    0.0234885    208
454.5    10.3228    21.5097    0.0236631    206
455    10.2878    20.8337    0.0228942    205
455.5    10.3047    20.8136    0.022847    204
456    10.335    20.7312    0.0227316    204
456.5    10.33    21.0025    0.0230038    202
457    10.3836    21.2607    0.0232612    199
457.5    10.401    21.5981    0.0236044    197
458    10.4634    21.4175    0.0233815    196
458.5    10.4862    21.4952    0.0234408    193
459    10.4486    21.7672    0.0237115    188
459.5    10.4784    21.8677    0.0237951    185
460    10.4057    21.3283    0.0231829    182
460.5    10.4565    21.2208    0.023041    180
461    10.5689    20.5663    0.0223062    179
461.5    10.6316    20.7745    0.0225076    176
462    10.6897    21.2198    0.0229651    174
462.5    10.6638    21.1604    0.0228761    174
463    10.6906    21.392    0.0231015    174
463.5    10.6811    21.1856    0.0228539    173
464    10.6946    21.1115    0.0227494    173
464.5    10.7013    21.0309    0.0226382    173
465    10.7129    20.9327    0.0225082    173
465.5    10.6853    21.1622    0.0227306    170
466    10.7069    21.4499    0.0230149    170
466.5    10.7298    21.7291    0.0232895    169
467    10.746    21.7592    0.0232968    168
467.5    10.7116    21.7027    0.0232115    167
468    10.7313    21.5972    0.0230739    165
468.5    10.687    21.4058    0.022845    164
469    10.7093    21.4396    0.0228567    164
469.5    10.6951    21.4047    0.0227952    164
470    10.7101    22.0602    0.0234683    161
470.5    10.6884    21.9366    0.023312    161
471    10.7042    21.7989    0.0231411    160
471.5    10.7156    21.9259    0.0232512    160
472    10.7229    21.8937    0.0231925    160
472.5    10.7197    22.2753    0.0235718    157
473    10.7051    22.4223    0.0237022    156
473.5    10.7543    22.3832    0.0236359    154
474    10.7695    22.6447    0.0238868    154
474.5    10.7255    22.5234    0.0237338    153
475    10.7009    23.102    0.0243179    151
475.5    10.7322    23.1689    0.0243626    150
476    10.5923    21.7918    0.0228905    148
476.5    10.6419    21.8811    0.0229603    148
477    10.6655    22.0671    0.0231311    147
477.5    10.678    21.8351    0.022864    147
478    10.728    22.1986    0.0232203    144
478.5    10.6678    21.8339    0.022815    143
479    10.7411    22.0975    0.0230663    141
479.5    10.8738    22.6693    0.0236385    136
480    10.8877    22.5711    0.0235116    135
480.5    10.9173    23.1118    0.0240497    133
481    10.9784    23.3916    0.0243156    131
481.5    10.9414    23.4985    0.0244014    128
482    11.0307    23.6899    0.0245746    125
482.5    10.9153    23.9673    0.0248366    122
483    10.9194    24.0516    0.0248981    122
483.5    10.8994    24.4483    0.0252827    121
484    10.85    24.1506    0.024949    120
484.5    10.8944    24.0092    0.0247773    120
485    10.9139    24.0852    0.0248301    120
485.5    10.9236    24.0226    0.0247401    120
486    10.9181    23.8801    0.024568    120
486.5    10.9347    23.927    0.0245909    120
487    10.9375    24.2033    0.0248494    120
487.5    10.9412    24.4643    0.0250916    119
488    10.9524    24.4389    0.0250399    119
488.5    10.9818    24.4341    0.0250093    119
489    11.0042    24.5987    0.0251521    119
489.5    10.9888    24.6614    0.0251904    119
490    10.9804    24.6317    0.0251344    119
490.5    10.923    24.7469    0.0252262    119
491    10.887    24.6111    0.0250622    118
491.5    10.8761    24.9967    0.025429    117
492    10.913    24.9741    0.0253802    115
492.5    10.9319    24.6144    0.0249893    115
493    10.9362    25.0433    0.0253989    115
493.5    10.942    25.5435    0.0258799    115
494    10.8889    25.5378    0.025848    114
494.5    10.8053    25.3274    0.0256091    113
495    10.8483    25.2856    0.025541    111
495.5    10.8758    25.2664    0.0254958    110
496    10.841    25.2631    0.0254668    108
496.5    10.947    24.9131    0.0250887    107
497    10.919    24.7655    0.024915    107
497.5    10.9907    24.1941    0.0243157    107
498    10.9875    24.5206    0.0246191    107
498.5    11.0377    24.91    0.024985    106
499    11.0802    24.6862    0.0247357    106
499.5    11.0818    24.6993    0.024724    106
500    11.101    25.0595    0.0250595    104
500.5    11.0737    25.2707    0.0252455    104
501    11.1602    24.7125    0.0246631    103
501.5    11.281    23.6318    0.0235611    102
502    11.1296    23.6316    0.0235375    99
502.5    11.2604    23.1874    0.023072    96
503    11.2368    23.3822    0.0232428    95
503.5    11.2163    23.3451    0.0231828    94
504    11.1774    23.6695    0.0234817    93
504.5    11.1523    23.9006    0.0236874    93
505    11.147    24.1678    0.0239285    93
505.5    11.1792    24.2827    0.0240185    93
506    11.1918    24.2395    0.0239521    93
506.5    11.224    23.8599    0.0235537    93
507    11.2283    23.9551    0.0236244    92
507.5    11.2464    24.0571    0.0237015    92
508    11.2656    24.2814    0.023899    91
508.5    11.2564    24.3818    0.0239742    91
509    11.2491    24.6312    0.0241956    89
509.5    11.2121    24.1804    0.0237295    88
510    11.1801    24.5372    0.0240561    87
510.5    11.1743    24.6787    0.0241711    87
511    11.2016    25.0453    0.0245062    86
511.5    11.1647    25.1502    0.0245847    86
512    11.188    25.5083    0.0249104    86
512.5    11.1783    25.3952    0.0247758    86
513    11.2078    25.7032    0.0250519    85
513.5    11.202    25.702    0.0250263    85
514    11.2242    26.0929    0.0253822    84
514.5    11.2381    25.9288    0.025198    84
515    11.2778    26.0055    0.0252481    84
515.5    11.2209    26.4151    0.0256208    83
516    11.2189    26.8139    0.0259824    83
516.5    11.2886    26.4072    0.0255636    82
517    11.3313    27.0333    0.0261444    81
517.5    11.3184    28.2259    0.0272714    78
518    11.2532    28.0134    0.02704    77
518.5    11.2424    27.6685    0.0266813    77
519    11.2895    28.2013    0.0271689    76
519.5    11.3531    28.0577    0.0270045    76
520    11.4222    28.2469    0.0271605    75
520.5    11.4356    28.517    0.0273938    75
521    11.5158    28.657    0.027502    74
521.5    11.5255    29.2644    0.0280579    72
522    11.5208    29.3734    0.0281354    72
522.5    11.413    28.4103    0.0271869    69
523    11.704    27.4186    0.0262128    67
523.5    11.6515    27.5612    0.026324    66
524    11.8333    27.5581    0.0262959    65
524.5    11.6058    27.6484    0.0263569    63
525    11.6452    27.2979    0.025998    62
525.5    11.5914    27.4728    0.0261397    62
526    11.5273    27.4209    0.0260655    61
526.5    11.5328    27.3131    0.0259384    61
527    11.5464    27.3061    0.0259071    61
527.5    11.5574    27.1902    0.0257727    61
528    11.6102    27.4026    0.0259495    59
528.5    11.6469    27.6281    0.0261383    59
529    11.6243    27.5288    0.0260197    59
529.5    11.6497    27.7238    0.0261792    59
530    11.6412    27.7974    0.0262239    59
530.5    11.6412    27.6364    0.0260475    59
531    11.6638    27.8197    0.0261955    59
531.5    11.6469    27.647    0.0260084    59
532    11.7644    27.4703    0.025818    58
532.5    11.7385    28.2118    0.0264899    58
533    11.8363    27.5736    0.0258664    57
533.5    11.8333    27.2573    0.0255457    57
534    11.8626    27.7028    0.025939    57
534.5    11.9035    28.3099    0.0264826    57
535    11.9554    28.8378    0.0269512    56
535.5    11.8212    28.4079    0.0265247    55
536    11.6975    28.7017    0.026774    54
536.5    11.6975    28.1235    0.0262102    54
537    11.6914    28.0745    0.0261401    54
537.5    11.75    28.6541    0.0266549    54
538    11.7685    28.8029    0.0267685    54
538.5    11.7932    28.609    0.0265636    54
539    11.7673    29.2624    0.0271451    53
539.5    11.7547    28.6327    0.0265363    53
540    11.7925    28.6477    0.0265256    53
540.5    11.9025    28.3621    0.0262369    53
541    11.9359    29.0493    0.0268478    52
541.5    11.9869    29.8364    0.0275498    51
542    12.0033    29.5855    0.0272929    51
542.5    12.0267    29.9504    0.0276041    50
543    12.0408    30.9201    0.0284715    49
543.5    12.0451    31.1189    0.0286283    48
544    12.1413    31.3103    0.0287779    46
544.5    11.8977    30.7768    0.0282615    44
545    11.8488    30.939    0.0283844    43
545.5    11.9365    31.7962    0.0291441    42
546    11.9146    32.0015    0.0293054    41
546.5    11.935    33.4768    0.0306284    41
547    11.9878    33.3664    0.0304994    41
547.5    11.9797    33.2916    0.0304033    41
548    12.4167    29.2347    0.026674    40
548.5    12.4417    29.6716    0.0270479    40
549    12.4667    29.3281    0.0267104    40
549.5    12.4625    29.3979    0.0267497    40
550    12.7821    26.4732    0.0240665    39
550.5    12.8504    26.2647    0.0238553    39
551    12.8462    26.3809    0.0239391    39
551.5    12.9912    25.921    0.0235004    38
552    12.9605    26.1585    0.0236943    38
552.5    12.9912    26.364    0.0238588    38
553    13.0263    26.1908    0.0236807    38
553.5    12.9561    25.5712    0.0230995    38
554    12.886    26.313    0.0237482    38
554.5    12.8596    26.9569    0.0243074    38
555    12.8684    26.8803    0.0242165    38
555.5    13.0766    27.0595    0.0243559    37
556    13.0676    26.6013    0.023922    37
556.5    13.0631    27.6342    0.0248285    37
557    13.027    27.4978    0.0246838    37
557.5    13.0139    28.8709    0.0258932    36
558    13.0139    28.5839    0.0256128    36
558.5    13.2714    26.7589    0.023956    35
559    13.2857    26.7549    0.023931    35
559.5    13.3429    27.0491    0.0241726    35
560    13.2905    26.6831    0.0238242    35
560.5    13.3095    25.8367    0.0230479    35
561    13.2619    25.6862    0.0228932    35
561.5    13.3762    26.0132    0.0231641    35
562    13.3619    25.4547    0.0226466    35
562.5    13.4095    24.8053    0.0220492    35
563    13.4524    24.5565    0.0218086    35
563.5    13.4905    25.1428    0.0223095    35
564    13.4461    26.2479    0.0232694    34
564.5    13.4559    25.5642    0.0226433    34
565    13.451    25.8685    0.0228925    34
565.5    13.4608    25.4102    0.022467    34
566    13.451    26.1577    0.0231075    34
566.5    13.5049    25.9158    0.0228736    34
567    13.5343    25.5176    0.0225023    34
567.5    13.4951    25.0318    0.0220545    34
568    13.5    25.2631    0.0222386    34
568.5    13.4951    25.1282    0.0221005    34
569    13.5343    24.98    0.0219508    34
569.5    13.5441    25.208    0.0221317    34
570    13.5588    25.3348    0.0222235    34
570.5    13.6275    25.2125    0.0220969    34
571    13.6078    24.6403    0.0215765    34
571.5    13.6422    24.6097    0.0215308    34
572    13.6618    24.973    0.0218296    34
572.5    13.701    24.9114    0.0217567    34
573    13.7206    24.292    0.0211972    34
573.5    13.75    24.5282    0.0213846    34
574    13.7304    24.4657    0.0213116    34
574.5    13.7353    24.3205    0.0211666    34
575    13.7157    24.076    0.0209357    34
575.5    13.75    25.3746    0.0220457    34
576    13.7794    24.9799    0.021684    34
576.5    13.8186    24.1035    0.0209051    34
577    13.8088    23.7715    0.0205992    34
577.5    13.5303    22.6893    0.0196444    33
578    13.4167    22.8056    0.019728    32
578.5    13.2366    22.6465    0.0195735    31
579    13.2473    22.1216    0.0191033    31
579.5    13.2527    21.7829    0.0187946    31
580    13.2278    22.6102    0.0194915    30
580.5    13.3167    23.6432    0.0203645    30
581    13.3103    23.4401    0.0201722    29
581.5    13.3851    22.9025    0.0196926    29
582    13.3448    23.1282    0.0198696    29
582.5    13.4253    23.0797    0.0198109    29
583    13.2654    23.5396    0.0201884    27
583.5    13.2654    23.5581    0.0201869    27
584    13.0321    24.0129    0.020559    26
584.5    13.1267    25.0117    0.0213958    25
585    13.1333    26.2067    0.0223989    25
585.5    13.2133    25.7789    0.0220145    25
586    13.2333    24.5333    0.0209329    25
586.5    13.4028    25.5021    0.0217409    24
587    13.4653    25.4351    0.0216654    24
587.5    13.587    26.8499    0.022851    23
588    13.6304    27.0023    0.0229611    23
588.5    13.5217    27.88    0.0236873    23
589    13.6087    27.3058    0.0231798    23
589.5    13.7424    28.6331    0.024286    22
590    13.75    28.2443    0.0239359    22
590.5    13.7803    28.3065    0.0239683    22
591    13.7045    28.7675    0.024338    22
591.5    13.7424    28.9539    0.0244749    22
592    13.7424    28.6205    0.0241727    22
592.5    13.7652    28.234    0.0238261    22
593    13.7197    27.9833    0.0235947    22
593.5    13.697    27.792    0.0234137    22
594    13.7348    28.1784    0.0237192    22
594.5    13.7045    28.5579    0.0240184    22
595    13.7652    28.7845    0.0241886    22
595.5    13.7652    28.4865    0.0239181    22
596    13.8106    29.2204    0.0245138    22
596.5    13.8106    30.2785    0.0253802    22
597    13.7727    30.2564    0.0253404    22
597.5    14.3016    26.5572    0.0222236    21
598    14.3651    26.1683    0.0218799    21
598.5    14.4206    25.5731    0.0213643    21
599    14.381    26.5321    0.022147    21
599.5    14.3968    25.7182    0.0214497    21
600    14.375    27.7024    0.0230854    20
600.5    14.3833    27.6031    0.0229834    20
601    14.35    28.4636    0.0236802    20
601.5    14.3833    28.0947    0.0233539    20
602    14.3772    28.0726    0.0233161    19
602.5    14.4737    29.6821    0.0246324    19
603    14.4561    30.1282    0.0249819    19
603.5    14.3333    29.807    0.0246951    19
604    14.3421    30.5043    0.0252519    19
604.5    14.3333    30.1257    0.0249179    19
605    14.3333    30.4883    0.0251969    19
605.5    14.6204    31.0272    0.0256211    18
606    14.4804    32.8101    0.027071    17
606.5    14.4902    32.1715    0.0265222    17
607    14.4804    32.8428    0.0270533    17
607.5    14.5098    32.6323    0.0268578    17
608    14.5882    34.4121    0.0282995    17
608.5    14.598    34.1734    0.02808    17
609    15.1042    31.3572    0.0257448    16
609.5    15.125    30.4705    0.0249963    16
610    15.1771    30.3245    0.0248562    16
610.5    15.2396    30.0798    0.0246353    16
611    15.2396    30.5173    0.0249732    16
611.5    15.25    30.4375    0.0248876    16
612    15.2396    30.2985    0.0247537    16
612.5    15.3125    30.7357    0.0250903    16
613    15.2396    30.2117    0.0246425    16
613.5    15.1979    30.8376    0.0251325    16
614    15.2292    31.2843    0.0254758    16
614.5    15.25    31.9028    0.0259583    16
615    15.3125    31.444    0.0255642    16
615.5    15.3333    30.7986    0.0250192    16
616    15.3021    31.4591    0.025535    16
616.5    15.4271    31.8818    0.0258571    16
617    15.3646    31.2369    0.0253135    16
617.5    15.3542    31.7218    0.0256857    16
618    15.375    32.4497    0.0262538    16
618.5    15.3646    31.9869    0.0258584    16
619    15.3646    32.8098    0.0265023    16
619.5    15.2444    35.744    0.028849    15
620    15.2222    36.584    0.0295032    15
620.5    15.3222    36.2573    0.0292162    15
621    15.3    35.7341    0.0287714    15
621.5    15.3444    36.4943    0.0293599    15
622    15.3    37.6933    0.0303001    15
622.5    15.2889    36.8017    0.0295596    15
623    15.3778    36.7869    0.029524    15
623.5    15.4889    39.8202    0.0319328    15
624    15.5357    42.961    0.0344239    14
624.5    15.5    43.6786    0.0349708    14
625    15.5    44.4286    0.0355429    14
625.5    15.5    42.4921    0.0339665    14
626    15.6071    42.6056    0.03403    14
626.5    16.5513    34.3734    0.0274329    13
627    16.6154    35.1598    0.0280381    13
627.5    16.6923    35.0293    0.0279118    13
628    16.7949    35.0092    0.0278736    13
628.5    16.7949    34.8895    0.0277562    13
629    16.7424    38.8907    0.0309147    11
629.5    16.7273    38.7994    0.0308176    11
630    16.6515    40.0932    0.03182    11
630.5    16.7727    40.8448    0.0323908    11
631    16.7727    40.6832    0.0322371    11
631.5    16.7727    41.0468    0.0324995    11
632    16.7576    41.1028    0.0325181    11
632.5    16.6667    41.0707    0.032467    11
633    16.697    41.191    0.0325363    11
633.5    16.697    41.191    0.0325107    11
634    16.6515    40.5629    0.0319897    11
634.5    16.6515    40.5629    0.0319645    11
635    16.7576    41.2746    0.0324997    11
635.5    16.7424    41.0725    0.0323151    11
636    16.7424    42.1786    0.0331593    11
636.5    16.6818    42.1942    0.0331455    11
637    16.7121    42.455    0.0333242    11
637.5    16.8333    43.4646    0.0340899    11
638    16.95    48.9836    0.0383884    10
638.5    16.8667    46.9322    0.0367519    10
639    16.8667    47.0156    0.0367884    10
639.5    16.9167    45.7347    0.0357582    10
640    16.9167    45.7347    0.0357303    10
640.5    16.95    46.6725    0.0364344    10
641    17.9259    40.7044    0.0317507    9
641.5    17.8704    41.1406    0.0320659    9
642    17.8148    42.5336    0.0331259    9
642.5    17.8704    42.5418    0.0331065    9
643    17.9259    39.3402    0.0305911    9
643.5    17.9259    38.5995    0.0299918    9
644    17.963    39.3258    0.0305324    9
644.5    17.9259    38.0995    0.0295574    9
645    17.7407    38.4883    0.0298359    9
645.5    17.7593    37.3402    0.0289235    9
646    17.7292    42.5204    0.0329105    8
646.5    17.3333    46.5317    0.0359874    7
647    15.7778    39.2284    0.0303156    6
647.5    15.8056    39.7446    0.0306908    6
648    16.1111    38.5247    0.0297258    6
648.5    16.3333    36.7315    0.0283203    6
649    16.2778    37.9321    0.0292235    6
649.5    16.1944    37.8742    0.0291564    6
650    16.1389    36.9205    0.0284004    6
650.5    16.3333    38.3611    0.0294859    6
651    14.8667    30.76    0.0236252    5
651.5    14.8333    28.2889    0.0217106    5
652    14.7667    27.64    0.0211963    5
652.5    14.7667    27.64    0.0211801    5
653    14.7667    27.64    0.0211639    5
653.5    14.7667    27.64    0.0211477    5
654    14.8667    27.2267    0.0208155    5
654.5    14.9667    27.6267    0.0211052    5
655    14.9667    27.6267    0.0210891    5
655.5    14.9333    27.5289    0.0209984    5
656    14.9333    27.5289    0.0209824    5
656.5    14.9333    27.5289    0.0209664    5
657    14.9333    27.5289    0.0209504    5
657.5    14.9333    27.5289    0.0209345    5
658    14.9333    27.5289    0.0209186    5
658.5    14.6667    28.7889    0.0218594    5
659    14.7    28.9822    0.0219895    5
659.5    14.8667    30.6044    0.0232028    5
660    14.8333    30.4889    0.0230976    5
660.5    14.9667    27.3711    0.02072    5
661    14.8667    27.1044    0.0205026    5
661.5    14.9667    25.9489    0.0196137    5
662    14.9667    27.1489    0.0205052    5
662.5    14.9    27.2844    0.020592    5
663    14.8667    27.8489    0.0210022    5
663.5    14.7333    28.0511    0.0211387    5
664    14.8333    28.5    0.0214608    5
664.5    14.7667    29.3622    0.0220935    5
665    14.7667    29.3622    0.0220769    5
665.5    15.0333    27.0156    0.0202972    5
666    15.0667    26.4622    0.0198665    5
666.5    15    27.5    0.0206302    5
667    15.2    28.66    0.0214843    5
667.5    15.0667    28.2511    0.0211619    5
668    15.0333    27.8933    0.0208782    5
668.5    15.2333    26.9067    0.0201247    5
669    16.125    32.0052    0.0239202    4
669.5    16.2083    32.4219    0.0242135    4
670    16.125    31.0469    0.0231693    4
670.5    16.2917    31.2552    0.0233074    4
671    16.25    32.1319    0.0239433    4
671.5    16.4444    42.6914    0.0317881    3
672    16.4444    43.7469    0.0325498    3
672.5    16.0556    42.6728    0.031727    3
673    16.0556    42.6728    0.0317034    3
673.5    15.9444    44.7099    0.0331922    3
674    16.1111    46.8395    0.0347474    3
674.5    15.9444    44.7099    0.033143    3
675    15.7778    47.858    0.0354504    3
675.5    15.7778    47.858    0.0354241    3
676    15.7778    47.858    0.0353979    3
676.5    15.7778    47.858    0.0353718    3
677    15.9444    50.0432    0.0369595    3
677.5    15.9444    50.0432    0.0369323    3
678    16.1111    51.1173    0.0376971    3
678.5    16.1111    51.1173    0.0376693    3
679    15.7778    47.858    0.0352415    3
679.5    15.8333    50.0185    0.0368054    3
680    15.8333    50.0185    0.0367783    3
680.5    16    48.2222    0.0354315    3
681    15.8889    45.1173    0.0331258    3
681.5    16.1111    47.858    0.0351123    3
682    15.9444    51.1173    0.037476    3
682.5    15.9444    51.1173    0.0374486    3
683    15.7778    50.0432    0.0366349    3
683.5    15.7778    50.0432    0.0366081    3
684    15.9444    46.8395    0.0342394    3
684.5    16.0556    44.7654    0.0326994    3
685    16.0556    44.7654    0.0326755    3
685.5    16.0556    43.7099    0.0318817    3
686    20.6667    1.77778    0.00129576    2
686.5    20.8333    1.77778    0.00129481    2
687    21.0833    2.00694    0.00146066    2
687.5    20.9167    1.5625    0.00113636    2
688    21    1.77778    0.00129199    2
688.5    21    1.77778    0.00129105    2
689    21    1.77778    0.00129011    2
689.5    20.9167    2.00694    0.00145536    2
690    21    1.77778    0.00128824    2
690.5    21    1.77778    0.00128731    2
691    20.8333    1.36111    0.000984885    2
691.5    21    0.694444    0.000502129    2
692    21.25    1.17361    0.000847985    2
692.5    21.4167    1.5625    0.00112816    2
693    21.4167    1.5625    0.00112734    2
693.5    21.5833    2.00694    0.00144697    2
694    21.5    2.25    0.00162104    2
694.5    21.5    2.25    0.00161987    2
695    21.5    2.25    0.00161871    2
695.5    21.5833    2.00694    0.00144281    2
696    21.5    2.25    0.00161638    2
696.5    21.5    2.25    0.00161522    2
697    21.5    2.25    0.00161406    2
697.5    21.5    2.25    0.0016129    2
698    21.5    2.25    0.00161175    2
698.5    21.5    2.25    0.00161059    2
699    21.5    2.25    0.00160944    2
699.5    21.5    2.25    0.00160829    2
700    21.25    1.5625    0.00111607    2
700.5    21.5833    1.5625    0.00111527    2
701    21.5833    1.5625    0.00111448    2
701.5    21.3333    1    0.000712758    2
702    21.5    1.36111    0.000969452    2
702.5    21.5833    1.5625    0.0011121    2
703    21.5833    1.5625    0.00111131    2
703.5    20.3333    -7.89492e-15    -5.61117e-18    1
704    20.3333    -7.89492e-15    -5.60719e-18    1
704.5    19.8333    -1.50003e-14    -1.06461e-17    1
705    20.3333    -7.89492e-15    -5.59923e-18    1
705.5    20.3333    -7.89492e-15    -5.59527e-18    1
706    20.3333    -7.89492e-15    -5.5913e-18    1
706.5    19.8333    -1.50003e-14    -1.0616e-17    1
707    19.8333    -1.50003e-14    -1.06084e-17    1
707.5    20.3333    -7.89492e-15    -5.57945e-18    1
708    19.8333    -1.50003e-14    -1.05935e-17    1
708.5    20    2.84217e-14    2.00577e-17    1
709    19.8333    -1.50003e-14    -1.05785e-17    1
709.5    19.8333    -1.50003e-14    -1.05711e-17    1
710    19.3333    -2.21058e-14    -1.55674e-17    1
710.5    19.8333    -1.50003e-14    -1.05562e-17    1
711    19.3333    -2.21058e-14    -1.55456e-17    1
711.5    19.3333    -2.21058e-14    -1.55346e-17    1
712    19.3333    -2.21058e-14    -1.55237e-17    1
712.5    19.8333    -1.50003e-14    -1.05266e-17    1
713    19.6667    1.57898e-14    1.10728e-17    1
713.5    19.6667    1.57898e-14    1.10651e-17    1
714    19.6667    1.57898e-14    1.10573e-17    1
714.5    19.1667    -2.68427e-14    -1.87843e-17    1
715    19.1667    -2.68427e-14    -1.87711e-17    1
715.5    19.1667    -2.68427e-14    -1.8758e-17    1
716    19.1667    -2.68427e-14    -1.87449e-17    1
716.5    19.1667    -2.68427e-14    -1.87318e-17    1
717    19.1667    -2.68427e-14    -1.87188e-17    1
717.5    19.1667    -2.68427e-14    -1.87057e-17    1
718    19.1667    -2.68427e-14    -1.86927e-17    1
718.5    19.1667    -2.68427e-14    -1.86797e-17    1
719    19.1667    -2.68427e-14    -1.86667e-17    1
719.5    19.1667    -2.68427e-14    -1.86537e-17    1
720    19.1667    -2.68427e-14    -1.86408e-17    1
720.5    19.1667    -2.68427e-14    -1.86278e-17    1
721    19.1667    -2.68427e-14    -1.86149e-17    1
721.5    19.3333    1.10529e-14    7.65966e-18    1
722    19    1.42109e-14    9.84131e-18    1
722.5    19    1.42109e-14    9.8345e-18    1
723    19.5    -2.13163e-14    -1.47416e-17    1
723.5    19.5    -2.13163e-14    -1.47314e-17    1
724    19.5    -2.13163e-14    -1.47212e-17    1
724.5    19.5    -2.13163e-14    -1.4711e-17    1
725    19    1.42109e-14    9.80059e-18    1
725.5    19.5    -2.13163e-14    -1.46908e-17    1
726    19.5    -2.13163e-14    -1.46806e-17    1
726.5    19.5    -2.13163e-14    -1.46705e-17    1
727    19.5    -2.13163e-14    -1.46604e-17    1
