# Supplementary material for: Clocked stepping of an artificial protein walker along a DNA track
Source: Nat Nanotechnol. 2026 Jul 6;21(7):987–95. doi: 10.1038/s41565-026-02211-3 (PMC13379313; doi:10.1038/s41565-026-02211-3)
Supplement: Supplementary file 13 — Text files of simulation output. [file 41565_2026_2211_MOESM13_ESM.zip › averages_alpha0.900000.dat]

### track: TrpR -- DtxR -- MetJ 
# alpha = 0.9
# individual on/off rates:
#     correct step, with    ligands: TrpR    = ( 10 ,  0.36 )
#                                    DtxR    = ( 10 ,  0.164 )
#                                    MetJ    = ( 10 ,  1.14 )
#     correct step, without ligands: TrpR_0  = ( 0 ,  0.99 )
#                                    DtxR_0  = ( 0 ,  0.45 )
#                                    MetJ_0  = ( 0 ,  3.7 )
#     overstepping, with    ligands: TrpR*   = ( 9 ,  0.36 )
#                                    DtxR*   = ( 9 ,  0.164 )
#                                    MetJ*   = ( 9 ,  1.14 )
#     overstepping, without ligands: TrpR*_0 = ( 0 ,  0.99 )
#                                    DtxR*_0 = ( 0 ,  0.45 )
#                                    MetJ*_0 = ( 0 ,  3.7 )
# time     av position     var(position)    D_eff     count
0    0.166667    -3.63171e-13    0    500000
0.5    0.187277    0.0252999    0.0252999    498637
1    0.205967    0.0480733    0.0240367    497140
1.5    0.222159    0.0674511    0.0224837    495659
2    0.236263    0.0844962    0.0211241    494152
2.5    0.249091    0.0998457    0.0199691    492675
3    0.260904    0.11423    0.0190384    491258
3.5    0.272247    0.128091    0.0182988    489843
4    0.283228    0.141738    0.0177173    488404
4.5    0.2932    0.154892    0.0172103    486956
5    0.30316    0.168024    0.0168024    485517
5.5    0.312145    0.181008    0.0164553    484062
6    0.321621    0.194173    0.0161811    482644
6.5    0.330605    0.207223    0.0159403    481133
7    0.339573    0.220059    0.0157185    479714
7.5    0.294629    0.265028    0.0176685    478272
8    0.298777    0.270901    0.0169313    475949
8.5    0.303454    0.280872    0.0165219    472912
9    0.309894    0.293308    0.0162949    469472
9.5    0.316756    0.308362    0.0162296    465799
10    0.324543    0.323799    0.0161899    461891
10.5    0.333413    0.339185    0.0161517    457967
11    0.342382    0.355025    0.0161375    453968
11.5    0.352436    0.371118    0.0161356    449919
12    0.362154    0.387106    0.0161294    445972
12.5    0.372033    0.404019    0.0161607    442125
13    0.381713    0.420936    0.0161898    438160
13.5    0.391902    0.436584    0.0161698    434259
14    0.401774    0.45258    0.0161636    430394
14.5    0.414592    0.522379    0.0180131    428271
15    0.44031    0.562499    0.01875    425791
15.5    0.462466    0.604512    0.0195004    422256
16    0.482929    0.645932    0.0201854    417836
16.5    0.502183    0.68586    0.0207836    412764
17    0.521798    0.724606    0.0213119    407254
17.5    0.540548    0.761593    0.0217598    401247
18    0.558817    0.799488    0.022208    394994
18.5    0.577739    0.834133    0.0225441    388748
19    0.596149    0.869206    0.0228739    382231
19.5    0.614647    0.902802    0.0231488    375645
20    0.63426    0.936945    0.0234236    369013
20.5    0.652961    0.969461    0.0236454    362403
21    0.672151    1.00103    0.0238341    355923
21.5    0.622047    1.0546    0.0245257    353161
22    0.641262    1.07309    0.0243885    352233
22.5    0.66042    1.09072    0.0242383    351202
23    0.677259    1.10852    0.0240982    350194
23.5    0.692861    1.12336    0.0239013    349145
24    0.706801    1.1386    0.0237209    348125
24.5    0.71943    1.15298    0.0235303    347095
25    0.73107    1.16742    0.0233485    346042
25.5    0.741844    1.18168    0.0231702    344966
26    0.752521    1.19535    0.0229875    343938
26.5    0.762414    1.20815    0.0227952    342952
27    0.771799    1.22285    0.0226453    341948
27.5    0.781655    1.23689    0.022489    340952
28    0.790652    1.25059    0.022332    339972
28.5    0.747115    1.29618    0.02274    338949
29    0.75161    1.30166    0.0224424    337325
29.5    0.75652    1.31181    0.0222341    335133
30    0.761739    1.32659    0.0221098    332640
30.5    0.768776    1.34229    0.0220048    330006
31    0.776653    1.35664    0.0218813    327194
31.5    0.785171    1.3711    0.0217636    324468
32    0.794192    1.38625    0.0216602    321602
32.5    0.802753    1.40205    0.02157    318709
33    0.811787    1.41914    0.0215021    315912
33.5    0.821815    1.4335    0.0213956    313099
34    0.831557    1.44892    0.0213076    310367
34.5    0.841843    1.46655    0.0212543    307637
35    0.851947    1.48332    0.0211903    304851
35.5    0.865774    1.55412    0.021889    303362
36    0.889674    1.59525    0.0221562    301578
36.5    0.912244    1.63706    0.0224255    299100
37    0.932885    1.67909    0.0226904    295933
37.5    0.951486    1.71944    0.0229258    292433
38    0.971179    1.75781    0.0231291    288516
38.5    0.989726    1.79062    0.0232548    284216
39    1.00807    1.82831    0.0234399    279869
39.5    1.02555    1.86432    0.023599    275392
40    1.0437    1.89945    0.0237431    270757
40.5    1.0618    1.93387    0.023875    266082
41    1.08111    1.96728    0.0239912    261446
41.5    1.10146    2.00244    0.0241257    256780
42    1.1203    2.03442    0.0242193    252305
42.5    1.06905    2.09005    0.0245889    250313
43    1.08884    2.10605    0.024489    249639
43.5    1.10835    2.12384    0.024412    248899
44    1.12571    2.14142    0.0243344    248143
44.5    1.14052    2.15745    0.024241    247412
45    1.1546    2.1705    0.0241166    246645
45.5    1.1672    2.18492    0.0240101    245880
46    1.17832    2.19829    0.0238944    245121
46.5    1.18892    2.21407    0.0238072    244396
47    1.19914    2.22858    0.0237083    243675
47.5    1.20927    2.24055    0.0235847    242959
48    1.219    2.25464    0.0234858    242237
48.5    1.22757    2.26984    0.0234004    241474
49    1.23678    2.28255    0.0232913    240762
49.5    1.19339    2.32986    0.0235339    240006
50    1.19629    2.33851    0.0233851    238840
50.5    1.20203    2.34944    0.0232618    237273
51    1.2075    2.36578    0.0231939    235501
51.5    1.21431    2.3798    0.0231049    233651
52    1.22217    2.3956    0.0230346    231675
52.5    1.23062    2.40965    0.022949    229640
53    1.2401    2.42608    0.0228875    227647
53.5    1.25028    2.44072    0.0228105    225701
54    1.26065    2.45429    0.0227249    223728
54.5    1.26995    2.47089    0.0226687    221773
55    1.2791    2.49092    0.0226448    219780
55.5    1.28852    2.50781    0.0225929    217780
56    1.29735    2.52248    0.0225222    215809
56.5    1.31136    2.59554    0.0229694    214791
57    1.33674    2.63423    0.0231073    213541
57.5    1.35707    2.67898    0.0232954    211699
58    1.37707    2.71951    0.023444    209459
58.5    1.39623    2.75918    0.0235828    206924
59    1.41483    2.80107    0.0237379    204186
59.5    1.43362    2.84038    0.0238688    201215
60    1.45219    2.87831    0.0239859    198096
60.5    1.47128    2.91203    0.0240664    194875
61    1.49063    2.94849    0.0241679    191597
61.5    1.50872    2.98604    0.0242767    188397
62    1.52742    3.01843    0.0243422    185131
62.5    1.54548    3.04734    0.0243787    181831
63    1.56433    3.07898    0.0244363    178351
63.5    1.51445    3.13453    0.0246813    176905
64    1.53391    3.14819    0.0245952    176386
64.5    1.55373    3.16684    0.0245492    175806
65    1.57132    3.18614    0.0245088    175257
65.5    1.58644    3.20063    0.0244323    174719
66    1.60045    3.2155    0.0243599    174238
66.5    1.61357    3.23081    0.0242918    173759
67    1.62454    3.24388    0.024208    173240
67.5    1.63515    3.25837    0.0241361    172681
68    1.64545    3.27481    0.0240795    172151
68.5    1.65447    3.28768    0.0239977    171563
69    1.66434    3.30082    0.023919    171034
69.5    1.67335    3.31468    0.0238466    170574
70    1.68274    3.32455    0.0237468    170073
70.5    1.63799    3.3687    0.0238915    169547
71    1.64139    3.37656    0.0237786    168723
71.5    1.64564    3.38815    0.0236934    167620
72    1.65215    3.4052    0.0236472    166435
72.5    1.65905    3.42095    0.0235927    165185
73    1.66593    3.43568    0.0235321    163888
73.5    1.67455    3.44985    0.0234683    162532
74    1.68262    3.46304    0.0233989    161070
74.5    1.69251    3.47275    0.023307    159673
75    1.70173    3.49127    0.0232751    158237
75.5    1.71134    3.51108    0.0232522    156856
76    1.72009    3.52699    0.0232039    155514
76.5    1.72999    3.53762    0.0231217    154100
77    1.74003    3.55655    0.0230945    152722
77.5    1.75299    3.62626    0.0233952    151887
78    1.77601    3.6693    0.0235211    151018
78.5    1.79877    3.70688    0.0236107    149768
79    1.81947    3.75392    0.023759    148220
79.5    1.83917    3.79602    0.0238744    146409
80    1.85863    3.83281    0.0239551    144419
80.5    1.87803    3.87163    0.0240474    142388
81    1.89641    3.90708    0.0241178    140136
81.5    1.91578    3.94473    0.0242008    137796
82    1.93582    3.97399    0.0242316    135468
82.5    1.95473    4.00734    0.0242869    133176
83    1.97397    4.04085    0.0243425    130876
83.5    1.9922    4.07429    0.0243969    128467
84    2.01071    4.10226    0.0244182    126118
84.5    1.9605    4.16364    0.0246369    125069
85    1.98161    4.17896    0.0245821    124708
85.5    2.00102    4.19349    0.0245233    124314
86    2.01857    4.21106    0.0244829    123911
86.5    2.03414    4.22845    0.0244419    123533
87    2.0476    4.24017    0.0243688    123187
87.5    2.0603    4.25238    0.0242993    122837
88    2.07066    4.26574    0.0242372    122500
88.5    2.08091    4.28051    0.0241837    122112
89    2.09064    4.29303    0.0241181    121741
89.5    2.09946    4.30572    0.0240543    121367
90    2.10826    4.3197    0.0239983    120992
90.5    2.11658    4.33508    0.0239507    120610
91    2.12626    4.35052    0.023904    120206
91.5    2.08163    4.3992    0.0240394    119844
92    2.08627    4.40141    0.0239207    119279
92.5    2.09173    4.41142    0.0238455    118491
93    2.09716    4.42071    0.0237672    117668
93.5    2.10526    4.43741    0.0237295    116755
94    2.11379    4.45536    0.0236987    115838
94.5    2.1227    4.47266    0.0236649    114830
95    2.13168    4.48834    0.0236228    113878
95.5    2.13953    4.50692    0.0235964    112898
96    2.15082    4.51817    0.0235322    111926
96.5    2.16031    4.53016    0.0234723    110961
97    2.16795    4.5523    0.0234654    109983
97.5    2.17787    4.57087    0.0234404    109019
98    2.18822    4.59084    0.0234227    108096
98.5    2.20241    4.65014    0.0236048    107575
99    2.22704    4.69321    0.0237031    106946
99.5    2.24908    4.73212    0.0237795    106049
100    2.26655    4.77638    0.0238819    104959
100.5    2.28725    4.81434    0.0239519    103704
101    2.30419    4.8531    0.0240252    102340
101.5    2.32195    4.88529    0.0240655    100864
102    2.34183    4.93162    0.0241746    99355
102.5    2.36122    4.96301    0.0242098    97783
103    2.38061    5.00282    0.0242855    96188
103.5    2.40046    5.04321    0.0243633    94483
104    2.41768    5.07421    0.0243952    92809
104.5    2.43864    5.10508    0.0244262    91106
105    2.45869    5.13441    0.0244496    89472
105.5    2.40592    5.19624    0.0246267    88783
106    2.4263    5.20642    0.0245586    88564
106.5    2.44523    5.22517    0.0245313    88303
107    2.46166    5.23932    0.0244828    88045
107.5    2.47657    5.26286    0.0244784    87787
108    2.48997    5.27453    0.0244191    87496
108.5    2.50247    5.29286    0.024391    87244
109    2.51377    5.30747    0.0243462    86962
109.5    2.52518    5.31903    0.0242878    86725
110    2.53464    5.33369    0.024244    86450
110.5    2.54443    5.34989    0.0242077    86173
111    2.5542    5.36156    0.0241512    85928
111.5    2.56309    5.37585    0.0241069    85678
112    2.57134    5.38556    0.0240427    85426
112.5    2.52704    5.43433    0.0241526    85181
113    2.531    5.4389    0.0240659    84772
113.5    2.53454    5.45119    0.024014    84239
114    2.54186    5.46009    0.0239478    83655
114.5    2.55103    5.48057    0.0239326    82986
115    2.55853    5.49929    0.02391    82278
115.5    2.56898    5.51277    0.0238648    81555
116    2.57925    5.52747    0.0238253    80838
116.5    2.58587    5.54474    0.0237972    80140
117    2.59496    5.55089    0.0237217    79400
117.5    2.60526    5.57126    0.0237075    78704
118    2.61629    5.59428    0.0237046    78033
118.5    2.62665    5.60882    0.0236659    77333
119    2.63458    5.62478    0.0236335    76623
119.5    2.64998    5.68933    0.0238047    76235
120    2.67769    5.72775    0.0238656    75807
120.5    2.6992    5.77427    0.0239596    75162
121    2.71953    5.82332    0.0240633    74374
121.5    2.73832    5.86304    0.0241277    73506
122    2.75858    5.88808    0.0241315    72484
122.5    2.77688    5.9174    0.0241526    71424
123    2.79566    5.95313    0.0241997    70302
123.5    2.81263    5.99598    0.0242752    69117
124    2.83342    6.02773    0.0243054    67978
124.5    2.85169    6.06485    0.0243568    66798
125    2.86935    6.10115    0.0244046    65580
125.5    2.88731    6.12563    0.0244049    64436
126    2.90767    6.15584    0.0244279    63202
126.5    2.85741    6.21891    0.0245807    62653
127    2.87722    6.23844    0.0245608    62488
127.5    2.89569    6.26066    0.0245516    62297
128    2.91378    6.27412    0.0245083    62104
128.5    2.92812    6.286    0.0244592    61934
129    2.94123    6.29954    0.0244168    61751
129.5    2.95482    6.30579    0.0243467    61570
130    2.96588    6.31906    0.0243041    61377
130.5    2.97729    6.33355    0.0242665    61208
131    2.98707    6.34717    0.0242258    61022
131.5    2.99648    6.36571    0.0242042    60840
132    3.00661    6.37689    0.0241549    60676
132.5    3.01496    6.38692    0.0241016    60506
133    3.02516    6.40375    0.0240742    60325
133.5    2.98023    6.45273    0.0241675    60157
134    2.98463    6.46241    0.0241135    59884
134.5    2.99044    6.47371    0.0240659    59516
135    2.99413    6.49335    0.0240494    59077
135.5    3.00067    6.50298    0.0239962    58588
136    3.00584    6.50772    0.0239254    58142
136.5    3.01227    6.5192    0.0238799    57635
137    3.02164    6.53166    0.0238382    57151
137.5    3.02967    6.54957    0.0238166    56659
138    3.03959    6.56506    0.0237864    56126
138.5    3.04719    6.57457    0.0237349    55628
139    3.05778    6.5803    0.0236702    55136
139.5    3.06941    6.60444    0.0236718    54710
140    3.07882    6.61418    0.0236221    54211
140.5    3.09024    6.68628    0.0237946    53944
141    3.11191    6.7215    0.0238351    53616
141.5    3.13634    6.75941    0.0238848    53171
142    3.15662    6.79485    0.0239255    52566
142.5    3.17693    6.85317    0.0240462    51925
143    3.19746    6.90263    0.0241351    51247
143.5    3.21597    6.94522    0.0241994    50456
144    3.23787    6.9774    0.0242271    49685
144.5    3.25837    7.0168    0.0242796    48858
145    3.27712    7.05065    0.0243126    48065
145.5    3.29956    7.07766    0.0243218    47194
146    3.3154    7.10209    0.0243222    46404
146.5    3.33309    7.13673    0.0243574    45585
147    3.35163    7.16865    0.0243832    44734
147.5    3.30116    7.24344    0.024554    44388
148    3.32161    7.26233    0.0245349    44257
148.5    3.34064    7.28482    0.024528    44137
149    3.3585    7.30418    0.0245107    44008
149.5    3.37466    7.31892    0.024478    43866
150    3.38835    7.3305    0.024435    43738
150.5    3.40125    7.34917    0.0244158    43608
151    3.41279    7.36287    0.0243804    43489
151.5    3.42329    7.37224    0.0243308    43355
152    3.43346    7.38064    0.0242784    43221
152.5    3.44374    7.39408    0.0242429    43082
153    3.45302    7.3949    0.0241663    42987
153.5    3.46111    7.41195    0.0241432    42875
154    3.46968    7.42404    0.024104    42743
154.5    3.42529    7.47421    0.0241884    42630
155    3.42907    7.46923    0.0240943    42425
155.5    3.43363    7.48662    0.0240727    42179
156    3.44108    7.48895    0.024003    41885
156.5    3.44713    7.49402    0.0239426    41572
157    3.45289    7.50751    0.0239093    41213
157.5    3.46406    7.50994    0.0238411    40884
158    3.47358    7.53418    0.0238423    40549
158.5    3.48395    7.52418    0.0237356    40162
159    3.48894    7.54146    0.0237153    39803
159.5    3.49866    7.56451    0.0237132    39464
160    3.50869    7.58345    0.0236983    39144
160.5    3.52066    7.60416    0.023689    38830
161    3.533    7.62327    0.0236747    38498
161.5    3.54391    7.70774    0.023863    38301
162    3.56909    7.74795    0.0239134    38066
162.5    3.59387    7.78682    0.0239595    37769
163    3.6136    7.83558    0.0240355    37385
163.5    3.63045    7.86662    0.024057    36926
164    3.64915    7.90987    0.0241155    36420
164.5    3.66228    7.93465    0.0241175    35895
165    3.68009    7.96877    0.0241478    35374
165.5    3.70053    8.01335    0.0242095    34799
166    3.7158    8.0631    0.0242864    34213
166.5    3.73192    8.10082    0.0243268    33650
167    3.75255    8.12191    0.0243171    33029
167.5    3.77175    8.13847    0.0242939    32474
168    3.78718    8.17675    0.0243356    31861
168.5    3.74207    8.20154    0.0243369    31606
169    3.76334    8.22372    0.0243305    31521
169.5    3.78326    8.24787    0.02433    31439
170    3.80226    8.26264    0.0243019    31352
170.5    3.81636    8.27633    0.0242708    31248
171    3.82904    8.28633    0.024229    31153
171.5    3.83972    8.31208    0.0242335    31062
172    3.849    8.32942    0.0242134    30969
172.5    3.85899    8.34965    0.0242019    30880
173    3.87035    8.36386    0.024173    30778
173.5    3.88061    8.37572    0.0241375    30691
174    3.88827    8.39368    0.0241198    30598
174.5    3.89789    8.41092    0.0241001    30515
175    3.90839    8.42176    0.0240622    30429
175.5    3.86517    8.47668    0.0241501    30333
176    3.86856    8.46393    0.0240452    30190
176.5    3.87145    8.4534    0.0239473    29995
177    3.87663    8.46087    0.0239008    29750
177.5    3.88381    8.47988    0.023887    29522
178    3.89438    8.50105    0.0238793    29290
178.5    3.90431    8.52605    0.0238825    29031
179    3.91281    8.53503    0.0238409    28769
179.5    3.92099    8.57814    0.0238946    28507
180    3.93325    8.60733    0.0239093    28273
180.5    3.94391    8.60897    0.0238476    28031
181    3.95155    8.61578    0.0238005    27779
181.5    3.9638    8.63649    0.023792    27552
182    3.97396    8.6565    0.0237816    27288
182.5    3.98533    8.72665    0.0239086    27139
183    4.00903    8.76621    0.0239514    26991
183.5    4.03    8.82602    0.0240491    26767
184    4.04729    8.85519    0.024063    26469
184.5    4.06597    8.88591    0.0240811    26142
185    4.08669    8.94357    0.0241718    25779
185.5    4.1089    9.00415    0.0242699    25414
186    4.1282    9.0549    0.0243411    25054
186.5    4.14492    9.0883    0.0243654    24658
187    4.16417    9.11633    0.0243752    24244
187.5    4.18356    9.12482    0.0243329    23833
188    4.20093    9.15768    0.0243555    23385
188.5    4.2134    9.18812    0.0243717    22957
189    4.23947    9.20042    0.0243397    22546
189.5    4.19055    9.23846    0.0243759    22376
190    4.20849    9.26826    0.0243902    22313
190.5    4.22875    9.27908    0.0243545    22243
191    4.24594    9.29873    0.0243422    22168
191.5    4.26167    9.30104    0.0242847    22103
192    4.27505    9.31277    0.024252    22046
192.5    4.28456    9.33824    0.0242552    21969
193    4.29844    9.35189    0.0242277    21899
193.5    4.30839    9.36694    0.024204    21820
194    4.31663    9.38564    0.0241898    21746
194.5    4.32664    9.41085    0.0241924    21690
195    4.33711    9.42699    0.0241718    21626
195.5    4.34562    9.44517    0.0241564    21549
196    4.35449    9.45782    0.0241271    21491
196.5    4.31199    9.51062    0.0242    21424
197    4.3102    9.5076    0.024131    21319
197.5    4.31666    9.52337    0.0241098    21176
198    4.32204    9.53105    0.0240683    21037
198.5    4.32836    9.55274    0.0240623    20861
199    4.3369    9.58906    0.0240931    20682
199.5    4.34506    9.60177    0.0240646    20518
200    4.35099    9.63296    0.0240824    20344
200.5    4.35835    9.65154    0.0240687    20163
201    4.37673    9.66711    0.0240475    19978
201.5    4.38747    9.68371    0.0240291    19810
202    4.39499    9.68922    0.0239832    19617
202.5    4.40429    9.73956    0.0240483    19452
203    4.41204    9.73547    0.023979    19288
203.5    4.42166    9.78686    0.0240463    19189
204    4.44753    9.83978    0.0241171    19088
204.5    4.47137    9.87515    0.0241446    18928
205    4.49039    9.89966    0.0241455    18731
205.5    4.51313    9.9478    0.0242039    18485
206    4.53103    9.9579    0.0241697    18228
206.5    4.54489    10.0012    0.024216    17990
207    4.56447    10.0287    0.0242239    17720
207.5    4.58322    10.0537    0.0242257    17425
208    4.60033    10.0755    0.0242199    17135
208.5    4.61856    10.0927    0.0242032    16842
209    4.63663    10.1119    0.0241912    16569
209.5    4.65511    10.167    0.0242649    16284
210    4.67831    10.1697    0.0242136    15988
210.5    4.633    10.2381    0.0243186    15852
211    4.65164    10.2606    0.0243143    15805
211.5    4.67322    10.2779    0.0242976    15757
212    4.69372    10.3149    0.0243277    15712
212.5    4.70723    10.3304    0.0243067    15670
213    4.71946    10.3529    0.0243026    15630
213.5    4.73077    10.3724    0.0242914    15581
214    4.74246    10.3778    0.0242471    15542
214.5    4.75177    10.4046    0.0242531    15483
215    4.76265    10.3939    0.024172    15444
215.5    4.77394    10.3919    0.0241112    15393
216    4.78393    10.405    0.0240857    15339
216.5    4.79451    10.4171    0.024058    15282
217    4.80327    10.4414    0.0240586    15221
217.5    4.76504    10.5124    0.0241664    15164
218    4.76746    10.5052    0.0240944    15100
218.5    4.77062    10.5267    0.0240886    14995
219    4.77499    10.5671    0.0241258    14887
219.5    4.7864    10.5624    0.0240601    14758
220    4.79147    10.5678    0.0240178    14628
220.5    4.79913    10.5909    0.0240158    14506
221    4.80534    10.5795    0.0239354    14374
221.5    4.81223    10.5967    0.0239203    14232
222    4.82249    10.603    0.0238806    14101
222.5    4.82808    10.6232    0.0238724    13965
223    4.8373    10.6742    0.0239331    13834
223.5    4.84238    10.6834    0.0239002    13723
224    4.84956    10.6987    0.0238809    13601
224.5    4.86265    10.7727    0.0239925    13534
225    4.88767    10.8373    0.0240828    13453
225.5    4.91143    10.8799    0.024124    13331
226    4.92677    10.9141    0.0241463    13202
226.5    4.94345    10.9069    0.0240769    13048
227    4.95707    10.9525    0.0241244    12874
227.5    4.97576    10.9769    0.0241251    12670
228    4.99505    11.0322    0.0241934    12456
228.5    5.01585    11.0944    0.0242766    12264
229    5.03242    11.148    0.0243405    12054
229.5    5.04994    11.2086    0.0244197    11852
230    5.07655    11.1948    0.0243365    11635
230.5    5.09423    11.2384    0.0243783    11442
231    5.10824    11.2434    0.0243363    11250
231.5    5.05922    11.3138    0.0244359    11179
232    5.07551    11.3319    0.0244222    11148
232.5    5.09091    11.3168    0.0243372    11117
233    5.10643    11.3287    0.0243104    11087
233.5    5.12328    11.3256    0.0242518    11056
234    5.14044    11.3582    0.0242696    11018
234.5    5.15574    11.3816    0.0242679    10986
235    5.16931    11.4018    0.0242593    10959
235.5    5.17502    11.4301    0.0242677    10914
236    5.18508    11.4331    0.0242227    10882
236.5    5.19863    11.4484    0.0242038    10845
237    5.20911    11.496    0.0242531    10803
237.5    5.21673    11.5097    0.0242309    10767
238    5.22875    11.5181    0.0241977    10738
238.5    5.18456    11.5734    0.024263    10705
239    5.18969    11.5797    0.0242252    10657
239.5    5.19162    11.5854    0.0241867    10592
240    5.19994    11.5973    0.0241611    10508
240.5    5.20318    11.63    0.0241787    10426
241    5.21145    11.6403    0.0241499    10350
241.5    5.217    11.6542    0.0241289    10259
242    5.23087    11.7014    0.0241765    10183
242.5    5.24412    11.7536    0.0242343    10098
243    5.25527    11.79    0.0242593    10009
243.5    5.26373    11.7875    0.0242044    9928
244    5.27091    11.8034    0.0241874    9849
244.5    5.27438    11.8438    0.0242205    9781
245    5.28347    11.8728    0.0242303    9704
245.5    5.30264    11.9354    0.0243083    9659
246    5.32558    11.9759    0.0243413    9605
246.5    5.34405    12.0506    0.0244434    9535
247    5.36188    12.0724    0.0244381    9447
247.5    5.3804    12.0832    0.0244105    9323
248    5.39906    12.1396    0.0244749    9210
248.5    5.41823    12.2317    0.0246111    9070
249    5.43802    12.2737    0.0246459    8928
249.5    5.45682    12.3584    0.0247664    8796
250    5.4767    12.3845    0.0247689    8656
250.5    5.49327    12.4278    0.024806    8519
251    5.50233    12.4074    0.024716    8357
251.5    5.52473    12.4613    0.024774    8207
252    5.54448    12.4662    0.0247346    8045
252.5    5.48958    12.4907    0.024734    7966
253    5.50749    12.542    0.0247866    7947
253.5    5.52728    12.5339    0.0247217    7924
254    5.54749    12.5547    0.0247139    7904
254.5    5.5593    12.5255    0.0246081    7886
255    5.57696    12.5497    0.0246073    7859
255.5    5.58733    12.5721    0.0246029    7836
256    5.592    12.6061    0.0246214    7812
256.5    5.60239    12.6337    0.024627    7789
257    5.61639    12.6058    0.0245249    7760
257.5    5.62006    12.6544    0.0245717    7727
258    5.62871    12.7058    0.0246236    7702
258.5    5.63669    12.7471    0.0246559    7679
259    5.64759    12.7377    0.0245902    7663
259.5    5.60453    12.7506    0.0245675    7647
260    5.60236    12.7772    0.0245715    7604
260.5    5.60677    12.8046    0.0245769    7552
261    5.61337    12.8107    0.0245416    7493
261.5    5.62416    12.8678    0.0246037    7427
262    5.63149    12.8797    0.0245796    7358
262.5    5.63331    12.882    0.0245371    7304
263    5.64693    12.8832    0.0244928    7254
263.5    5.65292    12.91    0.0244971    7189
264    5.66884    12.9412    0.0245099    7125
264.5    5.67953    12.9632    0.0245052    7061
265    5.68781    13.0101    0.0245474    7000
265.5    5.69385    13.0421    0.0245614    6929
266    5.70218    13.0404    0.024512    6870
266.5    5.71617    13.076    0.0245329    6844
267    5.73451    13.1556    0.0246359    6802
267.5    5.75378    13.1963    0.024666    6748
268    5.77772    13.2663    0.0247506    6680
268.5    5.78958    13.3353    0.024833    6601
269    5.81089    13.4056    0.0249175    6504
269.5    5.82558    13.4303    0.024917    6406
270    5.84012    13.4413    0.0248912    6308
270.5    5.85231    13.4907    0.0249367    6202
271    5.87091    13.6134    0.0251169    6095
271.5    5.8788    13.6792    0.0251919    5983
272    5.9029    13.703    0.0251893    5870
272.5    5.92906    13.6703    0.0250831    5758
273    5.93643    13.6992    0.02509    5645
273.5    5.89813    13.7685    0.0251709    5605
274    5.92426    13.7279    0.0250509    5589
274.5    5.93707    13.7757    0.0250923    5572
275    5.951    13.7444    0.0249897    5551
275.5    5.97125    13.7656    0.0249829    5536
276    5.98362    13.7834    0.0249699    5524
276.5    5.99283    13.8041    0.0249623    5510
277    6.00618    13.8217    0.024949    5499
277.5    6.01612    13.8792    0.0250076    5490
278    6.02239    13.9001    0.0250002    5478
278.5    6.03852    13.924    0.0249982    5461
279    6.04674    13.949    0.0249982    5438
279.5    6.06047    13.9594    0.0249721    5416
280    6.07224    13.9681    0.0249431    5403
280.5    6.03635    14.062    0.0250659    5388
281    6.03771    14.1228    0.0251295    5374
281.5    6.04174    14.093    0.0250321    5346
282    6.05251    14.0937    0.0249889    5313
282.5    6.05218    14.0668    0.024897    5270
283    6.05566    14.1227    0.0249518    5231
283.5    6.06986    14.1243    0.0249106    5177
284    6.0763    14.1564    0.0249233    5131
284.5    6.08587    14.1822    0.0249247    5083
285    6.09934    14.1776    0.0248729    5045
285.5    6.11146    14.2189    0.0249017    4999
286    6.11819    14.2623    0.0249341    4958
286.5    6.13118    14.2893    0.0249377    4918
287    6.1424    14.3089    0.0249285    4877
287.5    6.15181    14.3902    0.0250264    4857
288    6.18283    14.4429    0.0250744    4836
288.5    6.19906    14.4834    0.0251012    4800
289    6.21381    14.546    0.025166    4751
289.5    6.21021    14.5712    0.0251661    4681
290    6.22877    14.6422    0.0252452    4597
290.5    6.23877    14.6892    0.0252826    4535
291    6.26406    14.7264    0.0253031    4456
291.5    6.27823    14.8241    0.0254273    4398
292    6.30366    14.7882    0.0253223    4331
292.5    6.32387    14.8016    0.0253019    4246
293    6.34224    14.8512    0.0253433    4175
293.5    6.36308    14.9515    0.0254711    4107
294    6.37708    15.0184    0.0255414    4019
294.5    6.34435    15.0777    0.0255989    3993
295    6.36341    15.1425    0.0256652    3979
295.5    6.37822    15.2058    0.0257289    3969
296    6.396    15.2076    0.0256885    3963
296.5    6.40973    15.2    0.0256323    3951
297    6.428    15.2443    0.0256637    3940
297.5    6.44327    15.2494    0.0256293    3931
298    6.45927    15.2716    0.0256235    3920
298.5    6.46872    15.2598    0.0255609    3911
299    6.48297    15.2745    0.0255426    3896
299.5    6.50253    15.2958    0.0255356    3884
300    6.50899    15.3271    0.0255451    3874
300.5    6.52029    15.3713    0.0255762    3860
301    6.52566    15.4007    0.0255825    3851
301.5    6.47721    15.495    0.0256965    3840
302    6.47978    15.4398    0.0255625    3825
302.5    6.48669    15.4832    0.0255921    3807
303    6.49854    15.5009    0.0255791    3777
303.5    6.49216    15.4033    0.0253761    3742
304    6.49645    15.4032    0.0253342    3708
304.5    6.5    15.3944    0.0252781    3684
305    6.49699    15.3518    0.0251668    3658
305.5    6.51279    15.3706    0.0251565    3623
306    6.51043    15.3926    0.0251513    3597
306.5    6.52418    15.3218    0.0249948    3571
307    6.5315    15.3671    0.0250278    3534
307.5    6.55159    15.452    0.0251251    3499
308    6.55461    15.409    0.0250146    3464
308.5    6.56563    15.54    0.0251864    3446
309    6.60087    15.6369    0.0253024    3427
309.5    6.6187    15.6482    0.0252798    3402
310    6.6421    15.7072    0.0253342    3365
310.5    6.67089    15.7626    0.0253826    3317
311    6.68323    15.7907    0.025387    3271
311.5    6.7131    15.8263    0.0254034    3227
312    6.71897    15.9611    0.0255787    3174
312.5    6.75478    15.8529    0.0253646    3119
313    6.76092    15.9393    0.0254622    3068
313.5    6.79236    15.8718    0.0253139    3026
314    6.80626    15.8723    0.0252744    2980
314.5    6.80861    15.9188    0.0253081    2933
315    6.81974    15.9557    0.0253265    2882
315.5    6.76958    16.0225    0.0253923    2860
316    6.79072    16.0886    0.0254567    2855
316.5    6.80804    16.0677    0.0253834    2853
317    6.82555    16.1059    0.0254037    2847
317.5    6.83357    16.0589    0.0252896    2833
318    6.83251    16.0791    0.0252816    2821
318.5    6.8485    16.1347    0.0253293    2813
319    6.86352    16.1164    0.0252608    2805
319.5    6.8779    16.1399    0.025258    2797
320    6.8913    16.2198    0.0253435    2786
320.5    6.8968    16.2278    0.0253163    2768
321    6.91482    16.2268    0.0252755    2759
321.5    6.91751    16.2305    0.0252418    2752
322    6.92795    16.2533    0.025238    2741
322.5    6.87378    16.2818    0.0252431    2736
323    6.88672    16.275    0.0251935    2719
323.5    6.89187    16.3309    0.0252409    2705
324    6.89883    16.3498    0.0252311    2687
324.5    6.9083    16.2776    0.025081    2670
325    6.91136    16.37    0.0251846    2653
325.5    6.90805    16.4343    0.0252446    2641
326    6.9301    16.4228    0.0251884    2630
326.5    6.93169    16.4804    0.025238    2596
327    6.95039    16.4252    0.025115    2570
327.5    6.96256    16.5029    0.0251953    2551
328    6.96582    16.5479    0.0252255    2531
328.5    6.98575    16.6146    0.0252886    2503
329    7.00363    16.596    0.0252219    2480
329.5    7.02976    16.4638    0.0249829    2464
330    7.04619    16.4956    0.0249933    2450
330.5    7.06627    16.5746    0.025075    2432
331    7.08818    16.5336    0.0249752    2406
331.5    7.10908    16.6605    0.025129    2376
332    7.12796    16.641    0.0250617    2351
332.5    7.14157    16.8149    0.0252855    2311
333    7.1713    16.8364    0.0252799    2268
333.5    7.19474    16.8624    0.0252809    2238
334    7.21057    16.8014    0.0251519    2198
334.5    7.21123    16.6759    0.0249266    2158
335    7.22382    16.7708    0.025031    2123
335.5    7.22792    16.9044    0.0251929    2087
336    7.23469    16.9336    0.0251988    2046
336.5    7.17248    16.9758    0.0252241    2034
337    7.20021    17.0136    0.0252427    2027
337.5    7.20949    17.0083    0.0251975    2016
338    7.22821    16.9979    0.0251448    2015
338.5    7.24871    17.0325    0.0251587    2009
339    7.25279    17.0286    0.0251159    2003
339.5    7.25871    16.9812    0.0250091    1999
340    7.27758    17.0092    0.0250136    1994
340.5    7.28934    17.033    0.0250118    1989
341    7.30238    17.0735    0.0250344    1987
341.5    7.30954    17.1098    0.025051    1982
342    7.32253    17.18    0.0251169    1974
342.5    7.33359    17.1907    0.0250959    1968
343    7.34266    17.2029    0.0250771    1965
343.5    7.28903    17.1626    0.0249819    1960
344    7.2868    17.085    0.0248328    1952
344.5    7.28332    17.1546    0.0248978    1936
345    7.29556    17.1028    0.0247866    1915
345.5    7.31039    17.1002    0.024747    1896
346    7.3272    17.1134    0.0247303    1876
346.5    7.33235    17.0278    0.0245711    1863
347    7.34643    17.1514    0.0247138    1845
347.5    7.34707    17.0903    0.0245903    1832
348    7.34206    17.0115    0.0244418    1814
348.5    7.35265    16.9983    0.0243878    1795
349    7.36455    16.917    0.0242363    1778
349.5    7.35434    16.8745    0.0241409    1761
350    7.35489    16.7959    0.0239942    1747
350.5    7.4005    16.9204    0.0241375    1737
351    7.42353    17.0802    0.0243308    1724
351.5    7.454    17.1392    0.0243801    1710
352    7.46572    17.191    0.024419    1692
352.5    7.50389    17.1345    0.0243042    1671
353    7.54691    17.2739    0.0244673    1638
353.5    7.54074    17.3219    0.0245005    1612
354    7.56028    17.4424    0.0246362    1598
354.5    7.55854    17.3705    0.0245    1566
355    7.55621    17.5443    0.0247103    1539
355.5    7.56429    17.5854    0.0247333    1514
356    7.59939    17.6658    0.0248115    1484
356.5    7.60023    17.7524    0.0248981    1460
357    7.63547    17.6192    0.0246767    1432
357.5    7.59324    17.7023    0.0247585    1430
358    7.61551    17.7188    0.0247469    1427
358.5    7.63685    17.8045    0.024832    1420
359    7.65361    17.8235    0.0248239    1417
359.5    7.66195    17.8374    0.0248086    1414
360    7.66478    17.8452    0.024785    1410
360.5    7.68195    17.93    0.0248683    1407
361    7.70192    18.0309    0.0249735    1404
361.5    7.73259    17.8756    0.0247242    1398
362    7.73847    17.9282    0.0247627    1395
362.5    7.75102    17.9261    0.0247256    1393
363    7.76533    17.9177    0.0246801    1392
363.5    7.7723    17.9558    0.0246986    1390
364    7.77629    18.0006    0.0247261    1385
364.5    7.72877    18.0475    0.0247566    1382
365    7.71494    18.0911    0.0247823    1374
365.5    7.71427    18.1163    0.0247829    1362
366    7.70969    18.1133    0.0247449    1348
366.5    7.73976    18.1725    0.024792    1334
367    7.74931    18.171    0.0247561    1319
367.5    7.76568    18.1001    0.024626    1313
368    7.77547    18.0251    0.0244906    1299
368.5    7.77756    18.0369    0.0244734    1291
369    7.77934    18.1507    0.0245945    1284
369.5    7.80189    18.1807    0.0246017    1272
370    7.79937    18.3709    0.0248256    1261
370.5    7.79933    18.2621    0.0246452    1250
371    7.81538    18.2961    0.0246579    1235
371.5    7.80499    18.2232    0.0245265    1229
372    7.82048    18.3176    0.0246204    1219
372.5    7.85919    18.4562    0.0247735    1212
373    7.88511    18.4056    0.0246724    1204
373.5    7.91822    18.5282    0.0248035    1184
374    7.94602    18.2672    0.0244215    1167
374.5    7.96036    18.3761    0.0245342    1152
375    7.95698    18.477    0.024636    1135
375.5    7.96765    18.3942    0.0244929    1118
376    7.9869    18.3538    0.0244066    1094
376.5    8.00391    18.4706    0.0245293    1067
377    8.02447    18.537    0.0245848    1049
377.5    8.02568    18.5628    0.0245865    1032
378    8.05556    18.623    0.0246336    1011
378.5    8.01274    18.6996    0.0247023    1007
379    8.0319    18.6835    0.0246485    1003
379.5    8.04933    18.6321    0.0245482    1000
380    8.08793    18.674    0.0245711    997
380.5    8.1147    18.6361    0.0244889    991
381    8.1335    18.5657    0.0243644    990
381.5    8.14895    18.6466    0.0244386    988
382    8.15891    18.6893    0.0244625    988
382.5    8.17562    18.7124    0.0244606    987
383    8.19783    18.6788    0.0243848    984
383.5    8.21194    18.6809    0.0243558    983
384    8.21475    18.7004    0.0243495    981
384.5    8.22656    18.7963    0.0244426    974
385    8.22595    18.8195    0.0244409    970
385.5    8.16615    18.7879    0.0243682    966
386    8.19199    18.7536    0.0242922    961
386.5    8.20681    18.7701    0.0242822    955
387    8.19033    18.7286    0.0241971    951
387.5    8.21195    18.7927    0.0242487    946
388    8.23848    18.8209    0.0242537    940
388.5    8.24042    18.7404    0.0241189    931
389    8.23463    18.8075    0.0241742    922
389.5    8.25091    18.6806    0.0239802    916
390    8.24661    18.7346    0.0240187    909
390.5    8.27962    18.8248    0.0241034    903
391    8.28354    18.9377    0.024217    897
391.5    8.3096    19.0337    0.0243087    892
392    8.30795    18.8702    0.0240691    880
392.5    8.352    18.8772    0.0240474    875
393    8.38997    19.0065    0.0241813    871
393.5    8.41085    18.8807    0.0239908    860
394    8.43897    19.0734    0.0242048    852
394.5    8.46012    19.0717    0.024172    840
395    8.46893    19.2477    0.0243642    826
395.5    8.49033    19.1165    0.0241675    810
396    8.46354    19.1234    0.0241457    800
396.5    8.48312    19.3184    0.0243612    790
397    8.50686    19.4678    0.0245186    777
397.5    8.53548    19.5103    0.0245412    761
398    8.54631    19.4315    0.0244115    745
398.5    8.56128    19.3425    0.0242691    737
399    8.57664    19.4635    0.0243904    722
399.5    8.50232    19.6656    0.0246127    717
400    8.5135    19.7427    0.0246783    716
400.5    8.54465    19.7158    0.024614    713
401    8.56709    19.646    0.0244963    713
401.5    8.62506    19.2114    0.0239245    709
402    8.64248    19.1322    0.0237962    703
402.5    8.67333    19.2277    0.0238854    700
403    8.69242    19.1882    0.0238067    699
403.5    8.69249    19.0443    0.0235989    697
404    8.69292    19.1106    0.0236518    692
404.5    8.71512    19.2006    0.0237337    688
405    8.73945    19.1016    0.0235822    687
405.5    8.76906    19.2009    0.0236755    682
406    8.76166    19.2355    0.023689    679
406.5    8.71761    19.0922    0.0234836    674
407    8.6937    18.7229    0.0230011    672
407.5    8.70628    18.5439    0.0227532    669
408    8.71543    18.7172    0.0229377    663
408.5    8.69466    18.7587    0.0229604    655
409    8.68824    18.7797    0.0229581    649
409.5    8.65497    18.9633    0.0231543    641
410    8.66225    18.9946    0.0231641    641
410.5    8.70162    19.0038    0.0231472    639
411    8.66562    18.9167    0.023013    634
411.5    8.65625    19.0038    0.0230908    624
412    8.65291    19.1138    0.0231964    618
412.5    8.63562    19.1845    0.0232539    612
413    8.64128    19.1913    0.023234    604
413.5    8.70139    19.3204    0.023362    600
414    8.71393    19.2272    0.0232213    596
414.5    8.72878    19.4004    0.0234022    593
415    8.76207    19.4848    0.0234757    587
415.5    8.7598    19.3831    0.0233251    578
416    8.75116    19.4363    0.0233609    574
416.5    8.79673    19.7345    0.0236909    560
417    8.80631    19.8416    0.0237908    549
417.5    8.81331    20.1244    0.0241011    541
418    8.84297    20.3756    0.0243727    536
418.5    8.84683    20.3751    0.024343    531
419    8.84674    20.5055    0.0244695    522
419.5    8.8604    20.5089    0.0244444    511
420    8.885    20.7664    0.0247219    500
420.5    8.86526    20.7031    0.0246173    496
421    8.88687    20.724    0.0246128    495
421.5    8.91667    20.7197    0.0245786    494
422    8.93673    20.6968    0.0245223    490
422.5    8.94308    20.7067    0.0245049    489
423    8.9514    20.7981    0.0245841    487
423.5    8.97051    20.7204    0.0244633    486
424    8.98488    20.7893    0.0245157    485
424.5    8.98175    20.8152    0.0245173    484
425    8.97752    20.7357    0.024395    482
425.5    8.96916    20.8881    0.0245454    481
426    8.97951    21.0018    0.02465    480
426.5    8.98017    20.994    0.0246119    479
427    8.98539    20.962    0.0245456    479
427.5    8.95467    21.146    0.0247322    478
428    8.98456    21.0664    0.0246103    475
428.5    9.00533    20.9851    0.0244867    469
429    9.0257    21.108    0.0246013    467
429.5    9.04059    21.0521    0.0245076    464
430    9.01997    21.134    0.0245744    459
430.5    9.0177    21.2489    0.0246794    452
431    9.01461    21.541    0.0249896    445
431.5    9.02348    21.342    0.02473    440
432    9.01526    21.4001    0.0247686    437
432.5    9.01724    21.362    0.0246959    435
433    9.0361    21.4806    0.0248044    434
433.5    9.09441    21.2647    0.0245267    429
434    9.14554    20.9869    0.0241785    426
434.5    9.15063    21.1695    0.0243607    426
435    9.19643    21.1672    0.0243301    420
435.5    9.1895    20.7821    0.0238601    416
436    9.23584    21.0475    0.024137    412
436.5    9.26683    21.1993    0.0242833    406
437    9.31017    21.1781    0.0242313    403
437.5    9.34266    21.6025    0.0246886    393
438    9.32248    21.5924    0.0246489    384
438.5    9.36428    21.7597    0.0248115    377
439    9.31228    21.3595    0.0243275    372
439.5    9.30028    21.0398    0.023936    363
440    9.37737    20.9645    0.0238233    352
440.5    9.36638    21.0684    0.0239142    343
441    9.41391    21.1788    0.0240122    333
441.5    9.34343    21.5255    0.0243777    330
442    9.35202    21.5183    0.0243419    330
442.5    9.38384    21.4902    0.0242827    330
443    9.38602    21.6007    0.0243801    329
443.5    9.41692    21.4346    0.0241652    327
444    9.41204    21.3315    0.024022    324
444.5    9.40321    21.3639    0.0240314    322
445    9.41433    21.3969    0.0240414    321
445.5    9.42835    21.4229    0.0240436    321
446    9.42552    21.4343    0.0240295    320
446.5    9.43021    21.3347    0.0238911    320
447    9.47642    21.3748    0.0239092    318
447.5    9.48528    21.2861    0.0237834    317
448    9.49367    21.4372    0.0239254    316
448.5    9.44002    21.7964    0.0242992    314
449    9.46113    21.9514    0.0244447    313
449.5    9.45996    22.2134    0.024709    308
450    9.46985    22.3897    0.0248775    304
450.5    9.49615    22.1475    0.024581    303
451    9.47444    21.9969    0.0243869    300
451.5    9.47363    22.2237    0.0246109    297
452    9.48705    22.2413    0.0246032    296
452.5    9.51356    22.0625    0.0243785    295
453    9.51701    22.1658    0.0244656    294
453.5    9.51839    22.4872    0.024793    290
454    9.54655    22.4669    0.0247433    290
454.5    9.58478    22.4245    0.0246694    289
455    9.62211    22.5326    0.0247611    288
455.5    9.66259    22.4636    0.0246581    286
456    9.66725    22.6646    0.0248516    285
456.5    9.70775    22.8813    0.0250617    284
457    9.70095    22.8794    0.0250322    282
457.5    9.71607    22.8322    0.0249532    280
458    9.77455    23.0019    0.0251112    275
458.5    9.7463    23.1273    0.0252206    270
459    9.67617    22.9616    0.0250126    263
459.5    9.64062    22.709    0.0247105    256
460    9.67386    22.7754    0.0247559    255
460.5    9.71467    22.8201    0.0247776    250
461    9.76298    23.1584    0.0251176    244
461.5    9.81397    23.3074    0.0252518    241
462    9.83263    22.7814    0.0246552    236
462.5    9.73901    22.6943    0.0245344    235
463    9.74681    22.7313    0.0245478    235
463.5    9.79202    22.8767    0.0246782    234
464    9.80698    22.8233    0.024594    234
464.5    9.83119    22.8668    0.0246145    233
465    9.75902    22.3349    0.024016    231
465.5    9.78716    22.4248    0.0240867    231
466    9.80447    22.4566    0.0240951    231
466.5    9.85371    22.3169    0.0239195    229
467    9.86257    22.4955    0.0240851    228
467.5    9.86696    22.6553    0.0242303    228
468    9.87792    22.6736    0.0242239    228
468.5    9.8867    22.574    0.0240918    228
469    9.90789    22.416    0.0238976    228
469.5    9.87427    22.7081    0.0241833    228
470    9.89181    22.6445    0.0240899    228
470.5    9.86769    22.3837    0.0237871    228
471    9.90602    22.5568    0.0239456    227
471.5    9.92741    22.7532    0.0241286    225
472    9.90583    22.7816    0.0241331    223
472.5    9.88839    22.8304    0.0241592    221
473    9.91176    22.8156    0.024118    221
473.5    9.95238    22.7694    0.0240437    217
474    9.93643    22.8743    0.024129    215
474.5    9.93897    22.9564    0.0241901    213
475    9.98435    22.916    0.0241221    213
475.5    10.0348    23.0064    0.0241918    211
476    9.99442    23.0113    0.0241715    209
476.5    10.0088    22.8988    0.0240281    209
477    10.016    23.5454    0.0246807    208
477.5    10.0208    23.4758    0.024582    208
478    10.0633    23.8019    0.0248974    208
478.5    10.0728    24.0494    0.02513    206
479    10.1078    24.3587    0.0254267    204
479.5    10.1264    24.5429    0.0255921    203
480    10.1012    24.275    0.0252865    201
480.5    10.0934    24.2911    0.0252769    198
481    10.0459    24.3389    0.0253003    196
481.5    10.0498    24.5052    0.0254468    194
482    10.134    24.2448    0.0251502    189
482.5    10.1061    24.1805    0.0250575    187
483    10.1007    23.2713    0.0240904    182
483.5    10.0258    22.9524    0.0237357    181
484    10.038    23.2231    0.0239908    180
484.5    10.0749    23.5356    0.0242885    178
485    10.0824    23.3965    0.0241201    178
485.5    10.0518    23.5847    0.0242891    177
486    10.0467    24.0729    0.0247664    175
486.5    10.0581    24.1244    0.0247938    175
487    10.1812    23.1104    0.0237273    172
487.5    10.2122    23.1105    0.0237031    172
488    10.1949    23.2284    0.0237996    171
488.5    10.2272    23.6245    0.0241806    168
489    10.2312    23.6617    0.0241939    168
489.5    10.2371    23.7191    0.0242279    168
490    10.2619    23.7806    0.0242659    168
490.5    10.2914    23.3645    0.023817    167
491    10.2974    23.0832    0.0235063    167
491.5    10.3283    23.6729    0.0240823    165
492    10.3097    23.3775    0.0237576    162
492.5    10.2971    23.7839    0.0241461    161
493    10.3823    23.4419    0.0237747    160
493.5    10.3962    23.748    0.0240608    159
494    10.3977    23.7914    0.0240804    158
494.5    10.4968    23.8027    0.0240674    155
495    10.4902    24.1994    0.0244439    153
495.5    10.5828    23.9072    0.0241244    151
496    10.566    24.186    0.024381    149
496.5    10.545    24.1035    0.0242734    148
497    10.5442    23.8629    0.024007    147
497.5    10.5669    24.2916    0.0244137    147
498    10.6379    24.6066    0.0247055    145
498.5    10.6481    24.9082    0.0249832    144
499    10.634    24.8288    0.0248785    143
499.5    10.6833    24.9958    0.0250208    140
500    10.6872    25.5348    0.0255348    138
500.5    10.6654    25.2825    0.0252573    134
501    10.65    26.1799    0.0261276    130
501.5    10.6402    25.337    0.0252613    126
502    10.664    25.3571    0.025256    124
502.5    10.5854    22.5327    0.0224205    121
503    10.5744    22.6074    0.0224726    121
503.5    10.6275    22.6656    0.022508    119
504    10.6134    22.2913    0.0221144    119
504.5    10.5826    22.4808    0.0222803    119
505    10.5938    22.3579    0.0221365    119
505.5    10.619    22.4791    0.0222345    119
506    10.6457    22.3681    0.0221029    119
506.5    10.6541    22.3605    0.0220735    119
507    10.6751    22.3045    0.0219966    118
507.5    10.7133    22.1596    0.0218321    118
508    10.7246    22.4004    0.0220476    118
508.5    10.7493    22.4894    0.0221134    117
509    10.7464    22.44    0.0220432    117
509.5    10.7507    22.4068    0.021989    117
510    10.7379    22.6621    0.0222177    117
510.5    10.7507    22.7339    0.0222663    117
511    10.7486    22.8906    0.0223978    116
511.5    10.6839    22.7602    0.0222485    116
512    10.7551    22.7069    0.0221747    115
512.5    10.7778    22.7571    0.0222021    114
513    10.8949    23.0255    0.022442    111
513.5    10.9384    22.8353    0.022235    111
514    11.0909    21.2917    0.0207118    110
514.5    11.0108    20.8247    0.0202378    108
515    11.067    20.6136    0.0200132    107
515.5    11.0265    20.6449    0.0200242    107
516    10.9088    19.8402    0.019225    106
516.5    10.9387    19.9378    0.0193009    106
517    10.9349    19.7897    0.019139    105
517.5    10.8958    19.7416    0.019074    104
518    10.8415    19.9664    0.0192726    102
518.5    10.901    20.1261    0.019408    101
519    10.8266    19.6318    0.0189131    99
519.5    10.867    19.4562    0.0187259    99
520    10.8524    20.1805    0.0194043    96
520.5    10.8889    20.3754    0.0195729    96
521    10.8528    20.6288    0.0197973    94
521.5    10.8599    20.6048    0.0197553    94
522    10.8817    21.2202    0.0203258    93
522.5    10.9728    21.2411    0.0203264    92
523    11.044    20.8436    0.019927    91
523.5    11.0524    21.2844    0.0203289    89
524    11.0625    21.1965    0.0202257    88
524.5    11.053    21.4688    0.0204659    88
525    10.8779    20.2535    0.0192891    86
525.5    10.8411    20.6963    0.019692    86
526    10.9412    20.805    0.0197767    85
526.5    10.9804    20.9329    0.0198793    85
527    11    20.7974    0.0197319    85
527.5    11.1409    19.4673    0.0184524    84
528    11.1827    20.2046    0.0191331    83
528.5    11.1627    20.336    0.0192394    83
529    11.1627    20.1841    0.0190776    83
529.5    11.1667    20.091    0.0189717    83
530    11.2012    20.4659    0.0193075    82
530.5    11.2263    20.8178    0.0196209    81
531    11.2263    20.8089    0.019594    81
531.5    11.2531    20.7593    0.019529    81
532    11.2449    20.8718    0.0196164    81
532.5    11.2387    21.0391    0.019755    81
533    11.214    20.7951    0.0195076    81
533.5    11.2469    20.7422    0.0194397    81
534    11.2667    21.4581    0.0200918    80
534.5    11.3125    21.4669    0.0200813    80
535    11.3146    21.4639    0.0200597    80
535.5    11.2958    21.3201    0.0199067    80
536    11.3077    21.6973    0.0202401    78
536.5    11.2863    21.6231    0.020152    78
537    11.1623    21.7929    0.0202914    77
537.5    11.1342    21.8449    0.0203208    77
538    11.2061    22.1395    0.0205758    76
538.5    11.2244    22.7152    0.0210912    75
539    11.2133    22.6182    0.0209816    75
539.5    11.2556    22.8247    0.0211536    75
540    11.259    23.127    0.0214139    74
540.5    11.2883    22.8733    0.0211594    74
541    11.411    22.7086    0.0209876    73
541.5    11.3611    23.2747    0.0214909    72
542    11.3357    24.129    0.0222592    70
542.5    11.3164    23.8069    0.0219418    69
543    11.2696    23.6798    0.0218046    68
543.5    11.3134    23.8694    0.021959    67
544    11.4823    22.8671    0.0210176    66
544.5    11.5303    23.2019    0.0213057    66
545    11.5505    23.5707    0.0216245    66
545.5    11.5703    24.1309    0.0221182    64
546    11.5403    24.1422    0.0221082    62
546.5    11.4809    24.8052    0.0226946    61
547    11.4754    24.7057    0.0225829    61
547.5    11.4672    24.8049    0.0226529    61
548    11.459    25.0343    0.0228415    61
548.5    11.4617    25.1024    0.0228827    61
549    11.3806    24.4714    0.0222872    60
549.5    11.3814    25.1234    0.0228602    59
550    11.3814    25.4774    0.0231613    59
550.5    11.3814    25.6648    0.0233105    59
551    11.3785    25.6138    0.023243    59
551.5    11.4124    25.4504    0.0230738    59
552    11.387    25.6831    0.0232637    59
552.5    11.4124    25.5314    0.0231053    59
553    11.4181    25.555    0.0231058    59
553.5    11.4237    25.3449    0.0228952    59
554    11.4718    25.7704    0.0232585    59
554.5    11.4181    25.5154    0.0230076    59
555    11.5287    25.4963    0.0229696    58
555.5    11.5603    24.9202    0.0224304    58
556    11.5345    25.1013    0.0225731    58
556.5    11.5089    25.4121    0.0228321    56
557    11.4851    25.0985    0.0225301    56
557.5    11.5    25.0754    0.0224891    56
558    11.5089    25.5748    0.0229165    56
558.5    11.5149    25.5658    0.0228879    56
559    11.5149    25.6144    0.0229109    56
559.5    11.4273    25.7745    0.0230335    55
560    11.4667    25.5661    0.0228268    55
560.5    11.4545    26.1338    0.0233129    55
561    11.4364    25.9662    0.0231427    55
561.5    11.4364    25.649    0.0228397    55
562    11.5247    26.5467    0.0236181    54
562.5    11.5849    27.0761    0.0240677    53
563    11.5629    26.9279    0.0239147    53
563.5    11.6891    27.234    0.024165    52
564    11.6667    27.0675    0.023996    51
564.5    11.6536    26.7994    0.0237373    51
565    11.6503    27.0046    0.0238979    51
565.5    11.6928    26.7542    0.0236554    51
566    11.5851    27.332    0.0241449    47
566.5    11.5603    26.9237    0.0237632    47
567    11.5816    27.0743    0.0238751    47
567.5    11.6051    27.1683    0.0239368    46
568    11.5471    27.6337    0.0243254    46
568.5    11.5978    27.8642    0.0245068    46
569    11.5942    28.1711    0.0247549    46
569.5    11.5852    28.7045    0.0252015    45
570    11.6074    28.4965    0.0249969    45
570.5    11.6296    28.9616    0.0253826    45
571    11.663    28.9549    0.0253546    45
571.5    11.6593    29.0407    0.0254074    45
572    11.6815    29.2269    0.025548    45
572.5    11.6852    29.4027    0.0256793    45
573    11.803    29.8463    0.0260439    44
573.5    11.8295    29.9501    0.0261117    44
574    11.8643    30.1709    0.0262812    43
574.5    11.8217    29.6052    0.025766    43
575    11.8333    29.6615    0.0257926    43
575.5    11.8488    30.2879    0.0263144    43
576    11.8605    31.2803    0.027153    43
576.5    11.8837    31.1557    0.0270214    43
577    11.876    31.2198    0.0270535    43
577.5    11.8488    30.868    0.0267255    43
578    11.9147    31.5199    0.0272663    43
578.5    11.9225    31.9255    0.0275934    43
579    11.9341    31.9498    0.0275905    43
579.5    11.9767    31.4336    0.0271213    43
580    12.0349    32.2036    0.0277617    43
580.5    12.1627    32.0602    0.0276143    42
581    12.1786    31.6473    0.0272352    42
581.5    12.2103    31.4141    0.0270113    42
582    12.254    30.6961    0.0263712    42
582.5    12.1138    30.277    0.0259889    41
583    12.1179    29.6873    0.0254608    41
583.5    12.0813    29.5625    0.025332    41
584    12.0976    29.4268    0.0251942    41
584.5    12.1545    29.5534    0.0252809    41
585    12.1708    30.9076    0.0264168    40
585.5    11.9701    29.4443    0.0251445    39
586    11.9786    29.58    0.0252389    39
586.5    11.6306    28.0137    0.0238821    37
587    11.6441    27.721    0.0236124    37
587.5    11.6892    28.287    0.0240741    37
588    11.7252    28.4733    0.024212    37
588.5    11.6486    27.8195    0.0236359    37
589    11.7117    27.7112    0.0235239    37
589.5    11.7027    27.8591    0.0236294    37
590    11.7523    27.3328    0.0231634    37
590.5    11.7793    28.1352    0.0238232    37
591    11.7928    28.1748    0.0238365    37
591.5    11.7703    28.3384    0.0239547    37
592    11.7703    28.9014    0.02441    37
592.5    11.7928    28.8445    0.0243413    37
593    11.8153    28.7609    0.0242504    37
593.5    11.7973    28.7825    0.0242481    37
594    11.7928    28.3985    0.0239045    37
594.5    11.8018    28.7505    0.0241804    37
595    11.8108    28.8186    0.0242173    37
595.5    11.8784    28.8418    0.0242165    37
596    11.8431    30.5767    0.0256516    34
596.5    11.8382    29.9877    0.0251364    34
597    11.7843    29.478    0.0246884    34
597.5    11.7745    29.5194    0.0247024    34
598    11.7647    29.8106    0.0249253    34
598.5    11.7255    30.0733    0.0251239    34
599    11.7071    31.0607    0.0259271    33
599.5    11.7525    31.214    0.0260334    33
600    11.8021    32.0459    0.0267049    32
600.5    11.7604    32.3471    0.0269335    32
601    11.7812    32.5719    0.0270981    32
601.5    11.8333    32.3576    0.0268975    32
602    11.8906    32.2563    0.0267909    32
602.5    11.9032    32.6    0.0270539    31
603    11.9516    33.0595    0.0274125    31
603.5    11.9462    34.1781    0.0283166    31
604    11.9301    33.6555    0.0278605    31
604.5    11.9839    33.4415    0.0276605    31
605    11.9333    35.6344    0.02945    30
605.5    11.5287    29.4063    0.0242826    29
606    11.5402    29.1219    0.024028    29
606.5    11.6379    28.8545    0.0237877    29
607    11.6437    28.6738    0.0236193    29
607.5    11.6488    29.6277    0.0243849    28
608    11.6786    30.3848    0.0249875    28
608.5    11.7308    30.7972    0.0253058    26
609    11.6859    30.5199    0.0250574    26
609.5    11.82    31.4776    0.0258225    25
610    11.8133    31.2607    0.0256235    25
610.5    11.84    31.6166    0.025894    25
611    11.86    31.5215    0.025795    25
611.5    11.86    31.826    0.0260229    25
612    11.88    32.2656    0.0263608    25
612.5    11.9333    32.0089    0.0261297    25
613    11.9467    31.9749    0.0260807    25
613.5    11.9267    32.3868    0.0263951    25
614    11.9467    32.1105    0.0261486    25
614.5    12    32.4133    0.0263737    25
615    11.9867    32.0932    0.026092    25
615.5    12    32.08    0.0260601    25
616    12.06    32.1464    0.0260929    25
616.5    11.9133    32.3047    0.0262001    25
617    11.94    31.0353    0.0251502    25
617.5    11.9733    31.0326    0.0251276    25
618    12.0133    31.4776    0.0254673    25
618.5    11.9792    32.6118    0.0263636    24
619    11.5507    28.6001    0.0231018    23
619.5    11.5145    29.5312    0.0238347    23
620    11.5362    29.9154    0.0241253    23
620.5    11.5145    29.152    0.0234907    23
621    11.5435    29.5875    0.0238224    23
621.5    11.6014    28.91    0.0232582    23
622    11.6014    29.2313    0.0234978    23
622.5    11.6014    28.9897    0.0232849    23
623    11.6522    29.0529    0.023317    23
623.5    11.5435    29.7203    0.0238335    23
624    11.5652    30.0791    0.0241018    23
624.5    11.5942    30.6904    0.024572    23
625    11.6667    30.2778    0.0242222    23
625.5    11.7536    30.548    0.0244189    23
626    11.8788    31.3818    0.0250653    22
626.5    11.7879    31.5914    0.0252126    22
627    11.4524    30.8311    0.0245862    21
627.5    11.386    33.5177    0.0267073    19
628    11.5175    32.1839    0.0256241    19
628.5    11.1574    31.2329    0.0248472    18
629    11.1111    30.2932    0.0240805    18
629.5    12.0392    18.1619    0.0144256    17
630    12.1373    18.1478    0.014403    17
630.5    12.0196    18.3003    0.0145125    17
631    12    18.4771    0.0146411    17
631.5    12    19.0261    0.0150642    17
632    12    19.0359    0.0150601    17
632.5    11.9804    18.5846    0.0146914    17
633    12.0588    19.4639    0.0153743    17
633.5    12.0588    19.9639    0.0157568    17
634    12.0784    19.9677    0.0157474    17
634.5    12.0686    20.1669    0.0158919    17
635    12.1176    20.228    0.0159276    17
635.5    12.0588    20.5717    0.0161854    17
636    12.049    20.6594    0.0162416    17
636.5    12.0392    20.5475    0.016141    17
637    12.0294    20.8276    0.0163482    17
637.5    11.9902    20.2793    0.0159053    17
638    12.0098    20.1453    0.0157879    17
638.5    11.951    19.5417    0.0153028    17
639    12    19.219    0.0150383    17
639.5    12.0392    18.8743    0.0147571    17
640    11.9804    19.1892    0.0149915    17
640.5    11.9216    19.5625    0.0152713    17
641    11.9902    19.8349    0.0154718    17
641.5    12.049    19.3914    0.0151141    17
642    12.098    19.4839    0.0151743    17
642.5    12.1771    20.6718    0.016087    16
643    12.0833    20.059    0.015598    16
643.5    12.0833    20.2292    0.0157181    16
644    12.6905    21.3923    0.0166089    14
644.5    12.5476    22.0176    0.0170811    14
645    12.6071    22.4786    0.0174253    14
645.5    12.631    23.6277    0.0183019    14
646    12.5952    24.4671    0.0189374    14
646.5    12.5357    23.9094    0.0184914    14
647    12.5595    24.2048    0.0187054    14
647.5    12.6071    24.8238    0.019169    14
648    12.6667    25.5952    0.0197494    14
648.5    12.6548    25.3352    0.0195337    14
649    12.6905    25.5391    0.0196757    14
649.5    13.7639    23.6086    0.0181744    12
650    13.8333    23.4954    0.0180734    12
650.5    13.9722    23.8002    0.0182937    12
651    14.1111    23.3765    0.0179543    12
651.5    13.9444    23.2978    0.0178802    12
652    13.8611    23.3465    0.0179037    12
652.5    13.875    23.445    0.0179655    12
653    13.8889    23.8904    0.0182928    12
653.5    13.9028    24.1688    0.0184918    12
654    13.9028    24.1688    0.0184777    12
654.5    13.9028    24.1688    0.0184636    12
655    13.9444    23.5293    0.0179613    12
655.5    14    23.6111    0.01801    12
656    14    25.3426    0.019316    12
656.5    13.9861    25.2475    0.0192289    12
657    14.0278    25.6705    0.0195362    12
657.5    14.0694    25.9373    0.0197242    12
658    14.0139    25.8725    0.0196599    12
658.5    13.9444    25.2099    0.0191419    12
659    13.9306    23.7614    0.0180284    12
659.5    13.9583    22.7043    0.0172133    12
660    13.8889    23.4738    0.0177832    12
660.5    13.0606    15.9761    0.012094    11
661    13.0303    16.1405    0.0122091    11
661.5    13.0152    16.5427    0.0125039    11
662    13.0606    17.2539    0.0130316    11
662.5    13.0909    17.4614    0.0131784    11
663    13.0909    16.7948    0.0126657    11
663.5    13.1061    18.0115    0.0135731    11
664    13.2424    17.1079    0.0128825    11
664.5    12.7833    17.1336    0.0128921    10
665    12.7407    19.6859    0.0148014    9
665.5    12.8889    19.5062    0.0146553    9
666    12.8889    18.3333    0.0137638    9
666.5    13.037    19.4307    0.0145767    9
667    13.1111    19.1852    0.0143817    9
667.5    13.2778    19.3642    0.014505    9
668    13.2778    19.2593    0.0144156    9
668.5    13.2778    19.3272    0.0144556    9
669    13.1481    19.0768    0.0142577    9
669.5    13.2037    19.585    0.0146266    9
670    13.2778    19.6914    0.014695    9
670.5    13.4259    18.5007    0.0137962    9
671    13.3704    19.1468    0.0142673    9
671.5    14.6905    15.7256    0.0117093    7
672    14.6905    14.7256    0.0109566    7
672.5    14.5714    15.5068    0.0115292    7
673    15.6111    10.5247    0.00781924    6
673.5    15.6389    10.7539    0.00798356    6
674    15.75    11.6829    0.00866682    6
674.5    15.75    11.6829    0.00866039    6
675    15.8333    10.8148    0.00801097    6
675.5    15.8889    11.2191    0.00830432    6
676    15.8889    11.2191    0.00829818    6
676.5    15.8611    11.3835    0.00841352    6
677    15.8611    11.3835    0.0084073    6
677.5    15.9444    11.6636    0.00860781    6
678    15.8611    11.3835    0.0083949    6
678.5    15.7778    12.2562    0.00903181    6
679    15.7778    12.2562    0.00902516    6
679.5    15.6389    11.4946    0.00845813    6
680    15.7778    11.7284    0.00862382    6
680.5    16.0833    11.831    0.00869289    6
681    16.0556    11.8951    0.00873353    6
681.5    16.1111    12.071    0.00885619    6
682    16.1944    13.0131    0.00954041    6
682.5    16.1111    12.3025    0.0090128    6
683    16.1944    12.1242    0.00887572    6
683.5    16.25    13.794    0.0100907    6
684    16.3333    14.1759    0.0103625    6
684.5    16.1944    15.1242    0.0110476    6
685    16.2778    15.0154    0.0109602    6
685.5    16.3056    15.939    0.0116259    6
686    16.3889    16.6728    0.0121522    6
686.5    16.3889    17.1358    0.0124806    6
687    16.5    17.1574    0.0124872    6
687.5    16.5556    17.3395    0.0126105    6
688    16.5833    17.0718    0.0124068    6
688.5    16.4167    15.7106    0.0114093    6
689    16.3889    16.2932    0.0118238    6
689.5    17.4    14.64    0.0106164    5
690    17.6    15.0289    0.0108905    5
690.5    17.5667    16.7733    0.0121458    5
691    17.6667    17.4333    0.0126146    5
691.5    17.5667    16.94    0.0122487    5
692    17.5667    17.1067    0.0123603    5
692.5    17.6333    17.3378    0.0125183    5
693    17.6    17.1622    0.0123826    5
693.5    17.6667    17.7889    0.0128254    5
694    17.7333    17.84    0.012853    5
694.5    17.6    18.3289    0.0131957    5
695    17.7    17.9489    0.0129129    5
695.5    19.5833    4.70139    0.00337986    4
696    19.5833    4.70139    0.00337743    4
696.5    19.5833    4.70139    0.00337501    4
697    19.5833    4.70139    0.00337259    4
697.5    19.5833    4.70139    0.00337017    4
698    19.5833    4.70139    0.00336776    4
698.5    19.5833    4.70139    0.00336535    4
699    19.5417    5.00521    0.00358026    4
699.5    19.5417    5.00521    0.0035777    4
700    19.5417    5.00521    0.00357515    4
700.5    19.625    6.18576    0.00441525    4
701    19.2917    5.2691    0.00375827    4
701.5    19.1667    6.26389    0.00446464    4
702    19.1667    7.59722    0.00541113    4
702.5    19.25    6.84028    0.00486853    4
703    19.375    7.04688    0.005012    4
703.5    19.1667    6.26389    0.00445195    4
704    19.2083    6.86632    0.00487665    4
704.5    19.3333    6.98611    0.00495821    4
705    19.2083    6.32465    0.00448557    4
705.5    19.1667    6.26389    0.00443933    4
706    18.9583    5.57465    0.00394805    4
706.5    18.8333    5.31944    0.00376465    4
707    18.875    5.78299    0.00408981    4
707.5    19    6.55556    0.0046329    4
708    18.75    5.78472    0.00408526    4
708.5    18.7222    8.59877    0.00606829    3
709    18.7222    8.59877    0.00606401    3
709.5    18.3889    9.58025    0.00675141    3
710    18.3889    9.58025    0.00674665    3
710.5    18.5556    10.0062    0.00704164    3
711    18.6111    9.52469    0.0066981    3
711.5    18.6667    9.68519    0.00680617    3
712    20.8333    0.444444    0.00031211    2
712.5    20.8333    0.444444    0.000311891    2
713    21.0833    0.173611    0.000121747    2
713.5    20.8333    0.444444    0.000311454    2
714    20.8333    0.444444    0.000311236    2
714.5    21.4167    0.840278    0.000588018    2
715    21.4167    0.840278    0.000587607    2
715.5    21.4167    0.840278    0.000587196    2
716    21.4167    0.840278    0.000586786    2
716.5    21.6667    0.444444    0.00031015    2
717    21.6667    0.444444    0.000309933    2
717.5    21.6667    0.444444    0.000309717    2
718    21.5833    0.5625    0.000391713    2
718.5    21.5833    0.5625    0.000391441    2
719    21.3333    0.25    0.000173853    2
719.5    21.3333    0.25    0.000173732    2
720    21.3333    0.25    0.000173611    2
720.5    21.3333    0.25    0.000173491    2
721    21.3333    0.25    0.00017337    2
721.5    21.8333    0.0277778    1.925e-05    2
722    22.1667    -1.05002e-13    -7.27164e-17    2
722.5    22    0.111111    7.68935e-05    2
723    21.9167    0.00694444    4.80252e-06    2
723.5    22    0.111111    7.67872e-05    2
724    22.25    0.00694444    4.79589e-06    2
724.5    22.25    0.00694444    4.79258e-06    2
725    22.1667    1.34214e-14    9.25611e-18    1
725.5    22.1667    1.34214e-14    9.24973e-18    1
726    22.1667    1.34214e-14    9.24336e-18    1
726.5    22.1667    1.34214e-14    9.237e-18    1
727    22    -1.42109e-14    -9.77363e-18    1
727.5    21.6667    2.05268e-14    1.41078e-17    1
728    21.6667    2.05268e-14    1.40981e-17    1
728.5    22    -8.07794e-28    -5.54422e-31    1
729    22    -8.07794e-28    -5.54042e-31    1
729.5    22    -8.07794e-28    -5.53662e-31    1
730    21.5    2.84217e-14    1.94669e-17    1
730.5    21.5    2.84217e-14    1.94536e-17    1
731    21.6667    -1.97373e-14    -1.35002e-17    1
731.5    22.1667    2.6448e-14    1.80779e-17    1
732    22.3333    -1.73688e-14    -1.18639e-17    1
732.5    22.8333    4.658e-14    3.17952e-17    1
733    22.8333    4.658e-14    3.17735e-17    1
733.5    22.8333    4.658e-14    3.17519e-17    1
734    22.8333    4.658e-14    3.17303e-17    1
734.5    22.8333    4.658e-14    3.17087e-17    1
735    22.5    -1.77636e-14    -1.20841e-17    1
