# Supplementary material for: Clocked stepping of an artificial protein walker along a DNA track
Source: Nat Nanotechnol. 2026 Jul 6;21(7):987–95. doi: 10.1038/s41565-026-02211-3 (PMC13379313; doi:10.1038/s41565-026-02211-3)
Supplement: Supplementary file 13 — Text files of simulation output. [file 41565_2026_2211_MOESM13_ESM.zip › averages_alpha1.000000.dat]

### track: TrpR -- DtxR -- MetJ 
# alpha = 1
# individual on/off rates:
#     correct step, with    ligands: TrpR    = ( 10 ,  0.36 )
#                                    DtxR    = ( 10 ,  0.164 )
#                                    MetJ    = ( 10 ,  1.14 )
#     correct step, without ligands: TrpR_0  = ( 0 ,  0.99 )
#                                    DtxR_0  = ( 0 ,  0.45 )
#                                    MetJ_0  = ( 0 ,  3.7 )
#     overstepping, with    ligands: TrpR*   = ( 10 ,  0.36 )
#                                    DtxR*   = ( 10 ,  0.164 )
#                                    MetJ*   = ( 10 ,  1.14 )
#     overstepping, without ligands: TrpR*_0 = ( 0 ,  0.99 )
#                                    DtxR*_0 = ( 0 ,  0.45 )
#                                    MetJ*_0 = ( 0 ,  3.7 )
# time     av position     var(position)    D_eff     count
0    0.166667    -3.63171e-13    0    500000
0.5    0.188487    0.0267397    0.0267397    498680
1    0.208004    0.0503225    0.0251613    497245
1.5    0.225024    0.0703203    0.0234401    495802
2    0.23949    0.0878473    0.0219618    494400
2.5    0.25355    0.103526    0.0207051    493009
3    0.266453    0.117881    0.0196469    491625
3.5    0.277944    0.131808    0.0188297    490257
4    0.289278    0.145085    0.0181356    488886
4.5    0.300077    0.158071    0.0175634    487425
5    0.31051    0.171254    0.0171254    486052
5.5    0.320972    0.18451    0.0167736    484729
6    0.330706    0.197657    0.0164714    483356
6.5    0.340016    0.210786    0.0162143    481955
7    0.350094    0.223912    0.0159937    480581
7.5    0.293435    0.269037    0.0179358    479258
8    0.295786    0.275135    0.0171959    477003
8.5    0.29968    0.286376    0.0168457    474074
9    0.305163    0.299576    0.0166431    470608
9.5    0.311514    0.313931    0.0165227    467024
10    0.318768    0.329915    0.0164957    463178
10.5    0.326628    0.346697    0.0165094    459535
11    0.336282    0.363098    0.0165045    455660
11.5    0.346048    0.379528    0.0165012    451905
12    0.355399    0.395898    0.0164958    448042
12.5    0.365762    0.412801    0.016512    444341
13    0.375839    0.429429    0.0165165    440536
13.5    0.386961    0.445391    0.016496    436807
14    0.397719    0.462137    0.0165049    433047
14.5    0.411135    0.531331    0.0183218    430975
15    0.435515    0.573905    0.0191302    428576
15.5    0.457117    0.616191    0.0198771    425239
16    0.477121    0.657342    0.0205419    421007
16.5    0.497271    0.698286    0.0211602    416168
17    0.517024    0.736459    0.0216606    410802
17.5    0.536532    0.775347    0.0221528    405049
18    0.55563    0.813763    0.0226045    399136
18.5    0.574978    0.849707    0.0229651    392917
19    0.593901    0.88437    0.0232729    386702
19.5    0.613202    0.918794    0.0235588    380411
20    0.634113    0.951288    0.0237822    374035
20.5    0.653881    0.9833    0.0239829    367483
21    0.67375    1.01602    0.024191    361140
21.5    0.605435    1.07087    0.0249041    358574
22    0.625    1.08867    0.0247426    357651
22.5    0.644766    1.1065    0.024589    356655
23    0.662692    1.12299    0.0244129    355626
23.5    0.67872    1.13895    0.0242329    354600
24    0.692822    1.15329    0.024027    353588
24.5    0.706054    1.16729    0.0238223    352541
25    0.718347    1.18138    0.0236277    351500
25.5    0.729917    1.19514    0.023434    350475
26    0.740725    1.20978    0.023265    349447
26.5    0.751203    1.2231    0.0230774    348483
27    0.76202    1.23745    0.0229158    347480
27.5    0.771268    1.25079    0.0227416    346490
28    0.781084    1.26469    0.0225837    345536
28.5    0.726036    1.31351    0.023044    344575
29    0.728417    1.32225    0.0227974    342987
29.5    0.730739    1.33364    0.0226041    340948
30    0.735554    1.34751    0.0224585    338496
30.5    0.742188    1.36085    0.022309    335939
31    0.750006    1.37603    0.0221941    333289
31.5    0.758097    1.39196    0.0220946    330550
32    0.766408    1.40867    0.0220105    327882
32.5    0.77613    1.42531    0.0219278    325096
33    0.785838    1.44216    0.0218509    322318
33.5    0.795833    1.4602    0.0217941    319579
34    0.807163    1.47574    0.021702    316770
34.5    0.818315    1.49442    0.0216583    314130
35    0.828974    1.51115    0.0215879    311474
35.5    0.843412    1.58036    0.0222586    310006
36    0.868989    1.62214    0.0225297    308332
36.5    0.889301    1.66472    0.0228043    305813
37    0.910792    1.70543    0.0230464    302696
37.5    0.929702    1.74697    0.0232929    299141
38    0.949194    1.78771    0.0235226    295212
38.5    0.967392    1.82565    0.0237097    291092
39    0.987053    1.86126    0.0238623    286867
39.5    1.00663    1.89677    0.0240097    282460
40    1.02587    1.93313    0.0241641    277964
40.5    1.0449    1.96779    0.0242937    273442
41    1.06497    1.99855    0.0243725    268954
41.5    1.08516    2.03231    0.0244857    264458
42    1.10522    2.06511    0.0245846    259877
42.5    1.03839    2.1181    0.0249188    258028
43    1.05769    2.13411    0.0248152    257331
43.5    1.07795    2.1526    0.0247425    256580
44    1.09552    2.17133    0.0246742    255846
44.5    1.11152    2.18843    0.0245891    255115
45    1.1263    2.20322    0.0244802    254408
45.5    1.13937    2.21857    0.0243799    253679
46    1.152    2.23115    0.0242516    252974
46.5    1.16411    2.24546    0.0241447    252271
47    1.1748    2.26066    0.0240496    251529
47.5    1.18512    2.2715    0.0239105    250805
48    1.19497    2.28292    0.0237804    250071
48.5    1.20539    2.29664    0.0236767    249391
49    1.21504    2.3106    0.0235776    248692
49.5    1.16035    2.35918    0.0238301    247974
50    1.16115    2.36481    0.0236481    246881
50.5    1.1645    2.37832    0.0235477    245408
51    1.16898    2.39168    0.0234478    243661
51.5    1.17484    2.40985    0.0233966    241856
52    1.18146    2.42468    0.0233143    239930
52.5    1.19021    2.43827    0.0232217    237929
53    1.1988    2.4548    0.0231585    235921
53.5    1.20733    2.47087    0.0230923    233970
54    1.21789    2.48665    0.0230245    232023
54.5    1.22775    2.50503    0.0229819    230077
55    1.23851    2.5222    0.0229291    228159
55.5    1.24939    2.54114    0.0228932    226238
56    1.25969    2.5568    0.0228286    224312
56.5    1.27396    2.62425    0.0232234    223290
57    1.29915    2.66584    0.0233846    222076
57.5    1.32134    2.70495    0.0235213    220305
58    1.34196    2.74885    0.023697    218143
58.5    1.36063    2.78777    0.0238271    215540
59    1.37988    2.82764    0.0239631    212705
59.5    1.39956    2.86797    0.0241006    209741
60    1.41978    2.90473    0.0242061    206729
60.5    1.43939    2.94348    0.0243263    203458
61    1.4589    2.97938    0.0244212    200153
61.5    1.47918    3.01421    0.0245057    196827
62    1.49936    3.04732    0.0245752    193498
62.5    1.51856    3.08073    0.0246458    190244
63    1.53787    3.11405    0.0247147    186975
63.5    1.47142    3.16341    0.0249087    185627
64    1.49087    3.17998    0.0248436    185101
64.5    1.5114    3.1997    0.0248038    184614
65    1.52941    3.21772    0.0247517    184068
65.5    1.54452    3.23309    0.0246801    183506
66    1.55867    3.24727    0.0246005    182968
66.5    1.57109    3.26521    0.0245504    182480
67    1.58321    3.27808    0.0244633    181940
67.5    1.59509    3.28983    0.0243691    181414
68    1.60603    3.30272    0.0242847    180895
68.5    1.61622    3.31724    0.0242134    180379
69    1.62673    3.32932    0.0241255    179903
69.5    1.63739    3.34559    0.024069    179375
70    1.64693    3.36124    0.0240088    178836
70.5    1.59237    3.40602    0.0241562    178282
71    1.59501    3.41135    0.0240236    177500
71.5    1.59735    3.42193    0.0239296    176413
72    1.60071    3.43466    0.0238518    175183
72.5    1.60796    3.44947    0.0237894    173853
73    1.61531    3.46649    0.0237431    172509
73.5    1.62308    3.48295    0.0236935    171187
74    1.63315    3.49962    0.0236461    169750
74.5    1.64228    3.51704    0.0236043    168307
75    1.65161    3.53625    0.023575    166869
75.5    1.66132    3.55497    0.0235428    165435
76    1.67072    3.56929    0.0234822    164005
76.5    1.68161    3.5856    0.0234353    162530
77    1.69306    3.60155    0.0233867    161104
77.5    1.70695    3.6687    0.023669    160353
78    1.73067    3.71083    0.0237874    159489
78.5    1.75194    3.74951    0.0238822    158258
79    1.77214    3.79917    0.0240454    156748
79.5    1.79189    3.84345    0.0241727    155002
80    1.81033    3.88586    0.0242866    153009
80.5    1.82954    3.91979    0.0243465    150865
81    1.84976    3.95442    0.02441    148655
81.5    1.87073    3.9904    0.024481    146386
82    1.88961    4.02676    0.0245534    144013
82.5    1.90853    4.05701    0.024588    141584
83    1.92757    4.08839    0.0246289    139208
83.5    1.94627    4.1251    0.0247012    136803
84    1.96721    4.16373    0.0247841    134476
84.5    1.89992    4.21875    0.024963    133504
85    1.91885    4.23436    0.024908    133136
85.5    1.93967    4.25341    0.0248737    132736
86    1.95854    4.27159    0.0248348    132349
86.5    1.97359    4.28467    0.0247669    131948
87    1.98863    4.30061    0.0247162    131583
87.5    2.0025    4.31794    0.0246739    131269
88    2.01458    4.33    0.0246023    130884
88.5    2.02602    4.34603    0.0245539    130533
89    2.03759    4.35872    0.0244872    130166
89.5    2.04803    4.37458    0.024439    129801
90    2.0573    4.3884    0.02438    129432
90.5    2.06762    4.40347    0.0243286    129083
91    2.07825    4.41571    0.0242622    128735
91.5    2.02577    4.467    0.0244098    128352
92    2.0276    4.47238    0.0243064    127791
92.5    2.02962    4.48028    0.0242177    127019
93    2.03283    4.49861    0.0241861    126102
93.5    2.03825    4.51728    0.0241566    125125
94    2.0441    4.52344    0.0240608    124069
94.5    2.05228    4.53906    0.0240162    122974
95    2.06117    4.56398    0.0240209    121960
95.5    2.06989    4.58139    0.0239863    120940
96    2.07951    4.59019    0.0239072    119942
96.5    2.0903    4.59934    0.0238308    118965
97    2.10193    4.62084    0.0238188    117966
97.5    2.11191    4.63393    0.0237638    116975
98    2.12191    4.6514    0.0237316    115945
98.5    2.137    4.72349    0.0239771    115376
99    2.16253    4.76866    0.0240841    114757
99.5    2.1835    4.81078    0.0241748    113871
100    2.20214    4.85569    0.0242784    112673
100.5    2.22372    4.89927    0.0243745    111379
101    2.24294    4.93579    0.0244346    109954
101.5    2.26104    4.97191    0.0244922    108352
102    2.28098    5.00809    0.0245495    106768
102.5    2.3001    5.04512    0.0246103    105169
103    2.31839    5.08435    0.0246813    103506
103.5    2.33905    5.11805    0.0247249    101848
104    2.35897    5.14935    0.0247565    100172
104.5    2.37812    5.18646    0.0248156    98459
105    2.39853    5.22481    0.0248801    96773
105.5    2.33023    5.27594    0.0250045    96046
106    2.34966    5.29406    0.024972    95768
106.5    2.36975    5.30827    0.0249215    95494
107    2.38753    5.32222    0.0248702    95223
107.5    2.40317    5.33981    0.0248363    94960
108    2.41707    5.35559    0.0247944    94679
108.5    2.43014    5.37053    0.024749    94411
109    2.44321    5.38586    0.0247058    94137
109.5    2.45399    5.39993    0.0246572    93903
110    2.46453    5.41542    0.0246155    93650
110.5    2.47614    5.43125    0.0245758    93377
111    2.48646    5.4522    0.0245594    93102
111.5    2.49649    5.46485    0.024506    92850
112    2.50645    5.47699    0.0244508    92602
112.5    2.45118    5.51457    0.0245092    92335
113    2.45254    5.52978    0.0244681    91906
113.5    2.45572    5.53915    0.0244016    91337
114    2.46197    5.55531    0.0243654    90665
114.5    2.46798    5.56143    0.0242857    89950
115    2.47608    5.57355    0.0242328    89247
115.5    2.48486    5.59711    0.0242299    88544
116    2.49233    5.61769    0.0242142    87840
116.5    2.50262    5.6338    0.0241794    87106
117    2.51126    5.65238    0.0241555    86380
117.5    2.52182    5.66827    0.0241203    85628
118    2.53552    5.67984    0.0240671    84912
118.5    2.54514    5.71009    0.0240932    84182
119    2.55531    5.72758    0.0240655    83468
119.5    2.56857    5.78768    0.0242162    83088
120    2.59409    5.82577    0.0242741    82630
120.5    2.617    5.86268    0.0243265    82013
121    2.63669    5.90736    0.0244106    81209
121.5    2.65746    5.94259    0.0244551    80263
122    2.67694    5.97883    0.0245034    79293
122.5    2.69656    6.00717    0.0245191    78210
123    2.71586    6.046    0.0245772    77033
123.5    2.73629    6.08222    0.0246244    75844
124    2.75436    6.12359    0.0246919    74681
124.5    2.77527    6.16739    0.0247686    73414
125    2.79435    6.2006    0.0248024    72210
125.5    2.81364    6.23625    0.0248456    70962
126    2.8331    6.27477    0.0248999    69693
126.5    2.76729    6.31866    0.0249749    69152
127    2.78589    6.33851    0.0249548    68937
127.5    2.80588    6.35173    0.0249087    68752
128    2.82371    6.3733    0.0248957    68562
128.5    2.84068    6.38887    0.0248594    68346
129    2.85364    6.40845    0.0248389    68157
129.5    2.86701    6.42069    0.0247903    67960
130    2.88079    6.43795    0.0247614    67771
130.5    2.89315    6.45134    0.0247178    67527
131    2.90439    6.47155    0.0247006    67332
131.5    2.91642    6.48958    0.0246752    67159
132    2.92626    6.49996    0.0246211    66994
132.5    2.93478    6.52127    0.0246086    66787
133    2.945    6.53442    0.0245655    66591
133.5    2.89044    6.56681    0.0245948    66401
134    2.88968    6.57351    0.024528    66118
134.5    2.89213    6.59691    0.0245238    65720
135    2.89664    6.61118    0.0244858    65253
135.5    2.90196    6.63112    0.0244691    64738
136    2.91103    6.64991    0.0244482    64227
136.5    2.92072    6.67322    0.024444    63731
137    2.93094    6.68594    0.0244012    63252
137.5    2.9424    6.71396    0.0244144    62747
138    2.95255    6.74092    0.0244236    62227
138.5    2.96197    6.75276    0.0243782    61695
139    2.97221    6.77098    0.0243561    61129
139.5    2.98103    6.78821    0.0243305    60612
140    2.99097    6.78899    0.0242464    60105
140.5    3.00653    6.87044    0.02445    59811
141    3.03322    6.92005    0.0245392    59499
141.5    3.05515    6.97067    0.0246313    59059
142    3.07522    7.01467    0.0246995    58465
142.5    3.09555    7.05898    0.0247683    57806
143    3.11667    7.0904    0.0247916    57050
143.5    3.13799    7.13306    0.0248539    56234
144    3.15536    7.17941    0.0249285    55381
144.5    3.17429    7.2152    0.0249661    54539
145    3.19111    7.26652    0.025057    53604
145.5    3.2115    7.29532    0.0250698    52745
146    3.23082    7.3165    0.0250565    51854
146.5    3.24941    7.34958    0.0250839    50957
147    3.26776    7.38694    0.0251256    50104
147.5    3.20199    7.42135    0.0251571    49749
148    3.22058    7.44477    0.0251513    49615
148.5    3.24214    7.46392    0.025131    49483
149    3.25899    7.48284    0.0251102    49334
149.5    3.27452    7.50823    0.0251111    49192
150    3.28833    7.51702    0.0250567    49075
150.5    3.30148    7.53862    0.0250452    48923
151    3.31376    7.55179    0.0250059    48806
151.5    3.32565    7.56743    0.024975    48688
152    3.33595    7.5835    0.0249457    48550
152.5    3.34686    7.5967    0.0249072    48401
153    3.35755    7.61602    0.024889    48269
153.5    3.36662    7.63321    0.0248639    48133
154    3.37722    7.64515    0.0248219    47993
154.5    3.32294    7.69915    0.0249163    47853
155    3.32371    7.69804    0.0248324    47645
155.5    3.32907    7.69764    0.0247513    47359
156    3.33132    7.7098    0.0247109    47034
156.5    3.33627    7.71917    0.0246619    46656
157    3.34441    7.72237    0.0245935    46303
157.5    3.35297    7.7245    0.0245222    45920
158    3.36188    7.75178    0.024531    45553
158.5    3.36981    7.77419    0.0245242    45151
159    3.38333    7.7886    0.0244925    44762
159.5    3.39371    7.81851    0.0245094    44341
160    3.40608    7.83175    0.0244742    43949
160.5    3.41657    7.84989    0.0244545    43572
161    3.43103    7.86762    0.0244336    43209
161.5    3.44631    7.9217    0.0245254    43018
162    3.471    7.95541    0.0245537    42804
162.5    3.49438    8.00526    0.0246316    42503
163    3.51236    8.04078    0.024665    42081
163.5    3.52695    8.06944    0.0246772    41618
164    3.54618    8.09876    0.0246913    41085
164.5    3.56308    8.13124    0.024715    40505
165    3.58232    8.16271    0.0247355    39920
165.5    3.60375    8.21669    0.0248238    39341
166    3.6226    8.24539    0.0248355    38685
166.5    3.64299    8.299    0.0249219    38076
167    3.66505    8.32212    0.0249165    37434
167.5    3.68189    8.34611    0.0249138    36791
168    3.70351    8.39401    0.0249822    36101
168.5    3.63506    8.42909    0.0250121    35833
169    3.65484    8.45047    0.0250014    35736
169.5    3.67467    8.46452    0.0249691    35609
170    3.69188    8.47178    0.024917    35517
170.5    3.70864    8.48804    0.0248916    35418
171    3.72432    8.49832    0.0248489    35318
171.5    3.7384    8.5107    0.0248125    35222
172    3.7503    8.52543    0.0247832    35130
172.5    3.75836    8.5373    0.0247458    35039
173    3.76868    8.5447    0.0246957    34959
173.5    3.77856    8.57024    0.0246981    34868
174    3.78736    8.58843    0.0246794    34759
174.5    3.79788    8.60505    0.0246563    34656
175    3.80692    8.61685    0.0246196    34567
175.5    3.75485    8.68856    0.0247537    34480
176    3.75531    8.68651    0.0246776    34343
176.5    3.7587    8.71765    0.0246959    34132
177    3.76253    8.72193    0.0246382    33907
177.5    3.76983    8.7357    0.0246076    33669
178    3.77634    8.74552    0.0245661    33391
178.5    3.7845    8.75317    0.0245187    33108
179    3.79306    8.77202    0.0245029    32859
179.5    3.80374    8.77849    0.0244526    32612
180    3.81144    8.78398    0.0243999    32340
180.5    3.82292    8.80373    0.0243871    32039
181    3.83511    8.81123    0.0243404    31751
181.5    3.84868    8.84038    0.0243537    31469
182    3.85919    8.86084    0.024343    31216
182.5    3.87459    8.90139    0.0243874    31073
183    3.90286    8.95154    0.0244578    30903
183.5    3.92669    8.98954    0.0244947    30668
184    3.95028    9.03202    0.0245435    30381
184.5    3.97046    9.06307    0.0245612    30030
185    3.99015    9.10912    0.0246192    29650
185.5    4.00608    9.12749    0.0246024    29199
186    4.02919    9.18053    0.0246788    28773
186.5    4.05163    9.2164    0.0247088    28313
187    4.07446    9.25776    0.0247534    27876
187.5    4.09434    9.30634    0.0248169    27428
188    4.11358    9.35271    0.0248742    26989
188.5    4.13805    9.39218    0.0249129    26510
189    4.15873    9.42523    0.0249345    26092
189.5    4.09455    9.48712    0.025032    25900
190    4.11297    9.50385    0.0250101    25820
190.5    4.13727    9.52425    0.024998    25747
191    4.15452    9.53108    0.0249505    25681
191.5    4.17025    9.53705    0.0249009    25613
192    4.18394    9.54909    0.0248674    25545
192.5    4.19765    9.57655    0.0248742    25480
193    4.2092    9.59235    0.0248506    25421
193.5    4.22144    9.61036    0.024833    25352
194    4.23252    9.63002    0.0248196    25285
194.5    4.24048    9.64346    0.0247904    25197
195    4.25162    9.66111    0.0247721    25114
195.5    4.26276    9.66344    0.0247147    25044
196    4.27245    9.66625    0.0246588    24966
196.5    4.21762    9.67931    0.0246293    24893
197    4.22138    9.70508    0.0246322    24783
197.5    4.22674    9.71517    0.0245954    24643
198    4.23501    9.71424    0.0245309    24486
198.5    4.244    9.73376    0.0245183    24311
199    4.25104    9.73367    0.0244565    24106
199.5    4.25881    9.75377    0.0244455    23912
200    4.26848    9.76766    0.0244192    23724
200.5    4.28128    9.79951    0.0244377    23497
201    4.28881    9.81593    0.0244177    23293
201.5    4.29883    9.85949    0.0244652    23083
202    4.3057    9.87331    0.0244389    22872
202.5    4.3185    9.90538    0.0244577    22663
203    4.32544    9.91956    0.0244324    22454
203.5    4.33868    9.97703    0.0245136    22361
204    4.36418    10.0134    0.0245427    22251
204.5    4.38538    10.0259    0.0245132    22088
205    4.4002    10.0565    0.0245281    21890
205.5    4.42157    10.0871    0.0245427    21614
206    4.43543    10.1458    0.0246258    21329
206.5    4.44758    10.1782    0.0246445    21018
207    4.46642    10.2306    0.0247117    20707
207.5    4.48306    10.2465    0.0246903    20377
208    4.49891    10.2948    0.0247472    20050
208.5    4.52309    10.3118    0.0247285    19718
209    4.54455    10.3078    0.0246597    19382
209.5    4.56621    10.3398    0.0246772    19043
210    4.58414    10.3863    0.0247294    18740
210.5    4.51523    10.4472    0.0248153    18599
211    4.53651    10.473    0.0248175    18550
211.5    4.55351    10.5077    0.0248408    18494
212    4.5703    10.52    0.0248113    18441
212.5    4.58712    10.5357    0.0247899    18394
213    4.60178    10.572    0.0248168    18351
213.5    4.61262    10.5804    0.0247784    18306
214    4.62803    10.586    0.0247338    18260
214.5    4.64148    10.5934    0.0246933    18184
215    4.65294    10.5995    0.0246499    18142
215.5    4.66332    10.6266    0.0246556    18096
216    4.67574    10.6389    0.0246271    18051
216.5    4.6836    10.6448    0.0245839    17995
217    4.6918    10.6773    0.0246021    17944
217.5    4.6355    10.7076    0.0246151    17892
218    4.63567    10.7257    0.0246003    17818
218.5    4.64049    10.721    0.0245331    17709
219    4.64612    10.7568    0.024559    17589
219.5    4.6524    10.7665    0.0245251    17464
220    4.65739    10.785    0.0245113    17324
220.5    4.66545    10.8112    0.0245152    17165
221    4.67667    10.8201    0.0244799    17007
221.5    4.68794    10.8426    0.0244754    16853
222    4.69651    10.8818    0.0245085    16712
222.5    4.70859    10.9043    0.024504    16584
223    4.71738    10.9207    0.0244858    16439
223.5    4.7268    10.9413    0.0244771    16305
224    4.73964    10.956    0.0244553    16148
224.5    4.7563    11.0126    0.024527    16082
225    4.77786    11.063    0.0245844    15995
225.5    4.79996    11.0989    0.0246096    15874
226    4.82683    11.1903    0.0247573    15718
226.5    4.84779    11.2356    0.0248027    15509
227    4.8646    11.2886    0.0248648    15319
227.5    4.8843    11.3184    0.0248755    15094
228    4.90814    11.3663    0.024926    14870
228.5    4.93121    11.4124    0.0249724    14668
229    4.95186    11.4391    0.0249763    14436
229.5    4.97139    11.4863    0.0250246    14232
230    4.99286    11.5174    0.0250377    14004
230.5    5.02061    11.5586    0.0250729    13770
231    5.03739    11.5949    0.0250971    13529
231.5    4.96876    11.6423    0.0251453    13433
232    4.98824    11.67    0.0251508    13402
232.5    5.00745    11.6887    0.025137    13375
233    5.02531    11.6926    0.0250913    13337
233.5    5.03782    11.7163    0.0250884    13291
234    5.05252    11.7374    0.0250799    13247
234.5    5.06282    11.7358    0.025023    13215
235    5.07706    11.7551    0.0250107    13169
235.5    5.08936    11.7772    0.0250047    13130
236    5.09947    11.8038    0.0250081    13091
236.5    5.11334    11.7869    0.0249195    13060
237    5.12733    11.8068    0.0249088    13020
237.5    5.1386    11.8238    0.0248922    12980
238    5.14803    11.8314    0.024856    12941
238.5    5.09121    11.8845    0.024915    12908
239    5.09338    11.8661    0.0248245    12874
239.5    5.09868    11.8503    0.0247398    12816
240    5.09902    11.8582    0.0247045    12713
240.5    5.10883    11.8882    0.0247156    12613
241    5.11626    11.9038    0.0246966    12526
241.5    5.12075    11.9705    0.0247836    12413
242    5.1342    11.9818    0.0247557    12298
242.5    5.14488    11.9892    0.0247201    12207
243    5.15184    12.0197    0.0247319    12094
243.5    5.15814    12.0447    0.0247325    11978
244    5.16445    12.0988    0.0247926    11881
244.5    5.17276    12.1129    0.0247707    11783
245    5.187    12.1738    0.0248445    11696
245.5    5.20807    12.2711    0.024992    11642
246    5.23363    12.2945    0.0249889    11588
246.5    5.25342    12.3339    0.025018    11488
247    5.27642    12.3719    0.0250444    11372
247.5    5.29939    12.4313    0.0251137    11236
248    5.3175    12.5094    0.0252206    11087
248.5    5.32753    12.576    0.0253037    10917
249    5.35723    12.6301    0.0253616    10749
249.5    5.38109    12.6589    0.0253686    10570
250    5.40117    12.6618    0.0253235    10402
250.5    5.42092    12.6738    0.0252969    10226
251    5.44943    12.738    0.0253746    10075
251.5    5.46476    12.6977    0.025244    9894
252    5.4856    12.7346    0.025267    9713
252.5    5.42555    12.7686    0.0252843    9635
253    5.44561    12.8221    0.0253401    9603
253.5    5.4656    12.8598    0.0253646    9578
254    5.48493    12.8714    0.0253374    9553
254.5    5.50208    12.881    0.0253065    9531
255    5.51508    12.8698    0.025235    9491
255.5    5.52413    12.9025    0.0252494    9461
256    5.53916    12.9136    0.0252218    9431
256.5    5.54867    12.9452    0.0252343    9407
257    5.55429    12.9823    0.0252575    9367
257.5    5.56229    12.9958    0.0252345    9343
258    5.57234    13.0387    0.0252688    9313
258.5    5.58355    13.0717    0.0252838    9282
259    5.59526    13.1033    0.0252959    9252
259.5    5.53892    13.1098    0.0252597    9220
260    5.54227    13.1457    0.0252803    9172
260.5    5.54249    13.1943    0.0253249    9119
261    5.55073    13.1853    0.0252592    9042
261.5    5.55772    13.1834    0.0252072    8978
262    5.56815    13.1635    0.0251211    8914
262.5    5.58143    13.2382    0.0252155    8823
263    5.58786    13.268    0.0252244    8749
263.5    5.59848    13.2471    0.0251368    8682
264    5.60726    13.2895    0.0251695    8593
264.5    5.61989    13.2972    0.0251365    8512
265    5.63338    13.3076    0.0251087    8438
265.5    5.63759    13.3488    0.0251389    8370
266    5.65603    13.3625    0.0251174    8277
266.5    5.66477    13.3828    0.0251084    8246
267    5.69104    13.4195    0.0251302    8213
267.5    5.71335    13.4779    0.0251922    8158
268    5.74    13.5363    0.0252543    8096
268.5    5.74978    13.5695    0.0252691    7997
269    5.76736    13.5773    0.0252365    7889
269.5    5.79139    13.6697    0.0253612    7789
270    5.80928    13.6673    0.0253099    7678
270.5    5.82333    13.749    0.0254141    7545
271    5.83529    13.7853    0.0254342    7416
271.5    5.85531    13.8272    0.0254644    7312
272    5.87251    13.8584    0.025475    7198
272.5    5.90041    13.9597    0.0256141    7076
273    5.91462    13.9797    0.0256039    6957
273.5    5.84289    14.0313    0.0256513    6922
274    5.86196    14.073    0.0256807    6906
274.5    5.88153    14.1061    0.0256942    6885
275    5.90304    14.1567    0.0257394    6867
275.5    5.91697    14.1616    0.0257017    6849
276    5.92712    14.1879    0.0257027    6824
276.5    5.94013    14.1779    0.0256382    6801
277    5.95049    14.2158    0.0256602    6780
277.5    5.96519    14.1945    0.0255756    6761
278    5.97112    14.2174    0.0255709    6740
278.5    5.97679    14.2714    0.0256218    6721
279    5.99256    14.2639    0.0255625    6702
279.5    6.00903    14.3006    0.0255825    6681
280    6.01739    14.3334    0.0255953    6662
280.5    5.95634    14.331    0.0255454    6642
281    5.96093    14.3458    0.0255264    6617
281.5    5.9649    14.3018    0.0254029    6572
282    5.97866    14.2754    0.025311    6521
282.5    5.98029    14.235    0.0251947    6476
283    5.98953    14.2522    0.0251806    6433
283.5    5.99984    14.3498    0.0253083    6387
284    5.99945    14.439    0.0254207    6344
284.5    6.01625    14.4351    0.0253692    6297
285    6.02166    14.389    0.0252439    6248
285.5    6.03979    14.3931    0.0252068    6195
286    6.04738    14.4034    0.0251808    6149
286.5    6.05797    14.4399    0.0252005    6104
287    6.07168    14.4569    0.0251862    6052
287.5    6.08208    14.5175    0.0252479    6031
288    6.10782    14.5297    0.0252252    5999
288.5    6.13167    14.5657    0.0252438    5944
289    6.16353    14.5585    0.0251878    5890
289.5    6.18263    14.5721    0.0251677    5827
290    6.21577    14.5448    0.0250772    5757
290.5    6.22522    14.563    0.0250654    5690
291    6.25114    14.6587    0.0251868    5619
291.5    6.27609    14.7063    0.0252251    5532
292    6.30166    14.8134    0.0253654    5435
292.5    6.31627    14.928    0.0255179    5353
293    6.32808    14.9605    0.0255299    5267
293.5    6.35916    14.989    0.0255348    5175
294    6.38364    15.0444    0.0255857    5092
294.5    6.3246    15.0446    0.0255426    5055
295    6.34385    15.0302    0.0254749    5038
295.5    6.37387    15.0742    0.0255062    5024
296    6.38836    15.0722    0.0254598    5010
296.5    6.40709    15.0494    0.0253784    4996
297    6.42158    15.0839    0.0253937    4986
297.5    6.43242    15.0884    0.0253587    4977
298    6.44193    15.0736    0.0252912    4957
298.5    6.45762    15.0913    0.0252785    4940
299    6.46727    15.0991    0.0252494    4924
299.5    6.482    15.0958    0.0252016    4907
300    6.48323    15.07    0.0251167    4899
300.5    6.4942    15.0671    0.0250701    4888
301    6.50667    15.0307    0.0249679    4872
301.5    6.44805    15.1139    0.0250645    4860
302    6.45079    15.0438    0.0249069    4836
302.5    6.45724    15.0618    0.0248956    4810
303    6.46845    15.1673    0.0250286    4776
303.5    6.46444    15.2576    0.025136    4734
304    6.46759    15.2597    0.0250982    4700
304.5    6.48315    15.3422    0.0251924    4659
305    6.50188    15.3639    0.0251868    4620
305.5    6.51155    15.386    0.0251816    4587
306    6.53606    15.3889    0.0251453    4539
306.5    6.53505    15.3728    0.025078    4493
307    6.55726    15.3812    0.0250508    4456
307.5    6.55973    15.434    0.025096    4409
308    6.57052    15.4674    0.0251094    4372
308.5    6.57966    15.5163    0.025148    4354
309    6.60701    15.5544    0.025169    4339
309.5    6.62599    15.5766    0.0251641    4314
310    6.65334    15.6443    0.0252328    4278
310.5    6.67464    15.656    0.0252109    4224
311    6.68997    15.6293    0.0251275    4170
311.5    6.71361    15.5822    0.0250116    4122
312    6.74059    15.6637    0.0251021    4063
312.5    6.76072    15.7639    0.0252223    4003
313    6.7876    15.7585    0.0251733    3943
313.5    6.79865    15.7726    0.0251557    3883
314    6.81513    15.8362    0.0252168    3817
314.5    6.82353    15.672    0.0249158    3756
315    6.84577    15.6463    0.0248355    3698
315.5    6.76701    15.667    0.0248288    3679
316    6.78342    15.7006    0.0248428    3670
316.5    6.80593    15.7105    0.0248192    3662
317    6.81706    15.6818    0.0247346    3657
317.5    6.83662    15.7316    0.0247742    3647
318    6.85389    15.6627    0.0246268    3640
318.5    6.87225    15.685    0.0246233    3632
319    6.89079    15.66    0.0245454    3620
319.5    6.90047    15.6638    0.024513    3607
320    6.91173    15.6863    0.0245098    3595
320.5    6.9186    15.6917    0.02448    3579
321    6.93191    15.7253    0.0244942    3569
321.5    6.94337    15.7427    0.0244833    3561
322    6.95513    15.7031    0.0243837    3551
322.5    6.89769    15.7558    0.0244276    3543
323    6.88842    15.7524    0.0243846    3528
323.5    6.89386    15.7844    0.0243963    3508
324    6.90918    15.8171    0.0244091    3483
324.5    6.91997    15.8999    0.0244991    3453
325    6.93478    15.8412    0.0243711    3427
325.5    6.953    15.8985    0.0244217    3401
326    6.95323    15.8842    0.0243622    3371
326.5    6.95577    15.9098    0.0243642    3335
327    6.96295    15.8816    0.0242838    3306
327.5    6.97649    15.9525    0.0243549    3275
328    6.98361    16.0237    0.0244263    3244
328.5    6.99673    15.9849    0.0243301    3214
329    7.01363    16.0825    0.0244416    3192
329.5    7.01379    16.1238    0.0244671    3166
330    7.04274    16.1527    0.0244738    3155
330.5    7.04113    16.1349    0.0244099    3124
331    7.05669    16.1713    0.024428    3087
331.5    7.07382    16.0807    0.0242544    3057
332    7.10437    16.1095    0.0242613    3026
332.5    7.12436    16.1882    0.0243431    2990
333    7.13847    16.2448    0.0243916    2944
333.5    7.15523    16.2701    0.0243929    2900
334    7.18967    16.3748    0.0245132    2847
334.5    7.19535    16.4258    0.0245528    2801
335    7.20453    16.4752    0.0245899    2751
335.5    7.20447    16.559    0.024678    2707
336    7.25927    16.6413    0.0247638    2653
336.5    7.18109    16.6788    0.0247828    2634
337    7.18382    16.6368    0.0246836    2623
337.5    7.20423    16.649    0.0246652    2618
338    7.20776    16.6485    0.0246279    2612
338.5    7.22452    16.6562    0.024603    2607
339    7.25523    16.6254    0.0245213    2599
339.5    7.26814    16.6064    0.0244571    2595
340    7.27215    16.6613    0.0245019    2588
340.5    7.277    16.5963    0.0243704    2580
341    7.29275    16.577    0.0243064    2571
341.5    7.29815    16.6146    0.0243259    2563
342    7.30574    16.6277    0.0243094    2561
342.5    7.32974    16.5221    0.0241199    2553
343    7.33314    16.5964    0.024193    2549
343.5    7.2849    16.6784    0.0242771    2543
344    7.29573    16.7132    0.0242924    2535
344.5    7.29271    16.8184    0.0244099    2523
345    7.31437    16.8746    0.024456    2505
345.5    7.31831    16.8934    0.0244478    2485
346    7.32563    16.8895    0.0244067    2466
346.5    7.33347    16.8614    0.024331    2441
347    7.3533    16.8907    0.0243382    2429
347.5    7.35179    16.9039    0.0243222    2411
348    7.3634    16.851    0.0242113    2395
348.5    7.36204    16.8824    0.0242215    2369
349    7.3662    16.9809    0.0243279    2343
349.5    7.37066    16.9755    0.0242855    2326
350    7.40244    16.9666    0.024238    2308
350.5    7.40062    16.9509    0.024181    2296
351    7.42909    17.0678    0.024313    2280
351.5    7.46848    17.14    0.0243813    2263
352    7.48908    17.1254    0.0243258    2244
352.5    7.53132    17.1573    0.0243367    2224
353    7.52749    17.0466    0.0241453    2189
353.5    7.5621    17.1041    0.0241926    2166
354    7.58822    17.0038    0.0240166    2133
354.5    7.59248    17.1105    0.0241333    2096
355    7.60293    17.0554    0.0240217    2058
355.5    7.63953    17.114    0.0240703    2021
356    7.66348    17.1361    0.0240676    1990
356.5    7.69818    17.1282    0.0240227    1962
357    7.72309    17.1042    0.0239554    1926
357.5    7.6401    17.2079    0.0240669    1907
358    7.66325    17.2099    0.0240361    1904
358.5    7.68228    17.2241    0.0240224    1900
359    7.71478    17.2605    0.0240397    1895
359.5    7.73029    17.2835    0.0240382    1894
360    7.74011    17.2837    0.0240051    1888
360.5    7.75501    17.2916    0.0239828    1881
361    7.75347    17.3082    0.0239725    1874
361.5    7.77688    17.3645    0.0240173    1866
362    7.79771    17.4041    0.0240388    1862
362.5    7.80379    17.4258    0.0240356    1856
363    7.80644    17.4401    0.0240222    1847
363.5    7.81276    17.4709    0.0240315    1839
364    7.81763    17.4503    0.0239701    1836
364.5    7.76856    17.5823    0.0241183    1832
365    7.77015    17.592    0.0240986    1828
365.5    7.76433    17.7302    0.0242547    1814
366    7.76391    17.7214    0.0242096    1803
366.5    7.78321    17.6963    0.0241423    1789
367    7.77803    17.6391    0.0240315    1778
367.5    7.78885    17.5937    0.023937    1761
368    7.8057    17.6099    0.0239266    1743
368.5    7.82908    17.6811    0.0239906    1723
369    7.84748    17.6825    0.0239601    1708
369.5    7.8702    17.5755    0.0237828    1691
370    7.88121    17.7258    0.0239538    1678
370.5    7.90678    17.786    0.0240027    1661
371    7.90408    17.8441    0.0240486    1649
371.5    7.91894    17.8821    0.0240674    1647
372    7.93848    17.8682    0.0240164    1639
372.5    7.97421    17.975    0.0241275    1622
373    8.01061    18.036    0.0241769    1603
373.5    8.00379    18.0166    0.0241186    1583
374    8.06876    17.9809    0.0240386    1561
374.5    8.09216    18.1066    0.0241743    1539
375    8.09525    18.103    0.0241373    1517
375.5    8.11197    18.166    0.0241891    1496
376    8.11224    18.3705    0.0244288    1476
376.5    8.12219    18.4851    0.0245486    1454
377    8.14536    18.3786    0.0243748    1439
377.5    8.16949    18.5727    0.0245996    1415
378    8.17529    18.629    0.0246416    1391
378.5    8.10229    18.6927    0.0246931    1385
379    8.12575    18.7505    0.0247368    1381
379.5    8.15756    18.8696    0.0248612    1372
380    8.18283    18.9211    0.0248962    1371
380.5    8.2019    18.7564    0.024647    1367
381    8.21633    18.7821    0.0246485    1366
381.5    8.23223    18.7667    0.0245959    1365
382    8.23649    18.7536    0.0245466    1363
382.5    8.25682    18.6668    0.024401    1357
383    8.26085    18.6148    0.0243013    1352
383.5    8.26402    18.6817    0.0243568    1349
384    8.28421    18.7618    0.0244294    1347
384.5    8.30149    18.7749    0.0244147    1345
385    8.31133    18.7931    0.0244066    1341
385.5    8.25399    18.8272    0.0244192    1336
386    8.24248    18.8715    0.024445    1330
386.5    8.23106    19.0527    0.0246477    1320
387    8.242    19.0214    0.0245754    1312
387.5    8.23262    18.9452    0.0244455    1304
388    8.25391    18.903    0.0243595    1299
388.5    8.28032    18.8186    0.0242196    1289
389    8.27756    18.6772    0.0240066    1279
389.5    8.29009    18.7242    0.0240362    1272
390    8.28253    18.6763    0.023944    1263
390.5    8.26489    18.8444    0.0241286    1254
391    8.27893    18.8554    0.0241117    1250
391.5    8.28694    18.9299    0.0241761    1243
392    8.2967    18.9203    0.024133    1233
392.5    8.31989    18.957    0.024149    1227
393    8.33347    19.2217    0.0244551    1219
393.5    8.37452    19.3321    0.0245643    1206
394    8.3981    19.3042    0.0244977    1194
394.5    8.4298    19.4442    0.024644    1180
395    8.44563    19.4397    0.0246072    1168
395.5    8.47348    19.4528    0.0245926    1150
396    8.51119    19.4794    0.0245952    1132
396.5    8.55561    19.5648    0.0246718    1118
397    8.56655    19.5968    0.024681    1102
397.5    8.59576    19.525    0.0245597    1086
398    8.616    19.3997    0.0243714    1069
398.5    8.65166    19.2249    0.0241216    1055
399    8.63189    19.2404    0.0241107    1040
399.5    8.52256    19.152    0.0239699    1027
400    8.5463    19.228    0.024035    1026
400.5    8.56111    19.3352    0.0241388    1020
401    8.59372    19.29    0.0240523    1019
401.5    8.62213    19.3018    0.0240371    1018
402    8.63832    19.3349    0.0240483    1017
402.5    8.65961    19.3457    0.0240319    1015
403    8.67243    19.4233    0.0240983    1013
403.5    8.6708    19.5455    0.02422    1008
404    8.68638    19.5844    0.0242381    1006
404.5    8.70328    19.6126    0.024243    1006
405    8.70825    19.6175    0.0242191    1002
405.5    8.72089    19.6877    0.0242759    1002
406    8.7582    19.6173    0.0241592    996
406.5    8.71198    19.622    0.0241353    993
407    8.70457    19.6357    0.0241225    985
407.5    8.68573    19.7072    0.0241806    979
408    8.6706    19.8012    0.0242662    974
408.5    8.6978    19.7757    0.0242053    969
409    8.70343    19.9634    0.0244052    961
409.5    8.73037    19.9809    0.0243967    955
410    8.75106    20.1374    0.0245578    946
410.5    8.78353    20.2702    0.0246896    937
411    8.78892    20.3593    0.024768    927
411.5    8.79938    20.2879    0.0246511    918
412    8.8015    20.4137    0.0247739    911
412.5    8.81709    20.4289    0.0247623    903
413    8.83017    20.4008    0.0246982    896
413.5    8.84004    20.6053    0.0249158    894
414    8.8598    20.6647    0.0249573    888
414.5    8.8956    20.7376    0.0250152    886
415    8.92141    20.763    0.0250157    878
415.5    8.94904    20.8311    0.0250675    870
416    8.97034    20.9699    0.0252042    854
416.5    8.96687    20.8491    0.025029    840
417    8.98171    21.1808    0.0253966    820
417.5    9.04337    21.253    0.0254527    807
418    9.02456    21.2301    0.0253948    794
418.5    9.04086    21.3223    0.0254747    775
419    9.07451    20.7996    0.0248205    756
419.5    9.07838    20.9482    0.0249681    740
420    9.05923    21.1836    0.0252186    726
420.5    8.99768    21.493    0.0255565    718
421    9.02789    21.459    0.0254858    717
421.5    9.03911    21.3982    0.0253834    716
422    9.02271    21.2147    0.0251359    712
422.5    9.02864    21.1983    0.0250868    710
423    9.05956    21.081    0.0249184    708
423.5    9.06211    21.1895    0.0250171    703
424    9.08191    21.1759    0.0249716    702
424.5    9.07595    21.1021    0.0248553    700
425    9.07832    21.2079    0.0249505    698
425.5    9.09294    21.268    0.0249918    694
426    9.09716    21.3261    0.0250306    693
426.5    9.09531    21.5046    0.0252106    689
427    9.12082    21.3917    0.0250488    687
427.5    9.02944    21.3068    0.0249202    685
428    9.05776    21.3848    0.0249823    681
428.5    9.05966    21.4503    0.0250296    676
429    9.04719    21.581    0.0251527    671
429.5    9.04317    21.5836    0.0251264    664
430    9.05311    21.5227    0.0250264    659
430.5    9.07277    21.3852    0.0248376    655
431    9.08678    21.5205    0.0249657    653
431.5    9.08011    21.5958    0.0250241    647
432    9.09891    21.7906    0.0252206    642
432.5    9.10735    21.7784    0.0251773    635
433    9.13037    21.6483    0.0249981    629
433.5    9.12882    21.7376    0.0250722    621
434    9.1287    21.7346    0.0250398    619
434.5    9.11715    21.634    0.0248952    616
435    9.13713    21.6784    0.0249177    615
435.5    9.14035    21.6671    0.0248761    608
436    9.15359    21.8145    0.0250166    599
436.5    9.19955    21.8756    0.0250579    593
437    9.26496    22.0164    0.0251904    585
437.5    9.27481    22.051    0.0252011    581
438    9.30692    22.3121    0.0254704    568
438.5    9.3474    22.338    0.0254709    557
439    9.3895    21.8962    0.0249387    546
439.5    9.39366    22.0845    0.0251245    536
440    9.39371    21.6259    0.0245749    530
440.5    9.41058    21.8265    0.0247746    520
441    9.41865    21.5199    0.024399    504
441.5    9.32402    21.6036    0.0244661    501
442    9.34032    21.9019    0.0247759    501
442.5    9.35438    21.985    0.0248418    499
443    9.39625    22.0587    0.024897    498
443.5    9.39449    21.9424    0.0247378    496
444    9.38822    22.0904    0.0248766    495
444.5    9.4051    21.9979    0.0247445    490
445    9.42093    21.9826    0.0246996    489
445.5    9.45219    21.9698    0.0246575    488
446    9.48019    21.8886    0.0245388    488
446.5    9.49795    21.9351    0.0245634    488
447    9.52361    21.7874    0.0243707    487
447.5    9.55038    21.8629    0.0244278    483
448    9.56708    21.9447    0.0244918    482
448.5    9.51176    21.8279    0.0243343    482
449    9.50347    21.7852    0.0242596    481
449.5    9.48678    21.6133    0.0240414    479
450    9.47834    21.7958    0.0242176    477
450.5    9.50632    21.9338    0.0243438    475
451    9.48591    21.8323    0.0242043    473
451.5    9.48408    21.7394    0.0240746    471
452    9.4975    21.854    0.0241747    467
452.5    9.53868    21.8693    0.0241649    461
453    9.56733    21.9828    0.0242635    453
453.5    9.602    21.8694    0.0241118    451
454    9.59651    21.9001    0.0241191    449
454.5    9.62575    22.1485    0.0243658    444
455    9.62815    22.1087    0.0242952    437
455.5    9.61506    22.2484    0.024422    436
456    9.62385    22.1094    0.0242428    436
456.5    9.63735    22.1798    0.0242933    432
457    9.63279    22.2223    0.0243132    428
457.5    9.6094    22.4977    0.0245877    422
458    9.64713    22.4868    0.0245489    418
458.5    9.63164    22.4758    0.0245101    414
459    9.63943    22.6846    0.0247108    410
459.5    9.59869    22.1114    0.0240603    407
460    9.62977    22.3286    0.0242702    402
460.5    9.63701    22.4111    0.0243334    399
461    9.6351    22.4204    0.0243171    396
461.5    9.62274    22.7682    0.0246676    387
462    9.68821    22.7314    0.024601    379
462.5    9.60222    23.1463    0.025023    375
463    9.60561    23.1712    0.0250229    374
463.5    9.63369    23.1481    0.0249709    374
464    9.69407    23.0519    0.0248404    371
464.5    9.7308    23.1138    0.0248803    369
465    9.69746    23.1527    0.0248954    368
465.5    9.73342    22.9915    0.0246955    367
466    9.74205    23.146    0.0248348    367
466.5    9.7326    23.106    0.0247653    364
467    9.72253    23.3114    0.0249586    361
467.5    9.73084    23.2082    0.0248216    361
468    9.72824    23.1918    0.0247776    360
468.5    9.77344    23.05    0.0245998    359
469    9.7784    23.1899    0.0247227    355
469.5    9.74551    23.4839    0.0250095    353
470    9.74079    23.6079    0.0251148    353
470.5    9.74619    23.5209    0.0249956    350
471    9.69492    23.0708    0.0244913    348
471.5    9.70605    23.2099    0.0246129    347
472    9.69227    23.1574    0.0245311    345
472.5    9.68226    22.9182    0.0242521    342
473    9.68836    22.6716    0.0239658    338
473.5    9.69112    22.9082    0.0241903    334
474    9.70947    22.861    0.0241149    331
474.5    9.66413    22.6573    0.0238749    329
475    9.66871    22.8133    0.024014    327
475.5    9.69136    22.9078    0.0240881    324
476    9.68069    22.9978    0.0241574    321
476.5    9.65569    23.655    0.0248216    319
477    9.65514    23.5399    0.0246749    318
477.5    9.69821    23.6094    0.0247219    317
478    9.68889    23.6672    0.0247565    315
478.5    9.73482    23.6201    0.0246814    313
479    9.8129    23.5378    0.0245697    310
479.5    9.84524    23.5974    0.0246063    308
480    9.81023    23.8931    0.0248887    303
480.5    9.88192    24.0779    0.025055    295
481    9.9103    24.4187    0.0253833    288
481.5    9.91934    24.2962    0.0252297    281
482    9.96823    24.4711    0.025385    278
482.5    10.0037    24.2576    0.0251374    273
483    9.98756    24.409    0.0252682    268
483.5    9.93781    24.589    0.0254281    268
484    9.97637    24.7223    0.0255396    268
484.5    10.067    24.7325    0.0255237    266
485    10.0409    23.9158    0.0246555    265
485.5    10.044    23.9245    0.024639    265
486    10.0654    23.9737    0.0246643    265
486.5    10.0849    23.9589    0.0246238    265
487    10.1098    23.8634    0.0245004    264
487.5    10.1362    24.0878    0.0247054    263
488    10.1439    24.1892    0.024784    263
488.5    10.1565    24.2726    0.024844    263
489    10.1781    24.2603    0.0248061    263
489.5    10.2203    24.4946    0.02502    261
490    10.2324    24.4983    0.0249983    261
490.5    10.1981    24.597    0.0250734    260
491    10.2355    24.8246    0.0252797    259
491.5    10.2381    24.9021    0.0253328    259
492    10.2406    24.6054    0.0250055    257
492.5    10.2503    24.5446    0.0249183    257
493    10.3261    24.0688    0.0244105    253
493.5    10.3294    23.9462    0.0242616    252
494    10.358    24.1677    0.0244613    250
494.5    10.374    24.0207    0.0242878    250
495    10.4042    24.0709    0.024314    247
495.5    10.4194    23.89    0.0241069    246
496    10.4337    24.0283    0.0242221    244
496.5    10.4435    24.2369    0.0244078    242
497    10.465    24.4799    0.0246276    238
497.5    10.4599    24.0123    0.024133    237
498    10.5113    24.3726    0.0244705    237
498.5    10.4866    24.1544    0.0242271    237
499    10.5219    24.6091    0.0246584    236
499.5    10.5266    24.5152    0.0245398    232
500    10.5509    24.56    0.02456    229
500.5    10.6294    24.5026    0.0244782    228
501    10.6259    24.4224    0.0243737    225
501.5    10.6054    24.5055    0.0244322    223
502    10.6682    24.8316    0.0247326    219
502.5    10.7058    24.8898    0.024766    217
503    10.7078    25.0749    0.0249254    215
503.5    10.7527    25.2607    0.0250851    213
504    10.8183    25.1892    0.0249893    211
504.5    10.7907    25.4655    0.0252384    211
505    10.7962    25.3887    0.0251373    211
505.5    10.8238    25.6878    0.0254083    209
506    10.8429    25.5887    0.0252853    209
506.5    10.8612    25.3704    0.0250449    209
507    10.8796    25.298    0.0249487    209
507.5    10.9106    25.4106    0.025035    207
508    10.8964    25.4833    0.025082    206
508.5    10.9053    25.5376    0.0251107    206
509    10.8881    25.0807    0.0246373    204
509.5    10.9028    24.7154    0.0242545    204
510    10.8971    24.5164    0.0240357    204
510.5    10.8966    24.578    0.0240724    203
511    10.9146    24.5565    0.0240279    203
511.5    10.8894    24.7735    0.0242165    202
512    10.83    24.8322    0.0242502    200
512.5    10.8367    25.1564    0.0245428    200
513    10.8569    24.6083    0.0239847    198
513.5    10.8198    24.647    0.0239991    197
514    10.8453    24.7377    0.024064    195
514.5    10.743    24.9718    0.024268    190
515    10.727    25.1125    0.0243811    188
515.5    10.7459    25.2784    0.0245183    185
516    10.6438    25.3537    0.0245676    182
516.5    10.6612    25.355    0.024545    182
517    10.6996    25.5624    0.0247219    182
517.5    10.7389    25.7189    0.0248491    180
518    10.6461    25.0136    0.0241444    178
518.5    10.6451    25.2725    0.0243708    178
519    10.6667    25.3046    0.0243782    178
519.5    10.6883    25.4705    0.0245144    177
520    10.6647    25.698    0.0247096    172
520.5    10.6647    25.4149    0.0244139    169
521    10.6697    25.5313    0.0245022    166
521.5    10.7331    25.6556    0.0245979    163
522    10.75    26.1854    0.0250818    160
522.5    10.7621    26.5124    0.0253707    159
523    10.7431    27.123    0.0259302    157
523.5    10.8656    26.0703    0.0249    150
524    10.8724    25.8299    0.0246468    145
524.5    10.89    26.2018    0.0249779    144
525    10.9255    26.4001    0.0251429    141
525.5    10.9024    26.4671    0.0251827    140
526    10.9155    26.4895    0.0251801    140
526.5    10.9667    26.756    0.0254093    140
527    10.9917    26.6902    0.0253228    140
527.5    10.969    26.8014    0.0254042    140
528    10.9702    26.7783    0.0253582    140
528.5    11.093    26.4122    0.0249879    138
529    11.0803    26.7154    0.0252508    137
529.5    11.118    26.6087    0.0251263    137
530    11.118    26.5353    0.0250333    137
530.5    11.136    26.5654    0.0250381    136
531    11.1605    26.3498    0.0248115    136
531.5    11.152    26.374    0.0248109    136
532    11.163    26.7039    0.0250976    135
532.5    11.1965    26.5149    0.0248966    134
533    11.2256    26.5723    0.0249272    133
533.5    11.2193    26.5599    0.0248921    133
534    11.2193    26.7963    0.0250902    133
534.5    11.2243    26.8254    0.0250939    133
535    11.2268    26.6806    0.0249351    133
535.5    11.2494    26.1072    0.0243765    133
536    11.1881    25.5776    0.0238597    132
536.5    11.2058    25.3244    0.0236015    132
537    11.1947    25.1108    0.0233806    131
537.5    11.2577    25.3377    0.0235699    130
538    11.2923    25.1795    0.023401    130
538.5    11.2897    25.3866    0.0235716    130
539    11.2455    25.3601    0.0235251    129
539.5    11.248    26.08    0.0241705    127
540    11.2441    26.3901    0.0244353    127
540.5    11.3307    25.9884    0.0240411    125
541    11.2507    25.3163    0.0233977    123
541.5    11.1817    24.699    0.0228061    122
542    11.1956    24.7597    0.0228411    121
542.5    11.2829    25.5175    0.0235185    119
543    11.3136    25.6074    0.0235796    118
543.5    11.2449    26.1668    0.0240725    115
544    11.2068    26.4907    0.0243481    112
544.5    11.2733    26.3753    0.0242197    111
545    11.1972    26.5714    0.0243775    109
545.5    11.0962    26.7071    0.0244795    104
546    11.0744    26.8758    0.0246115    103
546.5    10.979    27.1902    0.0248767    103
547    10.9725    27.3512    0.0250011    103
547.5    10.9968    27.3306    0.0249595    103
548    10.9984    27.1826    0.0248016    103
548.5    11.0866    26.8936    0.0245156    102
549    11.1307    26.8103    0.0244174    102
549.5    11.2013    26.1674    0.0238102    101
550    11.2467    26.1275    0.0237523    100
550.5    11.295    26.3094    0.0238959    100
551    11.3217    25.9574    0.0235548    100
551.5    11.3215    26.1286    0.0236887    99
552    11.3316    26.0435    0.0235901    99
552.5    11.3401    26.2654    0.0237696    99
553    11.3788    26.4943    0.0239551    99
553.5    11.3232    26.4735    0.0239147    99
554    11.3098    26.7643    0.0241555    99
554.5    11.3452    26.6254    0.0240085    98
555    11.3436    26.5297    0.0239006    97
555.5    11.2986    26.7638    0.0240899    96
556    11.283    26.713    0.0240225    96
556.5    11.2544    26.4344    0.0237506    95
557    11.3495    26.7396    0.0240032    93
557.5    11.3781    26.8806    0.0241082    93
558    11.4076    27.1041    0.0242868    92
558.5    11.4094    27.2859    0.0244278    92
559    11.4221    27.2895    0.0244092    92
559.5    11.3967    27.4975    0.0245733    92
560    11.4139    27.9025    0.024913    91
560.5    11.4481    28.3683    0.0253062    90
561    11.4537    28.6266    0.0255139    90
561.5    11.4648    28.8664    0.0257047    90
562    11.4907    29.2076    0.0259854    90
562.5    11.5593    28.5335    0.0253631    90
563    11.6402    28.6047    0.0254038    88
563.5    11.7197    28.2876    0.0250999    88
564    11.7083    28.4042    0.025181    88
564.5    11.9618    28.5571    0.0252942    83
565    11.9765    30.1793    0.0267073    78
565.5    12.0746    30.1465    0.0266547    76
566    12.0658    30.0227    0.0265218    76
566.5    12.057    30.3506    0.0267878    76
567    12.1556    30.2388    0.0266656    75
567.5    12.0878    31.5903    0.0278328    74
568    12.1036    32.0095    0.0281774    74
568.5    12.1306    32.0145    0.028157    74
569    12.1532    32.5246    0.0285805    74
569.5    12.1441    32.3636    0.0284141    74
570    12.1374    32.251    0.0282904    74
570.5    12.1027    32.5294    0.0285096    73
571    12.1187    32.3969    0.0283685    73
571.5    12.153    32.4328    0.0283752    73
572    12.1804    32.8278    0.0286956    73
572.5    12.1781    32.8716    0.0287089    73
573    12.1667    32.9939    0.0287905    73
573.5    12.1134    33.4435    0.0291574    72
574    12.2911    32.2862    0.0281238    71
574.5    12.2394    32.7314    0.0284869    71
575    12.2723    32.5722    0.0283236    71
575.5    12.3052    31.6792    0.0275232    71
576    12.3451    31.7796    0.0275865    71
576.5    12.3732    31.8791    0.0276488    71
577    12.45    32.4725    0.0281391    70
577.5    12.5167    31.8128    0.0275436    70
578    12.3913    31.9016    0.0275966    69
578.5    12.4275    31.8458    0.0275245    69
579    12.4203    32.1833    0.0277921    69
579.5    12.549    32.0433    0.0276474    68
580    12.6005    31.9315    0.0275271    68
580.5    12.5368    32.1036    0.0276517    68
581    12.6078    32.3242    0.0278177    68
581.5    12.4851    31.0703    0.0267156    67
582    12.7256    29.7756    0.0255804    65
582.5    12.7308    30.157    0.0258858    65
583    12.8175    30.5553    0.0262052    63
583.5    12.8228    30.126    0.0258149    63
584    12.8757    29.7945    0.025509    63
584.5    12.8522    30.1838    0.0258202    62
585    12.8844    30.1538    0.0257724    62
585.5    12.9973    29.607    0.0252835    61
586    13.0683    29.2581    0.0249642    61
586.5    13.1875    30.8255    0.0262792    56
587    13.1815    30.8396    0.0262688    56
587.5    13.037    31.582    0.0268783    54
588    13.0586    31.7749    0.0270194    54
588.5    13.1955    30.2903    0.0257352    52
589    13.2019    30.2333    0.0256649    52
589.5    13.25    29.9065    0.025366    52
590    13.2981    29.9544    0.0253851    52
590.5    13.3013    29.7917    0.0252258    52
591    13.3365    30.0454    0.0254191    52
591.5    13.3782    29.8473    0.0252302    52
592    13.3558    29.4466    0.0248704    52
592.5    13.359    29.3017    0.0247272    52
593    13.3526    29.5648    0.0249282    52
593.5    13.3814    29.4918    0.0248457    52
594    13.3878    29.7433    0.0250364    52
594.5    13.4135    29.3232    0.024662    52
595    13.391    29.4123    0.0247162    52
595.5    13.3333    29.6004    0.0248534    52
596    13.3333    30.1368    0.0252825    52
596.5    13.3814    30.0634    0.0251998    52
597    13.4231    30.2665    0.0253488    52
597.5    13.4071    30.4374    0.0254706    52
598    13.4071    30.2451    0.0252885    52
598.5    13.3767    30.2842    0.0253001    50
599    13.2687    31.0576    0.0259246    49
599.5    13.3163    31.4708    0.0262475    49
600    13.2823    31.3993    0.0261661    49
600.5    13.3265    31.3061    0.0260667    49
601    13.3197    31.4907    0.0261986    49
601.5    13.4097    31.8993    0.0265164    48
602    13.3958    31.9185    0.0265104    48
602.5    13.434    31.0749    0.0257883    48
603    13.5993    30.2313    0.0250674    47
603.5    13.5816    29.9372    0.024803    47
604    13.6489    30.6185    0.0253464    47
604.5    13.7305    31.3198    0.0259055    47
605    13.773    31.1695    0.0257599    47
605.5    13.766    31.3247    0.0258668    47
606    13.75    32.0722    0.0264622    46
606.5    14.0227    30.9629    0.0255259    44
607    14.1585    31.0785    0.0256001    41
607.5    14.1626    31.7595    0.0261395    41
608    14.0667    31.7233    0.0260883    40
608.5    14.0641    32.0465    0.0263323    39
609    14.3377    30.6528    0.0251665    38
609.5    14.1757    31.099    0.0255119    37
610    14.1757    30.623    0.0251009    37
610.5    14.1937    30.5788    0.0250441    37
611    14.213    31.2834    0.0256001    36
611.5    14.3905    31.6761    0.0259003    35
612    14.4286    31.1385    0.02544    35
612.5    14.4095    30.6799    0.0250448    35
613    14.3905    30.9094    0.0252116    35
613.5    14.4381    30.9192    0.025199    35
614    14.4714    30.8992    0.0251622    35
614.5    14.451    31.1937    0.0253813    34
615    14.4314    31.7208    0.0257893    34
615.5    14.4444    32.7385    0.026595    33
616    14.849    28.7524    0.023338    32
616.5    14.7292    28.5985    0.0231943    32
617    14.6875    29.1402    0.0236144    32
617.5    14.7135    29.3407    0.0237576    32
618    14.776    29.6191    0.0239637    32
618.5    14.8021    29.782    0.024076    32
619    14.8646    30.5112    0.0246455    32
619.5    14.8021    30.8063    0.0248639    32
620    14.8177    30.2385    0.0243859    32
620.5    14.7448    29.3715    0.0236676    32
621    14.7812    29.5893    0.0238239    32
621.5    14.849    29.2506    0.0235323    32
622    14.849    29.9485    0.0240744    32
622.5    14.8594    29.8491    0.0239752    32
623    14.8854    29.5511    0.0237168    32
623.5    14.8854    29.3185    0.0235112    32
624    14.9271    30.0294    0.024062    32
624.5    15    30.5382    0.0244501    32
625    15.0573    30.0948    0.0240758    32
625.5    15.0052    30.072    0.0240384    32
626    15.0312    30.0442    0.0239969    32
626.5    15.0937    29.3732    0.0234423    32
627    15.151    30.0978    0.0240015    32
627.5    15.2419    30.4585    0.0242697    31
628    15.0632    31.1445    0.0247966    29
628.5    15.1322    31.2632    0.0248713    29
629    15.1264    30.9265    0.0245839    29
629.5    15.1782    31.0075    0.0246287    29
630    15.1839    31.9566    0.0253624    29
630.5    15.2976    31.9273    0.025319    28
631    15.369    31.4888    0.0249515    28
631.5    15.375    31.4239    0.0248803    28
632    15.4048    31.1298    0.024628    28
632.5    15.3869    31.1509    0.0246252    28
633    15.6235    31.3798    0.0247866    27
633.5    15.642    31.7422    0.025053    27
634    15.5988    31.8544    0.0251218    27
634.5    15.5741    32.1118    0.0253048    27
635    15.5864    32.1942    0.0253497    27
635.5    15.5926    32.0069    0.0251824    27
636    15.6605    31.8405    0.0250318    27
636.5    15.6543    31.7426    0.0249353    27
637    15.6358    31.4383    0.0246769    27
637.5    15.5432    31.2502    0.02451    27
638    15.5247    30.913    0.0242265    27
638.5    15.4936    31.751    0.0248638    26
639    15.5192    32.8276    0.0256867    26
639.5    15.4936    32.4156    0.0253445    26
640    15.4615    32.6502    0.025508    26
640.5    15.5    32.9274    0.0257044    26
641    15.7    34.3911    0.0268261    25
641.5    15.4861    35.0554    0.027323    24
642    15.5069    35.9895    0.0280292    24
642.5    15.5    35.6528    0.0277454    24
643    15.5069    34.971    0.0271936    24
643.5    15.5556    35.1705    0.0273275    24
644    15.5972    35.2822    0.027393    24
644.5    15.5764    35.868    0.0278262    24
645    15.6111    35.189    0.0272783    24
645.5    15.6319    35.2592    0.0273115    24
646    15.7431    35.1828    0.0272313    24
646.5    15.9493    36.1774    0.0279794    23
647    15.9203    36.4176    0.0281434    23
647.5    16    37.4928    0.0289519    23
648    15.971    37.3929    0.0288525    23
648.5    15.971    37.2455    0.0287167    23
649    15.9783    37.8365    0.0291498    23
649.5    15.8913    36.6802    0.0282373    23
650    16.5606    28.8701    0.0222077    22
650.5    16.6288    27.8963    0.0214422    22
651    16.5455    28.3944    0.0218083    22
651.5    16.2381    28.0624    0.0215367    21
652    16.3175    27.6902    0.0212348    21
652.5    16.3254    27.7076    0.0212319    21
653    16.3095    27.641    0.0211646    21
653.5    16.2857    28.175    0.021557    21
654    16.373    28.3093    0.0216432    21
654.5    16.4444    28.612    0.0218579    21
655    16.4762    28.678    0.0218916    21
655.5    16.5    30.0694    0.0229363    20
656    16.5    29.9667    0.0228404    20
656.5    16.525    29.4202    0.0224069    20
657    16.5    29.2972    0.0222962    20
657.5    16.55    29.4308    0.0223809    20
658    16.5583    30.423    0.0231178    20
658.5    16.5583    31.3258    0.0237857    20
659    16.5333    31.76    0.0240971    20
659.5    16.5333    31.1461    0.0236134    20
660    16.4333    30.8928    0.0234036    20
660.5    16.9561    26.6574    0.0201797    19
661    16.9298    28.3401    0.0214373    19
661.5    16.9474    28.1814    0.0213012    19
662    16.9561    27.5405    0.020801    19
662.5    16.9649    27.7093    0.0209127    19
663    16.9912    27.9488    0.0210775    19
663.5    17.0789    27.6151    0.0208102    19
664    17.0702    27.998    0.0210828    19
664.5    17.1053    27.8456    0.0209523    19
665    17.0351    28.3409    0.0213089    19
665.5    17.1316    27.0309    0.0203087    19
666    17.0614    27.5065    0.0206505    19
666.5    17.0877    27.4865    0.02062    19
667    17.1053    28.5883    0.0214305    19
667.5    17.1228    28.0463    0.0210085    19
668    17.1404    26.6879    0.019976    19
668.5    17.1491    27.4441    0.0205267    19
669    17.1491    26.9471    0.0201398    19
669.5    17.193    27.1177    0.0202522    19
670    17.9074    21.9976    0.0164161    18
670.5    17.8796    21.4438    0.0159909    18
671    17.9167    23.0409    0.0171691    18
671.5    17.9412    23.5194    0.0175126    17
672    17.75    25.6771    0.019105    16
672.5    18    25.4111    0.018893    15
673    17.9778    25.5291    0.0189667    15
673.5    18.0111    25.1017    0.0186353    15
674    18.0222    24.8625    0.018444    15
674.5    18.0222    26.8847    0.0199293    15
675    18.2262    28.8437    0.0213657    14
675.5    18.1429    28.305    0.0209511    14
676    17.7692    28.4126    0.0210152    13
676.5    17.8462    28.8139    0.0212963    13
677    17.8846    28.9632    0.0213908    13
677.5    17.9103    29.118    0.0214893    13
678    17.9103    29.118    0.0214735    13
678.5    17.9359    29.1647    0.021492    13
679    17.8974    28.8826    0.0212685    13
679.5    17.7692    29.5963    0.021778    13
680    17.7692    29.8057    0.021916    13
680.5    17.8846    29.5401    0.0217047    13
681    17.9359    28.1006    0.0206319    13
681.5    17.8077    28.525    0.0209281    13
682    17.7692    27.9382    0.0204826    13
682.5    17.8718    28.7143    0.0210361    13
683    17.8077    28.4096    0.0207977    13
683.5    17.7436    28.7761    0.0210506    13
684    17.7051    27.8853    0.020384    13
684.5    17.5694    30.053    0.0219526    12
685    17.6528    30.6734    0.0223894    12
685.5    17.7639    28.9466    0.0211135    12
686    17.7222    29.0386    0.0211651    12
686.5    17.7222    27.696    0.0201719    12
687    17.6944    27.8094    0.0202397    12
687.5    17.7361    30.4095    0.022116    12
688    17.8472    31.2012    0.0226753    12
688.5    17.7778    30.7377    0.0223222    12
689    17.875    31.2691    0.0226917    12
689.5    17.875    30.1163    0.0218392    12
690    17.7778    30.2608    0.0219281    12
690.5    17.6667    33.4848    0.0242468    11
691    17.4545    32.854    0.0237728    11
691.5    17.5455    34.7429    0.0251214    11
692    17.6667    36.2389    0.0261842    10
692.5    17.2222    38.2963    0.0276508    9
693    17.1111    38.9259    0.0280851    9
693.5    17.2037    40.1838    0.0289717    9
694    17.2593    38.5316    0.0277605    9
694.5    17.1852    38.5892    0.027782    9
695    17.1111    38.8333    0.0279376    9
695.5    17.1111    38.8333    0.0279176    9
696    17.1481    38.799    0.0278729    9
696.5    17.2037    39.6591    0.0284703    9
697    17.2593    39.4575    0.0283052    9
697.5    17.2593    39.4575    0.0282849    9
698    17.2593    39.4575    0.0282647    9
698.5    17.2037    38.6776    0.0276862    9
699    17.2593    38.9575    0.0278666    9
699.5    17.2593    38.9575    0.0278467    9
700    17.3889    38.0926    0.027209    9
700.5    17.2963    35.9925    0.0256905    9
701    17.2963    36.548    0.0260685    9
701.5    17.1667    36.8457    0.0262621    9
702    17.0741    38.0439    0.0270968    9
702.5    17.0926    38.4822    0.0273894    9
703    17.0556    37.9815    0.0270139    9
703.5    17    37.6049    0.026727    9
704    17.0741    36.013    0.0255774    9
704.5    17.1111    38.4012    0.0272542    9
705    17.1296    39.1221    0.0277462    9
705.5    17.2037    39.5295    0.0280152    9
706    17.2593    40.1427    0.0284296    9
706.5    17.3148    38.546    0.0272795    9
707    17.3148    41.0274    0.0290152    9
707.5    17.2222    38.2778    0.0270514    9
708    17.2037    39.9925    0.0282433    9
708.5    16.5    40.2361    0.0283953    8
709    16.3542    40.5655    0.0286076    8
709.5    16.4167    39.7986    0.0280469    8
710    16.4375    39.2565    0.0276454    8
710.5    16.8571    42.8367    0.0301455    7
711    16.9524    45.2914    0.0318505    7
711.5    17.0714    43.5147    0.0305796    7
712    17.1111    48.7562    0.0342389    6
712.5    16.8611    46.8094    0.0328487    6
713    16.7778    49.2654    0.034548    6
713.5    16.9167    49.8681    0.0349461    6
714    17    50.4259    0.0353123    6
714.5    17.0833    52.6551    0.0368475    6
715    17.0278    51.2909    0.0358678    6
715.5    17.0278    51.2909    0.0358427    6
716    16.9444    51.0525    0.0356512    6
716.5    16.9444    51.0525    0.0356263    6
717    16.9444    51.0525    0.0356014    6
717.5    17.0278    52.2076    0.0363816    6
718    17.1944    50.7076    0.0353117    6
718.5    17.3056    49.5224    0.0344623    6
719    17.3056    49.5224    0.0344384    6
719.5    17.3056    49.5224    0.0344144    6
720    17.3056    50.4946    0.0350657    6
720.5    17.2778    50.3488    0.0349402    6
721    17.3333    50.3519    0.0349181    6
721.5    17.25    51.1366    0.0354377    6
722    17.3333    48.6574    0.0336963    6
722.5    17.3889    49.3765    0.0341706    6
723    17.5556    50.7747    0.0351139    6
723.5    17.6667    53.6296    0.0370626    6
724    17.75    53.9606    0.0372656    6
724.5    17.7778    55.0988    0.0380254    6
725    17.8056    55.5872    0.038336    6
725.5    17.7222    53.5432    0.0369009    6
726    17.7222    53.5432    0.0368755    6
726.5    17.6667    51.9722    0.0357689    6
727    17.6667    51.6481    0.0355214    6
727.5    17.5833    50.6181    0.034789    6
728    17.6944    51.6242    0.0354562    6
728.5    17.6111    50.4321    0.0346137    6
729    17.6667    50.6019    0.0347063    6
729.5    17.7778    55.321    0.0379171    6
730    17.7778    55.321    0.0378911    6
730.5    17.6389    53.2909    0.0364756    6
731    17.6667    54.7037    0.037417    6
731.5    17.9444    54.2932    0.0371109    6
732    17.9167    53.8495    0.0367825    6
732.5    18.1667    54.6759    0.0373215    6
733    18.3333    55.2778    0.0377065    6
733.5    18.3333    58.3056    0.0397448    6
734    17.9    68.8844    0.046924    5
734.5    18.0667    68.5067    0.0466349    5
735    18.1    71.04    0.0483265    5
735.5    18.2    72.8267    0.0495083    5
736    18.4333    70.7511    0.0480646    5
736.5    18.4667    71.1044    0.0482719    5
737    18.3667    70.7711    0.048013    5
737.5    18.3667    70.7711    0.0479804    5
738    18.4    71.7844    0.0486344    5
738.5    18.4    71.7844    0.0486015    5
739    18.4667    71.9267    0.0486649    5
739.5    18.5333    72.56    0.0490602    5
740    18.6    73.6844    0.0497868    5
740.5    18.6667    74.7    0.0504389    5
741    18.6667    74.7    0.0504049    5
741.5    18.7333    75.4733    0.0508923    5
742    18.6333    74.3267    0.0500854    5
742.5    18.6    75.7289    0.0509959    5
743    18.6    75.7289    0.0509616    5
743.5    18.6667    74.0556    0.049802    5
744    18.6    76.2289    0.0512291    5
744.5    18.7    75.9489    0.0510066    5
745    18.8667    73.6378    0.0494213    5
745.5    18.8667    73.6378    0.0493882    5
746    18.8333    73.5556    0.0493    5
746.5    18.8333    73.0889    0.0489544    5
747    18.8333    73.1222    0.0489439    5
747.5    18.7333    71.6622    0.0479346    5
748    18.6667    74.3333    0.0496881    5
748.5    18.7667    75.6733    0.05055    5
749    18.8667    73.6044    0.0491351    5
749.5    18.7667    73.8733    0.0492817    5
750    18.8667    74.1267    0.0494178    5
750.5    18.8667    74.1267    0.0493849    5
751    19    75.8778    0.0505178    5
751.5    18.8667    75.76    0.0504059    5
752    18.8667    75.7267    0.0503502    5
752.5    18.7667    78.5178    0.0521713    5
753    18.3333    97.2917    0.0646027    4
753.5    18.375    97.9497    0.0649965    4
754    18.875    97.0052    0.0643271    4
754.5    19.0417    97.9774    0.0649287    4
755    19.0417    97.9774    0.0648857    4
755.5    18.7083    103.769    0.0686758    4
756    18.6667    103.097    0.068186    4
756.5    18.625    104.894    0.0693286    4
757    18.625    104.894    0.0692828    4
757.5    18.625    104.894    0.069237    4
758    18.75    106.91    0.0705209    4
758.5    18.875    102.602    0.0676351    4
759    18.7917    101.033    0.0665566    4
759.5    18.8333    98.0694    0.0645618    4
760    18.8333    98.0694    0.0645194    4
760.5    18.9167    99.1181    0.0651664    4
761    18.7917    98.7274    0.0648669    4
761.5    19.0417    96.4774    0.063347    4
762    19.25    98.1319    0.064391    4
762.5    19.25    98.1319    0.0643488    4
763    19.25    98.1319    0.0643066    4
763.5    19.2083    95.0608    0.0622533    4
764    19.125    93.2691    0.06104    4
764.5    19    95.8472    0.0626862    4
765    19.0417    97.9774    0.0640375    4
765.5    18.3889    120.988    0.0790252    3
766    18.1111    121.895    0.079566    3
766.5    18.1111    121.895    0.0795141    3
767    18.2778    124.636    0.0812489    3
767.5    18.1111    121.895    0.0794105    3
768    18.2222    126.228    0.0821799    3
768.5    18.2222    126.228    0.0821265    3
769    18.2222    126.228    0.0820731    3
769.5    18.2222    126.228    0.0820197    3
770    18.1667    125.352    0.0813973    3
770.5    18.0556    137.062    0.0889434    3
771    26.3333    0.0277778    1.80141e-05    2
771.5    26.5    0.111111    7.20098e-05    2
772    26.75    0.340278    0.000220387    2
772.5    26.75    0.340278    0.000220245    2
773    26.5    0.111111    7.18701e-05    2
773.5    26.5    0.111111    7.18236e-05    2
774    26.5    0.111111    7.17772e-05    2
774.5    26.5    0.111111    7.17309e-05    2
775    26.5    0.111111    7.16846e-05    2
775.5    26.5    0.111111    7.16384e-05    2
776    26.75    0.340278    0.000219251    2
776.5    27.3333    -7.89492e-15    -5.08366e-18    1
777    27.3333    -7.89492e-15    -5.08039e-18    1
777.5    26.6667    -1.26319e-14    -8.12339e-18    1
778    26.6667    -1.26319e-14    -8.11817e-18    1
778.5    26.6667    -1.26319e-14    -8.11295e-18    1
779    26.6667    -1.26319e-14    -8.10775e-18    1
779.5    27.1667    -3.03954e-14    -1.94968e-17    1
780    27.3333    2.52637e-14    1.61947e-17    1
780.5    27.6667    -4.8159e-14    -3.08514e-17    1
781    27.6667    -4.8159e-14    -3.08316e-17    1
781.5    27.6667    -4.8159e-14    -3.08119e-17    1
782    27.6667    -4.8159e-14    -3.07922e-17    1
782.5    27.6667    -4.8159e-14    -3.07725e-17    1
783    27.6667    -4.8159e-14    -3.07529e-17    1
783.5    27.6667    -4.8159e-14    -3.07333e-17    1
784    27.3333    2.52637e-14    1.61121e-17    1
784.5    27.5    -4.61853e-14    -2.94361e-17    1
785    27.5    -4.61853e-14    -2.94174e-17    1
785.5    27.5    -4.61853e-14    -2.93986e-17    1
786    27.5    -4.61853e-14    -2.93799e-17    1
786.5    27    4.9738e-14    3.16198e-17    1
787    27    4.9738e-14    3.15997e-17    1
787.5    27    4.9738e-14    3.15797e-17    1
788    27    4.9738e-14    3.15596e-17    1
788.5    27    4.9738e-14    3.15396e-17    1
789    27    4.9738e-14    3.15196e-17    1
789.5    27    4.9738e-14    3.14997e-17    1
790    27.5    -4.61853e-14    -2.92312e-17    1
790.5    27.5    -4.61853e-14    -2.92127e-17    1
791    27.5    -4.61853e-14    -2.91942e-17    1
791.5    26.6667    2.52637e-14    1.59594e-17    1
792    26.6667    2.52637e-14    1.59493e-17    1
792.5    26.6667    2.52637e-14    1.59393e-17    1
793    27.1667    3.94746e-15    2.48894e-18    1
793.5    27.1667    3.94746e-15    2.48737e-18    1
794    27.3333    -5.52644e-14    -3.48013e-17    1
794.5    28.3333    5.1317e-14    3.22951e-17    1
795    28.3333    5.1317e-14    3.22748e-17    1
795.5    28.3333    5.1317e-14    3.22545e-17    1
796    27.8333    -1.97373e-15    -1.23978e-18    1
796.5    27.8333    -1.97373e-15    -1.239e-18    1
797    27.3333    -5.52644e-14    -3.46703e-17    1
797.5    27.8333    -1.97373e-15    -1.23745e-18    1
798    27.8333    -1.97373e-15    -1.23667e-18    1
798.5    28    -9.89547e-27    -6.19629e-30    1
799    27.6667    1.34214e-14    8.39885e-18    1
799.5    27.6667    1.34214e-14    8.3936e-18    1
800    27.6667    1.34214e-14    8.38835e-18    1
800.5    27.6667    1.34214e-14    8.38311e-18    1
801    28.1667    -1.14476e-14    -7.14584e-18    1
801.5    28.5    3.90799e-14    2.43792e-17    1
802    28.8333    3.59219e-14    2.23952e-17    1
802.5    28.8333    3.59219e-14    2.23812e-17    1
803    28.8333    3.59219e-14    2.23673e-17    1
803.5    28.8333    3.59219e-14    2.23534e-17    1
804    28.8333    3.59219e-14    2.23395e-17    1
804.5    28.8333    3.59219e-14    2.23256e-17    1
805    28.8333    3.59219e-14    2.23117e-17    1
805.5    29.1667    -2.09215e-14    -1.29867e-17    1
806    29.1667    -2.09215e-14    -1.29786e-17    1
806.5    29.1667    -2.09215e-14    -1.29706e-17    1
807    29.1667    -2.09215e-14    -1.29625e-17    1
807.5    29.1667    -2.09215e-14    -1.29545e-17    1
808    29    -2.13163e-14    -1.31908e-17    1
808.5    29    -2.13163e-14    -1.31826e-17    1
809    29    -2.13163e-14    -1.31745e-17    1
809.5    29.3333    -1.26319e-14    -7.80227e-18    1
810    29.3333    -1.26319e-14    -7.79745e-18    1
810.5    29.5    -1.77636e-14    -1.09584e-17    1
811    29    -2.13163e-14    -1.3142e-17    1
811.5    29    -2.13163e-14    -1.31339e-17    1
812    29.3333    -1.26319e-14    -7.77825e-18    1
812.5    29.3333    -1.26319e-14    -7.77346e-18    1
813    28.8333    -5.52644e-14    -3.3988e-17    1
813.5    28.8333    -5.52644e-14    -3.39671e-17    1
814    29    -2.13163e-14    -1.30935e-17    1
814.5    29    -2.13163e-14    -1.30855e-17    1
815    29    -2.13163e-14    -1.30775e-17    1
815.5    29.3333    6.31594e-15    3.87243e-18    1
816    29.3333    6.31594e-15    3.87006e-18    1
816.5    29.3333    6.31594e-15    3.86769e-18    1
817    29.3333    6.31594e-15    3.86532e-18    1
817.5    29.8333    4.53958e-14    2.7765e-17    1
818    29.8333    4.53958e-14    2.7748e-17    1
818.5    29.8333    4.53958e-14    2.77311e-17    1
819    29.8333    4.53958e-14    2.77142e-17    1
819.5    29.6667    -1.97373e-14    -1.20423e-17    1
820    29.6667    -1.97373e-14    -1.20349e-17    1
820.5    29.1667    1.93426e-14    1.17871e-17    1
821    29.1667    1.93426e-14    1.17799e-17    1
821.5    29.1667    1.93426e-14    1.17727e-17    1
822    29.6667    -1.97373e-14    -1.20057e-17    1
822.5    29.6667    -1.97373e-14    -1.19984e-17    1
823    29.6667    -1.97373e-14    -1.19911e-17    1
823.5    30.5    1.06581e-14    6.47125e-18    1
824    30.5    1.06581e-14    6.46732e-18    1
824.5    30.5    1.06581e-14    6.4634e-18    1
825    30.5    1.06581e-14    6.45948e-18    1
825.5    30.5    1.06581e-14    6.45557e-18    1
826    30.5    1.06581e-14    6.45166e-18    1
826.5    30.6667    2.52637e-14    1.52836e-17    1
827    30.6667    2.52637e-14    1.52743e-17    1
827.5    30.6667    2.52637e-14    1.52651e-17    1
828    30.3333    -5.52644e-15    -3.33722e-18    1
828.5    30.3333    -5.52644e-15    -3.33521e-18    1
829    30.3333    -5.52644e-15    -3.3332e-18    1
829.5    30.3333    -5.52644e-15    -3.33119e-18    1
830    30.3333    -5.52644e-15    -3.32918e-18    1
830.5    30.3333    -5.52644e-15    -3.32718e-18    1
831    29.8333    -3.75009e-14    -2.25637e-17    1
831.5    30.3333    -5.52644e-15    -3.32318e-18    1
832    30.3333    -5.52644e-15    -3.32118e-18    1
832.5    30.3333    -5.52644e-15    -3.31919e-18    1
833    29.8333    -3.75009e-14    -2.25095e-17    1
833.5    29.5    3.55271e-14    2.1312e-17    1
834    29.5    3.55271e-14    2.12992e-17    1
834.5    29.5    3.55271e-14    2.12865e-17    1
835    29.5    3.55271e-14    2.12737e-17    1
835.5    29.5    3.55271e-14    2.1261e-17    1
836    29.5    3.55271e-14    2.12483e-17    1
836.5    29.5    3.55271e-14    2.12356e-17    1
837    29.5    3.55271e-14    2.12229e-17    1
837.5    30.1667    -3.27639e-14    -1.95605e-17    1
838    30.1667    -3.27639e-14    -1.95489e-17    1
838.5    30.6667    3.47376e-14    2.07142e-17    1
839    30.6667    3.47376e-14    2.07018e-17    1
839.5    30.5    3.19744e-14    1.90437e-17    1
840    31    2.13163e-14    1.26883e-17    1
840.5    30.8333    4.30273e-14    2.55963e-17    1
841    30.8333    4.30273e-14    2.5581e-17    1
841.5    30.8333    4.30273e-14    2.55658e-17    1
842    30.8333    4.30273e-14    2.55507e-17    1
842.5    30.8333    4.30273e-14    2.55355e-17    1
843    30.8333    4.30273e-14    2.55204e-17    1
843.5    30.8333    4.30273e-14    2.55052e-17    1
844    30.8333    4.30273e-14    2.54901e-17    1
844.5    31.3333    -4.57905e-14    -2.7111e-17    1
845    31.3333    -4.57905e-14    -2.7095e-17    1
845.5    31.3333    -4.57905e-14    -2.7079e-17    1
846    31.3333    -4.57905e-14    -2.7063e-17    1
846.5    31.3333    -4.57905e-14    -2.7047e-17    1
847    31.3333    -4.57905e-14    -2.7031e-17    1
847.5    31.5    1.42109e-14    8.38399e-18    1
848    31.5    1.42109e-14    8.37904e-18    1
848.5    31.1667    3.94746e-16    2.32614e-19    1
849    31.1667    3.94746e-16    2.32477e-19    1
849.5    30.6667    5.36855e-14    3.15983e-17    1
850    30.6667    5.36855e-14    3.15797e-17    1
850.5    31.1667    3.94746e-16    2.32067e-19    1
851    31.1667    3.94746e-16    2.31931e-19    1
851.5    31.1667    3.94746e-16    2.31794e-19    1
852    31.1667    3.94746e-16    2.31658e-19    1
852.5    30.6667    5.36855e-14    3.14871e-17    1
853    30.6667    5.36855e-14    3.14686e-17    1
853.5    30.6667    5.36855e-14    3.14502e-17    1
854    30.6667    5.36855e-14    3.14318e-17    1
854.5    31    2.84217e-14    1.66306e-17    1
855    31.5    1.42109e-14    8.31044e-18    1
855.5    31.5    1.42109e-14    8.30558e-18    1
856    31    2.84217e-14    1.66015e-17    1
856.5    31.5    1.42109e-14    8.29589e-18    1
857    32    -1.63578e-26    -9.54365e-30    1
857.5    32.3333    -1.07371e-13    -6.26069e-17    1
858    31.6667    -5.2896e-14    -3.08252e-17    1
858.5    31.6667    -5.05275e-14    -2.94278e-17    1
859    31.6667    -5.05275e-14    -2.94106e-17    1
859.5    31.6667    -5.05275e-14    -2.93935e-17    1
860    31.6667    -5.05275e-14    -2.93764e-17    1
860.5    31.6667    -5.05275e-14    -2.93594e-17    1
861    32.1667    6.31594e-15    3.66779e-18    1
861.5    32    -1.63578e-26    -9.4938e-30    1
862    32    -1.63578e-26    -9.48829e-30    1
862.5    32    -1.63578e-26    -9.48279e-30    1
863    32    -1.63578e-26    -9.4773e-30    1
863.5    32    -1.63578e-26    -9.47181e-30    1
864    32    -1.63578e-26    -9.46633e-30    1
864.5    32    -1.63578e-26    -9.46086e-30    1
865    32    -1.63578e-26    -9.45539e-30    1
865.5    32    -1.63578e-26    -9.44992e-30    1
866    32    -1.63578e-26    -9.44447e-30    1
866.5    32    -1.63578e-26    -9.43902e-30    1
867    32    -1.63578e-26    -9.43358e-30    1
867.5    32    -1.63578e-26    -9.42814e-30    1
868    31.5    1.42109e-14    8.18598e-18    1
868.5    31.1667    3.94746e-16    2.27257e-19    1
869    31.3333    -4.10536e-14    -2.36212e-17    1
869.5    31.3333    -4.10536e-14    -2.36076e-17    1
870    31.8333    -1.97373e-14    -1.13433e-17    1
870.5    31.8333    -1.97373e-14    -1.13368e-17    1
871    31.8333    -1.97373e-14    -1.13303e-17    1
871.5    31.8333    -1.97373e-14    -1.13238e-17    1
872    31.8333    -2.09215e-14    -1.19963e-17    1
872.5    31.8333    -2.09215e-14    -1.19894e-17    1
873    31.8333    -2.09215e-14    -1.19826e-17    1
873.5    31.8333    -2.09215e-14    -1.19757e-17    1
874    31.8333    -2.09215e-14    -1.19688e-17    1
874.5    31.8333    -2.09215e-14    -1.1962e-17    1
875    31.8333    -2.09215e-14    -1.19552e-17    1
875.5    31.5    1.42109e-14    8.11585e-18    1
876    31.5    1.42109e-14    8.11122e-18    1
876.5    31.5    1.42109e-14    8.10659e-18    1
877    31    2.84217e-14    1.62039e-17    1
877.5    31    2.84217e-14    1.61947e-17    1
878    31.1667    3.94746e-16    2.24798e-19    1
878.5    30.6667    5.36855e-14    3.05552e-17    1
879    30.1667    -6.71068e-15    -3.81722e-18    1
879.5    30.1667    -6.71068e-15    -3.81505e-18    1
880    30.1667    -6.71068e-15    -3.81289e-18    1
880.5    30.1667    -6.71068e-15    -3.81072e-18    1
881    30.1667    -6.71068e-15    -3.80856e-18    1
881.5    30.1667    -6.71068e-15    -3.8064e-18    1
882    30.3333    3.00007e-14    1.70072e-17    1
882.5    30.5    5.32907e-14    3.0193e-17    1
883    30.5    5.32907e-14    3.01759e-17    1
883.5    30.5    5.32907e-14    3.01589e-17    1
884    31    3.55271e-14    2.00945e-17    1
884.5    31    3.55271e-14    2.00832e-17    1
885    31    3.55271e-14    2.00718e-17    1
885.5    31    3.55271e-14    2.00605e-17    1
886    31    3.55271e-14    2.00492e-17    1
886.5    31    3.55271e-14    2.00379e-17    1
887    30.6667    -5.05275e-14    -2.84822e-17    1
887.5    31    3.55271e-14    2.00153e-17    1
888    31    3.55271e-14    2.0004e-17    1
888.5    31    3.55271e-14    1.99928e-17    1
889    31    3.55271e-14    1.99815e-17    1
