# Supplementary material for: Clocked stepping of an artificial protein walker along a DNA track
Source: Nat Nanotechnol. 2026 Jul 6;21(7):987–95. doi: 10.1038/s41565-026-02211-3 (PMC13379313; doi:10.1038/s41565-026-02211-3)
Supplement: Supplementary file 13 — Text files of simulation output. [file 41565_2026_2211_MOESM13_ESM.zip › averages_alpha1.100000.dat]

### track: TrpR -- DtxR -- MetJ 
# alpha = 1.1
# individual on/off rates:
#     correct step, with    ligands: TrpR    = ( 10 ,  0.36 )
#                                    DtxR    = ( 10 ,  0.164 )
#                                    MetJ    = ( 10 ,  1.14 )
#     correct step, without ligands: TrpR_0  = ( 0 ,  0.99 )
#                                    DtxR_0  = ( 0 ,  0.45 )
#                                    MetJ_0  = ( 0 ,  3.7 )
#     overstepping, with    ligands: TrpR*   = ( 11 ,  0.36 )
#                                    DtxR*   = ( 11 ,  0.164 )
#                                    MetJ*   = ( 11 ,  1.14 )
#     overstepping, without ligands: TrpR*_0 = ( 0 ,  0.99 )
#                                    DtxR*_0 = ( 0 ,  0.45 )
#                                    MetJ*_0 = ( 0 ,  3.7 )
# time     av position     var(position)    D_eff     count
0    0.166667    -3.63171e-13    0    500000
0.5    0.189207    0.0276018    0.0276018    498798
1    0.209396    0.0520125    0.0260063    497431
1.5    0.227351    0.0725459    0.024182    496075
2    0.243597    0.0902524    0.0225631    494712
2.5    0.258499    0.106394    0.0212787    493337
3    0.271863    0.121276    0.0202126    491969
3.5    0.284023    0.135282    0.019326    490648
4    0.296018    0.14849    0.0185612    489310
4.5    0.30782    0.1617    0.0179666    487981
5    0.318999    0.174984    0.0174984    486676
5.5    0.329757    0.187882    0.0170802    485350
6    0.339725    0.200827    0.0167356    484024
6.5    0.349692    0.21395    0.0164577    482693
7    0.359186    0.227134    0.0162239    481428
7.5    0.292851    0.271155    0.018077    480182
8    0.292602    0.278726    0.0174204    478112
8.5    0.294324    0.290013    0.0170596    475243
9    0.298131    0.303307    0.0168504    471992
9.5    0.303896    0.318446    0.0167603    468627
10    0.311896    0.334171    0.0167085    464982
10.5    0.320443    0.350125    0.0166726    461361
11    0.330102    0.367273    0.0166942    457775
11.5    0.340331    0.383805    0.0166872    454129
12    0.350185    0.40072    0.0166967    450403
12.5    0.361117    0.41699    0.0166796    446769
13    0.371374    0.433615    0.0166775    443188
13.5    0.382458    0.45042    0.0166822    439590
14    0.393516    0.468002    0.0167144    436007
14.5    0.409235    0.535196    0.018455    434061
15    0.43426    0.579416    0.0193139    431830
15.5    0.455589    0.622592    0.0200836    428538
16    0.476016    0.665596    0.0207999    424364
16.5    0.495597    0.707833    0.0214495    419619
17    0.514955    0.746989    0.0219703    414410
17.5    0.534903    0.785695    0.0224484    408911
18    0.554268    0.824093    0.0228915    403189
18.5    0.57409    0.860184    0.0232482    397366
19    0.593822    0.895257    0.0235594    391153
19.5    0.614942    0.930901    0.0238693    385090
20    0.634977    0.964641    0.024116    378842
20.5    0.655062    0.998577    0.0243555    372681
21    0.675889    1.03332    0.0246028    366574
21.5    0.594226    1.08796    0.0253014    364151
22    0.613855    1.10477    0.0251084    363234
22.5    0.633774    1.12187    0.0249304    362279
23    0.652737    1.13911    0.0247633    361294
23.5    0.669537    1.15498    0.024574    360283
24    0.684335    1.16988    0.0243725    359308
24.5    0.697236    1.18377    0.0241585    358323
25    0.709356    1.19762    0.0239525    357343
25.5    0.720752    1.21087    0.0237426    356439
26    0.732585    1.22477    0.0235532    355473
26.5    0.743695    1.23783    0.0233552    354501
27    0.753986    1.2521    0.023187    353512
27.5    0.764418    1.26756    0.0230465    352553
28    0.774349    1.28199    0.0228928    351582
28.5    0.71042    1.3272    0.0232843    350612
29    0.709727    1.33634    0.0230404    349046
29.5    0.711039    1.34807    0.0228487    346938
30    0.713583    1.36187    0.0226979    344690
30.5    0.719833    1.37732    0.0225791    342215
31    0.726626    1.39376    0.02248    339631
31.5    0.73533    1.41059    0.0223902    336972
32    0.74488    1.42683    0.0222942    334329
32.5    0.754431    1.44305    0.0222007    331680
33    0.764367    1.46027    0.0221254    329024
33.5    0.775357    1.47585    0.0220276    326444
34    0.785696    1.49562    0.0219944    323784
34.5    0.796384    1.51143    0.0219047    321172
35    0.808107    1.52659    0.0218084    318556
35.5    0.824441    1.59415    0.0224529    317138
36    0.848826    1.63938    0.0227692    315605
36.5    0.87112    1.68301    0.0230549    313136
37    0.891139    1.72478    0.0233079    310046
37.5    0.911125    1.76643    0.0235523    306590
38    0.930014    1.80388    0.0237352    302920
38.5    0.949655    1.84346    0.023941    298902
39    0.969793    1.87922    0.0240926    294746
39.5    0.990088    1.91533    0.0242447    290439
40    1.00992    1.95233    0.0244041    286130
40.5    1.03051    1.9851    0.0245074    281628
41    1.05184    2.0223    0.0246622    277135
41.5    1.07332    2.05645    0.0247765    272657
42    1.09371    2.09239    0.0249094    268138
42.5    1.01309    2.14513    0.0252368    266323
43    1.0322    2.16234    0.0251435    265683
43.5    1.05299    2.18007    0.0250582    264980
44    1.07146    2.19694    0.0249652    264249
44.5    1.08755    2.21135    0.0248466    263507
45    1.10182    2.22606    0.024734    262801
45.5    1.11507    2.23986    0.0246138    262066
46    1.12714    2.25524    0.0245135    261364
46.5    1.13942    2.2687    0.0243947    260710
47    1.15071    2.28507    0.0243092    259951
47.5    1.16199    2.29939    0.0242041    259183
48    1.17292    2.31112    0.0240742    258494
48.5    1.18403    2.32519    0.023971    257783
49    1.19371    2.34084    0.0238861    257078
49.5    1.1294    2.38636    0.0241046    256447
50    1.12852    2.39642    0.0239642    255328
50.5    1.12994    2.40657    0.0238274    253853
51    1.13259    2.424    0.0237647    252130
51.5    1.13778    2.43649    0.0236553    250400
52    1.14467    2.44968    0.0235546    248561
52.5    1.15384    2.46433    0.0234698    246529
53    1.16311    2.48146    0.02341    244592
53.5    1.17382    2.5002    0.0233664    242644
54    1.18488    2.51816    0.0233163    240753
54.5    1.19517    2.53427    0.0232502    238880
55    1.20573    2.55146    0.0231951    236973
55.5    1.21538    2.56877    0.0231421    235018
56    1.22681    2.58508    0.023081    233092
56.5    1.24271    2.65077    0.0234582    232045
57    1.26771    2.69417    0.0236331    230877
57.5    1.28842    2.73756    0.0238049    229022
58    1.30819    2.7783    0.0239508    226755
58.5    1.3278    2.82136    0.0241142    224272
59    1.34668    2.85884    0.0242275    221486
59.5    1.36707    2.89444    0.024323    218543
60    1.38602    2.93439    0.0244533    215418
60.5    1.40637    2.96873    0.0245349    212315
61    1.42605    3.00335    0.0246176    209136
61.5    1.44637    3.03485    0.0246736    205939
62    1.46726    3.07389    0.0247894    202681
62.5    1.48894    3.10946    0.0248756    199374
63    1.50923    3.14499    0.0249603    196073
63.5    1.4274    3.20582    0.0252427    194733
64    1.44713    3.22363    0.0251846    194251
64.5    1.46829    3.23887    0.0251075    193765
65    1.48633    3.25714    0.0250549    193240
65.5    1.50313    3.27475    0.0249981    192686
66    1.51769    3.28966    0.0249217    192178
66.5    1.5314    3.30215    0.0248282    191696
67    1.54391    3.31574    0.0247444    191156
67.5    1.55592    3.33027    0.0246686    190644
68    1.56691    3.34539    0.0245985    190127
68.5    1.57733    3.3607    0.0245306    189601
69    1.58773    3.3741    0.02445    189106
69.5    1.5982    3.38675    0.0243651    188593
70    1.60895    3.39886    0.0242776    188086
70.5    1.54538    3.44966    0.0244657    187549
71    1.5448    3.45828    0.0243541    186756
71.5    1.54656    3.46852    0.0242554    185648
72    1.55035    3.48053    0.0241703    184442
72.5    1.55646    3.49598    0.0241102    183111
73    1.56253    3.51076    0.0240463    181728
73.5    1.5718    3.53028    0.0240155    180327
74    1.58029    3.54901    0.0239798    178869
74.5    1.59041    3.5659    0.0239322    177423
75    1.59945    3.57582    0.0238388    176001
75.5    1.61116    3.59675    0.0238195    174627
76    1.62228    3.61203    0.0237634    173250
76.5    1.63194    3.62775    0.0237108    171914
77    1.64272    3.64347    0.0236589    170534
77.5    1.65799    3.71384    0.0239602    169828
78    1.68421    3.75689    0.0240826    168929
78.5    1.70574    3.79774    0.0241894    167624
79    1.72788    3.84179    0.0243151    165946
79.5    1.74668    3.87864    0.024394    164000
80    1.76692    3.9148    0.0244675    162019
80.5    1.78676    3.95081    0.0245392    159871
81    1.80495    3.98937    0.0246257    157552
81.5    1.82318    4.03009    0.0247245    155203
82    1.84349    4.06394    0.0247801    152777
82.5    1.8644    4.10015    0.0248494    150507
83    1.8848    4.1332    0.0248988    148052
83.5    1.90467    4.16344    0.0249308    145605
84    1.92518    4.19995    0.0249997    143154
84.5    1.84382    4.25296    0.0251654    142157
85    1.86421    4.27126    0.0251251    141789
85.5    1.88478    4.29067    0.0250916    141395
86    1.90326    4.30738    0.0250429    141016
86.5    1.91992    4.32516    0.0250009    140624
87    1.93462    4.34032    0.0249444    140256
87.5    1.94856    4.35615    0.0248923    139911
88    1.96083    4.37108    0.0248357    139505
88.5    1.9731    4.38657    0.0247829    139131
89    1.9839    4.3995    0.0247163    138730
89.5    1.99479    4.411    0.0246424    138339
90    2.00578    4.42673    0.024593    137946
90.5    2.01567    4.44252    0.0245443    137563
91    2.02644    4.45531    0.0244797    137161
91.5    1.96335    4.50512    0.0246181    136799
92    1.96194    4.51176    0.0245204    136191
92.5    1.9626    4.52957    0.0244842    135348
93    1.96744    4.54099    0.0244139    134461
93.5    1.97215    4.55383    0.024352    133530
94    1.97932    4.57397    0.0243296    132492
94.5    1.98816    4.59307    0.024302    131489
95    1.99727    4.61498    0.0242894    130486
95.5    2.00718    4.62939    0.0242376    129453
96    2.01791    4.65077    0.0242227    128420
96.5    2.02804    4.67383    0.0242168    127374
97    2.03914    4.68762    0.024163    126343
97.5    2.05066    4.70501    0.0241282    125237
98    2.06238    4.71918    0.0240775    124210
98.5    2.07667    4.7871    0.0243    123646
99    2.10174    4.82843    0.024386    122997
99.5    2.12418    4.87719    0.0245085    122128
100    2.14305    4.92331    0.0246166    120955
100.5    2.16175    4.96665    0.0247097    119630
101    2.18162    5.0053    0.0247787    118179
101.5    2.20335    5.04422    0.0248484    116651
102    2.22314    5.08233    0.0249134    115053
102.5    2.24231    5.1217    0.0249839    113243
103    2.2614    5.15971    0.0250472    111535
103.5    2.28047    5.19683    0.0251054    109756
104    2.30053    5.23279    0.0251576    107993
104.5    2.32163    5.26494    0.0251911    106265
105    2.34195    5.2952    0.0252153    104511
105.5    2.26275    5.34903    0.0253508    103790
106    2.28154    5.36822    0.0253218    103545
106.5    2.30243    5.38657    0.0252891    103289
107    2.32093    5.40652    0.0252641    102988
107.5    2.33717    5.42015    0.02521    102711
108    2.35134    5.43453    0.0251599    102433
108.5    2.36536    5.45223    0.0251255    102178
109    2.37796    5.46476    0.0250677    101889
109.5    2.39071    5.47732    0.0250106    101615
110    2.40171    5.49195    0.0249634    101359
110.5    2.41369    5.50343    0.0249024    101084
111    2.42419    5.51316    0.0248341    100797
111.5    2.43457    5.52984    0.0247975    100525
112    2.44543    5.54441    0.0247518    100267
112.5    2.38192    5.58477    0.0248212    99982
113    2.37961    5.5906    0.0247371    99566
113.5    2.37807    5.61037    0.0247153    98989
114    2.38284    5.62114    0.0246541    98355
114.5    2.38772    5.64351    0.0246442    97660
115    2.39541    5.65633    0.0245927    96977
115.5    2.40281    5.67319    0.0245593    96239
116    2.41152    5.68724    0.024514    95480
116.5    2.42126    5.69488    0.0244415    94698
117    2.42972    5.71455    0.0244212    93884
117.5    2.44007    5.73549    0.0244063    93103
118    2.45134    5.74679    0.0243508    92360
118.5    2.4619    5.76226    0.0243133    91591
119    2.47379    5.78382    0.0243018    90822
119.5    2.49079    5.84554    0.0244583    90417
120    2.51627    5.89435    0.0245598    89965
120.5    2.53927    5.93797    0.0246389    89224
121    2.55864    5.9841    0.0247277    88384
121.5    2.57687    6.02048    0.0247756    87478
122    2.59722    6.06864    0.0248715    86463
122.5    2.6164    6.11159    0.0249452    85291
123    2.63704    6.14574    0.0249827    84100
123.5    2.65782    6.17839    0.0250137    82869
124    2.67851    6.19567    0.0249826    81611
124.5    2.70045    6.2275    0.02501    80299
125    2.72072    6.26472    0.0250589    78979
125.5    2.74399    6.29481    0.0250789    77740
126    2.76579    6.32256    0.0250895    76467
126.5    2.68516    6.38648    0.025243    75975
127    2.70531    6.4032    0.0252094    75790
127.5    2.72644    6.42322    0.0251891    75614
128    2.74446    6.43829    0.0251496    75413
128.5    2.75857    6.45022    0.0250981    75193
129    2.77289    6.4642    0.025055    75004
129.5    2.78575    6.47456    0.0249983    74792
130    2.79849    6.48934    0.024959    74600
130.5    2.81029    6.50982    0.0249419    74395
131    2.82201    6.51677    0.0248732    74200
131.5    2.83212    6.53442    0.0248457    74006
132    2.84309    6.54824    0.0248039    73834
132.5    2.85286    6.56784    0.0247843    73635
133    2.8617    6.57748    0.0247274    73439
133.5    2.79905    6.62595    0.0248163    73253
134    2.79939    6.62773    0.0247304    72921
134.5    2.80055    6.64637    0.0247077    72510
135    2.80245    6.67134    0.0247087    71995
135.5    2.80674    6.68732    0.0246765    71493
136    2.81523    6.70469    0.0246496    70979
136.5    2.82398    6.72076    0.0246182    70399
137    2.83227    6.72747    0.0245528    69825
137.5    2.84325    6.74384    0.024523    69283
138    2.85083    6.75871    0.0244881    68726
138.5    2.86137    6.76962    0.024439    68142
139    2.87292    6.78443    0.0244044    67593
139.5    2.88553    6.79533    0.024356    67010
140    2.89703    6.81378    0.0243349    66476
140.5    2.91507    6.88091    0.0244872    66173
141    2.94181    6.92559    0.0245588    65821
141.5    2.96321    6.97493    0.0246464    65321
142    2.98269    7.0147    0.0246997    64664
142.5    3.0025    7.05349    0.0247491    63945
143    3.02573    7.09986    0.0248247    63166
143.5    3.04298    7.14378    0.0248912    62251
144    3.06337    7.1813    0.0249351    61354
144.5    3.08384    7.22912    0.0250143    60442
145    3.10397    7.26253    0.0250432    59489
145.5    3.12685    7.29573    0.0250712    58485
146    3.14616    7.32585    0.0250885    57572
146.5    3.17041    7.36251    0.025128    56635
147    3.18984    7.37589    0.0250881    55686
147.5    3.10818    7.42915    0.0251836    55332
148    3.12907    7.44652    0.0251572    55176
148.5    3.14904    7.47079    0.0251542    55046
149    3.16773    7.48635    0.025122    54913
149.5    3.18472    7.5062    0.0251043    54753
150    3.1994    7.52708    0.0250903    54604
150.5    3.21315    7.5453    0.0250674    54454
151    3.22641    7.56235    0.0250409    54315
151.5    3.23697    7.56114    0.0249543    54167
152    3.24947    7.56893    0.0248978    53993
152.5    3.26035    7.58496    0.0248687    53835
153    3.27172    7.59718    0.0248274    53664
153.5    3.28273    7.613    0.024798    53529
154    3.29298    7.63651    0.0247939    53393
154.5    3.22894    7.68355    0.0248659    53252
155    3.22863    7.69073    0.0248088    52981
155.5    3.23133    7.69548    0.0247443    52681
156    3.23442    7.71977    0.0247429    52295
156.5    3.24094    7.74565    0.0247465    51913
157    3.24724    7.75498    0.0246974    51528
157.5    3.2577    7.76824    0.0246611    51126
158    3.26578    7.78521    0.0246367    50771
158.5    3.27245    7.79403    0.0245869    50357
159    3.28542    7.8068    0.0245497    49943
159.5    3.29725    7.82032    0.0245151    49556
160    3.30452    7.82958    0.0244674    49163
160.5    3.31398    7.83801    0.0244175    48739
161    3.32761    7.87707    0.024463    48330
161.5    3.34299    7.94045    0.0245834    48109
162    3.36566    7.97251    0.0246065    47866
162.5    3.38882    8.0207    0.0246791    47500
163    3.41011    8.05426    0.0247063    47047
163.5    3.42953    8.09889    0.0247673    46546
164    3.44639    8.14842    0.0248427    46005
164.5    3.46434    8.18442    0.0248767    45412
165    3.485    8.23198    0.0249454    44774
165.5    3.50609    8.25205    0.0249307    44101
166    3.5262    8.28684    0.0249604    43434
166.5    3.5475    8.32835    0.0250101    42752
167    3.57031    8.3754    0.0250761    42090
167.5    3.5879    8.40657    0.0250942    41410
168    3.61175    8.42857    0.025085    40725
168.5    3.53012    8.48594    0.0251808    40451
169    3.55153    8.49541    0.0251344    40348
169.5    3.57132    8.52027    0.0251335    40222
170    3.59021    8.54065    0.0251196    40129
170.5    3.60642    8.55653    0.0250925    40002
171    3.62111    8.57115    0.0250618    39897
171.5    3.63436    8.58312    0.0250237    39771
172    3.64809    8.6042    0.0250122    39665
172.5    3.6608    8.62756    0.0250074    39557
173    3.67045    8.63946    0.0249695    39434
173.5    3.68233    8.64226    0.0249057    39329
174    3.69211    8.65874    0.0248814    39227
174.5    3.70254    8.68192    0.0248766    39119
175    3.71245    8.6914    0.0248326    39010
175.5    3.65318    8.74405    0.0249118    38913
176    3.65142    8.76151    0.0248907    38733
176.5    3.64883    8.76776    0.0248378    38504
177    3.65235    8.76869    0.0247703    38238
177.5    3.65734    8.77617    0.0247216    37968
178    3.66373    8.79255    0.0246982    37698
178.5    3.67567    8.80406    0.0246612    37395
179    3.6879    8.82616    0.0246541    37081
179.5    3.69815    8.85633    0.0246695    36797
180    3.70765    8.8589    0.0246081    36503
180.5    3.71787    8.85901    0.0245402    36201
181    3.72828    8.88023    0.024531    35924
181.5    3.73998    8.90585    0.024534    35619
182    3.75117    8.92276    0.0245131    35326
182.5    3.76929    8.99718    0.0246498    35169
183    3.79413    9.03028    0.0246729    34978
183.5    3.81432    9.07271    0.0247213    34693
184    3.83702    9.09441    0.0247131    34358
184.5    3.85151    9.12972    0.0247418    33985
185    3.87247    9.17683    0.0248022    33560
185.5    3.89077    9.21133    0.0248284    33089
186    3.91065    9.23806    0.0248335    32602
186.5    3.93205    9.29469    0.0249187    32106
187    3.9558    9.31411    0.024904    31617
187.5    3.97212    9.31895    0.0248505    31105
188    3.99762    9.36493    0.0249067    30609
188.5    4.02193    9.41225    0.0249662    30148
189    4.04529    9.44992    0.0249998    29632
189.5    3.96183    9.50946    0.0250909    29447
190    3.97976    9.52422    0.0250637    29379
190.5    4.00005    9.5549    0.0250785    29288
191    4.01883    9.5813    0.0250819    29210
191.5    4.03627    9.59508    0.0250524    29144
192    4.04837    9.61231    0.0250321    29061
192.5    4.06209    9.62136    0.0249905    28973
193    4.07569    9.6335    0.0249573    28896
193.5    4.08583    9.64535    0.0249234    28814
194    4.09889    9.65894    0.0248942    28740
194.5    4.10959    9.67339    0.0248673    28661
195    4.12016    9.69464    0.0248581    28576
195.5    4.13133    9.71025    0.0248344    28508
196    4.14087    9.71397    0.0247805    28436
196.5    4.07767    9.75183    0.0248138    28373
197    4.07608    9.7397    0.02472    28255
197.5    4.07809    9.77217    0.0247397    28120
198    4.08313    9.81848    0.0247941    27925
198.5    4.0885    9.80785    0.0247049    27742
199    4.09178    9.82671    0.0246902    27501
199.5    4.09996    9.8404    0.0246626    27300
200    4.10917    9.86566    0.0246641    27109
200.5    4.11813    9.89923    0.0246864    26910
201    4.12994    9.91383    0.0246613    26721
201.5    4.14568    9.941    0.0246675    26466
202    4.15201    9.96688    0.0246705    26234
202.5    4.1598    9.96706    0.02461    26012
203    4.17165    9.97157    0.0245605    25815
203.5    4.18621    10.0428    0.0246751    25711
204    4.2076    10.0814    0.0247094    25577
204.5    4.22992    10.1508    0.0248187    25390
205    4.25231    10.1667    0.0247967    25142
205.5    4.27108    10.2068    0.024834    24903
206    4.2866    10.2477    0.0248731    24581
206.5    4.30895    10.2984    0.0249357    24244
207    4.32865    10.3155    0.0249168    23904
207.5    4.35047    10.314    0.0248531    23542
208    4.37239    10.3432    0.0248634    23169
208.5    4.3892    10.3705    0.0248693    22799
209    4.41194    10.4157    0.0249179    22432
209.5    4.42946    10.4306    0.024894    22081
210    4.44691    10.4626    0.024911    21709
210.5    4.36648    10.5103    0.024965    21548
211    4.38862    10.519    0.0249265    21486
211.5    4.40916    10.5283    0.0248895    21432
212    4.42451    10.5389    0.0248559    21388
212.5    4.44139    10.5523    0.0248288    21315
213    4.45696    10.5688    0.0248093    21264
213.5    4.4721    10.5882    0.0247967    21216
214    4.48368    10.6116    0.0247934    21150
214.5    4.49561    10.6213    0.0247582    21090
215    4.50736    10.6457    0.0247574    21026
215.5    4.52003    10.6687    0.0247533    20984
216    4.53019    10.6841    0.0247317    20921
216.5    4.5435    10.7068    0.024727    20872
217    4.55503    10.7124    0.024683    20811
217.5    4.48942    10.7595    0.0247344    20749
218    4.48566    10.7663    0.0246933    20647
218.5    4.48925    10.7595    0.0246213    20531
219    4.49893    10.797    0.0246507    20391
219.5    4.50469    10.8101    0.0246243    20258
220    4.51026    10.822    0.0245955    20088
220.5    4.51946    10.8301    0.0245581    19948
221    4.53224    10.8567    0.0245626    19807
221.5    4.54432    10.8645    0.0245248    19646
222    4.54902    10.8884    0.0245235    19506
222.5    4.56257    10.8973    0.0244883    19338
223    4.57333    10.8994    0.0244382    19194
223.5    4.58431    10.9051    0.0243962    19032
224    4.59618    10.9158    0.0243657    18888
224.5    4.61156    11.0075    0.0245156    18815
225    4.63474    11.0484    0.024552    18729
225.5    4.6585    11.0918    0.0245938    18582
226    4.68447    11.1044    0.0245673    18401
226.5    4.70338    11.1708    0.0246596    18200
227    4.72116    11.197    0.024663    17978
227.5    4.7435    11.2462    0.0247169    17752
228    4.75941    11.2913    0.0247616    17496
228.5    4.77641    11.3551    0.024847    17224
229    4.79304    11.4139    0.0249211    16957
229.5    4.81345    11.4533    0.0249528    16647
230    4.83637    11.4976    0.0249948    16382
230.5    4.8547    11.5371    0.0250262    16146
231    4.871    11.5546    0.02501    15883
231.5    4.79056    11.5962    0.0250458    15769
232    4.80923    11.6115    0.0250249    15735
232.5    4.82897    11.6201    0.0249895    15694
233    4.84886    11.6363    0.0249706    15644
233.5    4.86587    11.6355    0.0249155    15609
234    4.88259    11.6581    0.0249106    15565
234.5    4.89855    11.6836    0.0249118    15524
235    4.91515    11.709    0.0249127    15485
235.5    4.92481    11.7364    0.0249181    15439
236    4.93508    11.7733    0.0249434    15400
236.5    4.9478    11.7748    0.0248939    15368
237    4.96256    11.7741    0.0248399    15337
237.5    4.9743    11.8024    0.0248473    15298
238    4.98286    11.8119    0.024815    15259
238.5    4.91901    11.8473    0.0248372    15220
239    4.91843    11.8338    0.0247569    15162
239.5    4.91745    11.8809    0.0248036    15065
240    4.92109    11.8705    0.0247302    14971
240.5    4.92171    11.9088    0.0247583    14840
241    4.9303    11.9095    0.0247086    14736
241.5    4.93741    11.9026    0.024643    14637
242    4.94884    11.9051    0.0245973    14517
242.5    4.96375    11.9464    0.0246318    14396
243    4.97495    11.9502    0.0245888    14290
243.5    4.9807    11.9725    0.0245842    14166
244    4.99076    11.9765    0.0245419    14055
244.5    5.00072    11.9854    0.02451    13931
245    5.01126    12.0435    0.0245785    13809
245.5    5.02552    12.1043    0.0246522    13755
246    5.05169    12.1251    0.0246446    13693
246.5    5.0726    12.1793    0.0247044    13601
247    5.09308    12.2074    0.0247113    13465
247.5    5.11413    12.2462    0.0247398    13324
248    5.13992    12.2962    0.0247907    13144
248.5    5.16202    12.3964    0.0249425    12977
249    5.18145    12.4134    0.0249265    12818
249.5    5.19574    12.4623    0.0249745    12639
250    5.22597    12.4409    0.0248819    12459
250.5    5.23981    12.4646    0.0248795    12229
251    5.26735    12.506    0.0249123    12016
251.5    5.28546    12.5418    0.024934    11815
252    5.31284    12.5722    0.0249448    11600
252.5    5.23545    12.5909    0.0249325    11519
253    5.25434    12.6276    0.0249558    11489
253.5    5.28092    12.6111    0.0248739    11456
254    5.29794    12.6312    0.0248646    11424
254.5    5.31646    12.6386    0.0248302    11398
255    5.33371    12.6338    0.0247721    11367
255.5    5.34751    12.6475    0.0247504    11334
256    5.35895    12.6623    0.0247311    11307
256.5    5.37017    12.6712    0.0247001    11280
257    5.37867    12.6729    0.0246554    11246
257.5    5.39208    12.6795    0.0246204    11218
258    5.39942    12.6726    0.0245593    11195
258.5    5.40761    12.688    0.0245416    11163
259    5.41828    12.695    0.0245077    11134
259.5    5.35439    12.7738    0.0246124    11106
260    5.36265    12.7419    0.0245036    11050
260.5    5.36459    12.7955    0.0245595    10984
261    5.36812    12.8068    0.0245341    10923
261.5    5.37412    12.8508    0.0245713    10850
262    5.37712    12.8856    0.0245908    10772
262.5    5.38    12.8907    0.0245536    10703
263    5.38834    12.9173    0.0245577    10617
263.5    5.3921    12.9486    0.0245703    10531
264    5.40979    12.9519    0.0245302    10429
264.5    5.41705    12.952    0.024484    10356
265    5.43267    12.9972    0.024523    10260
265.5    5.44763    13.0101    0.0245012    10196
266    5.4613    13.028    0.0244886    10113
266.5    5.47663    13.1294    0.024633    10075
267    5.50583    13.2077    0.0247336    10034
267.5    5.52409    13.2584    0.0247821    9968
268    5.54915    13.2673    0.0247525    9874
268.5    5.57317    13.293    0.0247542    9754
269    5.58759    13.3345    0.0247853    9623
269.5    5.61042    13.3462    0.0247611    9503
270    5.62478    13.3571    0.0247355    9339
270.5    5.65029    13.351    0.0246784    9182
271    5.66008    13.3605    0.0246503    9059
271.5    5.68594    13.356    0.0245968    8940
272    5.70343    13.3826    0.0246004    8785
272.5    5.72085    13.4505    0.0246798    8641
273    5.74036    13.4382    0.0246121    8510
273.5    5.65866    13.4707    0.0246265    8448
274    5.67587    13.4838    0.0246055    8423
274.5    5.69511    13.5162    0.0246197    8403
275    5.71662    13.5076    0.0245593    8377
275.5    5.7319    13.5427    0.0245785    8360
276    5.75261    13.572    0.024587    8335
276.5    5.7626    13.5849    0.0245659    8310
277    5.77749    13.585    0.0245216    8288
277.5    5.78936    13.5967    0.0244985    8262
278    5.79508    13.6082    0.0244752    8238
278.5    5.81195    13.6401    0.0244886    8215
279    5.82071    13.6803    0.0245167    8188
279.5    5.82821    13.7051    0.0245171    8172
280    5.84333    13.7209    0.0245017    8152
280.5    5.78038    13.8148    0.0246253    8130
281    5.77977    13.8117    0.024576    8093
281.5    5.78165    13.8262    0.024558    8042
282    5.78505    13.8382    0.0245359    7987
282.5    5.79052    13.8432    0.0245012    7930
283    5.79864    13.8448    0.0244607    7855
283.5    5.80423    13.8595    0.0244435    7795
284    5.81336    13.794    0.0242852    7742
284.5    5.81673    13.7957    0.0242455    7680
285    5.82817    13.8384    0.0242779    7616
285.5    5.83903    13.8415    0.0242407    7575
286    5.8462    13.8803    0.0242663    7525
286.5    5.85799    13.8742    0.0242133    7462
287    5.86975    13.8618    0.0241495    7406
287.5    5.87751    13.9731    0.024301    7376
288    5.90386    14.031    0.0243594    7338
288.5    5.9211    14.0935    0.0244254    7296
289    5.94441    14.1455    0.0244733    7225
289.5    5.97022    14.1419    0.0244247    7152
290    5.98319    14.1893    0.0244643    7068
290.5    6.00708    14.2001    0.0244408    6972
291    6.04122    14.2545    0.0244923    6873
291.5    6.05523    14.2509    0.024444    6760
292    6.08487    14.2191    0.0243478    6671
292.5    6.10638    14.2151    0.0242994    6569
293    6.1205    14.2534    0.0243231    6462
293.5    6.1453    14.2798    0.0243268    6342
294    6.17883    14.3341    0.0243776    6235
294.5    6.10112    14.2822    0.0242483    6186
295    6.12159    14.294    0.0242271    6171
295.5    6.13967    14.3261    0.0242404    6156
296    6.15985    14.338    0.0242197    6141
296.5    6.17336    14.3533    0.0242045    6124
297    6.18694    14.3728    0.0241967    6109
297.5    6.20151    14.4195    0.0242345    6094
298    6.21269    14.4334    0.0242172    6080
298.5    6.22443    14.4247    0.0241621    6056
299    6.23557    14.4502    0.0241643    6040
299.5    6.25036    14.4612    0.0241422    6026
300    6.2662    14.4533    0.0240888    6008
300.5    6.27867    14.505    0.0241348    5994
301    6.2863    14.5403    0.0241534    5978
301.5    6.21922    14.6    0.0242123    5950
302    6.21193    14.61    0.0241887    5925
302.5    6.21922    14.5463    0.0240435    5892
303    6.21467    14.5125    0.023948    5854
303.5    6.21827    14.5241    0.0239277    5801
304    6.21694    14.4949    0.0238402    5755
304.5    6.22231    14.5253    0.0238511    5709
305    6.22698    14.4685    0.0237188    5662
305.5    6.23761    14.463    0.023671    5610
306    6.24997    14.4498    0.0236107    5566
306.5    6.26116    14.5112    0.0236724    5533
307    6.27067    14.5706    0.0237307    5490
307.5    6.28894    14.5976    0.023736    5433
308    6.29983    14.6038    0.0237074    5383
308.5    6.30622    14.6751    0.0237847    5360
309    6.33489    14.6917    0.0237729    5338
309.5    6.35426    14.7839    0.0238836    5305
310    6.38244    14.7975    0.0238669    5244
310.5    6.40394    14.8814    0.0239636    5198
311    6.42574    14.9266    0.0239977    5126
311.5    6.44846    14.8944    0.0239076    5064
312    6.48264    14.928    0.023923    4984
312.5    6.51301    15.0371    0.0240594    4908
313    6.52707    15.0185    0.0239913    4815
313.5    6.54237    15.0219    0.0239584    4752
314    6.55638    14.9766    0.0238481    4668
314.5    6.57123    15.0168    0.0238742    4593
315    6.59089    15.0739    0.0239268    4531
315.5    6.50573    15.1901    0.0240731    4510
316    6.52823    15.2271    0.0240936    4505
316.5    6.54929    15.2437    0.0240817    4497
317    6.56472    15.2864    0.024111    4486
317.5    6.57424    15.2608    0.0240327    4474
318    6.59314    15.271    0.024011    4463
318.5    6.60432    15.3041    0.0240253    4451
319    6.62404    15.3179    0.0240093    4438
319.5    6.63488    15.3615    0.0240399    4425
320    6.64179    15.4182    0.0240909    4409
320.5    6.64803    15.4625    0.0241225    4399
321    6.66568    15.481    0.0241137    4386
321.5    6.67113    15.5338    0.0241584    4370
322    6.68014    15.5373    0.0241262    4355
322.5    6.62647    15.5527    0.0241127    4345
323    6.62927    15.6101    0.0241643    4323
323.5    6.6285    15.6034    0.0241165    4301
324    6.62689    15.6616    0.0241692    4274
324.5    6.63334    15.6104    0.024053    4241
325    6.6305    15.5822    0.0239727    4207
325.5    6.63888    15.5679    0.0239138    4175
326    6.64953    15.5807    0.0238968    4144
326.5    6.65825    15.682    0.0240153    4117
327    6.67502    15.7438    0.0240731    4092
327.5    6.69157    15.7919    0.0241098    4056
328    6.70647    15.7932    0.024075    4032
328.5    6.71873    15.8181    0.0240762    4008
329    6.72885    15.8463    0.0240824    3972
329.5    6.73404    15.9317    0.0241756    3953
330    6.75199    15.9879    0.0242241    3932
330.5    6.77681    16.0086    0.0242188    3901
331    6.77742    15.9892    0.0241528    3869
331.5    6.79273    16.0099    0.0241477    3817
332    6.8266    16.0647    0.0241938    3764
332.5    6.84531    16.0787    0.0241785    3715
333    6.87006    16.0454    0.0240922    3676
333.5    6.91002    16.058    0.0240749    3623
334    6.93536    16.1047    0.0241088    3561
334.5    6.94242    16.1574    0.0241515    3491
335    6.98056    16.2419    0.0242416    3429
335.5    7.01925    16.2479    0.0242145    3376
336    7.04396    16.2738    0.0242169    3329
336.5    6.96945    16.3597    0.0243087    3306
337    6.99565    16.3459    0.0242521    3298
337.5    7.01572    16.4412    0.0243573    3287
338    7.0251    16.4605    0.0243499    3280
338.5    7.04927    16.4558    0.0243069    3268
339    7.06742    16.4696    0.0242914    3263
339.5    7.08101    16.5279    0.0243416    3259
340    7.08028    16.4538    0.0241968    3245
340.5    7.08782    16.4587    0.0241684    3230
341    7.10596    16.4103    0.024062    3226
341.5    7.12259    16.4273    0.0240517    3214
342    7.13126    16.4762    0.024088    3206
342.5    7.14402    16.5174    0.024113    3194
343    7.15494    16.5392    0.0241096    3184
343.5    7.08546    16.6473    0.0242319    3173
344    7.0766    16.6544    0.024207    3155
344.5    7.09415    16.6734    0.0241994    3137
345    7.1073    16.6201    0.0240872    3116
345.5    7.11475    16.6765    0.0241339    3088
346    7.11725    16.6826    0.0241079    3059
346.5    7.11882    16.7526    0.024174    3034
347    7.13015    16.8313    0.0242526    3012
347.5    7.14526    16.935    0.0243669    2990
348    7.14905    16.9628    0.0243718    2971
348.5    7.15496    16.9324    0.0242933    2948
349    7.1702    16.8663    0.0241638    2928
349.5    7.17342    16.8126    0.0240524    2910
350    7.19323    16.8735    0.024105    2893
350.5    7.20399    16.9638    0.0241994    2880
351    7.22397    16.9743    0.0241799    2868
351.5    7.23953    17.0517    0.0242556    2850
352    7.26167    17.0537    0.0242239    2821
352.5    7.27198    17.1304    0.0242984    2787
353    7.30823    17.1432    0.0242822    2755
353.5    7.32673    17.2596    0.0244125    2726
354    7.3363    17.2264    0.024331    2695
354.5    7.35731    17.2434    0.0243207    2641
355    7.38324    17.2201    0.0242537    2598
355.5    7.40244    17.1362    0.0241016    2554
356    7.41084    17.3258    0.0243341    2516
356.5    7.4254    17.2521    0.0241965    2480
357    7.42429    17.3583    0.0243114    2426
357.5    7.34794    17.4494    0.0244047    2408
358    7.36672    17.5001    0.0244415    2401
358.5    7.38819    17.4716    0.0243676    2397
359    7.40053    17.5421    0.0244318    2386
359.5    7.41337    17.6491    0.0245467    2378
360    7.43345    17.6655    0.0245355    2369
360.5    7.44137    17.6391    0.0244647    2365
361    7.44725    17.6279    0.0244153    2360
361.5    7.46822    17.6164    0.0243656    2355
362    7.47774    17.6539    0.0243838    2351
362.5    7.49054    17.6864    0.0243951    2342
363    7.4903    17.6185    0.024268    2336
363.5    7.505    17.6359    0.0242584    2332
364    7.50645    17.6586    0.0242563    2324
364.5    7.44358    17.5803    0.0241156    2319
365    7.43358    17.6242    0.0241427    2311
365.5    7.42526    17.626    0.0241122    2297
366    7.43202    17.6409    0.0240996    2285
366.5    7.43238    17.6725    0.0241098    2270
367    7.44713    17.745    0.0241757    2257
367.5    7.46472    17.6185    0.0239708    2230
368    7.48535    17.6305    0.0239545    2219
368.5    7.49252    17.6473    0.0239448    2205
369    7.49307    17.5644    0.0237999    2189
369.5    7.48    17.5928    0.0238062    2175
370    7.4942    17.7293    0.0239585    2155
370.5    7.51984    17.6498    0.0238189    2142
371    7.52191    17.5758    0.0236871    2122
371.5    7.55377    17.5812    0.0236624    2111
372    7.56517    17.7123    0.0238069    2092
372.5    7.58602    17.6799    0.0237314    2075
373    7.61276    17.8252    0.0238944    2053
373.5    7.64947    17.7693    0.0237875    2026
374    7.67793    17.7405    0.0237173    1998
374.5    7.7008    17.8299    0.023805    1963
375    7.73293    17.9867    0.0239823    1924
375.5    7.74233    17.881    0.0238097    1890
376    7.77255    18.0671    0.0240254    1859
376.5    7.79957    17.9127    0.0237885    1841
377    7.80914    17.8787    0.0237118    1812
377.5    7.82273    17.8972    0.023705    1776
378    7.83009    17.9404    0.0237307    1749
378.5    7.74046    17.8941    0.0236382    1739
379    7.77007    17.9706    0.0237079    1736
379.5    7.79785    18.024    0.023747    1724
380    7.82363    18.1143    0.0238346    1717
380.5    7.83753    18.0674    0.0237417    1707
381    7.85271    18.0177    0.0236453    1703
381.5    7.86995    18.0686    0.0236809    1698
382    7.8883    18.0142    0.0235788    1689
382.5    7.90119    18.0802    0.0236342    1685
383    7.90779    18.08    0.0236032    1681
383.5    7.92129    17.96    0.0234159    1675
384    7.94538    18.0272    0.0234729    1666
384.5    7.95512    18.0613    0.0234868    1660
385    7.96125    18.1035    0.023511    1656
385.5    7.89428    18.1237    0.0235067    1649
386    7.89173    18.0962    0.0234407    1641
386.5    7.88523    18.0939    0.0234074    1625
387    7.89549    18.0491    0.0233192    1617
387.5    7.90378    18.1202    0.023381    1604
388    7.90224    18.1652    0.0234087    1589
388.5    7.91408    18.2554    0.0234947    1581
389    7.90372    18.2842    0.0235015    1570
389.5    7.92009    18.3597    0.0235683    1556
390    7.9282    18.3307    0.0235009    1539
390.5    7.91661    18.2573    0.0233768    1519
391    7.93732    18.238    0.0233222    1513
391.5    7.95342    18.2062    0.0232518    1510
392    7.96082    18.2645    0.0232966    1493
392.5    7.95206    18.2473    0.023245    1488
393    7.99121    18.3094    0.0232944    1479
393.5    8.01147    18.2525    0.0231925    1467
394    8.05983    18.1633    0.0230499    1457
394.5    8.10248    18.3149    0.0232127    1441
395    8.16071    18.1977    0.0230351    1426
395.5    8.20563    18.1533    0.0229498    1403
396    8.21896    18.2106    0.0229931    1380
396.5    8.23046    18.293    0.0230681    1356
397    8.25995    18.2125    0.0229377    1331
397.5    8.2929    18.3285    0.0230547    1315
398    8.30239    18.3782    0.0230881    1298
398.5    8.34001    18.4796    0.0231865    1273
399    8.35547    18.5072    0.023192    1250
399.5    8.27051    18.5767    0.0232499    1239
400    8.28822    18.562    0.0232025    1234
400.5    8.30883    18.4962    0.0230914    1231
401    8.30719    18.4045    0.0229482    1224
401.5    8.32692    18.4153    0.0229332    1222
402    8.3484    18.4082    0.0228958    1217
402.5    8.36461    18.4332    0.0228984    1215
403    8.37934    18.5242    0.0229829    1210
403.5    8.3934    18.5844    0.023029    1207
404    8.40039    18.6786    0.0231171    1203
404.5    8.40613    18.7906    0.023227    1202
405    8.41639    18.7792    0.0231842    1200
405.5    8.42853    18.8538    0.0232476    1194
406    8.43549    18.9006    0.0232766    1191
406.5    8.38646    18.9915    0.0233597    1189
407    8.39912    19.0128    0.0233572    1178
407.5    8.3869    19.0419    0.0233643    1173
408    8.37457    19.0499    0.0233455    1164
408.5    8.36436    19.0474    0.0233138    1155
409    8.36099    19.0544    0.0232938    1145
409.5    8.36819    18.9825    0.0231777    1138
410    8.3603    19.035    0.0232134    1131
410.5    8.36661    19.021    0.0231681    1122
411    8.36918    19.0703    0.0231998    1116
411.5    8.36507    19.1084    0.023218    1108
412    8.37069    19.0325    0.0230977    1093
412.5    8.40068    19.0041    0.0230353    1084
413    8.41363    18.908    0.0228911    1071
413.5    8.40729    18.9591    0.0229251    1066
414    8.42336    19.0516    0.0230092    1059
414.5    8.44206    19.031    0.0229565    1050
415    8.46089    18.918    0.0227928    1044
415.5    8.49049    19.005    0.02287    1034
416    8.51402    19.1914    0.0230665    1022
416.5    8.53245    19.2604    0.0231217    1017
417    8.53313    19.4402    0.0233095    1001
417.5    8.58595    19.5044    0.0233585    989
418    8.59396    19.4516    0.0232674    972
418.5    8.59021    19.6692    0.0234996    957
419    8.61816    19.8913    0.0237366    938
419.5    8.66667    19.821    0.0236245    921
420    8.71037    19.7582    0.0235216    900
420.5    8.63043    20.0964    0.0238958    897
421    8.63259    20.0256    0.0237834    895
421.5    8.63009    19.808    0.0234971    893
422    8.66404    19.5869    0.0232073    890
422.5    8.67399    19.5738    0.0231643    887
423    8.69153    19.7136    0.0233021    885
423.5    8.70254    19.7932    0.0233686    878
424    8.71823    19.7458    0.0232851    876
424.5    8.732    19.7401    0.023251    875
425    8.74933    19.72    0.0232    875
425.5    8.77014    19.7965    0.0232627    873
426    8.78148    19.7609    0.0231935    871
426.5    8.7722    19.7062    0.0231023    867
427    8.77938    19.8846    0.023284    865
427.5    8.6928    19.7294    0.0230753    861
428    8.66608    19.7753    0.023102    858
428.5    8.67484    19.906    0.0232276    856
429    8.69271    19.8294    0.0231111    851
429.5    8.69402    19.9785    0.0232579    841
430    8.72582    19.8142    0.0230397    834
430.5    8.74627    19.8855    0.0230958    827
431    8.77053    19.8668    0.0230474    820
431.5    8.79787    19.8298    0.0229777    813
432    8.80318    19.7058    0.0228077    807
432.5    8.81463    19.7516    0.0228342    802
433    8.82374    19.8047    0.0228691    799
433.5    8.83418    19.9212    0.0229771    790
434    8.86264    19.7369    0.0227383    779
434.5    8.86762    20.0104    0.0230269    773
435    8.91201    19.8556    0.0228226    769
435.5    8.91994    20.0528    0.0230228    764
436    8.92117    20.0912    0.0230403    759
436.5    8.92583    20.1461    0.0230768    755
437    8.89906    20.2332    0.0231501    743
437.5    8.92207    20.524    0.023456    725
438    8.92208    20.6107    0.0235282    708
438.5    8.90911    20.8026    0.0237201    695
439    8.89538    20.8915    0.0237944    685
439.5    8.91961    20.7595    0.0236171    680
440    8.92182    20.565    0.0233693    663
440.5    8.95369    20.2616    0.0229984    655
441    8.97897    20.1116    0.0228022    642
441.5    8.87599    20.1053    0.0227694    633
442    8.9254    20.2634    0.0229224    630
442.5    8.94312    20.2898    0.0229264    630
443    8.96741    20.3091    0.0229222    629
443.5    8.98565    20.37    0.022965    627
444    9.01766    20.3825    0.0229533    623
444.5    9.02684    20.4164    0.0229656    621
445    9.03274    20.4868    0.0230188    621
445.5    9.04858    20.517    0.0230269    621
446    9.0534    20.5333    0.0230194    618
446.5    9.05889    20.5555    0.0230185    617
447    9.07576    20.6365    0.0230833    616
447.5    9.08753    20.6683    0.023093    615
448    9.09702    20.5526    0.0229381    615
448.5    9.04072    20.4968    0.0228504    614
449    9.03399    20.707    0.023059    613
449.5    9.03655    20.7898    0.0231255    611
450    9.02769    20.8529    0.0231699    608
450.5    9.02621    20.7729    0.0230554    604
451    9.0536    20.7548    0.0230098    597
451.5    9.04958    20.7604    0.0229905    595
452    9.02175    20.7035    0.0229021    590
452.5    9.03168    20.8952    0.0230886    584
453    9.04374    21.0034    0.0231825    583
453.5    9.02946    20.8721    0.0230123    577
454    9.07449    20.5997    0.0226869    575
454.5    9.0829    20.6134    0.022677    571
455    9.10748    20.6516    0.0226941    566
455.5    9.11917    20.947    0.0229934    565
456    9.15451    21.0467    0.0230775    562
456.5    9.13685    20.9417    0.0229372    559
457    9.19702    21.0064    0.0229829    549
457.5    9.23796    20.779    0.0227093    540
458    9.26685    20.8944    0.0228105    534
458.5    9.31282    21.1838    0.0231012    528
459    9.3269    21.1636    0.0230541    518
459.5    9.39074    21.2194    0.0230896    511
460    9.37037    21.2034    0.0230472    504
460.5    9.37827    20.8925    0.0226845    497
461    9.41244    21.063    0.022845    493
461.5    9.43056    20.9939    0.0227453    480
462    9.42392    21.3201    0.0230737    471
462.5    9.37545    21.5815    0.0233314    467
463    9.40343    21.4877    0.0232049    466
463.5    9.40645    21.4764    0.0231676    465
464    9.4388    21.2406    0.0228885    463
464.5    9.45274    21.2677    0.0228931    462
465    9.46934    21.2167    0.0228136    462
465.5    9.48735    21.3129    0.0228924    461
466    9.48726    21.3762    0.0229358    458
466.5    9.49192    21.4106    0.0229481    454
467    9.51619    21.5459    0.0230684    453
467.5    9.5295    21.7039    0.0232127    452
468    9.54065    21.7969    0.0232873    451
468.5    9.52519    21.7822    0.0232468    450
469    9.51745    21.7087    0.0231436    449
469.5    9.4349    21.5992    0.0230024    448
470    9.44754    21.4909    0.0228626    448
470.5    9.44357    21.5543    0.0229057    446
471    9.43378    21.7694    0.0231097    443
471.5    9.39962    21.8544    0.0231754    440
472    9.42661    22.146    0.0234597    436
472.5    9.42759    22.0953    0.0233813    435
473    9.43702    22.3065    0.0235798    434
473.5    9.43178    22.2955    0.0235433    430
474    9.46379    22.5015    0.0237357    428
474.5    9.45266    22.6297    0.0238458    426
475    9.53476    21.8908    0.023043    422
475.5    9.50845    21.9356    0.0230658    414
476    9.54553    21.7947    0.0228936    410
476.5    9.52893    21.6249    0.0226914    409
477    9.53498    21.329    0.0223575    405
477.5    9.57463    21.4968    0.0225097    402
478    9.62824    21.7227    0.0227225    399
478.5    9.62256    21.8403    0.0228216    393
479    9.66113    21.8668    0.0228254    391
479.5    9.63438    22.0206    0.0229621    382
480    9.62412    21.9608    0.0228759    380
480.5    9.62953    22.1367    0.0230351    377
481    9.67339    22.0324    0.0229027    372
481.5    9.66167    22.3832    0.0232432    367
482    9.69337    22.5288    0.0233701    362
482.5    9.7809    22.5205    0.0233373    356
483    9.83044    22.447    0.0232371    346
483.5    9.7655    22.6482    0.0234211    344
484    9.81818    22.5093    0.0232534    341
484.5    9.82206    22.5439    0.0232651    340
485    9.84265    22.5693    0.0232673    340
485.5    9.86422    22.6929    0.0233707    340
486    9.88102    22.8613    0.0235199    339
486.5    9.87758    22.8253    0.0234587    339
487    9.88576    22.9371    0.0235494    337
487.5    9.8869    23.0662    0.0236577    336
488    9.91891    23.2197    0.0237907    335
488.5    9.92864    23.2373    0.0237844    334
489    9.93563    23.21    0.0237321    334
489.5    9.95808    23.1388    0.0236351    334
490    9.94144    23.2324    0.0237065    333
490.5    9.88438    23.1245    0.0235724    333
491    9.88689    23.1257    0.0235496    333
491.5    9.87149    23.1491    0.0235495    332
492    9.87525    23.2722    0.0236506    330
492.5    9.88889    23.5092    0.0238672    327
493    9.8773    23.5863    0.0239212    326
493.5    9.86429    23.7271    0.0240396    323
494    9.85312    23.4786    0.0237638    320
494.5    9.82236    23.1736    0.0234313    319
495    9.87025    23.319    0.0235545    316
495.5    9.90948    23.3876    0.0236    313
496    9.91478    23.5796    0.0237697    309
496.5    9.92128    23.8853    0.0240537    307
497    9.93573    23.6393    0.023782    306
497.5    9.9736    23.8838    0.0240038    303
498    9.98394    23.7261    0.0238214    301
498.5    10.0329    23.8011    0.0238727    299
499    10.0185    23.8419    0.0238897    297
499.5    10.0156    23.5594    0.023583    289
500    10.0082    23.8469    0.0238469    285
500.5    10.0387    24.0323    0.0240083    284
501    10.0673    24.1067    0.0240586    280
501.5    10.0983    24.7627    0.0246887    273
502    10.1519    24.601    0.024503    270
502.5    10.2481    24.5985    0.0244761    264
503    10.3026    25.0168    0.0248676    260
503.5    10.3556    24.6587    0.0244873    254
504    10.3853    25.2448    0.0250445    247
504.5    10.2966    24.9846    0.0247617    245
505    10.3108    25.1492    0.0249002    244
505.5    10.2889    25.1537    0.02488    244
506    10.3115    25.2256    0.0249265    244
506.5    10.321    25.1078    0.0247856    244
507    10.3491    25.2452    0.0248966    243
507.5    10.3698    25.3746    0.0249996    242
508    10.3588    25.4389    0.0250382    242
508.5    10.4011    25.3066    0.0248836    241
509    10.4306    25.4496    0.0249996    240
509.5    10.4895    24.8159    0.0243532    239
510    10.5084    24.9801    0.0244903    238
510.5    10.5028    24.8837    0.0243719    238
511    10.5253    24.9654    0.024428    237
511.5    10.464    24.8623    0.0243033    236
512    10.5128    25.0696    0.0244821    234
512.5    10.5402    25.1224    0.0245097    232
513    10.5438    25.246    0.0246063    232
513.5    10.508    25.1844    0.0245223    230
514    10.5227    25.2879    0.0245991    228
514.5    10.4963    25.3175    0.024604    227
515    10.5154    25.4118    0.0246716    227
515.5    10.5267    25.4563    0.0246909    225
516    10.5216    25.2727    0.0244891    224
516.5    10.4572    25.2194    0.0244137    218
517    10.4543    24.8089    0.0239931    215
517.5    10.4096    24.9977    0.0241524    212
518    10.4088    24.8465    0.0239831    212
518.5    10.4352    25.3879    0.024482    211
519    10.454    25.5037    0.02457    210
519.5    10.4833    25.4181    0.024464    210
520    10.5437    25.7589    0.0247682    206
520.5    10.5618    25.9049    0.0248846    205
521    10.6117    26.0595    0.0250091    203
521.5    10.64    26.2176    0.0251367    200
522    10.6575    26.3822    0.0252703    199
522.5    10.693    26.9881    0.0258259    196
523    10.6754    27.5369    0.0263259    191
523.5    10.7134    27.4777    0.0262442    189
524    10.7381    27.6558    0.0263892    189
524.5    10.8998    27.0756    0.0258108    183
525    10.9355    26.9286    0.0256463    181
525.5    10.8602    27.0809    0.0257668    180
526    10.8529    26.9579    0.0256254    179
526.5    10.8976    26.8551    0.0255034    179
527    10.8745    27.0077    0.025624    178
527.5    10.8904    27    0.0255924    178
528    10.9322    26.9044    0.0254776    177
528.5    10.9735    26.9532    0.0254997    176
529    10.8776    26.7286    0.0252633    173
529.5    10.8911    26.6107    0.0251281    173
530    10.8934    26.8701    0.0253491    172
530.5    10.9376    26.9211    0.0253733    171
531    10.9405    26.8982    0.0253279    171
531.5    10.9552    26.8856    0.0252922    171
532    10.961    27.0547    0.0254273    171
532.5    10.9084    26.9416    0.0252973    171
533    10.8608    26.5424    0.024899    170
533.5    10.8659    26.7973    0.0251146    169
534    10.8444    26.569    0.0248773    166
534.5    10.8638    26.6671    0.0249458    164
535    10.8548    27.1756    0.0253977    163
535.5    10.7932    27.1543    0.0253541    162
536    10.8035    27.1066    0.025286    162
536.5    10.8097    26.9725    0.0251375    162
537    10.9365    25.8131    0.0240346    160
537.5    10.9281    26.0773    0.024258    160
538    10.9515    26.3099    0.0244516    158
538.5    10.9873    26.0983    0.0242324    158
539    11.0411    25.6567    0.0238003    158
539.5    11.0622    25.3637    0.0235067    158
540    11.1115    25.4878    0.0235998    157
540.5    11.1293    25.6715    0.0237479    156
541    11.1299    26.3929    0.0243927    154
541.5    11.1472    26.684    0.0246389    154
542    11.1887    26.9399    0.0248523    151
542.5    11.2796    27.452    0.0253014    149
543    11.3495    27.4183    0.0252471    144
543.5    11.3951    27.414    0.0252199    143
544    11.412    27.6572    0.0254202    142
544.5    11.4616    28.0289    0.0257382    139
545    11.3958    27.9857    0.0256749    136
545.5    11.2929    27.8852    0.0255593    132
546    11.3136    28.8117    0.0263844    127
546.5    11.168    28.7207    0.0262769    127
547    11.1798    28.9167    0.0264321    127
547.5    11.2116    29.643    0.0270713    126
548    11.2328    29.5005    0.0269165    126
548.5    11.2566    29.4165    0.0268154    126
549    11.2765    29.437    0.0268097    126
549.5    11.2884    29.3974    0.0267493    126
550    11.2884    29.3529    0.0266845    126
550.5    11.3122    29.3501    0.0266577    126
551    11.3241    28.9909    0.0263075    126
551.5    11.3651    29.0259    0.0263154    126
552    11.4013    29.4987    0.0267198    125
552.5    11.4227    29.3954    0.0266021    125
553    11.3508    28.8879    0.0261193    124
553.5    11.2621    28.4866    0.0257332    124
554    11.2285    28.8555    0.0260429    124
554.5    11.2406    28.6395    0.0258246    124
555    11.2554    28.9254    0.0260589    124
555.5    11.2033    29.3923    0.0264557    123
556    11.2637    29.581    0.0266016    122
556.5    11.2869    29.9896    0.0269449    122
557    11.2773    29.773    0.0267263    122
557.5    11.3033    29.9039    0.0268197    122
558    11.2719    29.7419    0.0266504    122
558.5    11.3003    29.8276    0.0267034    121
559    11.3165    29.7593    0.0266183    119
559.5    11.2542    29.7489    0.0265853    118
560    11.2401    29.5681    0.0264    118
560.5    11.2302    29.3799    0.0262087    118
561    11.2613    29.5379    0.0263261    118
561.5    11.3017    29.9027    0.0266275    116
562    11.3506    29.6803    0.0264059    116
562.5    11.3638    29.9955    0.0266626    115
563    11.2783    29.4714    0.0261736    112
563.5    11.2619    29.6373    0.0262975    112
564    11.1879    30.0965    0.0266813    110
564.5    11.1451    30.0505    0.0266169    108
565    11.2165    29.4757    0.0260847    107
565.5    11.0302    28.6898    0.0253668    105
566    11.0801    28.9439    0.0255688    104
566.5    11.1106    29.0206    0.025614    104
567    11.1392    29.2158    0.0257635    103
567.5    11.0278    29.2125    0.0257379    102
568    11.0512    29.309    0.0258002    101
568.5    11.0792    29.321    0.025788    101
569    11.0792    29.2352    0.02569    101
569.5    11.1238    28.7198    0.025215    101
570    11.1783    28.8274    0.0252872    100
570.5    11.1917    28.8341    0.0252709    100
571    11.1967    28.7547    0.0251792    100
571.5    11.271    28.6053    0.0250265    99
572    11.3013    29.0761    0.0254162    99
572.5    11.2929    29.0455    0.0253673    99
573    11.3148    28.996    0.0253019    99
573.5    11.3047    28.9462    0.0252364    99
574    11.3064    29.1957    0.0254318    99
574.5    11.2347    29.077    0.0253064    98
575    11.2279    29.1805    0.0253743    98
575.5    11.2347    29.1875    0.0253584    98
576    11.2517    28.9412    0.0251226    98
576.5    11.2347    29.1592    0.0252899    98
577    11.2131    29.17    0.0252773    97
577.5    11.2193    29.3855    0.025442    95
578    11.2596    30.249    0.0261669    95
578.5    11.2849    30.9878    0.0267829    93
579    11.2885    31.4589    0.0271665    93
579.5    11.2011    31.6712    0.0273263    92
580    11.2373    31.2513    0.0269408    92
580.5    11.1538    31.2736    0.0269368    91
581    11.1963    31.5596    0.0271597    90
581.5    11.2111    31.1116    0.0267512    90
582    11.339    31.1307    0.0267446    89
582.5    11.3951    31.3773    0.0269333    89
583    11.4345    31.5085    0.0270227    89
583.5    11.4735    31.8591    0.0273    88
584    11.3411    31.2105    0.0267213    86
584.5    11.3155    31.4114    0.0268703    84
585    11.3594    31.5017    0.0269245    83
585.5    11.2439    30.6295    0.0261567    82
586    11.4146    30.4181    0.025954    80
586.5    11.4451    30.4689    0.0259752    79
587    11.4913    30.6197    0.0260815    77
587.5    11.5329    31.1418    0.0265037    76
588    11.6009    30.9898    0.0263519    76
588.5    11.5439    31.0178    0.0263533    76
589    11.5987    31.0294    0.0263407    76
589.5    11.66    31.2707    0.0265231    75
590    11.6889    31.4306    0.0266361    75
590.5    11.7    31.6993    0.026841    75
591    11.7022    31.7706    0.0268787    75
591.5    11.7111    31.701    0.0267971    75
592    11.7422    31.7669    0.0268301    75
592.5    11.7422    32.0247    0.027025    75
593    11.7644    32.1082    0.0270727    75
593.5    11.8559    32.0573    0.027007    74
594    11.8761    32.0196    0.0269525    74
594.5    11.8941    31.8743    0.0268077    74
595    11.9077    31.7854    0.0267104    74
595.5    11.8196    31.8164    0.026714    73
596    11.7454    31.4074    0.0263485    72
596.5    11.7245    31.2918    0.0262295    72
597    11.6338    31.5913    0.0264583    71
597.5    11.6408    31.8824    0.0266798    71
598    11.6408    31.6703    0.0264802    71
598.5    11.6972    31.1849    0.0260526    71
599    11.6784    31.5316    0.0263202    71
599.5    11.6667    31.277    0.0260859    71
600    11.55    31.1788    0.0259824    70
600.5    11.6324    31.73    0.0264197    68
601    11.6716    31.4706    0.0261818    68
601.5    11.6887    31.5473    0.0262239    68
602    11.7157    31.4273    0.0261024    68
602.5    11.7662    31.9752    0.0265354    67
603    11.7488    32.0575    0.0265817    67
603.5    11.7422    33.2699    0.0275641    64
604    11.6979    32.5745    0.0269657    64
604.5    11.6694    32.7908    0.0271222    62
605    11.6909    32.4461    0.026815    62
605.5    11.8917    32.8063    0.0270903    60
606    12.0876    31.9448    0.0263571    59
606.5    12.1017    32.3898    0.0267023    59
607    12.1045    32.1214    0.0264591    59
607.5    12.0489    32.3391    0.0266165    58
608    11.8363    30.7948    0.0253247    57
608.5    11.9732    30.1545    0.0247778    56
609    12.1636    29.4295    0.0241622    54
609.5    12.1478    31.2879    0.0256669    53
610    12.1154    31.757    0.0260303    52
610.5    12.1026    31.748    0.0260017    52
611    12.109    31.4732    0.0257555    52
611.5    12.1122    31.0072    0.0253534    52
612    12.125    30.752    0.0251242    52
612.5    12.1026    30.6818    0.0250464    52
613    12.1571    30.6116    0.0249686    52
613.5    12.1667    30.281    0.0246789    52
614    12.1571    29.4994    0.0240223    52
614.5    12.1603    29.6057    0.0240893    52
615    12.1635    29.7879    0.0242178    52
615.5    12.1827    30.011    0.0243793    52
616    12.2244    30.2071    0.0245188    52
616.5    12.1122    30.926    0.0250819    52
617    12.0865    30.7302    0.0249029    52
617.5    12.1503    30.6168    0.024791    51
618    12.1078    30.3016    0.0245158    51
618.5    12.1144    30.445    0.0246119    51
619    12.1013    30.3912    0.0245486    51
619.5    11.8611    29.696    0.0239677    48
620    11.8299    30.2633    0.0244059    48
620.5    11.8958    30.0794    0.0242381    48
621    11.8865    30.181    0.0243003    47
621.5    11.9326    30.6001    0.0246179    47
622    12.0142    30.3934    0.024432    47
622.5    11.9312    31.014    0.0249108    46
623    11.9659    32.4174    0.0260172    44
623.5    11.9318    32.7075    0.0262289    44
624    11.907    33.7097    0.027011    43
624.5    11.8992    33.7314    0.0270068    43
625    11.9535    34.2562    0.027405    43
625.5    11.8889    34.8263    0.0278388    42
626    12.1667    33.3049    0.0266013    41
626.5    12.1911    33.1159    0.0264293    41
627    12.2033    32.9194    0.0262515    41
627.5    12.2439    33.0272    0.0263165    41
628    12.3208    34.2658    0.0272817    40
628.5    12.3816    35.9034    0.0285627    38
629    12.4079    36.4382    0.0289651    38
629.5    12.3947    37.3705    0.0296827    38
630    12.4298    36.1793    0.0287137    38
630.5    12.2851    35.7645    0.028362    38
631    12.3158    35.5786    0.0281923    38
631.5    12.3553    36.2459    0.0286982    38
632    12.364    36.51    0.0288845    38
632.5    12.455    36.9484    0.0292082    37
633    12.464    36.8681    0.0291217    37
633.5    12.5045    37.4031    0.029521    37
634    12.5405    37.2243    0.0293567    37
634.5    12.5766    36.7952    0.0289954    37
635    12.5991    36.6583    0.0288648    37
635.5    12.6171    36.671    0.0288521    37
636    12.6261    36.8384    0.028961    37
636.5    12.6892    36.1579    0.0284037    37
637    12.6757    36.3002    0.0284931    37
637.5    12.5405    35.6718    0.0279779    37
638    12.5856    36.1226    0.0283092    37
638.5    12.5901    35.7667    0.0280083    37
639    12.5811    36.2577    0.0283706    37
639.5    12.6757    37.7597    0.0295228    37
640    12.6802    37.0952    0.0289806    37
640.5    12.6892    37.8966    0.0295836    37
641    12.6486    37.3585    0.0291408    37
641.5    12.6396    37.8566    0.0295063    37
642    12.6441    38.2285    0.029773    37
642.5    12.7207    37.8664    0.0294681    37
643    12.7162    37.6575    0.0292826    37
643.5    12.6019    38.3245    0.0297782    36
644    12.5    40.1    0.0311335    35
644.5    12.4524    39.7517    0.0308392    35
645    12.5476    39.9073    0.0309359    35
645.5    12.5441    41.6427    0.0322561    34
646    12.6127    42.2152    0.0326743    34
646.5    12.549    41.8538    0.0323695    34
647    13.0606    38.0839    0.0294311    33
647.5    13.2742    36.9992    0.0285708    31
648    13.2688    36.4582    0.0281313    31
648.5    13.2796    36.7462    0.0283317    31
649    13.3065    37.5432    0.0289239    31
649.5    13.1278    37.0772    0.0285429    30
650    12.9138    37.2292    0.0286378    29
650.5    12.9483    37.2627    0.0286415    29
651    12.9195    38.1947    0.0293354    29
651.5    12.8506    37.3589    0.0286714    29
652    12.8621    37.3929    0.0286755    29
652.5    12.8908    37.6059    0.0288168    29
653    12.9598    37.1526    0.0284476    29
653.5    12.9483    37.5941    0.0287636    29
654    12.954    38.0209    0.0290679    29
654.5    12.9655    37.903    0.0289557    29
655    12.9253    38.0471    0.0290436    29
655.5    12.9253    38.9245    0.0296907    29
656    12.9828    38.6405    0.0294516    29
656.5    13.0057    38.3956    0.0292426    29
657    13.0287    38.6611    0.0294224    29
657.5    13.023    38.7523    0.0294695    29
658    13.0172    38.8282    0.0295047    29
658.5    13.0517    39.3776    0.0298995    29
659    12.9425    39.8473    0.0302331    29
659.5    12.8704    37.4451    0.028389    27
660    12.8765    37.2708    0.0282354    27
660.5    12.7692    37.4232    0.0283295    26
661    12.7692    37.8442    0.0286265    26
661.5    12.8013    38.7735    0.0293073    26
662    12.9933    39.1366    0.0295594    25
662.5    13.0347    40.5717    0.0306202    24
663    12.971    42.2141    0.0318357    23
663.5    12.9855    41.9636    0.0316229    23
664    13.0072    42.0253    0.0316456    23
664.5    12.9638    40.9757    0.030832    23
665    13.0362    41.5724    0.0312574    23
665.5    13.2576    42.4109    0.031864    22
666    13.2652    42.3022    0.0317584    22
666.5    13.2197    42.7762    0.0320902    22
667    13.303    43.4789    0.0325929    22
667.5    13.2424    43.6584    0.0327029    22
668    13.2045    42.7423    0.0319927    22
668.5    13.2424    42.6736    0.0319174    22
669    13.3182    42.8457    0.0320222    22
669.5    13.5794    42.9858    0.0321029    21
670    13.0083    39.443    0.0294351    20
670.5    12.9583    40.8608    0.0304704    20
671    12.5    37.1637    0.0276928    19
671.5    12.5648    39.1486    0.0291501    18
672    12.6111    39.9877    0.0297527    18
672.5    12.4907    39.02    0.0290111    18
673    12.5185    38.3885    0.0285205    18
673.5    12.5278    38.902    0.0288805    18
674    12.5648    38.8214    0.0287993    18
674.5    12.6389    38.9113    0.0288445    18
675    12.6019    40.1733    0.029758    18
675.5    12.5463    39.3543    0.0291298    18
676    12.5833    39.2477    0.0290294    18
676.5    12.5833    39.2477    0.0290079    18
677    12.6111    38.4321    0.0283841    18
677.5    12.6296    38.7054    0.0285649    18
678    12.6481    38.546    0.0284262    18
678.5    12.6852    38.9811    0.028726    18
679    12.6667    39.1975    0.0288642    18
679.5    12.6759    38.4922    0.0283239    18
680    12.7037    39.3258    0.028916    18
680.5    12.6944    38.5069    0.0282931    18
681    12.7685    37.3307    0.0274087    18
681.5    12.7222    37.287    0.0273566    18
682    12.6574    37.0786    0.0271837    18
682.5    12.7745    37.6665    0.0275945    17
683    12.6146    40.7872    0.0298589    16
683.5    12.5625    42.6454    0.0311963    16
684    12.6563    41.3072    0.0301953    16
684.5    12.0667    38.2252    0.027922    15
685    12.131    39.9888    0.0291889    14
685.5    12.2381    41.3798    0.0301822    14
686    12.1071    42.4349    0.0309293    14
686.5    12.0476    42.7676    0.031149    14
687    12.1548    42.4264    0.0308781    14
687.5    12.25    42.4355    0.0308622    14
688    12.2143    44.1922    0.0321164    14
688.5    12.2143    44.0374    0.0319807    14
689    12.3452    42.728    0.0310073    14
689.5    12.1786    42.8193    0.031051    14
690    12.5256    44.5335    0.0322707    13
690.5    12.5641    44.8826    0.0325001    13
691    12.7308    45.5237    0.0329404    13
691.5    12.6282    44.569    0.0322263    13
692    12.6923    43.7387    0.0316031    13
692.5    12.8077    44.025    0.031787    13
693    12.7821    45.2837    0.0326722    13
693.5    12.7051    46.4109    0.0334614    13
694    12.6538    47.1003    0.0339339    13
694.5    12.7308    47.4938    0.0341928    13
695    12.7564    46.6864    0.0335873    13
695.5    12.7949    47.7742    0.0343452    13
696    12.7436    48.4257    0.0347886    13
696.5    12.7564    49.7676    0.0357269    13
697    12.7308    49.8655    0.0357716    13
697.5    12.7436    48.5667    0.0348149    13
698    12.8462    48.7242    0.0349027    13
698.5    12.8718    48.2613    0.0345464    13
699    12.9359    47.498    0.0339757    13
699.5    13.0128    47.3994    0.0338809    13
700    12.9744    47.5464    0.0339617    13
700.5    13.0256    45.807    0.032696    13
701    13.0256    46.2173    0.0329653    13
701.5    12.8846    47.6128    0.0339364    13
702    12.8974    48.0621    0.0342323    13
702.5    12.8974    47.3912    0.0337304    13
703    12.9359    46.9211    0.0333721    13
703.5    12.9744    46.431    0.033    13
704    13.0385    44.7571    0.0317877    13
704.5    13.0385    44.3083    0.0314467    13
705    12.9744    44.8583    0.0318144    13
705.5    13.0641    44.7972    0.0317485    13
706    12.9359    45.9211    0.032522    13
706.5    12.9615    44.3682    0.0314    13
707    12.8462    45.5191    0.0321917    13
707.5    12.7436    46.2078    0.0326557    13
708    12.7949    44.6075    0.0315025    13
708.5    12.9103    46.3872    0.0327362    13
709    12.7949    46.9408    0.0331035    13
709.5    12.9231    47.0838    0.033181    13
710    12.9359    45.2202    0.0318452    13
710.5    12.9359    46.3955    0.0326499    13
711    13    45.4017    0.0319281    13
711.5    13.0641    43.8955    0.0308471    13
712    12.0694    37.1225    0.0260692    12
712.5    12.2778    37.0849    0.0260245    12
713    12.2778    37.3904    0.0262205    12
713.5    12.3056    36.5455    0.02561    12
714    12.3472    36.8818    0.0258276    12
714.5    12.125    36.2135    0.0253419    12
715    12.0694    35.9234    0.0251213    12
715.5    12.0972    35.391    0.0247317    12
716    12.125    35.7459    0.0249623    12
716.5    12.1389    35.7677    0.02496    12
717    12.125    35.7459    0.0249274    12
717.5    12.0972    36.5021    0.025437    12
718    12.0833    36.2616    0.0252518    12
718.5    12.1111    37.409    0.0260327    12
719    12.125    37.3432    0.0259688    12
719.5    12.125    37.3432    0.0259508    12
720    12.0278    36.7353    0.0255107    12
720.5    12.0278    36.7353    0.0254929    12
721    12.0278    36.0548    0.0250033    12
721.5    12.0139    35.6688    0.0247185    12
722    12.0417    35.7274    0.024742    12
722.5    12    34.4815    0.0238626    12
723    12.0833    35.2616    0.0243856    12
723.5    12.0833    34.1412    0.0235945    12
724    12.2361    33.6549    0.0232423    12
724.5    12.1528    34.8355    0.024041    12
725    12.25    35.1505    0.0242417    12
725.5    12.2917    35.4358    0.0244216    12
726    12.2361    35.1827    0.0242305    12
726.5    12.2222    34.5571    0.0237833    12
727    12.2361    34.2984    0.023589    12
727.5    12.1389    35.5363    0.0244236    12
728    12.2917    35.1117    0.0241152    12
728.5    12.3056    35.1242    0.0241072    12
729    12.3194    34.803    0.0238704    12
729.5    12.4167    33.8032    0.0231688    12
730    11.6167    36.5892    0.0250611    10
730.5    11.6833    36.2858    0.0248363    10
731    11.85    37.0469    0.0253399    10
731.5    11.2778    36.7593    0.0251259    9
732    11.2963    36.6529    0.0250362    9
732.5    11.3889    35.4383    0.0241899    9
733    11.3519    36.0027    0.0245585    9
733.5    11.4259    35.976    0.0245235    9
734    11.5556    35.9568    0.0244937    9
734.5    11.4815    36.4842    0.0248361    9
735    11.463    34.6468    0.0235692    9
735.5    11.463    35.1653    0.0239057    9
736    11.5741    34.6612    0.023547    9
736.5    11.5556    34.963    0.0237359    9
737    11.6111    34.3827    0.0233261    9
737.5    11.6296    32.511    0.0220413    9
738    11.5926    32.7785    0.0222076    9
738.5    11.5185    33.6571    0.0227875    9
739    11.3704    33.2147    0.0224727    9
739.5    11.3704    33.2147    0.0224575    9
740    11.3519    33.4163    0.0225786    9
740.5    11.3704    33.2147    0.0224272    9
741    11.4444    32.8395    0.0221589    9
741.5    11.4444    34.3457    0.0231596    9
742    11.3148    33.799    0.0227756    9
742.5    11.537    34.2517    0.0230651    9
743    11.5556    33.7531    0.0227141    9
743.5    11.463    33.4986    0.0225277    9
744    11.5556    32.3457    0.0217377    9
744.5    11.4444    32.4568    0.0217977    9
745    11.5556    32.9012    0.0220814    9
745.5    11.6111    33.0123    0.0221411    9
746    11.537    33.69    0.0225804    9
746.5    11.5556    33.7346    0.0225952    9
747    11.5185    34.3114    0.0229661    9
747.5    11.6111    35.3827    0.0236674    9
748    11.4259    36.4513    0.0243658    9
748.5    11.4815    37.3361    0.0249406    9
749    11.5556    36.1852    0.0241557    9
749.5    11.537    34.7394    0.023175    9
750    11.5    36.2716    0.0241811    9
750.5    11.9583    38.8108    0.0258566    8
751    12.0208    36.4891    0.0242937    8
751.5    12.0625    36.7773    0.0244693    8
752    12.125    37.8177    0.0251448    8
752.5    12.125    36.1094    0.0239929    8
753    12.2083    36.9288    0.0245211    8
753.5    12.3125    36.128    0.0239735    8
754    12.375    37.1858    0.024659    8
754.5    12.3125    37.8016    0.0250508    8
755    12.0833    37.4653    0.0248114    8
755.5    12.25    38.2708    0.0253281    8
756    12.1667    38.0972    0.0251966    8
756.5    12.1458    38.5586    0.0254849    8
757    12.1667    38.2569    0.0252688    8
757.5    12.2292    37.9718    0.0250639    8
758    12.25    37.8889    0.0249927    8
758.5    12.2292    39.6801    0.026157    8
759    12.1667    40.4236    0.0266295    8
759.5    12.2917    39.5747    0.0260531    8
760    12.2292    40.451    0.0266125    8
760.5    12.2292    40.451    0.026595    8
761    12.1667    40.9236    0.026888    8
761.5    12.1458    40.9058    0.0268587    8
762    12.1458    40.9058    0.0268411    8
762.5    12.1458    40.9058    0.0268235    8
763    12.1458    40.9058    0.0268059    8
763.5    12.2708    41.7426    0.0273364    8
764    12.2083    39.1441    0.0256179    8
764.5    12.2708    39.8815    0.0260834    8
765    12.3125    40.128    0.0262275    8
765.5    12.4375    41.1662    0.0268885    8
766    12.4792    40.6419    0.0265287    8
766.5    12.4792    40.0447    0.0261218    8
767    12.4375    39.4093    0.0256905    8
767.5    12.5    39.5694    0.0257781    8
768    12.5417    40.7483    0.0265288    8
768.5    12.4375    40.951    0.0266434    8
769    12.4792    39.9891    0.0260007    8
769.5    12.4375    39.9301    0.0259455    8
770    12.4792    39.6558    0.0257505    8
770.5    12.2292    38.701    0.0251142    8
771    12.1667    38.6736    0.0250802    8
771.5    12.0208    39.1905    0.0253989    8
772    12.25    37.4375    0.0242471    8
772.5    12.1458    35.8433    0.0231996    8
773    12.3125    35.2947    0.0228297    8
773.5    12.3542    34.753    0.0224648    8
774    12.4583    35.0747    0.022658    8
774.5    12.5625    35.5621    0.0229581    8
775    12.5625    35.4371    0.0228626    8
775.5    12.5625    35.4371    0.0228479    8
776    10.7857    17.0533    0.0109879    7
776.5    10.7619    17.0068    0.0109509    7
777    10.8333    17.8968    0.0115166    7
777.5    10.8333    19.5397    0.0125657    7
778    10.7857    19.9422    0.0128163    7
778.5    10.7857    19.9422    0.0128081    7
779    10.7143    20.466    0.0131361    7
779.5    10.7143    20.466    0.0131276    7
780    10.7619    20.2846    0.0130029    7
780.5    10.8571    19.5907    0.0125501    7
781    10.9048    19.7608    0.0126509    7
781.5    10.8571    20.2098    0.0129301    7
782    10.9048    20.4989    0.0131067    7
782.5    10.9762    19.805    0.0126549    7
783    10.9048    19.6655    0.0125578    7
783.5    10.8333    20.2778    0.0129405    7
784    11.1389    24.0594    0.015344    6
784.5    11.1111    23.6728    0.0150879    6
785    11.2778    25.4136    0.016187    6
785.5    11.1389    26.8372    0.0170829    6
786    11    26.6667    0.0169635    6
786.5    11.1667    26.0741    0.016576    6
787    11    26.9907    0.0171479    6
787.5    11.1389    26.8557    0.0170512    6
788    11.1389    26.0502    0.0165293    6
788.5    11.3333    24.1759    0.0153303    6
789    11.1667    25.0926    0.0159015    6
789.5    11.1667    25.0926    0.0158914    6
790    11.3056    24.0594    0.0152275    6
790.5    11.1389    24.439    0.015458    6
791    11.0833    24.9884    0.0157955    6
791.5    11.3056    26.0687    0.0164679    6
792    11.3889    26.1914    0.0165349    6
792.5    8.91667    7.70139    0.00485892    4
793    8.79167    7.31076    0.00460956    4
793.5    9.94444    5.50617    0.00346955    3
794    9.83333    5.05556    0.0031836    3
794.5    8.58333    2.00694    0.00126302    2
795    8.58333    2.00694    0.00126223    2
795.5    8.83333    1.36111    0.000855507    2
796    8.91667    2.50694    0.00157471    2
796.5    8.66667    3.36111    0.00210993    2
797    8.58333    3.67361    0.00230465    2
797.5    8.58333    3.67361    0.0023032    2
798    8.33333    4.69444    0.00294138    2
798.5    8.25    2.50694    0.00156978    2
799    8.25    2.50694    0.0015688    2
799.5    8.25    2.50694    0.00156782    2
800    8.25    2.50694    0.00156684    2
800.5    8.25    2.50694    0.00156586    2
801    8.25    2.50694    0.00156488    2
801.5    8.25    2.50694    0.00156391    2
802    8.66667    4    0.00249377    2
802.5    8.66667    4    0.00249221    2
803    8.66667    4    0.00249066    2
803.5    8.66667    4    0.00248911    2
804    8.66667    4    0.00248756    2
804.5    8.66667    4    0.00248602    2
805    8.41667    5.0625    0.00314441    2
805.5    8.41667    5.84028    0.00362525    2
806    8.16667    4.69444    0.00291219    2
806.5    8.16667    4.69444    0.00291038    2
807    8.5    6.25    0.00387237    2
807.5    8.25    5.0625    0.00313467    2
808    8.25    5.0625    0.00313274    2
808.5    8.5    4    0.00247372    2
809    8.25    5.0625    0.00312886    2
809.5    8.25    5.0625    0.00312693    2
810    8.25    5.0625    0.003125    2
810.5    8.5    6.25    0.00385564    2
811    11    -3.55271e-15    -2.19033e-18    1
811.5    11    -3.55271e-15    -2.18898e-18    1
812    11    -3.55271e-15    -2.18763e-18    1
812.5    11.1667    6.31594e-15    3.88673e-18    1
813    11.1667    6.31594e-15    3.88434e-18    1
813.5    11.8333    9.27653e-15    5.70162e-18    1
814    11.6667    -9.07916e-15    -5.57688e-18    1
814.5    11.6667    -9.07916e-15    -5.57345e-18    1
815    12.1667    6.90805e-15    4.23807e-18    1
815.5    12.1667    6.90805e-15    4.23547e-18    1
816    12.1667    6.90805e-15    4.23288e-18    1
816.5    12.1667    6.90805e-15    4.23028e-18    1
817    12.1667    6.90805e-15    4.2277e-18    1
817.5    11.6667    -9.07916e-15    -5.553e-18    1
818    11.6667    -9.07916e-15    -5.54961e-18    1
818.5    11.5    3.55271e-15    2.17026e-18    1
819    12.1667    6.90805e-15    4.21737e-18    1
819.5    11.5    -1.24345e-14    -7.58664e-18    1
820    11.5    -1.24345e-14    -7.58201e-18    1
820.5    11.5    -1.24345e-14    -7.57739e-18    1
821    11.5    -1.24345e-14    -7.57278e-18    1
821.5    11.5    -1.24345e-14    -7.56817e-18    1
822    11.5    -1.24345e-14    -7.56356e-18    1
822.5    11.5    -1.24345e-14    -7.55897e-18    1
823    12    1.42109e-14    8.63357e-18    1
823.5    12    1.42109e-14    8.62833e-18    1
824    12    1.42109e-14    8.62309e-18    1
824.5    12    1.42109e-14    8.61786e-18    1
825    12    1.42109e-14    8.61264e-18    1
825.5    12    1.42109e-14    8.60742e-18    1
826    12    1.42109e-14    8.60221e-18    1
826.5    12.1667    -6.71068e-15    -4.0597e-18    1
827    12.1667    -6.71068e-15    -4.05724e-18    1
827.5    11.3333    -7.89492e-16    -4.77034e-19    1
828    11.3333    -7.89492e-16    -4.76746e-19    1
828.5    11.3333    -7.89492e-16    -4.76459e-19    1
829    11.8333    8.09229e-15    4.88076e-18    1
829.5    12.3333    -1.14476e-14    -6.90032e-18    1
830    12.3333    -1.14476e-14    -6.89616e-18    1
830.5    12.6667    -7.89492e-16    -4.75311e-19    1
831    12.5    0    0    1
831.5    12.6667    -7.89492e-16    -4.7474e-19    1
832    12.6667    -7.89492e-16    -4.74454e-19    1
832.5    12.6667    -7.89492e-16    -4.74169e-19    1
833    12.6667    -7.89492e-16    -4.73885e-19    1
833.5    12.3333    3.94746e-15    2.368e-18    1
834    12.3333    3.94746e-15    2.36658e-18    1
834.5    12.3333    3.94746e-15    2.36516e-18    1
835    12.3333    3.94746e-15    2.36375e-18    1
835.5    12.3333    3.94746e-15    2.36233e-18    1
836    12.3333    3.94746e-15    2.36092e-18    1
836.5    12.3333    3.94746e-15    2.35951e-18    1
837    12.3333    3.94746e-15    2.3581e-18    1
837.5    12.3333    3.94746e-15    2.35669e-18    1
838    12.6667    -7.89492e-16    -4.71057e-19    1
838.5    12.8333    -1.38161e-14    -8.23859e-18    1
839    12.3333    3.94746e-15    2.35248e-18    1
839.5    11.8333    -6.71068e-15    -3.99683e-18    1
840    11.8333    -6.71068e-15    -3.99445e-18    1
840.5    11.5    1.24345e-14    7.39708e-18    1
841    11.5    1.24345e-14    7.39269e-18    1
841.5    11.5    1.24345e-14    7.38829e-18    1
842    11.5    1.24345e-14    7.38391e-18    1
842.5    11.5    1.24345e-14    7.37952e-18    1
843    11.5    1.24345e-14    7.37515e-18    1
843.5    11.5    1.24345e-14    7.37078e-18    1
844    11.5    1.24345e-14    7.36641e-18    1
844.5    11.5    1.24345e-14    7.36205e-18    1
845    11.5    1.24345e-14    7.35769e-18    1
845.5    11.5    1.24345e-14    7.35334e-18    1
846    11.5    1.24345e-14    7.34899e-18    1
846.5    11.5    1.24345e-14    7.34465e-18    1
847    11.5    1.24345e-14    7.34032e-18    1
847.5    11.6667    1.57898e-15    9.31554e-19    1
848    11.6667    1.57898e-15    9.31005e-19    1
848.5    11.6667    1.57898e-15    9.30456e-19    1
849    11.8333    6.90805e-15    4.06835e-18    1
849.5    11.6667    -1.38161e-14    -8.13191e-18    1
850    11.6667    -1.38161e-14    -8.12712e-18    1
850.5    12.1667    9.27653e-15    5.45357e-18    1
851    12.3333    6.31594e-15    3.71089e-18    1
851.5    12    1.42109e-14    8.3446e-18    1
852    12    1.42109e-14    8.3397e-18    1
852.5    12    1.42109e-14    8.33481e-18    1
853    12    1.42109e-14    8.32993e-18    1
853.5    12    1.42109e-14    8.32505e-18    1
854    12    1.42109e-14    8.32017e-18    1
854.5    12.3333    6.31594e-15    3.69569e-18    1
855    12.5    -8.88178e-15    -5.19403e-18    1
855.5    12    1.42109e-14    8.30558e-18    1
856    12    1.42109e-14    8.30073e-18    1
856.5    12.5    -8.88178e-15    -5.18493e-18    1
857    12.1667    -4.34221e-15    -2.53338e-18    1
857.5    12    1.42109e-14    8.28621e-18    1
858    12    1.42109e-14    8.28138e-18    1
858.5    12    1.42109e-14    8.27656e-18    1
859    12    1.42109e-14    8.27174e-18    1
859.5    12    1.42109e-14    8.26693e-18    1
860    12    1.42109e-14    8.26212e-18    1
860.5    12.5    -8.88178e-15    -5.16083e-18    1
861    12.3333    -6.71068e-15    -3.89703e-18    1
861.5    12.3333    -6.71068e-15    -3.89477e-18    1
862    11.8333    5.72382e-15    3.32008e-18    1
862.5    11.8333    5.72382e-15    3.31815e-18    1
863    11.8333    5.72382e-15    3.31623e-18    1
863.5    11.8333    5.72382e-15    3.31431e-18    1
864    11.8333    5.72382e-15    3.31239e-18    1
864.5    11.8333    5.72382e-15    3.31048e-18    1
865    11.8333    5.72382e-15    3.30856e-18    1
865.5    11.8333    5.72382e-15    3.30665e-18    1
866    11.8333    5.72382e-15    3.30474e-18    1
866.5    11.8333    5.72382e-15    3.30284e-18    1
867    11.8333    5.72382e-15    3.30093e-18    1
867.5    11.8333    5.72382e-15    3.29903e-18    1
868    11.8333    5.72382e-15    3.29713e-18    1
868.5    11.6667    1.22371e-14    7.04498e-18    1
869    11.6667    1.22371e-14    7.04092e-18    1
869.5    11.6667    1.22371e-14    7.03687e-18    1
870    11.6667    1.22371e-14    7.03283e-18    1
870.5    11.6667    1.22371e-14    7.02879e-18    1
871    11.6667    1.22371e-14    7.02476e-18    1
871.5    11.6667    1.22371e-14    7.02073e-18    1
872    11.6667    1.22371e-14    7.0167e-18    1
872.5    11.6667    1.22371e-14    7.01268e-18    1
873    11.6667    1.22371e-14    7.00866e-18    1
