# Supplementary material for: Clocked stepping of an artificial protein walker along a DNA track
Source: Nat Nanotechnol. 2026 Jul 6;21(7):987–95. doi: 10.1038/s41565-026-02211-3 (PMC13379313; doi:10.1038/s41565-026-02211-3)
Supplement: Supplementary file 13 — Text files of simulation output. [file 41565_2026_2211_MOESM13_ESM.zip › averages_alpha1.200000.dat]

### track: TrpR -- DtxR -- MetJ 
# alpha = 1.2
# individual on/off rates:
#     correct step, with    ligands: TrpR    = ( 10 ,  0.36 )
#                                    DtxR    = ( 10 ,  0.164 )
#                                    MetJ    = ( 10 ,  1.14 )
#     correct step, without ligands: TrpR_0  = ( 0 ,  0.99 )
#                                    DtxR_0  = ( 0 ,  0.45 )
#                                    MetJ_0  = ( 0 ,  3.7 )
#     overstepping, with    ligands: TrpR*   = ( 12 ,  0.36 )
#                                    DtxR*   = ( 12 ,  0.164 )
#                                    MetJ*   = ( 12 ,  1.14 )
#     overstepping, without ligands: TrpR*_0 = ( 0 ,  0.99 )
#                                    DtxR*_0 = ( 0 ,  0.45 )
#                                    MetJ*_0 = ( 0 ,  3.7 )
# time     av position     var(position)    D_eff     count
0    0.166667    -3.63171e-13    0    500000
0.5    0.190255    0.0289354    0.0289354    498897
1    0.211614    0.0540818    0.0270409    497620
1.5    0.230061    0.0750429    0.0250143    496376
2    0.246699    0.0930918    0.023273    495103
2.5    0.261567    0.108892    0.0217784    493818
3    0.275774    0.123772    0.0206287    492522
3.5    0.288531    0.137788    0.0196839    491287
4    0.300955    0.151256    0.018907    490023
4.5    0.311966    0.164532    0.0182813    488726
5    0.323378    0.177604    0.0177604    487474
5.5    0.334478    0.190884    0.0173531    486189
6    0.345094    0.20375    0.0169791    484921
6.5    0.355502    0.216909    0.0166853    483633
7    0.365972    0.230214    0.0164438    482392
7.5    0.290497    0.272958    0.0181972    481155
8    0.288508    0.281087    0.0175679    479126
8.5    0.288927    0.292674    0.0172161    476399
9    0.292624    0.306362    0.0170201    473384
9.5    0.297606    0.322267    0.0169614    469999
10    0.305362    0.33822    0.016911    466572
10.5    0.313826    0.355063    0.0169078    463107
11    0.323368    0.371377    0.0168808    459699
11.5    0.33387    0.38777    0.0168596    456170
12    0.345117    0.404426    0.0168511    452558
12.5    0.356517    0.421937    0.0168775    449130
13    0.367523    0.43931    0.0168966    445623
13.5    0.379168    0.456294    0.0168998    442175
14    0.390221    0.473416    0.0169077    438742
14.5    0.408224    0.538284    0.0185615    436888
15    0.431615    0.582425    0.0194142    434737
15.5    0.45319    0.627185    0.0202318    431562
16    0.473346    0.668993    0.020906    427679
16.5    0.492958    0.709389    0.0214966    423156
17    0.512873    0.750016    0.0220593    418094
17.5    0.532157    0.788614    0.0225318    412862
18    0.552759    0.8256    0.0229333    407213
18.5    0.573843    0.862616    0.023314    401395
19    0.595299    0.899141    0.0236616    395453
19.5    0.61649    0.933587    0.0239381    389502
20    0.637366    0.967935    0.0241984    383439
20.5    0.658336    1.00132    0.0244223    377405
21    0.680306    1.03333    0.024603    371450
21.5    0.585378    1.08816    0.025306    369079
22    0.6048    1.10513    0.0251166    368147
22.5    0.626248    1.12357    0.0249681    367199
23    0.645412    1.13978    0.0247778    366197
23.5    0.662578    1.15571    0.0245896    365300
24    0.677735    1.17157    0.0244076    364351
24.5    0.691847    1.18664    0.0242172    363415
25    0.705334    1.20041    0.0240083    362495
25.5    0.718194    1.21438    0.0238115    361644
26    0.729864    1.22754    0.0236066    360719
26.5    0.741215    1.2415    0.0234245    359790
27    0.752619    1.25514    0.0232433    358822
27.5    0.763266    1.26956    0.0230829    357928
28    0.773523    1.28227    0.0228977    356970
28.5    0.700933    1.32749    0.0232893    356093
29    0.698179    1.33665    0.0230457    354560
29.5    0.697803    1.34804    0.0228481    352568
30    0.700982    1.3624    0.0227066    350254
30.5    0.705997    1.37831    0.0225953    347826
31    0.713156    1.39395    0.022483    345234
31.5    0.721586    1.4094    0.0223715    342726
32    0.732005    1.427    0.0222969    340125
32.5    0.742488    1.44486    0.0222285    337542
33    0.753516    1.46111    0.022138    334929
33.5    0.764257    1.47815    0.0220619    332314
34    0.775876    1.49612    0.0220017    329729
34.5    0.78744    1.51309    0.0219288    327157
35    0.798632    1.53067    0.0218667    324680
35.5    0.817356    1.5972    0.0224958    323346
36    0.842548    1.64193    0.0228046    321781
36.5    0.864549    1.68761    0.023118    319585
37    0.883823    1.72912    0.0233665    316645
37.5    0.903511    1.76894    0.0235859    313299
38    0.922576    1.80891    0.0238014    309505
38.5    0.942008    1.84707    0.023988    305555
39    0.963236    1.88381    0.0241514    301614
39.5    0.983265    1.91943    0.0242966    297408
40    1.00319    1.95513    0.0244392    293020
40.5    1.02381    1.99129    0.0245838    288698
41    1.04506    2.02616    0.0247093    284275
41.5    1.06707    2.05856    0.0248019    279877
42    1.08932    2.09088    0.0248914    275481
42.5    0.995103    2.1451    0.0252365    273790
43    1.01435    2.1626    0.0251465    273133
43.5    1.0357    2.18    0.0250575    272422
44    1.05416    2.19829    0.0249805    271752
44.5    1.07095    2.2134    0.0248697    271015
45    1.08616    2.22726    0.0247474    270347
45.5    1.09999    2.24116    0.0246281    269637
46    1.11306    2.25617    0.0245236    268963
46.5    1.12567    2.27062    0.0244153    268285
47    1.13719    2.28562    0.0243152    267617
47.5    1.14855    2.29989    0.0242094    266905
48    1.15984    2.31324    0.0240962    266197
48.5    1.17018    2.32703    0.02399    265512
49    1.18091    2.33849    0.0238621    264798
49.5    1.10853    2.38457    0.0240866    264133
50    1.10577    2.39393    0.0239393    263071
50.5    1.10531    2.40368    0.0237988    261613
51    1.10779    2.41759    0.0237019    260028
51.5    1.11275    2.43083    0.0236003    258212
52    1.1199    2.44951    0.023553    256270
52.5    1.12909    2.46646    0.0234901    254368
53    1.13969    2.48041    0.0234001    252359
53.5    1.14994    2.49758    0.0233419    250518
54    1.16103    2.51358    0.0232739    248628
54.5    1.17247    2.53018    0.0232127    246817
55    1.18369    2.54648    0.0231499    244898
55.5    1.19537    2.56461    0.0231046    243009
56    1.20666    2.58459    0.0230767    241089
56.5    1.22552    2.65074    0.0234579    240101
57    1.25038    2.69437    0.0236349    238891
57.5    1.27214    2.73585    0.02379    237152
58    1.29346    2.77452    0.0239183    235011
58.5    1.3137    2.81937    0.0240972    232437
59    1.33341    2.86038    0.0242405    229658
59.5    1.35378    2.89928    0.0243637    226780
60    1.37318    2.93347    0.0244456    223592
60.5    1.39315    2.96752    0.0245249    220438
61    1.41449    3.00534    0.0246339    217135
61.5    1.43444    3.04475    0.0247541    213829
62    1.45577    3.07639    0.0248096    210549
62.5    1.4771    3.11242    0.0248994    207341
63    1.49963    3.14373    0.0249502    204096
63.5    1.40517    3.20213    0.0252136    202787
64    1.42445    3.21501    0.0251172    202300
64.5    1.44521    3.23207    0.0250548    201755
65    1.4643    3.2488    0.0249908    201261
65.5    1.4817    3.26424    0.0249179    200727
66    1.49776    3.28004    0.0248488    200225
66.5    1.51147    3.2962    0.0247834    199707
67    1.52463    3.30897    0.0246938    199189
67.5    1.53709    3.32175    0.0246056    198669
68    1.54897    3.33657    0.0245336    198115
68.5    1.55987    3.35184    0.024466    197614
69    1.57023    3.36685    0.0243975    197081
69.5    1.58154    3.38113    0.0243247    196596
70    1.59271    3.39586    0.0242561    196098
70.5    1.52039    3.44076    0.0244026    195595
71    1.5173    3.44914    0.0242897    194720
71.5    1.51706    3.46266    0.0242144    193658
72    1.51889    3.47827    0.0241546    192438
72.5    1.52619    3.49448    0.0240999    191097
73    1.53298    3.51403    0.0240687    189695
73.5    1.54125    3.52976    0.024012    188296
74    1.55008    3.54422    0.0239475    186853
74.5    1.56009    3.56142    0.0239021    185402
75    1.57199    3.57617    0.0238411    183985
75.5    1.58234    3.59019    0.0237761    182496
76    1.59359    3.60256    0.0237011    181089
76.5    1.60527    3.62114    0.0236676    179715
77    1.61559    3.63557    0.0236076    178285
77.5    1.63446    3.70492    0.0239027    177557
78    1.65961    3.74811    0.0240263    176671
78.5    1.68126    3.79427    0.0241673    175478
79    1.70131    3.83597    0.0242783    173888
79.5    1.72179    3.88128    0.0244106    172037
80    1.74106    3.91691    0.0244807    170011
80.5    1.76026    3.95623    0.0245728    167889
81    1.78115    3.99541    0.024663    165606
81.5    1.80097    4.02748    0.0247085    163318
82    1.82272    4.06364    0.0247783    160846
82.5    1.84318    4.0967    0.0248285    158415
83    1.86399    4.13513    0.0249104    155876
83.5    1.88485    4.16259    0.0249257    153490
84    1.90604    4.20002    0.0250001    151059
84.5    1.81234    4.25279    0.0251644    150142
85    1.83236    4.26947    0.0251145    149770
85.5    1.8533    4.28785    0.0250752    149347
86    1.87132    4.30605    0.0250352    148906
86.5    1.88872    4.31907    0.0249657    148539
87    1.90473    4.33815    0.0249319    148128
87.5    1.91828    4.35178    0.0248673    147747
88    1.9311    4.3631    0.0247904    147400
88.5    1.94264    4.37551    0.0247204    147020
89    1.95458    4.38877    0.024656    146631
89.5    1.96592    4.39971    0.0245794    146254
90    1.97686    4.41301    0.0245167    145884
90.5    1.988    4.42966    0.0244733    145486
91    1.99888    4.44115    0.0244019    145108
91.5    1.92584    4.48142    0.0244886    144705
92    1.9228    4.49257    0.0244162    144121
92.5    1.92199    4.50576    0.0243555    143340
93    1.92566    4.51736    0.0242869    142393
93.5    1.93065    4.53648    0.0242592    141392
94    1.93747    4.55177    0.0242115    140354
94.5    1.94496    4.56995    0.0241796    139321
95    1.95309    4.58921    0.0241537    138254
95.5    1.96414    4.60952    0.0241336    137199
96    1.97556    4.62689    0.0240984    136126
96.5    1.98622    4.64526    0.0240687    135104
97    1.99633    4.66187    0.0240302    134147
97.5    2.00811    4.67848    0.0239922    133096
98    2.01988    4.69363    0.0239471    132003
98.5    2.03853    4.75233    0.0241235    131465
99    2.06302    4.79528    0.0242186    130856
99.5    2.08443    4.84054    0.0243243    129946
100    2.10319    4.88252    0.0244126    128745
100.5    2.12348    4.92171    0.0244861    127339
101    2.14253    4.9658    0.0245831    125862
101.5    2.16285    5.00523    0.0246563    124273
102    2.18205    5.03925    0.0247022    122615
102.5    2.20185    5.07526    0.0247574    120881
103    2.2244    5.10723    0.0247924    119094
103.5    2.24426    5.14027    0.0248322    117270
104    2.26392    5.17173    0.0248641    115476
104.5    2.28497    5.20809    0.0249191    113677
105    2.30737    5.23934    0.0249492    111959
105.5    2.21278    5.2946    0.0250929    111261
106    2.23219    5.30618    0.0250292    111018
106.5    2.25352    5.32102    0.0249813    110739
107    2.27323    5.33852    0.0249464    110485
107.5    2.28988    5.3586    0.0249237    110240
108    2.30559    5.36889    0.024856    109940
108.5    2.31948    5.38693    0.0248246    109648
109    2.33168    5.40296    0.0247842    109351
109.5    2.34412    5.41328    0.0247182    109089
110    2.35639    5.42153    0.0246433    108806
110.5    2.36846    5.43114    0.0245753    108539
111    2.37915    5.44521    0.024528    108269
111.5    2.39006    5.46184    0.0244926    107975
112    2.40014    5.47174    0.0244274    107701
112.5    2.32831    5.52633    0.0245615    107431
113    2.32461    5.53238    0.0244796    107016
113.5    2.32332    5.54856    0.024443    106400
114    2.32602    5.57256    0.024441    105683
114.5    2.33119    5.5915    0.024417    104944
115    2.33794    5.59594    0.0243302    104178
115.5    2.34554    5.60819    0.0242779    103417
116    2.35668    5.62964    0.0242657    102647
116.5    2.36728    5.64821    0.0242413    101881
117    2.37926    5.65708    0.0241755    101146
117.5    2.39114    5.67413    0.0241452    100406
118    2.4037    5.68177    0.0240753    99642
118.5    2.4153    5.69886    0.0240458    98930
119    2.42853    5.71343    0.024006    98158
119.5    2.44759    5.78272    0.0241955    97729
120    2.4733    5.82406    0.0242669    97214
120.5    2.49509    5.86956    0.024355    96516
121    2.51566    5.90429    0.0243979    95584
121.5    2.53759    5.95089    0.0244892    94564
122    2.55639    5.98767    0.0245396    93427
122.5    2.57709    6.01563    0.0245536    92278
123    2.59735    6.04952    0.0245916    91013
123.5    2.62079    6.08531    0.0246369    89753
124    2.6423    6.11918    0.0246741    88419
124.5    2.663    6.15932    0.0247362    87106
125    2.68599    6.19576    0.0247831    85842
125.5    2.7073    6.21609    0.0247653    84468
126    2.7269    6.23877    0.024757    83177
126.5    2.63204    6.29791    0.0248929    82650
127    2.6525    6.31527    0.0248633    82450
127.5    2.6733    6.33118    0.0248281    82259
128    2.69337    6.35054    0.0248068    82052
128.5    2.71017    6.36483    0.0247659    81838
129    2.72542    6.38002    0.0247287    81603
129.5    2.73941    6.39351    0.0246854    81388
130    2.75331    6.40969    0.0246526    81164
130.5    2.76536    6.42175    0.0246044    80929
131    2.77768    6.43332    0.0245547    80717
131.5    2.78884    6.44725    0.0245142    80501
132    2.79911    6.46377    0.024484    80288
132.5    2.81012    6.47627    0.0244387    80085
133    2.81915    6.49282    0.0244091    79878
133.5    2.7483    6.53514    0.0244762    79678
134    2.74424    6.54644    0.024427    79322
134.5    2.74215    6.55481    0.0243673    78857
135    2.74536    6.57153    0.024339    78313
135.5    2.75139    6.58484    0.0242983    77784
136    2.7569    6.59195    0.0242351    77177
136.5    2.76523    6.60502    0.0241942    76615
137    2.7754    6.63529    0.0242164    76033
137.5    2.78461    6.65308    0.024193    75461
138    2.79514    6.67428    0.0241822    74905
138.5    2.80688    6.70191    0.0241946    74314
139    2.81738    6.72359    0.0241856    73730
139.5    2.82777    6.73774    0.0241496    73178
140    2.83803    6.75335    0.0241191    72639
140.5    2.855    6.82079    0.0242733    72340
141    2.88032    6.86813    0.0243551    71964
141.5    2.90179    6.90818    0.0244105    71433
142    2.92178    6.96179    0.0245133    70774
142.5    2.93922    6.98705    0.024516    70050
143    2.95944    7.02709    0.0245702    69251
143.5    2.9819    7.06261    0.0246084    68399
144    3.00095    7.08486    0.0246002    67462
144.5    3.02227    7.12257    0.0246456    66506
145    3.04314    7.15847    0.0246844    65539
145.5    3.06314    7.20794    0.0247696    64537
146    3.08594    7.25096    0.0248321    63539
146.5    3.10704    7.28638    0.0248682    62574
147    3.12958    7.32148    0.024903    61553
147.5    3.0354    7.3747    0.024999    61143
148    3.05471    7.39098    0.0249695    60997
148.5    3.07556    7.41348    0.0249612    60849
149    3.09493    7.4246    0.0249148    60699
149.5    3.11263    7.4466    0.024905    60545
150    3.12648    7.45656    0.0248552    60377
150.5    3.14072    7.46947    0.0248155    60222
151    3.15289    7.49012    0.0248017    60066
151.5    3.16651    7.5089    0.0247819    59925
152    3.17786    7.52224    0.0247442    59757
152.5    3.18913    7.52958    0.0246871    59608
153    3.20016    7.53776    0.0246332    59446
153.5    3.21169    7.55014    0.0245933    59282
154    3.22246    7.56845    0.0245729    59116
154.5    3.15079    7.6084    0.0246226    58970
155    3.14952    7.60915    0.0245457    58709
155.5    3.14795    7.60917    0.0244668    58397
156    3.15101    7.62648    0.0244439    58020
156.5    3.15479    7.63936    0.0244069    57615
157    3.16007    7.66542    0.0244122    57221
157.5    3.16785    7.68531    0.0243978    56759
158    3.17693    7.6938    0.0243475    56318
158.5    3.1859    7.71907    0.0243504    55883
159    3.19611    7.71908    0.0242738    55420
159.5    3.20788    7.73098    0.024235    54996
160    3.21872    7.75302    0.0242282    54571
160.5    3.22934    7.7662    0.0241938    54117
161    3.23958    7.78016    0.024162    53694
161.5    3.25822    7.8379    0.0242659    53473
162    3.28271    7.87318    0.0242999    53170
162.5    3.30409    7.92051    0.0243708    52775
163    3.32467    7.97339    0.0244582    52304
163.5    3.34269    8.00917    0.0244929    51695
164    3.36042    8.04445    0.0245258    51080
164.5    3.37913    8.08831    0.0245845    50437
165    3.40074    8.12896    0.0246332    49741
165.5    3.41812    8.16561    0.0246695    49057
166    3.43817    8.18781    0.0246621    48339
166.5    3.45917    8.2175    0.0246772    47630
167    3.48021    8.25875    0.0247268    46936
167.5    3.49821    8.26681    0.024677    46194
168    3.51646    8.31473    0.0247462    45483
168.5    3.42644    8.35688    0.0247979    45211
169    3.44475    8.37511    0.0247784    45104
169.5    3.46603    8.39323    0.0247588    44984
170    3.484    8.40655    0.0247251    44888
170.5    3.50217    8.41881    0.0246886    44765
171    3.51908    8.43035    0.0246501    44657
171.5    3.53226    8.44278    0.0246145    44530
172    3.54584    8.45762    0.0245861    44413
172.5    3.55804    8.46526    0.024537    44300
173    3.57115    8.47899    0.0245057    44198
173.5    3.58206    8.501    0.0244986    44085
174    3.59254    8.50316    0.0244344    43978
174.5    3.60336    8.51525    0.024399    43869
175    3.61233    8.5323    0.024378    43756
175.5    3.54159    8.57314    0.0244249    43645
176    3.53793    8.59322    0.0244126    43483
176.5    3.53518    8.60362    0.0243729    43278
177    3.53609    8.61549    0.0243375    43008
177.5    3.53925    8.63737    0.0243306    42701
178    3.54719    8.65908    0.0243233    42396
178.5    3.55604    8.66551    0.0242731    42069
179    3.5705    8.68242    0.0242526    41753
179.5    3.57953    8.72508    0.0243038    41412
180    3.59195    8.75355    0.0243154    41076
180.5    3.60326    8.75989    0.0242656    40752
181    3.6133    8.76824    0.0242217    40447
181.5    3.62855    8.78783    0.0242089    40155
182    3.6421    8.8228    0.0242385    39852
182.5    3.65795    8.89393    0.0243669    39695
183    3.68193    8.94952    0.0244522    39497
183.5    3.70248    8.98704    0.0244878    39184
184    3.72304    9.0151    0.0244976    38820
184.5    3.74627    9.04713    0.024518    38411
185    3.76496    9.10017    0.024595    37921
185.5    3.78338    9.12037    0.0245832    37432
186    3.80406    9.16729    0.0246432    36916
186.5    3.82533    9.21112    0.0246947    36390
187    3.84551    9.25638    0.0247497    35843
187.5    3.8649    9.29332    0.0247822    35310
188    3.88376    9.34273    0.0248477    34779
188.5    3.90822    9.38362    0.0248902    34210
189    3.92848    9.3972    0.0248603    33661
189.5    3.83648    9.44249    0.0249142    33468
190    3.8565    9.46253    0.0249014    33395
190.5    3.87499    9.49334    0.0249169    33310
191    3.89657    9.50088    0.0248714    33225
191.5    3.91333    9.52245    0.0248628    33145
192    3.92647    9.53554    0.0248321    33052
192.5    3.93902    9.55155    0.0248092    32960
193    3.94985    9.57567    0.0248074    32856
193.5    3.96423    9.583    0.0247623    32763
194    3.97525    9.5949    0.0247291    32692
194.5    3.98795    9.61275    0.0247114    32600
195    3.99673    9.61807    0.0246617    32512
195.5    4.00849    9.63697    0.024647    32424
196    4.01954    9.65676    0.0246346    32334
196.5    3.94837    9.69683    0.0246739    32251
197    3.94948    9.71166    0.0246489    32110
197.5    3.95044    9.71739    0.024601    31927
198    3.95018    9.72901    0.0245682    31718
198.5    3.95586    9.73191    0.0245136    31509
199    3.96194    9.74028    0.0244731    31292
199.5    3.96512    9.74772    0.0244304    31054
200    3.9746    9.75673    0.0243918    30809
200.5    3.98494    9.75596    0.0243291    30563
201    3.99822    9.75813    0.0242739    30313
201.5    4.00793    9.7864    0.0242839    30081
202    4.02021    9.80913    0.02428    29842
202.5    4.03359    9.8276    0.0242657    29602
203    4.04425    9.85659    0.0242773    29383
203.5    4.05865    9.90924    0.024347    29272
204    4.08228    9.94478    0.0243745    29129
204.5    4.10552    9.99878    0.0244469    28930
205    4.12798    10.047    0.0245049    28657
205.5    4.14986    10.0631    0.0244844    28358
206    4.17116    10.0946    0.0245014    28025
206.5    4.18895    10.114    0.0244891    27684
207    4.20886    10.1877    0.024608    27311
207.5    4.22612    10.254    0.0247084    26911
208    4.24671    10.2692    0.0246856    26495
208.5    4.26517    10.3159    0.0247383    26078
209    4.2877    10.3517    0.0247649    25666
209.5    4.30863    10.3838    0.0247823    25261
210    4.32844    10.4307    0.0248349    24857
210.5    4.23483    10.4706    0.0248707    24712
211    4.25804    10.4892    0.0248559    24649
211.5    4.27696    10.5145    0.0248569    24581
212    4.29732    10.5324    0.0248407    24531
212.5    4.31516    10.5374    0.0247938    24480
213    4.32991    10.5714    0.0248156    24409
213.5    4.34254    10.5823    0.0247829    24357
214    4.35737    10.6096    0.0247887    24289
214.5    4.36786    10.6272    0.0247721    24222
215    4.37934    10.6409    0.0247463    24158
215.5    4.39061    10.6619    0.0247375    24105
216    4.40216    10.6739    0.0247081    24035
216.5    4.41235    10.6781    0.0246608    23976
217    4.42224    10.6809    0.0246104    23909
217.5    4.35363    10.7412    0.0246925    23849
218    4.34869    10.7575    0.0246731    23762
218.5    4.34846    10.7863    0.0246826    23632
219    4.34697    10.8053    0.0246696    23482
219.5    4.35158    10.8203    0.0246475    23307
220    4.35592    10.8273    0.0246074    23130
220.5    4.36495    10.8543    0.0246129    22982
221    4.37274    10.89    0.0246381    22815
221.5    4.38196    10.8989    0.0246024    22646
222    4.39124    10.9044    0.0245595    22470
222.5    4.4075    10.9283    0.024558    22275
223    4.41911    10.9463    0.0245432    22082
223.5    4.42578    10.9596    0.0245182    21891
224    4.43219    10.9753    0.0244984    21707
224.5    4.45117    11.05    0.0246101    21614
225    4.47662    11.0611    0.0245803    21504
225.5    4.49726    11.1103    0.0246348    21363
226    4.52048    11.1399    0.0246458    21178
226.5    4.53813    11.1563    0.0246275    20936
227    4.55532    11.1837    0.0246337    20675
227.5    4.5753    11.23    0.0246813    20413
228    4.59627    11.28    0.0247369    20125
228.5    4.61181    11.324    0.0247791    19842
229    4.63886    11.3495    0.0247805    19531
229.5    4.65947    11.3637    0.0247575    19245
230    4.68548    11.3657    0.0247079    18924
230.5    4.70735    11.3915    0.0247105    18640
231    4.73117    11.4229    0.0247248    18332
231.5    4.63824    11.5048    0.0248483    18215
232    4.6562    11.5184    0.0248242    18174
232.5    4.67648    11.5328    0.0248016    18119
233    4.6959    11.5394    0.0247627    18073
233.5    4.71314    11.5575    0.0247485    18031
234    4.73023    11.587    0.0247585    17971
234.5    4.74735    11.6001    0.0247337    17923
235    4.76245    11.6305    0.0247458    17874
235.5    4.77573    11.6387    0.0247105    17827
236    4.78524    11.6632    0.0247102    17788
236.5    4.79694    11.6846    0.0247032    17750
237    4.80804    11.6792    0.0246397    17709
237.5    4.8177    11.7    0.0246315    17659
238    4.82895    11.7175    0.0246166    17617
238.5    4.7546    11.732    0.0245953    17572
239    4.75112    11.7569    0.024596    17498
239.5    4.75241    11.7724    0.024577    17408
240    4.75722    11.7801    0.0245419    17302
240.5    4.75932    11.7915    0.0245145    17189
241    4.76559    11.8166    0.0245157    17062
241.5    4.77235    11.8456    0.0245251    16945
242    4.78008    11.8872    0.0245603    16827
242.5    4.78791    11.912    0.0245609    16691
243    4.80021    11.9293    0.0245459    16552
243.5    4.81014    11.9287    0.0244942    16412
244    4.8193    11.9485    0.0244846    16286
244.5    4.8328    11.9731    0.0244848    16135
245    4.85002    11.9669    0.0244223    16010
245.5    4.86846    12.0676    0.0245775    15946
246    4.89282    12.0914    0.0245761    15878
246.5    4.91456    12.1477    0.0246403    15762
247    4.93579    12.1679    0.0246314    15618
247.5    4.9538    12.2212    0.0246893    15469
248    4.97589    12.2456    0.0246888    15304
248.5    4.99264    12.2795    0.0247072    15109
249    5.01662    12.3408    0.0247808    14908
249.5    5.0305    12.36    0.0247695    14714
250    5.04878    12.3999    0.0247999    14524
250.5    5.07001    12.4503    0.0248509    14300
251    5.0973    12.4742    0.024849    14063
251.5    5.11579    12.5124    0.0248755    13825
252    5.13316    12.5996    0.0249992    13621
252.5    5.03674    12.6138    0.0249779    13536
253    5.05718    12.6359    0.0249722    13503
253.5    5.07841    12.653    0.0249566    13470
254    5.09914    12.664    0.024929    13439
254.5    5.1169    12.6954    0.0249419    13399
255    5.13169    12.6957    0.0248936    13369
255.5    5.14192    12.714    0.0248806    13327
256    5.15255    12.7447    0.024892    13298
256.5    5.16517    12.7464    0.0248467    13265
257    5.17509    12.7701    0.0248445    13244
257.5    5.18414    12.7845    0.0248243    13214
258    5.19667    12.7843    0.0247757    13176
258.5    5.20876    12.7946    0.0247477    13134
259    5.21737    12.8201    0.0247493    13102
259.5    5.14364    12.8898    0.0248358    13065
260    5.14006    12.9315    0.0248683    13016
260.5    5.14282    12.9385    0.024834    12946
261    5.14709    12.9321    0.0247741    12854
261.5    5.15305    12.9516    0.0247641    12775
262    5.16538    12.9534    0.0247203    12687
262.5    5.17378    12.9377    0.0246433    12606
263    5.18033    12.9396    0.0246    12512
263.5    5.18538    12.9449    0.0245633    12413
264    5.20258    12.9968    0.0246152    12313
264.5    5.21211    13.0074    0.0245887    12227
265    5.22971    13.0147    0.024556    12148
265.5    5.24317    13.0489    0.0245741    12061
266    5.25633    13.0515    0.0245329    11956
266.5    5.27933    13.0829    0.0245459    11907
267    5.31048    13.0813    0.0244968    11842
267.5    5.32611    13.1119    0.0245081    11771
268    5.347    13.191    0.0246101    11644
268.5    5.36437    13.1701    0.0245253    11515
269    5.38656    13.1934    0.0245231    11366
269.5    5.40828    13.1955    0.0244815    11215
270    5.43095    13.224    0.0244889    11060
270.5    5.45362    13.2691    0.024527    10913
271    5.47497    13.3027    0.0245438    10760
271.5    5.50173    13.3644    0.0246122    10603
272    5.52838    13.4128    0.0246559    10447
272.5    5.553    13.4415    0.0246632    10274
273    5.56106    13.4293    0.0245958    10119
273.5    5.46333    13.4618    0.0246102    10045
274    5.48109    13.5125    0.0246578    10012
274.5    5.49748    13.5111    0.0246104    9979
275    5.51917    13.5592    0.024653    9955
275.5    5.53512    13.5594    0.0246086    9934
276    5.54914    13.5914    0.0246222    9917
276.5    5.56224    13.6151    0.0246204    9892
277    5.57564    13.6313    0.0246052    9863
277.5    5.59004    13.668    0.024627    9834
278    5.5992    13.6522    0.0245542    9815
278.5    5.61078    13.6936    0.0245845    9793
279    5.62118    13.7438    0.0246305    9775
279.5    5.631    13.7411    0.0245816    9753
280    5.64093    13.7633    0.0245773    9728
280.5    5.57205    13.8125    0.0246212    9704
281    5.57077    13.8099    0.0245727    9667
281.5    5.56505    13.8166    0.024541    9611
282    5.57373    13.8132    0.0244915    9555
282.5    5.57293    13.8322    0.0244818    9496
283    5.57494    13.844    0.0244594    9428
283.5    5.5795    13.8437    0.0244157    9348
284    5.58719    13.8553    0.0243931    9258
284.5    5.59168    13.8315    0.0243084    9190
285    5.60118    13.8864    0.0243621    9127
285.5    5.61318    13.912    0.0243642    9049
286    5.63203    13.9264    0.0243468    8997
286.5    5.64285    13.9592    0.0243616    8930
287    5.6535    13.9626    0.0243251    8872
287.5    5.66884    14.0325    0.0244043    8832
288    5.69378    14.0566    0.0244039    8779
288.5    5.71519    14.1084    0.0244513    8720
289    5.73491    14.1426    0.0244681    8643
289.5    5.74928    14.2449    0.0246025    8542
290    5.76609    14.2965    0.0246492    8420
290.5    5.78501    14.3897    0.0247671    8306
291    5.79474    14.4109    0.024761    8193
291.5    5.81671    14.4168    0.0247286    8070
292    5.82977    14.4211    0.0246937    7941
292.5    5.85293    14.5062    0.0247969    7814
293    5.88138    14.5863    0.0248914    7694
293.5    5.89265    14.5274    0.0247485    7569
294    5.91969    14.4902    0.0246431    7452
294.5    5.82103    14.5431    0.0246912    7411
295    5.83834    14.5381    0.0246408    7394
295.5    5.86208    14.5861    0.0246804    7370
296    5.88258    14.6376    0.0247256    7347
296.5    5.8995    14.6253    0.0246632    7333
297    5.91385    14.6284    0.0246269    7326
297.5    5.9302    14.6417    0.0246079    7295
298    5.94705    14.6453    0.0245726    7271
298.5    5.95639    14.65    0.0245394    7246
299    5.96979    14.6656    0.0245245    7222
299.5    5.98002    14.6733    0.0244964    7200
300    5.98633    14.6778    0.0244629    7181
300.5    5.99269    14.6966    0.0244536    7162
301    6.00632    14.7174    0.0244475    7143
301.5    5.93075    14.68    0.0243449    7129
302    5.92879    14.724    0.0243775    7096
302.5    5.933    14.7178    0.0243269    7060
303    5.93177    14.7481    0.0243369    7008
303.5    5.94014    14.8097    0.0243982    6958
304    5.94959    14.8284    0.0243888    6903
304.5    5.95218    14.853    0.0243892    6852
305    5.9639    14.8548    0.0243521    6795
305.5    5.97692    14.9083    0.0243998    6746
306    5.98885    14.8896    0.0243293    6698
306.5    5.99857    14.9153    0.0243316    6648
307    6.01044    14.9296    0.0243153    6579
307.5    6.02415    14.9177    0.0242565    6521
308    6.03067    14.9053    0.0241969    6472
308.5    6.04438    14.9485    0.0242277    6441
309    6.07056    14.9771    0.0242348    6406
309.5    6.08666    14.9463    0.0241458    6358
310    6.11244    15.0205    0.0242266    6288
310.5    6.13835    15.0681    0.0242643    6215
311    6.1421    14.9401    0.0240194    6133
311.5    6.17055    14.8366    0.0238148    6052
312    6.18891    14.8578    0.0238105    5972
312.5    6.21304    14.8441    0.0237506    5891
313    6.23619    14.922    0.023837    5809
313.5    6.24781    14.9855    0.0239004    5733
314    6.26712    15.1116    0.0240631    5628
314.5    6.28837    15.1142    0.0240289    5549
315    6.32255    15.1383    0.024029    5454
315.5    6.2307    15.2202    0.0241208    5411
316    6.24872    15.2551    0.0241378    5393
316.5    6.27356    15.2871    0.0241503    5379
317    6.29212    15.2544    0.0240606    5367
317.5    6.30766    15.2657    0.0240404    5350
318    6.32958    15.3223    0.0240917    5333
318.5    6.34339    15.3397    0.0240811    5320
319    6.35814    15.37    0.024091    5307
319.5    6.363    15.366    0.024047    5298
320    6.3741    15.349    0.0239828    5278
320.5    6.38457    15.3849    0.0240014    5263
321    6.39942    15.3982    0.0239847    5243
321.5    6.41093    15.4236    0.0239869    5228
322    6.41876    15.4712    0.0240237    5215
322.5    6.3455    15.4771    0.0239955    5204
323    6.33533    15.4831    0.0239676    5188
323.5    6.33718    15.5401    0.0240187    5154
324    6.33932    15.5052    0.0239278    5122
324.5    6.34843    15.4007    0.0237299    5090
325    6.36535    15.4337    0.0237441    5054
325.5    6.37294    15.4262    0.0236961    5012
326    6.38583    15.4631    0.0237164    4972
326.5    6.40307    15.4484    0.0236576    4921
327    6.43035    15.499    0.0236988    4872
327.5    6.4358    15.5436    0.0237307    4831
328    6.45578    15.595    0.0237728    4794
328.5    6.45622    15.6193    0.0237736    4751
329    6.46771    15.6579    0.0237963    4713
329.5    6.48832    15.8601    0.0240669    4696
330    6.51666    15.8381    0.0239972    4671
330.5    6.54011    15.8994    0.0240535    4637
331    6.5655    15.9798    0.0241386    4585
331.5    6.58394    16.0208    0.0241642    4541
332    6.59993    16.0222    0.0241298    4498
332.5    6.60905    16.1109    0.0242269    4452
333    6.62459    16.067    0.0241246    4401
333.5    6.64125    16.1487    0.024211    4334
334    6.6678    16.2072    0.0242623    4271
334.5    6.68972    16.2499    0.0242898    4207
335    6.70508    16.3625    0.0244217    4143
335.5    6.71169    16.3591    0.0243802    4076
336    6.73477    16.3753    0.024368    4026
336.5    6.64327    16.4998    0.0245168    4003
337    6.65537    16.53    0.0245253    3997
337.5    6.67616    16.5234    0.0244791    3985
338    6.69542    16.5462    0.0244766    3977
338.5    6.71659    16.5211    0.0244034    3966
339    6.73432    16.5853    0.0244621    3954
339.5    6.75023    16.5868    0.0244283    3947
340    6.7629    16.6205    0.0244419    3940
340.5    6.77226    16.6666    0.0244737    3930
341    6.78845    16.7132    0.0245061    3918
341.5    6.79648    16.7341    0.024501    3912
342    6.80389    16.7542    0.0244944    3906
342.5    6.81976    16.7857    0.0245046    3892
343    6.82965    16.8086    0.0245023    3888
343.5    6.75866    16.8418    0.024515    3879
344    6.75434    16.8769    0.0245303    3857
344.5    6.746    16.9036    0.0245336    3836
345    6.74175    16.9389    0.0245492    3816
345.5    6.7418    16.9975    0.0245984    3789
346    6.74248    16.9778    0.0245344    3766
346.5    6.74212    16.966    0.0244819    3735
347    6.74987    17.0242    0.0245306    3708
347.5    6.75723    16.9806    0.0244326    3677
348    6.75527    17.0075    0.024436    3651
348.5    6.76309    17.1011    0.0245353    3616
349    6.7654    17.1951    0.0246348    3592
349.5    6.76401    17.1929    0.0245964    3563
350    6.77979    17.1849    0.0245498    3533
350.5    6.79523    17.1702    0.0244938    3521
351    6.82009    17.1826    0.0244766    3499
351.5    6.82768    17.1535    0.0244005    3477
352    6.85351    17.2286    0.0244725    3452
352.5    6.87033    17.2372    0.02445    3410
353    6.88779    17.2988    0.0245025    3373
353.5    6.90929    17.4414    0.0246696    3322
354    6.92267    17.595    0.0248517    3278
354.5    6.95252    17.6827    0.0249404    3233
355    6.98539    17.77    0.0250281    3195
355.5    7.01593    17.9033    0.0251804    3139
356    7.03423    18.0015    0.0252831    3097
356.5    7.05659    18.2077    0.0255368    3051
357    7.0884    18.0967    0.0253455    3011
357.5    6.99883    18.2093    0.0254676    2995
358    7.01745    18.154    0.0253548    2989
358.5    7.0331    18.2024    0.0253868    2986
359    7.05343    18.2979    0.0254846    2976
359.5    7.07019    18.3147    0.0254725    2968
360    7.09228    18.3437    0.0254773    2962
360.5    7.10812    18.3725    0.0254819    2952
361    7.12234    18.3449    0.0254085    2948
361.5    7.13896    18.3798    0.0254216    2941
362    7.15445    18.3549    0.0253521    2934
362.5    7.1563    18.3948    0.0253721    2926
363    7.16581    18.5033    0.0254866    2918
363.5    7.15974    18.493    0.0254374    2910
364    7.17234    18.5695    0.0255076    2906
364.5    7.10185    18.4951    0.0253705    2903
365    7.10289    18.5916    0.0254679    2885
365.5    7.11202    18.5437    0.0253676    2867
366    7.11646    18.6078    0.0254206    2848
366.5    7.12242    18.5838    0.025353    2840
367    7.12399    18.6106    0.0253551    2816
367.5    7.14369    18.6296    0.0253464    2793
368    7.16047    18.6798    0.0253802    2771
368.5    7.16515    18.7685    0.025466    2747
369    7.16544    18.7684    0.0254315    2719
369.5    7.17841    18.7806    0.0254135    2697
370    7.19199    18.6897    0.0252564    2672
370.5    7.20799    18.8279    0.0254088    2650
371    7.21773    18.8871    0.0254543    2634
371.5    7.23346    18.9828    0.0255488    2625
372    7.26901    19.0175    0.0255611    2612
372.5    7.29559    19.0217    0.0255325    2601
373    7.31706    19.0073    0.0254789    2581
373.5    7.33895    19.031    0.0254766    2553
374    7.35751    18.9784    0.0253722    2516
374.5    7.37414    18.9508    0.0253014    2479
375    7.3978    18.9741    0.0252989    2443
375.5    7.42829    19.0777    0.0254031    2401
376    7.44461    19.1286    0.025437    2371
376.5    7.46584    19.1486    0.0254297    2347
377    7.4938    19.3332    0.0256408    2311
377.5    7.49699    19.2935    0.0255543    2272
378    7.52081    19.217    0.0254193    2242
378.5    7.43296    19.2583    0.0254403    2230
379    7.45893    19.2925    0.0254518    2224
379.5    7.48646    19.2139    0.0253147    2215
380    7.49955    19.14    0.0251843    2211
380.5    7.51256    19.1178    0.0251219    2202
381    7.5345    19.1467    0.0251268    2193
381.5    7.54749    19.2134    0.0251814    2190
382    7.55538    19.2542    0.0252018    2182
382.5    7.57954    19.2042    0.0251035    2177
383    7.59337    19.2354    0.0251115    2176
383.5    7.62045    19.1579    0.0249776    2171
384    7.63459    19.2313    0.0250408    2167
384.5    7.63931    19.2645    0.0250513    2163
385    7.6478    19.3034    0.0250694    2155
385.5    7.57567    19.2909    0.0250206    2152
386    7.56623    19.291    0.0249884    2144
386.5    7.54947    19.3668    0.025054    2136
387    7.55535    19.3304    0.0249747    2123
387.5    7.56241    19.3483    0.0249656    2107
388    7.56695    19.4307    0.0250396    2091
388.5    7.57359    19.3852    0.0249488    2079
389    7.58483    19.4077    0.0249456    2065
389.5    7.61667    19.3359    0.0248215    2050
390    7.62241    19.3582    0.0248182    2045
390.5    7.62484    19.3781    0.024812    2036
391    7.63276    19.5062    0.024944    2020
391.5    7.62837    19.416    0.0247969    2002
392    7.62684    19.3145    0.0246358    1988
392.5    7.64465    19.5179    0.0248636    1976
393    7.66989    19.5659    0.024893    1967
393.5    7.68797    19.5507    0.0248421    1948
394    7.69805    19.5652    0.024829    1917
394.5    7.72687    19.6001    0.0248418    1902
395    7.75494    19.7318    0.024977    1888
395.5    7.77754    19.5887    0.0247645    1864
396    7.77495    19.5478    0.0246815    1844
396.5    7.79208    19.4706    0.0245531    1818
397    7.81696    19.4879    0.024544    1791
397.5    7.81092    19.446    0.0244604    1770
398    7.85363    19.3166    0.024267    1741
398.5    7.89179    19.3517    0.0242807    1725
399    7.92463    19.3266    0.0242187    1705
399.5    7.83422    19.4557    0.0243501    1689
400    7.86002    19.5227    0.0244034    1686
400.5    7.87631    19.5414    0.0243962    1683
401    7.90085    19.6304    0.0244768    1681
401.5    7.93079    19.5994    0.0244077    1676
402    7.9509    19.6221    0.0244056    1670
402.5    7.97279    19.7065    0.0244802    1666
403    7.98936    19.77    0.0245285    1660
403.5    8.01017    19.8193    0.0245593    1655
404    8.01809    19.7671    0.0244642    1649
404.5    8.01933    19.7277    0.0243853    1647
405    8.0308    19.7136    0.0243378    1645
405.5    8.0465    19.7292    0.024327    1638
406    8.05365    19.7717    0.0243494    1634
406.5    7.98802    19.7533    0.0242968    1628
407    7.9739    19.8275    0.0243582    1622
407.5    7.96537    19.9889    0.0245263    1617
408    7.96723    19.9023    0.02439    1607
408.5    7.9927    19.8804    0.0243334    1599
409    8.00336    19.9704    0.0244137    1587
409.5    7.99726    19.9325    0.0243376    1579
410    8.02154    19.9975    0.0243872    1563
410.5    8.02485    19.9897    0.024348    1556
411    8.02787    20.0618    0.0244061    1543
411.5    8.04602    20.0325    0.0243409    1532
412    8.05578    20.0714    0.0243585    1518
412.5    8.05828    20.0688    0.0243258    1510
413    8.08859    20.0935    0.0243262    1505
413.5    8.10312    20.0898    0.0242924    1495
414    8.13863    20.1197    0.0242991    1492
414.5    8.17117    20.1885    0.0243529    1479
415    8.18827    20.216    0.0243567    1458
415.5    8.20377    20.3397    0.0244762    1442
416    8.2341    20.4214    0.024545    1426
416.5    8.24662    20.4772    0.0245825    1407
417    8.26938    20.5305    0.0246169    1389
417.5    8.28057    20.7558    0.0248573    1374
418    8.28717    20.8843    0.0249812    1354
418.5    8.29925    20.9084    0.0249802    1335
419    8.34626    20.9938    0.0250523    1315
419.5    8.33243    20.77    0.0247556    1293
420    8.34564    20.7266    0.0246745    1273
420.5    8.23193    21.0146    0.0249877    1259
421    8.26784    20.9897    0.0249284    1252
421.5    8.2895    20.9497    0.0248514    1251
422    8.30622    21.0013    0.024883    1248
422.5    8.33253    21.0793    0.0249459    1246
423    8.34177    21.0598    0.0248934    1244
423.5    8.35856    20.9871    0.0247781    1242
424    8.36968    21.0588    0.0248335    1238
424.5    8.3773    21.1408    0.0249008    1232
425    8.37486    21.1311    0.0248602    1228
425.5    8.37756    21.0258    0.0247072    1221
426    8.3997    21.0654    0.0247246    1218
426.5    8.42222    21.168    0.024816    1215
427    8.43638    21.1904    0.0248131    1213
427.5    8.37603    21.233    0.0248339    1210
428    8.35424    21.3169    0.0249029    1204
428.5    8.35941    21.4475    0.0250263    1195
429    8.36493    21.4503    0.0250004    1187
429.5    8.3637    21.3875    0.0248982    1180
430    8.39041    21.536    0.0250419    1171
430.5    8.42168    21.5383    0.0250155    1164
431    8.43157    21.4112    0.024839    1152
431.5    8.45557    21.4965    0.0249091    1144
432    8.46987    21.3383    0.0246971    1134
432.5    8.48668    21.4413    0.0247876    1126
433    8.48805    21.4323    0.0247486    1116
433.5    8.49067    21.4195    0.0247053    1108
434    8.48515    21.4878    0.0247555    1100
434.5    8.48572    21.4602    0.0246953    1097
435    8.53953    21.4861    0.0246967    1092
435.5    8.539    21.6119    0.0248127    1077
436    8.5656    21.8775    0.0250889    1067
436.5    8.57434    21.8769    0.0250595    1056
437    8.61727    22.002    0.0251739    1046
437.5    8.6509    21.8105    0.0249263    1036
438    8.67901    21.934    0.0250388    1026
438.5    8.69712    22.124    0.0252269    1007
439    8.69943    22.2773    0.0253728    992
439.5    8.72698    22.3524    0.0254293    981
440    8.72663    22.3752    0.0254264    970
440.5    8.75924    22.6084    0.0256622    956
441    8.78785    22.6395    0.0256684    938
441.5    8.71398    22.4739    0.0254517    930
442    8.73658    22.5695    0.0255311    925
442.5    8.74502    22.5768    0.0255105    921
443    8.76514    22.5803    0.0254856    919
443.5    8.76976    22.6593    0.0255459    915
444    8.7872    22.7296    0.0255964    914
444.5    8.81431    22.5873    0.0254075    911
445    8.82232    22.7157    0.0255233    908
445.5    8.81878    22.6816    0.0254563    905
446    8.83315    22.6828    0.0254292    903
446.5    8.85144    22.6558    0.0253704    902
447    8.8699    22.6418    0.0253264    898
447.5    8.86357    22.6198    0.0252735    893
448    8.87294    22.5846    0.0252061    892
448.5    8.82637    22.5627    0.0251536    886
449    8.83654    22.5504    0.0251118    884
449.5    8.84246    22.4444    0.024966    877
450    8.83353    22.1152    0.0245724    869
450.5    8.82487    22.0904    0.0245177    866
451    8.80089    22.2725    0.0246924    858
451.5    8.82394    22.3705    0.0247736    852
452    8.82743    22.4245    0.0248059    847
452.5    8.8169    22.3895    0.0247398    842
453    8.84134    22.3988    0.0247227    833
453.5    8.83938    22.1794    0.0244536    827
454    8.85429    22.276    0.0245331    819
454.5    8.85758    22.3174    0.0245516    811
455    8.88015    22.329    0.0245373    801
455.5    8.88179    22.2983    0.0244767    798
456    8.92183    22.2143    0.0243577    791
456.5    8.91305    22.208    0.0243242    784
457    8.94116    22.3579    0.0244616    779
457.5    8.94862    22.5436    0.0246378    772
458    8.93898    22.6    0.0246725    762
458.5    8.97889    22.4537    0.024486    750
459    8.95862    22.5653    0.0245809    733
459.5    8.98753    22.5181    0.0245028    722
460    8.99811    22.5935    0.0245581    705
460.5    9.04489    22.5932    0.0245311    698
461    9.08285    22.3112    0.0241987    686
461.5    9.08704    22.3786    0.0242455    674
462    9.08891    22.2041    0.0240305    658
462.5    8.99105    22.3791    0.0241937    652
463    9.0036    22.4791    0.0242755    649
463.5    9.01984    22.5464    0.0243219    647
464    9.02064    22.442    0.0241832    646
464.5    9.02976    22.5753    0.0243007    644
465    9.04633    22.6465    0.0243511    644
465.5    9.0754    22.2996    0.0239523    641
466    9.07292    22.027    0.0236341    640
466.5    9.08411    21.9075    0.0234807    640
467    9.11302    21.9696    0.0235221    640
467.5    9.12841    22.0354    0.0235673    636
468    9.14278    22.0535    0.0235614    635
468.5    9.16456    22.0053    0.0234849    633
469    9.15074    22.0345    0.023491    628
469.5    9.08148    22.041    0.0234728    628
470    9.07337    22.0678    0.0234764    627
470.5    9.0812    22.1095    0.0234958    624
471    9.09149    22.2087    0.0235761    623
471.5    9.10545    21.9704    0.0232984    618
472    9.07888    21.6952    0.0229822    617
472.5    9.09395    21.7213    0.0229855    612
473    9.10345    21.9093    0.0231599    609
473.5    9.10616    21.9417    0.0231697    606
474    9.10503    21.5986    0.0227833    603
474.5    9.10553    21.685    0.0228504    597
475    9.1321    21.8131    0.0229611    593
475.5    9.1314    22.0282    0.0231632    586
476    9.15204    21.9447    0.0230511    581
476.5    9.17761    21.9724    0.0230561    579
477    9.18924    22.1621    0.0232307    576
477.5    9.20643    22.2382    0.0232861    570
478    9.24881    22.2602    0.0232847    560
478.5    9.3003    22.1109    0.0231044    555
479    9.2965    22.3267    0.0233055    543
479.5    9.34369    21.6279    0.0225526    531
480    9.32598    21.5807    0.0224799    521
480.5    9.34325    21.5421    0.0224163    521
481    9.34628    21.327    0.0221695    515
481.5    9.3219    21.1817    0.0219956    510
482    9.36128    21.4455    0.0222464    501
482.5    9.38076    21.456    0.0222342    492
483    9.37621    21.5954    0.0223555    482
483.5    9.29436    21.5108    0.0222449    479
484    9.3135    21.5157    0.0222269    479
484.5    9.31831    21.6097    0.022301    477
485    9.31474    21.6611    0.022331    475
485.5    9.3386    21.6397    0.022286    475
486    9.35025    21.521    0.0221409    473
486.5    9.35846    21.5122    0.0221091    471
487    9.38996    21.63    0.0222074    468
487.5    9.4042    21.5699    0.022123    468
488    9.4088    21.6153    0.0221468    466
488.5    9.42918    21.5919    0.0221002    466
489    9.43956    21.6128    0.0220989    466
489.5    9.46953    21.9143    0.0223844    465
490    9.47469    22.1553    0.0226074    461
490.5    9.41974    22.1584    0.0225876    461
491    9.40419    22.1133    0.0225187    461
491.5    9.39325    22.0701    0.0224517    459
492    9.42961    22.2573    0.0226192    457
492.5    9.4426    22.1316    0.0224686    453
493    9.46704    22.0842    0.0223977    450
493.5    9.4959    22.0744    0.0223651    447
494    9.45383    22.1563    0.0224254    444
494.5    9.48303    22.2978    0.0225458    442
495    9.4882    22.419    0.0226455    438
495.5    9.50686    22.4911    0.0226953    437
496    9.50381    22.3001    0.02248    437
496.5    9.5077    22.5871    0.0227463    433
497    9.48279    22.4689    0.0226046    426
497.5    9.50667    22.2646    0.0223765    425
498    9.51817    22.3616    0.0224514    422
498.5    9.55675    22.5631    0.022631    420
499    9.55825    22.8367    0.0228824    412
499.5    9.56552    23.346    0.0233693    407
500    9.58809    23.6227    0.0236227    403
500.5    9.64599    23.6913    0.0236677    395
501    9.67052    23.5986    0.0235515    389
501.5    9.70216    23.5513    0.0234808    385
502    9.74059    23.4942    0.0234006    381
502.5    9.76299    23.3277    0.0232117    372
503    9.79579    23.6924    0.0235511    364
503.5    9.78624    23.7751    0.0236098    361
504    9.79061    24.1208    0.0239294    355
504.5    9.65909    23.9832    0.0237693    352
505    9.67803    24.0103    0.0237726    352
505.5    9.7132    24.013    0.0237518    351
506    9.7246    24.0975    0.0238117    351
506.5    9.74159    24.1868    0.0238764    347
507    9.77137    24.3036    0.0239681    347
507.5    9.79576    24.5076    0.0241454    346
508    9.79046    24.4978    0.024112    346
508.5    9.81262    24.4669    0.0240579    346
509    9.8372    24.5452    0.0241112    345
509.5    9.83623    24.4227    0.0239673    345
510    9.83771    24.5448    0.0240635    343
510.5    9.81965    24.6197    0.0241133    341
511    9.85441    24.2586    0.0237364    340
511.5    9.79902    24.3779    0.0238298    340
512    9.73115    24.5998    0.0240233    336
512.5    9.75496    24.6237    0.0240231    336
513    9.70958    24.767    0.0241393    334
513.5    9.75126    24.5348    0.0238898    331
514    9.77352    24.4594    0.0237931    326
514.5    9.79475    24.6623    0.0239673    324
515    9.8    24.8956    0.0241705    320
515.5    9.83859    25.078    0.0243239    317
516    9.84892    25.1222    0.0243433    310
516.5    9.86765    25.5176    0.0247024    306
517    9.84098    25.6154    0.0247731    305
517.5    9.84983    25.495    0.0246328    303
518    9.83722    25.0167    0.0241474    300
518.5    9.88143    24.8055    0.0239204    298
519    9.9178    25.0689    0.0241512    294
519.5    9.94425    25.3506    0.0243991    290
520    9.90376    25.113    0.0241471    284
520.5    9.9395    25.4301    0.0244285    281
521    9.97909    25.8193    0.0247786    279
521.5    9.98973    25.8392    0.0247739    276
522    10.0153    26.1287    0.0250275    273
522.5    9.96455    26.2654    0.0251344    268
523    9.92704    26.1425    0.0249928    265
523.5    9.83908    24.9698    0.0238489    261
524    9.9668    24.8278    0.0236906    256
524.5    9.98366    24.8147    0.0236555    255
525    10.0167    24.8816    0.0236968    250
525.5    9.88911    24.9535    0.0237427    248
526    9.90995    24.926    0.0236939    248
526.5    9.96154    25.0294    0.0237697    247
527    9.94038    25.0735    0.0237889    246
527.5    9.95374    25.0788    0.0237714    245
528    9.97678    25.0728    0.0237432    244
528.5    9.99727    25.212    0.0238524    244
529    10.0213    25.2649    0.0238798    243
529.5    10.0288    25.2312    0.0238255    243
530    10.0496    25.1091    0.0236878    242
530.5    10.0427    25.0177    0.0235793    242
531    10.0671    25.2464    0.0237725    241
531.5    10.0528    25.1669    0.0236753    240
532    10.0722    25.2494    0.0237307    240
532.5    9.98958    25.5847    0.0240232    240
533    9.97778    25.6315    0.0240445    240
533.5    9.96862    25.4389    0.0238415    239
534    9.95921    25.6884    0.0240529    237
534.5    9.93777    26.1484    0.0244606    233
535    9.97598    26.3797    0.0246539    229
535.5    9.99927    25.9567    0.024236    228
536    9.95536    26.4184    0.024644    224
536.5    9.9716    26.5854    0.0247767    223
537    10.0445    26.5079    0.0246815    221
537.5    10.0045    26.0432    0.0242262    220
538    10.0015    25.9893    0.0241537    219
538.5    10.0545    26.2908    0.0244111    217
539    10.0702    26.0163    0.0241338    216
539.5    10.1142    25.8326    0.0239413    216
540    10.1474    25.9285    0.0240079    216
540.5    10.1636    25.9778    0.0240312    215
541    10.1643    25.8789    0.0239176    214
541.5    10.1916    25.7883    0.0238119    214
542    10.1746    25.6188    0.0236335    209
542.5    10.2187    26.0191    0.0239807    208
543    10.174    26.1569    0.0240856    204
543.5    10.1667    26.5248    0.0244018    202
544    10.1325    26.662    0.0245055    200
544.5    10.241    27.0163    0.0248083    195
545    10.1528    27.0319    0.0247999    192
545.5    10.1658    27.1301    0.0248672    189
546    10.1667    27.1789    0.0248891    186
546.5    10.0865    27.3299    0.0250045    183
547    10.1016    27.1678    0.0248334    182
547.5    10.1639    27.3329    0.0249615    180
548    10.1935    27.422    0.02502    180
548.5    10.2086    27.5335    0.0250989    179
549    10.2241    27.7583    0.0252808    177
549.5    10.2335    27.7603    0.0252596    177
550    10.2618    27.7366    0.0252151    177
550.5    10.2415    27.7518    0.025206    176
551    10.2415    27.9078    0.0253246    176
551.5    10.2585    28.0678    0.0254468    176
552    10.2794    27.9227    0.0252923    176
552.5    10.3505    27.6816    0.0250512    175
553    10.3449    28.0195    0.025334    173
553.5    10.2612    28.3567    0.0256158    171
554    10.2539    28.7582    0.0259551    170
554.5    10.248    28.6306    0.0258166    168
555    10.254    28.8473    0.0259885    166
555.5    10.2942    29.0478    0.0261457    166
556    10.3102    29.3105    0.0263584    166
556.5    10.2929    29.5145    0.026518    165
557    10.2029    28.8101    0.0258619    161
557.5    10.293    28.6505    0.0256955    157
558    10.3009    28.9351    0.0259275    154
558.5    10.3704    28.9442    0.0259124    153
559    10.3289    28.9514    0.0258957    151
559.5    10.3758    29.0142    0.0259287    149
560    10.3345    28.8309    0.0257419    148
560.5    10.3851    29.1122    0.0259698    148
561    10.4268    28.4629    0.025368    148
561.5    10.4875    29.4271    0.026204    147
562    10.4921    29.2171    0.0259938    147
562.5    10.5285    29.6128    0.0263225    146
563    10.5787    29.846    0.0265063    144
563.5    10.6405    29.8878    0.0265198    140
564    10.5346    29.9692    0.0265684    135
564.5    10.5394    30.0462    0.0266131    131
565    10.5331    30.5604    0.0270446    131
565.5    10.5698    30.6764    0.0271233    129
566    10.6227    30.3344    0.0267972    129
566.5    10.6562    30.3046    0.0267472    128
567    10.7013    30.2317    0.0266593    125
567.5    10.6411    30.3127    0.0267073    124
568    10.6505    30.2865    0.0266606    124
568.5    10.6801    30.2839    0.0266349    124
569    10.7352    30.2684    0.0265979    124
569.5    10.7796    30.1279    0.0264512    124
570    10.7719    30.1968    0.0264884    122
570.5    10.7678    30.1783    0.026449    122
571    10.7951    30.0254    0.0262919    122
571.5    10.8033    30.2026    0.026424    122
572    10.8374    30.4342    0.0266033    122
572.5    10.8402    30.5631    0.0266926    121
573    10.8802    30.5052    0.0266188    121
573.5    10.8636    30.5156    0.0266047    121
574    10.8802    30.4459    0.0265208    121
574.5    10.8514    30.9045    0.0268969    120
575    10.8472    31.0498    0.0269998    120
575.5    10.8042    31.0077    0.0269398    120
576    10.8529    30.7284    0.0266739    119
576.5    10.8966    30.3523    0.0263247    116
577    10.9123    30.8973    0.0267741    114
577.5    10.8614    31.0717    0.0269019    113
578    10.7812    30.1057    0.026043    112
578.5    10.8095    29.9726    0.0259055    112
579    10.8242    30.1014    0.0259943    110
579.5    10.844    30.4884    0.0263058    109
580    10.8593    30.2116    0.0260445    109
580.5    10.9429    29.6487    0.0255372    108
581    10.9676    29.4555    0.025349    108
581.5    10.905    29.998    0.0257936    107
582    10.9642    29.6532    0.0254752    107
582.5    10.9654    30.3866    0.026083    106
583    11.1553    29.2278    0.0250667    103
583.5    11.1926    29.4244    0.0252137    103
584    11.2607    29.5712    0.0253178    101
584.5    11.2155    29.7785    0.0254735    99
585    11.3677    29.8024    0.0254721    97
585.5    11.3403    29.879    0.0255158    96
586    11.1685    29.2106    0.0249237    93
586.5    11.2258    29.4651    0.0251195    93
587    11.2222    29.41    0.0250511    93
587.5    11.2509    29.4233    0.0250411    93
588    11.2337    29.1558    0.0247924    92
588.5    11.1447    29.1985    0.0248076    91
589    11.1612    29.2781    0.024854    91
589.5    11.1465    29.2172    0.0247814    91
590    11.1685    29.413    0.0249263    91
590.5    11.1923    29.3333    0.0248377    91
591    11.2125    29.0007    0.0245352    91
591.5    11.2527    28.9349    0.0244589    91
592    11.2637    29.1685    0.0246356    91
592.5    11.2619    29.469    0.0248683    91
593    11.2802    29.583    0.0249435    91
593.5    11.326    30.0286    0.0252979    91
594    11.326    29.6923    0.0249935    91
594.5    11.3315    30.2469    0.025439    91
595    11.3883    29.7278    0.0249813    91
595.5    11.3315    29.9802    0.0251723    91
596    11.2949    30.0007    0.0251683    91
596.5    11.2839    30.1529    0.0252749    91
597    11.2527    30.6193    0.0256443    91
597.5    11.2266    31.2005    0.0261092    89
598    11.2519    31.7431    0.026541    88
598.5    11.2031    31.9128    0.0266606    87
599    11.228    31.8941    0.0266228    87
599.5    11.2074    32.4076    0.0270288    86
600    11.2151    32.173    0.0268109    86
600.5    11.398    29.885    0.0248835    85
601    11.2691    29.5983    0.0246242    83
601.5    11.2851    30.0726    0.024998    83
602    11.2992    29.5822    0.0245699    83
602.5    11.3434    30.1247    0.0249998    83
603    11.3896    29.9841    0.0248625    83
603.5    11.3896    29.8402    0.0247226    83
604    11.2927    29.875    0.024731    82
604.5    11.3069    30.0532    0.0248579    82
605    11.356    30.3441    0.0250778    81
605.5    11.3544    30.4496    0.0251442    79
606    11.2265    30.0983    0.0248336    78
606.5    11.2885    30.0603    0.0247818    78
607    11.3356    31.0448    0.0255723    75
607.5    11.3267    31.184    0.0256659    75
608    11.2387    30.3769    0.024981    74
608.5    11.3063    30.6772    0.0252072    74
609    11.2815    31.256    0.0256617    74
609.5    11.1481    28.8816    0.0236929    72
610    11.1505    28.896    0.0236852    72
610.5    11.1481    28.9557    0.0237147    72
611    11.1667    29.1644    0.0238661    72
611.5    11.1597    29.14    0.0238267    72
612    11.1644    29.4626    0.0240707    72
612.5    11.1296    29.4469    0.0240383    72
613    11.1505    29.4592    0.0240287    72
613.5    11.1412    29.5159    0.0240554    72
614    11.1574    29.6257    0.0241252    72
614.5    11.1528    29.55    0.0240439    72
615    11.1875    29.8858    0.0242974    72
615.5    11.2037    29.8104    0.0242164    72
616    11.2037    30.0673    0.0244053    72
616.5    11.1273    30.6138    0.0248287    72
617    11.1319    30.9961    0.0251184    72
617.5    11.1505    30.4978    0.0246946    72
618    11.169    30.3337    0.0245418    72
618.5    11.081    30.2099    0.0244219    72
619    11.069    30.9671    0.0250138    70
619.5    11.1048    31.02    0.0250363    70
620    11.1836    31.5855    0.0254721    69
620.5    11.1836    31.823    0.025643    69
621    11.157    31.5708    0.0254193    69
621.5    11.1618    31.6441    0.0254578    69
622    10.9552    31.6945    0.0254779    67
622.5    10.9776    31.3399    0.0251726    67
623    11.101    31.59    0.0253531    66
623.5    11.0556    30.9666    0.0248329    66
624    11.1237    31.7637    0.0254517    66
624.5    10.9795    30.8594    0.0247073    65
625    11.1849    29.3517    0.0234813    64
625.5    11.0672    29.9341    0.0239281    62
626    11.1022    30.012    0.0239712    62
626.5    11.1183    30.9484    0.0246994    62
627    11.3142    30.521    0.0243389    61
627.5    11.2667    30.702    0.0244638    60
628    11.3644    31.4778    0.025062    59
628.5    11.4124    32.1284    0.0255596    59
629    11.3506    31.8426    0.0253121    58
629.5    11.3851    31.6142    0.0251106    58
630    11.4708    31.8081    0.0252445    57
630.5    11.386    31.7994    0.0252176    57
631    11.4152    31.8286    0.0252207    57
631.5    11.4196    32.2629    0.0255446    56
632    11.4554    32.0223    0.0253341    56
632.5    11.4881    32.2151    0.0254665    56
633    11.5089    32.1939    0.0254296    56
633.5    11.5119    32.0733    0.0253143    56
634    11.503    32.1364    0.0253442    56
634.5    11.4121    32.4958    0.0256074    55
635    11.4212    32.316    0.0254457    55
635.5    11.4394    32.3691    0.0254674    55
636    11.4545    32.4722    0.0255284    55
636.5    11.429    33.3051    0.0261627    54
637    11.4568    33.8366    0.0265593    54
637.5    11.3457    34.0832    0.0267319    54
638    11.2516    34.422    0.0269765    53
638.5    11.261    33.5309    0.0262576    53
639    11.2862    34.4511    0.0269571    53
639.5    11.2862    34.6985    0.0271294    53
640    11.2893    35.1668    0.0274741    53
640.5    11.3113    35.5441    0.0277471    53
641    11.2596    35.8007    0.0279256    52
641.5    11.2756    35.6388    0.0277777    52
642    11.3399    36.3137    0.0282817    51
642.5    11.2941    36.4723    0.0283831    51
643    11.47    36.2719    0.0282052    50
643.5    11.4667    36.0867    0.0280394    50
644    11.4558    36.7787    0.0285549    49
644.5    11.5136    37.2107    0.0288679    49
645    11.441    37.4427    0.0290253    48
645.5    11.4078    37.982    0.0294206    47
646    11.4716    37.5004    0.0290251    47
646.5    11.471    38.7999    0.0300076    46
647    11.4891    37.8157    0.0292239    46
647.5    11.5362    37.2233    0.0287439    46
648    11.5444    39.5351    0.0305054    45
648.5    11.5481    38.6699    0.0298149    45
649    11.5481    38.944    0.0300031    45
649.5    11.5265    39.2651    0.0302272    44
650    11.4186    38.8648    0.029896    43
650.5    11.4651    38.878    0.0298832    43
651    11.2458    35.9514    0.0276124    40
651.5    11.1667    36.65    0.0281274    40
652    11.1875    36.585    0.028056    40
652.5    11.1542    37.213    0.0285157    40
653    11.1958    37.0971    0.0284051    40
653.5    11.4487    36.5073    0.0279322    39
654    11.4915    36.5313    0.0279291    39
654.5    11.4781    37.3497    0.028533    38
655    11.4825    38.4134    0.0293232    38
655.5    11.4518    38.2323    0.0291627    38
656    11.4298    38.3357    0.0292193    38
656.5    11.4605    38.2258    0.0291133    38
657    11.4474    38.1756    0.029053    38
657.5    11.5315    38.8646    0.0295548    37
658    11.4955    39.0263    0.0296552    37
658.5    11.4414    39.3246    0.0298593    37
659    11.4595    38.1808    0.0289687    37
659.5    11.5972    38.6302    0.0292875    36
660    11.6389    38.2539    0.0289802    36
660.5    11.6065    38.2147    0.0289286    36
661    11.5556    38.341    0.0290023    36
661.5    11.5972    37.5546    0.0283859    36
662    11.6065    37.7826    0.0285367    36
662.5    11.4476    38.0933    0.0287497    35
663    11.2549    37.8533    0.028547    34
663.5    11.3186    38.0496    0.0286734    34
664    11.303    39.6472    0.0298548    33
664.5    11.2879    39.4685    0.0296979    33
665    11.2677    39.3484    0.0295853    33
665.5    11.2172    38.8779    0.0292096    33
666    11.3182    38.9754    0.0292608    33
666.5    11.3384    38.6759    0.0290142    33
667    11.3535    39.0585    0.0292792    33
667.5    11.172    40.3826    0.0302491    31
668    11.2097    39.8333    0.0298153    31
668.5    11.2278    42.8824    0.0320736    30
669    11.2389    41.9494    0.0313523    30
669.5    11.2389    42.505    0.0317438    30
670    11.3111    42.8106    0.0319482    30
670.5    11.3444    42.3906    0.0316112    30
671    11.4944    42.312    0.0315291    30
671.5    11.8161    41.9183    0.0312124    29
672    11.9048    42.9215    0.0319356    28
672.5    11.881    41.4819    0.0308415    28
673    11.9762    41.6125    0.0309157    28
673.5    11.9702    41.8176    0.031045    28
674    11.9524    41.7001    0.0309348    28
674.5    12.0357    41.2725    0.0305949    28
675    12.0893    41.3204    0.0306077    28
675.5    12.4259    40.2764    0.0298123    27
676    12.4691    40.4157    0.0298933    27
676.5    12.4877    39.7529    0.0293813    27
677    12.4295    41.3038    0.030505    26
677.5    12.4551    41.4456    0.0305872    26
678    12.5064    42.4797    0.0313272    26
678.5    12.5064    42.0138    0.0309608    26
679    12.5064    41.6228    0.0306501    26
679.5    12.5321    40.4082    0.0297337    26
680    12.4679    41.2137    0.0303042    26
680.5    12.4359    40.8805    0.0300371    26
681    12.4936    40.7126    0.0298918    26
681.5    12.4295    39.6371    0.0290808    26
682    12.5064    39.157    0.0287075    26
682.5    12.4679    40.4915    0.0296641    26
683    12.4615    40.2806    0.029488    26
683.5    12.5533    42.2194    0.0308847    25
684    12.6    41.6711    0.0304613    25
684.5    12.9861    40.9466    0.0299098    24
685    13.0278    40.409    0.0294956    24
685.5    13.0486    40.7465    0.0297203    24
686    13.0417    40.8594    0.0297809    24
686.5    13.125    41.9659    0.0305651    24
687    13.1458    42.6165    0.0310163    24
687.5    13.1597    42.6724    0.0310345    24
688    13.0972    42.7776    0.0310884    24
688.5    13.0556    43.027    0.0312469    24
689    13.1667    42.5463    0.0308754    24
689.5    13.2847    42.5104    0.030827    24
690    13.4203    44.4514    0.0322111    23
690.5    13.4783    45.3606    0.0328462    23
691    13.6894    45.2533    0.0327448    22
691.5    13.7143    47.9951    0.0347036    21
692    13.6833    49.2553    0.0355891    20
692.5    13.6667    50.0083    0.0361071    20
693    13.8333    51.8392    0.037402    19
693.5    13.713    53.2124    0.0383651    18
694    13.8241    52.7916    0.0380343    18
694.5    13.8611    53.4668    0.038493    18
695    13.8611    53.5965    0.0385586    18
695.5    13.8519    53.2805    0.0383038    18
696    13.8796    52.6506    0.0378237    18
696.5    13.8796    53.3636    0.0383084    18
697    13.8704    53.261    0.0382073    18
697.5    13.8704    53.9276    0.0386578    18
698    13.9815    54.2774    0.0388807    18
698.5    13.963    53.8628    0.0385561    18
699    13.963    53.2949    0.0381223    18
699.5    13.9907    53.8626    0.0385008    18
700    13.9259    54.5532    0.0389665    18
700.5    13.8704    54.0912    0.038609    18
701    13.8426    53.7731    0.0383545    18
701.5    13.8241    52.665    0.0375374    18
702    13.8241    53.8039    0.0383219    18
702.5    13.9352    53.8801    0.0383488    18
703    13.8611    53.26    0.0378805    18
703.5    13.8148    54.0058    0.0383837    18
704    13.7963    52.6067    0.0373627    18
704.5    13.7963    52.7702    0.0374523    18
705    13.8889    53.7037    0.0380877    18
705.5    13.8333    54.142    0.0383714    18
706    13.8519    53.7003    0.0380314    18
706.5    13.8333    53.0772    0.0375635    18
707    13.2451    50.0494    0.0353956    17
707.5    13.2353    49.8303    0.0352157    17
708    13.2157    49.6888    0.0350909    17
708.5    13.1863    50.1303    0.0353778    17
709    13.1863    48.5486    0.0342374    17
709.5    12.8542    50.1871    0.0353679    16
710    12.8646    50.2751    0.035405    16
710.5    12.9375    51.9648    0.0365692    16
711    13.0313    52.5112    0.0369277    16
711.5    12.4333    47.7844    0.0335801    15
712    12.4778    48.1588    0.0338194    15
712.5    12.4556    49.1536    0.0344937    15
713    12.4222    49.4365    0.034668    15
713.5    12.5444    50.3165    0.0352604    15
714    12.5889    49.6773    0.034788    15
714.5    12.5667    50.3363    0.0352248    15
715    12.5111    49.5758    0.0346684    15
715.5    12.5111    49.5758    0.0346442    15
716    12.5444    48.9795    0.0342036    15
716.5    12.5667    48.7437    0.0340151    15
717    12.6    48.1659    0.0335885    15
717.5    12.5889    47.6773    0.0332246    15
718    12.6556    47.3869    0.0329992    15
718.5    12.7    48.9674    0.0340761    15
719    12.6778    48.7425    0.033896    15
719.5    12.7    48.823    0.0339284    15
720    12.7    48.8378    0.0339151    15
720.5    12.6889    48.8662    0.0339113    15
721    12.7333    48.0067    0.0332917    15
721.5    12.7667    49.477    0.0342876    15
722    12.6111    47.8062    0.0331068    15
722.5    12.6    47.8548    0.0331175    15
723    12.6333    48.4785    0.0335259    15
723.5    12.7    49.0007    0.0338637    15
724    12.7    49.6007    0.0342547    15
724.5    12.7333    48.0178    0.0331386    15
725    12.6222    49.3536    0.034037    15
725.5    12.7    49.397    0.0340434    15
726    12.6333    49.26    0.0339256    15
726.5    12.6556    50.0943    0.0344765    15
727    12.7222    47.2802    0.0325174    15
727.5    12.7778    46.9432    0.0322634    15
728    12.7778    47.3173    0.0324981    15
728.5    12.9556    45.4573    0.0311992    15
729    13.0444    45.5906    0.0312693    15
729.5    13.1333    46.297    0.031732    15
730    13.1111    47.0765    0.0322442    15
730.5    13.1556    47.0573    0.032209    15
731    13.0444    46.4128    0.0317461    15
731.5    13.1    48.2252    0.0329632    15
732    13.1778    48.6425    0.0332257    15
732.5    13.1333    47.8044    0.032631    15
733    13.0778    47.5773    0.0324538    15
733.5    12.1786    35.5971    0.0242652    14
734    12.2976    35.5007    0.024183    14
734.5    11.3205    26.9122    0.0183201    13
735    11.2051    26.881    0.0182864    13
735.5    11.2436    26.4385    0.0179732    13
736    11.2564    26.5838    0.0180597    13
736.5    11.2949    25.9836    0.0176399    13
737    11.3333    25.4359    0.0172564    13
737.5    11.4103    26.5582    0.0180055    13
738    11.4103    26.5582    0.0179934    13
738.5    11.3718    25.9366    0.0175603    13
739    11.3718    25.9964    0.0175889    13
739.5    11.3462    25.7071    0.0173814    13
740    11.3846    25.5316    0.0172511    13
740.5    11.4615    25.1972    0.0170137    13
741    11.4231    25.0197    0.0168824    13
741.5    11.4487    25.1341    0.0169482    13
742    11.4103    24.4684    0.0164882    13
742.5    11.1538    23.3866    0.0157485    13
743    11.141    23.619    0.0158943    13
743.5    11.2949    24.2229    0.0162898    13
744    11.2051    23.7784    0.0159801    13
744.5    11.0513    23.7196    0.0159299    13
745    10.9872    23.2285    0.0155896    13
745.5    10.9487    23.2794    0.0156133    13
746    11.0385    23.9152    0.0160289    13
746.5    10.7917    25.7598    0.0172537    12
747    10.8889    25.284    0.0169237    12
747.5    11.2727    26.663    0.0178348    11
748    11.4394    25.0519    0.0167459    11
748.5    11.3788    24.6621    0.0164743    11
749    11.2727    23.4054    0.0156244    11
749.5    11.303    23.2769    0.0155283    11
750    11.1515    22.9316    0.0152877    11
750.5    11.2273    23.6125    0.0157312    11
751    11.2576    21.9311    0.0146013    11
751.5    11.197    21.9385    0.0145965    11
752    11.2424    21.4008    0.0142293    11
752.5    11.3333    21.1313    0.0140407    11
753    11.3333    20.596    0.0136759    11
753.5    11.3333    20.8232    0.0138177    11
754    11.1    21.4622    0.0142322    10
754.5    11.15    22.3303    0.0147981    10
755    11.25    21.9903    0.0145631    10
755.5    11.35    22.9358    0.0151792    10
756    11.6481    25.299    0.0167322    9
756.5    11.5    24.7099    0.0163317    9
757    11.5926    23.9636    0.015828    9
757.5    11.5926    23.9698    0.0158217    9
758    11.5926    23.9698    0.0158112    9
758.5    11.537    24.7455    0.0163122    9
759    11.537    24.7455    0.0163014    9
759.5    11.463    23.8567    0.0157055    9
760    11.5185    23.0892    0.0151902    9
760.5    11.5741    23.4081    0.0153899    9
761    11.6296    22.9246    0.0150621    9
761.5    11.5741    22.655    0.0148753    9
762    11.6111    22.8704    0.0150068    9
762.5    11.6667    23.6235    0.0154908    9
763    11.7222    23.9815    0.0157153    9
763.5    11.8148    23.0645    0.0151044    9
764    11.6667    24.0679    0.0157512    9
764.5    11.6111    25.8148    0.0168835    9
765    11.6481    26.4966    0.017318    9
765.5    11.7407    28.013    0.0182972    9
766    11.7593    27.6365    0.0180395    9
766.5    11.7222    26.6358    0.017375    9
767    11.5556    26.7284    0.017424    9
767.5    11.7407    27.6303    0.0180002    9
768    11.7778    27.5494    0.0179358    9
768.5    11.6296    27.7641    0.0180638    9
769    11.6852    27.2558    0.0177216    9
769.5    11.7963    27.0171    0.017555    9
770    11.1875    24.7044    0.0160418    8
770.5    11    25.5417    0.0165747    8
771    11.1458    25.1072    0.0162822    8
771.5    11.1667    25.4722    0.0165082    8
772    11.1875    25.4128    0.016459    8
772.5    11.1667    24.4028    0.0157947    8
773    11.2292    23.8468    0.0154248    8
773.5    11.1667    23.6736    0.0153029    8
774    11.0625    24.4787    0.0158131    8
774.5    11.0625    24.4787    0.0158029    8
775    11.0417    21.6927    0.0139953    8
775.5    11.1042    22.6315    0.0145916    8
776    11.1042    20.6315    0.0132935    8
776.5    11.4286    23.4751    0.0151159    7
777    11.5952    25.8639    0.0166435    7
777.5    11.6905    26.1542    0.0168194    7
778    11.8333    27.3651    0.0175868    7
778.5    11.8333    27.3651    0.0175755    7
779    11.8571    27.1304    0.0174136    7
779.5    11.7619    25.4909    0.0163508    7
780    11.7619    25.4909    0.0163403    7
780.5    11.7619    25.4909    0.0163299    7
781    11.8571    25.2415    0.0161597    7
781.5    11.9762    24.178    0.015469    7
782    11.9524    24.3628    0.0155772    7
782.5    11.9524    24.3628    0.0155673    7
783    11.9524    24.3628    0.0155574    7
783.5    11.881    24.1247    0.0153955    7
784    11.9048    24.4274    0.0155787    7
784.5    11.9762    24.0113    0.0153036    7
785    11.9524    23.8231    0.015174    7
785.5    12.0238    22.9875    0.0146324    7
786    11.9286    22.6735    0.0144233    7
786.5    12.0238    22.1463    0.014079    7
787    11.9524    22.1565    0.0140765    7
787.5    12    22.7143    0.0144218    7
788    11.8095    24.1463    0.0153212    7
788.5    11.9762    25.3209    0.0160563    7
789    11.9762    23.4161    0.0148391    7
789.5    11.9286    24.4751    0.0155004    7
790    12.0952    24.3163    0.0153901    7
790.5    12.0476    23.3152    0.0147471    7
791    11.9762    25.1145    0.0158752    7
791.5    11.9762    23.9796    0.0151482    7
792    12.1429    23.9875    0.0151436    7
792.5    12.119    25.1088    0.0158415    7
793    11.9762    25.551    0.0161104    7
793.5    12    25.3651    0.015983    7
794    12    25.746    0.0162129    7
794.5    11.9524    25.0771    0.0157817    7
795    11.881    24.7358    0.0155571    7
795.5    11.9286    27.1973    0.0170945    7
796    12.6389    28.1983    0.0177125    6
796.5    12.7222    26.9043    0.0168891    6
797    12.6944    28.2724    0.0177367    6
797.5    12.6944    28.2724    0.0177256    6
798    12.7778    27.4414    0.0171938    6
798.5    12.5556    28.9877    0.0181513    6
799    12.4722    27.7909    0.017391    6
799.5    12.5833    26.8958    0.0168204    6
800    12.5833    26.8958    0.0168099    6
800.5    12.5833    26.8958    0.0167994    6
801    12.6667    27.9167    0.0174261    6
801.5    12.6667    27.9167    0.0174153    6
802    12.75    28.9236    0.0180322    6
802.5    14.3333    16.8333    0.0104881    5
803    14.2667    17.7178    0.0110322    5
803.5    14.2333    18.1733    0.0113089    5
804    14.1333    18.46    0.0114801    5
804.5    14.1333    18.46    0.011473    5
805    14.1333    18.46    0.0114658    5
805.5    14.1667    18.1333    0.0112559    5
806    14.1    17.4178    0.0108051    5
806.5    14.1    16.3956    0.0101646    5
807    14.1    17.1289    0.0106127    5
807.5    14.1333    16.6933    0.0103364    5
808    14.2667    17.8067    0.011019    5
808.5    14.2667    18.84    0.0116512    5
809    14.0667    17.14    0.0105933    5
809.5    14.1    19.2622    0.0118976    5
810    14.1333    18.16    0.0112099    5
810.5    14.1667    18.0333    0.0111248    5
811    14.1667    18.0333    0.011118    5
811.5    13    13.0694    0.00805265    4
812    13    13.0694    0.00804769    4
812.5    13.1667    15.6944    0.00965812    4
813    13.3333    15.5972    0.00959239    4
813.5    13.5417    15.3802    0.00945311    4
814    13.4583    16.2691    0.0099933    4
814.5    13.3333    16.5139    0.0101374    4
815    13.5    16.3056    0.0100034    4
815.5    13.4583    18.0608    0.0110734    4
816    13.4583    16.2691    0.00996881    4
816.5    13.3333    16.5139    0.0101126    4
817    13.4167    15.6458    0.00957517    4
817.5    13.5417    14.4219    0.00882072    4
818    13.4167    14.3958    0.00879941    4
818.5    13.4167    14.3958    0.00879403    4
819    13.4167    12.7292    0.00777116    4
819.5    13.4167    11.9514    0.00729188    4
820    13.375    11.9219    0.00726944    4
820.5    13.375    11.9219    0.00726501    4
821    13.375    11.9219    0.00726058    4
821.5    13.375    11.9219    0.00725616    4
822    11.4444    2.82099    0.00171593    3
822.5    11.4444    2.82099    0.00171489    3
823    11.6111    3.06173    0.0018601    3
823.5    11.5556    2.96914    0.00180275    3
824    11.5556    2.96914    0.00180166    3
824.5    11.5556    2.96914    0.00180057    3
825    11.5556    2.96914    0.00179948    3
825.5    11.5556    2.96914    0.00179839    3
826    11.5556    2.96914    0.0017973    3
826.5    11.5    2.07407    0.00125473    3
827    11.6667    2.35185    0.00142192    3
827.5    11.7222    3.82099    0.00230875    3
828    11.7222    3.82099    0.00230736    3
828.5    11.8333    4.05556    0.00244753    3
829    11.6667    3.72222    0.00224501    3
829.5    11.6667    3.72222    0.00224365    3
830    11.6667    3.72222    0.0022423    3
830.5    12    3.16667    0.00190648    3
831    11.8333    2.72222    0.00163792    3
831.5    11.8333    2.72222    0.00163693    3
832    11.8333    2.72222    0.00163595    3
832.5    11.6667    2.38889    0.00143477    3
833    11.8333    2.88889    0.00173403    3
833.5    11.6667    3.16667    0.00189962    3
834    11.7778    3.45062    0.00206872    3
834.5    11.9444    3.85802    0.00231158    3
835    11.8889    4.17284    0.00249871    3
835.5    12.2222    2.89506    0.00173253    3
836    12.5    3.57407    0.0021376    3
836.5    12.3333    4.51852    0.00270085    3
837    12.5556    3.28395    0.00196174    3
837.5    12.6111    3.00617    0.00179473    3
838    12.6111    3.00617    0.00179366    3
838.5    12.7778    3.52469    0.00210178    3
839    12.7222    3.82099    0.00227711    3
839.5    12.8889    2.96914    0.0017684    3
840    12.0833    2.50694    0.00149223    2
840.5    12.0833    2.00694    0.0011939    2
841    11.9167    2.50694    0.00149045    2
841.5    12.1667    3.36111    0.0019971    2
842    12.1667    3.36111    0.00199591    2
842.5    12.1667    3.36111    0.00199472    2
843    12.1667    3.36111    0.00199354    2
843.5    12.1667    3.36111    0.00199236    2
844    12.1667    3.36111    0.00199118    2
844.5    12.4167    2.50694    0.00148428    2
845    12.4167    2.50694    0.0014834    2
845.5    12.1667    1.77778    0.00105132    2
846    12.1667    1.77778    0.0010507    2
846.5    12.1667    1.77778    0.00105008    2
847    12.1667    1.77778    0.00104946    2
847.5    12.3333    1.77778    0.00104884    2
848    12.3333    1.77778    0.00104822    2
848.5    12.1667    2.77778    0.00163688    2
849    11.75    2.50694    0.00147641    2
849.5    11.75    2.50694    0.00147554    2
850    11.75    2.50694    0.00147467    2
850.5    12    1.77778    0.00104514    2
851    12    1.77778    0.00104452    2
851.5    11.75    2.50694    0.00147208    2
852    11.75    2.50694    0.00147121    2
852.5    11.75    2.50694    0.00147035    2
853    11.75    2.50694    0.00146949    2
853.5    11.75    2.50694    0.00146863    2
854    11.4167    3.0625    0.00179303    2
854.5    11.6667    1.77778    0.00104024    2
855    11.6667    1.77778    0.00103964    2
855.5    11.75    1.5625    0.000913209    2
856    11.8333    1.36111    0.000795042    2
856.5    12    1    0.000583771    2
857    11.75    1.5625    0.00091161    2
857.5    11.5833    1.17361    0.000684321    2
858    11.5833    1.17361    0.000683923    2
858.5    11.5833    1.17361    0.000683524    2
859    11.5833    1.17361    0.000683126    2
859.5    11.8333    0.694444    0.000403982    2
860    12    1.36111    0.000791344    2
860.5    13.1667    -7.89492e-16    -4.5874e-19    1
861    13.1667    -7.89492e-16    -4.58474e-19    1
861.5    13    7.10543e-15    4.12387e-18    1
862    13    7.10543e-15    4.12148e-18    1
862.5    13    7.10543e-15    4.11909e-18    1
863    13    7.10543e-15    4.1167e-18    1
863.5    13    7.10543e-15    4.11432e-18    1
864    13    7.10543e-15    4.11194e-18    1
864.5    13    7.10543e-15    4.10956e-18    1
865    13    7.10543e-15    4.10718e-18    1
865.5    13    7.10543e-15    4.10481e-18    1
866    13    7.10543e-15    4.10244e-18    1
866.5    13    7.10543e-15    4.10007e-18    1
867    13    7.10543e-15    4.09771e-18    1
867.5    13    7.10543e-15    4.09535e-18    1
868    13    7.10543e-15    4.09299e-18    1
868.5    12.8333    1.57898e-15    9.09029e-19    1
869    13.1667    -1.08555e-14    -6.24598e-18    1
869.5    12.8333    1.57898e-15    9.07984e-19    1
870    12.8333    1.57898e-15    9.07462e-19    1
870.5    13.3333    -1.26319e-14    -7.25553e-18    1
871    13.3333    -1.26319e-14    -7.25136e-18    1
871.5    13.3333    -1.26319e-14    -7.2472e-18    1
872    13.3333    -1.26319e-14    -7.24305e-18    1
872.5    13.3333    -1.26319e-14    -7.23889e-18    1
873    13.3333    -1.26319e-14    -7.23475e-18    1
873.5    13.3333    -1.26319e-14    -7.23061e-18    1
874    13.3333    -1.26319e-14    -7.22647e-18    1
874.5    13.3333    -1.26319e-14    -7.22234e-18    1
875    12.8333    1.57898e-15    9.02276e-19    1
875.5    12.6667    -5.52644e-15    -3.15616e-18    1
876    12.6667    -5.52644e-15    -3.15436e-18    1
876.5    12.6667    -5.52644e-15    -3.15256e-18    1
877    12.6667    -5.52644e-15    -3.15077e-18    1
877.5    12.6667    -5.52644e-15    -3.14897e-18    1
878    13.1667    -1.08555e-14    -6.18196e-18    1
878.5    13.1667    -1.08555e-14    -6.17844e-18    1
879    13.1667    -1.08555e-14    -6.17492e-18    1
879.5    13.1667    -1.08555e-14    -6.17141e-18    1
880    13.1667    -1.08555e-14    -6.16791e-18    1
880.5    13.1667    -1.08555e-14    -6.1644e-18    1
881    13.5    1.77636e-15    1.00815e-18    1
881.5    13.8333    1.57898e-15    8.95623e-19    1
882    13.8333    1.57898e-15    8.95116e-19    1
882.5    13.6667    3.94746e-15    2.23652e-18    1
883    13.6667    3.94746e-15    2.23525e-18    1
883.5    13.6667    3.94746e-15    2.23399e-18    1
884    13.6667    3.94746e-15    2.23273e-18    1
884.5    13.6667    3.94746e-15    2.23146e-18    1
885    13.6667    3.94746e-15    2.2302e-18    1
885.5    13.6667    3.94746e-15    2.22894e-18    1
886    13.6667    3.94746e-15    2.22769e-18    1
886.5    13.6667    3.94746e-15    2.22643e-18    1
887    13.6667    3.94746e-15    2.22517e-18    1
887.5    13.6667    3.94746e-15    2.22392e-18    1
888    13.6667    3.94746e-15    2.22267e-18    1
888.5    13.6667    3.94746e-15    2.22142e-18    1
889    13.6667    3.94746e-15    2.22017e-18    1
889.5    13.3333    6.31594e-15    3.55027e-18    1
890    13.5    -7.10543e-15    -3.99181e-18    1
890.5    13.5    -7.10543e-15    -3.98957e-18    1
891    13.5    -7.10543e-15    -3.98733e-18    1
891.5    13.5    -7.10543e-15    -3.9851e-18    1
892    13.5    -7.10543e-15    -3.98286e-18    1
892.5    13.5    -7.10543e-15    -3.98063e-18    1
893    13.5    -7.10543e-15    -3.9784e-18    1
893.5    13.5    -7.10543e-15    -3.97618e-18    1
894    13.5    -7.10543e-15    -3.97395e-18    1
894.5    14    -4.08945e-27    -2.28589e-30    1
895    14    -4.08945e-27    -2.28461e-30    1
895.5    14    -4.08945e-27    -2.28334e-30    1
896    14    -4.08945e-27    -2.28206e-30    1
896.5    14.8333    -6.71068e-15    -3.74271e-18    1
897    15.1667    -1.26319e-14    -7.04118e-18    1
897.5    15.6667    -1.26319e-14    -7.03725e-18    1
898    15.6667    -1.26319e-14    -7.03334e-18    1
898.5    15.3333    8.68441e-15    4.83273e-18    1
899    15.6667    -1.26319e-14    -7.02551e-18    1
899.5    15.1667    -1.26319e-14    -7.02161e-18    1
900    15    1.06581e-14    5.92119e-18    1
900.5    15.6667    -1.26319e-14    -7.01381e-18    1
901    15.6667    -1.26319e-14    -7.00992e-18    1
901.5    15.1667    -1.26319e-14    -7.00603e-18    1
902    14.6667    -1.26319e-14    -7.00215e-18    1
902.5    14.6667    -1.26319e-14    -6.99827e-18    1
903    14.8333    -1.08555e-14    -6.01081e-18    1
903.5    15    7.10543e-15    3.93217e-18    1
904    15    7.10543e-15    3.92999e-18    1
904.5    15    7.10543e-15    3.92782e-18    1
905    15    7.10543e-15    3.92565e-18    1
905.5    15    7.10543e-15    3.92348e-18    1
906    15    7.10543e-15    3.92132e-18    1
906.5    15    7.10543e-15    3.91915e-18    1
907    15    7.10543e-15    3.91699e-18    1
907.5    15    7.10543e-15    3.91484e-18    1
908    15    7.10543e-15    3.91268e-18    1
908.5    15    7.10543e-15    3.91053e-18    1
909    15.5    -1.06581e-14    -5.86256e-18    1
909.5    15.1667    1.28292e-14    7.05291e-18    1
910    15.5    -1.06581e-14    -5.85612e-18    1
910.5    15.1667    1.28292e-14    7.04516e-18    1
911    14.8333    1.34214e-14    7.36628e-18    1
911.5    14.8333    1.34214e-14    7.36224e-18    1
912    14.8333    1.34214e-14    7.3582e-18    1
912.5    14.8333    1.34214e-14    7.35417e-18    1
913    15.1667    1.28292e-14    7.02587e-18    1
913.5    15.3333    6.31594e-15    3.457e-18    1
914    15.3333    6.31594e-15    3.45511e-18    1
914.5    15.3333    6.31594e-15    3.45322e-18    1
915    15.3333    6.31594e-15    3.45133e-18    1
915.5    15.3333    6.31594e-15    3.44945e-18    1
916    15.3333    6.31594e-15    3.44756e-18    1
916.5    15.1667    1.28292e-14    6.99904e-18    1
917    15.3333    6.31594e-15    3.4438e-18    1
917.5    15.5    -1.24345e-14    -6.77629e-18    1
918    15.5    -1.24345e-14    -6.7726e-18    1
918.5    15.5    -1.24345e-14    -6.76892e-18    1
919    15.6667    1.34214e-14    7.30216e-18    1
919.5    15.6667    1.34214e-14    7.29819e-18    1
920    15.6667    1.34214e-14    7.29422e-18    1
920.5    15.6667    1.34214e-14    7.29026e-18    1
921    15.6667    1.34214e-14    7.2863e-18    1
921.5    16.1667    1.69741e-14    9.21003e-18    1
922    16.5    1.06581e-14    5.7799e-18    1
922.5    17.1667    1.57898e-14    8.55818e-18    1
923    16.8333    7.50017e-15    4.06293e-18    1
923.5    16.8333    7.50017e-15    4.06073e-18    1
924    17.3333    -3.15797e-15    -1.70886e-18    1
924.5    16.6667    -1.73688e-14    -9.39363e-18    1
925    16.8333    1.57898e-15    8.53505e-19    1
925.5    17.1667    7.50017e-15    4.05196e-18    1
926    17.1667    7.50017e-15    4.04977e-18    1
926.5    17.1667    7.50017e-15    4.04758e-18    1
927    17.1667    7.50017e-15    4.0454e-18    1
927.5    17.1667    7.50017e-15    4.04322e-18    1
928    17.1667    7.50017e-15    4.04104e-18    1
928.5    17.1667    7.50017e-15    4.03887e-18    1
929    17.1667    7.50017e-15    4.03669e-18    1
929.5    17.1667    7.50017e-15    4.03452e-18    1
930    17.1667    7.50017e-15    4.03235e-18    1
930.5    17.1667    7.50017e-15    4.03018e-18    1
931    17.5    1.06581e-14    5.72403e-18    1
931.5    17.1667    -7.89492e-16    -4.23775e-19    1
932    17.1667    -7.89492e-16    -4.23547e-19    1
932.5    17.3333    -2.21058e-14    -1.1853e-17    1
933    17.3333    -2.21058e-14    -1.18466e-17    1
933.5    17.3333    -2.21058e-14    -1.18403e-17    1
934    18.1667    2.6448e-14    1.41584e-17    1
934.5    18.1667    2.6448e-14    1.41509e-17    1
935    18.1667    2.6448e-14    1.41433e-17    1
935.5    18.1667    2.6448e-14    1.41357e-17    1
936    18.1667    2.6448e-14    1.41282e-17    1
936.5    18.1667    2.6448e-14    1.41207e-17    1
937    17.6667    8.68441e-15    4.63416e-18    1
937.5    17.6667    8.68441e-15    4.63169e-18    1
938    17.6667    8.68441e-15    4.62922e-18    1
938.5    17.5    -3.23117e-27    -1.72146e-30    1
939    17.5    -3.23117e-27    -1.72054e-30    1
939.5    18    -3.23117e-27    -1.71962e-30    1
940    18    -3.23117e-27    -1.71871e-30    1
940.5    18    -3.23117e-27    -1.7178e-30    1
941    18    -3.23117e-27    -1.71688e-30    1
941.5    17.5    -3.23117e-27    -1.71597e-30    1
942    17.5    -3.23117e-27    -1.71506e-30    1
942.5    17.5    -3.23117e-27    -1.71415e-30    1
943    17.6667    8.68441e-15    4.60467e-18    1
943.5    17.3333    2.52637e-14    1.33883e-17    1
944    17.5    -1.06581e-14    -5.6452e-18    1
944.5    17.6667    -3.15797e-15    -1.67177e-18    1
945    18    -1.42109e-14    -7.51897e-18    1
945.5    17.6667    -3.15797e-15    -1.67e-18    1
946    17.3333    1.57898e-14    8.34558e-18    1
946.5    17.3333    1.57898e-14    8.34117e-18    1
947    17.3333    1.57898e-14    8.33677e-18    1
947.5    17.3333    1.57898e-14    8.33237e-18    1
948    17.3333    1.57898e-14    8.32797e-18    1
948.5    17.8333    -9.07916e-15    -4.78606e-18    1
949    17.8333    -9.07916e-15    -4.78354e-18    1
949.5    17.8333    -9.07916e-15    -4.78102e-18    1
950    17.8333    -9.07916e-15    -4.7785e-18    1
950.5    17.8333    -9.07916e-15    -4.77599e-18    1
951    17.8333    -9.07916e-15    -4.77348e-18    1
951.5    17.8333    -9.07916e-15    -4.77097e-18    1
952    17.8333    -9.07916e-15    -4.76846e-18    1
952.5    17.1667    -2.56585e-14    -1.3469e-17    1
953    17.1667    -2.56585e-14    -1.3462e-17    1
953.5    17.1667    -2.56585e-14    -1.34549e-17    1
954    17.6667    -1.50003e-14    -7.86182e-18    1
954.5    18.1667    -4.34221e-15    -2.2746e-18    1
955    18    1.42109e-14    7.44024e-18    1
955.5    18.5    3.55271e-15    1.85909e-18    1
956    18.5    3.55271e-15    1.85811e-18    1
956.5    18.5    3.55271e-15    1.85714e-18    1
957    18.5    3.55271e-15    1.85617e-18    1
957.5    18.5    3.55271e-15    1.8552e-18    1
958    18.5    3.55271e-15    1.85423e-18    1
958.5    18.5    3.55271e-15    1.85327e-18    1
959    18.5    3.55271e-15    1.8523e-18    1
959.5    18.1667    -1.97373e-14    -1.02852e-17    1
960    19.1667    -5.52644e-15    -2.87836e-18    1
960.5    19.3333    -1.73688e-14    -9.04155e-18    1
961    19.8333    7.50017e-15    3.90228e-18    1
961.5    19.8333    7.50017e-15    3.90025e-18    1
962    19.3333    -1.73688e-14    -9.02745e-18    1
962.5    19.8333    7.50017e-15    3.89619e-18    1
963    19.8333    7.50017e-15    3.89417e-18    1
963.5    19.5    1.42109e-14    7.3746e-18    1
964    19.8333    7.50017e-15    3.89013e-18    1
964.5    19.8333    7.50017e-15    3.88811e-18    1
965    19.8333    7.50017e-15    3.8861e-18    1
965.5    19.8333    7.50017e-15    3.88409e-18    1
966    19.8333    7.50017e-15    3.88208e-18    1
966.5    19.5    1.42109e-14    7.35171e-18    1
967    19.1667    -2.8027e-14    -1.44917e-17    1
967.5    19.6667    -2.44742e-14    -1.26482e-17    1
968    19.6667    -2.44742e-14    -1.26417e-17    1
968.5    19.6667    -2.44742e-14    -1.26351e-17    1
969    19.6667    -2.44742e-14    -1.26286e-17    1
969.5    19.6667    -2.44742e-14    -1.26221e-17    1
970    19.6667    -2.44742e-14    -1.26156e-17    1
970.5    19.6667    -2.44742e-14    -1.26091e-17    1
971    19.6667    -2.44742e-14    -1.26026e-17    1
971.5    19.6667    -2.44742e-14    -1.25961e-17    1
972    19.6667    -2.44742e-14    -1.25896e-17    1
972.5    19.6667    -2.44742e-14    -1.25832e-17    1
973    19.6667    -2.44742e-14    -1.25767e-17    1
973.5    19.3333    1.57898e-14    8.10983e-18    1
974    19    7.10543e-15    3.64755e-18    1
974.5    19    7.10543e-15    3.64568e-18    1
975    19    7.10543e-15    3.64381e-18    1
975.5    19    7.10543e-15    3.64194e-18    1
976    19    7.10543e-15    3.64008e-18    1
976.5    19    7.10543e-15    3.63821e-18    1
977    19    7.10543e-15    3.63635e-18    1
977.5    19    7.10543e-15    3.63449e-18    1
978    19    7.10543e-15    3.63263e-18    1
978.5    19    7.10543e-15    3.63078e-18    1
979    19    7.10543e-15    3.62892e-18    1
979.5    19.5    -1.06581e-14    -5.4406e-18    1
980    19.5    -1.06581e-14    -5.43783e-18    1
980.5    19.6667    6.31594e-15    3.22077e-18    1
981    19.6667    6.31594e-15    3.21913e-18    1
981.5    19.6667    6.31594e-15    3.21749e-18    1
982    20.1667    6.31594e-15    3.21585e-18    1
982.5    19.3333    -7.89492e-15    -4.01777e-18    1
983    19.3333    -7.89492e-15    -4.01573e-18    1
983.5    19.3333    -7.89492e-15    -4.01369e-18    1
984    19.8333    9.86865e-15    5.01456e-18    1
984.5    19.3333    -7.89492e-15    -4.00961e-18    1
985    19.3333    -7.89492e-15    -4.00757e-18    1
985.5    20.1667    -2.329e-14    -1.18163e-17    1
986    20.1667    -2.329e-14    -1.18104e-17    1
986.5    20.1667    -2.329e-14    -1.18044e-17    1
987    20.1667    -2.329e-14    -1.17984e-17    1
987.5    19.8333    -1.73688e-14    -8.79434e-18    1
988    19.8333    -1.73688e-14    -8.78989e-18    1
988.5    20    2.84217e-14    1.43762e-17    1
989    20    2.84217e-14    1.43689e-17    1
989.5    20    2.84217e-14    1.43617e-17    1
990    20.5    3.55271e-15    1.7943e-18    1
990.5    20.5    3.55271e-15    1.79339e-18    1
991    20.5    3.55271e-15    1.79249e-18    1
991.5    20.5    3.55271e-15    1.79159e-18    1
992    20.5    3.55271e-15    1.79068e-18    1
992.5    20.5    3.55271e-15    1.78978e-18    1
993    20.5    3.55271e-15    1.78888e-18    1
993.5    20.5    3.55271e-15    1.78798e-18    1
994    20.5    3.55271e-15    1.78708e-18    1
994.5    20.1667    3.94746e-15    1.98465e-18    1
995    20.1667    3.94746e-15    1.98365e-18    1
995.5    20.3333    2.28953e-14    1.14994e-17    1
996    20.3333    2.28953e-14    1.14936e-17    1
996.5    20.3333    2.28953e-14    1.14878e-17    1
997    20.3333    2.28953e-14    1.14821e-17    1
997.5    20.3333    2.28953e-14    1.14763e-17    1
998    20.3333    2.28953e-14    1.14706e-17    1
998.5    20.3333    2.28953e-14    1.14648e-17    1
999    20.3333    2.28953e-14    1.14591e-17    1
999.5    20.3333    2.28953e-14    1.14534e-17    1
1000    20.8333    -2.329e-14    -1.1645e-17    1
1000.5    20.8333    -2.329e-14    -1.16392e-17    1
1001    20.8333    -2.329e-14    -1.16334e-17    1
1001.5    20.5    2.84217e-14    1.41896e-17    1
1002    20.5    2.84217e-14    1.41825e-17    1
1002.5    21    -8.07794e-28    -4.0289e-31    1
1003    21    -8.07794e-28    -4.02689e-31    1
1003.5    20.6667    2.05268e-14    1.02276e-17    1
1004    20.6667    2.05268e-14    1.02225e-17    1
1004.5    20.6667    2.05268e-14    1.02174e-17    1
1005    20.1667    -2.56585e-14    -1.27654e-17    1
1005.5    20.1667    -2.56585e-14    -1.27591e-17    1
1006    20.6667    2.05268e-14    1.02022e-17    1
1006.5    20.6667    2.05268e-14    1.01971e-17    1
1007    20.6667    2.05268e-14    1.01921e-17    1
1007.5    20.6667    2.05268e-14    1.0187e-17    1
1008    20.6667    2.05268e-14    1.01819e-17    1
1008.5    20.5    -3.55271e-15    -1.76139e-18    1
1009    20.5    -3.55271e-15    -1.76051e-18    1
1009.5    20.5    -3.55271e-15    -1.75964e-18    1
1010    20.5    -3.55271e-15    -1.75877e-18    1
1010.5    20.5    -3.55271e-15    -1.7579e-18    1
1011    20.5    -3.55271e-15    -1.75703e-18    1
1011.5    20.5    -3.55271e-15    -1.75616e-18    1
1012    20.5    -3.55271e-15    -1.75529e-18    1
1012.5    20.5    -3.55271e-15    -1.75443e-18    1
1013    20.5    -3.55271e-15    -1.75356e-18    1
1013.5    20.5    -3.55271e-15    -1.7527e-18    1
1014    20.3333    -7.89492e-15    -3.89296e-18    1
1014.5    21    2.13163e-14    1.05058e-17    1
1015    21    2.13163e-14    1.05006e-17    1
1015.5    20.6667    -1.26319e-14    -6.21953e-18    1
1016    20.8333    2.1711e-14    1.06846e-17    1
1016.5    20.8333    2.1711e-14    1.06793e-17    1
1017    20.3333    1.81583e-14    8.92739e-18    1
1017.5    20.3333    1.81583e-14    8.923e-18    1
1018    20.3333    1.81583e-14    8.91862e-18    1
1018.5    20.3333    1.81583e-14    8.91424e-18    1
1019    20.3333    1.81583e-14    8.90987e-18    1
1019.5    20.3333    1.81583e-14    8.9055e-18    1
