# Supplementary material for: Clocked stepping of an artificial protein walker along a DNA track
Source: Nat Nanotechnol. 2026 Jul 6;21(7):987–95. doi: 10.1038/s41565-026-02211-3 (PMC13379313; doi:10.1038/s41565-026-02211-3)
Supplement: Supplementary file 13 — Text files of simulation output. [file 41565_2026_2211_MOESM13_ESM.zip › averages_alpha1.300000.dat]

### track: TrpR -- DtxR -- MetJ 
# alpha = 1.3
# individual on/off rates:
#     correct step, with    ligands: TrpR    = ( 10 ,  0.36 )
#                                    DtxR    = ( 10 ,  0.164 )
#                                    MetJ    = ( 10 ,  1.14 )
#     correct step, without ligands: TrpR_0  = ( 0 ,  0.99 )
#                                    DtxR_0  = ( 0 ,  0.45 )
#                                    MetJ_0  = ( 0 ,  3.7 )
#     overstepping, with    ligands: TrpR*   = ( 13 ,  0.36 )
#                                    DtxR*   = ( 13 ,  0.164 )
#                                    MetJ*   = ( 13 ,  1.14 )
#     overstepping, without ligands: TrpR*_0 = ( 0 ,  0.99 )
#                                    DtxR*_0 = ( 0 ,  0.45 )
#                                    MetJ*_0 = ( 0 ,  3.7 )
# time     av position     var(position)    D_eff     count
0    0.166667    -3.63171e-13    0    500000
0.5    0.190803    0.0298601    0.0298601    498924
1    0.212934    0.0558548    0.0279274    497703
1.5    0.23209    0.0771532    0.0257177    496462
2    0.248766    0.095265    0.0238163    495253
2.5    0.264301    0.111246    0.0222491    494042
3    0.278602    0.126079    0.0210131    492801
3.5    0.292103    0.140181    0.0200259    491556
4    0.305411    0.153639    0.0192049    490376
4.5    0.317417    0.166577    0.0185086    489191
5    0.3293    0.179712    0.0179712    487950
5.5    0.340699    0.192969    0.0175426    486773
6    0.351847    0.20621    0.0171842    485553
6.5    0.362333    0.219387    0.0168759    484359
7    0.37353    0.23254    0.01661    483121
7.5    0.290933    0.275101    0.0183401    481984
8    0.286728    0.283665    0.0177291    480105
8.5    0.286366    0.296524    0.0174426    477515
9    0.288691    0.310282    0.0172379    474579
9.5    0.293164    0.32548    0.0171305    471399
10    0.300285    0.342128    0.0171064    468166
10.5    0.30919    0.358069    0.0170509    464834
11    0.319086    0.375108    0.0170504    461417
11.5    0.329327    0.392279    0.0170556    458069
12    0.340977    0.408618    0.0170257    454616
12.5    0.352634    0.425828    0.0170331    451234
13    0.363848    0.442568    0.0170219    447899
13.5    0.376353    0.459392    0.0170145    444612
14    0.388291    0.476602    0.0170215    441270
14.5    0.409024    0.540739    0.0186462    439590
15    0.434903    0.585751    0.019525    437517
15.5    0.455955    0.630369    0.0203345    434438
16    0.476498    0.672947    0.0210296    430685
16.5    0.496227    0.714623    0.0216552    426255
17    0.516332    0.755585    0.0222231    421355
17.5    0.536224    0.794857    0.0227102    416063
18    0.557333    0.83079    0.0230775    410557
18.5    0.578813    0.866678    0.0234237    404910
19    0.600814    0.902343    0.0237459    399187
19.5    0.623119    0.937376    0.0240353    393379
20    0.644518    0.971079    0.024277    387554
20.5    0.66667    1.00512    0.0245152    381678
21    0.688827    1.03853    0.0247269    375695
21.5    0.584801    1.09218    0.0253995    373451
22    0.603801    1.10905    0.0252056    372563
22.5    0.625092    1.12636    0.0250301    371627
23    0.644426    1.14284    0.0248443    370719
23.5    0.661861    1.15829    0.0246445    369824
24    0.677624    1.17262    0.0244297    368875
24.5    0.69213    1.18778    0.0242405    367961
25    0.705902    1.20235    0.024047    367051
25.5    0.718923    1.21642    0.0238514    366141
26    0.730835    1.2307    0.0236674    365189
26.5    0.742647    1.24498    0.0234901    364259
27    0.754152    1.2587    0.0233092    363301
27.5    0.765576    1.27178    0.0231232    362399
28    0.77725    1.28475    0.022942    361514
28.5    0.697162    1.32714    0.0232831    360602
29    0.692464    1.3379    0.0230672    359184
29.5    0.691119    1.35035    0.0228873    357189
30    0.692492    1.36505    0.0227509    354980
30.5    0.696834    1.38059    0.0226326    352697
31    0.703854    1.39684    0.0225297    350225
31.5    0.71241    1.41357    0.0224376    347735
32    0.721792    1.43068    0.0223544    345307
32.5    0.732518    1.44757    0.0222702    342762
33    0.743483    1.46336    0.0221721    340225
33.5    0.755368    1.47922    0.0220779    337686
34    0.767151    1.49521    0.0219884    335174
34.5    0.779195    1.51442    0.0219481    332628
35    0.791421    1.53077    0.0218682    330138
35.5    0.811052    1.59599    0.0224787    328866
36    0.83537    1.6407    0.0227875    327286
36.5    0.856692    1.68534    0.0230868    325022
37    0.876632    1.72994    0.0233775    322235
37.5    0.896598    1.76822    0.0235763    318961
38    0.916913    1.80897    0.0238022    315364
38.5    0.936329    1.8486    0.0240078    311418
39    0.95624    1.88677    0.0241893    307332
39.5    0.977742    1.92248    0.0243352    303126
40    0.997909    1.95822    0.0244778    298946
40.5    1.01978    1.99175    0.0245895    294642
41    1.043    2.02756    0.0247264    290417
41.5    1.06486    2.06173    0.0248401    286146
42    1.08635    2.09436    0.0249329    281761
42.5    0.980137    2.15039    0.0252987    280077
43    0.998752    2.1663    0.0251895    279487
43.5    1.02065    2.18512    0.0251163    278825
44    1.0404    2.20167    0.025019    278101
44.5    1.05758    2.21614    0.0249004    277447
45    1.073    2.23135    0.0247928    276741
45.5    1.08841    2.24456    0.0246655    276080
46    1.10208    2.25902    0.0245545    275379
46.5    1.11482    2.27373    0.0244487    274705
47    1.1268    2.28976    0.0243591    274064
47.5    1.13831    2.30276    0.0242396    273346
48    1.14926    2.31687    0.024134    272683
48.5    1.16083    2.3286    0.0240061    272013
49    1.17165    2.34253    0.0239034    271362
49.5    1.09233    2.39022    0.0241436    270699
50    1.08812    2.39918    0.0239918    269580
50.5    1.08607    2.41028    0.0238642    268123
51    1.0864    2.42507    0.0237752    266524
51.5    1.09073    2.44171    0.0237059    264731
52    1.09811    2.45667    0.0236218    262893
52.5    1.10771    2.47249    0.0235475    261105
53    1.11786    2.49236    0.0235128    259197
53.5    1.12848    2.50852    0.0234441    257233
54    1.14086    2.5269    0.0233972    255302
54.5    1.15139    2.54061    0.0233084    253450
55    1.16309    2.56055    0.0232777    251559
55.5    1.17489    2.5769    0.0232153    249679
56    1.18742    2.59301    0.0231519    247813
56.5    1.20879    2.65966    0.0235368    246835
57    1.23441    2.70467    0.0237252    245602
57.5    1.2561    2.74968    0.0239102    243898
58    1.27668    2.78805    0.0240349    241748
58.5    1.29674    2.82936    0.0241825    239228
59    1.31665    2.87022    0.0243239    236535
59.5    1.33749    2.90993    0.0244532    233555
60    1.35804    2.94885    0.0245737    230480
60.5    1.37918    2.98725    0.024688    227317
61    1.40084    3.02361    0.0247837    224170
61.5    1.42227    3.05957    0.0248745    220986
62    1.44519    3.09664    0.0249729    217688
62.5    1.46743    3.13032    0.0250425    214396
63    1.48855    3.16582    0.0251256    211083
63.5    1.38329    3.22034    0.025357    209845
64    1.40183    3.23677    0.0252872    209332
64.5    1.42318    3.25339    0.0252201    208794
65    1.44269    3.27033    0.0251564    208301
65.5    1.46077    3.28536    0.0250791    207768
66    1.47571    3.29892    0.0249918    207240
66.5    1.49103    3.31291    0.0249091    206725
67    1.50457    3.32767    0.0248334    206242
67.5    1.51765    3.33931    0.0247356    205731
68    1.52961    3.35351    0.0246582    205210
68.5    1.54166    3.36668    0.0245743    204744
69    1.55244    3.38022    0.0244944    204225
69.5    1.56459    3.39247    0.0244062    203738
70    1.57558    3.40719    0.0243371    203255
70.5    1.49555    3.45385    0.0244954    202790
71    1.49031    3.46959    0.0244337    201951
71.5    1.48944    3.48081    0.0243413    200864
72    1.48975    3.49854    0.0242954    199646
72.5    1.49387    3.51102    0.024214    198311
73    1.50095    3.52722    0.024159    196947
73.5    1.50827    3.54344    0.024105    195516
74    1.51725    3.55959    0.0240513    194019
74.5    1.52756    3.57531    0.0239954    192587
75    1.53942    3.59435    0.0239623    191129
75.5    1.55071    3.61052    0.0239107    189685
76    1.56228    3.6283    0.0238704    188287
76.5    1.57449    3.6445    0.0238203    186822
77    1.58616    3.66153    0.0237761    185457
77.5    1.60952    3.72569    0.0240367    184706
78    1.63286    3.77044    0.0241695    183773
78.5    1.65342    3.8171    0.0243127    182498
79    1.67483    3.85675    0.0244098    180849
79.5    1.69472    3.89445    0.0244934    178959
80    1.71617    3.93789    0.0246118    176969
80.5    1.73749    3.97428    0.024685    174742
81    1.75852    4.01725    0.0247978    172529
81.5    1.77885    4.05476    0.0248758    170188
82    1.79954    4.0953    0.0249713    167814
82.5    1.82121    4.12368    0.024992    165474
83    1.84294    4.15615    0.0250371    163068
83.5    1.86487    4.18993    0.0250894    160540
84    1.88684    4.2256    0.0251524    158052
84.5    1.78164    4.2803    0.0253272    157116
85    1.79988    4.29453    0.025262    156740
85.5    1.82036    4.31444    0.0252306    156333
86    1.84036    4.32825    0.0251642    155968
86.5    1.85767    4.34504    0.0251158    155571
87    1.873    4.36034    0.0250594    155198
87.5    1.88763    4.37612    0.0250064    154832
88    1.90234    4.38762    0.0249297    154405
88.5    1.9152    4.40262    0.0248735    153996
89    1.92803    4.41418    0.0247988    153608
89.5    1.9394    4.42842    0.0247398    153202
90    1.95032    4.44154    0.0246752    152830
90.5    1.9614    4.45298    0.0246021    152435
91    1.972    4.4658    0.0245374    152061
91.5    1.89251    4.51088    0.0246496    151684
92    1.8877    4.51852    0.0245572    151078
92.5    1.88574    4.5348    0.0245124    150242
93    1.88838    4.54982    0.0244614    149367
93.5    1.8923    4.56399    0.0244063    148382
94    1.90003    4.58141    0.0243692    147359
94.5    1.90782    4.59779    0.0243269    146274
95    1.91709    4.61467    0.0242877    145243
95.5    1.92703    4.63173    0.0242499    144165
96    1.93947    4.64895    0.0242133    143165
96.5    1.9505    4.6642    0.0241668    142122
97    1.96285    4.682    0.024134    141065
97.5    1.97571    4.69446    0.0240741    140033
98    1.98665    4.71651    0.0240638    139002
98.5    2.00846    4.78853    0.0243073    138477
99    2.03169    4.83113    0.0243996    137824
99.5    2.05404    4.87642    0.0245046    136825
100    2.07405    4.91919    0.024596    135689
100.5    2.09472    4.95971    0.0246752    134305
101    2.11303    5.00275    0.0247661    132804
101.5    2.13357    5.04583    0.0248563    131172
102    2.15362    5.08415    0.0249223    129460
102.5    2.17353    5.12584    0.0250041    127764
103    2.19345    5.15687    0.0250333    125952
103.5    2.2155    5.18959    0.0250705    124179
104    2.23806    5.22435    0.0251171    122296
104.5    2.26085    5.25245    0.0251313    120418
105    2.28342    5.29251    0.0252024    118576
105.5    2.17716    5.33371    0.0252782    117875
106    2.19655    5.34886    0.0252305    117576
106.5    2.21835    5.36877    0.0252055    117283
107    2.23696    5.3862    0.0251692    117003
107.5    2.25439    5.40507    0.0251399    116705
108    2.2691    5.41638    0.0250759    116399
108.5    2.28402    5.43039    0.0250248    116101
109    2.29679    5.44568    0.0249802    115819
109.5    2.30986    5.4577    0.024921    115524
110    2.32242    5.46785    0.0248539    115239
110.5    2.33478    5.48185    0.0248048    114979
111    2.34659    5.49604    0.0247569    114690
111.5    2.35894    5.50781    0.0246987    114415
112    2.36995    5.52047    0.0246449    114130
112.5    2.2908    5.56172    0.0247188    113840
113    2.28539    5.58021    0.0246912    113403
113.5    2.2842    5.58491    0.0246031    112777
114    2.28743    5.60269    0.0245732    112099
114.5    2.29211    5.61998    0.0245414    111336
115    2.29809    5.63171    0.0244857    110488
115.5    2.30536    5.64791    0.0244498    109681
116    2.31495    5.66361    0.0244121    108883
116.5    2.32443    5.68256    0.0243887    108116
117    2.33333    5.7061    0.024385    107285
117.5    2.34619    5.72498    0.0243616    106429
118    2.35695    5.73867    0.0243164    105649
118.5    2.36804    5.76393    0.0243204    104865
119    2.38084    5.78484    0.024306    104081
119.5    2.40253    5.8433    0.024449    103667
120    2.42651    5.88737    0.0245307    103175
120.5    2.44744    5.9301    0.0246062    102402
121    2.46683    5.97313    0.0246824    101526
121.5    2.48705    6.01277    0.0247439    100521
122    2.50608    6.05582    0.0248189    99322
122.5    2.52611    6.09757    0.024888    98102
123    2.5487    6.13473    0.0249379    96799
123.5    2.56992    6.16728    0.0249688    95436
124    2.58955    6.20675    0.0250272    94094
124.5    2.61143    6.24347    0.0250742    92735
125    2.63394    6.27894    0.0251158    91419
125.5    2.65501    6.3112    0.0251442    90016
126    2.67666    6.33723    0.0251477    88675
126.5    2.57332    6.39882    0.0252918    88155
127    2.59242    6.41929    0.0252728    87947
127.5    2.61404    6.43147    0.0252215    87736
128    2.63385    6.44677    0.0251827    87480
128.5    2.65153    6.46496    0.0251555    87235
129    2.66742    6.47971    0.0251152    87010
129.5    2.68298    6.49638    0.0250826    86797
130    2.69722    6.50764    0.0250294    86584
130.5    2.71041    6.52418    0.0249969    86393
131    2.72362    6.54119    0.0249664    86176
131.5    2.73648    6.5527    0.0249152    85947
132    2.7482    6.56491    0.0248671    85737
132.5    2.75983    6.57666    0.0248176    85533
133    2.76983    6.59037    0.0247758    85315
133.5    2.68927    6.63193    0.0248387    85123
134    2.68267    6.64377    0.0247902    84795
134.5    2.67961    6.65142    0.0247265    84330
135    2.68068    6.67349    0.0247166    83841
135.5    2.6862    6.68053    0.0246514    83291
136    2.69391    6.69857    0.0246271    82736
136.5    2.7011    6.7056    0.0245626    82134
137    2.71097    6.7191    0.0245223    81544
137.5    2.7229    6.73291    0.0244833    80982
138    2.73405    6.7495    0.0244547    80376
138.5    2.74507    6.76876    0.0244359    79836
139    2.75633    6.7907    0.024427    79258
139.5    2.76685    6.79966    0.0243716    78705
140    2.78114    6.81387    0.0243353    78094
140.5    2.80206    6.87181    0.0244549    77803
141    2.82746    6.92071    0.0245415    77426
141.5    2.85105    6.9628    0.0246035    76868
142    2.87201    6.99996    0.0246478    76184
142.5    2.89141    7.03933    0.0246994    75446
143    2.91179    7.08755    0.0247816    74618
143.5    2.93227    7.13452    0.0248589    73703
144    2.95108    7.17093    0.0248991    72743
144.5    2.97242    7.20271    0.0249229    71718
145    2.99087    7.24515    0.0249833    70684
145.5    3.01185    7.2802    0.0250179    69689
146    3.03463    7.30987    0.0250338    68662
146.5    3.05737    7.33993    0.025051    67613
147    3.08053    7.3632    0.0250449    66578
147.5    2.97331    7.4164    0.0251403    66202
148    2.99166    7.43861    0.0251304    66062
148.5    3.01344    7.44888    0.0250804    65894
149    3.0326    7.46143    0.0250384    65745
149.5    3.05014    7.4714    0.024988    65598
150    3.0667    7.48479    0.0249493    65412
150.5    3.08202    7.49973    0.024916    65253
151    3.09495    7.51721    0.0248914    65115
151.5    3.10765    7.52626    0.0248391    64946
152    3.12161    7.54072    0.024805    64771
152.5    3.13348    7.55384    0.0247667    64609
153    3.14413    7.56971    0.0247376    64446
153.5    3.15649    7.57874    0.0246865    64296
154    3.16803    7.59603    0.0246624    64143
154.5    3.08678    7.63966    0.0247238    63979
155    3.08064    7.65044    0.0246788    63716
155.5    3.08131    7.66411    0.0246435    63379
156    3.08308    7.67287    0.0245925    62986
156.5    3.08701    7.67285    0.0245139    62590
157    3.09337    7.69016    0.0244909    62131
157.5    3.1004    7.71384    0.0244884    61692
158    3.11076    7.73239    0.0244696    61215
158.5    3.1212    7.74484    0.0244317    60755
159    3.13223    7.75856    0.024398    60308
159.5    3.14458    7.77501    0.0243731    59892
160    3.15698    7.79336    0.0243543    59428
160.5    3.16801    7.80621    0.0243184    58954
161    3.18149    7.8235    0.0242966    58511
161.5    3.19956    7.87848    0.0243916    58313
162    3.22545    7.91028    0.0244145    58032
162.5    3.24772    7.96133    0.0244964    57614
163    3.26548    8.00121    0.0245436    57127
163.5    3.28327    8.03946    0.0245855    56538
164    3.30433    8.07403    0.0246159    55856
164.5    3.32513    8.10777    0.0246437    55201
165    3.34667    8.1461    0.0246852    54437
165.5    3.36821    8.17854    0.0247086    53661
166    3.39009    8.2222    0.0247657    52908
166.5    3.40892    8.27231    0.0248418    52117
167    3.43264    8.31011    0.0248806    51371
167.5    3.45683    8.35208    0.0249316    50617
168    3.47884    8.3876    0.0249631    49865
168.5    3.37426    8.41325    0.0249651    49551
169    3.39286    8.43802    0.0249646    49443
169.5    3.41354    8.46412    0.0249679    49326
170    3.43446    8.48115    0.0249446    49213
170.5    3.45169    8.49386    0.0249087    49101
171    3.46675    8.50088    0.0248564    48984
171.5    3.48169    8.52427    0.0248521    48859
172    3.4959    8.53563    0.0248129    48746
172.5    3.50857    8.5399    0.0247533    48606
173    3.52202    8.5609    0.0247425    48499
173.5    3.53378    8.57431    0.0247098    48372
174    3.54325    8.5873    0.0246761    48254
174.5    3.55638    8.61005    0.0246706    48132
175    3.56831    8.62514    0.0246433    48026
175.5    3.48818    8.65974    0.0246716    47921
176    3.48035    8.67405    0.0246422    47704
176.5    3.47743    8.69097    0.0246203    47453
177    3.47798    8.7059    0.0245929    47168
177.5    3.48114    8.72085    0.0245658    46869
178    3.4885    8.74495    0.0245645    46535
178.5    3.49829    8.75507    0.024524    46206
179    3.50609    8.77574    0.0245132    45854
179.5    3.51594    8.79509    0.0244989    45538
180    3.5254    8.81366    0.0244824    45169
180.5    3.53693    8.82622    0.0244494    44823
181    3.54807    8.83683    0.0244111    44502
181.5    3.56139    8.85295    0.0243883    44149
182    3.57822    8.8652    0.0243549    43811
182.5    3.59751    8.91515    0.0244251    43659
183    3.62341    8.96881    0.0245049    43437
183.5    3.64491    9.02996    0.0246048    43134
184    3.66452    9.07696    0.0246656    42764
184.5    3.68543    9.13499    0.0247561    42353
185    3.70515    9.17854    0.0248069    41853
185.5    3.72518    9.22058    0.0248533    41332
186    3.74362    9.26192    0.0248976    40798
186.5    3.76461    9.31815    0.0249816    40251
187    3.7861    9.35147    0.0250039    39698
187.5    3.80902    9.36764    0.0249804    39115
188    3.83233    9.41505    0.02504    38525
188.5    3.85321    9.4484    0.0250621    37944
189    3.8756    9.49356    0.0251152    37428
189.5    3.7707    9.55543    0.0252122    37207
190    3.79168    9.57349    0.0251934    37120
190.5    3.81455    9.58814    0.0251657    37027
191    3.83485    9.60979    0.0251565    36934
191.5    3.85146    9.62852    0.0251397    36842
192    3.8663    9.63265    0.025085    36746
192.5    3.88039    9.64207    0.0250443    36679
193    3.89429    9.65905    0.0250235    36571
193.5    3.90797    9.67393    0.0249972    36468
194    3.91928    9.68232    0.0249544    36376
194.5    3.93006    9.70746    0.0249549    36276
195    3.94111    9.72313    0.0249311    36196
195.5    3.95258    9.74126    0.0249137    36110
196    3.96541    9.75385    0.0248823    36034
196.5    3.88649    9.80664    0.0249533    35947
197    3.8788    9.80003    0.0248732    35795
197.5    3.87721    9.80899    0.0248329    35585
198    3.87563    9.84616    0.024864    35357
198.5    3.87997    9.859    0.0248338    35163
199    3.8867    9.86072    0.0247757    34902
199.5    3.89513    9.86057    0.0247132    34646
200    3.90387    9.89592    0.0247398    34363
200.5    3.91984    9.89256    0.0246697    34109
201    3.92862    9.90555    0.0246407    33848
201.5    3.93966    9.93718    0.024658    33600
202    3.95284    9.94547    0.0246175    33351
202.5    3.96157    9.94267    0.0245498    33105
203    3.97463    9.97613    0.0245717    32865
203.5    3.99528    10.0501    0.0246931    32718
204    4.01783    10.0883    0.0247263    32567
204.5    4.03888    10.1032    0.0247022    32350
205    4.05888    10.1443    0.0247422    32057
205.5    4.08451    10.1933    0.0248011    31712
206    4.10504    10.2292    0.0248282    31354
206.5    4.12674    10.2679    0.0248617    31002
207    4.14794    10.323    0.0249349    30603
207.5    4.16891    10.3631    0.0249713    30217
208    4.19082    10.4006    0.0250014    29790
208.5    4.2103    10.4249    0.0249998    29369
209    4.23125    10.4486    0.0249966    28925
209.5    4.25029    10.466    0.0249785    28467
210    4.27236    10.4812    0.0249553    28065
210.5    4.1666    10.5629    0.0250901    27889
211    4.18633    10.5851    0.0250831    27817
211.5    4.20776    10.6076    0.0250772    27748
212    4.22776    10.624    0.0250566    27697
212.5    4.24532    10.6491    0.0250568    27637
213    4.256    10.668    0.0250422    27557
213.5    4.26921    10.6821    0.0250167    27495
214    4.27971    10.6955    0.0249896    27422
214.5    4.29281    10.6999    0.0249416    27353
215    4.30392    10.714    0.0249163    27292
215.5    4.31593    10.7381    0.0249143    27219
216    4.32615    10.7487    0.0248813    27157
216.5    4.33669    10.7747    0.0248838    27092
217    4.34752    10.7927    0.0248679    27024
217.5    4.26341    10.8348    0.0249075    26968
218    4.26042    10.8388    0.0248595    26847
218.5    4.26235    10.8555    0.024841    26707
219    4.26379    10.8461    0.0247628    26557
219.5    4.26701    10.8575    0.0247325    26375
220    4.2755    10.8778    0.0247223    26191
220.5    4.28266    10.8776    0.0246658    26004
221    4.29389    10.8903    0.0246387    25829
221.5    4.30533    10.8945    0.0245926    25657
222    4.31969    10.9274    0.0246112    25467
222.5    4.32754    10.9513    0.0246096    25284
223    4.33988    10.986    0.0246322    25112
223.5    4.35432    11    0.0246085    24931
224    4.36504    11.0328    0.0246268    24745
224.5    4.38208    11.0952    0.0247109    24656
225    4.40722    11.1378    0.0247507    24554
225.5    4.42843    11.1827    0.0247953    24365
226    4.44809    11.2424    0.0248726    24164
226.5    4.46436    11.2741    0.0248875    23941
227    4.48735    11.3242    0.0249433    23668
227.5    4.5085    11.385    0.0250219    23364
228    4.52933    11.4046    0.0250101    23049
228.5    4.55275    11.4306    0.0250124    22728
229    4.57464    11.4814    0.0250685    22420
229.5    4.59857    11.5062    0.0250679    22105
230    4.61781    11.5614    0.0251334    21776
230.5    4.64202    11.621    0.0252082    21471
231    4.66439    11.6614    0.0252412    21133
231.5    4.56394    11.6824    0.0252321    21028
232    4.58233    11.7036    0.0252233    20988
232.5    4.60326    11.7163    0.0251963    20936
233    4.62409    11.7361    0.0251848    20887
233.5    4.64242    11.747    0.0251542    20834
234    4.66083    11.7486    0.0251039    20775
234.5    4.67252    11.7395    0.025031    20718
235    4.68777    11.7392    0.0249771    20669
235.5    4.69976    11.7694    0.0249882    20632
236    4.71268    11.7995    0.024999    20569
236.5    4.72518    11.814    0.0249767    20518
237    4.73743    11.8286    0.0249548    20473
237.5    4.74829    11.8425    0.0249316    20426
238    4.76032    11.864    0.0249245    20388
238.5    4.68061    11.8928    0.0249326    20341
239    4.67908    11.8928    0.0248803    20249
239.5    4.67629    11.9149    0.0248746    20134
240    4.6814    11.9145    0.0248219    20019
240.5    4.69033    11.9376    0.0248182    19891
241    4.69568    11.9291    0.0247492    19750
241.5    4.7065    11.9492    0.0247396    19607
242    4.71142    11.9374    0.024664    19468
242.5    4.72312    11.9293    0.0245965    19316
243    4.73208    11.9654    0.0246201    19182
243.5    4.74065    11.9912    0.0246227    19024
244    4.7492    12.0215    0.0246342    18889
244.5    4.76085    12.0401    0.0246218    18740
245    4.77198    12.0744    0.0246417    18572
245.5    4.78784    12.1599    0.0247656    18499
246    4.81721    12.2001    0.0247969    18416
246.5    4.84459    12.2568    0.0248616    18290
247    4.86785    12.2766    0.0248514    18115
247.5    4.88822    12.3012    0.0248508    17935
248    4.90772    12.3422    0.0248834    17751
248.5    4.92418    12.4103    0.0249705    17538
249    4.94148    12.4472    0.0249944    17347
249.5    4.965    12.4837    0.0250174    17093
250    4.98595    12.5315    0.025063    16867
250.5    5.00804    12.5855    0.0251207    16618
251    5.02785    12.6172    0.0251338    16365
251.5    5.04683    12.6446    0.0251384    16133
252    5.06953    12.7088    0.0252158    15868
252.5    4.9594    12.6984    0.0251453    15785
253    4.98295    12.7234    0.0251451    15754
253.5    5.0027    12.7479    0.0251439    15722
254    5.02319    12.7741    0.0251459    15692
254.5    5.04157    12.8044    0.0251559    15662
255    5.05841    12.8397    0.0251758    15615
255.5    5.07337    12.8507    0.0251481    15583
256    5.08712    12.852    0.0251015    15540
256.5    5.09888    12.863    0.0250741    15501
257    5.11259    12.8696    0.0250381    15465
257.5    5.12327    12.8888    0.0250269    15429
258    5.13682    12.9125    0.0250242    15380
258.5    5.14833    12.9162    0.0249829    15343
259    5.15965    12.9126    0.0249278    15300
259.5    5.07498    12.9377    0.0249281    15264
260    5.07221    12.9515    0.0249067    15204
260.5    5.07124    12.9808    0.0249151    15129
261    5.07547    12.9876    0.0248806    15023
261.5    5.07825    12.9843    0.0248265    14933
262    5.08298    12.9815    0.0247739    14827
262.5    5.08873    13.0109    0.0247826    14738
263    5.10031    13.0281    0.0247683    14653
263.5    5.10997    13.017    0.0247001    14530
264    5.12707    13.0288    0.0246758    14411
264.5    5.13901    13.0547    0.0246781    14324
265    5.14654    13.076    0.0246716    14221
265.5    5.16005    13.0895    0.0246507    14113
266    5.17129    13.1048    0.0246331    14009
266.5    5.18978    13.159    0.0246885    13954
267    5.21943    13.2057    0.0247298    13892
267.5    5.24352    13.2384    0.0247447    13799
268    5.26774    13.2746    0.0247661    13677
268.5    5.28558    13.3086    0.0247833    13531
269    5.3025    13.3947    0.0248972    13363
269.5    5.32947    13.4234    0.0249043    13201
270    5.34856    13.4857    0.0249734    13000
270.5    5.37033    13.5163    0.0249839    12843
271    5.38828    13.5637    0.0250253    12642
271.5    5.40775    13.5525    0.0249586    12461
272    5.42799    13.5376    0.0248852    12280
272.5    5.44774    13.6306    0.0250103    12110
273    5.46088    13.6336    0.02497    11929
273.5    5.35458    13.7281    0.0250971    11859
274    5.36929    13.7402    0.0250734    11835
274.5    5.38784    13.7717    0.025085    11800
275    5.41173    13.7764    0.0250479    11772
275.5    5.43162    13.7973    0.0250404    11739
276    5.44387    13.8092    0.0250166    11710
276.5    5.46134    13.8085    0.0249702    11673
277    5.47794    13.8024    0.0249142    11643
277.5    5.49093    13.7969    0.0248593    11609
278    5.50112    13.835    0.0248832    11580
278.5    5.51202    13.882    0.0249228    11548
279    5.52325    13.9035    0.0249166    11525
279.5    5.53405    13.9191    0.0249    11498
280    5.5455    13.9308    0.0248764    11473
280.5    5.46624    13.9843    0.0249274    11447
281    5.45717    14.0069    0.0249234    11409
281.5    5.45951    14.0422    0.0249418    11335
282    5.46314    14.0524    0.0249156    11268
282.5    5.46935    14.0387    0.0248472    11185
283    5.48065    14.0544    0.0248311    11127
283.5    5.48806    14.0776    0.0248283    11039
284    5.49915    14.0933    0.0248122    10951
284.5    5.50714    14.1095    0.0247971    10860
285    5.52123    14.1203    0.0247724    10781
285.5    5.52578    14.1205    0.0247294    10693
286    5.54249    14.1436    0.0247266    10614
286.5    5.55033    14.1757    0.0247394    10513
287    5.5497    14.193    0.0247266    10420
287.5    5.57341    14.2396    0.0247645    10367
288    5.59801    14.2922    0.0248128    10314
288.5    5.62041    14.3094    0.0247996    10240
289    5.63692    14.3159    0.024768    10157
289.5    5.65841    14.3761    0.0248292    10051
290    5.66893    14.4616    0.0249337    9947
290.5    5.68423    14.5064    0.024968    9823
291    5.71006    14.5617    0.0250201    9694
291.5    5.73025    14.5863    0.0250194    9552
292    5.74584    14.6747    0.0251278    9416
292.5    5.77529    14.688    0.0251077    9297
293    5.79996    14.7077    0.0250985    9144
293.5    5.81954    14.7667    0.0251562    9014
294    5.8384    14.8399    0.0252379    8886
294.5    5.72604    14.8456    0.0252048    8836
295    5.74651    14.8681    0.0252001    8815
295.5    5.76752    14.8908    0.025196    8790
296    5.78804    14.9003    0.0251695    8768
296.5    5.80445    14.9231    0.0251655    8741
297    5.81752    14.9338    0.025141    8719
297.5    5.83341    14.9642    0.0251499    8705
298    5.85067    14.9511    0.0250858    8690
298.5    5.8602    14.9505    0.0250428    8665
299    5.86955    14.9532    0.0250053    8642
299.5    5.87823    14.9855    0.0250176    8617
300    5.88997    15.0191    0.0250318    8596
300.5    5.90161    15.0399    0.0250248    8570
301    5.91093    15.0413    0.0249855    8551
301.5    5.83109    15.1505    0.0251252    8532
302    5.82643    15.1702    0.0251163    8495
302.5    5.82805    15.173    0.0250794    8455
303    5.83585    15.179    0.0250478    8401
303.5    5.83737    15.1976    0.0250372    8345
304    5.84689    15.1787    0.024965    8289
304.5    5.85968    15.1902    0.0249429    8236
305    5.86686    15.2293    0.0249661    8187
305.5    5.87656    15.2822    0.0250118    8128
306    5.89034    15.2774    0.0249631    8055
306.5    5.90129    15.3048    0.024967    7998
307    5.9169    15.2849    0.024894    7950
307.5    5.92778    15.2853    0.0248542    7888
308    5.9428    15.1931    0.0246641    7824
308.5    5.95694    15.2861    0.0247748    7791
309    5.98664    15.3552    0.0248466    7761
309.5    6.01057    15.4284    0.0249248    7709
310    6.02618    15.5113    0.0250182    7651
310.5    6.04155    15.5065    0.0249703    7557
311    6.05959    15.5037    0.0249255    7471
311.5    6.07793    15.5287    0.0249257    7391
312    6.09162    15.5001    0.0248399    7291
312.5    6.10581    15.4771    0.0247633    7189
313    6.12736    15.5885    0.0249018    7073
313.5    6.15581    15.6239    0.0249184    6983
314    6.17895    15.6934    0.0249895    6882
314.5    6.20855    15.705    0.0249682    6785
315    6.23644    15.785    0.0250555    6672
315.5    6.12259    15.8327    0.0250914    6632
316    6.14741    15.8474    0.025075    6613
316.5    6.16444    15.8978    0.0251149    6591
317    6.18693    15.925    0.0251182    6573
317.5    6.21005    15.9785    0.0251629    6550
318    6.22543    15.959    0.0250928    6532
318.5    6.24096    15.9593    0.0250539    6515
319    6.25224    15.9892    0.0250614    6497
319.5    6.26455    16.0138    0.0250607    6479
320    6.27642    16.0425    0.0250664    6469
320.5    6.28115    16.0597    0.0250541    6449
321    6.29471    16.0932    0.0250673    6430
321.5    6.30479    16.1262    0.0250796    6417
322    6.31541    16.1462    0.0250717    6406
322.5    6.23437    16.1871    0.0250964    6393
323    6.22933    16.2287    0.0251218    6370
323.5    6.23824    16.2317    0.0250877    6334
324    6.23823    16.1837    0.0249749    6302
324.5    6.23982    16.1967    0.0249564    6272
325    6.24037    16.2126    0.0249424    6223
325.5    6.24382    16.2273    0.0249268    6187
326    6.2467    16.2623    0.0249421    6145
326.5    6.25671    16.2836    0.0249366    6106
327    6.27227    16.2902    0.0249086    6059
327.5    6.27743    16.2772    0.0248508    6010
328    6.29309    16.2919    0.0248351    5976
328.5    6.30516    16.3292    0.0248542    5922
329    6.32055    16.4198    0.0249541    5869
329.5    6.34408    16.461    0.0249787    5848
330    6.37358    16.5311    0.0250472    5823
330.5    6.39757    16.5713    0.02507    5778
331    6.41401    16.6348    0.0251281    5735
331.5    6.44221    16.6967    0.0251836    5687
332    6.46289    16.7774    0.0252671    5623
332.5    6.47806    16.7735    0.0252234    5552
333    6.49102    16.8634    0.0253204    5476
333.5    6.51514    16.8848    0.0253145    5416
334    6.54439    16.8809    0.0252707    5328
334.5    6.58371    16.9344    0.0253129    5244
335    6.61678    16.9541    0.0253046    5158
335.5    6.64252    17.0274    0.0253762    5074
336    6.66863    16.9336    0.0251988    5007
336.5    6.56135    17.0003    0.0252605    4988
337    6.58866    16.9825    0.0251966    4972
337.5    6.61321    16.9757    0.0251492    4957
338    6.63348    16.971    0.025105    4942
338.5    6.65274    17.0013    0.0251127    4931
339    6.66511    17.0316    0.0251203    4917
339.5    6.67696    17.0998    0.0251838    4907
340    6.69077    17.1272    0.0251871    4896
340.5    6.7063    17.1576    0.0251947    4878
341    6.721    17.1714    0.025178    4865
341.5    6.73769    17.1707    0.0251402    4853
342    6.75308    17.175    0.0251097    4843
342.5    6.76105    17.1653    0.0250588    4828
343    6.77659    17.1996    0.0250723    4817
343.5    6.70119    17.2725    0.025142    4804
344    6.69069    17.1859    0.0249796    4788
344.5    6.67653    17.207    0.0249739    4766
345    6.68024    17.1767    0.0248938    4740
345.5    6.68325    17.2088    0.0249043    4703
346    6.69216    17.2846    0.0249778    4681
346.5    6.70517    17.2567    0.0249014    4645
347    6.71284    17.2472    0.0248519    4602
347.5    6.712    17.2526    0.0248239    4563
348    6.72216    17.2595    0.0247981    4520
348.5    6.74138    17.2686    0.0247756    4486
349    6.75217    17.2174    0.0246668    4452
349.5    6.75028    17.263    0.0246968    4411
350    6.7639    17.3013    0.0247161    4369
350.5    6.79582    17.2764    0.0246454    4354
351    6.81492    17.2676    0.0245977    4336
351.5    6.84452    17.2946    0.0246012    4306
352    6.86871    17.3128    0.024592    4264
352.5    6.8906    17.3842    0.0246585    4220
353    6.91791    17.4939    0.0247789    4168
353.5    6.93336    17.4917    0.0247407    4104
354    6.95523    17.5943    0.0248508    4047
354.5    6.97773    17.6527    0.0248981    3989
355    7.00916    17.8064    0.0250794    3930
355.5    7.02608    17.7185    0.0249206    3879
356    7.03625    17.6258    0.0247554    3816
356.5    7.0523    17.6905    0.0248114    3754
357    7.0685    17.6444    0.0247121    3696
357.5    6.96558    17.6836    0.0247324    3680
358    6.99582    17.6372    0.024633    3669
358.5    7.01895    17.6875    0.0246688    3658
359    7.04436    17.7062    0.0246605    3648
359.5    7.05888    17.7005    0.0246183    3640
360    7.07938    17.7582    0.0246642    3628
360.5    7.09406    17.7483    0.0246163    3620
361    7.11063    17.7504    0.024585    3614
361.5    7.12461    17.7524    0.0245537    3606
362    7.13764    17.7639    0.0245358    3595
362.5    7.15078    17.7964    0.0245468    3588
363    7.16132    17.8063    0.0245265    3583
363.5    7.17375    17.8844    0.0246002    3577
364    7.18825    17.9512    0.0246582    3568
364.5    7.11408    17.9861    0.0246723    3559
365    7.11251    17.9028    0.0245244    3539
365.5    7.11531    17.9556    0.0245631    3521
366    7.11332    17.9808    0.0245639    3499
366.5    7.12245    18.0212    0.0245855    3475
367    7.12744    18.0633    0.0246094    3454
367.5    7.14399    18.1337    0.0246717    3432
368    7.15261    18.1127    0.0246096    3404
368.5    7.15643    18.2328    0.0247392    3371
369    7.16144    18.256    0.0247372    3351
369.5    7.17393    18.2204    0.0246555    3325
370    7.18037    18.2627    0.0246793    3307
370.5    7.19429    18.3175    0.0247199    3294
371    7.21282    18.3408    0.0247181    3268
371.5    7.22203    18.3279    0.0246674    3254
372    7.25322    18.4332    0.0247759    3239
372.5    7.27579    18.5495    0.0248987    3215
373    7.30558    18.5805    0.0249069    3189
373.5    7.3299    18.6176    0.0249232    3153
374    7.34755    18.6634    0.024951    3119
374.5    7.39718    18.7118    0.0249824    3075
375    7.43275    18.6972    0.0249296    3036
375.5    7.45219    18.7148    0.0249199    2998
376    7.4539    18.6971    0.0248632    2961
376.5    7.49085    18.6693    0.0247932    2913
377    7.5192    18.8252    0.0249672    2874
377.5    7.5506    18.724    0.0248    2826
378    7.56471    18.8289    0.024906    2787
378.5    7.45353    18.9338    0.0250116    2765
379    7.4738    18.9825    0.0250428    2761
379.5    7.50327    19.0563    0.0251071    2753
380    7.53125    19.0306    0.0250403    2747
380.5    7.54247    19.0805    0.0250729    2743
381    7.5576    19.0722    0.0250291    2740
381.5    7.56854    19.0859    0.0250143    2738
382    7.5765    19.0792    0.0249727    2732
382.5    7.58597    19.1278    0.0250036    2722
383    7.60304    19.133    0.0249778    2711
383.5    7.61278    19.1231    0.0249323    2703
384    7.62234    19.1028    0.0248734    2696
384.5    7.63114    19.0847    0.0248176    2688
385    7.65042    19.1315    0.024846    2678
385.5    7.57581    19.1043    0.0247787    2669
386    7.57951    19.0679    0.0246993    2658
386.5    7.57752    19.0845    0.0246889    2636
387    7.58696    19.2153    0.0248259    2616
387.5    7.58618    19.2878    0.0248874    2601
388    7.59541    19.3111    0.0248854    2580
388.5    7.60171    19.2513    0.0247764    2558
389    7.62155    19.298    0.0248047    2545
389.5    7.6375    19.4269    0.0249383    2526
390    7.63018    19.4143    0.0248902    2512
390.5    7.65535    19.4188    0.024864    2489
391    7.65433    19.4064    0.0248163    2473
391.5    7.65213    19.2178    0.0245438    2453
392    7.6775    19.3621    0.0246965    2431
392.5    7.69808    19.4657    0.0247971    2419
393    7.71849    19.4117    0.0246969    2412
393.5    7.74538    19.462    0.0247293    2401
394    7.78168    19.4192    0.0246437    2391
394.5    7.79207    19.2524    0.024401    2367
395    7.80023    19.3012    0.0244319    2341
395.5    7.81975    19.4911    0.0246411    2307
396    7.83202    19.6353    0.024792    2282
396.5    7.84688    19.7145    0.0248607    2251
397    7.85341    19.7216    0.0248383    2216
397.5    7.87839    19.786    0.024888    2175
398    7.89124    19.8695    0.0249617    2147
398.5    7.8825    19.7983    0.024841    2112
399    7.9193    19.8516    0.0248766    2086
399.5    7.82121    19.8713    0.0248702    2076
400    7.83663    19.9041    0.0248802    2072
400.5    7.86681    20.0039    0.0249737    2066
401    7.87458    19.9705    0.0249008    2061
401.5    7.89987    19.9303    0.0248198    2054
402    7.91329    19.9581    0.0248235    2049
402.5    7.9348    19.8265    0.0246292    2040
403    7.95346    19.8791    0.0246639    2034
403.5    7.97298    19.9408    0.0247098    2029
404    7.98896    19.8858    0.0246111    2023
404.5    7.99503    19.9336    0.0246397    2014
405    8.0093    19.9419    0.0246196    2008
405.5    8.02821    19.9643    0.0246169    2003
406    8.03568    19.9637    0.0245859    1999
406.5    7.95589    20.0084    0.0246106    1995
407    7.9509    19.9664    0.0245288    1989
407.5    7.93642    20.0461    0.0245965    1974
408    7.93577    20.0022    0.0245125    1959
408.5    7.96507    19.9341    0.0243992    1942
409    7.97076    20.0727    0.0245388    1932
409.5    7.96975    20.2142    0.0246815    1912
410    7.98535    20.1832    0.0246137    1900
410.5    7.98073    20.2122    0.024619    1885
411    7.99164    20.3317    0.0247345    1873
411.5    7.98504    20.302    0.0246683    1860
412    7.98783    20.1767    0.0244863    1849
412.5    8.01063    20.2469    0.0245417    1835
413    8.02508    20.3143    0.0245936    1821
413.5    8.02071    20.2008    0.0244266    1819
414    8.03963    20.1862    0.0243795    1804
414.5    8.07107    20.2071    0.0243753    1787
415    8.08785    20.5088    0.0247094    1770
415.5    8.11159    20.3992    0.0245477    1749
416    8.1192    20.491    0.0246286    1724
416.5    8.14143    20.6546    0.0247955    1697
417    8.15595    20.534    0.0246211    1679
417.5    8.17301    20.5419    0.0246011    1655
418    8.17971    20.6196    0.0246646    1635
418.5    8.1912    20.6326    0.0246507    1610
419    8.20984    20.4911    0.0244524    1579
419.5    8.22925    20.5339    0.0244743    1558
420    8.25379    20.4576    0.0243543    1540
420.5    8.13392    20.7095    0.0246248    1532
421    8.15089    20.7411    0.0246331    1532
421.5    8.17831    20.7572    0.024623    1531
422    8.18993    20.8056    0.0246512    1526
422.5    8.20155    20.7205    0.0245213    1524
423    8.2298    20.7037    0.0244725    1518
423.5    8.23765    20.5633    0.0242778    1512
424    8.2681    20.4962    0.0241701    1510
424.5    8.28426    20.5162    0.0241652    1508
425    8.30957    20.6347    0.0242761    1501
425.5    8.32186    20.7265    0.0243555    1496
426    8.32393    20.8249    0.0244424    1489
426.5    8.33558    20.8509    0.0244442    1485
427    8.33547    20.8522    0.024417    1480
427.5    8.26023    20.8646    0.024403    1475
428    8.23048    20.7891    0.0242863    1473
428.5    8.23632    20.7058    0.0241608    1462
429    8.2394    20.761    0.024197    1455
429.5    8.25994    20.5168    0.0238845    1442
430    8.26923    20.4266    0.0237519    1430
430.5    8.27304    20.4816    0.0237881    1418
431    8.28834    20.4388    0.023711    1404
431.5    8.3056    20.5261    0.0237846    1394
432    8.31884    20.4706    0.0236928    1380
432.5    8.34259    20.5053    0.0237056    1369
433    8.36879    20.3056    0.0234476    1363
433.5    8.38408    20.3766    0.0235024    1353
434    8.39335    20.3244    0.0234152    1344
434.5    8.42829    20.3058    0.0233669    1341
435    8.45409    20.0763    0.0230762    1336
435.5    8.48821    20.0377    0.0230053    1329
436    8.48912    19.997    0.0229323    1318
436.5    8.51838    19.9176    0.0228151    1306
437    8.5246    19.8637    0.0227274    1294
437.5    8.53438    19.8232    0.0226551    1275
438    8.54266    19.8402    0.0226486    1258
438.5    8.56441    19.9726    0.0227738    1242
439    8.59259    20.0816    0.0228719    1224
439.5    8.59415    20.2304    0.0230153    1209
440    8.61845    20.2379    0.0229976    1196
440.5    8.59831    20.3561    0.0231056    1180
441    8.62733    20.2427    0.0229509    1161
441.5    8.51945    20.5233    0.0232427    1157
442    8.54102    20.5814    0.0232821    1154
442.5    8.56366    20.6246    0.0233046    1152
443    8.58921    20.5835    0.0232319    1149
443.5    8.60064    20.6788    0.0233132    1146
444    8.62431    20.6564    0.0232617    1141
444.5    8.62009    20.5496    0.0231154    1138
445    8.64311    20.5101    0.0230451    1132
445.5    8.64676    20.4925    0.0229994    1130
446    8.66726    20.5054    0.0229881    1129
446.5    8.68293    20.5236    0.0229827    1127
447    8.69052    20.5874    0.0230284    1125
447.5    8.71    20.588    0.0230034    1123
448    8.71632    20.6769    0.0230769    1121
448.5    8.62776    20.7217    0.0231011    1118
449    8.64141    20.8067    0.0231701    1115
449.5    8.62961    20.7608    0.0230932    1102
450    8.63458    20.7422    0.0230469    1096
450.5    8.63165    20.8545    0.0231459    1090
451    8.62446    20.8209    0.023083    1078
451.5    8.62473    21.0158    0.0232734    1073
452    8.61477    20.9462    0.0231706    1063
452.5    8.60728    21.0668    0.0232782    1058
453    8.61875    21.0867    0.0232745    1047
453.5    8.60881    21.005    0.0231588    1040
454    8.64311    20.9761    0.0231014    1033
454.5    8.63927    20.9197    0.023014    1028
455    8.66895    20.9401    0.0230111    1020
455.5    8.68453    21.1347    0.0231994    1017
456    8.7156    21.1778    0.0232213    1015
456.5    8.74067    21.052    0.023058    1009
457    8.73664    20.9705    0.0229436    998
457.5    8.74561    21.0655    0.0230224    988
458    8.79607    21.0314    0.02296    975
458.5    8.81166    21.0164    0.0229186    969
459    8.8195    21.1704    0.0230614    952
459.5    8.84959    21.0159    0.0228682    933
460    8.88665    21.0326    0.0228615    919
460.5    8.90325    21.0337    0.0228379    913
461    8.93923    20.959    0.0227321    905
461.5    8.96708    21.0408    0.0227961    896
462    8.99248    21.2236    0.0229693    886
462.5    8.87808    21.3236    0.0230526    879
463    8.8979    21.3267    0.0230309    875
463.5    8.9067    21.3632    0.0230455    870
464    8.9369    21.4091    0.0230702    869
464.5    8.94745    21.3517    0.0229836    869
465    8.96697    21.3405    0.0229468    868
465.5    8.98843    21.3255    0.022906    864
466    8.98357    21.1168    0.0226575    862
466.5    9.00583    21.15    0.0226688    858
467    9.03357    21.2926    0.0227972    854
467.5    9.02395    21.3066    0.0227878    849
468    9.03494    21.3533    0.0228134    849
468.5    9.06726    21.295    0.0227268    845
469    9.08313    21.289    0.0226962    840
469.5    8.9996    21.2523    0.0226329    838
470    8.99284    21.2094    0.0225632    838
470.5    9.02375    21.2647    0.022598    835
471    9.01647    21.1969    0.022502    830
471.5    9.01838    21.287    0.0225737    825
472    9.05861    21.0879    0.0223389    819
472.5    9.0816    21.062    0.0222879    815
473    9.07493    20.923    0.0221173    803
473.5    9.07477    20.9769    0.0221509    798
474    9.07194    21.0372    0.0221911    790
474.5    9.07058    21.0238    0.0221536    784
475    9.08665    21.0636    0.0221722    779
475.5    9.0981    21.1086    0.0221963    773
476    9.13368    21.2085    0.0222778    768
476.5    9.14392    21.16    0.0222035    762
477    9.17413    21.1443    0.0221638    759
477.5    9.18342    21.1978    0.0221966    756
478    9.21467    21.2779    0.0222572    750
478.5    9.21222    21.2307    0.0221846    739
479    9.23562    21.4592    0.0224    730
479.5    9.30972    21.2991    0.0222097    720
480    9.31306    21.4309    0.0223239    707
480.5    9.32287    21.5276    0.0224013    701
481    9.34916    21.2882    0.0221291    695
481.5    9.3919    21.1989    0.0220134    683
482    9.42212    21.0295    0.0218148    672
482.5    9.48212    21.0688    0.0218329    662
483    9.50486    21.0972    0.0218397    652
483.5    9.38198    21.1158    0.0218364    651
484    9.40256    21.2398    0.021942    650
484.5    9.42964    21.196    0.0218741    649
485    9.44307    21.3452    0.0220054    647
485.5    9.45595    21.4054    0.0220447    647
486    9.45924    21.4897    0.0221088    646
486.5    9.45937    21.4446    0.0220397    644
487    9.4793    21.5438    0.0221189    644
487.5    9.48445    21.5684    0.0221215    643
488    9.46979    21.4737    0.0220018    640
488.5    9.47266    21.5318    0.0220386    640
489    9.47205    21.5811    0.0220666    638
489.5    9.4872    21.5377    0.0219997    638
490    9.48218    21.594    0.0220347    636
490.5    9.40016    21.6455    0.0220647    636
491    9.36212    21.4442    0.0218373    631
491.5    9.37043    21.3982    0.0217683    629
492    9.36651    21.6082    0.0219595    628
492.5    9.34271    21.6634    0.0219933    622
493    9.34628    21.6682    0.0219759    618
493.5    9.32898    21.7821    0.022069    613
494    9.35331    21.8249    0.0220899    609
494.5    9.40188    21.9446    0.0221887    603
495    9.42515    22.0205    0.0222429    599
495.5    9.39932    22.1972    0.0223988    591
496    9.42691    22.1808    0.0223597    586
496.5    9.43075    22.099    0.0222548    580
497    9.45399    22.4121    0.0225474    576
497.5    9.52211    21.9892    0.0220997    573
498    9.56426    21.7423    0.0218296    568
498.5    9.57995    21.8208    0.0218864    567
499    9.61042    21.6341    0.0216774    560
499.5    9.58107    21.5385    0.02156    553
500    9.59273    21.6617    0.0216617    550
500.5    9.60783    21.6702    0.0216486    541
501    9.61869    21.8724    0.0218287    535
501.5    9.62862    22.0222    0.0219563    530
502    9.66383    22.0045    0.0219168    528
502.5    9.6881    22.16    0.0220497    521
503    9.72114    22.4824    0.0223484    514
503.5    9.71476    22.4474    0.0222914    506
504    9.69321    22.4069    0.0222291    496
504.5    9.62836    22.4009    0.0222011    496
505    9.66903    22.2574    0.022037    494
505.5    9.71646    22.1404    0.0218995    492
506    9.75017    22.1803    0.0219173    491
506.5    9.7362    22.1529    0.0218686    489
507    9.73956    22.272    0.0219644    487
507.5    9.7512    22.3954    0.0220644    487
508    9.75395    22.5343    0.0221794    485
508.5    9.77062    22.6033    0.0222255    481
509    9.78497    22.7125    0.0223109    479
509.5    9.7894    22.8312    0.0224055    478
510    9.81172    22.8068    0.0223596    478
510.5    9.80842    22.9465    0.0224745    475
511    9.79626    23.1875    0.0226883    472
511.5    9.73107    23.1359    0.0226157    471
512    9.69894    23.1633    0.0226204    470
512.5    9.70078    23.3469    0.0227774    469
513    9.70192    23.2931    0.0227028    468
513.5    9.70394    23.2027    0.0225927    465
514    9.71814    23.3883    0.0227513    463
514.5    9.69298    23.6389    0.0229727    456
515    9.69254    23.6239    0.0229358    451
515.5    9.71243    23.8466    0.0231295    448
516    9.69202    23.9755    0.0232321    447
516.5    9.69932    23.8204    0.0230595    444
517    9.68679    23.8934    0.0231077    439
517.5    9.71198    23.8688    0.0230616    434
518    9.75849    23.977    0.0231439    432
518.5    9.75986    24.4468    0.0235745    431
519    9.78682    24.3489    0.0234575    430
519.5    9.79478    24.5669    0.0236447    428
520    9.80164    24.7132    0.0237627    426
520.5    9.80778    24.9669    0.0239836    424
521    9.82899    25.0659    0.0240555    422
521.5    9.89888    24.6696    0.0236525    417
522    9.94862    24.5725    0.0235369    412
522.5    9.97133    24.4201    0.0233686    407
523    10.0101    24.3806    0.0233084    398
523.5    10.031    24.7753    0.0236632    392
524    10.0576    24.447    0.0233273    385
524.5    10.0956    24.4691    0.0233261    380
525    10.1449    24.887    0.0237019    376
525.5    10.0697    24.5383    0.0233476    373
526    10.0858    24.8868    0.0236567    371
526.5    10.0836    24.8373    0.0235872    371
527    10.093    24.8011    0.0235305    371
527.5    10.102    24.8269    0.0235326    371
528    10.1033    24.7126    0.0234021    371
528.5    10.1132    24.838    0.0234986    371
529    10.1285    24.8665    0.0235033    371
529.5    10.1469    24.8118    0.0234295    371
530    10.1667    24.9853    0.0235711    371
530.5    10.1873    25.0449    0.023605    371
531    10.2071    25.1059    0.0236402    371
531.5    10.2417    25.015    0.0235324    371
532    10.2617    25.1687    0.0236548    370
532.5    10.2082    25.2902    0.0237467    369
533    10.1974    25.1221    0.0235667    369
533.5    10.1803    25.0175    0.0234466    367
534    10.2331    24.2075    0.0226662    364
534.5    10.2806    24.141    0.0225828    360
535    10.3004    24.2531    0.0226664    359
535.5    10.3143    24.3374    0.022724    351
536    10.3585    24.1942    0.0225692    345
536.5    10.3734    24.1962    0.0225501    345
537    10.3928    24.2331    0.0225634    345
537.5    10.4412    24.1291    0.0224457    343
538    10.4387    24.5164    0.0227848    340
538.5    10.502    24.7842    0.0230122    338
539    10.503    24.6369    0.0228543    338
539.5    10.4881    24.5966    0.0227958    337
540    10.4394    24.7512    0.0229178    333
540.5    10.4995    24.9551    0.0230852    332
541    10.4763    24.7943    0.0229153    330
541.5    10.5241    24.7041    0.0228108    325
542    10.5485    25.0312    0.0230915    323
542.5    10.6184    25.2883    0.0233072    321
543    10.6667    25.2467    0.0232474    318
543.5    10.7122    25.3062    0.0232808    315
544    10.7106    25.3982    0.0233439    315
544.5    10.7827    25.4209    0.0233433    313
545    10.7693    25.4228    0.0233237    307
545.5    10.8289    25.0027    0.0229173    303
546    10.8261    24.6352    0.0225597    300
546.5    10.7097    24.9071    0.0227878    298
547    10.7604    24.9169    0.0227759    297
547.5    10.7846    24.9982    0.0228294    294
548    10.7931    25.0712    0.0228752    294
548.5    10.8134    25.0695    0.0228528    292
549    10.8299    25.0936    0.0228539    292
549.5    10.8528    25.1203    0.0228574    291
550    10.8545    25.2385    0.0229441    291
550.5    10.8729    25.1906    0.0228797    291
551    10.8795    25.3652    0.0230175    289
551.5    10.9002    25.2258    0.0228702    289
552    10.9043    25.2182    0.0228426    289
552.5    10.9155    25.2407    0.0228423    288
553    10.9444    25.1362    0.0227271    288
553.5    10.8705    24.9787    0.0225643    287
554    10.8908    25.2304    0.0227712    287
554.5    10.9023    25.464    0.0229613    285
555    10.8996    25.6944    0.0231482    284
555.5    10.8694    25.7498    0.0231771    282
556    10.8679    25.9567    0.0233424    280
556.5    10.8973    25.8893    0.0232608    279
557    10.9969    25.9057    0.0232546    273
557.5    11.0263    26.1779    0.023478    272
558    11.0395    26.1305    0.0234145    270
558.5    11.063    26.1454    0.0234068    270
559    11.0725    26.1632    0.0234018    269
559.5    11.0905    26.1829    0.0233984    269
560    11.107    26.752    0.0238857    268
560.5    11.115    26.8341    0.0239376    268
561    11.1217    26.9526    0.0240219    267
561.5    11.1069    26.8575    0.0239159    265
562    11.1584    27.1035    0.0241135    263
562.5    11.1718    26.8256    0.023845    259
563    11.1595    26.959    0.0239423    256
563.5    11.1005    26.726    0.0237143    252
564    11.0744    27.5039    0.0243829    242
564.5    11.1076    27.1364    0.0240358    240
565    11.1364    27.7296    0.0245395    237
565.5    11.1588    27.7466    0.0245328    233
566    11.2569    27.8854    0.0246337    229
566.5    11.2129    27.7001    0.0244485    227
567    11.2193    27.6435    0.024377    225
567.5    11.0588    27.515    0.0242423    224
568    11.0714    27.7613    0.0244377    224
568.5    11.0852    27.6235    0.0242951    223
569    11.1276    27.9021    0.0245186    222
569.5    11.1224    28.0044    0.0245868    222
570    11.141    27.9164    0.0244881    221
570.5    11.1478    27.8698    0.0244258    221
571    11.1848    27.933    0.0244597    220
571.5    11.1712    27.797    0.0243194    219
572    11.1827    27.7914    0.0242932    218
572.5    11.1866    27.8936    0.0243612    217
573    11.2174    27.9127    0.0243566    217
573.5    11.2431    27.9243    0.0243455    216
574    11.2469    27.8644    0.0242722    216
574.5    11.1474    28.2109    0.0245526    216
575    11.1397    28.3291    0.024634    216
575.5    11.1528    28.211    0.02451    216
576    11.1885    28.2295    0.0245048    214
576.5    11.2074    28.1854    0.0244452    213
577    11.2011    28.7001    0.0248701    208
577.5    11.1536    28.5973    0.0247596    204
578    11.1947    28.9516    0.0250447    202
578.5    11.2967    28.3356    0.0244906    200
579    11.3224    28.4369    0.0245569    199
579.5    11.3543    28.6513    0.0247207    199
580    11.3829    29.3842    0.0253312    195
580.5    11.4491    28.3496    0.0244183    193
581    11.5707    27.3686    0.023553    191
581.5    11.5908    27.1462    0.0233415    191
582    11.607    27.269    0.0234269    190
582.5    11.5811    27.1422    0.023298    189
583    11.6188    27.1133    0.0232532    188
583.5    11.6123    27.3825    0.023464    187
584    11.6366    27.9844    0.0239592    183
584.5    11.7348    28.0687    0.0240109    181
585    11.7806    27.8468    0.0238006    180
585.5    11.824    28.0806    0.02398    179
586    11.7682    28.0618    0.0239436    174
586.5    11.7722    28.1432    0.0239925    169
587    11.8454    28.1548    0.0239819    166
587.5    11.9198    28.675    0.0244042    162
588    11.9396    28.9651    0.0246302    160
588.5    11.8228    29.0533    0.0246842    158
589    11.8397    29.1942    0.0247829    157
589.5    11.8673    29.0657    0.0246529    157
590    11.862    28.9615    0.0245436    157
590.5    11.8822    29.2322    0.0247521    157
591    11.9023    29.3008    0.0247892    157
591.5    11.8832    29.4177    0.024867    157
592    11.9002    29.2915    0.0247395    157
592.5    11.9161    29.1839    0.0246277    157
593    11.9455    29.6265    0.0249802    156
593.5    11.9583    29.6744    0.0249995    156
594    11.9602    29.7735    0.0250619    155
594.5    11.9968    29.4819    0.0247955    155
595    12.1169    28.4705    0.0239248    154
595.5    12.0281    28.6821    0.0240824    154
596    12.0508    28.5706    0.0239687    151
596.5    12.1205    29.054    0.0243537    148
597    12.1461    28.1225    0.0235532    146
597.5    12.121    27.7513    0.0232229    146
598    12.1256    27.88    0.023311    146
598.5    12.1164    28.0987    0.0234743    146
599    12.1301    28.0318    0.0233988    146
599.5    12.1575    27.9797    0.0233359    146
600    12.1126    27.9659    0.0233049    145
600.5    12.1412    28.4484    0.0236873    144
601    12.1424    28.6759    0.0238568    144
601.5    12.23    28.7147    0.0238692    142
602    12.2069    28.5658    0.0237257    141
602.5    12.2234    28.719    0.0238332    141
603    12.26    28.3642    0.0235192    141
603.5    12.2931    28.829    0.0238848    141
604    12.442    28.6693    0.0237329    138
604.5    12.4148    28.9814    0.0239714    135
605    12.3784    28.5773    0.0236176    133
605.5    12.4407    28.958    0.0239124    132
606    12.5321    28.9629    0.0238968    130
606.5    12.4233    28.7031    0.0236629    126
607    12.5187    28.5672    0.0235315    125
607.5    12.5314    29.002    0.0238699    122
608    12.6264    28.7463    0.02364    120
608.5    12.572    27.5548    0.0226416    118
609    12.7529    27.5903    0.0226521    114
609.5    12.7061    27.3437    0.0224313    114
610    12.7047    27.3358    0.0224064    114
610.5    12.7529    26.9684    0.0220872    114
611    12.736    27.4571    0.022469    113
611.5    12.7448    27.502    0.0224873    113
612    12.7419    27.4907    0.0224597    113
612.5    12.7493    27.3575    0.0223326    113
613    12.7552    27.5939    0.0225073    113
613.5    12.7611    27.498    0.0224107    113
614    12.7655    27.5514    0.022436    113
614.5    12.7758    27.5417    0.0224098    113
615    12.795    27.4494    0.0223166    113
615.5    12.8215    27.4792    0.0223227    113
616    12.8333    27.7576    0.0225305    113
616.5    12.7198    27.8541    0.0225905    113
617    12.7168    27.0054    0.0218844    113
617.5    12.736    27.3268    0.022127    113
618    12.7507    27.7297    0.022435    113
618.5    12.7619    27.9627    0.0226052    112
619    12.7485    28.1736    0.0227574    112
619.5    12.744    27.8804    0.0225024    112
620    12.8033    28.356    0.0228677    111
620.5    12.8183    28.723    0.023145    111
621    12.8453    28.6465    0.0230648    111
621.5    12.7868    28.7764    0.0231507    111
622    12.7924    28.4753    0.0228902    110
622.5    12.9664    27.1166    0.0217804    109
623    12.9893    26.7478    0.021467    109
623.5    12.9908    26.9811    0.0216368    109
624    13.0413    27.2131    0.0218054    109
624.5    13.055    27.1845    0.021765    109
625    13.067    27.1817    0.0217453    107
625.5    13.0498    27.5484    0.0220211    107
626    13.1215    27.4832    0.0219514    107
626.5    13.1994    27.7121    0.0221166    107
627    13.2772    27.6269    0.022031    104
627.5    13.3284    28.0705    0.0223669    102
628    13.2673    27.7943    0.0221292    101
628.5    13.3468    28.1362    0.0223836    99
629    13.5034    28.0344    0.0222849    97
629.5    13.5269    28.4064    0.0225627    93
630    13.4764    28.4068    0.022545    92
630.5    13.4212    28.0155    0.0222169    91
631    13.4212    27.9965    0.0221843    91
631.5    13.4103    27.9538    0.0221329    91
632    13.4176    27.8439    0.0220284    91
632.5    13.4432    27.8616    0.0220249    91
633    13.456    27.8473    0.0219963    91
633.5    13.6111    27.4037    0.0216288    90
634    13.6704    27.358    0.0215757    90
634.5    13.7019    27.3293    0.0215361    90
635    13.6973    26.994    0.0212551    87
635.5    13.7184    26.898    0.0211629    87
636    13.7337    26.7423    0.0210238    87
636.5    13.7112    26.8317    0.0210775    86
637    13.7093    26.8335    0.0210624    86
637.5    13.6182    27.5122    0.0215782    86
638    13.6124    27.375    0.0214537    86
638.5    13.6182    27.1569    0.0212662    86
639    13.5235    26.9779    0.0211095    85
639.5    13.5099    27.1497    0.0212273    84
640    13.5437    27.0708    0.0211491    84
640.5    13.5346    27.4178    0.0214035    82
641    13.498    27.06    0.0211076    82
641.5    13.4918    27.0267    0.0210652    81
642    13.5    27.2613    0.0212316    81
642.5    13.65    24.9844    0.0194431    80
643    13.6437    25.4859    0.019818    80
643.5    13.5    25.5192    0.0198285    78
644    13.5866    25.5026    0.0198002    77
644.5    13.6053    25.4948    0.0197787    76
645    13.6778    25.564    0.019817    75
645.5    13.6892    25.7412    0.019939    74
646    13.6959    25.1609    0.0194744    74
646.5    13.7275    24.9351    0.0192847    74
647    13.5139    23.0885    0.0178428    72
647.5    13.5915    24.4325    0.0188668    71
648    13.615    24.4942    0.0188998    71
648.5    13.7238    24.3277    0.0187569    70
649    13.719    24.2727    0.0187    70
649.5    13.7077    24.8208    0.0191076    69
650    13.6912    25.2682    0.0194371    68
650.5    13.8333    24.6526    0.0189489    67
651    13.7626    25.8881    0.0198833    66
651.5    13.6616    26.2702    0.0201613    66
652    13.6995    25.852    0.0198252    66
652.5    13.7273    26.0569    0.019967    66
653    13.75    26.0255    0.0199276    66
653.5    13.7449    25.8554    0.0197823    66
654    13.8437    26.6865    0.0204025    64
654.5    13.8568    26.4964    0.0202417    64
655    13.849    26.5926    0.0202997    64
655.5    13.875    26.592    0.0202838    64
656    13.8828    26.8261    0.0204467    64
656.5    13.8984    26.6906    0.020328    64
657    13.9245    26.6032    0.020246    64
657.5    13.9323    26.9017    0.0204575    64
658    13.9115    26.6658    0.0202627    64
658.5    13.7169    26.4009    0.0200463    63
659    13.7204    26.6342    0.020208    62
659.5    13.7861    27.7001    0.0210008    60
660    13.8139    27.6649    0.0209583    60
660.5    13.7694    27.176    0.0205723    60
661    13.9454    25.9678    0.0196428    58
661.5    13.924    26.9367    0.0203603    57
662    13.9792    27.0199    0.0204078    56
662.5    13.9851    27.3148    0.0206149    56
663    13.9464    26.9674    0.0203374    56
663.5    13.9435    26.9437    0.0203042    56
664    13.9345    26.8538    0.0202213    56
664.5    13.9881    27.6695    0.0208198    56
665    13.9762    27.7752    0.0208836    56
665.5    14.0417    26.8911    0.0202037    56
666    14.0685    27.1674    0.020396    56
666.5    14.0744    26.9771    0.0202379    56
667    14.0476    27.6832    0.0207521    56
667.5    14.0625    27.2387    0.0204035    56
668    14.0744    27.4791    0.0205682    56
668.5    14.122    27.9241    0.0208856    56
669    14.2054    28.0397    0.0209564    56
669.5    14.4352    26.9654    0.0201385    54
670    14.5346    27.4354    0.0204742    53
670.5    14.6006    27.863    0.0207778    53
671    14.3725    28.0834    0.0209265    51
671.5    14.5567    26.7085    0.0198872    50
672    14.62    26.9934    0.0200844    50
672.5    14.4733    27.4626    0.0204183    50
673    14.5333    27.7878    0.0206447    50
673.5    14.6033    27.7432    0.0205963    50
674    14.6667    27.6689    0.0205259    50
674.5    14.6533    27.5243    0.0204035    50
675    14.65    27.0814    0.0200603    50
675.5    14.67    27.3628    0.0202537    50
676    14.6463    28.0551    0.0207508    49
676.5    14.6803    28.2504    0.0208798    49
677    14.6769    27.9483    0.0206413    49
677.5    14.6837    28.1239    0.0207556    49
678    14.6497    28.6057    0.0210957    49
678.5    14.6565    28.7102    0.0211571    49
679    14.8125    28.3896    0.0209055    48
679.5    14.7361    27.744    0.020415    48
680    14.7465    28.1852    0.0207244    48
680.5    14.7812    28.6668    0.0210631    48
681    14.7986    28.8495    0.0211817    48
681.5    14.7778    28.6231    0.0210001    48
682    14.7743    29.1337    0.021359    48
682.5    14.7535    29.1227    0.0213353    48
683    14.6806    28.6989    0.0210094    48
683.5    14.808    29.157    0.0213292    46
684    14.808    29.0531    0.0212376    46
684.5    14.8877    28.8515    0.0210749    46
685    14.8514    29.2744    0.0213682    46
685.5    14.8696    29.3598    0.0214149    46
686    14.9259    30.3476    0.0221192    45
686.5    15.1148    29.743    0.0216628    45
687    15.1222    29.724    0.0216332    45
687.5    15.0963    29.8685    0.0217225    45
688    15.2121    29.6962    0.0215815    44
688.5    15.2311    29.7339    0.0215932    44
689    15.2424    29.4286    0.021356    44
689.5    15.25    29.2506    0.0212115    44
690    15.0992    30.0001    0.0217392    42
690.5    15.1071    30.0857    0.0217855    42
691    15.1032    29.7817    0.0215497    42
691.5    15.025    31.0744    0.0224688    40
692    14.8547    31.3208    0.0226306    39
692.5    14.8761    30.4939    0.0220173    39
693    14.8718    30.126    0.0217359    39
693.5    14.812    30.09    0.0216943    39
694    14.8333    29.6695    0.0213757    39
694.5    14.8248    29.6637    0.0213562    39
695    14.8205    29.7199    0.0213812    39
695.5    14.9386    30.331    0.0218052    38
696    14.9737    30.416    0.0218506    38
696.5    14.9518    30.2908    0.021745    38
697    14.9474    30.1054    0.0215964    38
697.5    14.9737    30.2435    0.0216799    38
698    15.057    30.363    0.02175    38
698.5    15.0614    30.3223    0.0217053    38
699    15.0746    30.2393    0.0216304    38
699.5    15.0658    30.4642    0.0217757    38
700    15.0614    30.3339    0.0216671    38
700.5    14.9956    29.758    0.0212406    38
701    15.0044    30.1864    0.0215309    38
701.5    15.0175    30.7936    0.0219484    38
702    15.0614    30.679    0.0218511    38
702.5    15.0614    31.1263    0.022154    38
703    14.8889    29.3981    0.0209091    36
703.5    14.875    28.749    0.0204329    36
704    14.912    29.3603    0.0208525    36
704.5    14.9905    30.1967    0.0214313    35
705    15.0095    30.9158    0.0219261    35
705.5    14.9952    30.8785    0.0218842    35
706    14.9857    30.8006    0.0218134    35
706.5    14.9476    31.1266    0.0220287    35
707    14.9286    31.0957    0.0219913    35
707.5    15.0286    30.7087    0.0217023    35
708    15.0238    30.9161    0.0218334    35
708.5    14.981    30.698    0.0216641    35
709    15.0333    30.6156    0.0215907    35
709.5    15.0524    31.125    0.0219345    35
710    15.0476    31.1692    0.0219501    35
710.5    15.1286    31.3652    0.0220726    35
711    14.9314    31.3221    0.0220268    34
711.5    14.9314    31.6995    0.0222766    34
712    14.9167    33.8854    0.0237959    32
712.5    14.9635    34.4631    0.0241846    32
713    14.9896    33.5242    0.0235093    32
713.5    14.9948    33.671    0.0235956    32
714    14.9167    34.6273    0.0242488    30
714.5    14.9483    33.9542    0.0237608    29
715    14.9425    33.922    0.0237217    29
715.5    14.931    34.1006    0.0238299    29
716    14.9425    34.6864    0.0242223    29
716.5    14.9598    34.3576    0.023976    29
717    14.9885    33.747    0.0235335    29
717.5    14.977    33.5225    0.0233606    29
718    14.9713    33.3948    0.0232554    29
718.5    15.1667    34.4385    0.0239655    28
719    15.1845    33.8876    0.0235658    28
719.5    15.5864    30.865    0.0214489    27
720    15.5432    30.672    0.0213    27
720.5    15.5432    30.8881    0.0214351    27
721    15.6603    32.251    0.0223655    26
721.5    15.6026    31.5322    0.0218518    26
722    15.5577    32.8546    0.0227525    26
722.5    15.6731    31.5438    0.0218296    26
723    15.6667    32.6538    0.0225822    26
723.5    15.6923    32.1083    0.0221896    26
724    15.6987    32.577    0.0224979    26
724.5    15.7051    33.0776    0.0228279    26
725    15.6667    33.0449    0.0227896    26
725.5    15.7821    33.2281    0.0229002    26
726    15.7949    33.49    0.0230647    26
726.5    15.7949    33.475    0.0230386    26
727    15.4931    34.2719    0.0235708    24
727.5    15.4583    33.4844    0.0230133    24
728    15.5139    34.9304    0.0239906    24
728.5    15.5417    36.1256    0.0247945    24
729    15.5347    36.4907    0.0250279    24
729.5    15.6667    36.4375    0.0249743    24
730    15.7708    35.775    0.0245034    24
730.5    15.6944    35.6312    0.0243882    24
731    15.6597    35.4247    0.0242303    24
731.5    15.5072    36.4239    0.0248967    23
732    15.5145    36.6326    0.0250223    23
732.5    15.5362    36.6907    0.0250449    23
733    15.5942    36.7604    0.0250753    23
733.5    15.5362    36.3695    0.0247917    23
734    15.5362    36.7922    0.0250628    23
734.5    15.7045    37.568    0.0255739    22
735    15.7778    39.4268    0.026821    21
735.5    15.4583    39.3858    0.0267748    20
736    15.5333    39.2128    0.0266391    20
736.5    15.5667    38.5067    0.0261417    20
737    15.5833    39.2069    0.026599    20
737.5    15.6228    40.52    0.0274712    19
738    15.6667    40.3596    0.0273439    19
738.5    15.6491    40.1196    0.0271629    19
739    15.1111    37.0309    0.0250547    18
739.5    15.1574    37.3657    0.0252641    18
740    15.213    37.5488    0.0253708    18
740.5    15.213    36.4006    0.0245784    18
741    15.2407    35.5038    0.0239567    18
741.5    15.2778    35.4074    0.0238755    18
742    15.3241    35.1157    0.0236628    18
742.5    15.1574    34.162    0.0230047    18
743    15.2778    35.0031    0.0235552    18
743.5    15.2222    34.8241    0.023419    18
744    15.213    35.0488    0.0235543    18
744.5    15.2407    36.6056    0.024584    18
745    15.2315    35.9202    0.0241075    18
745.5    15.0392    37.1782    0.0249351    17
746    15.1078    35.7972    0.0239928    17
746.5    15.098    35.5688    0.0238237    17
747    15.1863    36.7349    0.0245883    17
747.5    15.2451    36.4514    0.0243822    17
748    15.2255    35.6795    0.02385    17
748.5    15.2353    36.0525    0.0240832    17
749    15.2549    35.4416    0.0236593    17
749.5    15.1863    34.5944    0.0230783    17
750    15.2843    35.7149    0.0238099    17
750.5    15.4216    36.1376    0.0240757    17
751    15.3431    36.1421    0.0240626    17
751.5    15.3431    35.0963    0.0233508    17
752    15.4608    34.5246    0.0229552    17
752.5    15.4902    33.8087    0.0224643    17
753    15.5686    35.0656    0.0232839    17
753.5    15.549    36.179    0.0240073    17
754    15.5784    35.8468    0.0237711    17
754.5    15.7157    35.862    0.0237654    17
755    15.8235    36.4231    0.0241213    17
755.5    15.7745    37.1697    0.0245994    17
756    15.8137    37.1107    0.0245441    17
756.5    15.6373    38.1674    0.0252263    17
757    15.6569    37.8806    0.0250202    17
757.5    15.6373    37.9616    0.0250571    17
758    15.6275    37.8972    0.0249981    17
758.5    15.598    37.5427    0.024748    17
759    15.8854    38.624    0.025444    16
759.5    15.9063    39.1666    0.0257844    16
760    15.9063    39.2395    0.0258154    16
760.5    15.8125    39.5204    0.0259832    16
761    15.8438    38.8905    0.0255522    16
761.5    16.5667    34.2659    0.022499    15
762    16.6    33.3993    0.0219155    15
762.5    16.6333    33.5637    0.022009    15
763    16.6111    33.5395    0.0219787    15
763.5    16.6222    33.2425    0.0217698    15
764    16.3778    34.9388    0.0228657    15
764.5    16.4444    35.0432    0.022919    15
765    16.5333    35.223    0.0230215    15
765.5    16.5556    35.3358    0.0230802    15
766    16.4667    34.3933    0.02245    15
766.5    16.4667    35.1156    0.0229064    15
767    16.5    35.9    0.0234029    15
767.5    16.5333    34.7489    0.0226377    15
768    16.5444    34.0499    0.0221679    15
768.5    16.7    34.66    0.0225504    15
769    16.6667    34.4852    0.0224221    15
769.5    16.7111    35.1202    0.0228202    15
770    16.5556    34.2099    0.0222142    15
770.5    16.6667    36.9259    0.0239623    15
771    16.7333    36.9844    0.0239847    15
771.5    16.8556    36.381    0.0235781    15
772    16.7556    36.5328    0.0236612    15
772.5    16.9    36.9215    0.0238974    15
773    16.8778    36.798    0.0238021    15
773.5    17    38.3222    0.024772    15
774    17.0889    37.7143    0.0243633    15
774.5    17.1795    41.8652    0.0270273    13
775    16.8194    41.6503    0.0268711    12
775.5    16.8056    41.7955    0.0269475    12
776    16.8889    42.0062    0.0270658    12
776.5    16.0303    35.4991    0.0228584    11
777    16.0455    35.4197    0.0227926    11
777.5    15.7576    34.4059    0.022126    11
778    15.7576    34.4059    0.0221117    11
778.5    15.7273    34.3802    0.022081    11
779    16.0167    38.0581    0.0244275    10
779.5    16.1167    38.6114    0.0247668    10
780    16.1167    38.6114    0.0247509    10
780.5    16.1167    38.3781    0.0245856    10
781    16.1833    38.3358    0.0245428    10
781.5    16.2167    37.5447    0.0240209    10
782    16.2167    36.3558    0.0232454    10
782.5    16.2333    35.2011    0.0224927    10
783    16.1833    34.6636    0.0221351    10
783.5    16.1833    34.6636    0.022121    10
784    16.2667    33.5844    0.0214187    10
784.5    15.9833    33.1858    0.0211509    10
785    16.0833    32.8514    0.0209245    10
785.5    16.1167    32.7892    0.0208715    10
786    16.05    33.8281    0.0215191    10
786.5    16.0167    34.1358    0.0217011    10
787    16.1    33.14    0.0210546    10
787.5    16.3889    37.8519    0.0240329    9
788    16.4074    37.3772    0.0237165    9
788.5    16.4074    36.9081    0.023404    9
789    16.3704    35.8381    0.0227111    9
789.5    16.4259    35.0439    0.0221937    9
790    16.463    36.7023    0.0232293    9
790.5    16.4444    36.5988    0.0231491    9
791    16.3519    36.5892    0.0231284    9
791.5    16.4074    36.8464    0.0232763    9
792    18.1042    23.0621    0.0145594    8
792.5    18.125    22.3524    0.0141025    8
793    18    23.3681    0.014734    8
793.5    18    23.3681    0.0147247    8
794    18.0417    24.408    0.0153703    8
794.5    18.4762    28.0193    0.0176333    7
795    17.6944    26.9946    0.0169777    6
795.5    17.7222    27.9784    0.0175854    6
796    17.8056    26.7353    0.0167936    6
796.5    17.9167    29.044    0.0182323    6
797    17.8889    30.2377    0.0189697    6
797.5    17.8056    28.115    0.0176269    6
798    17.8611    33.4576    0.0209634    6
798.5    17.7222    32.7377    0.0204995    6
799    17.6111    32.7377    0.0204866    6
799.5    17.6944    33.9483    0.021231    6
800    17.6944    33.9483    0.0212177    6
800.5    17.6667    33.537    0.0209476    6
801    17.6667    33.537    0.0209345    6
801.5    17.6944    33.2724    0.0207563    6
802    17.75    32.7662    0.0204278    6
802.5    17.8333    33.537    0.0208954    6
803    17.8056    32.4668    0.020216    6
803.5    17.9167    33.3403    0.0207469    6
804    17.8611    32.4946    0.0202081    6
804.5    17.8611    32.4946    0.0201955    6
805    17.8611    32.4946    0.020183    6
805.5    17.6111    32.0525    0.019896    6
806    17.8333    34.0833    0.0211435    6
806.5    17.8056    34.0687    0.0211213    6
807    17.7778    33.8025    0.0209433    6
807.5    17.8056    34.2446    0.0212041    6
808    16.3    26.46    0.0163738    5
808.5    16.4    27.74    0.0171552    5
809    16.4    27.74    0.0171446    5
809.5    16.4    27.74    0.017134    5
810    16.2667    28.0733    0.0173292    5
810.5    16.3    28.76    0.0177421    5
811    16.2667    28.3178    0.0174586    5
811.5    16.2667    28.3178    0.0174478    5
812    16.3333    28.8556    0.0177682    5
812.5    16.5    28.7111    0.0176684    5
813    16.5667    28.7733    0.0176958    5
813.5    16.4333    29.7289    0.0182722    5
814    16.4    29.4511    0.0180904    5
814.5    16.4667    29.06    0.0178392    5
815    16.6333    31.0822    0.0190688    5
815.5    15.4583    32.533    0.0199466    4
816    15.5833    31.5903    0.0193568    4
816.5    15.9583    31.0052    0.0189867    4
817    15.875    32.3524    0.0197995    4
817.5    15.9583    30.3108    0.0185387    4
818    15.8333    29.5139    0.0180403    4
818.5    15.875    28.6441    0.0174979    4
819    16    30.5139    0.0186287    4
819.5    16.0417    30.6858    0.0187222    4
820    16    31.0972    0.0189617    4
820.5    16.0417    31.7274    0.0193342    4
821    16.125    33.0191    0.0201091    4
821.5    16.125    33.0191    0.0200968    4
822    16.125    33.0191    0.0200846    4
822.5    16.125    33.0191    0.0200724    4
823    13.5    14.5741    0.00885424    3
823.5    13.5    14.5741    0.00884886    3
824    13.5    14.5741    0.00884349    3
824.5    13.5    14.5741    0.00883813    3
825    13.5    14.5741    0.00883277    3
825.5    13.5    14.5741    0.00882742    3
826    13.5    14.5741    0.00882208    3
826.5    13.2778    14.0802    0.008518    3
827    13    14.7407    0.00891218    3
827.5    13.0556    14.1914    0.00857484    3
828    13    14.7407    0.00890141    3
828.5    13.3333    16.463    0.0099354    3
829    13.1667    16.2407    0.00979538    3
829.5    13.2222    16.7654    0.0101057    3
830    13.1667    19.6852    0.0118585    3
830.5    13.2778    20.858    0.0125575    3
831    13.5    21.6296    0.0130142    3
831.5    13.6111    22.8395    0.0137339    3
832    13.8889    22.0802    0.0132694    3
832.5    13.7222    20.2654    0.0121714    3
833    13.8333    22.7407    0.0136499    3
833.5    13.6667    20.7963    0.0124753    3
834    13.6111    20.1914    0.0121051    3
834.5    13.4444    19.5617    0.0117206    3
835    13.2778    21.4321    0.0128336    3
835.5    13.4444    23.3395    0.0139674    3
836    13.4444    23.3395    0.013959    3
836.5    13.6111    23.4136    0.013995    3
837    13.6111    23.4136    0.0139866    3
837.5    13.6111    23.4136    0.0139783    3
838    13.6111    23.4136    0.0139699    3
838.5    13.6111    23.4136    0.0139616    3
839    13.6111    23.4136    0.0139533    3
839.5    13.5556    24.6728    0.014695    3
840    13.5556    24.6728    0.0146862    3
840.5    13.7222    27.4877    0.016352    3
841    13.7222    27.4877    0.0163422    3
841.5    13.7222    27.4877    0.0163325    3
842    13.7222    27.4877    0.0163228    3
842.5    13.5556    27.4506    0.0162912    3
843    13.5556    27.4506    0.0162815    3
843.5    13.2222    27.4877    0.0162938    3
844    13.2222    27.4877    0.0162842    3
844.5    13.2222    27.4877    0.0162745    3
845    13.3889    29.6358    0.017536    3
845.5    13.3889    29.6358    0.0175256    3
846    13.3889    29.6358    0.0175152    3
846.5    13.3889    29.6358    0.0175049    3
847    13.4444    29.6543    0.0175055    3
847.5    13.2778    28.9691    0.0170909    3
848    13.1667    28.9074    0.0170445    3
848.5    13.1667    28.9074    0.0170344    3
849    13.1667    28.9074    0.0170244    3
849.5    13.3333    31.1296    0.0183223    3
850    13.3333    26.7407    0.0157298    3
850.5    13.3333    26.7407    0.0157206    3
851    13.5    31.1852    0.0183227    3
851.5    13.1667    28.9074    0.0169744    3
852    13.2778    30.3765    0.0178266    3
852.5    13.1667    28.9074    0.0169545    3
853    13.1667    28.9074    0.0169446    3
853.5    13.5    31.1852    0.018269    3
854    13.4444    30.4506    0.0178282    3
854.5    13.7778    31.1543    0.0182296    3
855    13.4444    31.284    0.0182947    3
855.5    13.1111    28.9691    0.0169311    3
856    13.1667    29.0185    0.0169501    3
856.5    13.3333    26.7963    0.0156429    3
857    10.4167    12.8403    0.00749141    2
857.5    10.5    12.25    0.00714286    2
858    10.5    12.25    0.00713869    2
858.5    10.25    14.0625    0.00819016    2
859    10    12.25    0.00713038    2
859.5    10.25    14.0625    0.00818063    2
860    10.25    14.0625    0.00817587    2
860.5    10.25    14.0625    0.00817112    2
861    10.5833    12.8403    0.00745661    2
861.5    10.4167    10.5625    0.0061303    2
862    10.25    11.6736    0.00677124    2
862.5    10.5    13.4444    0.00779388    2
863    10.5    13.4444    0.00778937    2
863.5    10.5833    14.0625    0.00814273    2
864    10.5    13.4444    0.00778035    2
864.5    10.5    13.4444    0.00777585    2
865    10.5    13.4444    0.00777136    2
865.5    10.5    13.4444    0.00776687    2
866    10.5    13.4444    0.00776238    2
866.5    10.5    13.4444    0.0077579    2
867    10.75    11.6736    0.00673219    2
867.5    10.75    11.6736    0.00672831    2
868    10.75    11.6736    0.00672443    2
868.5    10.3333    13.4444    0.00774004    2
869    10.3333    13.4444    0.00773558    2
869.5    10.3333    13.4444    0.00773114    2
870    10.75    16.6736    0.00958254    2
870.5    10.9167    15.3403    0.00881119    2
871    10.9167    15.3403    0.00880613    2
871.5    10.9167    15.3403    0.00880108    2
872    11.25    12.8403    0.00736254    2
872.5    11.3333    12.25    0.00702006    2
873    11.3333    12.25    0.00701604    2
873.5    11.3333    12.25    0.00701202    2
874    10.8333    12.25    0.00700801    2
874.5    11.0833    14.0625    0.00804031    2
875    11.0833    14.0625    0.00803571    2
875.5    11.3333    13.4444    0.00767815    2
876    11.3333    13.4444    0.00767377    2
876.5    11.4167    12.8403    0.00732474    2
877    11.4167    12.8403    0.00732057    2
877.5    14.5    -1.06581e-14    -6.07301e-18    1
878    14.5    -1.06581e-14    -6.06956e-18    1
878.5    14.5    -1.06581e-14    -6.0661e-18    1
879    14    1.42109e-14    8.08354e-18    1
879.5    13.6667    2.76322e-15    1.5709e-18    1
880    13.6667    2.76322e-15    1.57001e-18    1
880.5    13.6667    2.76322e-15    1.56912e-18    1
881    14.1667    -2.56585e-15    -1.45621e-18    1
881.5    14    7.10543e-15    4.0303e-18    1
882    14    7.10543e-15    4.02802e-18    1
882.5    13.8333    3.35534e-15    1.90104e-18    1
883    14.3333    -9.07916e-15    -5.14109e-18    1
883.5    14.3333    -9.07916e-15    -5.13818e-18    1
884    14.3333    -9.07916e-15    -5.13527e-18    1
884.5    14.3333    -9.07916e-15    -5.13237e-18    1
885    14.1667    1.28292e-14    7.24816e-18    1
885.5    14.1667    1.28292e-14    7.24407e-18    1
886    14.1667    1.28292e-14    7.23998e-18    1
886.5    14.1667    1.28292e-14    7.2359e-18    1
887    14.1667    1.28292e-14    7.23182e-18    1
887.5    14.1667    1.28292e-14    7.22774e-18    1
888    14.1667    1.28292e-14    7.22367e-18    1
888.5    14.1667    1.28292e-14    7.21961e-18    1
889    14.1667    1.28292e-14    7.21555e-18    1
889.5    14.6667    1.10529e-14    6.21298e-18    1
890    14.6667    1.10529e-14    6.20949e-18    1
890.5    14.5    1.77636e-15    9.97393e-19    1
891    14.5    1.77636e-15    9.96833e-19    1
891.5    14.5    1.77636e-15    9.96274e-19    1
892    14.5    1.77636e-15    9.95716e-19    1
892.5    14.5    1.77636e-15    9.95158e-19    1
893    14.5    1.77636e-15    9.94601e-19    1
893.5    14.5    1.77636e-15    9.94044e-19    1
894    14.5    1.77636e-15    9.93488e-19    1
894.5    14.5    1.77636e-15    9.92933e-19    1
895    14.5    1.77636e-15    9.92378e-19    1
895.5    14.5    1.77636e-15    9.91824e-19    1
