# Supplementary material for: Clocked stepping of an artificial protein walker along a DNA track
Source: Nat Nanotechnol. 2026 Jul 6;21(7):987–95. doi: 10.1038/s41565-026-02211-3 (PMC13379313; doi:10.1038/s41565-026-02211-3)
Supplement: Supplementary file 13 — Text files of simulation output. [file 41565_2026_2211_MOESM13_ESM.zip › averages_alpha1.400000.dat]

### track: TrpR -- DtxR -- MetJ 
# alpha = 1.4
# individual on/off rates:
#     correct step, with    ligands: TrpR    = ( 10 ,  0.36 )
#                                    DtxR    = ( 10 ,  0.164 )
#                                    MetJ    = ( 10 ,  1.14 )
#     correct step, without ligands: TrpR_0  = ( 0 ,  0.99 )
#                                    DtxR_0  = ( 0 ,  0.45 )
#                                    MetJ_0  = ( 0 ,  3.7 )
#     overstepping, with    ligands: TrpR*   = ( 14 ,  0.36 )
#                                    DtxR*   = ( 14 ,  0.164 )
#                                    MetJ*   = ( 14 ,  1.14 )
#     overstepping, without ligands: TrpR*_0 = ( 0 ,  0.99 )
#                                    DtxR*_0 = ( 0 ,  0.45 )
#                                    MetJ*_0 = ( 0 ,  3.7 )
# time     av position     var(position)    D_eff     count
0    0.166667    -3.63171e-13    0    500000
0.5    0.192249    0.0309122    0.0309122    498941
1    0.21507    0.0575334    0.0287667    497749
1.5    0.234868    0.0790997    0.0263666    496564
2    0.25291    0.0973521    0.024338    495426
2.5    0.269116    0.113378    0.0226756    494257
3    0.283927    0.128395    0.0213991    493054
3.5    0.297594    0.142556    0.0203651    491903
4    0.311057    0.15608    0.0195101    490668
4.5    0.323944    0.169179    0.0187977    489468
5    0.335622    0.182336    0.0182336    488299
5.5    0.347594    0.195018    0.0177289    487074
6    0.359204    0.207801    0.0173167    485882
6.5    0.370898    0.221097    0.0170074    484797
7    0.381833    0.233905    0.0167075    483639
7.5    0.291266    0.276547    0.0184364    482513
8    0.28611    0.286356    0.0178972    480593
8.5    0.283432    0.298558    0.0175622    478186
9    0.284981    0.312467    0.0173593    475346
9.5    0.289575    0.327854    0.0172555    472372
10    0.297136    0.34477    0.0172385    469111
10.5    0.305683    0.360814    0.0171816    465782
11    0.315529    0.377904    0.0171775    462460
11.5    0.326796    0.395278    0.017186    459094
12    0.33809    0.412265    0.0171777    455849
12.5    0.349155    0.428977    0.0171591    452600
13    0.361702    0.446009    0.0171542    449357
13.5    0.373848    0.463553    0.0171686    446179
14    0.386258    0.480023    0.0171437    442990
14.5    0.411597    0.542435    0.0187047    441352
15    0.43585    0.588243    0.0196081    439326
15.5    0.457428    0.631936    0.020385    436403
16    0.477364    0.674546    0.0210796    432734
16.5    0.497311    0.716737    0.0217193    428428
17    0.517526    0.756993    0.0222645    423846
17.5    0.538378    0.796008    0.0227431    418854
18    0.559302    0.833352    0.0231487    413709
18.5    0.581238    0.869127    0.0234899    408226
19    0.603542    0.906274    0.0238493    402692
19.5    0.625744    0.940918    0.0241261    397073
20    0.64815    0.975851    0.0243963    391415
20.5    0.670694    1.00942    0.02462    385615
21    0.693708    1.04344    0.0248439    379964
21.5    0.57866    1.09897    0.0255574    377859
22    0.597215    1.11602    0.025364    377069
22.5    0.618835    1.13289    0.0251753    376186
23    0.638768    1.14877    0.0249734    375256
23.5    0.656978    1.16511    0.0247895    374380
24    0.673464    1.17962    0.0245755    373502
24.5    0.687754    1.19373    0.0243619    372660
25    0.7016    1.20732    0.0241463    371732
25.5    0.714503    1.21971    0.0239159    370854
26    0.727337    1.2331    0.0237135    370021
26.5    0.739026    1.24705    0.0235292    369078
27    0.750979    1.26103    0.0233525    368227
27.5    0.762823    1.27444    0.0231717    367400
28    0.774199    1.28909    0.0230195    366522
28.5    0.687616    1.3358    0.0234351    365748
29    0.681403    1.34713    0.0232264    364348
29.5    0.678267    1.35824    0.0230211    362463
30    0.679346    1.37455    0.0229091    360277
30.5    0.683307    1.3898    0.0227836    357974
31    0.689863    1.40591    0.022676    355612
31.5    0.698056    1.4232    0.0225905    353065
32    0.707664    1.44082    0.0225128    350566
32.5    0.71884    1.45669    0.0224105    348112
33    0.730954    1.4726    0.0223121    345652
33.5    0.743408    1.49005    0.0222395    343128
34    0.754762    1.50592    0.0221459    340634
34.5    0.76759    1.52333    0.0220772    338204
35    0.779853    1.54215    0.0220307    335796
35.5    0.804112    1.60363    0.0225863    334512
36    0.82805    1.6478    0.0228861    333013
36.5    0.849987    1.69135    0.0231692    330682
37    0.870143    1.73249    0.0234121    327859
37.5    0.8898    1.77346    0.0236462    324626
38    0.909456    1.81219    0.0238446    321094
38.5    0.930328    1.85141    0.0240442    317273
39    0.952256    1.88965    0.0242263    313270
39.5    0.974206    1.92486    0.0243653    309111
40    0.996618    1.96009    0.0245011    304843
40.5    1.01972    1.9938    0.0246149    300625
41    1.04239    2.02801    0.0247319    296399
41.5    1.06509    2.06135    0.0248355    292107
42    1.08839    2.0951    0.0249417    287894
42.5    0.971955    2.15152    0.025312    286334
43    0.989857    2.16776    0.0252065    285692
43.5    1.0115    2.18535    0.0251189    285026
44    1.03154    2.2028    0.0250318    284411
44.5    1.05023    2.21862    0.0249283    283714
45    1.06647    2.23437    0.0248264    283031
45.5    1.08169    2.24889    0.0247131    282352
46    1.09559    2.26229    0.0245901    281697
46.5    1.10884    2.27479    0.0244601    281030
47    1.12141    2.28717    0.0243316    280319
47.5    1.13355    2.29804    0.0241899    279657
48    1.14555    2.31197    0.024083    278972
48.5    1.1578    2.32567    0.0239759    278331
49    1.169    2.33738    0.0238509    277678
49.5    1.08224    2.3829    0.0240697    277038
50    1.07594    2.39486    0.0239486    275954
50.5    1.07309    2.40675    0.0238293    274576
51    1.07399    2.42184    0.0237436    272929
51.5    1.07886    2.43903    0.0236799    271222
52    1.0846    2.45332    0.0235896    269395
52.5    1.0935    2.46995    0.0235233    267574
53    1.10226    2.48763    0.0234683    265643
53.5    1.11211    2.50507    0.0234119    263761
54    1.12336    2.51986    0.0233321    261893
54.5    1.13593    2.53784    0.023283    260006
55    1.14864    2.55533    0.0232302    258050
55.5    1.16075    2.57191    0.0231704    256214
56    1.17307    2.58731    0.023101    254356
56.5    1.1976    2.65119    0.0234619    253424
57    1.22221    2.69547    0.0236445    252281
57.5    1.24265    2.7393    0.02382    250582
58    1.2631    2.78047    0.0239695    248513
58.5    1.28379    2.82156    0.0241159    246095
59    1.3055    2.86571    0.0242857    243333
59.5    1.32658    2.90546    0.0244156    240499
60    1.34746    2.94389    0.0245324    237551
60.5    1.36995    2.97923    0.0246217    234423
61    1.39286    3.01658    0.0247261    231245
61.5    1.41502    3.05012    0.0247977    227998
62    1.43673    3.08627    0.0248892    224794
62.5    1.46029    3.12211    0.0249769    221562
63    1.48174    3.15648    0.0250514    218302
63.5    1.36709    3.20815    0.0252611    217106
64    1.38561    3.22616    0.0252044    216590
64.5    1.40753    3.24115    0.0251252    216077
65    1.42751    3.25538    0.0250414    215563
65.5    1.44496    3.26951    0.0249581    215052
66    1.46161    3.28334    0.0248738    214528
66.5    1.47624    3.29637    0.0247847    214056
67    1.49089    3.31085    0.0247079    213574
67.5    1.50361    3.32439    0.0246251    213107
68    1.51576    3.33669    0.0245345    212614
68.5    1.52833    3.349    0.0244453    212118
69    1.54066    3.362    0.0243623    211620
69.5    1.5521    3.37432    0.0242756    211114
70    1.56405    3.38741    0.0241958    210597
70.5    1.47716    3.42857    0.0243161    210164
71    1.47082    3.43952    0.024222    209401
71.5    1.46888    3.45091    0.0241322    208367
72    1.46988    3.46697    0.0240762    207143
72.5    1.47381    3.4848    0.0240331    205787
73    1.47942    3.49552    0.023942    204429
73.5    1.48845    3.51476    0.02391    203006
74    1.49797    3.53457    0.0238822    201490
74.5    1.50889    3.55324    0.0238473    200067
75    1.52158    3.57252    0.0238168    198690
75.5    1.53344    3.58897    0.023768    197359
76    1.54561    3.60177    0.0236958    195928
76.5    1.55884    3.61993    0.0236597    194464
77    1.57143    3.63552    0.0236073    193095
77.5    1.59437    3.69829    0.0238599    192406
78    1.61817    3.74653    0.0240162    191566
78.5    1.63861    3.78729    0.0241229    190300
79    1.65853    3.83015    0.0242415    188699
79.5    1.67947    3.86894    0.024333    186867
80    1.70049    3.90725    0.0244203    184852
80.5    1.72143    3.93797    0.0244594    182632
81    1.74336    3.97244    0.0245213    180319
81.5    1.76413    4.00775    0.0245875    177954
82    1.78657    4.03758    0.0246194    175534
82.5    1.80951    4.0695    0.0246636    173063
83    1.83315    4.10681    0.0247398    170552
83.5    1.8567    4.14101    0.0247965    168059
84    1.87871    4.17577    0.0248557    165593
84.5    1.76423    4.23516    0.0250601    164706
85    1.78266    4.2497    0.0249982    164327
85.5    1.80463    4.26787    0.0249583    163953
86    1.8245    4.28972    0.0249402    163551
86.5    1.84251    4.30734    0.0248979    163144
87    1.85843    4.31892    0.0248214    162743
87.5    1.87382    4.33243    0.0247568    162351
88    1.88738    4.35007    0.0247163    161998
88.5    1.90124    4.36297    0.0246495    161628
89    1.91369    4.37853    0.0245985    161229
89.5    1.92548    4.39304    0.0245421    160847
90    1.93715    4.40617    0.0244787    160442
90.5    1.94893    4.4188    0.0244133    160060
91    1.96091    4.43289    0.0243565    159688
91.5    1.87294    4.47461    0.0244514    159302
92    1.86712    4.48913    0.0243974    158697
92.5    1.86468    4.50396    0.0243457    157867
93    1.86573    4.51948    0.0242983    157003
93.5    1.87004    4.53764    0.0242655    156017
94    1.87535    4.55228    0.0242143    154981
94.5    1.88258    4.57018    0.0241808    153924
95    1.89405    4.58372    0.0241248    152839
95.5    1.90553    4.60312    0.0241001    151713
96    1.91671    4.62142    0.0240699    150652
96.5    1.92971    4.6405    0.024044    149567
97    1.94143    4.65494    0.0239946    148491
97.5    1.95449    4.67132    0.0239555    147437
98    1.96726    4.68655    0.023911    146378
98.5    1.99267    4.75814    0.024153    145819
99    2.01612    4.80064    0.0242457    145171
99.5    2.03703    4.83997    0.0243214    144182
100    2.05634    4.88727    0.0244363    143060
100.5    2.07649    4.92571    0.024506    141686
101    2.09657    4.96349    0.0245717    140166
101.5    2.11677    4.999    0.0246256    138492
102    2.13691    5.04186    0.024715    136804
102.5    2.15985    5.07429    0.0247526    134992
103    2.18295    5.11176    0.0248144    133203
103.5    2.20622    5.15042    0.0248813    131331
104    2.22839    5.18557    0.0249306    129428
104.5    2.25269    5.21395    0.0249471    127538
105    2.27538    5.24812    0.0249911    125659
105.5    2.15924    5.31094    0.0251703    124993
106    2.17735    5.32939    0.0251386    124718
106.5    2.19811    5.3471    0.0251038    124385
107    2.21788    5.3634    0.0250626    124084
107.5    2.23661    5.37444    0.0249974    123801
108    2.25355    5.38443    0.0249279    123480
108.5    2.26827    5.39829    0.0248769    123156
109    2.28231    5.4127    0.0248289    122853
109.5    2.29611    5.42444    0.0247691    122554
110    2.30916    5.4395    0.024725    122228
110.5    2.32182    5.45181    0.0246688    121922
111    2.33321    5.46448    0.0246148    121639
111.5    2.34539    5.477    0.0245605    121356
112    2.35651    5.49229    0.0245191    121061
112.5    2.26944    5.53712    0.0246094    120807
113    2.26153    5.55024    0.0245586    120360
113.5    2.26041    5.56369    0.0245097    119690
114    2.2601    5.57759    0.0244631    119015
114.5    2.26385    5.59824    0.0244464    118286
115    2.27203    5.61405    0.0244089    117497
115.5    2.27947    5.62451    0.0243485    116731
116    2.29014    5.64033    0.0243117    115913
116.5    2.30192    5.66378    0.0243081    115102
117    2.31292    5.68279    0.0242854    114249
117.5    2.32383    5.69806    0.0242471    113433
118    2.33557    5.71528    0.0242173    112569
118.5    2.34925    5.73673    0.0242056    111729
119    2.36161    5.76142    0.0242076    110974
119.5    2.38586    5.81748    0.0243409    110617
120    2.41075    5.87232    0.024468    110085
120.5    2.43333    5.91579    0.0245468    109349
121    2.45297    5.96338    0.0246421    108441
121.5    2.47263    6.01179    0.0247399    107345
122    2.49182    6.04965    0.0247936    106125
122.5    2.51292    6.07996    0.0248161    104901
123    2.53465    6.12105    0.0248823    103564
123.5    2.55506    6.16142    0.024945    102204
124    2.57668    6.19053    0.0249618    100877
124.5    2.59933    6.21465    0.0249584    99460
125    2.62249    6.25456    0.0250182    98039
125.5    2.64527    6.28747    0.0250497    96636
126    2.66686    6.32066    0.025082    95107
126.5    2.54937    6.37697    0.0252054    94600
127    2.56855    6.39468    0.0251759    94391
127.5    2.59038    6.40499    0.0251176    94162
128    2.61007    6.42094    0.0250818    93932
128.5    2.62808    6.43227    0.0250283    93708
129    2.64347    6.44763    0.0249908    93467
129.5    2.65805    6.45938    0.0249397    93277
130    2.67306    6.46692    0.0248728    93064
130.5    2.68704    6.48492    0.0248464    92842
131    2.69943    6.49915    0.0248059    92592
131.5    2.71151    6.50651    0.0247396    92369
132    2.72273    6.51504    0.0246782    92149
132.5    2.73542    6.52809    0.0246343    91941
133    2.74669    6.53907    0.024583    91702
133.5    2.66103    6.58611    0.0246671    91468
134    2.65183    6.60233    0.0246355    91134
134.5    2.64898    6.61393    0.0245871    90676
135    2.65235    6.61572    0.0245027    90170
135.5    2.65592    6.63296    0.0244759    89596
136    2.66253    6.6517    0.0244548    89012
136.5    2.67174    6.66666    0.02442    88436
137    2.6817    6.67784    0.0243717    87817
137.5    2.69218    6.70101    0.0243673    87179
138    2.70407    6.72623    0.0243704    86569
138.5    2.71614    6.73838    0.0243263    85957
139    2.72715    6.74656    0.0242682    85350
139.5    2.74084    6.77126    0.0242698    84764
140    2.75183    6.78623    0.0242365    84137
140.5    2.77596    6.84737    0.0243679    83840
141    2.79912    6.89944    0.0244661    83437
141.5    2.81993    6.95103    0.0245619    82872
142    2.84006    6.98794    0.0246054    82216
142.5    2.85729    7.02826    0.0246606    81429
143    2.87767    7.06241    0.0246937    80507
143.5    2.89692    7.10659    0.0247616    79608
144    2.91805    7.13278    0.0247666    78622
144.5    2.94169    7.17224    0.0248174    77538
145    2.96285    7.20094    0.0248308    76457
145.5    2.9859    7.23994    0.0248795    75367
146    3.00881    7.27482    0.0249138    74317
146.5    3.03036    7.2985    0.0249096    73204
147    3.05324    7.33666    0.0249546    72129
147.5    2.93594    7.38675    0.0250398    71724
148    2.95583    7.40142    0.0250048    71550
148.5    2.97571    7.41536    0.0249675    71364
149    2.99603    7.43928    0.024964    71187
149.5    3.01423    7.45654    0.0249383    71009
150    3.03004    7.47423    0.0249141    70854
150.5    3.04512    7.48769    0.024876    70684
151    3.05927    7.49699    0.0248245    70518
151.5    3.07177    7.51214    0.0247926    70358
152    3.08356    7.53513    0.0247866    70213
152.5    3.09653    7.54268    0.0247301    70061
153    3.10858    7.55479    0.0246889    69894
153.5    3.12005    7.56962    0.0246568    69722
154    3.1307    7.58063    0.0246124    69542
154.5    3.04552    7.62845    0.0246876    69381
155    3.03881    7.64368    0.024657    69098
155.5    3.03573    7.65161    0.0246033    68748
156    3.03675    7.66901    0.0245802    68320
156.5    3.03852    7.68973    0.0245678    67889
157    3.04598    7.69505    0.0245065    67427
157.5    3.05612    7.71067    0.0244783    66974
158    3.06589    7.71815    0.0244245    66487
158.5    3.07661    7.73041    0.0243861    66024
159    3.08829    7.74966    0.02437    65583
159.5    3.09988    7.76629    0.0243457    65088
160    3.11266    7.80005    0.0243752    64599
160.5    3.12427    7.81432    0.0243437    64140
161    3.13539    7.84772    0.0243718    63659
161.5    3.1597    7.87688    0.0243866    63430
162    3.18415    7.92275    0.0244529    63120
162.5    3.20611    7.97244    0.0245306    62701
163    3.22895    8.01028    0.0245714    62172
163.5    3.24959    8.05244    0.0246252    61590
164    3.27015    8.10877    0.0247219    60955
164.5    3.29072    8.15555    0.0247889    60290
165    3.31195    8.20867    0.0248747    59548
165.5    3.33259    8.23391    0.0248758    58734
166    3.35133    8.2665    0.0248991    57932
166.5    3.37352    8.30288    0.0249336    57117
167    3.3987    8.33453    0.0249537    56321
167.5    3.42304    8.37593    0.0250028    55487
168    3.44411    8.40247    0.0250073    54654
168.5    3.32887    8.45373    0.0250853    54339
169    3.34686    8.47259    0.0250668    54225
169.5    3.36845    8.48788    0.025038    54082
170    3.38867    8.50883    0.025026    53958
170.5    3.40623    8.52815    0.0250092    53810
171    3.42157    8.53842    0.0249661    53694
171.5    3.43726    8.5547    0.0249408    53574
172    3.44957    8.56194    0.0248894    53447
172.5    3.46341    8.57077    0.0248428    53329
173    3.47741    8.58233    0.0248044    53183
173.5    3.48731    8.59847    0.0247794    53055
174    3.49917    8.61711    0.0247618    52920
174.5    3.51081    8.62995    0.0247276    52807
175    3.52241    8.64758    0.0247074    52681
175.5    3.43784    8.69931    0.0247844    52573
176    3.43151    8.71996    0.0247726    52385
176.5    3.42564    8.72855    0.0247268    52107
177    3.42675    8.74902    0.0247147    51826
177.5    3.43164    8.76279    0.0246839    51476
178    3.43736    8.79033    0.0246919    51124
178.5    3.44574    8.80742    0.0246706    50789
179    3.45509    8.8325    0.0246718    50438
179.5    3.46417    8.85058    0.0246534    50066
180    3.47708    8.86341    0.0246206    49716
180.5    3.48878    8.86398    0.024554    49380
181    3.50261    8.8844    0.0245425    49038
181.5    3.51485    8.90373    0.0245282    48658
182    3.5279    8.93709    0.0245524    48264
182.5    3.55323    8.99514    0.0246442    48093
183    3.57661    9.03942    0.0246979    47862
183.5    3.60042    9.07974    0.0247404    47557
184    3.6204    9.12886    0.0248067    47145
184.5    3.63915    9.1784    0.0248737    46704
185    3.65936    9.21192    0.0248971    46233
185.5    3.68086    9.27738    0.0250064    45725
186    3.69953    9.31279    0.0250344    45143
186.5    3.72075    9.36043    0.025095    44563
187    3.7436    9.38811    0.0251019    43952
187.5    3.76934    9.41485    0.0251063    43354
188    3.78723    9.4502    0.0251335    42808
188.5    3.8075    9.48615    0.0251622    42178
189    3.82978    9.5083    0.0251542    41567
189.5    3.71322    9.57667    0.0252683    41351
190    3.73178    9.59917    0.025261    41270
190.5    3.75333    9.60658    0.0252141    41160
191    3.77282    9.62532    0.0251972    41042
191.5    3.79019    9.6384    0.0251655    40956
192    3.80634    9.66563    0.0251709    40871
192.5    3.82244    9.68108    0.0251457    40790
193    3.83705    9.69536    0.0251175    40698
193.5    3.85062    9.70602    0.0250802    40592
194    3.86403    9.72233    0.0250575    40482
194.5    3.87396    9.72917    0.0250107    40377
195    3.88437    9.73892    0.0249716    40303
195.5    3.89542    9.76746    0.0249807    40199
196    3.9065    9.78039    0.02495    40087
196.5    3.82122    9.82359    0.0249964    39985
197    3.81182    9.82427    0.0249347    39822
197.5    3.80997    9.83736    0.0249047    39638
198    3.81221    9.85431    0.0248846    39395
198.5    3.81367    9.86188    0.024841    39160
199    3.81734    9.87717    0.024817    38902
199.5    3.82568    9.89969    0.0248113    38623
200    3.83518    9.92701    0.0248175    38356
200.5    3.84789    9.93062    0.0247646    38092
201    3.86164    9.94687    0.0247435    37817
201.5    3.87445    9.95149    0.0246935    37515
202    3.88696    9.97146    0.0246818    37237
202.5    3.89698    9.98702    0.0246593    36964
203    3.90682    10.0035    0.0246392    36689
203.5    3.93046    10.0729    0.0247492    36552
204    3.95765    10.1102    0.0247798    36399
204.5    3.98055    10.1529    0.0248237    36139
205    4.0024    10.1864    0.0248448    35836
205.5    4.01945    10.2264    0.0248816    35459
206    4.04053    10.2765    0.024943    35081
206.5    4.06387    10.294    0.024925    34668
207    4.08999    10.3104    0.0249044    34205
207.5    4.11023    10.3628    0.0249705    33738
208    4.12855    10.4076    0.0250184    33272
208.5    4.15121    10.4101    0.0249643    32794
209    4.17099    10.454    0.0250095    32362
209.5    4.19273    10.4845    0.0250227    31862
210    4.21894    10.5009    0.0250021    31403
210.5    4.10399    10.5551    0.0250714    31239
211    4.12306    10.5602    0.0250243    31172
211.5    4.14724    10.5633    0.0249724    31069
212    4.16584    10.5803    0.0249536    30985
212.5    4.1835    10.5835    0.0249023    30913
213    4.20054    10.606    0.0248967    30838
213.5    4.21367    10.6148    0.0248591    30763
214    4.22598    10.6325    0.0248423    30697
214.5    4.24097    10.6342    0.0247883    30608
215    4.25441    10.6535    0.0247757    30539
215.5    4.26594    10.6691    0.0247543    30464
216    4.27746    10.6784    0.0247185    30398
216.5    4.28944    10.6987    0.0247084    30321
217    4.3006    10.7056    0.0246674    30245
217.5    4.21572    10.7645    0.0247461    30180
218    4.21005    10.7712    0.0247046    30059
218.5    4.20454    10.7908    0.024693    29907
219    4.20211    10.7962    0.0246488    29743
219.5    4.20402    10.8266    0.024662    29539
220    4.21014    10.8457    0.0246493    29335
220.5    4.22175    10.8745    0.0246588    29117
221    4.23327    10.8958    0.0246512    28932
221.5    4.24529    10.8949    0.0245935    28725
222    4.25813    10.9098    0.0245717    28524
222.5    4.26282    10.9129    0.0245233    28298
223    4.27599    10.909    0.0244597    28126
223.5    4.28691    10.9346    0.0244621    27953
224    4.3011    10.9453    0.0244314    27761
224.5    4.32227    11.0198    0.024543    27679
225    4.34435    11.0644    0.0245876    27552
225.5    4.36538    11.1287    0.0246756    27370
226    4.38674    11.1592    0.0246884    27143
226.5    4.40621    11.2008    0.0247259    26861
227    4.42463    11.2305    0.0247369    26549
227.5    4.44753    11.2897    0.0248126    26265
228    4.47215    11.3325    0.024852    25934
228.5    4.48925    11.3666    0.0248722    25605
229    4.50765    11.4176    0.0249292    25245
229.5    4.53164    11.4283    0.0248983    24909
230    4.5565    11.4557    0.0249038    24546
230.5    4.58142    11.5055    0.0249576    24188
231    4.60806    11.5549    0.0250106    23783
231.5    4.4932    11.5915    0.0250356    23652
232    4.51078    11.5866    0.024971    23597
232.5    4.5306    11.6034    0.0249535    23551
233    4.55167    11.6191    0.0249338    23487
233.5    4.56735    11.6248    0.0248924    23431
234    4.5816    11.6517    0.0248968    23383
234.5    4.59868    11.6973    0.0249409    23337
235    4.61302    11.7054    0.0249051    23284
235.5    4.62676    11.7335    0.0249118    23227
236    4.64037    11.7569    0.0249088    23167
236.5    4.65274    11.7699    0.0248835    23127
237    4.66385    11.7872    0.0248675    23076
237.5    4.6751    11.8037    0.0248498    23034
238    4.68795    11.8228    0.0248378    22988
238.5    4.6007    11.8448    0.0248319    22945
239    4.5947    11.8747    0.0248425    22867
239.5    4.58844    11.8976    0.0248385    22766
240    4.5875    11.9048    0.0248016    22645
240.5    4.59596    11.9152    0.0247717    22524
241    4.60354    11.9181    0.0247263    22369
241.5    4.61267    11.9594    0.0247607    22210
242    4.62233    11.9838    0.02476    22062
242.5    4.62987    12.0013    0.024745    21918
243    4.6418    12.021    0.0247346    21755
243.5    4.65212    12.0245    0.024691    21600
244    4.66619    12.0641    0.0247216    21445
244.5    4.67306    12.0986    0.0247415    21294
245    4.68056    12.1196    0.0247338    21155
245.5    4.70556    12.1718    0.0247898    21079
246    4.73082    12.2039    0.0248046    20985
246.5    4.75209    12.2418    0.0248313    20846
247    4.7703    12.2851    0.0248687    20668
247.5    4.78805    12.3295    0.0249081    20456
248    4.8068    12.3802    0.0249601    20254
248.5    4.82179    12.4026    0.0249549    20004
249    4.84455    12.4277    0.0249552    19744
249.5    4.85869    12.4715    0.0249929    19497
250    4.88138    12.5203    0.0250405    19206
250.5    4.90491    12.5502    0.0250503    18918
251    4.91888    12.5877    0.0250752    18625
251.5    4.94076    12.6284    0.0251061    18366
252    4.96463    12.6507    0.0251007    18114
252.5    4.85002    12.695    0.0251386    18019
253    4.87082    12.7208    0.0251398    17975
253.5    4.8922    12.7449    0.0251379    17941
254    4.91069    12.7709    0.0251396    17888
254.5    4.92819    12.7803    0.0251087    17845
255    4.94318    12.7943    0.0250869    17797
255.5    4.95836    12.8302    0.025108    17748
256    4.97495    12.8381    0.0250744    17708
256.5    4.98574    12.8474    0.0250437    17662
257    4.99901    12.8449    0.0249901    17630
257.5    5.00737    12.8591    0.0249692    17585
258    5.01977    12.8735    0.0249487    17546
258.5    5.03126    12.8811    0.0249151    17508
259    5.04381    12.8983    0.0249001    17463
259.5    4.95951    12.9638    0.0249785    17424
260    4.95177    13.001    0.0250018    17361
260.5    4.94877    13.0044    0.0249605    17274
261    4.95038    13.0152    0.0249334    17178
261.5    4.95962    13.0095    0.0248747    17069
262    4.9611    12.9879    0.0247862    16950
262.5    4.96988    13.0189    0.0247979    16828
263    4.98419    13.0596    0.0248282    16715
263.5    4.99316    13.0672    0.0247954    16612
264    5.00661    13.0752    0.0247637    16491
264.5    5.01525    13.0991    0.024762    16378
265    5.02489    13.0913    0.0247006    16239
265.5    5.03809    13.0949    0.0246609    16109
266    5.05147    13.0925    0.0246099    15994
266.5    5.07074    13.1528    0.0246769    15941
267    5.09966    13.1764    0.0246749    15867
267.5    5.12212    13.2372    0.0247424    15766
268    5.13983    13.318    0.0248469    15614
268.5    5.16332    13.3663    0.0248908    15454
269    5.19006    13.4275    0.0249582    15275
269.5    5.21031    13.5139    0.0250722    15104
270    5.23129    13.5446    0.0250826    14932
270.5    5.25513    13.6144    0.0251652    14712
271    5.27014    13.6364    0.0251594    14516
271.5    5.2893    13.6912    0.0252139    14307
272    5.31195    13.7097    0.0252017    14109
272.5    5.33336    13.7772    0.0252792    13918
273    5.36218    13.8241    0.0253189    13695
273.5    5.25332    13.8592    0.0253367    13624
274    5.27337    13.8947    0.0253552    13592
274.5    5.29836    13.9216    0.0253582    13552
275    5.31905    13.9392    0.025344    13527
275.5    5.33756    13.9554    0.0253273    13500
276    5.34993    13.9596    0.0252891    13478
276.5    5.36583    13.9954    0.0253081    13446
277    5.37669    14.0023    0.0252748    13426
277.5    5.38946    14.001    0.0252271    13399
278    5.4031    14.027    0.0252283    13374
278.5    5.41906    14.0192    0.0251691    13341
279    5.43146    14.0341    0.0251508    13304
279.5    5.44215    14.0644    0.0251599    13264
280    5.45464    14.072    0.0251286    13225
280.5    5.36686    14.1416    0.0252078    13194
281    5.36218    14.1337    0.025149    13150
281.5    5.35814    14.1121    0.0250659    13083
282    5.35699    14.1653    0.0251158    13013
282.5    5.36734    14.1764    0.0250909    12937
283    5.36903    14.1644    0.0250254    12855
283.5    5.37677    14.1769    0.0250033    12773
284    5.38333    14.2138    0.0250242    12675
284.5    5.39031    14.2412    0.0250285    12599
285    5.40651    14.2377    0.0249783    12529
285.5    5.41633    14.2564    0.0249674    12430
286    5.42547    14.2792    0.0249637    12356
286.5    5.43962    14.3005    0.0249572    12276
287    5.45905    14.274    0.0248675    12185
287.5    5.48405    14.3027    0.0248742    12144
288    5.50856    14.3171    0.0248561    12089
288.5    5.53017    14.3774    0.0249175    11988
289    5.54407    14.4775    0.0250475    11901
289.5    5.57259    14.4887    0.0250237    11776
290    5.58925    14.5144    0.0250249    11667
290.5    5.61613    14.5563    0.025054    11550
291    5.63875    14.5883    0.0250657    11387
291.5    5.66576    14.6028    0.0250477    11226
292    5.68856    14.6218    0.0250373    11076
292.5    5.72037    14.7195    0.0251615    10912
293    5.74634    14.7104    0.025103    10767
293.5    5.77435    14.7428    0.0251154    10602
294    5.79973    14.7911    0.025155    10455
294.5    5.68179    14.8533    0.0252179    10401
295    5.7061    14.8659    0.0251965    10376
295.5    5.72684    14.9179    0.0252417    10356
296    5.7466    14.9379    0.0252329    10333
296.5    5.76503    14.9522    0.0252144    10309
297    5.78232    14.9982    0.0252495    10282
297.5    5.79599    14.999    0.0252085    10248
298    5.80771    15.0213    0.0252035    10217
298.5    5.82268    15.0304    0.0251765    10205
299    5.83544    15.0351    0.0251423    10182
299.5    5.84521    15.0508    0.0251266    10157
300    5.85444    15.0893    0.0251488    10131
300.5    5.8606    15.1164    0.025152    10116
301    5.87264    15.1223    0.0251201    10091
301.5    5.78618    15.1703    0.0251581    10071
302    5.77965    15.2118    0.0251851    10034
302.5    5.77675    15.2193    0.0251558    9973
303    5.77899    15.2607    0.0251826    9913
303.5    5.78045    15.2728    0.0251611    9858
304    5.78939    15.2048    0.0250079    9775
304.5    5.80098    15.2351    0.0250167    9701
305    5.80452    15.2157    0.0249438    9643
305.5    5.81235    15.2507    0.0249602    9577
306    5.81845    15.2705    0.0249518    9505
306.5    5.8283    15.3266    0.0250026    9433
307    5.84178    15.3341    0.0249741    9372
307.5    5.85078    15.3922    0.025028    9303
308    5.86311    15.395    0.0249918    9231
308.5    5.88398    15.4725    0.0250769    9195
309    5.90498    15.5589    0.0251763    9151
309.5    5.92511    15.6324    0.0252542    9098
310    5.94838    15.6741    0.0252809    9021
310.5    5.96831    15.6914    0.025268    8926
311    5.99358    15.7329    0.0252941    8846
311.5    6.01642    15.7566    0.0252915    8741
312    6.03939    15.7906    0.0253055    8635
312.5    6.05971    15.8277    0.0253243    8519
313    6.07409    15.8803    0.0253678    8407
313.5    6.09821    15.9259    0.0254002    8285
314    6.12282    15.9441    0.0253887    8187
314.5    6.1431    15.9533    0.025363    8068
315    6.16916    15.952    0.0253206    7939
315.5    6.05758    16.0555    0.0254445    7893
316    6.08234    16.0929    0.0254634    7874
316.5    6.09702    16.1336    0.0254876    7851
317    6.11505    16.125    0.0254338    7830
317.5    6.13405    16.1133    0.0253753    7813
318    6.15465    16.163    0.0254135    7793
318.5    6.16776    16.1789    0.0253986    7772
319    6.18045    16.1922    0.0253796    7753
319.5    6.2022    16.198    0.025349    7729
320    6.21538    16.2392    0.0253737    7715
320.5    6.22705    16.2512    0.0253529    7681
321    6.24435    16.2204    0.0252654    7668
321.5    6.25819    16.2469    0.0252673    7648
322    6.26911    16.2941    0.0253013    7627
322.5    6.17896    16.3463    0.0253431    7608
323    6.17499    16.3795    0.0253553    7587
323.5    6.17735    16.3377    0.0252514    7550
324    6.18856    16.2964    0.0251487    7506
324.5    6.19044    16.3546    0.0251997    7452
325    6.20194    16.4291    0.0252756    7405
325.5    6.20638    16.4467    0.0252638    7356
326    6.21442    16.4684    0.0252583    7305
326.5    6.21731    16.4589    0.025205    7250
327    6.22241    16.4547    0.0251601    7200
327.5    6.23486    16.4551    0.0251223    7149
328    6.24233    16.4709    0.025108    7093
328.5    6.26128    16.4536    0.0250436    7036
329    6.27819    16.4322    0.0249729    6976
329.5    6.29535    16.5446    0.0251056    6954
330    6.31479    16.5755    0.0251143    6920
330.5    6.34075    16.6756    0.0252278    6881
331    6.35864    16.7071    0.0252373    6823
331.5    6.37212    16.7623    0.0252825    6772
332    6.39289    16.899    0.0254502    6700
332.5    6.41146    16.9377    0.0254703    6630
333    6.42672    16.8808    0.0253465    6543
333.5    6.44894    16.9253    0.0253753    6456
334    6.47173    16.9562    0.0253835    6372
334.5    6.50583    16.9709    0.0253676    6288
335    6.52216    16.9513    0.0253005    6196
335.5    6.55334    16.9592    0.0252745    6102
336    6.5659    17.0472    0.0253679    5999
336.5    6.44999    17.1028    0.0254127    5969
337    6.47287    17.1363    0.0254247    5959
337.5    6.48932    17.1277    0.0253744    5931
338    6.51228    17.0897    0.0252807    5919
338.5    6.52531    17.0978    0.0252553    5906
339    6.54605    17.0881    0.0252036    5896
339.5    6.56211    17.1161    0.0252078    5882
340    6.5785    17.1297    0.0251908    5875
340.5    6.58928    17.1475    0.0251798    5860
341    6.59989    17.1556    0.0251548    5843
341.5    6.61124    17.1675    0.0251355    5827
342    6.62769    17.1948    0.0251385    5819
342.5    6.63939    17.185    0.0250875    5804
343    6.65657    17.1762    0.0250382    5792
343.5    6.57259    17.2288    0.0250783    5786
344    6.56021    17.2042    0.0250061    5766
344.5    6.55309    17.231    0.0250087    5739
345    6.54605    17.2199    0.0249564    5704
345.5    6.55679    17.2987    0.0250344    5661
346    6.57385    17.3102    0.0250147    5631
346.5    6.5816    17.3297    0.0250068    5576
347    6.58675    17.3502    0.0250003    5516
347.5    6.59737    17.364    0.0249841    5484
348    6.61925    17.2906    0.0248429    5434
348.5    6.63725    17.2797    0.0247915    5389
349    6.64084    17.3026    0.0247888    5357
349.5    6.63907    17.2547    0.0246848    5321
350    6.65993    17.2767    0.0246811    5297
350.5    6.69026    17.3346    0.0247283    5276
351    6.71246    17.4112    0.0248023    5248
351.5    6.73257    17.3871    0.0247327    5212
352    6.74961    17.4588    0.0247995    5168
352.5    6.76492    17.5186    0.0248491    5123
353    6.79034    17.5998    0.0249289    5067
353.5    6.794    17.6346    0.0249428    5008
354    6.82354    17.6496    0.0249289    4950
354.5    6.83592    17.6441    0.0248859    4902
355    6.86745    17.7548    0.0250068    4836
355.5    6.89784    17.8201    0.0250634    4759
356    6.92911    17.8973    0.0251367    4688
356.5    6.95419    17.8072    0.0249751    4624
357    6.97902    17.8253    0.0249654    4576
357.5    6.87115    17.7764    0.0248621    4548
358    6.8937    17.8374    0.0249126    4536
358.5    6.91282    17.8457    0.0248894    4529
359    6.93516    17.8353    0.0248402    4516
359.5    6.94695    17.7853    0.0247361    4508
360    6.96553    17.8099    0.0247359    4497
360.5    6.97828    17.8449    0.0247502    4488
361    6.99453    17.8462    0.0247177    4480
361.5    7.00634    17.8731    0.0247207    4470
362    7.01577    17.8445    0.0246471    4460
362.5    7.02249    17.8639    0.0246399    4447
363    7.03056    17.8765    0.0246232    4440
363.5    7.04208    17.8799    0.0245941    4432
364    7.04899    17.878    0.0245577    4419
364.5    6.96891    17.9475    0.0246194    4407
365    6.96838    18.0003    0.0246579    4385
365.5    6.96086    18.0151    0.0246444    4360
366    6.96996    18.0751    0.0246928    4338
366.5    6.98023    18.0522    0.0246278    4308
367    6.97952    18.1092    0.0246719    4288
367.5    6.99217    18.1683    0.0247188    4258
368    6.99275    18.1928    0.0247185    4230
368.5    7.00619    18.248    0.0247598    4198
369    7.01551    18.2272    0.0246981    4159
369.5    7.04031    18.2512    0.0246972    4131
370    7.05271    18.2946    0.0247225    4104
370.5    7.06937    18.4076    0.0248415    4075
371    7.07983    18.4763    0.0249007    4042
371.5    7.10331    18.5653    0.0249869    4025
372    7.12032    18.5988    0.0249984    4013
372.5    7.14112    18.6556    0.0250411    3993
373    7.15575    18.6973    0.0250634    3954
373.5    7.178    18.6713    0.0249951    3911
374    7.20687    18.673    0.0249639    3876
374.5    7.23071    18.7579    0.0250439    3828
375    7.24905    18.7792    0.0250389    3783
375.5    7.27735    18.7747    0.0249996    3742
376    7.2928    18.8653    0.0250869    3692
376.5    7.30202    18.8852    0.0250799    3635
377    7.31444    19.0133    0.0252166    3581
377.5    7.32638    18.9817    0.0251413    3521
378    7.3657    19.0683    0.0252227    3460
378.5    7.24044    19.1238    0.0252627    3443
379    7.25424    19.1327    0.025241    3437
379.5    7.28236    19.1966    0.025292    3430
380    7.29753    19.1448    0.0251906    3421
380.5    7.31046    19.2021    0.0252328    3410
381    7.33864    19.2561    0.0252705    3395
381.5    7.36074    19.2729    0.0252594    3387
382    7.37889    19.2836    0.0252403    3373
382.5    7.39633    19.3057    0.0252361    3368
383    7.41227    19.2804    0.0251703    3357
383.5    7.41813    19.2759    0.0251316    3353
384    7.43419    19.2498    0.0250648    3348
384.5    7.44577    19.2877    0.0250816    3341
385    7.45817    19.2828    0.0250427    3331
385.5    7.37289    19.2777    0.0250035    3320
386    7.36608    19.201    0.0248718    3303
386.5    7.3704    19.2148    0.0248574    3287
387    7.35813    19.1677    0.0247645    3267
387.5    7.34634    19.1102    0.0246584    3242
388    7.36538    19.0921    0.0246032    3219
388.5    7.37791    19.087    0.024565    3193
389    7.38805    19.1492    0.0246134    3177
389.5    7.40062    19.1611    0.0245971    3158
390    7.40294    19.1473    0.0245479    3139
390.5    7.42434    19.2316    0.0246243    3117
391    7.44679    19.1869    0.0245357    3098
391.5    7.47605    19.3274    0.0246838    3076
392    7.48861    19.3575    0.0246907    3058
392.5    7.51226    19.2603    0.0245354    3044
393    7.52941    19.3609    0.0246321    3032
393.5    7.5504    19.3628    0.0246033    3016
394    7.56924    19.4541    0.024688    2992
394.5    7.58339    19.4347    0.024632    2964
395    7.5983    19.4836    0.0246627    2935
395.5    7.6248    19.5152    0.0246716    2890
396    7.64782    19.6116    0.0247622    2857
396.5    7.67689    19.5474    0.0246499    2821
397    7.68807    19.5445    0.0246152    2788
397.5    7.71448    19.5239    0.0245583    2750
398    7.73748    19.4435    0.0244265    2709
398.5    7.76511    19.4682    0.0244268    2675
399    7.77993    19.5565    0.0245068    2631
399.5    7.64999    19.509    0.0244168    2619
400    7.66858    19.533    0.0244163    2617
400.5    7.6953    19.6055    0.0244763    2608
401    7.72246    19.6516    0.0245033    2602
401.5    7.73986    19.756    0.0246027    2598
402    7.75151    19.7339    0.0245447    2589
402.5    7.76037    19.7823    0.0245743    2579
403    7.76826    19.7587    0.0245145    2574
403.5    7.77964    19.7477    0.0244705    2570
404    7.78736    19.7105    0.0243941    2563
404.5    7.79633    19.7347    0.024394    2558
405    7.81408    19.7511    0.0243841    2554
405.5    7.8351    19.7923    0.0244048    2547
406    7.84192    19.7963    0.0243797    2543
406.5    7.75601    19.828    0.0243886    2537
407    7.75751    19.859    0.0243969    2530
407.5    7.74478    19.9283    0.0244519    2522
408    7.73335    20.0418    0.0245611    2507
408.5    7.73502    20.1648    0.0246815    2492
409    7.73355    20.1305    0.0246094    2472
409.5    7.7535    20.1568    0.0246114    2455
410    7.76003    20.2344    0.0246761    2442
410.5    7.75671    20.3297    0.0247621    2421
411    7.77243    20.2909    0.0246848    2411
411.5    7.77926    20.3746    0.0247565    2395
412    7.8007    20.4218    0.0247838    2385
412.5    7.80913    20.5527    0.0249124    2362
413    7.82731    20.6263    0.0249713    2351
413.5    7.86278    20.5965    0.0249051    2343
414    7.88898    20.6061    0.0248866    2336
414.5    7.90349    20.7726    0.0250574    2321
415    7.91953    20.7383    0.024986    2303
415.5    7.95676    20.7512    0.0249713    2278
416    7.97154    20.8444    0.0250534    2255
416.5    7.99188    20.8799    0.0250659    2218
417    8.00221    21.0445    0.0252332    2184
417.5    8.04097    21.1341    0.0253103    2156
418    8.05909    21.0256    0.0251502    2124
418.5    8.08047    20.9028    0.0249734    2098
419    8.08474    20.9337    0.0249806    2073
419.5    8.10484    20.9419    0.0249606    2054
420    8.14688    20.9587    0.0249508    2022
420.5    8.02362    21.0261    0.0250013    2011
421    8.04578    20.9795    0.0249163    2006
421.5    8.07081    21.0649    0.024988    2003
422    8.095    21.1328    0.0250388    2000
422.5    8.11962    21.2564    0.0251555    1998
423    8.1277    21.3024    0.0251801    1993
423.5    8.14432    21.319    0.02517    1991
424    8.14702    21.3279    0.0251508    1985
424.5    8.16473    21.3645    0.0251643    1982
425    8.18015    21.4095    0.0251877    1978
425.5    8.1866    21.4191    0.0251694    1973
426    8.19988    21.4655    0.0251942    1967
426.5    8.21614    21.5138    0.0252213    1964
427    8.23269    21.497    0.0251721    1959
427.5    8.14742    21.5919    0.0252537    1948
428    8.1427    21.7221    0.0253763    1940
428.5    8.14252    21.6861    0.0253047    1933
429    8.1424    21.7469    0.0253461    1923
429.5    8.14578    21.8376    0.0254222    1907
430    8.16367    21.9393    0.0255108    1893
430.5    8.16693    21.9885    0.0255383    1885
431    8.17746    22.0294    0.0255561    1868
431.5    8.19582    22.0449    0.0255444    1858
432    8.18285    22.136    0.0256204    1844
432.5    8.19865    22.2046    0.0256701    1824
433    8.20734    22.2866    0.0257351    1811
433.5    8.22102    22.3043    0.0257258    1800
434    8.23175    22.3275    0.0257229    1785
434.5    8.2559    22.3882    0.0257632    1780
435    8.28734    22.4189    0.0257689    1772
435.5    8.31642    22.5451    0.0258841    1754
436    8.34997    22.5636    0.0258757    1743
436.5    8.38106    22.6253    0.0259167    1725
437    8.37331    22.6017    0.0258601    1705
437.5    8.37927    22.8141    0.0260732    1680
438    8.39294    22.8918    0.0261322    1661
438.5    8.41205    22.9758    0.0261982    1641
439    8.47405    22.9125    0.0260962    1612
439.5    8.5243    22.9502    0.0261094    1598
440    8.54616    23.1707    0.0263304    1578
440.5    8.57294    23.2389    0.0263779    1563
441    8.61028    23.1839    0.0262856    1540
441.5    8.49359    23.3229    0.0264132    1535
442    8.50229    23.3538    0.0264183    1530
442.5    8.52289    23.4059    0.0264473    1529
443    8.53907    23.5152    0.0265408    1523
443.5    8.5572    23.3619    0.0263381    1521
444    8.56715    23.1952    0.0261207    1519
444.5    8.59109    23.1711    0.0260642    1515
445    8.60344    23.1854    0.026051    1513
445.5    8.62179    23.1719    0.0260067    1508
446    8.62663    23.1646    0.0259693    1507
446.5    8.63333    23.2409    0.0260257    1505
447    8.65368    23.274    0.0260336    1501
447.5    8.66166    23.3458    0.0260847    1499
448    8.65738    23.4544    0.0261768    1490
448.5    8.59073    23.5046    0.0262036    1488
449    8.57558    23.5343    0.0262075    1484
449.5    8.56168    23.4258    0.0260576    1478
450    8.5426    23.3584    0.0259538    1475
450.5    8.53393    23.3308    0.0258943    1459
451    8.51843    23.4453    0.0259926    1447
451.5    8.5152    23.5642    0.0260954    1436
452    8.53492    23.5576    0.0260593    1427
452.5    8.55081    23.7261    0.0262167    1417
453    8.56961    23.8385    0.0263118    1403
453.5    8.568    23.5388    0.0259524    1397
454    8.604    23.443    0.0258183    1391
454.5    8.62845    23.4555    0.0258036    1378
455    8.62256    23.3767    0.0256886    1368
455.5    8.66325    23.3388    0.0256189    1364
456    8.70585    23.2504    0.0254939    1357
456.5    8.72392    23.1697    0.0253776    1345
457    8.73608    23.3645    0.0255629    1335
457.5    8.76498    23.2527    0.0254128    1324
458    8.79224    23.1956    0.0253227    1310
458.5    8.81932    23.1944    0.0252937    1296
459    8.84593    23.3413    0.0254262    1270
459.5    8.88544    23.4874    0.0255575    1257
460    8.93504    23.3543    0.0253851    1234
460.5    8.94646    23.4432    0.025454    1214
461    9.02411    23.767    0.0257776    1196
461.5    9.03956    23.8417    0.0258307    1184
462    9.04864    23.7963    0.0257536    1165
462.5    8.91997    23.7021    0.0256239    1160
463    8.93475    23.682    0.0255745    1157
463.5    8.95158    23.7723    0.0256443    1153
464    8.96655    23.9226    0.0257787    1151
464.5    8.99187    23.8851    0.0257105    1148
465    9.01952    23.9274    0.0257284    1144
465.5    9.02936    23.8572    0.0256254    1141
466    9.04137    23.8522    0.0255924    1140
466.5    9.05926    23.8573    0.0255705    1139
467    9.0793    23.8681    0.0255547    1137
467.5    9.09238    23.9704    0.0256368    1133
468    9.10807    24.0717    0.0257176    1132
468.5    9.10546    24.0854    0.0257048    1130
469    9.10727    24.0866    0.0256787    1128
469.5    9.00828    24.0695    0.0256331    1127
470    9.01115    24.112    0.0256511    1121
470.5    9.01953    24.1668    0.025682    1118
471    9.00813    24.1267    0.0256122    1107
471.5    8.99104    24.1566    0.0256168    1097
472    8.99756    24.2091    0.0256452    1093
472.5    9.02568    24.0077    0.0254049    1084
473    9.04613    24.0528    0.0254258    1073
473.5    9.09517    24.1387    0.0254896    1063
474    9.10974    24.2374    0.0255669    1057
474.5    9.14603    24.2477    0.0255508    1050
475    9.20353    23.8583    0.025114    1040
475.5    9.21943    24.0487    0.0252878    1036
476    9.23265    24.0852    0.0252995    1028
476.5    9.22309    24.0978    0.0252862    1025
477    9.26497    23.9634    0.0251188    1019
477.5    9.29646    23.9092    0.0250358    1017
478    9.31744    24.0103    0.0251154    1007
478.5    9.31087    24.1893    0.0252762    994
479    9.32995    24.1936    0.0252543    986
479.5    9.35383    24.1139    0.0251449    976
480    9.36224    24.2374    0.0252473    963
480.5    9.37771    24.3086    0.0252951    954
481    9.38136    24.5374    0.0255066    944
481.5    9.41045    24.4754    0.0254158    925
482    9.43114    24.4265    0.0253386    910
482.5    9.44148    24.3518    0.025235    900
483    9.46625    24.3201    0.0251761    889
483.5    9.33559    24.4515    0.025286    887
484    9.36859    24.4147    0.0252218    884
484.5    9.38983    24.4908    0.0252743    882
485    9.39966    24.6237    0.0253852    877
485.5    9.42846    24.6799    0.025417    876
486    9.44884    24.7051    0.0254168    873
486.5    9.46598    24.724    0.0254101    872
487    9.48163    24.6413    0.0252991    871
487.5    9.50345    24.5495    0.025179    869
488    9.51363    24.5681    0.0251722    868
488.5    9.50019    24.633    0.0252129    863
489    9.51746    24.7302    0.0252865    859
489.5    9.51207    24.7432    0.0252739    856
490    9.54837    24.7007    0.0252048    851
490.5    9.45216    24.6891    0.0251673    850
491    9.40284    24.5286    0.0249782    844
491.5    9.40273    24.667    0.0250936    843
492    9.38955    24.8653    0.0252696    836
492.5    9.3907    24.7232    0.0250997    828
493    9.38929    24.7715    0.0251232    822
493.5    9.39059    24.6898    0.025015    818
494    9.40305    24.4638    0.0247609    808
494.5    9.40577    24.5978    0.0248714    803
495    9.38868    24.4997    0.0247471    795
495.5    9.37807    24.8711    0.025097    786
496    9.4096    24.9126    0.0251135    778
496.5    9.41699    24.6901    0.0248642    767
497    9.42704    24.8309    0.0249807    763
497.5    9.42741    25.0314    0.0251572    760
498    9.43302    25.1283    0.0252292    754
498.5    9.42233    25.0773    0.0251528    751
499    9.44676    25.2253    0.0252758    745
499.5    9.45889    25.4318    0.0254572    742
500    9.50683    25.5273    0.0255273    732
500.5    9.50693    25.6241    0.0255985    722
501    9.50791    25.7146    0.0256633    716
501.5    9.5518    25.9071    0.0258296    711
502    9.60574    25.9589    0.0258555    703
502.5    9.63615    25.9348    0.0258057    699
503    9.69811    25.5904    0.0254377    689
503.5    9.70796    25.4149    0.0252382    678
504    9.71404    25.5655    0.0253626    665
504.5    9.60177    25.8032    0.0255731    660
505    9.6446    25.8698    0.0256137    657
505.5    9.65649    25.9336    0.0256514    655
506    9.6636    26.0129    0.0257045    652
506.5    9.68587    26.0563    0.025722    651
507    9.7    26.1209    0.0257602    650
507.5    9.70782    26.1207    0.0257347    648
508    9.71053    26.2113    0.0257985    646
508.5    9.73349    26.0312    0.025596    646
509    9.72525    26.0346    0.0255742    643
509.5    9.73173    26.1438    0.0256563    643
510    9.73043    26.1582    0.0256453    643
510.5    9.73031    26.1082    0.0255712    639
511    9.75522    26.111    0.0255489    638
511.5    9.67766    26.305    0.0257136    637
512    9.66114    26.1999    0.0255858    633
512.5    9.64105    26.3875    0.0257439    631
513    9.65178    26.2533    0.025588    627
513.5    9.69587    26.4296    0.0257348    622
514    9.69892    26.529    0.0258064    615
514.5    9.7177    26.5099    0.0257628    614
515    9.70627    26.425    0.0256553    606
515.5    9.71282    26.5832    0.0257839    603
516    9.72388    26.6718    0.0258448    603
516.5    9.73394    26.698    0.0258451    602
517    9.72473    26.9046    0.0260199    597
517.5    9.74355    27.0525    0.0261377    594
518    9.72582    27.3419    0.0263918    586
518.5    9.7734    27.3173    0.0263426    584
519    9.79045    27.5994    0.026589    583
519.5    9.80185    27.442    0.0264119    577
520    9.81378    27.1328    0.0260892    571
520.5    9.7984    26.9935    0.0259303    563
521    9.82164    26.7637    0.0256849    556
521.5    9.86972    26.7078    0.0256067    545
522    9.89179    26.7331    0.0256064    536
522.5    9.93684    26.9171    0.025758    533
523    9.96048    26.9515    0.0257662    523
523.5    9.92216    27.1087    0.0258917    516
524    9.93861    27.0201    0.0257825    505
524.5    9.953    27.0275    0.025765    500
525    9.96633    27.1637    0.0258702    495
525.5    9.84014    27.4227    0.026092    490
526    9.85007    27.4707    0.0261129    488
526.5    9.91166    27.512    0.0261272    483
527    9.91701    27.7212    0.026301    482
527.5    9.92946    27.5955    0.0261569    482
528    9.94813    27.5424    0.0260818    482
528.5    9.95253    27.6078    0.026119    481
529    9.96778    27.5772    0.0260654    481
529.5    9.97912    27.57    0.026034    479
530    10.0101    27.634    0.0260698    478
530.5    10.037    27.7352    0.0261406    478
531    10.0304    27.8436    0.0262181    477
531.5    10.0504    27.9628    0.0263055    476
532    10.0608    28.2111    0.0265142    474
532.5    9.97504    28.3015    0.0265742    474
533    9.9936    28.4311    0.0266709    469
533.5    10.0065    28.2926    0.026516    464
534    9.98701    28.3532    0.026548    462
534.5    9.94055    27.5593    0.0257804    457
535    9.95541    27.4019    0.0256092    456
535.5    9.99706    27.5142    0.0256902    453
536    10.0285    27.4654    0.0256207    450
536.5    10.0348    27.5332    0.02566    450
537    10.048    27.5246    0.0256281    444
537.5    10.0854    27.7532    0.025817    441
538    10.0722    27.8358    0.0258697    434
538.5    10.1363    27.6772    0.0256984    428
539    10.1214    27.84    0.0258256    427
539.5    10.1421    27.7101    0.0256813    427
540    10.1424    27.8442    0.0257817    426
540.5    10.1451    27.8876    0.0257979    425
541    10.1694    28.1503    0.026017    424
541.5    10.179    27.7637    0.0256359    420
542    10.2096    27.7713    0.0256193    415
542.5    10.237    27.9199    0.0257326    410
543    10.224    27.9686    0.0257538    407
543.5    10.2573    28.0086    0.0257668    401
544    10.2775    28.158    0.0258805    397
544.5    10.284    27.7796    0.0255093    392
545    10.3113    27.6288    0.0253476    386
545.5    10.3805    27.5767    0.0252766    382
546    10.4224    27.0594    0.0247796    376
546.5    10.2803    27.162    0.0248509    374
547    10.2989    27.3136    0.0249667    373
547.5    10.3257    27.3121    0.0249425    373
548    10.3378    27.4674    0.0250615    372
548.5    10.3432    27.5668    0.0251293    371
549    10.3554    27.5452    0.0250867    370
549.5    10.3613    27.3548    0.0248906    370
550    10.3663    27.352    0.0248655    369
550.5    10.3723    27.4321    0.0249156    368
551    10.3819    27.6514    0.025092    367
551.5    10.4087    27.7869    0.0251922    365
552    10.4263    27.9194    0.0252893    364
552.5    10.454    27.6728    0.0250433    362
553    10.4898    27.5548    0.024914    361
553.5    10.3923    27.8166    0.0251279    359
554    10.3982    27.7131    0.0250118    357
554.5    10.4031    27.5851    0.0248739    356
555    10.4164    27.5304    0.0248022    355
555.5    10.4333    27.6558    0.0248927    355
556    10.4093    27.8586    0.0250527    353
556.5    10.4667    27.85    0.0250225    350
557    10.501    27.9324    0.025074    347
557.5    10.4519    27.8144    0.0249457    343
558    10.4882    27.9728    0.0250653    339
558.5    10.5351    28.1647    0.0252146    337
559    10.5365    28.2849    0.0252995    333
559.5    10.572    28.3482    0.0253335    331
560    10.5343    28.4163    0.0253717    326
560.5    10.5345    28.9545    0.0258292    324
561    10.5939    28.7007    0.0255799    323
561.5    10.6521    28.897    0.025732    321
562    10.6263    29.0563    0.0258508    318
562.5    10.6403    29.0684    0.0258386    316
563    10.7047    28.5072    0.0253172    311
563.5    10.6876    28.635    0.0254081    310
564    10.6904    28.551    0.0253112    309
564.5    10.6645    28.6839    0.0254065    303
565    10.7338    29.2641    0.0258975    298
565.5    10.7528    29.3149    0.0259195    298
566    10.7871    29.5929    0.0261421    292
566.5    10.8139    29.4656    0.0260067    291
567    10.8721    29.5599    0.026067    288
567.5    10.7683    29.2046    0.025731    287
568    10.7908    29.4221    0.0258998    286
568.5    10.8234    29.344    0.0258083    286
569    10.8374    29.3165    0.0257614    286
569.5    10.8625    29.2946    0.0257196    286
570    10.8936    29.2992    0.0257011    285
570.5    10.9029    29.2664    0.0256498    285
571    10.9269    29.3864    0.0257324    285
571.5    10.9392    29.3573    0.0256844    285
572    10.9614    29.5139    0.0257989    285
572.5    10.9842    29.5558    0.0258129    285
573    10.9889    29.5815    0.0258128    285
573.5    10.9965    29.5735    0.0257833    285
574    11.0241    29.6797    0.0258534    284
574.5    10.9176    29.9304    0.0260491    283
575    10.9571    29.9839    0.0260729    280
575.5    10.9826    30.1551    0.026199    278
576    10.9694    30.0669    0.0260997    278
576.5    10.9428    30.2333    0.0262215    274
577    10.9835    29.5717    0.0256254    273
577.5    11.0043    29.7358    0.0257453    272
578    11.0136    29.5681    0.025578    270
578.5    11.0351    29.9952    0.025925    266
579    11.0783    29.5305    0.0255013    264
579.5    11.0837    29.738    0.0256584    263
580    11.0756    29.8199    0.0257068    260
580.5    11.1152    30.0643    0.0258952    259
581    11.1286    29.8828    0.0257167    258
581.5    11.1569    29.989    0.0257859    257
582    11.1816    30.1585    0.0259094    256
582.5    11.2047    30.5668    0.0262376    254
583    11.1759    30.682    0.0263139    252
583.5    11.1633    30.702    0.0263085    249
584    11.1882    30.7955    0.026366    248
584.5    11.217    31.0782    0.0265853    245
585    11.2351    30.7186    0.0262552    241
585.5    11.2353    30.6241    0.0261521    238
586    11.269    30.8771    0.0263457    233
586.5    11.351    31.3005    0.0266841    227
587    11.3621    31.653    0.0269616    220
587.5    11.4217    31.2736    0.0266158    215
588    11.3959    30.7666    0.026162    213
588.5    11.3318    30.641    0.0260331    212
589    11.3396    30.8273    0.0261692    212
589.5    11.3705    30.6994    0.0260385    211
590    11.3957    30.6729    0.025994    211
590.5    11.406    30.9531    0.0262092    211
591    11.4313    30.7716    0.0260335    211
591.5    11.4563    30.7601    0.0260018    210
592    11.4944    30.7464    0.0259682    210
592.5    11.5064    30.8051    0.0259959    209
593    11.5361    30.9505    0.0260965    208
593.5    11.5137    31.1041    0.0262039    207
594    11.5403    31.2697    0.0263213    207
594.5    11.5346    31.3406    0.0263588    207
595    11.5475    31.1954    0.0262146    207
595.5    11.463    31.1846    0.0261836    207
596    11.4525    31.3256    0.0262798    207
596.5    11.5113    31.31    0.0262448    206
597    11.5413    31.4485    0.0263388    206
597.5    11.5243    31.1628    0.0260777    206
598    11.5445    30.9782    0.0259015    206
598.5    11.535    31.2596    0.026115    205
599    11.5016    31.3986    0.0262092    205
599.5    11.5172    31.4225    0.0262073    204
600    11.5605    31.5405    0.0262837    204
600.5    11.5817    31.4737    0.0262063    204
601    11.5907    31.639    0.0263219    204
601.5    11.5878    31.3206    0.0260354    203
602    11.5755    31.5698    0.0262208    203
602.5    11.6716    31.3165    0.0259888    202
603    11.7537    31.2745    0.0259324    201
603.5    11.7998    31.4922    0.0260913    199
604    11.835    32.0286    0.0265138    198
604.5    11.8409    32.4414    0.0268333    198
605    11.8586    32.7095    0.0270327    198
605.5    11.8471    32.8775    0.0271491    194
606    11.8679    33.5322    0.0276668    193
606.5    11.9298    33.6916    0.0277754    190
607    11.9256    33.3811    0.0274968    186
607.5    11.898    33.2291    0.0273491    183
608    11.8803    33.1407    0.0272538    181
608.5    11.8939    33.6641    0.0276615    179
609    11.9326    33.8322    0.0277769    178
609.5    11.8689    33.7403    0.0276787    178
610    11.8861    34.0004    0.0278691    177
610.5    11.8927    33.9916    0.0278392    177
611    11.8962    33.597    0.0274935    175
611.5    11.868    33.8906    0.027711    173
612    11.8169    33.3904    0.0272797    172
612.5    11.8138    33.5246    0.0273671    171
613    11.8285    33.5485    0.0273642    171
613.5    11.8176    33.6462    0.0274215    170
614    11.8402    33.7236    0.0274623    170
614.5    11.8402    33.6233    0.0273583    170
615    11.8657    33.8906    0.0275533    170
615.5    11.8757    34.1746    0.0277616    169
616    11.8919    34.3254    0.0278616    168
616.5    11.8085    34.1847    0.0277248    168
617    11.8143    34.6022    0.0280407    166
617.5    11.8122    34.4793    0.0279185    166
618    11.7721    34.5982    0.027992    166
618.5    11.7061    34.2383    0.0276785    165
619    11.6829    34.5516    0.0279092    164
619.5    11.7053    34.7638    0.0280579    164
620    11.7348    34.855    0.0281088    164
620.5    11.7669    34.7851    0.0280299    163
621    11.8395    34.7943    0.0280147    161
621.5    11.9104    34.5305    0.02778    160
622    11.8906    34.9952    0.0281312    160
622.5    11.9507    34.9265    0.0280534    159
623    11.942    34.828    0.0279519    158
623.5    11.8825    34.0902    0.0273378    156
624    11.8994    34.1888    0.0273949    154
624.5    11.9286    33.9209    0.0271585    154
625    11.9416    34.0269    0.0272215    154
625.5    11.9172    34.7695    0.0277933    153
626    11.8954    34.3104    0.0274045    153
626.5    11.9767    34.6915    0.0276867    150
627    11.9133    34.4728    0.0274903    148
627.5    11.9406    34.6837    0.0276364    146
628    11.9085    35.4533    0.0282271    142
628.5    11.8924    35.2932    0.0280773    141
629    11.8786    35.5876    0.0282891    140
629.5    12.0423    33.7975    0.0268447    138
630    12.0895    34.6286    0.027483    136
630.5    11.9277    34.3908    0.0272726    136
631    11.9375    34.7255    0.0275162    136
631.5    11.9461    34.4428    0.0272706    136
632    11.9743    34.3231    0.0271543    136
632.5    11.8679    32.4922    0.0256855    135
633    11.8926    32.08    0.0253397    135
633.5    11.8568    31.7478    0.0250575    135
634    11.8728    31.6812    0.0249851    135
634.5    11.8679    31.9161    0.0251506    135
635    11.8507    32.0714    0.0252531    134
635.5    11.8706    31.7387    0.0249714    134
636    11.8706    31.402    0.0246871    134
636.5    11.8756    31.2718    0.0245655    134
637    11.8632    31.2889    0.0245596    134
637.5    11.7836    31.9113    0.0250285    134
638    11.7662    31.9337    0.0250264    134
638.5    11.8446    31.8355    0.0249299    133
639    11.6819    31.2826    0.0244778    131
639.5    11.6845    31.3076    0.0244782    131
640    11.6859    31.4259    0.0245515    130
640.5    11.709    31.5536    0.024632    130
641    11.7016    31.6502    0.0246881    129
641.5    11.7005    31.9372    0.0248926    128
642    11.6811    32.0363    0.0249504    127
642.5    11.6864    32.3703    0.0251909    127
643    11.7011    32.945    0.0256182    126
643.5    11.5941    32.7958    0.0254824    124
644    11.6243    33.1004    0.0256991    122
644.5    11.638    32.9006    0.0255241    122
645    11.7287    33.4872    0.0259591    121
645.5    11.7507    33.0115    0.0255705    121
646    11.8715    33.092    0.025613    118
646.5    11.8204    34.0197    0.0263107    116
647    11.8582    34.332    0.0265317    114
647.5    11.8643    34.7589    0.0268408    113
648    11.878    35.1587    0.0271286    112
648.5    11.9676    36.2153    0.0279223    108
649    11.9081    36.6128    0.0282071    107
649.5    11.7751    37.0015    0.0284846    103
650    11.7558    37.5135    0.0288565    101
650.5    11.8267    37.3627    0.0287185    100
651    11.87    37.0437    0.0284513    100
651.5    11.7283    37.2848    0.0286146    100
652    11.7667    37.215    0.0285391    100
652.5    11.7917    37.4713    0.0287137    100
653    11.815    37.8577    0.0289875    100
653.5    11.8317    37.9425    0.0290302    100
654    11.8433    37.946    0.0290107    100
654.5    11.8667    38.0256    0.0290493    100
655    11.8717    37.9616    0.0289783    100
655.5    11.9    38.27    0.0291915    100
656    11.885    38.3793    0.0292525    100
656.5    11.91    38.3397    0.0292001    100
657    11.915    38.2342    0.0290975    100
657.5    11.93    38.6329    0.0293786    100
658    11.9383    38.7893    0.0294751    100
658.5    11.8417    38.9402    0.0295674    100
659    11.8033    38.3708    0.0291129    100
659.5    11.8233    38.606    0.0292692    100
660    11.7104    37.8123    0.0286457    99
660.5    11.6409    38.1451    0.0288759    97
661    11.5876    38.5556    0.0291646    97
661.5    11.5842    38.6381    0.0292049    97
662    11.5962    37.9787    0.0286848    97
662.5    11.6753    38.609    0.0291389    97
663    11.6351    38.9247    0.029355    95
663.5    11.6862    38.9656    0.0293637    94
664    11.7473    39.1198    0.0294577    93
664.5    11.7645    39.3135    0.0295813    92
665    11.7627    39.6481    0.0298106    92
665.5    11.7808    39.7385    0.0298561    92
666    11.6905    39.5205    0.02967    91
666.5    11.7833    39.475    0.0296136    90
667    11.8895    39.5062    0.0296148    89
667.5    11.9476    38.8712    0.029117    89
668    11.927    39.4887    0.0295574    89
668.5    11.9621    39.4316    0.0294926    88
669    11.9943    39.4618    0.0294931    88
669.5    12.1552    38.3147    0.0286144    87
670    12.1398    38.5261    0.0287508    87
670.5    12.1105    38.689    0.0288509    86
671    11.9784    37.9299    0.0282637    85
671.5    11.9425    38.0222    0.0283114    84
672    11.9076    38.28    0.0284821    83
672.5    11.7751    38.6844    0.0287616    83
673    11.8153    38.494    0.0285988    83
673.5    11.8072    38.8102    0.0288123    83
674    11.8699    38.8137    0.0287935    82
674.5    11.9065    38.4066    0.0284704    82
675    11.9309    38.7032    0.0286691    82
675.5    11.9268    38.8002    0.0287196    82
676    11.9411    38.8505    0.0287356    82
676.5    11.9492    38.6787    0.0285873    82
677    11.9614    38.8525    0.0286946    82
677.5    11.9918    39.2647    0.0289776    81
678    12.0021    39.571    0.0291821    81
678.5    12.0226    39.3942    0.0290304    81
679    12.0021    38.8371    0.0285987    81
679.5    11.9115    38.5172    0.0283423    81
680    11.9259    38.8553    0.0285701    81
680.5    11.9095    39.048    0.0286907    81
681    12.0458    38.6041    0.0283437    80
681.5    12.0583    38.4153    0.0281844    80
682    12.0729    38.5221    0.028242    80
682.5    12.1167    38.8169    0.0284373    80
683    12.1458    38.7225    0.0283474    80
683.5    12.1396    38.4871    0.0281544    80
684    12.1125    38.9922    0.0285031    80
684.5    12.0549    39.3149    0.0287179    79
685    12.0781    38.9014    0.0283952    79
685.5    12.0577    39.4365    0.0287648    78
686    12.0748    39.9492    0.0291175    78
686.5    12.1132    39.2247    0.0285686    78
687    12.062    39.3298    0.0286243    78
687.5    12.1303    39.6144    0.0288105    78
688    12.3578    39.9131    0.0290066    75
688.5    12.3153    40.3608    0.0293107    74
689    12.2778    41.6481    0.0302236    72
689.5    12.2755    41.6753    0.0302214    72
690    12.2778    41.939    0.0303906    72
690.5    12.4366    42.3101    0.0306373    71
691    12.3262    41.4464    0.0299901    70
691.5    12.314    41.2669    0.0298387    69
692    12.4485    41.1963    0.0297661    68
692.5    12.5049    40.8733    0.0295114    68
693    12.5809    40.7888    0.0294291    68
693.5    12.4338    40.2844    0.0290443    68
694    12.4436    40.382    0.0290937    68
694.5    12.4975    40.4587    0.029128    68
695    12.5343    40.297    0.0289907    68
695.5    12.5221    40.3643    0.0290182    68
696    12.5196    39.9481    0.0286984    68
696.5    12.5417    40.015    0.0287258    68
697    12.5441    40.266    0.0288852    68
697.5    12.5784    40.3043    0.028892    68
698    12.5882    40.462    0.0289842    68
698.5    12.6029    40.241    0.0288053    68
699    12.6103    40.1157    0.0286951    68
699.5    12.625    40.4987    0.0289483    68
700    12.6422    41.0778    0.0293413    68
700.5    12.5784    40.81    0.0291292    68
701    12.6517    41.3737    0.0295105    67
701.5    12.6468    41.1862    0.0293558    67
702    12.6095    41.3139    0.0294258    67
702.5    12.6269    41.3342    0.0294194    67
703    12.6194    41.2395    0.0293311    67
703.5    12.5945    41.6884    0.0296293    67
704    12.6269    41.5415    0.0295039    67
704.5    12.6318    41.2169    0.0292526    67
705    12.8485    39.9324    0.0283209    66
705.5    12.7955    39.7658    0.0281827    66
706    12.8872    39.9471    0.0282911    65
706.5    12.9359    39.5801    0.0280114    65
707    12.941    39.9636    0.0282628    65
707.5    12.9462    39.4497    0.0278796    65
708    12.9974    39.0115    0.0275505    65
708.5    12.9896    40.6891    0.028715    64
709    13.0208    40.5525    0.0285984    64
709.5    13.1425    41.55    0.0292812    62
710    13.164    41.5435    0.029256    62
710.5    13.1475    41.7332    0.0293689    61
711    13.0278    41.4224    0.0291297    60
711.5    13.0639    41.6584    0.0292751    60
712    13.0306    41.5005    0.0291436    60
712.5    13.065    42.5038    0.0298272    59
713    13.2557    40.9954    0.0287485    58
713.5    13.296    41.6294    0.0291726    58
714    13.383    42.1169    0.0294936    57
714.5    13.2749    41.6769    0.0291651    57
715    13.2719    42.0708    0.0294201    57
715.5    13.2953    42.5166    0.0297111    57
716    13.3246    42.3133    0.0295484    57
716.5    13.3393    43.251    0.0301821    56
717    13.3244    43.55    0.0303696    56
717.5    13.3839    43.5327    0.0303363    56
718    13.4405    43.1234    0.0300303    56
718.5    13.4673    43.6532    0.030378    56
719    13.5089    43.6859    0.0303796    56
719.5    13.4732    43.7051    0.0303719    56
720    13.494    43.8631    0.0304605    56
720.5    13.4583    44.0518    0.0305703    56
721    13.4464    44.0834    0.030571    56
721.5    13.3839    44.9692    0.0311637    56
722    13.3333    44.621    0.030901    56
722.5    13.3727    45.7363    0.0316514    55
723    13.3364    46.3752    0.0320714    55
723.5    13.3606    46.426    0.0320843    55
724    13.3485    45.8478    0.0316628    55
724.5    13.4485    46.008    0.0317515    55
725    13.4515    45.4017    0.0313115    55
725.5    13.4697    45.5304    0.0313786    55
726    13.4455    45.2455    0.0311608    55
726.5    13.5    45.6141    0.0313931    55
727    13.5    45.5293    0.0313131    55
727.5    13.6235    45.8356    0.0315021    54
728    13.6358    46.5042    0.0319397    54
728.5    13.8774    46.3807    0.031833    53
729    13.7179    45.0561    0.0309027    52
729.5    13.7647    45.8531    0.0314278    51
730    13.7712    46.513    0.0318582    51
730.5    13.7733    46.7742    0.0320152    50
731    13.82    46.1065    0.0315366    50
731.5    13.8733    46.224    0.0315953    50
732    14    46.7589    0.0319391    50
732.5    14.2674    47.1803    0.032205    48
733    14.1915    48.1383    0.0328365    47
733.5    14.1702    47.7878    0.0325752    47
734    14.2837    48.1512    0.0328005    47
734.5    14.3191    47.9549    0.0326446    47
735    14.192    47.7838    0.032506    46
735.5    14.072    48.9904    0.0333041    44
736    14.0265    48.8459    0.0331833    44
736.5    14.0568    48.8863    0.0331882    44
737    14.125    49.3082    0.033452    44
737.5    14.125    49.1315    0.0333095    44
738    14.125    48.6113    0.0329345    44
738.5    14.1553    48.7682    0.0330184    44
739    14.197    49.1506    0.0332548    44
739.5    14.1932    49.2019    0.033267    44
740    14.1705    49.0208    0.0331222    44
740.5    14.1515    49.2978    0.0332868    44
741    14.1818    49.5149    0.0334109    44
741.5    14.2424    49.6925    0.0335081    44
742    14.2652    49.3476    0.0332531    44
742.5    14.0568    49.4065    0.0332704    44
743    13.9484    47.9755    0.032285    42
743.5    13.4292    44.8568    0.030166    40
744    13.4833    45.3969    0.0305087    40
744.5    13.5583    45.9049    0.0308294    40
745    13.5792    45.8014    0.0307392    40
745.5    13.6111    46.0817    0.0309066    39
746    13.6111    45.8865    0.030755    39
746.5    14.0315    44.8181    0.0300188    37
747    14.0045    45.3986    0.0303873    37
747.5    14.0225    45.742    0.0305966    37
748    14.213    46.7679    0.031262    36
748.5    14.2639    45.8555    0.0306316    36
749    14.1991    44.9519    0.0300079    36
749.5    14.2546    45.8958    0.0306176    36
750    14.3519    45.6818    0.0304545    36
750.5    14.3056    45.2245    0.0301296    36
751    14.3843    45.4164    0.0302373    36
751.5    14.3843    46.2019    0.0307398    36
752    14.412    46.081    0.030639    36
752.5    14.4571    47.9418    0.031855    35
753    14.4608    49.1357    0.0326266    34
753.5    14.0556    46.0331    0.0305462    33
754    14.1771    47.0242    0.0311832    32
754.5    14.276    48.0583    0.0318478    32
755    14.2656    47.2307    0.0312786    32
755.5    14.2903    47.6272    0.0315203    31
756    14.328    47.4077    0.0313543    31
756.5    14.05    47.2614    0.0312369    30
757    13.9611    47.4402    0.0313343    30
757.5    14.0111    47.6128    0.0314276    30
758    14.0111    47.6128    0.0314069    30
758.5    14.0667    47.7807    0.0314969    30
759    14.0611    47.3787    0.0312112    30
759.5    14.0977    49.6293    0.0326724    29
760    14.1149    49.8374    0.0327877    29
760.5    14.0747    49.2981    0.0324116    29
761    14.092    48.2348    0.0316917    29
761.5    14.1092    48.3549    0.0317498    29
762    14.0977    48.2041    0.03163    29
762.5    14.1092    48.0657    0.0315185    29
763    14.1092    48.1806    0.0315731    29
763.5    14.0805    48.9361    0.0320472    29
764    14.0632    48.7958    0.0319344    29
764.5    14.1548    50.5316    0.0330488    28
765    14.1488    50.9273    0.0332858    28
765.5    14.1726    50.1518    0.0327575    28
766    14.1845    50.7288    0.0331128    28
766.5    14.2083    50.6778    0.0330579    28
767    14.3704    51.513    0.0335809    27
767.5    14.4568    51.6967    0.0336786    27
768    14.4506    52.4523    0.0341486    27
768.5    14.5247    51.7504    0.0336698    27
769    14.463    52.2373    0.0339644    27
769.5    14.4444    51.2305    0.0332881    27
770    14.4691    51.6009    0.0335071    27
770.5    14.3765    50.9025    0.0330321    27
771    14.4198    50.5275    0.0327675    27
771.5    14.4444    50.4156    0.0326738    27
772    14.3889    48.5823    0.0314652    27
772.5    14.3827    48.5593    0.03143    27
773    14.4259    49.0645    0.0317364    27
773.5    15.4    39.3133    0.0254126    25
774    15.36    40.0704    0.0258853    25
774.5    15.4333    38.86    0.0250872    25
775    15.3867    39.2372    0.0253143    25
775.5    15.5069    39.5613    0.025507    24
776    15.8406    38.5326    0.0248277    23
776.5    16    40.9318    0.0263566    22
777    15.9924    42.0113    0.0270343    22
777.5    15.803    42.1607    0.027113    22
778    15.8333    42.8283    0.0275246    22
778.5    15.8106    42.5412    0.0273225    22
779    15.7955    42.3382    0.0271747    22
779.5    15.8636    43.3829    0.0278274    22
780    15.4206    41.2609    0.0264493    21
780.5    15.4048    41.1417    0.026356    21
781    15.4127    40.9911    0.0262427    21
781.5    15.4603    40.8542    0.0261384    21
782    15.4762    41.141    0.026305    21
782.5    15.5079    40.615    0.0259521    21
783    15.5    40.3598    0.0257725    21
783.5    15.3833    42.0781    0.0268526    20
784    15.4    42.2956    0.0269742    20
784.5    15.4083    43.1235    0.0274847    20
785    15.3667    44.8128    0.0285432    20
785.5    15.3417    45.0347    0.0286662    20
786    15.3833    43.9225    0.0279405    20
786.5    15.3917    42.748    0.0271761    20
787    15.2982    45.7912    0.0290922    19
787.5    15.4035    46.343    0.0294241    19
788    15.4123    46.8256    0.0297117    19
788.5    15.3947    46.3281    0.0293774    19
789    15.4035    46.3986    0.0294034    19
789.5    15.4561    46.8095    0.029645    19
790    15.5    46.2778    0.0292897    19
790.5    15.5351    45.0163    0.0284733    19
791    15.1078    35.4181    0.0223882    17
791.5    15.0784    35.8991    0.0226779    17
792    15.1078    36.7188    0.023181    17
792.5    15.1471    35.5977    0.0224591    17
793    15.2059    36.3155    0.0228975    17
793.5    15.2255    37.2482    0.0234708    17
794    15.2843    36.5352    0.023007    17
794.5    15.2843    36.3293    0.022863    17
795    15.2843    36.728    0.0230994    17
795.5    15.451    37.1267    0.0233354    17
796    15.5098    37.6584    0.0236548    17
796.5    15.0938    37.4721    0.023523    16
797    15.1042    37.3815    0.0234514    16
797.5    15.1354    37.9626    0.023801    16
798    15.1354    37.9521    0.0237795    16
798.5    14.9583    37.8247    0.0236848    16
799    14.9375    38.0447    0.0238077    16
799.5    15.0208    39.1454    0.0244812    16
800    15.0521    38.5025    0.0240641    16
800.5    15.0833    39.0035    0.0243619    16
801    15.0208    38.9579    0.0243183    16
801.5    15.0208    38.9579    0.0243031    16
802    15.0104    38.8072    0.024194    16
802.5    15.0104    37.5572    0.0234001    16
803    15.1146    37.8914    0.0235936    16
803.5    15.1146    37.7143    0.0234688    16
804    15.1667    37.5694    0.0233641    16
804.5    15.1979    37.7508    0.0234622    16
805    15.2917    37.3663    0.0232089    16
805.5    15.0938    36.4582    0.0226308    16
806    15.0625    37.8676    0.0234911    16
806.5    15.0208    37.8885    0.0234894    16
807    14.9792    38.5968    0.0239137    16
807.5    15.0521    37.8636    0.023445    16
808    14.9896    38.2968    0.0236985    16
808.5    15.0208    38.5135    0.0238178    16
809    15.0938    38.486    0.0237862    16
809.5    15.2396    38.1214    0.0235463    16
810    14.5778    35.4958    0.021911    15
810.5    14.5222    36.218    0.022343    15
811    14.5    37.2889    0.0229895    15
811.5    14.4667    37.3378    0.0230054    15
812    14.4444    36.2543    0.0223241    15
812.5    14.4111    37.2921    0.022949    15
813    14.3556    34.781    0.0213905    15
813.5    14.4556    36.0165    0.0221368    15
814    14.5889    36.4328    0.0223789    15
814.5    14.6889    37.644    0.0231086    15
815    14.6556    37.0425    0.0227254    15
815.5    14.2143    33.0215    0.0202462    14
816    14.4048    32.5425    0.0199403    14
816.5    14.3333    32.619    0.0199749    14
817    14.3571    33.3367    0.0204019    14
817.5    14.3929    32.9746    0.020168    14
818    14.2857    32.6723    0.0199709    14
818.5    14.3571    32.9399    0.0201221    14
819    14.3095    33.2574    0.0203036    14
819.5    14.3571    34.2098    0.0208723    14
820    14.381    33.716    0.0205585    14
820.5    14.4405    33.4746    0.0203989    14
821    14.4524    33.6327    0.0204827    14
821.5    14.369    33.0602    0.0201219    14
822    14.4643    32.3975    0.0197065    14
822.5    14.4048    31.9393    0.019416    14
823    14.4881    32.7995    0.0199268    14
823.5    14.5238    32.7217    0.0198674    14
824    14.5595    32.9865    0.0200161    14
824.5    14.4881    33.2757    0.0201793    14
825    14.5595    32.4508    0.0196672    14
825.5    14.5476    31.1961    0.0188953    14
826    14.4643    30.3539    0.018374    14
826.5    14.4762    30.5788    0.018499    14
827    14.5476    32.0176    0.0193577    14
827.5    14.4524    31.4382    0.0189959    14
828    14.4405    32.173    0.0194282    14
828.5    14.3929    32.0897    0.0193662    14
829    14.369    31.084    0.0187479    14
829.5    14.7821    31.3948    0.0189239    13
830    14.3889    31.8488    0.019186    12
830.5    14.5909    33.8251    0.0203643    11
831    14.5606    34.5014    0.020759    11
831.5    14.6364    34.2466    0.0205932    11
832    14.7424    34.2342    0.0205734    11
832.5    14.7879    34.2025    0.020542    11
833    14.7121    34.1722    0.0205115    11
833.5    15.0606    34.466    0.0206755    11
834    15.0455    34.3641    0.020602    11
834.5    14.7727    36.7388    0.0220124    11
835    14.7879    37.1065    0.0222195    11
835.5    14.7879    36.5611    0.0218798    11
836    14.8333    37.1414    0.0222138    11
836.5    14.8485    35.3205    0.0211121    11
837    14.803    38.2011    0.0228203    11
837.5    14.8788    37.1166    0.0221592    11
838    14.9091    36.0574    0.021514    11
838.5    14.8636    35.5092    0.0211742    11
839    14.9848    36.8962    0.0219882    11
839.5    14.9697    36.787    0.02191    11
840    14.9242    37.1433    0.0221091    11
840.5    14.8636    40.8577    0.0243056    11
841    14.8485    40.6993    0.0241969    11
841.5    14.803    40.2668    0.0239256    11
842    14.8485    40.6993    0.0241682    11
842.5    14.8333    40.5808    0.0240836    11
843    14.7879    40.1318    0.0238029    11
843.5    14.8939    40.4458    0.023975    11
844    14.8182    39.977    0.0236831    11
844.5    14.8636    40.4082    0.0239243    11
845    14.8182    39.8407    0.0235744    11
845.5    14.8182    39.8407    0.0235604    11
846    14.8182    39.8407    0.0235465    11
846.5    14.8182    39.8407    0.0235326    11
847    14.8485    38.7801    0.0228926    11
847.5    14.6364    40.8627    0.0241078    11
848    14.6818    41.2195    0.0243039    11
848.5    14.8485    41.7094    0.0245783    11
849    14.7424    40.8301    0.024046    11
849.5    14.7879    40.359    0.0237546    11
850    14.8182    39.9063    0.0234743    11
850.5    14.803    39.7466    0.0233666    11
851    15.6852    30.1818    0.0177331    9
851.5    15.6481    30.1818    0.0177227    9
852    15.6481    30.8855    0.0181253    9
852.5    15.6481    30.8855    0.0181146    9
853    15.5926    30.4266    0.0178351    9
853.5    15.5185    29.8916    0.0175112    9
854    14.7708    28.6732    0.0167876    8
854.5    15.0625    28.819    0.0168631    8
855    15.0625    31.1315    0.0182056    8
855.5    15.0208    30.7183    0.0179534    8
856    15.0625    29.8954    0.0174623    8
856.5    14.9792    29.385    0.0171541    8
857    15.0625    28.5482    0.0166559    8
857.5    15.0833    29.7431    0.0173429    8
858    15.0833    28.4514    0.0165801    8
858.5    15.1458    27.8225    0.0162041    8
859    15.0625    25.076    0.014596    8
859.5    15.0625    25.6871    0.014943    8
860    15.0625    24.9579    0.0145104    8
860.5    15.1042    25.0065    0.0145302    8
861    15.0417    26.026    0.0151138    8
861.5    14.8958    26.2635    0.0152429    8
862    15.0417    25.7552    0.0149392    8
862.5    15.0625    25.8537    0.0149877    8
863    15.0417    25.7552    0.0149219    8
863.5    15.1667    25.3333    0.014669    8
864    15.2292    25.194    0.0145799    8
864.5    15.1667    24.7917    0.0143387    8
865    15.1667    25.1944    0.0145633    8
865.5    15.1042    25.0135    0.0144503    8
866    14.9375    23.9371    0.0138205    8
866.5    15.0208    24.9128    0.0143755    8
867    15.0833    23.9167    0.0137928    8
867.5    15.0833    23.9167    0.0137848    8
868    15.0208    23.5586    0.0135706    8
868.5    14.9583    25.7344    0.0148154    8
869    14.9583    25.401    0.0146151    8
869.5    15.0208    25.26    0.0145256    8
870    15.1667    26.0972    0.0149984    8
870.5    15.1875    26.3641    0.0151431    8
871    15.4167    25.9375    0.0148895    8
871.5    15.375    26.0608    0.0149517    8
872    15.3125    25.7253    0.0147507    8
872.5    15.25    26.9375    0.015437    8
873    15.3125    27.7878    0.0159151    8
873.5    15.3333    27.1806    0.0155584    8
874    15.3958    28.0204    0.01603    8
874.5    15.5208    27.3433    0.0156337    8
875    15.4375    27.194    0.0155394    8
875.5    15.3958    27.0968    0.015475    8
876    15.3333    24.5764    0.0140276    8
876.5    15.375    25.2899    0.0144267    8
877    15.4583    24.276    0.0138404    8
877.5    15.3125    24.0933    0.0137284    8
878    15.3958    24.9162    0.0141892    8
878.5    15.3333    24.6667    0.0140391    8
879    15.3125    25.6489    0.0145898    8
879.5    15.1667    24.875    0.0141416    8
880    15.125    23.9705    0.0136196    8
880.5    15.3125    23.1072    0.0131216    8
881    15.4167    23.6458    0.0134199    8
881.5    15.5208    24.1141    0.0136779    8
882    15.4375    22.576    0.0127982    8
882.5    15.3333    23.7917    0.0134797    8
883    15.25    23.9931    0.0135861    8
883.5    15.2708    24.6385    0.0139437    8
884    14.5476    22.6882    0.0128327    7
884.5    14.5476    22.6882    0.0128254    7
885    14.4762    22.4161    0.0126645    7
885.5    14.4762    22.4161    0.0126573    7
886    14.4762    22.4161    0.0126502    7
886.5    14.5476    22.3073    0.0125816    7
887    14.5476    22.3073    0.0125746    7
887.5    14.5    22.2937    0.0125598    7
888    14.4762    22.2971    0.0125546    7
888.5    14.5238    22.2415    0.0125163    7
889    14.6667    20.754    0.0116726    7
889.5    14.4524    21.3549    0.0120039    7
890    14.5476    21.0692    0.0118366    7
890.5    14.5714    20.8481    0.0117058    7
891    14.6667    19.9603    0.0112011    7
891.5    14.7381    19.9671    0.0111986    7
892    14.7857    20.7041    0.0116054    7
892.5    14.7381    21.9433    0.0122932    7
893    14.7143    21.4422    0.0120057    7
893.5    14.5952    21.0862    0.0117998    7
894    14.6667    20.3651    0.0113899    7
894.5    14.7381    20.3005    0.0113474    7
895    14.6429    19.7494    0.0110332    7
895.5    14.6429    19.8209    0.0110669    7
896    14.6429    19.8209    0.0110607    7
896.5    14.5476    19.458    0.0108522    7
897    14.619    20.3707    0.0113549    7
897.5    14.5952    20.8322    0.0116057    7
898    14.4524    21.3866    0.0119079    7
898.5    14.3095    21.6621    0.0120546    7
899    14.3095    21.2574    0.0118228    7
899.5    14.3571    21.6224    0.0120191    7
900    14.4286    21.6973    0.012054    7
900.5    14.4762    21.9796    0.0122041    7
901    14.6389    25.5872    0.0141993    6
901.5    14.6944    24.439    0.0135547    6
902    14.7778    24.8765    0.0137897    6
902.5    14.7222    24.9414    0.0138179    6
903    14.8056    25.0779    0.0138859    6
903.5    14.7222    25.284    0.0139922    6
904    14.8056    25.6983    0.0142137    6
904.5    14.7222    25.2006    0.0139307    6
905    14.7222    25.2006    0.013923    6
905.5    14.8056    25.6983    0.0141901    6
906    14.8056    25.6983    0.0141823    6
906.5    14.8889    24.9877    0.0137825    6
907    14.8611    25.2168    0.0139012    6
907.5    14.8611    25.2168    0.0138936    6
908    14.8611    25.2168    0.0138859    6
908.5    14.8611    27.1057    0.0149178    6
909    14.9167    25.5532    0.0140557    6
909.5    14.9167    25.5532    0.014048    6
910    14.9167    25.5532    0.0140402    6
910.5    14.8333    25.3796    0.0139372    6
911    14.75    25.3403    0.0139079    6
911.5    14.8333    23.9444    0.0131346    6
912    14.8333    24.5556    0.0134625    6
912.5    14.8333    24.6204    0.0134906    6
913    14.8889    24.2191    0.0132635    6
913.5    14.8056    23.6057    0.0129205    6
914    14.7222    25.2099    0.013791    6
914.5    14.75    25.2477    0.0138041    6
915    14.75    25.2477    0.0137965    6
915.5    14.7222    25.7006    0.0140364    6
916    14.9167    24.8588    0.0135692    6
916.5    14.8056    25.2539    0.0137773    6
917    14.8333    24.7963    0.0135203    6
917.5    14.7222    23.2469    0.0126686    6
918    14.8611    22.8002    0.0124184    6
918.5    14.8611    22.8002    0.0124116    6
919    15    21.7778    0.0118486    6
919.5    14.8889    20.6358    0.0112212    6
920    14.8667    23.2933    0.0126594    5
920.5    14.9333    25.3956    0.0137944    5
921    15.0333    25.2378    0.0137013    5
921.5    14.9    26.64    0.0144547    5
922    15    26.9333    0.0146059    5
922.5    14.9333    26.2956    0.0142523    5
923    15.0333    26.6822    0.0144541    5
923.5    15.0667    27.9622    0.0151393    5
924    14.8333    26.7444    0.0144721    5
924.5    14.7333    26.2511    0.0141975    5
925    14.7333    26.2511    0.0141898    5
925.5    14.7667    26.3956    0.0142602    5
926    14.8667    24.9489    0.0134713    5
926.5    14.9333    25.8956    0.0139749    5
927    15    24.3222    0.0131188    5
927.5    15    24.3222    0.0131117    5
928    14.9    25.7289    0.0138625    5
928.5    14.9    25.7289    0.0138551    5
929    15    27.2556    0.0146693    5
929.5    15.1    25.8289    0.013894    5
930    15.2    26.0489    0.0140048    5
930.5    15.2    26.0489    0.0139973    5
931    15.0333    25.1044    0.0134825    5
931.5    15    23.7222    0.0127333    5
932    15.1    23.9956    0.0128732    5
932.5    15.1333    25.2711    0.0135502    5
933    15.1333    25.2711    0.0135429    5
933.5    15.0667    25.94    0.0138939    5
934    15.1    26.44    0.0141542    5
934.5    14.9    27.4067    0.0146638    5
935    14.9    28.54    0.015262    5
935.5    15.1    28.6733    0.0153251    5
936    15    30.3333    0.0162037    5
936.5    15    30.3333    0.0161951    5
937    15.1    30.9067    0.0164924    5
937.5    15.0667    30.7067    0.0163769    5
938    15.0333    28.5378    0.015212    5
938.5    15.3    28.9933    0.0154466    5
939    15.3    28.9933    0.0154384    5
939.5    15.3667    29.0378    0.0154538    5
940    15.4    29.64    0.015766    5
940.5    15.5    29.7    0.0157895    5
941    15.4333    28.1844    0.0149758    5
941.5    15.5667    29.4289    0.0156287    5
942    15.6667    27.5889    0.0146438    5
942.5    15.6333    27.0711    0.0143613    5
943    15.6333    28.0933    0.0148957    5
943.5    15.5667    27.7067    0.0146829    5
944    15.6333    28.5044    0.0150977    5
944.5    15.6333    28.1489    0.0149015    5
945    15.7    27.26    0.0144233    5
945.5    15.7    29.5489    0.0156261    5
946    15.6333    29.5489    0.0156178    5
946.5    15.6333    29.5489    0.0156096    5
947    15.6333    29.5489    0.0156013    5
947.5    15.6333    29.2156    0.0154172    5
948    15.6    29.5622    0.0155919    5
948.5    15.6    31.4956    0.0166028    5
949    15.5    29.8222    0.0157124    5
949.5    15.5    29.8222    0.0157042    5
950    15.5    29.8222    0.0156959    5
950.5    15.6    28.8289    0.0151651    5
951    15.6    28.8289    0.0151571    5
951.5    15.6    28.8289    0.0151492    5
952    15.7    30.4822    0.0160096    5
952.5    15.5    29.4778    0.0154739    5
953    15.6667    27.3222    0.0143348    5
953.5    15.6333    28.2156    0.0147958    5
954    15.6    28.9956    0.0151968    5
954.5    15.5333    28.9156    0.015147    5
955    15.6333    29.5489    0.0154706    5
955.5    15.7333    29.4956    0.0154346    5
956    15.7    29.5044    0.0154312    5
956.5    15.7333    26.5622    0.0138851    5
957    15.7333    26.5622    0.0138779    5
957.5    15.8    25.9711    0.0135619    5
958    15.7333    25.6178    0.0133704    5
958.5    15.7667    26.2067    0.0136707    5
959    15.8667    26.7933    0.0139694    5
959.5    15.7    25.6489    0.0133658    5
960    15.9667    25.6933    0.0133819    5
960.5    16    27.7889    0.0144658    5
961    15.9667    29.2711    0.0152295    5
961.5    15.8667    29.1378    0.0151523    5
962    15.8667    27.4711    0.0142781    5
962.5    15.8667    27.4711    0.0142707    5
963    15.9333    26.14    0.0135722    5
963.5    15.8667    26.3267    0.013662    5
964    15.9    25.8844    0.0134255    5
964.5    15.9    28.0511    0.0145418    5
965    15.8    27.2378    0.0141128    5
965.5    15.9    25.8844    0.0134047    5
966    15.7667    26.9844    0.0139671    5
966.5    14.9583    30.1024    0.0155729    4
967    15.0417    29.0469    0.0150191    4
967.5    15.0417    29.0469    0.0150113    4
968    14.9167    27.0208    0.013957    4
968.5    14.9167    27.0208    0.0139498    4
969    15.0417    29.0469    0.0149881    4
969.5    15.0833    29.7431    0.0153394    4
970    15.25    28.9236    0.0149091    4
970.5    15.25    28.9236    0.0149014    4
971    15.25    28.9236    0.0148937    4
971.5    15.25    28.9236    0.0148861    4
972    15.375    31.0747    0.0159849    4
972.5    15.375    31.0747    0.0159767    4
973    15.375    31.0747    0.0159685    4
973.5    14.875    30.6441    0.0157391    4
974    14.9167    30.3958    0.0156036    4
974.5    15.0833    28.9236    0.0148402    4
975    15.0833    28.9236    0.0148326    4
975.5    14.9583    28.8247    0.0147743    4
976    15.0417    28.8802    0.0147952    4
976.5    15.2083    31.0747    0.0159112    4
977    15.2083    31.0747    0.0159031    4
977.5    15.2083    32.8247    0.0167901    4
978    15.1667    32.75    0.0167434    4
978.5    15.4167    31.3958    0.0160428    4
979    15.2917    29.2969    0.0149627    4
979.5    15.2917    29.2969    0.014955    4
980    15.4167    28.5208    0.0145514    4
980.5    15.4583    32.6719    0.0166608    4
981    15.5    33.375    0.0170107    4
981.5    15.375    35.0885    0.017875    4
982    15.2083    33.9219    0.0172718    4
982.5    15.25    33.6458    0.0171226    4
983    15.4583    32.0608    0.0163076    4
983.5    15.3333    33.0556    0.0168051    4
984    15.5    31.9028    0.0162108    4
984.5    15.375    31.9219    0.0162122    4
985    15.625    34.3385    0.0174307    4
985.5    15.75    33.7292    0.0171127    4
986    15.5833    32.2431    0.0163504    4
986.5    15.6667    32.4722    0.0164583    4
987    15.9167    32.7014    0.0165661    4
987.5    15.625    32.8941    0.0166552    4
988    15.625    32.8941    0.0166468    4
988.5    15.75    31.0347    0.0156979    4
989    15.625    29.1024    0.0147131    4
989.5    15.75    28.5764    0.0144398    4
990    15.75    28.5764    0.0144325    4
990.5    15.75    28.5764    0.0144252    4
991    15.75    28.5764    0.014418    4
991.5    15.7083    28.7413    0.0144939    4
992    15.8333    29.2361    0.0147359    4
992.5    15.9167    28.0347    0.0141233    4
993    16.0417    27.5191    0.0138565    4
993.5    16.0417    27.5191    0.0138496    4
994    16.0417    27.5191    0.0138426    4
994.5    15.9583    29.658    0.014911    4
995    15.75    27.8403    0.0139901    4
995.5    15.8333    29.0972    0.0146144    4
996    15.875    29.7413    0.0149304    4
996.5    15.7083    28.8108    0.014456    4
997    15.75    29.4514    0.01477    4
997.5    15.875    29.8941    0.0149845    4
998    15.7083    27.8663    0.0139611    4
998.5    15.625    27.5608    0.0138011    4
999    15.625    29.8524    0.0149412    4
999.5    15.7083    31.5747    0.0157952    4
1000    15.5833    31.1319    0.015566    4
1000.5    15.6667    31.4167    0.0157005    4
1001    15.9167    29.3681    0.0146694    4
1001.5    16.0833    28.8681    0.0144124    4
1002    15.9583    30.6858    0.0153123    4
1002.5    15.875    30.2552    0.0150899    4
1003    15.9167    28.5208    0.0142178    4
1003.5    15.8333    29.7222    0.0148093    4
1004    15.9167    29.7986    0.0148399    4
1004.5    16    28.0972    0.0139857    4
1005    16.0417    28.7552    0.0143061    4
1005.5    15.9167    29.2847    0.0145623    4
1006    15.9583    27.1163    0.0134773    4
1006.5    15.75    27.9514    0.0138854    4
1007    15.8333    29.8472    0.0148199    4
1007.5    15.8333    29.8472    0.0148125    4
1008    15.9167    30.2292    0.0149946    4
1008.5    15.625    32.5885    0.0161569    4
1009    15.625    32.5885    0.0161489    4
1009.5    15.6667    31.9306    0.015815    4
1010    15.7917    31.6858    0.015686    4
1010.5    15.7917    31.6858    0.0156783    4
1011    15.6667    29.7639    0.01472    4
1011.5    15.6667    29.7639    0.0147127    4
1012    15.6667    29.7639    0.0147055    4
1012.5    15.6667    29.7639    0.0146982    4
1013    15.75    29.6736    0.0146464    4
1013.5    15.75    29.6736    0.0146392    4
1014    15.75    29.6736    0.014632    4
1014.5    15.875    29.9497    0.0147608    4
1015    15.875    29.9497    0.0147535    4
1015.5    16    29.3472    0.0144496    4
1016    16.1667    28.375    0.0139641    4
1016.5    16.25    27.0764    0.0133184    4
1017    16.125    30.2969    0.0148952    4
1017.5    16.125    30.2969    0.0148879    4
1018    16.125    30.2969    0.0148806    4
1018.5    16.125    26.5469    0.0130323    4
1019    16.25    26.5625    0.0130336    4
1019.5    16.125    28.5469    0.0140004    4
1020    16.125    28.5469    0.0139936    4
1020.5    16.2083    28.6302    0.0140275    4
1021    16.0833    28.4792    0.0139467    4
1021.5    15.9583    28.3385    0.013871    4
1022    15.9583    28.3385    0.0138643    4
1022.5    16.2917    30.1302    0.0147336    4
1023    16.3333    30.1806    0.014751    4
1023.5    16.3333    30.1806    0.0147438    4
1024    16.2917    30.6997    0.0149901    4
1024.5    16.4167    32.6736    0.0159461    4
1025    16.5417    30.6997    0.0149754    4
1025.5    16.4167    32.6736    0.0159306    4
1026    16.75    30.7014    0.0149617    4
1026.5    16.75    32.7847    0.0159692    4
1027    16.6667    32.7361    0.0159377    4
1027.5    16.4583    32.0191    0.0155811    4
1028    16.5833    30.0347    0.0146083    4
1028.5    16.4583    30.0608    0.0146139    4
1029    16.5833    30.0347    0.0145941    4
1029.5    16.375    27.1024    0.0131629    4
1030    16.375    27.1024    0.0131565    4
1030.5    16.625    29.0191    0.0140801    4
1031    16.5    29.2639    0.014192    4
1031.5    16.4167    29.2847    0.0141952    4
1032    16.5    27.6389    0.0133909    4
1032.5    16.375    25.6441    0.0124184    4
1033    16.375    25.6441    0.0124124    4
1033.5    16.25    29.4514    0.0142484    4
1034    16.25    29.4514    0.0142415    4
1034.5    16.25    29.4514    0.0142346    4
1035    16.25    29.4514    0.0142277    4
1035.5    16.25    29.4514    0.0142209    4
1036    16.25    29.4514    0.014214    4
1036.5    16.125    29.1997    0.0140857    4
1037    16    29.3194    0.0141367    4
1037.5    16.0833    25.7847    0.0124264    4
1038    13.4444    6.52469    0.00314291    3
1038.5    13.4444    6.52469    0.0031414    3
1039    13.4444    6.52469    0.00313989    3
1039.5    13.2778    7.78395    0.00374408    3
1040    13.2778    7.78395    0.00374228    3
1040.5    13.7222    8.2284    0.00395406    3
1041    13.7778    7.78395    0.00373869    3
1041.5    13.6111    7.20988    0.00346129    3
1042    13.7778    7.78395    0.0037351    3
1042.5    13.6111    9.15432    0.00439056    3
1043    13.6111    9.15432    0.00438846    3
1043.5    13.6667    6.12963    0.00293705    3
1044    13.9444    6.56173    0.00314259    3
1044.5    13.8333    5.72222    0.00273922    3
1045    13.8333    5.55556    0.00265816    3
1045.5    13.5    6.16667    0.00294915    3
1046    13.5556    6.39506    0.00305691    3
1046.5    13.7222    7.15432    0.00341821    3
1047    13.5556    6.78395    0.00323971    3
1047.5    13.8889    6.52469    0.00311441    3
1048    13.8889    6.52469    0.00311293    3
1048.5    14    6.68519    0.00318798    3
1049    14    6.68519    0.00318646    3
1049.5    14    6.68519    0.00318494    3
1050    14.0556    6.78395    0.00323045    3
1050.5    13.5    7.01852    0.00334056    3
1051    13.7778    8.00617    0.00380884    3
1051.5    13.8333    8.2963    0.00394498    3
1052    14    9.24074    0.00439199    3
1052.5    14    7.62963    0.00362453    3
1053    14    7.62963    0.00362281    3
1053.5    14    7.62963    0.00362109    3
1054    14.0556    7.70988    0.00365744    3
1054.5    13.8333    8.90741    0.00422352    3
1055    13.8333    8.90741    0.00422152    3
1055.5    13.8333    8.90741    0.00421952    3
1056    13.8333    8.90741    0.00421752    3
1056.5    13.8333    8.90741    0.00421553    3
1057    13.8333    8.90741    0.00421353    3
1057.5    13.4444    8.33951    0.00394303    3
1058    13.5    7.90741    0.00373696    3
1058.5    13.7778    7.30247    0.00344944    3
1059    13.8333    7.01852    0.00331375    3
1059.5    13.8889    7.30247    0.00344619    3
1060    13.6667    8.2963    0.00391335    3
1060.5    13.6667    8.2963    0.0039115    3
1061    13.3333    7.62963    0.00359549    3
1061.5    13.3333    7.62963    0.0035938    3
1062    13.3333    7.62963    0.0035921    3
1062.5    13.3333    7.62963    0.00359041    3
1063    13.2778    5.9321    0.00279026    3
1063.5    13.1667    6.68519    0.00314301    3
1064    13.3333    7.01852    0.00329818    3
1064.5    13.2222    5.65432    0.00265586    3
1065    13.3333    4.22222    0.00198226    3
1065.5    13.5556    4.6358    0.00217541    3
1066    13.5556    4.6358    0.00217439    3
1066.5    13.5556    4.6358    0.00217337    3
1067    13.3889    3.9321    0.0018426    3
1067.5    13.5556    3.08025    0.00144274    3
1068    13.6111    3.15432    0.00147674    3
1068.5    13.6111    3.15432    0.00147605    3
1069    13.7222    3.56173    0.00166592    3
1069.5    13.6667    4.96296    0.00232023    3
1070    13.8333    5.24074    0.00244894    3
1070.5    13.8333    5.24074    0.0024478    3
1071    13.9444    4.15432    0.00193946    3
1071.5    14    4.57407    0.00213443    3
1072    13.8333    4.24074    0.00197796    3
1072.5    14    4.96296    0.00231374    3
1073    13.9444    5.30247    0.00247086    3
1073.5    13.9444    5.30247    0.00246971    3
1074    13.9444    5.30247    0.00246856    3
1074.5    14.1111    6.15432    0.00286381    3
1075    14.1111    6.15432    0.00286247    3
1075.5    14.1111    6.15432    0.00286114    3
1076    14.1111    6.15432    0.00285981    3
1076.5    14.2778    5.11728    0.00237682    3
1077    14.1111    6.15432    0.00285716    3
1077.5    14.1111    6.15432    0.00285583    3
1078    14.0556    5.85802    0.00271708    3
1078.5    14    6.01852    0.00279023    3
1079    13.9444    5.9321    0.00274889    3
1079.5    13.8333    5.7963    0.00268471    3
1080    14    6.01852    0.00278635    3
1080.5    14.1667    6.90741    0.00319639    3
1081    14.1111    6.59877    0.00305216    3
1081.5    14    6.74074    0.00311638    3
1082    13.8889    5.85802    0.00270704    3
1082.5    14.2222    7.82099    0.00361247    3
1083    14.2222    7.82099    0.0036108    3
1083.5    14.2222    7.82099    0.00360913    3
1084    14.3333    8.57407    0.00395483    3
1084.5    14.1667    9.85185    0.00454212    3
1085    14.1667    9.85185    0.00454002    3
1085.5    14.0556    9.89506    0.00455784    3
1086    14.0833    12.8403    0.00591173    2
1086.5    14.0833    12.8403    0.00590901    2
1087    14.3333    14.6944    0.00675917    2
1087.5    14    13.4444    0.00618135    2
1088    14.4167    10.5625    0.00485409    2
1088.5    14.4167    10.5625    0.00485186    2
1089    14.3333    8.02778    0.00368585    2
1089.5    14.3333    8.02778    0.00368416    2
1090    14.3333    8.02778    0.00368247    2
1090.5    14.3333    8.02778    0.00368078    2
1091    14.3333    8.02778    0.00367909    2
1091.5    14.3333    8.02778    0.00367741    2
1092    14.25    5.84028    0.00267412    2
1092.5    14.4167    5.0625    0.00231693    2
1093    14.4167    5.0625    0.00231587    2
1093.5    14.4167    5.0625    0.00231481    2
1094    14.4167    5.0625    0.00231376    2
1094.5    14.4167    5.0625    0.0023127    2
1095    14.4167    5.0625    0.00231164    2
1095.5    14.4167    5.0625    0.00231059    2
1096    14.4167    5.0625    0.00230953    2
1096.5    14.4167    5.0625    0.00230848    2
1097    14.4167    5.0625    0.00230743    2
1097.5    14.4167    5.0625    0.00230638    2
1098    14.6667    4    0.00182149    2
1098.5    14.6667    4    0.00182066    2
1099    14.6667    4    0.00181984    2
1099.5    14.6667    3.36111    0.00152847    2
1100    14.5    4    0.00181818    2
1100.5    14.75    5.0625    0.00230009    2
1101    14.75    5.0625    0.00229905    2
1101.5    14.8333    5.44444    0.00247138    2
1102    14.9167    5.84028    0.00264985    2
1102.5    14.9167    5.84028    0.00264865    2
1103    14.6667    7.11111    0.00322353    2
1103.5    14.4167    5.84028    0.00264625    2
1104    14.4167    5.84028    0.00264505    2
1104.5    14.75    4.34028    0.00196482    2
1105    14.5833    5.0625    0.00229072    2
1105.5    14.5833    5.0625    0.00228969    2
1106    14.5833    5.0625    0.00228865    2
1106.5    14.6667    4    0.0018075    2
1107    14.9167    5.0625    0.00228659    2
1107.5    14.9167    5.0625    0.00228555    2
1108    14.9167    5.0625    0.00228452    2
1108.5    15    5.44444    0.00245577    2
1109    15.1667    4.69444    0.00211652    2
1109.5    15    5.44444    0.00245356    2
1110    15.6667    9    0.00405405    2
1110.5    15.6667    7.11111    0.00320176    2
1111    15.4167    10.5625    0.0047536    2
1111.5    15.4167    10.5625    0.00475146    2
1112    15.1667    9    0.00404676    2
1112.5    15.1667    9    0.00404494    2
1113    15.6667    9    0.00404313    2
1113.5    15.1667    8.02778    0.00360475    2
1114    15.1667    8.02778    0.00360313    2
1114.5    15.4167    9.50694    0.00426512    2
1115    15.25    10.5625    0.00473655    2
1115.5    15.4167    9.50694    0.00426129    2
1116    15.4167    9.50694    0.00425938    2
1116.5    15.4167    9.50694    0.00425748    2
1117    15.1667    11.1111    0.00497364    2
1117.5    15.1667    11.1111    0.00497141    2
1118    15.0833    10.5625    0.00472384    2
1118.5    15.0833    10.5625    0.00472173    2
1119    15.0833    10.5625    0.00471962    2
1119.5    15.0833    10.5625    0.00471751    2
1120    15.0833    10.5625    0.0047154    2
1120.5    15.1667    12.25    0.00546631    2
1121    15.4167    10.5625    0.0047112    2
1121.5    15.4167    10.5625    0.00470909    2
1122    15.3333    11.1111    0.00495148    2
1122.5    15.6667    10.0278    0.00446672    2
1123    15.6667    10.0278    0.00446473    2
1123.5    15.3333    8.02778    0.00357266    2
1124    15.5833    9.50694    0.00422907    2
1124.5    15.0833    9.50694    0.00422719    2
1125    15.0833    9.50694    0.00422531    2
1125.5    15.3333    11.1111    0.00493608    2
1126    15.5833    9.50694    0.00422156    2
1126.5    15.5833    9.50694    0.00421968    2
1127    15.5833    9.50694    0.00421781    2
1127.5    15.25    9.50694    0.00421594    2
1128    15.0833    11.6736    0.00517447    2
1128.5    15.3333    10.0278    0.00444297    2
1129    15.4167    9.50694    0.00421034    2
1129.5    15.75    8.50694    0.0037658    2
1130    15.4167    9.50694    0.00420661    2
1130.5    15.4167    9.50694    0.00420475    2
1131    15.4167    9.50694    0.00420289    2
1131.5    15.6667    8.02778    0.00354741    2
1132    15.6667    11.1111    0.00490773    2
1132.5    15.5833    10.5625    0.00466336    2
1133    15.9167    9.50694    0.00419547    2
1133.5    16    8.02778    0.00354115    2
1134    16.25    6.67361    0.00294251    2
1134.5    16.0833    6.67361    0.00294121    2
1135    16.3333    8.02778    0.00353647    2
1135.5    16.3333    8.02778    0.00353491    2
1136    16.5833    6.67361    0.00293733    2
1136.5    16.5833    6.67361    0.00293604    2
1137    16.5    7.11111    0.00312714    2
1137.5    16.5    7.11111    0.00312576    2
1138    16.25    5.84028    0.00256603    2
1138.5    16.25    5.84028    0.0025649    2
1139    16.25    5.84028    0.00256377    2
1139.5    16.1667    5.44444    0.00238896    2
1140    16    4.69444    0.00205897    2
1140.5    16    4.69444    0.00205806    2
1141    16    4.69444    0.00205716    2
1141.5    16.0833    3.0625    0.00134144    2
1142    15.6667    4    0.00175131    2
1142.5    15.5    3.36111    0.00147095    2
1143    15.6667    2.77778    0.00121513    2
1143.5    16.25    2.50694    0.00109617    2
1144    16.1667    2.77778    0.00121406    2
1144.5    16.3333    1.77778    0.000776661    2
1145    15.9167    2.00694    0.000876395    2
1145.5    15.9167    2.00694    0.000876012    2
1146    16.4167    2.00694    0.00087563    2
1146.5    16.1667    1.36111    0.000593594    2
1147    16.1667    1.36111    0.000593335    2
1147.5    16.0833    1.5625    0.000680828    2
1148    16.25    1.17361    0.000511155    2
1148.5    16.0833    2.50694    0.0010914    2
1149    16.0833    2.50694    0.00109092    2
1149.5    15.9167    2.00694    0.000872964    2
1150    16.0833    1.17361    0.000510266    2
1150.5    16.3333    1.77778    0.000772611    2
1151    16.4167    1.5625    0.000678758    2
1151.5    16.4167    1.5625    0.000678463    2
1152    16.1667    1    0.000434028    2
1152.5    16.4167    0.5625    0.000244035    2
1153    16.4167    0.5625    0.000243929    2
1153.5    16.4167    0.5625    0.000243823    2
1154    16.6667    1    0.000433276    2
1154.5    16.6667    1    0.000433088    2
1155    16.6667    1    0.0004329    2
1155.5    16.25    0.5625    0.000243401    2
1156    16.25    0.5625    0.000243296    2
1156.5    16.25    0.5625    0.000243191    2
1157    16.25    0.5625    0.000243086    2
1157.5    16.5    1    0.000431965    2
1158    16.75    0.5625    0.000242876    2
1158.5    16.9167    0.340278    0.000146861    2
1159    16.9167    0.340278    0.000146798    2
1159.5    16.9167    0.340278    0.000146735    2
1160    16.9167    0.340278    0.000146671    2
1160.5    17    0.444444    0.000191488    2
1161    17.1667    0.694444    0.000299072    2
1161.5    17.1667    0.694444    0.000298943    2
1162    17.1667    0.694444    0.000298814    2
1162.5    16.9167    0.840278    0.00036141    2
1163    16.9167    0.5625    0.000241831    2
1163.5    17.5    0.694444    0.000298429    2
1164    17.75    1.17361    0.000504128    2
1164.5    17.9167    0.5625    0.00024152    2
1165    18    0.444444    0.000190749    2
1165.5    17.8333    0.694444    0.000297917    2
1166    17.8333    0.694444    0.000297789    2
1166.5    17.8333    0.694444    0.000297662    2
1167    17.8333    0.694444    0.000297534    2
1167.5    17.8333    0.694444    0.000297407    2
1168    18.0833    1.17361    0.000502402    2
1168.5    18.0833    1.17361    0.000502187    2
1169    18.0833    1.17361    0.000501972    2
1169.5    17.75    1.17361    0.000501758    2
1170    17.5    1.77778    0.000759734    2
1170.5    17.3333    1.36111    0.000581423    2
1171    17.5833    1.17361    0.000501115    2
1171.5    17.75    2.50694    0.00106997    2
1172    17.75    2.50694    0.00106952    2
1172.5    18.3333    1    0.000426439    2
1173    18.3333    1    0.000426257    2
1173.5    18.3333    1    0.000426076    2
1174    18.3333    1    0.000425894    2
1174.5    18.8333    1    0.000425713    2
1175    18.5833    0.5625    0.000239362    2
1175.5    18.3333    1    0.000425351    2
1176    18.3333    1    0.00042517    2
1176.5    18.5    1.36111    0.000578458    2
1177    18.6667    1    0.000424809    2
1177.5    18.6667    1    0.000424628    2
1178    18.5    1.36111    0.000577721    2
1178.5    18.6667    1    0.000424268    2
1179    18.6667    1    0.000424088    2
1179.5    18.6667    1    0.000423908    2
1180    18.5833    1.17361    0.000497293    2
1180.5    18.8333    1.77778    0.000752977    2
1181    18.8333    1.77778    0.000752658    2
1181.5    18.8333    1.77778    0.000752339    2
1182    18.8333    1.77778    0.000752021    2
1182.5    18.75    1.5625    0.000660677    2
1183    18.75    1.5625    0.000660397    2
1183.5    19.1667    1.36111    0.000575036    2
1184    19.0833    2.00694    0.000847527    2
1184.5    18.9167    2.50694    0.00105823    2
1185    19.1667    1.77778    0.000750117    2
1185.5    19.1667    1.77778    0.000749801    2
1186    19.1667    1.77778    0.000749485    2
1186.5    19.3333    2.25    0.000948167    2
1187    19.3333    2.25    0.000947767    2
1187.5    19.25    2.50694    0.00105556    2
1188    19.5    2.77778    0.0011691    2
1188.5    19.6667    2.25    0.000946571    2
1189    19.6667    2.25    0.000946173    2
1189.5    19.9167    1.5625    0.000656789    2
1190    20.1667    2.25    0.000945378    2
1190.5    19.6667    3.36111    0.00141164    2
1191    20.4167    2.50694    0.00105245    2
1191.5    20.1667    3.36111    0.00141045    2
1192    20.4167    2.50694    0.00105157    2
1192.5    20.4167    2.50694    0.00105113    2
1193    20.6667    1.77778    0.000745087    2
1193.5    20.4167    2.50694    0.00105025    2
1194    20.6667    1.77778    0.000744463    2
1194.5    20.5833    2.00694    0.000840077    2
1195    20.5833    2.00694    0.000839726    2
1195.5    20.8333    1.36111    0.000569264    2
1196    20.75    1.5625    0.000653219    2
1196.5    21    1    0.000417885    2
1197    20.5    1    0.000417711    2
1197.5    20.3333    1    0.000417537    2
1198    20.3333    1    0.000417362    2
1198.5    20.3333    1    0.000417188    2
1199    20.3333    1    0.000417014    2
1199.5    20.3333    1    0.00041684    2
1200    20.5833    0.5625    0.000234375    2
1200.5    20.5833    0.5625    0.000234277    2
1201    20.5833    0.5625    0.00023418    2
1201.5    20.5833    0.5625    0.000234082    2
1202    20.5833    0.5625    0.000233985    2
1202.5    20.5833    0.5625    0.000233888    2
1203    20.5833    0.5625    0.000233791    2
1203.5    20.3333    1    0.000415455    2
1204    20.3333    1    0.000415282    2
1204.5    20.5833    0.5625    0.000233499    2
1205    20.6667    0.694444    0.000288151    2
1205.5    20.6667    1    0.000414766    2
1206    20.6667    1    0.000414594    2
1206.5    20.6667    1    0.000414422    2
1207    20.6667    1    0.00041425    2
1207.5    20.6667    1    0.000414079    2
1208    20.4167    0.5625    0.000232823    2
1208.5    20.4167    0.5625    0.000232727    2
1209    20.1667    1    0.000413565    2
1209.5    20.4167    1.5625    0.000645928    2
1210    20.4167    1.5625    0.000645661    2
1210.5    20.4167    1.5625    0.000645394    2
1211    20.5833    1.17361    0.000484563    2
1211.5    20.5833    0.5625    0.00023215    2
1212    20.6667    0.444444    0.000183352    2
1212.5    20.6667    0.444444    0.000183276    2
1213    20.6667    0.444444    0.000183201    2
1213.5    20.6667    0.444444    0.000183125    2
1214    20.5833    0.340278    0.000140147    2
1214.5    20.1667    0.0277778    1.14359e-05    2
1215    20.25    0.0625    2.57202e-05    2
1215.5    20.0833    0.00694444    2.85662e-06    2
1216    20.25    0.0625    2.5699e-05    2
1216.5    20.25    0.0625    2.56885e-05    2
1217    20.25    0.0625    2.56779e-05    2
1217.5    19.9167    0.173611    7.12982e-05    2
1218    20.1667    0.0277778    1.1403e-05    2
1218.5    20    0.444444    0.000182374    2
1219    20.25    0.840278    0.000344659    2
1219.5    20.25    0.840278    0.000344517    2
1220    20.25    0.840278    0.000344376    2
1220.5    20.25    0.840278    0.000344235    2
1221    20.1667    0.694444    0.000284375    2
1221.5    20.1667    0.694444    0.000284259    2
1222    20.1667    0.694444    0.000284143    2
1222.5    20.1667    0.694444    0.000284026    2
1223    20.1667    0.694444    0.00028391    2
1223.5    20.1667    0.694444    0.000283794    2
1224    20.4167    1.17361    0.000479416    2
1224.5    20.4167    1.17361    0.000479221    2
1225    20.6667    0.694444    0.000283447    2
1225.5    20.5833    1.17361    0.00047883    2
1226    20    0.694444    0.000283216    2
1226.5    20    0.694444    0.0002831    2
1227    20.25    1.17361    0.000478244    2
1227.5    20.3333    1.36111    0.000554424    2
1228    20.4167    1.5625    0.000636197    2
1228.5    20.4167    1.5625    0.000635938    2
1229    20.9167    1.5625    0.000635679    2
1229.5    20.8333    1.77778    0.000722968    2
1230    20.75    1.5625    0.000635163    2
1230.5    20.75    1.5625    0.000634905    2
1231    20.75    1.5625    0.000634647    2
1231.5    20.5    1    0.000406009    2
1232    20.6667    1.36111    0.000552399    2
1232.5    20.8333    1.77778    0.000721208    2
1233    20.5833    1.17361    0.000475917    2
1233.5    20.5    1    0.000405351    2
1234    20.3333    0.25    0.000101297    2
1234.5    20.5    0.444444    0.00018001    2
1235    20.5833    0.5625    0.000227733    2
1235.5    20.6667    0.111111    4.49661e-05    2
1236    20.5    0.0277778    1.1237e-05    2
1236.5    20.5    0.0277778    1.12324e-05    2
1237    20.5    0.0277778    1.12279e-05    2
1237.5    20.5    0.444444    0.000179574    2
1238    20.5    0.444444    0.000179501    2
1238.5    20.5    0.444444    0.000179429    2
1239    20.5833    0.340278    0.00013732    2
1239.5    20.5833    0.840278    0.000338958    2
1240    20.8333    1.36111    0.000548835    2
1240.5    20.8333    1.36111    0.000548614    2
1241    20.8333    1.36111    0.000548393    2
1241.5    20.8333    1.36111    0.000548172    2
1242    20.8333    1.36111    0.000547951    2
1242.5    20.8333    1.36111    0.000547731    2
1243    21.0833    0.840278    0.000338004    2
1243.5    21.0833    0.840278    0.000337868    2
1244    21.0833    0.840278    0.000337732    2
1244.5    21.0833    0.840278    0.000337597    2
1245    21.25    0.340278    0.000136658    2
1245.5    21.25    0.340278    0.000136603    2
1246    21.25    0.340278    0.000136548    2
1246.5    21.25    0.173611    6.96394e-05    2
1247    21.3333    0.25    0.000100241    2
1247.5    21.0833    1.17361    0.000470385    2
1248    21.3333    0.694444    0.000278223    2
1248.5    21.3333    0.694444    0.000278112    2
1249    21.3333    0.694444    0.000278    2
1249.5    21.0833    1.17361    0.000469632    2
1250    21.0833    1.17361    0.000469444    2
1250.5    21.0833    1.17361    0.000469257    2
1251    21.25    0.840278    0.000335842    2
1251.5    21.0833    1.17361    0.000468882    2
1252    21.3333    0.694444    0.000277334    2
1252.5    21.4167    0.5625    0.000224551    2
1253    21.4167    0.5625    0.000224461    2
1253.5    21.4167    0.173611    6.92505e-05    2
1254    21.3333    0.111111    4.43027e-05    2
1254.5    21.6667    0.25    9.96413e-05    2
1255    21.6667    0.444444    0.000177069    2
1255.5    21.3333    0.0277778    1.10624e-05    2
1256    21.5833    0.173611    6.91127e-05    2
1256.5    21.8333    0.444444    0.000176858    2
1257    21.8333    0.444444    0.000176788    2
1257.5    21.8333    0.444444    0.000176717    2
1258    21.8333    0.444444    0.000176647    2
1258.5    21.0833    0.173611    6.89754e-05    2
1259    21.3333    0.0277778    1.10317e-05    2
1259.5    21.0833    0.173611    6.89206e-05    2
1260    21.1667    0.111111    4.40917e-05    2
1260.5    21    0.111111    4.40742e-05    2
1261    20.9167    0.840278    0.000333179    2
1261.5    20.9167    0.840278    0.000333047    2
1262    21.1667    0.444444    0.000176087    2
1262.5    21.0833    0.5625    0.000222772    2
1263    21.0833    0.5625    0.000222684    2
1263.5    21.0833    0.5625    0.000222596    2
1264    21.25    0.340278    0.000134604    2
1264.5    21.25    0.340278    0.00013455    2
1265    21.8333    -2.09215e-14    -8.26938e-18    1
1265.5    21.8333    -2.09215e-14    -8.26611e-18    1
1266    21.8333    -2.09215e-14    -8.26285e-18    1
1266.5    21.8333    -2.09215e-14    -8.25959e-18    1
1267    21.8333    -2.09215e-14    -8.25633e-18    1
1267.5    21.6667    1.81583e-14    7.16304e-18    1
1268    21.6667    1.81583e-14    7.16022e-18    1
1268.5    21.6667    1.81583e-14    7.1574e-18    1
1269    21.6667    1.81583e-14    7.15458e-18    1
1269.5    22.1667    7.50017e-15    2.95399e-18    1
1270    22.1667    7.50017e-15    2.95282e-18    1
1270.5    22.5    -1.77636e-14    -6.99078e-18    1
1271    22.5    -1.77636e-14    -6.98803e-18    1
1271.5    22    1.42109e-14    5.58822e-18    1
1272    22    1.42109e-14    5.58603e-18    1
1272.5    22    1.42109e-14    5.58383e-18    1
1273    22    1.42109e-14    5.58164e-18    1
1273.5    22    1.42109e-14    5.57945e-18    1
1274    22    1.42109e-14    5.57726e-18    1
1274.5    22.3333    1.57898e-15    6.19452e-19    1
1275    22.3333    1.57898e-15    6.19209e-19    1
1275.5    22.3333    1.57898e-15    6.18967e-19    1
1276    21.8333    -5.52644e-15    -2.16553e-18    1
1276.5    21.8333    -5.52644e-15    -2.16469e-18    1
1277    21.8333    -5.52644e-15    -2.16384e-18    1
1277.5    22    1.42109e-14    5.56198e-18    1
1278    22    1.42109e-14    5.5598e-18    1
