# Supplementary material for: Clocked stepping of an artificial protein walker along a DNA track
Source: Nat Nanotechnol. 2026 Jul 6;21(7):987–95. doi: 10.1038/s41565-026-02211-3 (PMC13379313; doi:10.1038/s41565-026-02211-3)
Supplement: Supplementary file 13 — Text files of simulation output. [file 41565_2026_2211_MOESM13_ESM.zip › averages_alpha1.500000.dat]

### track: TrpR -- DtxR -- MetJ 
# alpha = 1.5
# individual on/off rates:
#     correct step, with    ligands: TrpR    = ( 10 ,  0.36 )
#                                    DtxR    = ( 10 ,  0.164 )
#                                    MetJ    = ( 10 ,  1.14 )
#     correct step, without ligands: TrpR_0  = ( 0 ,  0.99 )
#                                    DtxR_0  = ( 0 ,  0.45 )
#                                    MetJ_0  = ( 0 ,  3.7 )
#     overstepping, with    ligands: TrpR*   = ( 15 ,  0.36 )
#                                    DtxR*   = ( 15 ,  0.164 )
#                                    MetJ*   = ( 15 ,  1.14 )
#     overstepping, without ligands: TrpR*_0 = ( 0 ,  0.99 )
#                                    DtxR*_0 = ( 0 ,  0.45 )
#                                    MetJ*_0 = ( 0 ,  3.7 )
# time     av position     var(position)    D_eff     count
0    0.166667    -3.63171e-13    0    500000
0.5    0.19251    0.0318025    0.0318025    498952
1    0.215724    0.0586829    0.0293414    497818
1.5    0.23631    0.0805625    0.0268542    496656
2    0.254626    0.0990159    0.024754    495504
2.5    0.271533    0.115529    0.0231057    494409
3    0.286341    0.129912    0.021652    493284
3.5    0.300792    0.144028    0.0205755    492147
4    0.314466    0.157468    0.0196835    491017
4.5    0.327637    0.170461    0.0189401    489899
5    0.340178    0.183424    0.0183424    488750
5.5    0.351979    0.196219    0.0178381    487596
6    0.363387    0.208649    0.0173874    486461
6.5    0.374939    0.22131    0.0170238    485348
7    0.386242    0.234456    0.0167469    484233
7.5    0.290348    0.276932    0.0184621    483231
8    0.283865    0.286085    0.0178803    481451
8.5    0.280521    0.298223    0.0175425    479046
9    0.281575    0.312068    0.0173371    476303
9.5    0.28529    0.326954    0.0172081    473373
10    0.291299    0.342896    0.0171448    470311
10.5    0.299456    0.359255    0.0171074    467209
11    0.309028    0.376039    0.0170927    464087
11.5    0.320743    0.392919    0.0170834    460933
12    0.331697    0.410574    0.0171073    457816
12.5    0.344576    0.427859    0.0171144    454742
13    0.357033    0.445    0.0171154    451547
13.5    0.369878    0.461772    0.0171027    448437
14    0.382806    0.478703    0.0170965    445336
14.5    0.410863    0.539696    0.0186102    443781
15    0.435164    0.586488    0.0195496    441890
15.5    0.456009    0.631046    0.0203563    439045
16    0.475797    0.673494    0.0210467    435422
16.5    0.495643    0.714502    0.0216516    431225
17    0.51579    0.754427    0.022189    426782
17.5    0.536144    0.791239    0.0226068    421994
18    0.558119    0.829485    0.0230413    416847
18.5    0.581088    0.865622    0.0233952    411635
19    0.60343    0.900873    0.0237072    406209
19.5    0.626337    0.936653    0.0240168    400764
20    0.65032    0.972382    0.0243096    395229
20.5    0.673524    1.00559    0.0245266    389730
21    0.697859    1.0383    0.0247214    384231
21.5    0.572161    1.09201    0.0253956    382285
22    0.590751    1.10783    0.0251779    381471
22.5    0.612744    1.12502    0.0250005    380624
23    0.632727    1.1413    0.0248108    379721
23.5    0.650833    1.15809    0.0246403    378876
24    0.667221    1.17311    0.0244398    378002
24.5    0.682308    1.18766    0.024238    377165
25    0.696816    1.20092    0.0240183    376321
25.5    0.710349    1.21511    0.0238257    375438
26    0.723731    1.22838    0.0236227    374580
26.5    0.736295    1.24165    0.0234273    373729
27    0.748578    1.25503    0.0232413    372876
27.5    0.760464    1.26903    0.0230733    372084
28    0.771847    1.28226    0.0228975    371209
28.5    0.678772    1.32621    0.0232668    370387
29    0.669984    1.33753    0.0230608    369049
29.5    0.666122    1.35091    0.0228969    367173
30    0.666831    1.36459    0.0227431    365058
30.5    0.670223    1.37929    0.0226114    362822
31    0.676745    1.39526    0.0225041    360448
31.5    0.68461    1.40928    0.0223695    358048
32    0.694285    1.42684    0.0222944    355636
32.5    0.705489    1.44354    0.0222083    353252
33    0.717598    1.45891    0.0221047    350809
33.5    0.730096    1.47695    0.022044    348463
34    0.742232    1.49515    0.0219875    346056
34.5    0.755756    1.51118    0.0219011    343611
35    0.768446    1.52883    0.0218405    341193
35.5    0.797557    1.58961    0.0223889    340008
36    0.821994    1.63472    0.0227044    338527
36.5    0.843923    1.68002    0.0230139    336426
37    0.862956    1.72392    0.0232963    333736
37.5    0.883458    1.76529    0.0235372    330577
38    0.902754    1.80466    0.0237455    327155
38.5    0.924085    1.84363    0.0239433    323526
39    0.945854    1.88168    0.0241241    319658
39.5    0.966966    1.92074    0.0243132    315623
40    0.990456    1.95417    0.0244272    311559
40.5    1.01369    1.9854    0.0245112    307403
41    1.03635    2.02084    0.0246444    303186
41.5    1.05967    2.05548    0.0247649    298932
42    1.08326    2.08924    0.024872    294770
42.5    0.957602    2.14557    0.025242    293211
43    0.976054    2.16409    0.0251638    292590
43.5    0.997383    2.18097    0.0250686    291893
44    1.01767    2.19588    0.0249532    291254
44.5    1.03621    2.21072    0.0248396    290606
45    1.05314    2.22405    0.0247116    289972
45.5    1.06838    2.23799    0.0245933    289345
46    1.08275    2.25015    0.0244582    288676
46.5    1.09666    2.26275    0.0243306    287991
47    1.10886    2.27624    0.0242154    287350
47.5    1.12165    2.28953    0.0241003    286711
48    1.13312    2.30337    0.0239934    286060
48.5    1.14507    2.31749    0.0238916    285427
49    1.15648    2.331    0.0237857    284798
49.5    1.06365    2.37591    0.023999    284137
50    1.05536    2.38425    0.0238425    283102
50.5    1.05184    2.39664    0.0237291    281743
51    1.05178    2.41215    0.0236485    280159
51.5    1.05492    2.42938    0.0235862    278449
52    1.06114    2.44447    0.0235045    276606
52.5    1.07019    2.46219    0.0234494    274746
53    1.07994    2.48089    0.0234047    272855
53.5    1.09035    2.49537    0.0233212    270974
54    1.10239    2.512    0.0232593    269164
54.5    1.1144    2.52952    0.0232066    267385
55    1.12743    2.54576    0.0231433    265615
55.5    1.1397    2.56082    0.0230704    263711
56    1.15196    2.5806    0.0230411    261872
56.5    1.18065    2.64398    0.0233981    260955
57    1.20481    2.6913    0.0236079    259751
57.5    1.22698    2.73611    0.0237922    258060
58    1.2474    2.77761    0.0239449    255889
58.5    1.26743    2.81808    0.0240862    253416
59    1.28711    2.85935    0.0242318    250729
59.5    1.30823    2.89392    0.0243187    247847
60    1.33029    2.92774    0.0243978    244828
60.5    1.35222    2.96493    0.0245035    241755
61    1.3748    3.00182    0.024605    238505
61.5    1.39752    3.03795    0.0246988    235244
62    1.42145    3.07256    0.0247787    232029
62.5    1.44506    3.10423    0.0248338    228764
63    1.46879    3.13811    0.0249057    225644
63.5    1.34408    3.1891    0.025111    224441
64    1.36174    3.20653    0.025051    223957
64.5    1.3837    3.22289    0.0249836    223464
65    1.40487    3.23924    0.0249173    222977
65.5    1.423    3.25651    0.0248588    222473
66    1.44005    3.26931    0.0247675    221937
66.5    1.45591    3.2833    0.0246865    221419
67    1.46968    3.29721    0.024606    220967
67.5    1.48353    3.3129    0.02454    220448
68    1.49656    3.32599    0.0244558    219969
68.5    1.50882    3.34049    0.0243831    219491
69    1.52067    3.35431    0.0243066    219009
69.5    1.5326    3.36529    0.0242108    218513
70    1.54447    3.37621    0.0241158    217990
70.5    1.45326    3.419    0.0242482    217471
71    1.44501    3.42494    0.0241193    216666
71.5    1.44105    3.43933    0.0240512    215576
72    1.44066    3.45222    0.0239737    214319
72.5    1.44406    3.46883    0.023923    213069
73    1.44982    3.48323    0.0238577    211802
73.5    1.4579    3.5006    0.0238136    210407
74    1.46771    3.51646    0.0237599    208922
74.5    1.47832    3.53453    0.0237216    207559
75    1.48912    3.54901    0.0236601    206183
75.5    1.50088    3.56521    0.0236107    204788
76    1.51308    3.58618    0.0235933    203356
76.5    1.52589    3.60163    0.0235401    201896
77    1.53966    3.61961    0.023504    200509
77.5    1.56587    3.68583    0.0237795    199848
78    1.59053    3.73175    0.0239215    198999
78.5    1.61013    3.77462    0.0240421    197709
79    1.6299    3.81759    0.024162    196009
79.5    1.65024    3.85932    0.0242724    194053
80    1.66949    3.89767    0.0243604    191860
80.5    1.69101    3.93935    0.024468    189643
81    1.71285    3.97756    0.0245528    187365
81.5    1.7356    4.01542    0.0246345    185006
82    1.75767    4.05363    0.0247173    182506
82.5    1.78168    4.08817    0.0247768    180047
83    1.80538    4.12356    0.0248407    177624
83.5    1.82665    4.15373    0.0248726    175068
84    1.85103    4.18595    0.0249164    172621
84.5    1.72516    4.23796    0.0250767    171750
85    1.74401    4.25453    0.0250266    171360
85.5    1.76591    4.27392    0.0249937    170945
86    1.78757    4.29323    0.0249606    170586
86.5    1.80593    4.30617    0.0248912    170166
87    1.82349    4.32158    0.0248367    169783
87.5    1.83877    4.33444    0.0247682    169412
88    1.85292    4.34791    0.024704    168971
88.5    1.8666    4.35932    0.0246289    168595
89    1.87973    4.37105    0.0245564    168197
89.5    1.89219    4.38264    0.024484    167820
90    1.904    4.39956    0.024442    167417
90.5    1.91548    4.41348    0.0243839    167004
91    1.92773    4.426    0.0243187    166623
91.5    1.83587    4.46923    0.024422    166256
92    1.82836    4.47935    0.0243443    165629
92.5    1.82385    4.48876    0.0242636    164803
93    1.82262    4.50122    0.0242001    163882
93.5    1.82744    4.5147    0.0241428    162881
94    1.83325    4.52875    0.0240891    161769
94.5    1.84145    4.54442    0.0240445    160711
95    1.85281    4.56271    0.0240142    159615
95.5    1.86402    4.5807    0.0239827    158531
96    1.87548    4.60302    0.0239741    157480
96.5    1.88663    4.62004    0.023938    156416
97    1.89941    4.63603    0.023897    155342
97.5    1.91168    4.64831    0.0238375    154207
98    1.92563    4.66748    0.0238137    153138
98.5    1.95432    4.72781    0.023999    152641
99    1.97797    4.77364    0.0241093    151962
99.5    1.9991    4.82231    0.0242327    151016
100    2.01989    4.86393    0.0243197    149784
100.5    2.03945    4.9034    0.024395    148390
101    2.05984    4.94283    0.0244695    146839
101.5    2.08108    4.97984    0.0245313    145205
102    2.10354    5.02348    0.0246249    143394
102.5    2.12583    5.05525    0.0246598    141621
103    2.14921    5.08542    0.0246865    139803
103.5    2.17244    5.12101    0.0247392    137906
104    2.19533    5.15625    0.0247897    136050
104.5    2.21855    5.19373    0.0248504    134061
105    2.24282    5.22691    0.02489    132118
105.5    2.11768    5.28962    0.0250693    131459
106    2.13517    5.30365    0.0250172    131180
106.5    2.15782    5.32011    0.0249771    130855
107    2.17836    5.33678    0.0249382    130557
107.5    2.19768    5.35755    0.0249188    130269
108    2.2142    5.37312    0.0248756    129972
108.5    2.22956    5.3884    0.0248313    129671
109    2.24527    5.40082    0.0247744    129385
109.5    2.25914    5.41603    0.0247307    129113
110    2.27204    5.42678    0.0246672    128806
110.5    2.28465    5.43819    0.0246072    128532
111    2.29745    5.45266    0.0245615    128231
111.5    2.30875    5.46804    0.0245204    127968
112    2.32098    5.48102    0.0244689    127670
112.5    2.22832    5.51734    0.0245215    127405
113    2.21849    5.53218    0.0244787    126884
113.5    2.21469    5.54287    0.0244179    126218
114    2.21493    5.56465    0.0244063    125496
114.5    2.21802    5.58009    0.0243672    124727
115    2.22529    5.5954    0.0243278    123951
115.5    2.23462    5.61392    0.0243027    123107
116    2.24469    5.63257    0.0242783    122185
116.5    2.25565    5.65084    0.0242525    121406
117    2.2677    5.67197    0.0242392    120549
117.5    2.27917    5.67897    0.0241658    119710
118    2.29169    5.69322    0.0241238    118888
118.5    2.30418    5.71347    0.0241075    118081
119    2.31681    5.72936    0.0240729    117293
119.5    2.34604    5.79676    0.0242542    116892
120    2.37248    5.84443    0.0243518    116385
120.5    2.39206    5.88861    0.0244341    115605
121    2.41324    5.93006    0.0245044    114675
121.5    2.43383    5.96666    0.0245542    113581
122    2.45197    6.00624    0.0246157    112340
122.5    2.47236    6.0479    0.0246853    111056
123    2.49456    6.08988    0.0247556    109723
123.5    2.5165    6.12925    0.0248148    108297
124    2.53744    6.17153    0.0248852    106917
124.5    2.55989    6.19585    0.0248829    105440
125    2.58546    6.23078    0.0249231    104032
125.5    2.6088    6.26638    0.0249657    102481
126    2.63099    6.2946    0.0249786    101085
126.5    2.50407    6.35259    0.0251091    100567
127    2.52094    6.37133    0.025084    100368
127.5    2.54351    6.38704    0.0250472    100137
128    2.56461    6.40265    0.0250103    99893
128.5    2.58382    6.41737    0.0249703    99678
129    2.59977    6.42749    0.0249127    99407
129.5    2.61548    6.44705    0.0248921    99180
130    2.62953    6.45819    0.0248392    98954
130.5    2.64398    6.47066    0.0247918    98734
131    2.65761    6.48631    0.0247569    98543
131.5    2.6699    6.49455    0.0246941    98310
132    2.68157    6.50758    0.0246499    98090
132.5    2.69306    6.52216    0.0246119    97870
133    2.7042    6.5328    0.0245594    97665
133.5    2.61286    6.5899    0.0246813    97477
134    2.60427    6.59368    0.0246033    97094
134.5    2.59992    6.60798    0.024565    96624
135    2.59953    6.62772    0.0245471    96090
135.5    2.60137    6.64332    0.0245141    95537
136    2.60747    6.66506    0.0245039    94946
136.5    2.61549    6.67618    0.0244549    94310
137    2.62482    6.69399    0.0244306    93716
137.5    2.63554    6.71365    0.0244133    93041
138    2.64945    6.71878    0.0243434    92364
138.5    2.65995    6.7386    0.0243271    91762
139    2.67353    6.75782    0.0243087    91162
139.5    2.68589    6.77639    0.0242881    90517
140    2.70087    6.7898    0.0242493    89906
140.5    2.72951    6.85395    0.0243913    89598
141    2.75305    6.89672    0.0244565    89181
141.5    2.77672    6.93674    0.0245115    88648
142    2.79377    6.97256    0.0245513    87879
142.5    2.81162    7.01841    0.024626    87029
143    2.83162    7.05914    0.0246823    86137
143.5    2.85229    7.09806    0.0247319    85187
144    2.87507    7.12277    0.0247318    84244
144.5    2.89669    7.14718    0.0247307    83169
145    2.91657    7.1945    0.0248086    82114
145.5    2.94127    7.2368    0.0248687    81003
146    2.95975    7.26507    0.0248804    79894
146.5    2.98112    7.29822    0.0249086    78803
147    3.00247    7.32791    0.0249249    77632
147.5    2.88007    7.39867    0.0250802    77193
148    2.89782    7.40997    0.0250337    77044
148.5    2.91945    7.42374    0.0249958    76854
149    2.93905    7.43387    0.0249459    76689
149.5    2.95833    7.45448    0.0249314    76505
150    2.97606    7.46935    0.0248978    76320
150.5    2.99045    7.48429    0.0248648    76147
151    3.00374    7.49634    0.0248223    75955
151.5    3.01898    7.51263    0.0247942    75764
152    3.03059    7.53339    0.0247809    75563
152.5    3.04465    7.54852    0.0247493    75382
153    3.05657    7.57143    0.0247432    75204
153.5    3.06927    7.58227    0.024698    75028
154    3.08031    7.58957    0.0246415    74870
154.5    2.9875    7.63625    0.0247128    74710
155    2.98113    7.64621    0.0246652    74443
155.5    2.97564    7.66428    0.024644    74117
156    2.97504    7.67833    0.02461    73704
156.5    2.97831    7.69004    0.0245688    73268
157    2.98428    7.69959    0.024521    72789
157.5    2.99352    7.72924    0.0245373    72313
158    3.00162    7.74484    0.024509    71813
158.5    3.01494    7.75881    0.0244757    71320
159    3.02595    7.76207    0.024409    70839
159.5    3.03569    7.79007    0.0244203    70311
160    3.04807    7.80914    0.0244036    69804
160.5    3.06132    7.82966    0.0243915    69372
161    3.07541    7.84449    0.0243618    68901
161.5    3.10335    7.90514    0.0244741    68682
162    3.12741    7.94693    0.0245276    68388
162.5    3.14797    7.98907    0.0245818    67906
163    3.16934    8.03    0.0246319    67388
163.5    3.19005    8.07492    0.0246939    66749
164    3.21063    8.10954    0.0247242    66025
164.5    3.23337    8.15224    0.0247788    65252
165    3.25577    8.19449    0.0248318    64498
165.5    3.2798    8.24459    0.0249081    63723
166    3.30114    8.29668    0.02499    62896
166.5    3.32487    8.33293    0.0250238    62039
167    3.34858    8.36082    0.0250324    61219
167.5    3.3752    8.39747    0.0250671    60348
168    3.39913    8.43546    0.0251055    59494
168.5    3.27747    8.47538    0.0251495    59185
169    3.29707    8.48534    0.0251046    59054
169.5    3.31777    8.50395    0.0250854    58922
170    3.33866    8.52813    0.0250827    58776
170.5    3.35763    8.54482    0.0250581    58630
171    3.37331    8.56847    0.025054    58496
171.5    3.38815    8.5806    0.0250163    58343
172    3.4031    8.59831    0.0249951    58191
172.5    3.41735    8.60072    0.0249296    58047
173    3.43022    8.61923    0.0249111    57910
173.5    3.44245    8.62934    0.0248684    57783
174    3.45387    8.64426    0.0248398    57666
174.5    3.46495    8.65923    0.0248116    57540
175    3.47601    8.67283    0.0247795    57408
175.5    3.38376    8.71995    0.0248432    57289
176    3.37632    8.72789    0.0247951    57078
176.5    3.37159    8.74323    0.0247684    56786
177    3.37188    8.7523    0.024724    56479
177.5    3.37502    8.77064    0.024706    56125
178    3.383    8.78571    0.0246789    55757
178.5    3.39089    8.81502    0.0246919    55392
179    3.40158    8.81318    0.0246178    55048
179.5    3.4113    8.84049    0.0246253    54658
180    3.42274    8.86304    0.0246196    54276
180.5    3.4313    8.86957    0.0245694    53926
181    3.44472    8.88428    0.0245422    53556
181.5    3.45517    8.88614    0.0244797    53206
182    3.46819    8.90442    0.0244627    52871
182.5    3.5009    8.9716    0.0245797    52696
183    3.52655    9.02568    0.0246603    52447
183.5    3.54765    9.08641    0.0247586    52088
184    3.56635    9.13803    0.0248316    51643
184.5    3.58722    9.16761    0.0248445    51176
185    3.60894    9.20428    0.0248764    50636
185.5    3.62946    9.23337    0.0248878    50042
186    3.65001    9.26775    0.0249133    49413
186.5    3.67558    9.31335    0.0249688    48811
187    3.69983    9.35106    0.0250028    48169
187.5    3.71961    9.38771    0.0250339    47514
188    3.73952    9.43174    0.0250844    46878
188.5    3.76386    9.46091    0.0250952    46291
189    3.7884    9.48364    0.025089    45631
189.5    3.66368    9.54429    0.0251828    45411
190    3.6811    9.56094    0.0251604    45316
190.5    3.70314    9.57877    0.0251411    45219
191    3.72406    9.5921    0.0251102    45109
191.5    3.74251    9.59867    0.0250618    44992
192    3.75773    9.61565    0.0250407    44888
192.5    3.77239    9.6217    0.0249914    44785
193    3.7865    9.6328    0.0249554    44682
193.5    3.79879    9.64849    0.0249315    44583
194    3.81364    9.65945    0.0248955    44477
194.5    3.82645    9.66074    0.0248348    44376
195    3.83861    9.67496    0.0248076    44281
195.5    3.84999    9.68527    0.0247705    44189
196    3.86083    9.7019    0.0247498    44086
196.5    3.771    9.76499    0.0248473    44003
197    3.76344    9.76756    0.0247908    43831
197.5    3.75864    9.76903    0.0247317    43632
198    3.75689    9.78831    0.024718    43376
198.5    3.75837    9.81241    0.0247164    43074
199    3.76142    9.82039    0.0246743    42788
199.5    3.76886    9.83069    0.0246383    42508
200    3.78108    9.84186    0.0246047    42242
200.5    3.79409    9.84131    0.0245419    41981
201    3.80282    9.84493    0.0244899    41662
201.5    3.81613    9.85332    0.0244499    41366
202    3.82608    9.88046    0.0244566    41084
202.5    3.83876    9.90073    0.0244462    40796
203    3.85284    9.92446    0.0244445    40532
203.5    3.88292    9.9897    0.0245447    40389
204    3.90563    10.0308    0.0245852    40219
204.5    3.92918    10.0765    0.024637    39923
205    3.94804    10.1403    0.0247324    39600
205.5    3.96701    10.1967    0.0248095    39227
206    3.98807    10.2199    0.0248055    38804
206.5    4.00833    10.2594    0.0248411    38412
207    4.02928    10.2842    0.024841    37938
207.5    4.0527    10.3228    0.0248742    37470
208    4.07371    10.3526    0.0248859    36991
208.5    4.09587    10.4018    0.0249445    36489
209    4.12623    10.4362    0.024967    35989
209.5    4.15085    10.4799    0.0250116    35472
210    4.1739    10.5111    0.0250263    34979
210.5    4.04774    10.5923    0.02516    34809
211    4.06447    10.6182    0.0251617    34731
211.5    4.08792    10.6239    0.0251157    34668
212    4.10721    10.6377    0.025089    34588
212.5    4.12342    10.649    0.0250565    34509
213    4.14135    10.6591    0.0250214    34432
213.5    4.15856    10.6858    0.0250253    34360
214    4.17252    10.6948    0.0249878    34294
214.5    4.18548    10.7089    0.0249625    34213
215    4.19664    10.7181    0.0249259    34147
215.5    4.20959    10.7227    0.0248785    34064
216    4.22235    10.7368    0.0248537    34006
216.5    4.23347    10.755    0.0248384    33943
217    4.24271    10.7673    0.0248093    33877
217.5    4.15022    10.8022    0.0248326    33796
218    4.14263    10.8144    0.0248038    33675
218.5    4.13671    10.8219    0.024764    33502
219    4.13843    10.8364    0.0247406    33323
219.5    4.13975    10.8346    0.0246802    33146
220    4.14938    10.8558    0.0246723    32925
220.5    4.15924    10.8508    0.0246049    32699
221    4.17031    10.8612    0.024573    32464
221.5    4.18174    10.8961    0.0245963    32244
222    4.19358    10.8942    0.0245365    32047
222.5    4.20679    10.9151    0.0245284    31836
223    4.2174    10.9349    0.0245178    31640
223.5    4.22833    10.9537    0.0245049    31422
224    4.2418    10.9643    0.0244738    31192
224.5    4.26774    11.0333    0.024573    31067
225    4.29038    11.0831    0.0246291    30933
225.5    4.31204    11.1113    0.024637    30745
226    4.33092    11.171    0.0247145    30497
226.5    4.34978    11.2183    0.0247644    30192
227    4.36919    11.2483    0.0247759    29872
227.5    4.39051    11.2902    0.0248136    29529
228    4.41542    11.336    0.0248596    29169
228.5    4.43663    11.3883    0.0249198    28784
229    4.45919    11.4254    0.0249462    28397
229.5    4.48497    11.4614    0.0249704    28017
230    4.51016    11.5152    0.0250331    27667
230.5    4.53156    11.5317    0.0250144    27258
231    4.5616    11.5765    0.0250574    26866
231.5    4.43553    11.6238    0.0251054    26754
232    4.45618    11.6416    0.0250895    26699
232.5    4.47792    11.6558    0.0250663    26655
233    4.49768    11.6646    0.0250313    26597
233.5    4.51782    11.6813    0.0250135    26533
234    4.53644    11.7208    0.0250445    26469
234.5    4.55371    11.7302    0.0250111    26400
235    4.56983    11.7365    0.0249713    26328
235.5    4.58489    11.7395    0.0249245    26258
236    4.59895    11.7582    0.0249114    26208
236.5    4.61082    11.7679    0.0248792    26156
237    4.62323    11.7824    0.0248574    26096
237.5    4.63224    11.7699    0.0247787    26019
238    4.64318    11.7919    0.0247729    25963
238.5    4.5461    11.8172    0.024774    25903
239    4.5397    11.8181    0.0247241    25801
239.5    4.53457    11.8412    0.0247206    25687
240    4.53776    11.8409    0.0246685    25537
240.5    4.53695    11.8421    0.0246197    25387
241    4.54061    11.8629    0.0246118    25226
241.5    4.54875    11.8667    0.0245688    25061
242    4.5565    11.8799    0.0245452    24883
242.5    4.57007    11.8983    0.0245326    24729
243    4.5848    11.9297    0.0245467    24556
243.5    4.59997    11.945    0.0245277    24397
244    4.613    11.9798    0.0245488    24238
244.5    4.61982    12.0006    0.0245411    24077
245    4.63464    12.0256    0.0245421    23908
245.5    4.66584    12.0899    0.0246229    23831
246    4.69006    12.1458    0.0246866    23735
246.5    4.71844    12.1739    0.0246935    23588
247    4.74178    12.2079    0.0247123    23397
247.5    4.76005    12.2566    0.0247608    23167
248    4.78126    12.2999    0.0247982    22929
248.5    4.79431    12.3664    0.0248821    22680
249    4.81996    12.4129    0.0249255    22397
249.5    4.83968    12.4416    0.0249331    22152
250    4.86461    12.4995    0.0249989    21840
250.5    4.88104    12.5179    0.0249858    21552
251    4.91081    12.5435    0.024987    21274
251.5    4.93456    12.5966    0.0250429    20982
252    4.96124    12.6457    0.0250907    20695
252.5    4.83869    12.6807    0.0251103    20592
253    4.857    12.6994    0.0250977    20547
253.5    4.87909    12.7225    0.0250937    20483
254    4.89944    12.7463    0.0250912    20450
254.5    4.91859    12.7568    0.0250624    20405
255    4.93565    12.7576    0.0250149    20361
255.5    4.94917    12.781    0.0250118    20315
256    4.96467    12.7767    0.0249545    20274
256.5    4.97934    12.7722    0.0248971    20228
257    4.99312    12.7923    0.0248878    20189
257.5    5.0044    12.8109    0.0248755    20137
258    5.0175    12.8261    0.0248568    20094
258.5    5.02768    12.8391    0.0248338    20041
259    5.03852    12.8614    0.0248289    19996
259.5    4.94667    12.8941    0.0248441    19957
260    4.94074    12.9107    0.0248284    19884
260.5    4.93417    12.918    0.0247947    19800
261    4.93655    12.9388    0.024787    19702
261.5    4.94101    12.9633    0.0247865    19589
262    4.95282    12.9675    0.0247471    19451
262.5    4.96551    12.9593    0.0246844    19336
263    4.9732    12.9617    0.0246421    19204
263.5    4.98292    13.0143    0.024695    19070
264    4.99212    13.0184    0.0246561    18943
264.5    5.00109    13.0746    0.0247157    18811
265    5.01615    13.1088    0.0247336    18685
265.5    5.03246    13.0837    0.0246397    18560
266    5.04413    13.1311    0.0246826    18418
266.5    5.0726    13.1968    0.0247595    18364
267    5.09542    13.2528    0.0248179    18264
267.5    5.11421    13.3025    0.0248645    18150
268    5.13107    13.3146    0.0248407    17997
268.5    5.14778    13.3325    0.0248278    17841
269    5.16742    13.4258    0.024955    17634
269.5    5.18838    13.4779    0.0250054    17453
270    5.21511    13.4838    0.0249701    17227
270.5    5.23812    13.5598    0.0250643    17013
271    5.26064    13.5753    0.0250466    16776
271.5    5.27505    13.6237    0.0250897    16558
272    5.29537    13.7074    0.0251975    16327
272.5    5.31644    13.7678    0.025262    16093
273    5.34228    13.7629    0.0252068    15864
273.5    5.2178    13.7671    0.0251683    15768
274    5.23794    13.7879    0.0251605    15728
274.5    5.2618    13.7962    0.0251297    15698
275    5.2822    13.8142    0.0251167    15661
275.5    5.29707    13.8366    0.0251118    15612
276    5.31342    13.8495    0.0250896    15566
276.5    5.32764    13.8624    0.0250677    15540
277    5.34029    13.8626    0.0250228    15501
277.5    5.3531    13.892    0.0250306    15472
278    5.36709    13.8919    0.0249854    15435
278.5    5.3818    13.9101    0.0249733    15394
279    5.39362    13.9239    0.0249531    15370
279.5    5.40288    13.9066    0.0248777    15338
280    5.41432    13.9235    0.0248634    15294
280.5    5.31635    13.9914    0.02494    15260
281    5.30979    14.0059    0.0249215    15207
281.5    5.30595    14.02    0.0249023    15118
282    5.3042    14.062    0.0249326    15030
282.5    5.3058    14.1044    0.0249636    14946
283    5.31147    14.1003    0.0249122    14845
283.5    5.32559    14.1186    0.0249005    14740
284    5.34037    14.1269    0.0248713    14653
284.5    5.34873    14.1312    0.0248351    14563
285    5.36083    14.152    0.0248281    14464
285.5    5.37827    14.1899    0.024851    14366
286    5.3919    14.1816    0.024793    14279
286.5    5.40671    14.1813    0.0247492    14178
287    5.42776    14.1798    0.0247035    14076
287.5    5.45923    14.2245    0.0247383    14009
288    5.4835    14.2634    0.0247629    13950
288.5    5.5049    14.3432    0.0248582    13874
289    5.52297    14.3899    0.024896    13755
289.5    5.54747    14.4825    0.0250129    13617
290    5.57259    14.5194    0.0250335    13482
290.5    5.59068    14.5793    0.0250934    13340
291    5.60803    14.5534    0.0250059    13174
291.5    5.62919    14.6005    0.0250437    13021
292    5.64832    14.6049    0.0250083    12853
292.5    5.67077    14.6465    0.0250368    12679
293    5.69494    14.6889    0.0250664    12510
293.5    5.71429    14.7214    0.0250791    12350
294    5.73429    14.7647    0.02511    12180
294.5    5.60825    14.8048    0.0251354    12117
295    5.62708    14.8602    0.0251868    12092
295.5    5.65064    14.8763    0.0251713    12066
296    5.67444    14.91    0.0251859    12032
296.5    5.69295    14.9252    0.025169    11996
297    5.71039    14.9501    0.0251686    11959
297.5    5.72525    14.9718    0.0251627    11928
298    5.73936    14.9852    0.025143    11908
298.5    5.75248    15.001    0.0251273    11881
299    5.76313    14.9893    0.0250658    11847
299.5    5.77559    15.0108    0.0250598    11813
300    5.78921    15.025    0.0250416    11786
300.5    5.80314    15.0509    0.0250431    11765
301    5.81674    15.0728    0.0250378    11749
301.5    5.72037    15.1413    0.0251099    11731
302    5.71153    15.1361    0.0250597    11679
302.5    5.71023    15.1008    0.02496    11622
303    5.71188    15.0982    0.0249144    11544
303.5    5.70913    15.1291    0.0249244    11469
304    5.71424    15.1309    0.0248863    11399
304.5    5.73057    15.1314    0.0248464    11321
305    5.74085    15.1641    0.0248592    11249
305.5    5.74602    15.2089    0.0248919    11169
306    5.7583    15.2249    0.0248773    11100
306.5    5.77048    15.2478    0.0248741    11031
307    5.7814    15.2943    0.0249093    10953
307.5    5.79    15.3309    0.0249283    10889
308    5.7989    15.3366    0.0248971    10824
308.5    5.82594    15.3525    0.0248825    10793
309    5.85531    15.3717    0.0248733    10745
309.5    5.87397    15.4257    0.0249204    10677
310    5.89174    15.4955    0.0249928    10593
310.5    5.9086    15.534    0.0250145    10485
311    5.93124    15.5463    0.024994    10359
311.5    5.94386    15.5783    0.0250053    10249
312    5.96499    15.5735    0.0249576    10103
312.5    5.99808    15.6175    0.024988    9980
313    6.02219    15.7059    0.0250893    9861
313.5    6.03531    15.7786    0.0251653    9747
314    6.05539    15.8027    0.0251635    9626
314.5    6.08129    15.8307    0.0251681    9493
315    6.10785    15.8237    0.0251169    9376
315.5    5.98854    15.8868    0.0251773    9336
316    6.00791    15.8774    0.0251224    9311
316.5    6.03369    15.9174    0.0251459    9281
317    6.05311    15.93    0.0251262    9261
317.5    6.07376    15.9209    0.0250722    9239
318    6.0902    15.9339    0.0250534    9220
318.5    6.10209    15.9299    0.0250077    9198
319    6.11638    15.9129    0.0249418    9180
319.5    6.13181    15.9282    0.0249268    9146
320    6.14839    15.9445    0.0249133    9127
320.5    6.16174    15.9694    0.0249132    9102
321    6.17511    16.0087    0.0249357    9078
321.5    6.18505    15.9954    0.0248762    9056
322    6.19591    16.0097    0.0248598    9029
322.5    6.09986    16.0572    0.0248949    9009
323    6.0915    16.0911    0.0249089    8985
323.5    6.09302    16.1066    0.0248943    8939
324    6.09018    16.1024    0.0248493    8888
324.5    6.09653    16.1155    0.0248312    8831
325    6.10992    16.106    0.0247784    8776
325.5    6.11385    16.1073    0.0247424    8712
326    6.11957    16.1461    0.0247639    8638
326.5    6.12721    16.1567    0.0247423    8583
327    6.14301    16.2288    0.0248146    8518
327.5    6.15262    16.2323    0.0247821    8461
328    6.16635    16.2631    0.0247913    8393
328.5    6.1779    16.3045    0.0248166    8340
329    6.19203    16.2931    0.0247615    8280
329.5    6.21344    16.3172    0.0247605    8253
330    6.23546    16.4216    0.0248813    8220
330.5    6.25645    16.4499    0.0248864    8168
331    6.28615    16.4893    0.0249082    8096
331.5    6.31031    16.4741    0.0248478    8006
332    6.33544    16.5208    0.0248808    7926
332.5    6.35853    16.5512    0.024889    7825
333    6.38413    16.6371    0.0249806    7737
333.5    6.40742    16.7086    0.0250503    7649
334    6.42777    16.7536    0.0250802    7555
334.5    6.43509    16.7731    0.0250719    7444
335    6.45714    16.838    0.0251314    7338
335.5    6.47155    16.7774    0.0250036    7241
336    6.49486    16.8315    0.0250469    7127
336.5    6.36873    16.9351    0.0251637    7096
337    6.38861    16.9007    0.0250753    7082
337.5    6.41171    16.9321    0.0250846    7071
338    6.43183    16.9529    0.0250782    7053
338.5    6.44126    16.9365    0.025017    7037
339    6.45735    16.9629    0.0250191    7027
339.5    6.46995    16.9602    0.0249782    7005
340    6.48357    16.9453    0.0249195    6978
340.5    6.49842    16.9369    0.0248706    6964
341    6.51799    16.9449    0.0248459    6950
341.5    6.52874    16.9394    0.0248015    6929
342    6.54112    16.8877    0.0246896    6914
342.5    6.55233    16.9369    0.0247254    6899
343    6.56618    16.9327    0.0246832    6880
343.5    6.47145    17.021    0.0247759    6865
344    6.46326    17.054    0.0247878    6837
344.5    6.4586    17.0722    0.0247783    6808
345    6.46062    17.0926    0.0247718    6772
345.5    6.4654    17.1145    0.0247678    6729
346    6.47429    17.1033    0.0247158    6690
346.5    6.48853    17.0756    0.02464    6654
347    6.50554    17.1385    0.0246952    6617
347.5    6.51178    17.1505    0.024677    6579
348    6.53174    17.171    0.024671    6521
348.5    6.54519    17.1795    0.0246478    6476
349    6.56117    17.2125    0.0246598    6430
349.5    6.56461    17.2138    0.0246264    6374
350    6.57722    17.2197    0.0245996    6328
350.5    6.60571    17.2919    0.0246675    6305
351    6.63108    17.4172    0.0248108    6281
351.5    6.64834    17.4324    0.0247971    6248
352    6.66998    17.5105    0.0248729    6193
352.5    6.68265    17.4791    0.024793    6131
353    6.70261    17.5456    0.0248521    6065
353.5    6.7223    17.5132    0.0247712    6007
354    6.74415    17.5909    0.024846    5945
354.5    6.76212    17.6927    0.0249545    5886
355    6.78154    17.7267    0.0249671    5811
355.5    6.80287    17.799    0.0250337    5734
356    6.8209    17.7733    0.0249625    5656
356.5    6.85851    17.7873    0.0249472    5581
357    6.88233    17.8455    0.0249937    5487
357.5    6.75426    17.9758    0.025141    5457
358    6.77342    17.996    0.0251341    5447
358.5    6.79262    18.005    0.0251116    5437
359    6.81457    18.0227    0.0251013    5427
359.5    6.83383    17.9969    0.0250305    5419
360    6.85321    18.0325    0.0250452    5409
360.5    6.87719    18.0029    0.0249693    5396
361    6.89482    18.04    0.0249862    5383
361.5    6.9032    18.0087    0.0249082    5372
362    6.91064    18.0567    0.0249402    5364
362.5    6.9205    18.0808    0.024939    5348
363    6.92975    18.1103    0.0249453    5338
363.5    6.94302    18.1172    0.0249204    5326
364    6.95488    18.1292    0.0249027    5316
364.5    6.86543    18.2403    0.025021    5302
365    6.85001    18.2078    0.0249423    5287
365.5    6.84395    18.1854    0.0248775    5260
366    6.8581    18.1354    0.0247751    5228
366.5    6.86668    18.1441    0.0247531    5198
367    6.87293    18.1844    0.0247743    5164
367.5    6.87991    18.2352    0.0248098    5124
368    6.88623    18.2868    0.0248462    5092
368.5    6.9002    18.3269    0.0248669    5057
369    6.912    18.2665    0.0247513    5015
369.5    6.93    18.3556    0.0248384    4981
370    6.91554    18.3062    0.0247381    4941
370.5    6.91743    18.3258    0.0247312    4895
371    6.936    18.2994    0.0246622    4867
371.5    6.96423    18.3395    0.024683    4855
372    6.99559    18.3992    0.0247302    4837
372.5    7.01785    18.4432    0.024756    4809
373    7.04023    18.4267    0.0247007    4760
373.5    7.05224    18.5544    0.0248385    4712
374    7.06943    18.5823    0.0248426    4676
374.5    7.09524    18.6361    0.0248814    4620
375    7.1166    18.6677    0.0248902    4561
375.5    7.13615    18.7352    0.024947    4516
376    7.15918    18.8013    0.0250018    4451
376.5    7.19164    18.8026    0.0249702    4391
377    7.21259    18.9492    0.0251316    4326
377.5    7.2473    18.935    0.0250795    4264
378    7.26867    18.9987    0.0251305    4196
378.5    7.14956    19.044    0.0251572    4179
379    7.16635    19.0352    0.0251124    4169
379.5    7.18414    19.0927    0.025155    4159
380    7.20621    19.1085    0.0251427    4156
380.5    7.2245    19.1297    0.0251376    4144
381    7.24154    19.1744    0.0251632    4136
381.5    7.25751    19.1772    0.0251339    4128
382    7.27595    19.1691    0.0250904    4113
382.5    7.28915    19.2358    0.0251448    4100
383    7.2998    19.26    0.0251436    4090
383.5    7.30526    19.2997    0.0251626    4079
384    7.31863    19.3452    0.0251891    4069
384.5    7.33563    19.3987    0.0252259    4060
385    7.34042    19.421    0.0252221    4048
385.5    7.24015    19.4308    0.0252021    4035
386    7.21826    19.4142    0.0251479    4025
386.5    7.22218    19.2833    0.0249461    4002
387    7.21312    19.2819    0.024912    3986
387.5    7.22355    19.3222    0.0249319    3964
388    7.2346    19.2939    0.0248633    3933
388.5    7.23189    19.2476    0.0247717    3915
389    7.23801    19.2962    0.0248024    3892
389.5    7.25598    19.3185    0.0247991    3876
390    7.26538    19.1997    0.0246149    3848
390.5    7.26939    19.2541    0.0246531    3821
391    7.27754    19.2557    0.0246237    3797
391.5    7.28296    19.3156    0.0246687    3772
392    7.30259    19.2719    0.0245815    3752
392.5    7.32954    19.3124    0.0246018    3738
393    7.35497    19.376    0.0246514    3720
393.5    7.3889    19.4049    0.0246568    3701
394    7.40983    19.5147    0.0247648    3671
394.5    7.42981    19.6604    0.0249181    3640
395    7.45516    19.5794    0.024784    3602
395.5    7.46491    19.5749    0.024747    3567
396    7.50066    19.6824    0.0248516    3513
396.5    7.52765    19.6341    0.0247592    3466
397    7.55171    19.585    0.0246662    3423
397.5    7.5695    19.4996    0.0245278    3374
398    7.59303    19.5544    0.0245658    3325
398.5    7.60238    19.6503    0.0246553    3272
399    7.61874    19.6726    0.0246524    3220
399.5    7.4986    19.7503    0.0247188    3208
400    7.49787    19.7272    0.024659    3203
400.5    7.52271    19.728    0.0246293    3193
401    7.53488    19.7428    0.024617    3182
401.5    7.55104    19.7979    0.024655    3174
402    7.56031    19.7563    0.0245725    3164
402.5    7.58109    19.7698    0.0245587    3159
403    7.59842    19.7845    0.0245466    3155
403.5    7.61418    19.7448    0.0244669    3147
404    7.62216    19.7321    0.0244209    3142
404.5    7.63182    19.7767    0.0244459    3133
405    7.64673    19.8362    0.0244891    3126
405.5    7.65791    19.8154    0.0244333    3121
406    7.67276    19.863    0.0244618    3116
406.5    7.58706    19.8262    0.0243865    3109
407    7.56317    19.9134    0.0244636    3095
407.5    7.55574    19.8863    0.0244004    3077
408    7.55082    19.855    0.0243321    3053
408.5    7.5382    19.9037    0.024362    3032
409    7.55996    19.9696    0.0244127    3005
409.5    7.56671    19.9825    0.0243986    2978
410    7.58506    20.0072    0.024399    2951
410.5    7.60289    20.0803    0.0244584    2927
411    7.60579    20.1802    0.0245502    2902
411.5    7.62382    20.1725    0.024511    2890
412    7.64019    20.1839    0.024495    2877
412.5    7.66259    20.1478    0.0244215    2861
413    7.6726    20.2327    0.0244948    2838
413.5    7.69276    20.2942    0.0245396    2823
414    7.70915    20.2355    0.024439    2805
414.5    7.73078    20.3521    0.0245502    2792
415    7.75    20.346    0.0245133    2766
415.5    7.76601    20.356    0.0244958    2738
416    7.77729    20.3791    0.0244942    2715
416.5    7.78956    20.4917    0.0245999    2684
417    7.81459    20.4843    0.0245615    2659
417.5    7.82604    20.5035    0.0245551    2627
418    7.83611    20.5568    0.0245894    2584
418.5    7.86608    20.606    0.0246189    2560
419    7.88845    20.6964    0.0246974    2525
419.5    7.90178    20.8399    0.0248389    2486
420    7.93988    20.909    0.0248917    2445
420.5    7.81602    20.877    0.024824    2435
421    7.83306    20.9336    0.0248618    2429
421.5    7.86013    20.9083    0.0248023    2426
422    7.87901    20.9142    0.0247798    2423
422.5    7.90301    21.0046    0.0248575    2411
423    7.91279    20.9441    0.0247567    2406
423.5    7.91937    20.9183    0.024697    2402
424    7.94206    20.8886    0.0246328    2396
424.5    7.96063    20.9314    0.0246542    2392
425    7.97326    20.9795    0.0246817    2387
425.5    7.98342    21.006    0.0246839    2382
426    7.99369    21.0082    0.0246575    2378
426.5    8.00816    21.0117    0.0246327    2370
427    8.02334    21.0841    0.0246886    2364
427.5    7.93239    21.0387    0.0246067    2359
428    7.91985    21.0241    0.0245609    2354
428.5    7.9167    21.1599    0.0246907    2343
429    7.89974    21.1582    0.0246599    2334
429.5    7.9069    21.1861    0.0246637    2320
430    7.90456    21.1892    0.0246386    2305
430.5    7.91554    21.1982    0.0246204    2287
431    7.94026    21.2812    0.0246882    2268
431.5    7.95367    21.2192    0.0245877    2252
432    7.95574    21.3154    0.0246706    2233
432.5    7.97103    21.4239    0.0247676    2221
433    8.00159    21.4648    0.0247861    2208
433.5    8.01049    21.3338    0.0246064    2193
434    8.01854    21.3943    0.0246478    2175
434.5    8.04426    21.4274    0.0246575    2169
435    8.06704    21.5301    0.0247472    2158
435.5    8.08609    21.694    0.024907    2147
436    8.10398    21.6867    0.02487    2135
436.5    8.12926    21.7488    0.0249127    2112
437    8.13184    21.8677    0.0250203    2082
437.5    8.1665    21.9634    0.025101    2053
438    8.20404    22.0299    0.0251483    2020
438.5    8.21331    22.001    0.0250866    1983
439    8.2154    22.0004    0.0250574    1953
439.5    8.22715    22.0899    0.0251307    1918
440    8.25368    22.1501    0.0251706    1900
440.5    8.29807    22.0001    0.0249718    1881
441    8.32282    22.1142    0.0250728    1855
441.5    8.19151    22.2546    0.0252034    1845
442    8.21675    22.273    0.0251957    1837
442.5    8.24209    22.257    0.0251492    1832
443    8.25898    22.1846    0.025039    1829
443.5    8.27951    22.2003    0.0250285    1827
444    8.29664    22.2076    0.0250086    1826
444.5    8.31212    22.2162    0.0249901    1823
445    8.31712    22.2962    0.0250519    1820
445.5    8.32094    22.3592    0.0250945    1816
446    8.3349    22.4215    0.0251362    1814
446.5    8.35063    22.3684    0.0250487    1812
447    8.35941    22.3375    0.024986    1809
447.5    8.37502    22.427    0.0250581    1807
448    8.38338    22.418    0.02502    1805
448.5    8.30568    22.3028    0.0248638    1802
449    8.3071    22.2567    0.0247847    1798
449.5    8.31137    22.2318    0.0247295    1791
450    8.30821    22.2524    0.0247249    1778
450.5    8.2944    22.1664    0.024602    1768
451    8.30578    22.3184    0.0247433    1754
451.5    8.32217    22.2939    0.0246888    1732
452    8.32422    22.3783    0.0247548    1720
452.5    8.33772    22.4175    0.0247707    1710
453    8.32707    22.4113    0.0247366    1703
453.5    8.32929    22.3253    0.0246144    1692
454    8.35228    22.3143    0.0245752    1680
454.5    8.36547    22.359    0.0245973    1670
455    8.38815    22.4805    0.0247038    1660
455.5    8.41536    22.5934    0.0248007    1654
456    8.41124    22.3957    0.0245567    1643
456.5    8.44329    22.417    0.0245531    1634
457    8.4414    22.3154    0.0244151    1624
457.5    8.46499    22.405    0.0244863    1614
458    8.4816    22.5199    0.0245851    1594
458.5    8.48542    22.5036    0.0245404    1578
459    8.52559    22.5411    0.0245545    1563
459.5    8.53227    22.4655    0.0244456    1539
460    8.56894    22.5521    0.0245132    1523
460.5    8.59767    22.5449    0.0244788    1505
461    8.62702    22.7185    0.0246404    1488
461.5    8.65694    22.5937    0.0244786    1473
462    8.68746    22.7609    0.024633    1451
462.5    8.55525    22.94    0.0248    1439
463    8.57658    23.0473    0.0248891    1432
463.5    8.5996    23.0472    0.0248621    1429
464    8.62222    23.1326    0.0249274    1425
464.5    8.63038    23.1325    0.0249004    1424
465    8.64991    22.999    0.0247301    1422
465.5    8.66103    23.1103    0.0248231    1419
466    8.66961    23.2064    0.0248996    1416
466.5    8.67553    23.1139    0.0247737    1410
467    8.68264    23.1692    0.0248064    1409
467.5    8.69486    23.2409    0.0248566    1407
468    8.70596    23.2427    0.0248319    1404
468.5    8.72536    23.2684    0.0248329    1397
469    8.74863    23.2859    0.024825    1395
469.5    8.64667    23.2717    0.0247834    1392
470    8.63725    23.419    0.0249138    1388
470.5    8.64098    23.4116    0.0248795    1382
471    8.64909    23.6223    0.0250767    1375
471.5    8.64828    23.5131    0.0249344    1369
472    8.62819    23.5201    0.0249154    1360
472.5    8.62655    23.5561    0.024927    1346
473    8.65007    23.8186    0.0251782    1336
473.5    8.65615    23.7718    0.0251022    1331
474    8.6678    23.5591    0.0248514    1320
474.5    8.67963    23.7531    0.0250296    1311
475    8.69234    23.7907    0.0250429    1305
475.5    8.70033    23.7964    0.0250225    1297
476    8.71704    23.7269    0.0249232    1287
476.5    8.75182    23.7967    0.0249704    1284
477    8.76148    23.7761    0.0249226    1278
477.5    8.76192    23.8669    0.0249915    1272
478    8.76601    23.9934    0.0250977    1260
478.5    8.7685    24.0293    0.025109    1252
479    8.7776    24.1147    0.0251719    1238
479.5    8.79524    24.2729    0.0253106    1225
480    8.81445    24.1604    0.0251671    1209
480.5    8.84419    24.2073    0.0251896    1197
481    8.85318    24.3395    0.025301    1184
481.5    8.87293    24.2391    0.0251704    1170
482    8.89885    24.2404    0.0251456    1155
482.5    8.96158    24.28    0.0251606    1141
483    8.98571    24.5463    0.0254102    1120
483.5    8.87067    24.6225    0.0254627    1116
484    8.89649    24.7011    0.0255177    1111
484.5    8.92117    24.7612    0.0255533    1110
485    8.94004    24.8108    0.0255782    1109
485.5    8.97167    24.7887    0.025529    1106
486    8.99306    24.8168    0.0255317    1104
486.5    9.01877    24.7073    0.0253929    1101
487    9.03406    24.6501    0.0253081    1101
487.5    9.03818    24.7395    0.0253738    1100
488    9.07353    24.6453    0.0252513    1097
488.5    9.08356    24.6898    0.0252711    1095
489    9.10253    24.6464    0.0252008    1094
489.5    9.11715    24.7127    0.0252428    1094
490    9.13129    24.7851    0.0252909    1093
490.5    9.07287    24.6847    0.0251627    1091
491    9.04193    24.6038    0.0250548    1089
491.5    9.02909    24.6041    0.0250296    1083
492    9.04391    24.6465    0.0250473    1078
492.5    9.05716    24.7871    0.0251646    1073
493    9.05122    24.8148    0.0251671    1064
493.5    9.05729    24.8589    0.0251863    1059
494    9.05777    24.8565    0.0251584    1053
494.5    9.06612    25.0051    0.0252832    1041
495    9.06637    25.2055    0.0254601    1027
495.5    9.07623    25.2111    0.02544    1021
496    9.07531    25.2459    0.0254495    1018
496.5    9.07176    25.4157    0.0255949    1008
497    9.06296    25.3237    0.0254766    998
497.5    9.11218    25.3214    0.0254486    991
498    9.15162    25.3145    0.0254162    986
498.5    9.18729    25.4233    0.0254998    978
499    9.20075    25.6704    0.0257218    973
499.5    9.20889    25.5803    0.0256059    967
500    9.22304    25.3489    0.0253489    955
500.5    9.27479    25.2378    0.0252125    948
501    9.28825    25.3524    0.0253018    939
501.5    9.35504    25.061    0.0249861    929
502    9.39288    25.0951    0.0249951    918
502.5    9.45011    25.1723    0.0250471    902
503    9.40551    24.9377    0.024789    889
503.5    9.41046    24.7067    0.0245349    873
504    9.39501    24.7373    0.024541    862
504.5    9.28058    25.0072    0.0247842    853
505    9.29934    25.0985    0.02485    853
505.5    9.32005    25.1583    0.0248846    853
506    9.32392    25.1638    0.0248654    850
506.5    9.34513    25.1076    0.0247854    848
507    9.34596    25.1327    0.0247857    845
507.5    9.36243    25.1704    0.0247984    842
508    9.36217    25.2418    0.0248443    838
508.5    9.36878    25.1952    0.0247741    837
509    9.37978    25.2336    0.0247874    836
509.5    9.39621    25.3382    0.0248657    835
510    9.40256    25.3389    0.0248421    833
510.5    9.38675    25.3868    0.0248646    830
511    9.39284    25.4516    0.0249037    829
511.5    9.28207    25.5742    0.0249992    829
512    9.29141    25.6252    0.0250246    827
512.5    9.28505    25.4934    0.0248716    825
513    9.27757    25.5723    0.0249243    819
513.5    9.30396    25.6335    0.0249596    817
514    9.27689    25.7229    0.0250223    809
514.5    9.26634    25.8046    0.0250773    806
515    9.29519    25.8154    0.0250635    804
515.5    9.29088    25.9715    0.0251906    797
516    9.33439    26.0017    0.0251955    787
516.5    9.33461    26.0128    0.0251818    784
517    9.2957    25.7036    0.0248584    775
517.5    9.30078    25.793    0.0249208    768
518    9.30788    25.68    0.0247876    766
518.5    9.32766    25.8395    0.0249175    764
519    9.35488    26.0157    0.0250633    758
519.5    9.35908    26.2419    0.0252569    751
520    9.33647    26.2719    0.0252614    745
520.5    9.34284    26.3777    0.0253388    736
521    9.40817    26.315    0.0252543    726
521.5    9.39662    26.2754    0.0251921    719
522    9.40346    26.4021    0.0252894    713
522.5    9.42225    26.2554    0.0251248    701
523    9.48177    26.3535    0.0251946    695
523.5    9.48929    26.4425    0.0252555    685
524    9.52972    26.4094    0.0251998    673
524.5    9.55714    26.3587    0.0251275    668
525    9.64372    26.0552    0.0248144    661
525.5    9.53971    26.3514    0.0250727    659
526    9.55083    26.5013    0.0251913    659
526.5    9.54515    26.3751    0.0250476    657
527    9.55683    26.3532    0.025003    654
527.5    9.59733    26.3117    0.02494    649
528    9.59093    26.2142    0.024824    647
528.5    9.62184    26.1225    0.0247138    647
529    9.6437    26.1686    0.024734    646
529.5    9.67133    26.2853    0.0248208    644
530    9.68248    26.3509    0.0248594    643
530.5    9.67861    26.4294    0.0249099    642
531    9.67993    26.2429    0.0247108    641
531.5    9.69349    26.3676    0.0248049    640
532    9.70579    26.4116    0.0248229    639
532.5    9.62166    26.1975    0.0245986    637
533    9.63091    26.2632    0.0246371    634
533.5    9.63915    26.2096    0.0245639    630
534    9.61343    26.2046    0.0245362    623
534.5    9.64374    26.2477    0.0245535    618
535    9.66884    26.3854    0.0246593    614
535.5    9.64216    26.3547    0.0246076    612
536    9.64309    26.5685    0.0247841    608
536.5    9.6476    26.8774    0.0250489    603
537    9.65611    27.0134    0.0251521    600
537.5    9.67028    27.1272    0.0252346    599
538    9.70178    27.2496    0.0253249    598
538.5    9.74426    27.2311    0.0252842    595
539    9.75127    27.1444    0.0251803    591
539.5    9.80118    27.1358    0.0251491    591
540    9.81859    27.0539    0.0250499    588
540.5    9.85242    27.2372    0.0251963    585
541    9.81892    26.9286    0.0248878    578
541.5    9.82461    26.8513    0.0247934    573
542    9.84353    27.1228    0.025021    572
542.5    9.83363    27.2818    0.0251446    567
543    9.84431    27.3617    0.025195    562
543.5    9.88228    27.0137    0.0248516    555
544    9.91818    26.9014    0.0247255    552
544.5    9.98631    27.0238    0.0248152    548
545    9.97448    27.1029    0.0248651    542
545.5    10.015    26.8342    0.0245959    533
546    10.0257    26.745    0.0244918    525
546.5    9.90741    26.6326    0.0243665    522
547    9.91028    26.6486    0.0243588    522
547.5    9.9405    26.6573    0.0243445    521
548    9.96538    26.6671    0.0243313    520
548.5    9.98491    26.7997    0.0244299    519
549    10.0119    26.7306    0.0243448    518
549.5    10.0338    26.7779    0.0243657    517
550    10.029    26.8295    0.0243904    517
550.5    10.0329    26.9184    0.0244491    517
551    10.0416    26.8904    0.0244015    517
551.5    10.0549    26.9135    0.0244003    516
552    10.0892    27.1162    0.0245618    514
552.5    10.1279    27.1154    0.0245388    512
553    10.1471    27.1343    0.0245337    511
553.5    10.0665    27.1343    0.0245115    509
554    10.053    27.3574    0.0246908    509
554.5    10.0989    27.1108    0.0244462    507
555    10.1024    27.2319    0.0245332    503
555.5    10.0951    27.1251    0.024415    503
556    10.0414    26.9932    0.0242744    499
556.5    10.0754    27.319    0.0245454    495
557    10.0933    27.3966    0.024593    493
557.5    10.0945    27.5944    0.0247484    492
558    10.1067    27.5721    0.0247062    486
558.5    10.1161    27.8985    0.0249762    481
559    10.1328    27.9904    0.0250361    477
559.5    10.1429    28.0241    0.0250438    476
560    10.1405    28.4139    0.0253696    471
560.5    10.1486    28.6417    0.0255502    471
561    10.1724    28.8871    0.0257461    468
561.5    10.2025    28.5614    0.0254332    465
562    10.2195    28.7747    0.0256003    464
562.5    10.2176    29.0206    0.0257961    458
563    10.2663    29.0045    0.0257588    450
563.5    10.3296    28.17    0.0249956    442
564    10.4069    28.1443    0.0249506    433
564.5    10.475    28.0277    0.0248252    426
565    10.4712    28.2287    0.0249811    422
565.5    10.494    28.1674    0.0249048    416
566    10.5365    27.9929    0.0247287    411
566.5    10.4851    27.8944    0.02462    404
567    10.5575    27.9847    0.0246779    397
567.5    10.4617    28.2844    0.0249202    396
568    10.4937    28.3029    0.0249145    396
568.5    10.538    28.5049    0.0250703    395
569    10.5977    28.0853    0.0246795    394
569.5    10.6019    28.1616    0.0247248    394
570    10.6239    28.2426    0.0247742    394
570.5    10.6354    28.2418    0.0247518    394
571    10.6121    28.1353    0.0246368    388
571.5    10.6549    28.1617    0.0246384    383
572    10.6728    28.2854    0.024725    383
572.5    10.6846    28.3648    0.0247727    382
573    10.7094    28.4551    0.02483    382
573.5    10.7251    28.4484    0.0248025    382
574    10.7447    28.3892    0.0247293    380
574.5    10.65    28.7218    0.0249972    380
575    10.6364    29.024    0.0252383    380
575.5    10.6539    29.1966    0.0253663    379
576    10.5971    29.2337    0.0253765    376
576.5    10.6418    29.2926    0.0254055    375
577    10.6165    29.1843    0.0252897    372
577.5    10.6331    29.3278    0.025392    372
578    10.6653    29.0429    0.0251236    371
578.5    10.6829    28.7446    0.0248441    370
579    10.7195    28.5807    0.0246811    366
579.5    10.7459    28.6186    0.0246925    366
580    10.763    28.5785    0.0246366    365
580.5    10.768    28.8266    0.0248291    365
581    10.788    28.1635    0.0242371    360
581.5    10.8394    28.492    0.0244987    359
582    10.8738    28.565    0.0245404    358
582.5    10.8847    28.4278    0.0244015    357
583    10.9042    28.6577    0.0245778    353
583.5    10.8957    28.2103    0.0241734    350
584    10.914    28.3966    0.0243122    347
584.5    10.9951    28.3299    0.0242343    342
585    11.0218    28.0878    0.0240067    336
585.5    11.0414    28.3905    0.0242447    326
586    11.0742    28.6604    0.0244542    321
586.5    11.1266    28.9625    0.024691    316
587    11.1831    29.0697    0.0247612    314
587.5    11.2846    28.9935    0.0246753    308
588    11.2874    29.1642    0.0247995    305
588.5    11.1902    29.1748    0.0247874    305
589    11.1831    29.3687    0.024931    304
589.5    11.1787    29.5077    0.0250277    304
590    11.1957    29.2412    0.0247807    304
590.5    11.1815    29.1225    0.0246592    303
591    11.1877    29.1913    0.0246966    301
591.5    11.2021    29.3457    0.0248062    301
592    11.2078    29.465    0.024886    300
592.5    11.2261    29.2666    0.0246975    300
593    11.2357    29.3687    0.0247628    297
593.5    11.2598    29.5213    0.0248705    297
594    11.2838    29.6865    0.0249887    296
594.5    11.2787    29.7616    0.0250308    296
595    11.2655    29.6664    0.0249297    295
595.5    11.1424    29.4878    0.0247589    295
596    11.1207    29.5167    0.0247623    294
596.5    11.1151    29.3807    0.0246275    294
597    11.0904    29.2759    0.0245192    293
597.5    11.0882    29.5046    0.0246901    293
598    11.1262    29.4183    0.0245972    288
598.5    11.137    29.2201    0.0244111    287
599    11.1754    29.5259    0.024646    286
599.5    11.1478    29.5275    0.0246268    283
600    11.1584    29.7312    0.024776    281
600.5    11.2012    29.848    0.0248526    280
601    11.2658    29.5802    0.0246091    279
601.5    11.2503    29.0916    0.0241825    277
602    11.2622    28.9729    0.0240639    274
602.5    11.3076    28.9234    0.0240028    272
603    11.3604    28.8654    0.0239348    271
603.5    11.3895    29.4373    0.0243888    270
604    11.4577    29.1835    0.0241586    268
604.5    11.4975    29.0875    0.0240591    266
605    11.5352    29.3692    0.0242721    265
605.5    11.475    29.5253    0.024381    260
606    11.5051    29.5162    0.0243533    260
606.5    11.5931    29.7271    0.0245071    256
607    11.6087    29.9608    0.0246794    253
607.5    11.6451    29.4206    0.0242145    247
608    11.7156    29.8926    0.0245827    242
608.5    11.7586    29.9257    0.0245898    241
609    11.8011    29.6577    0.0243495    238
609.5    11.7171    29.663    0.0243338    238
610    11.6962    29.5603    0.0242298    237
610.5    11.7257    29.7269    0.0243464    237
611    11.7105    29.5423    0.0241754    236
611.5    11.7387    29.4371    0.0240696    236
612    11.7493    29.4504    0.0240608    236
612.5    11.7733    29.6439    0.0241991    236
613    11.7846    29.5484    0.0241014    236
613.5    11.7792    29.7862    0.0242757    234
614    11.7949    29.5697    0.0240796    234
614.5    11.8911    29.4536    0.0239655    231
615    11.9113    29.601    0.0240658    231
615.5    11.9047    29.9314    0.0243147    229
616    11.9437    29.7311    0.0241324    228
616.5    11.8487    30.3035    0.024577    228
617    11.8076    30.0805    0.0243764    227
617.5    11.8193    30.4365    0.0246449    225
618    11.8341    30.3194    0.0245302    225
618.5    11.8104    30.6065    0.0247425    225
619    11.8065    30.5251    0.0246568    224
619.5    11.8049    30.4033    0.0245386    223
620    11.8341    30.5684    0.024652    222
620.5    11.8673    30.8934    0.024894    221
621    11.8492    31.0162    0.0249728    221
621.5    11.865    31.2609    0.0251496    221
622    11.86    31.7975    0.0255607    219
622.5    11.8904    31.4657    0.0252736    219
623    11.8711    31.9591    0.0256493    216
623.5    12.0101    30.6091    0.0245462    215
624    12.0164    30.5977    0.0245174    214
624.5    12.0649    30.8566    0.0247051    213
625    12.136    29.6973    0.0237578    212
625.5    12.2524    29.7102    0.0237492    208
626    12.3147    29.9806    0.0239462    206
626.5    12.3596    29.6504    0.0236635    203
627    12.3708    29.8726    0.0238219    200
627.5    12.366    29.9371    0.0238543    199
628    12.3987    30.2584    0.0240911    199
628.5    12.3795    30.4098    0.0241924    195
629    12.4514    29.6973    0.0236067    192
629.5    12.4672    30.1657    0.0239601    188
630    12.4117    29.7318    0.0235967    185
630.5    12.2324    29.1021    0.0230786    185
631    12.2514    29.0448    0.0230149    185
631.5    12.2793    29.2205    0.0231358    185
632    12.2892    29.3102    0.0231885    185
632.5    12.2865    29.2939    0.0231572    185
633    12.3072    29.2448    0.0231002    185
633.5    12.3378    29.207    0.0230521    185
634    12.3659    29.4259    0.0232065    184
634.5    12.375    29.2452    0.0230459    184
635    12.3958    29.1765    0.0229736    184
635.5    12.4013    29.1383    0.0229255    184
636    12.4212    29.3424    0.0230679    184
636.5    12.4085    29.2825    0.0230028    184
637    12.4466    29.2847    0.0229864    184
637.5    12.3497    29.0683    0.0227987    183
638    12.3388    29.3011    0.0229633    183
638.5    12.3011    29.3984    0.0230215    181
639    12.2981    29.6512    0.0232013    180
639.5    12.3056    29.7961    0.0232964    180
640    12.3799    29.9317    0.0233842    179
640.5    12.4314    29.9277    0.0233627    175
641    12.4277    29.7262    0.0231873    173
641.5    12.3801    29.8253    0.0232465    171
642    12.4349    30.2811    0.0235834    169
642.5    12.4385    30.3557    0.0236231    168
643    12.4431    30.2348    0.0235107    167
643.5    12.4739    30.5023    0.0237003    166
644    12.4242    30.2904    0.0235174    165
644.5    12.4899    30.8295    0.0239174    165
645    12.4807    30.7163    0.0238111    164
645.5    12.4527    30.9645    0.0239849    162
646    12.4524    31.3594    0.024272    161
646.5    12.535    31.6815    0.0245024    157
647    12.5742    32.371    0.0250162    155
647.5    12.6941    32.309    0.024949    152
648    12.6743    32.1617    0.0248161    152
648.5    12.6732    32.2372    0.0248552    152
649    12.6331    31.522    0.024285    149
649.5    12.6939    31.9607    0.0246041    147
650    12.6438    32.3362    0.024874    146
650.5    12.6005    32.9074    0.0252939    141
651    12.6714    32.6956    0.0251118    140
651.5    12.5167    32.9275    0.0252705    140
652    12.5168    33.0113    0.0253154    139
652.5    12.5432    33.0273    0.0253083    139
653    12.5815    33.3551    0.0255399    139
653.5    12.5875    33.0269    0.0252693    139
654    12.6316    33.5352    0.0256385    138
654.5    12.6436    33.642    0.0257005    137
655    12.6363    34.056    0.025997    137
655.5    12.636    34.2154    0.0260987    136
656    12.6446    33.8623    0.0258096    136
656.5    12.6667    33.9534    0.0258594    136
657    12.685    34.0325    0.0259    136
657.5    12.6875    34.2633    0.0260557    136
658    12.7181    34.2833    0.0260511    136
658.5    12.5784    34.2532    0.0260085    136
659    12.5662    34.2632    0.0259963    136
659.5    12.5564    34.4793    0.0261405    136
660    12.5691    34.1853    0.025898    135
660.5    12.5877    35.1978    0.0266448    133
661    12.5471    34.867    0.0263744    131
661.5    12.5436    34.8246    0.0263224    130
662    12.5551    34.6698    0.0261857    130
662.5    12.5551    34.5865    0.026103    130
663    12.5885    34.7813    0.0262302    130
663.5    12.6047    35.2576    0.0265694    129
664    12.5171    35.1675    0.0264815    127
664.5    12.5754    35.1317    0.0264347    126
665    12.6151    35.42    0.0266315    126
665.5    12.631    35.696    0.026819    126
666    12.5893    35.7656    0.026851    125
666.5    12.6053    36.2367    0.0271843    125
667    12.7823    34.6188    0.0259511    124
667.5    12.7317    33.9917    0.025462    123
668    12.814    34.8008    0.0260485    121
668.5    12.8778    35.3735    0.0264574    120
669    13.0313    34.4601    0.0257549    117
669.5    13.0589    34.5763    0.0258225    116
670    13.2307    34.4004    0.025672    112
670.5    13.2222    34.8305    0.0259735    111
671    13.1682    34.6775    0.0258402    110
671.5    13.1931    34.9523    0.0260255    107
672    13.2009    34.6328    0.0257684    107
672.5    13.0639    34.4167    0.0255887    107
673    13.0903    34.4384    0.0255857    107
673.5    13.1305    34.9376    0.0259374    106
674    13.1572    35.0832    0.0260261    106
674.5    13.1808    34.8884    0.0258624    106
675    13.206    35.0139    0.0259362    106
675.5    13.0905    34.1508    0.0252782    105
676    13.1048    34.2091    0.0253026    105
676.5    13.1381    34.4225    0.0254416    105
677    13.1587    34.4372    0.0254337    105
677.5    13.1524    34.4397    0.0254168    105
678    13.1747    34.7123    0.025599    104
678.5    13.2051    34.1898    0.0251951    104
679    13.1731    34.0787    0.0250948    103
679.5    13.0712    34.5289    0.0254076    103
680    13.085    34.556    0.0254088    102
680.5    13.1078    34.453    0.0253145    102
681    13.1144    34.7881    0.0255419    102
681.5    13.1046    34.7875    0.0255228    102
682    13.116    34.4863    0.0252832    102
682.5    13.033    34.1408    0.0250116    101
683    13.0438    34.3802    0.0251685    99
683.5    13.069    34.5095    0.0252447    99
684    13.064    35.203    0.0257332    99
684.5    13.0303    34.9239    0.0255105    99
685    13.0808    34.8969    0.0254722    99
685.5    13.0204    34.8947    0.025452    98
686    13.0034    34.8112    0.0253726    98
686.5    13.085    35.5013    0.0258567    98
687    13.457    33.6344    0.0244791    93
687.5    13.4498    33.832    0.0246051    93
688    13.4677    33.7427    0.0245223    93
688.5    13.5181    33.9671    0.0246674    92
689    13.6154    34.7959    0.025251    91
689.5    13.6465    34.9749    0.0253625    91
690    13.6944    34.631    0.0250949    90
690.5    13.5291    35.5253    0.0257243    86
691    13.4922    35.881    0.0259631    85
691.5    13.5337    35.5958    0.0257381    84
692    13.4878    36.1509    0.0261206    82
692.5    13.4053    36.7407    0.0265276    81
693    13.4115    37.6887    0.0271924    81
693.5    13.3354    38.1455    0.0275021    80
694    13.4536    38.1645    0.027496    79
694.5    13.4789    38.5312    0.0277402    79
695    13.4958    38.1681    0.027459    79
695.5    13.5107    38.5266    0.027697    78
696    13.5321    38.8526    0.0279114    78
696.5    13.5406    38.9125    0.0279343    78
697    13.5303    38.6593    0.0277326    77
697.5    13.5671    38.6055    0.0276742    77
698    13.5351    39.2305    0.0281021    76
698.5    13.5351    39.172    0.0280401    76
699    13.5417    39.6748    0.0283797    76
699.5    13.5702    39.9541    0.0285591    76
700    13.5833    40.0757    0.0286255    76
700.5    13.443    39.4836    0.0281824    76
701    13.4211    39.4075    0.0281081    76
701.5    13.4844    38.7527    0.0276213    75
702    13.4689    39.1561    0.0278889    75
702.5    13.4756    39.5227    0.0281301    75
703    13.5044    39.1237    0.0278262    75
703.5    13.5068    39.7668    0.0282636    74
704    13.5845    39.1051    0.0277735    73
704.5    13.4792    38.7114    0.0274744    72
705    13.45    39.7892    0.0282193    70
705.5    13.6304    38.9637    0.0276142    69
706    13.5245    38.3932    0.0271906    68
706.5    13.3636    38.9427    0.0275603    66
707    13.3788    39.5249    0.0279525    66
707.5    13.3813    40.4485    0.0285855    66
708    13.4219    42.1059    0.0297358    64
708.5    13.3828    41.7497    0.0294635    64
709    13.4297    41.6726    0.0293883    64
709.5    13.6481    39.5521    0.0278732    63
710    13.6799    39.9112    0.0281065    63
710.5    13.5191    40.0903    0.0282127    61
711    13.5833    39.5431    0.0278081    60
711.5    13.8103    40.1374    0.0282062    58
712    13.7661    41.2309    0.0289543    57
712.5    13.7573    41.4708    0.0291023    57
713    13.7887    42.5213    0.0298186    56
713.5    13.9515    43.7239    0.0306404    55
714    13.8796    44.6794    0.0312881    54
714.5    13.7593    44.0696    0.0308395    54
715    13.7901    44.4045    0.0310521    54
715.5    13.8272    44.5473    0.0311302    54
716    13.8395    45.0339    0.0314483    54
716.5    13.858    45.0313    0.0314245    54
717    13.7421    45.2081    0.0315259    53
717.5    13.8019    45.4036    0.0316402    53
718    13.7862    45.8725    0.0319446    53
718.5    13.7704    45.4646    0.0316386    53
719    13.761    45.467    0.0316182    53
719.5    13.75    46.2965    0.0321727    52
720    13.734    46.1915    0.0320774    52
720.5    13.7276    45.9883    0.0319141    52
721    13.7157    46.4491    0.0322116    51
721.5    13.5882    47.0047    0.0325743    51
722    13.6176    46.7628    0.0323842    51
722.5    13.5882    46.6213    0.0322639    51
723    13.585    47.1671    0.032619    51
723.5    13.5729    46.7592    0.0323145    48
724    13.5729    47.0219    0.0324737    48
724.5    13.6135    48.0391    0.0331533    47
725    13.6312    48.5047    0.0334515    47
725.5    13.6418    48.5165    0.0334366    47
726    13.6738    48.6087    0.0334771    47
726.5    13.6879    48.931    0.0336758    47
727    13.7234    48.7462    0.0335256    47
727.5    13.6738    48.8983    0.0336071    47
728    13.7199    48.9458    0.0336166    47
728.5    13.7695    48.6992    0.0334243    47
729    13.8369    48.6838    0.0333908    47
729.5    13.9433    48.8608    0.0334893    47
730    13.8901    48.8419    0.0334534    47
730.5    13.8794    48.4074    0.0331331    47
731    14    49.5664    0.0339032    46
731.5    14.0181    49.9085    0.0341138    46
732    14.0616    49.5995    0.0338794    46
732.5    14.0852    50.5711    0.0345195    45
733    14.0889    50.5341    0.0344707    45
733.5    14.0889    50.623    0.0345078    45
734    14.1852    50.4904    0.034394    45
734.5    14.4302    52.7393    0.0359015    43
735    14.6032    52.0661    0.0354191    42
735.5    14.5595    53.3159    0.0362447    42
736    14.5476    52.6988    0.0358008    42
736.5    14.5691    54.5786    0.0370527    41
737    14.6016    54.966    0.0372903    41
737.5    14.6179    54.4976    0.0369475    41
738    14.6382    54.3237    0.0368047    41
738.5    14.6626    54.3936    0.0368271    41
739    14.6707    54.2717    0.0367197    41
739.5    14.748    53.8741    0.0364261    41
740    14.7724    54.4265    0.0367747    41
740.5    14.8089    54.5455    0.0368302    41
741    14.8374    53.5345    0.0361232    41
741.5    14.9708    53.8985    0.0363442    40
742    14.9583    53.6774    0.0361708    40
742.5    14.8458    54.2644    0.0365417    40
743    14.8875    54.7714    0.0368583    40
743.5    14.8632    56.2035    0.0377966    39
744    14.8376    56.1503    0.0377354    39
744.5    14.8504    55.994    0.0376051    39
745    14.8846    55.5501    0.0372819    39
745.5    14.8974    54.8157    0.0367644    39
746    15.0921    54.6794    0.0366484    38
746.5    15.2568    56.7982    0.038043    37
747    15.1574    58.4474    0.0391214    36
747.5    15.1806    58.3277    0.0390152    36
748    15.4571    57.199    0.0382346    35
748.5    15.8627    52.2295    0.0348895    34
749    15.9363    50.8562    0.0339494    34
749.5    15.8676    50.0454    0.0333859    34
750    15.9646    51.2807    0.0341872    33
750.5    16.3548    51.2845    0.0341669    31
751    16.25    53.4347    0.0355757    30
751.5    16.2278    54.2305    0.0360815    30
752    16.1944    53.7965    0.0357689    30
752.5    16.6609    51.7212    0.0343663    29
753    16.7069    51.4285    0.034149    29
753.5    16.8571    52.3605    0.0347449    28
754    17.1975    49.9774    0.0331415    27
754.5    17.0926    51.0645    0.0338399    27
755    17.2284    51.4118    0.0340476    27
755.5    17.3025    50.9692    0.0337321    27
756    17.4733    50.3771    0.0333182    25
756.5    17.3667    50.9622    0.0336829    25
757    17.3533    50.6363    0.0334454    25
757.5    17.3733    51.0051    0.0336667    25
758    17.3733    50.9917    0.0336357    25
758.5    17.3667    50.2311    0.0331121    25
759    17.4133    51.2647    0.0337712    25
759.5    17.4067    51.8602    0.034141    25
760    17.3667    51.2178    0.0336959    25
760.5    17.5694    53.3748    0.0350919    24
761    17.5764    53.4421    0.0351131    24
761.5    17.6111    53.7539    0.0352947    24
762    17.625    54.1209    0.0355124    24
762.5    17.6319    53.3773    0.0350015    24
763    17.6736    53.0335    0.0347533    24
763.5    17.5208    54.0563    0.0354003    24
764    17.5486    54.6331    0.0357546    24
764.5    17.5278    55.3071    0.0361721    24
765    18.1232    48.2034    0.0315055    23
765.5    18.1087    48.0836    0.0314067    23
766    18.1159    47.6339    0.0310926    23
766.5    17.9091    49.5372    0.0323139    22
767    17.2857    43.4819    0.0283454    21
767.5    17.3095    43.133    0.0280997    21
768    17.3333    43.4788    0.0283065    21
768.5    17.2937    43.2696    0.028152    21
769    17.3889    42.3845    0.0275582    21
769.5    17.5333    44.4906    0.0289087    20
770    17.5417    44.3608    0.0288057    20
770.5    17.6917    46.6313    0.0302604    20
771    17.6833    46.4192    0.0301032    20
771.5    17.6667    45.7278    0.0296356    20
772    17.7193    48.4417    0.0313741    19
772.5    17.7368    48.6559    0.0314925    19
773    17.8246    47.2207    0.0305438    19
773.5    17.8684    47.4988    0.0307038    19
774    17.8889    49.2222    0.0317973    18
774.5    17.9815    49.654    0.0320555    18
775    18.037    49.7949    0.0321258    18
775.5    18.1204    47.7772    0.0308041    18
776    18.1296    47.9215    0.0308772    18
776.5    18.1389    48.1458    0.0310018    18
777    18.0294    51.357    0.0330482    17
777.5    17.9314    51.3041    0.032993    17
778    17.9118    51.5102    0.0331042    17
778.5    17.951    51.9404    0.0333593    17
779    18.0392    52.2207    0.0335178    17
779.5    17.9706    51.955    0.0333259    17
780    17.9608    51.0638    0.0327332    17
780.5    18    50.7418    0.032506    17
781    18.0784    49.8729    0.0319289    17
781.5    18.1765    49.7303    0.0318172    17
782    18.1471    50.029    0.0319879    17
782.5    18.2059    49.9494    0.0319166    17
783    18.2353    49.9577    0.0319015    17
783.5    18.2745    51.075    0.0325941    17
784    18.2255    50.1534    0.0319856    17
784.5    18.1078    52.6273    0.0335419    17
785    18.1961    52.5073    0.0334441    17
785.5    17.7188    52.5476    0.0334485    16
786    17.6875    52.3329    0.0332906    16
786.5    17.6979    52.9869    0.0336852    16
787    17.7083    52.9705    0.0336534    16
787.5    17.8125    52.9371    0.0336108    16
788    17.7188    52.9122    0.0335737    16
788.5    17.6458    51.7044    0.0327866    16
789    17.6667    51.75    0.0327947    16
789.5    17.7917    52.3281    0.03314    16
790    17.8021    52.2716    0.0330833    16
790.5    17.7396    52.177    0.0330025    16
791    17.7813    50.3706    0.0318398    16
791.5    17.9792    52.6871    0.033283    16
792    17.8958    52.3815    0.0330691    16
792.5    18.0208    51.1523    0.0322728    16
793    17.9479    50.0268    0.0315427    16
793.5    17.8854    50.8219    0.0320239    16
794    18.5778    48.2514    0.030385    15
794.5    18.5667    48.003    0.0302095    15
795    18.6556    48.2128    0.0303225    15
795.5    18.7222    48.3432    0.0303854    15
796    18.7222    49.8914    0.0313388    15
796.5    18.7556    49.5699    0.0311173    15
797    18.7333    50.5363    0.0317041    15
797.5    18.7222    48.4025    0.0303464    15
798    18.7778    49.1728    0.03081    15
798.5    18.6556    49.3388    0.0308947    15
799    18.7667    50.34    0.0315019    15
799.5    17.9048    43.3798    0.0271293    14
800    17.9881    43.359    0.0270994    14
800.5    18    43.504    0.027173    14
801    18.0238    43.805    0.0273439    14
801.5    18.0833    43.9792    0.0274355    14
802    18.0714    43.6497    0.027213    14
802.5    18.0714    44.2251    0.0275546    14
803    18.0952    44.0544    0.0274311    14
803.5    18.131    44.1237    0.0274572    14
804    18.1071    44.0738    0.0274091    14
804.5    18.0952    44.3163    0.0275428    14
805    18.131    44.4571    0.0276131    14
805.5    17.0641    36.8185    0.0228545    13
806    16.9744    36.7728    0.0228119    13
806.5    17    38.2137    0.0236911    13
807    16.9615    37.6759    0.0233432    13
807.5    16.9359    37.6049    0.0232847    13
808    16.9615    38.2485    0.0236686    13
808.5    17    38.7564    0.0239681    13
809    17    39.3462    0.0243178    13
809.5    17.1795    38.19    0.0235886    13
810    17.1026    38.3655    0.0236824    13
810.5    17.1282    39.9152    0.0246238    13
811    17.2051    39.7613    0.0245138    13
811.5    17.1154    40.1469    0.0247363    13
812    17.1538    40.2456    0.0247818    13
812.5    17.1154    39.6726    0.0244139    13
813    17.2436    39.7761    0.0244626    13
813.5    17.1795    40.3139    0.0247781    13
814    17.2051    40.5092    0.0248828    13
814.5    16.8194    43.7568    0.0268611    12
815    16.9306    44.0808    0.0270435    12
815.5    16.5606    45.7084    0.0280248    11
816    16.5758    46.7039    0.0286176    11
816.5    16.5758    45.916    0.0281176    11
817    16.6667    47.1414    0.0288503    11
817.5    16.6364    46.4738    0.0284244    11
818    16.4167    49.0014    0.0299519    10
818.5    16.4    49.8067    0.0304256    10
819    16.4667    48.1044    0.0293678    10
819.5    16.2    47.76    0.0291397    10
820    16.25    48.7014    0.029696    10
820.5    16.25    48.7014    0.0296779    10
821    16.25    48.7014    0.0296598    10
821.5    16.25    49.8847    0.030362    10
822    16.3    49.6989    0.0302305    10
822.5    16.4    47.8622    0.0290956    10
823    16.4833    48.5081    0.0294703    10
823.5    16.4833    48.5081    0.0294524    10
824    16.5333    49.3156    0.0299245    10
824.5    16.4667    49.4267    0.0299737    10
825    16.45    50.4114    0.0305524    10
825.5    16.4    51.4456    0.0311602    10
826    16.35    51.3414    0.0310783    10
826.5    16.4167    48.4069    0.0292843    10
827    16.4    47.9456    0.0289876    10
827.5    16.35    49.7081    0.0300351    10
828    16.7407    51.8896    0.0313343    9
828.5    16.7593    53.1859    0.0320977    9
829    16.8148    52.8114    0.0318525    9
829.5    16.9815    50.6879    0.0305533    9
830    16.8519    52.2558    0.0314794    9
830.5    16.963    50.6468    0.0304917    9
831    17.0833    57.3264    0.0344924    8
831.5    16.9583    59.2205    0.0356106    8
832    17.0833    61.1806    0.0367672    8
832.5    17.0417    60.276    0.0362018    8
833    18.1429    60.051    0.036045    7
833.5    18.0476    60.9898    0.0365866    7
834    18.119    61.2358    0.0367121    7
834.5    18.2857    59.6961    0.0357676    7
835    18.0476    61.8787    0.0370531    7
835.5    18    61.0714    0.0365478    7
836    18.0476    63.212    0.0378062    7
836.5    18.0952    59.9671    0.0358441    7
837    18.0476    58.7279    0.0350824    7
837.5    18.2857    56.9184    0.0339811    7
838    18.3095    56.5828    0.0337606    7
838.5    18.3333    56.5476    0.0337195    7
839    18.3095    56.5986    0.0337298    7
839.5    18.3571    56.551    0.0336814    7
840    19.0556    62.6173    0.0372722    6
840.5    18.5278    59.9483    0.0356623    6
841    18.5556    59.8488    0.0355819    6
841.5    18.6944    61.0131    0.0362526    6
842    18.8889    62.784    0.0372826    6
842.5    18.8889    62.784    0.0372605    6
843    18.8889    62.784    0.0372384    6
843.5    18.8889    62.784    0.0372163    6
844    18.8889    62.784    0.0371943    6
844.5    18.8056    63.1613    0.0373957    6
845    18.8889    62.784    0.0371503    6
845.5    18.8889    62.784    0.0371283    6
846    18.8889    62.784    0.0371064    6
846.5    18.8889    62.784    0.0370844    6
847    18.9444    63.4599    0.0374616    6
847.5    18.7222    62.3488    0.0367839    6
848    18.6667    62.3889    0.0367859    6
848.5    18.7222    62.1821    0.0366424    6
849    18.8333    59.8241    0.0352321    6
849.5    18.5556    60.4969    0.0356074    6
850    18.5556    60.4969    0.0355864    6
850.5    18.6389    60.5224    0.0355805    6
851    18.8611    58.4205    0.0343246    6
851.5    18.8889    58.2932    0.0342297    6
852    18.7778    58.0617    0.0340738    6
852.5    18.9167    59.4699    0.0348797    6
853    18.9167    59.4699    0.0348593    6
853.5    22.0333    13.0822    0.00766387    5
854    22.1333    13.4489    0.00787406    5
854.5    22.1333    15.1044    0.00883818    5
855    22.1667    15.2778    0.00893437    5
855.5    22.1333    14.96    0.00874342    5
856    22.2    13.6378    0.00796599    5
856.5    22.1667    14.6667    0.00856198    5
857    22.0667    13.8067    0.00805523    5
857.5    22.1333    14.5044    0.0084574    5
858    21.8    14.1489    0.00824527    5
858.5    21.9667    15.26    0.00888759    5
859    22.1    13.9956    0.00814642    5
859.5    22.1    14.0511    0.008174    5
860    22.0667    13.84    0.00804651    5
860.5    22.1667    12.9    0.00749564    5
861    22.5667    12.74    0.00739837    5
861.5    22.1667    14.7111    0.00853808    5
862    22.2667    15.1178    0.00876901    5
862.5    22.2667    15.1178    0.00876393    5
863    22.2667    14.0178    0.00812154    5
863.5    22.3667    15.0711    0.00872676    5
864    22.3667    15.0711    0.00872171    5
864.5    22.3667    15.0711    0.00871666    5
865    22.3333    14.7111    0.00850353    5
865.5    22.3333    14.7111    0.00849862    5
866    22.4333    15.0844    0.00870926    5
866.5    22.4333    15.0844    0.00870424    5
867    22.4333    15.0844    0.00869922    5
867.5    22.4333    15.0844    0.0086942    5
868    22.5333    15.4378    0.00889273    5
868.5    22.5333    18.4378    0.0106147    5
869    22.4333    18.0511    0.0103861    5
869.5    22.5333    19.2156    0.0110498    5
870    22.6667    17.7222    0.0101852    5
870.5    22.4667    18.4489    0.0105967    5
871    22.6333    18.0044    0.0103355    5
871.5    22.7667    17.34    0.00994836    5
872    22.6333    16.7711    0.00961646    5
872.5    22.5333    17.8711    0.0102413    5
873    22.6333    18.3044    0.0104836    5
873.5    22.6333    16.7711    0.00959995    5
874    22.7333    17.9844    0.0102886    5
874.5    22.6    18.6733    0.0106766    5
875    22.5    18.3667    0.0104952    5
875.5    22.5333    19.5489    0.0111644    5
876    22.5    19.1    0.0109018    5
876.5    22.6667    19.2889    0.0110034    5
877    22.7333    18.4844    0.0105385    5
877.5    22.6333    18.1044    0.0103159    5
878    22.4    19.4511    0.0110769    5
878.5    22.2917    24.0608    0.0136942    4
879    22.0833    23.9514    0.0136242    4
879.5    22.4167    25.4097    0.0144455    4
880    22.2917    26.3941    0.0149966    4
880.5    22.4583    27.6997    0.0157295    4
881    22.7083    24.9219    0.0141441    4
881.5    23.25    37.0069    0.0209909    2
882    23.25    37.0069    0.020979    2
882.5    23.0833    43.3403    0.0245554    2
883    23.0833    43.3403    0.0245415    2
883.5    22.8333    40.1111    0.0227001    2
884    22.8333    40.1111    0.0226873    2
884.5    22.8333    40.1111    0.0226745    2
885    22.8333    40.1111    0.0226616    2
885.5    22.8333    40.1111    0.0226488    2
886    22.8333    40.1111    0.0226361    2
886.5    22.8333    40.1111    0.0226233    2
887    23.0833    37.0069    0.0208607    2
887.5    23.0833    37.0069    0.020849    2
888    23.3333    34.0278    0.0191598    2
888.5    22.8333    34.0278    0.019149    2
889    22.8333    34.0278    0.0191382    2
889.5    22.75    35.0069    0.0196779    2
890    22.75    35.0069    0.0196668    2
890.5    22.6667    34.0278    0.019106    2
891    22.6667    34.0278    0.0190953    2
891.5    22.9167    37.0069    0.0207554    2
892    22.9167    37.0069    0.0207438    2
892.5    22.9167    37.0069    0.0207322    2
893    22.9167    37.0069    0.0207206    2
893.5    23.0833    33.0625    0.0185017    2
894    22.8333    36    0.0201342    2
894.5    22.8333    36    0.020123    2
895    22.8333    36    0.0201117    2
895.5    23.0833    33.0625    0.0184604    2
896    23    34.0278    0.0189887    2
896.5    23.25    33.0625    0.0184398    2
897    23.4167    37.0069    0.0206282    2
897.5    23.25    33.0625    0.0184192    2
898    23.25    33.0625    0.018409    2
898.5    23.3333    34.0278    0.0189359    2
899    23.25    33.0625    0.0183885    2
899.5    23.25    33.0625    0.0183783    2
900    23.25    33.0625    0.0183681    2
900.5    23.25    33.0625    0.0183579    2
901    23.3333    34.0278    0.0188833    2
901.5    23.5    30.25    0.0167776    2
902    23.25    33.0625    0.0183273    2
902.5    23    30.25    0.016759    2
903    23    30.25    0.0167497    2
903.5    23.4167    37.0069    0.0204798    2
904    23.4167    37.0069    0.0204684    2
904.5    23.4167    37.0069    0.0204571    2
905    23.6667    34.0278    0.0187999    2
905.5    23.6667    34.0278    0.0187895    2
906    24.0833    39.0625    0.0215577    2
906.5    24.25    37.0069    0.020412    2
907    24.1667    36    0.0198456    2
907.5    24    34.0278    0.0187481    2
908    24.25    31.1736    0.0171661    2
908.5    24    34.0278    0.0187275    2
909    24    34.0278    0.0187171    2
909.5    24.25    37.0069    0.0203447    2
910    24.25    37.0069    0.0203335    2
910.5    24.25    39.0625    0.0214511    2
911    24.25    39.0625    0.0214394    2
911.5    24    36    0.0197477    2
912    24.0833    37.0069    0.0202889    2
912.5    24.25    39.0625    0.0214041    2
913    24.25    39.0625    0.0213924    2
913.5    24.25    39.0625    0.0213807    2
914    24    36    0.0196937    2
914.5    24.25    39.0625    0.0213573    2
915    24.25    39.0625    0.0213456    2
915.5    24.25    39.0625    0.021334    2
916    24.25    39.0625    0.0213223    2
916.5    24.25    39.0625    0.0213107    2
917    24.25    39.0625    0.0212991    2
917.5    24.0833    37.0069    0.0201673    2
918    24.0833    37.0069    0.0201563    2
918.5    23.8333    34.0278    0.0185236    2
919    23.8333    34.0278    0.0185135    2
919.5    23.8333    34.0278    0.0185034    2
920    23.8333    34.0278    0.0184934    2
920.5    23.8333    34.0278    0.0184833    2
921    23.8333    34.0278    0.0184733    2
921.5    23.5833    37.0069    0.0200797    2
922    23.8333    34.0278    0.0184532    2
922.5    23.5833    31.1736    0.0168963    2
923    23.5833    31.1736    0.0168871    2
923.5    23.3333    34.0278    0.0184233    2
924    23.6667    32.1111    0.0173761    2
924.5    23.25    35.0069    0.0189329    2
925    22.9167    31.1736    0.0168506    2
925.5    22.9167    31.1736    0.0168415    2
926    23.1667    34.0278    0.0183735    2
926.5    23.1667    34.0278    0.0183636    2
927    22.9167    37.0069    0.0199606    2
927.5    22.9167    37.0069    0.0199498    2
928    22.6667    34.0278    0.0183339    2
928.5    22.6667    34.0278    0.0183241    2
929    22.6667    34.0278    0.0183142    2
929.5    22.6667    34.0278    0.0183043    2
930    22.6667    34.0278    0.0182945    2
930.5    22.6667    34.0278    0.0182847    2
931    22.6667    34.0278    0.0182749    2
931.5    22.9167    33.0625    0.0177469    2
932    22.75    37.0069    0.0198535    2
932.5    22.8333    36    0.0193029    2
933    22.5833    33.0625    0.0177184    2
933.5    23    34.0278    0.0182259    2
934    22.75    31.1736    0.0166882    2
934.5    22.75    31.1736    0.0166793    2
935    17    -1.42109e-14    -7.59939e-18    1
935.5    16.6667    1.57898e-15    8.43925e-19    1
936    17    -1.42109e-14    -7.59127e-18    1
936.5    17.1667    -1.61846e-14    -8.641e-18    1
937    16.6667    1.57898e-15    8.42574e-19    1
937.5    16.6667    1.57898e-15    8.42125e-19    1
938    16.6667    1.57898e-15    8.41676e-19    1
938.5    16.5    1.77636e-14    9.46381e-18    1
939    16.5    1.77636e-14    9.45877e-18    1
939.5    16.5    1.77636e-14    9.45374e-18    1
940    16.5    1.77636e-14    9.44871e-18    1
940.5    16.5    1.77636e-14    9.44368e-18    1
941    16.5    1.77636e-14    9.43867e-18    1
941.5    16.5    1.77636e-14    9.43365e-18    1
942    16.5    1.77636e-14    9.42865e-18    1
942.5    16    -9.20127e-27    -4.88131e-30    1
943    16    -9.20127e-27    -4.87872e-30    1
943.5    16    -9.20127e-27    -4.87614e-30    1
944    16.5    1.77636e-14    9.40867e-18    1
944.5    16.8333    1.93426e-14    1.02396e-17    1
945    16.8333    1.93426e-14    1.02342e-17    1
945.5    17.1667    2.40795e-14    1.27337e-17    1
946    17.1667    2.40795e-14    1.2727e-17    1
946.5    17.1667    2.40795e-14    1.27203e-17    1
947    17.1667    2.40795e-14    1.27136e-17    1
947.5    17.6667    -7.89492e-16    -4.16618e-19    1
948    17.6667    -7.89492e-16    -4.16399e-19    1
948.5    17.3333    6.31594e-15    3.32943e-18    1
949    17.6667    -7.89492e-16    -4.1596e-19    1
949.5    17.6667    -7.89492e-16    -4.15741e-19    1
950    17.6667    -7.89492e-16    -4.15522e-19    1
950.5    17.6667    -7.89492e-16    -4.15303e-19    1
951    17.6667    -7.89492e-16    -4.15085e-19    1
951.5    17.6667    -7.89492e-16    -4.14867e-19    1
952    17.6667    -7.89492e-16    -4.14649e-19    1
952.5    17.6667    -7.89492e-16    -4.14431e-19    1
953    17.5    -2.4869e-14    -1.30477e-17    1
953.5    17.5    -2.4869e-14    -1.30409e-17    1
954    17    2.13163e-14    1.11721e-17    1
954.5    17    2.13163e-14    1.11662e-17    1
955    17.5    -2.4869e-14    -1.30204e-17    1
955.5    17    2.13163e-14    1.11545e-17    1
956    17    2.13163e-14    1.11487e-17    1
956.5    17    2.13163e-14    1.11429e-17    1
957    17    2.13163e-14    1.1137e-17    1
957.5    17.3333    6.31594e-15    3.29814e-18    1
958    17.1667    1.57898e-14    8.24104e-18    1
958.5    17.5    -2.4869e-14    -1.29729e-17    1
959    17.8333    -1.38161e-14    -7.20339e-18    1
959.5    18    2.84217e-14    1.48107e-17    1
960    18    2.84217e-14    1.4803e-17    1
960.5    18    2.84217e-14    1.47953e-17    1
961    18    2.84217e-14    1.47876e-17    1
961.5    17.8333    -2.68427e-14    -1.39588e-17    1
962    18.1667    3.94746e-16    2.05169e-19    1
962.5    17.6667    -2.44742e-14    -1.27139e-17    1
963    17.6667    -2.44742e-14    -1.27073e-17    1
963.5    17.1667    7.50017e-15    3.89215e-18    1
964    17.1667    7.50017e-15    3.89013e-18    1
964.5    17.1667    7.50017e-15    3.88811e-18    1
965    17.1667    7.50017e-15    3.8861e-18    1
965.5    17.1667    7.50017e-15    3.88409e-18    1
966    17.1667    7.50017e-15    3.88208e-18    1
966.5    17    7.10543e-15    3.67585e-18    1
967    17    7.10543e-15    3.67395e-18    1
967.5    16.5    3.55271e-15    1.83603e-18    1
968    16.5    3.55271e-15    1.83508e-18    1
968.5    16.5    3.55271e-15    1.83413e-18    1
969    17    7.10543e-15    3.66637e-18    1
969.5    17    7.10543e-15    3.66448e-18    1
970    17    7.10543e-15    3.66259e-18    1
970.5    17    7.10543e-15    3.6607e-18    1
971    17    7.10543e-15    3.65882e-18    1
971.5    17    7.10543e-15    3.65694e-18    1
972    17    7.10543e-15    3.65506e-18    1
972.5    17    7.10543e-15    3.65318e-18    1
973    17    7.10543e-15    3.6513e-18    1
973.5    17.1667    -7.89492e-16    -4.05491e-19    1
974    16.6667    -2.21058e-14    -1.13479e-17    1
974.5    16.3333    1.34214e-14    6.88628e-18    1
975    16.3333    1.34214e-14    6.88275e-18    1
975.5    16.8333    -4.34221e-15    -2.22563e-18    1
976    16.3333    1.34214e-14    6.8757e-18    1
976.5    16.3333    1.34214e-14    6.87218e-18    1
977    16.3333    1.34214e-14    6.86866e-18    1
977.5    16.3333    1.34214e-14    6.86515e-18    1
978    16.3333    1.34214e-14    6.86164e-18    1
978.5    16.3333    1.34214e-14    6.85813e-18    1
979    16.3333    1.34214e-14    6.85463e-18    1
979.5    16.3333    1.34214e-14    6.85113e-18    1
980    16.3333    1.34214e-14    6.84763e-18    1
980.5    16.6667    -2.21058e-14    -1.12727e-17    1
981    17.1667    -7.89492e-16    -4.02391e-19    1
981.5    17.3333    -2.21058e-14    -1.12612e-17    1
982    17.3333    -2.21058e-14    -1.12555e-17    1
982.5    17.8333    1.69741e-14    8.63821e-18    1
983    16.8333    -4.34221e-15    -2.20865e-18    1
983.5    16.8333    -4.34221e-15    -2.20753e-18    1
984    16.8333    -4.34221e-15    -2.20641e-18    1
984.5    16.8333    -4.34221e-15    -2.20528e-18    1
985    17.3333    -2.21058e-14    -1.12212e-17    1
985.5    17.6667    8.68441e-15    4.40609e-18    1
986    17.1667    -9.07916e-15    -4.60404e-18    1
986.5    17.6667    8.68441e-15    4.40163e-18    1
987    17.6667    8.68441e-15    4.3994e-18    1
987.5    17    -7.10543e-15    -3.59768e-18    1
988    17    -7.10543e-15    -3.59586e-18    1
988.5    17    -7.10543e-15    -3.59405e-18    1
989    17    -7.10543e-15    -3.59223e-18    1
989.5    17    -7.10543e-15    -3.59041e-18    1
990    17    -7.10543e-15    -3.5886e-18    1
990.5    17    -7.10543e-15    -3.58679e-18    1
991    17.5    -1.06581e-14    -5.37747e-18    1
991.5    17.5    -1.06581e-14    -5.37476e-18    1
992    17.5    -1.06581e-14    -5.37205e-18    1
992.5    17.5    -1.06581e-14    -5.36934e-18    1
993    17.5    -1.06581e-14    -5.36664e-18    1
993.5    17.8333    -9.07916e-15    -4.56928e-18    1
994    17.8333    -9.07916e-15    -4.56698e-18    1
994.5    17.5    -2.13163e-14    -1.07171e-17    1
995    18.1667    -4.34221e-15    -2.18201e-18    1
995.5    18.1667    -4.34221e-15    -2.18092e-18    1
996    18    2.84217e-14    1.42679e-17    1
996.5    18.1667    -4.34221e-15    -2.17873e-18    1
997    18.1667    -4.34221e-15    -2.17764e-18    1
997.5    18.1667    -4.34221e-15    -2.17654e-18    1
998    18.5    3.55271e-15    1.77992e-18    1
998.5    18.5    3.55271e-15    1.77903e-18    1
999    19    -7.10543e-15    -3.55627e-18    1
999.5    18.5    3.55271e-15    1.77725e-18    1
1000    19    -7.10543e-15    -3.55271e-18    1
1000.5    19    -7.10543e-15    -3.55094e-18    1
1001    19    -7.10543e-15    -3.54916e-18    1
1001.5    18.6667    2.52637e-14    1.2613e-17    1
1002    19.1667    -2.8027e-14    -1.39855e-17    1
1002.5    19.3333    1.57898e-14    7.87523e-18    1
1003    19    7.10543e-15    3.54209e-18    1
1003.5    19    7.10543e-15    3.54032e-18    1
1004    19    7.10543e-15    3.53856e-18    1
1004.5    19.5    -1.06581e-14    -5.3052e-18    1
1005    19    7.10543e-15    3.53504e-18    1
1005.5    19    7.10543e-15    3.53328e-18    1
1006    19.5    -1.06581e-14    -5.29729e-18    1
1006.5    19.5    -1.06581e-14    -5.29466e-18    1
1007    19    7.10543e-15    3.52802e-18    1
1007.5    19    7.10543e-15    3.52627e-18    1
1008    19.1667    6.31594e-15    3.1329e-18    1
1008.5    19.3333    -7.89492e-15    -3.91419e-18    1
1009    19.3333    -7.89492e-15    -3.91225e-18    1
1009.5    19.3333    -7.89492e-15    -3.91031e-18    1
1010    19.3333    -7.89492e-15    -3.90838e-18    1
1010.5    19.3333    -7.89492e-15    -3.90644e-18    1
1011    19.3333    -7.89492e-15    -3.90451e-18    1
1011.5    19.3333    -7.89492e-15    -3.90258e-18    1
1012    19.3333    -7.89492e-15    -3.90065e-18    1
1012.5    19.3333    -7.89492e-15    -3.89873e-18    1
1013    19.3333    -7.89492e-15    -3.8968e-18    1
1013.5    19.3333    -7.89492e-15    -3.89488e-18    1
1014    19.3333    -7.89492e-15    -3.89296e-18    1
1014.5    19.3333    -7.89492e-15    -3.89104e-18    1
1015    19.5    2.13163e-14    1.05006e-17    1
1015.5    19.1667    -1.61846e-14    -7.96878e-18    1
1016    19.1667    -1.61846e-14    -7.96485e-18    1
1016.5    19.1667    -1.61846e-14    -7.96094e-18    1
1017    19.1667    -1.61846e-14    -7.95702e-18    1
1017.5    19.1667    -1.61846e-14    -7.95311e-18    1
1018    19.1667    -1.61846e-14    -7.94921e-18    1
1018.5    19.1667    -1.61846e-14    -7.9453e-18    1
1019    19.1667    -1.61846e-14    -7.94141e-18    1
1019.5    19.6667    -1.97373e-14    -9.67989e-18    1
1020    19.6667    -1.97373e-14    -9.67515e-18    1
1020.5    19.6667    -1.97373e-14    -9.67041e-18    1
1021    19.1667    -1.61846e-14    -7.92585e-18    1
1021.5    19.1667    -1.61846e-14    -7.92197e-18    1
1022    19.1667    -1.61846e-14    -7.91809e-18    1
1022.5    19.5    2.13163e-14    1.04236e-17    1
1023    19.5    2.13163e-14    1.04185e-17    1
1023.5    19.5    2.13163e-14    1.04134e-17    1
1024    20    -1.82258e-26    -8.89934e-30    1
1024.5    20    -1.82258e-26    -8.89499e-30    1
1025    20    -1.82258e-26    -8.89065e-30    1
1025.5    20    -1.82258e-26    -8.88632e-30    1
1026    20.3333    2.76322e-14    1.3466e-17    1
1026.5    19.8333    9.86865e-15    4.80694e-18    1
1027    19.8333    9.86865e-15    4.8046e-18    1
1027.5    19.8333    9.86865e-15    4.80226e-18    1
1028    19.8333    9.86865e-15    4.79993e-18    1
1028.5    19.8333    9.86865e-15    4.79759e-18    1
1029    20.3333    2.76322e-14    1.34267e-17    1
1029.5    19.6667    -1.97373e-14    -9.58587e-18    1
1030    19.6667    -1.97373e-14    -9.58121e-18    1
1030.5    19.6667    -1.97373e-14    -9.57656e-18    1
1031    20.1667    -2.329e-14    -1.12949e-17    1
1031.5    20.1667    -2.329e-14    -1.12894e-17    1
1032    20.1667    -2.329e-14    -1.12839e-17    1
1032.5    20.1667    -2.329e-14    -1.12785e-17    1
1033    20.6667    -2.68427e-14    -1.29926e-17    1
1033.5    20.6667    -2.68427e-14    -1.29863e-17    1
1034    20.6667    -2.68427e-14    -1.298e-17    1
1034.5    20.6667    -2.68427e-14    -1.29738e-17    1
1035    20.6667    -2.68427e-14    -1.29675e-17    1
1035.5    20.6667    -2.68427e-14    -1.29612e-17    1
1036    20.6667    -2.68427e-14    -1.2955e-17    1
1036.5    20    2.84217e-14    1.37104e-17    1
1037    20    2.84217e-14    1.37038e-17    1
1037.5    20    2.84217e-14    1.36972e-17    1
1038    20    2.84217e-14    1.36906e-17    1
1038.5    20    2.84217e-14    1.3684e-17    1
1039    20    2.84217e-14    1.36774e-17    1
1039.5    20    2.84217e-14    1.36709e-17    1
1040    20    2.84217e-14    1.36643e-17    1
1040.5    20    2.84217e-14    1.36577e-17    1
1041    20.1667    3.94746e-15    1.89599e-18    1
1041.5    20    2.84217e-14    1.36446e-17    1
1042    20    2.84217e-14    1.36381e-17    1
1042.5    20.5    3.55271e-15    1.70394e-18    1
1043    20.5    3.55271e-15    1.70312e-18    1
1043.5    20.6667    -3.15797e-15    -1.51316e-18    1
1044    20.6667    -3.15797e-15    -1.51244e-18    1
1044.5    20.6667    -3.15797e-15    -1.51171e-18    1
1045    20.6667    -3.15797e-15    -1.51099e-18    1
1045.5    20.6667    -3.15797e-15    -1.51027e-18    1
1046    21.1667    9.86865e-15    4.71733e-18    1
1046.5    21.1667    9.86865e-15    4.71507e-18    1
1047    21.1667    9.86865e-15    4.71282e-18    1
1047.5    21.6667    -7.89492e-16    -3.76846e-19    1
1048    21.6667    -7.89492e-16    -3.76666e-19    1
1048.5    21.6667    -7.89492e-16    -3.76486e-19    1
1049    21.6667    -7.89492e-16    -3.76307e-19    1
1049.5    21.6667    -7.89492e-16    -3.76128e-19    1
1050    21.6667    -7.89492e-16    -3.75949e-19    1
1050.5    21.3333    6.31594e-15    3.00616e-18    1
1051    21    2.13163e-14    1.0141e-17    1
1051.5    21    2.13163e-14    1.01361e-17    1
1052    21    2.13163e-14    1.01313e-17    1
1052.5    21    2.13163e-14    1.01265e-17    1
1053    21    2.13163e-14    1.01217e-17    1
1053.5    21.5    -1.06581e-14    -5.05844e-18    1
1054    21.5    -1.06581e-14    -5.05604e-18    1
1054.5    21.5    -1.06581e-14    -5.05365e-18    1
1055    21.5    -1.06581e-14    -5.05125e-18    1
1055.5    21.5    -1.06581e-14    -5.04886e-18    1
1056    21.5    -1.06581e-14    -5.04647e-18    1
1056.5    21.5    -1.06581e-14    -5.04408e-18    1
1057    22    1.42109e-14    6.72226e-18    1
1057.5    22.1667    1.57898e-15    7.46564e-19    1
1058    22.1667    1.57898e-15    7.46212e-19    1
1058.5    22.1667    1.57898e-15    7.45859e-19    1
1059    21.8333    -2.8027e-14    -1.32327e-17    1
1059.5    21.3333    2.52637e-14    1.19225e-17    1
1060    21.8333    -2.8027e-14    -1.32203e-17    1
1060.5    21.8333    -2.8027e-14    -1.3214e-17    1
1061    21.8333    -2.8027e-14    -1.32078e-17    1
1061.5    21.8333    -2.8027e-14    -1.32016e-17    1
1062    21.8333    -2.8027e-14    -1.31954e-17    1
1062.5    21.8333    -2.8027e-14    -1.31892e-17    1
1063    21.8333    -2.8027e-14    -1.3183e-17    1
1063.5    21.8333    -2.8027e-14    -1.31768e-17    1
1064    21.8333    -2.8027e-14    -1.31706e-17    1
1064.5    22    2.84217e-14    1.33498e-17    1
1065    21.5    7.10543e-15    3.33588e-18    1
1065.5    21.3333    -1.26319e-14    -5.92767e-18    1
1066    21.1667    -6.71068e-15    -3.1476e-18    1
1066.5    21.1667    -6.71068e-15    -3.14612e-18    1
1067    21.6667    -2.44742e-14    -1.14687e-17    1
1067.5    21.6667    -2.44742e-14    -1.14633e-17    1
1068    21.6667    -2.44742e-14    -1.1458e-17    1
1068.5    21.5    2.4869e-14    1.16373e-17    1
1069    21.5    2.4869e-14    1.16319e-17    1
1069.5    22    -1.42109e-14    -6.64369e-18    1
1070    22    -1.42109e-14    -6.64059e-18    1
1070.5    22    -1.42109e-14    -6.63748e-18    1
1071    21.5    2.4869e-14    1.16102e-17    1
1071.5    22.3333    -7.89492e-16    -3.68405e-19    1
1072    22.3333    -7.89492e-16    -3.68233e-19    1
1072.5    22.3333    -7.89492e-16    -3.68062e-19    1
1073    21.8333    2.76322e-15    1.28761e-18    1
1073.5    21.8333    2.76322e-15    1.28702e-18    1
1074    22.3333    -7.89492e-16    -3.67547e-19    1
1074.5    22.3333    -7.89492e-16    -3.67376e-19    1
1075    22.6667    -4.10536e-14    -1.90947e-17    1
1075.5    22.6667    -4.10536e-14    -1.90858e-17    1
1076    22.6667    -4.10536e-14    -1.90769e-17    1
1076.5    22.6667    -4.10536e-14    -1.90681e-17    1
1077    22.6667    -4.10536e-14    -1.90592e-17    1
1077.5    22.6667    -4.10536e-14    -1.90504e-17    1
1078    22.6667    -4.10536e-14    -1.90415e-17    1
1078.5    22.8333    3.94746e-15    1.83007e-18    1
1079    22.5    2.4869e-14    1.15241e-17    1
1079.5    23    3.55271e-14    1.64554e-17    1
1080    23    3.55271e-14    1.64477e-17    1
1080.5    23    3.55271e-14    1.64401e-17    1
1081    22.5    2.4869e-14    1.15028e-17    1
1081.5    22.5    2.4869e-14    1.14975e-17    1
1082    23    3.55271e-14    1.64173e-17    1
1082.5    23    3.55271e-14    1.64098e-17    1
1083    22.5    2.4869e-14    1.14815e-17    1
1083.5    23    3.55271e-14    1.63946e-17    1
1084    22.5    2.4869e-14    1.14709e-17    1
1084.5    22.5    2.4869e-14    1.14657e-17    1
1085    22.5    2.4869e-14    1.14604e-17    1
1085.5    23.3333    -3.15797e-15    -1.45461e-18    1
1086    24    5.68434e-14    2.6171e-17    1
1086.5    24    5.68434e-14    2.6159e-17    1
1087    24.3333    3.71061e-14    1.70681e-17    1
1087.5    24.3333    3.71061e-14    1.70603e-17    1
1088    24.3333    3.71061e-14    1.70524e-17    1
1088.5    24.8333    2.6448e-14    1.21488e-17    1
1089    24.3333    3.71061e-14    1.70368e-17    1
1089.5    24.3333    3.71061e-14    1.7029e-17    1
1090    24.3333    3.71061e-14    1.70212e-17    1
1090.5    24.3333    3.71061e-14    1.70134e-17    1
1091    24.3333    3.71061e-14    1.70056e-17    1
1091.5    24.3333    3.71061e-14    1.69978e-17    1
1092    24.8333    2.6448e-14    1.21099e-17    1
1092.5    24.1667    5.25012e-14    2.4028e-17    1
1093    24.1667    5.25012e-14    2.4017e-17    1
1093.5    24.1667    5.25012e-14    2.4006e-17    1
1094    24.1667    5.25012e-14    2.39951e-17    1
1094.5    24.1667    5.25012e-14    2.39841e-17    1
1095    24.1667    5.25012e-14    2.39732e-17    1
1095.5    24.1667    5.25012e-14    2.39622e-17    1
1096    24.1667    5.25012e-14    2.39513e-17    1
1096.5    24.1667    5.25012e-14    2.39404e-17    1
1097    24.1667    5.25012e-14    2.39294e-17    1
1097.5    24.1667    5.25012e-14    2.39185e-17    1
1098    24.1667    5.25012e-14    2.39077e-17    1
1098.5    24.1667    5.25012e-14    2.38968e-17    1
1099    24.1667    5.25012e-14    2.38859e-17    1
1099.5    24    5.68434e-14    2.58497e-17    1
1100    24    5.68434e-14    2.58379e-17    1
1100.5    24    5.68434e-14    2.58262e-17    1
1101    24    5.68434e-14    2.58144e-17    1
1101.5    24    5.68434e-14    2.58027e-17    1
1102    24    5.68434e-14    2.5791e-17    1
1102.5    24.5    3.55271e-15    1.61121e-18    1
1103    24.5    3.55271e-15    1.61048e-18    1
1103.5    24.5    3.55271e-15    1.60975e-18    1
1104    24.5    3.55271e-15    1.60902e-18    1
1104.5    24.5    3.55271e-15    1.60829e-18    1
1105    25    -4.9738e-14    -2.25059e-17    1
1105.5    25.1667    3.71061e-14    1.67825e-17    1
1106    25.3333    -3.15797e-15    -1.42765e-18    1
1106.5    25    -2.90806e-26    -1.31408e-29    1
1107    25.5    5.68434e-14    2.56745e-17    1
1107.5    25.5    5.68434e-14    2.56629e-17    1
1108    25.5    5.68434e-14    2.56514e-17    1
1108.5    25.5    5.68434e-14    2.56398e-17    1
1109    25.5    5.68434e-14    2.56282e-17    1
1109.5    25    -2.90806e-26    -1.31053e-29    1
1110    25.3333    -3.15797e-15    -1.42251e-18    1
1110.5    25.6667    -1.02634e-14    -4.62107e-18    1
1111    25.6667    -1.02634e-14    -4.61899e-18    1
1111.5    25.6667    -1.02634e-14    -4.61691e-18    1
1112    25.6667    -1.02634e-14    -4.61484e-18    1
1112.5    25.6667    -1.02634e-14    -4.61276e-18    1
1113    25.6667    -1.02634e-14    -4.61069e-18    1
1113.5    25.8333    2.28953e-14    1.02808e-17    1
1114    26    4.26326e-14    1.91349e-17    1
1114.5    26    4.26326e-14    1.91263e-17    1
1115    26    4.26326e-14    1.91177e-17    1
1115.5    26    4.26326e-14    1.91092e-17    1
1116    26    4.26326e-14    1.91006e-17    1
1116.5    26    4.26326e-14    1.90921e-17    1
1117    26    4.26326e-14    1.90835e-17    1
1117.5    26    4.26326e-14    1.9075e-17    1
1118    26    4.26326e-14    1.90664e-17    1
1118.5    26    4.26326e-14    1.90579e-17    1
1119    26    4.26326e-14    1.90494e-17    1
1119.5    26    4.26326e-14    1.90409e-17    1
1120    26    4.26326e-14    1.90324e-17    1
1120.5    25.6667    3.47376e-14    1.5501e-17    1
1121    25.8333    -4.69748e-14    -2.09522e-17    1
1121.5    25.8333    -4.69748e-14    -2.09428e-17    1
1122    26.3333    4.18431e-14    1.86466e-17    1
1122.5    25.8333    -4.69748e-14    -2.09242e-17    1
1123    25.8333    -4.69748e-14    -2.09149e-17    1
1123.5    26.3333    4.18431e-14    1.86217e-17    1
1124    25.8333    -4.69748e-14    -2.08962e-17    1
1124.5    25.8333    -4.69748e-14    -2.0887e-17    1
1125    25.8333    -4.69748e-14    -2.08777e-17    1
1125.5    25.8333    -4.69748e-14    -2.08684e-17    1
1126    26.1667    -2.329e-14    -1.03419e-17    1
1126.5    26.1667    -2.329e-14    -1.03373e-17    1
1127    26.1667    -2.329e-14    -1.03327e-17    1
1127.5    26.1667    -2.329e-14    -1.03282e-17    1
1128    26.1667    -2.329e-14    -1.03236e-17    1
1128.5    26.1667    -2.329e-14    -1.0319e-17    1
1129    26    1.42109e-14    6.29356e-18    1
1129.5    26    1.42109e-14    6.29077e-18    1
1130    26    1.42109e-14    6.28799e-18    1
1130.5    26    1.42109e-14    6.28521e-18    1
1131    26    1.42109e-14    6.28243e-18    1
1131.5    26    1.42109e-14    6.27965e-18    1
1132    26    1.42109e-14    6.27688e-18    1
1132.5    26    1.42109e-14    6.27411e-18    1
1133    26.5    -5.32907e-14    -2.35175e-17    1
1133.5    26.5    -5.32907e-14    -2.35071e-17    1
1134    26.5    -5.32907e-14    -2.34968e-17    1
1134.5    26.3333    8.68441e-15    3.82742e-18    1
1135    26.3333    8.68441e-15    3.82573e-18    1
1135.5    26.3333    8.68441e-15    3.82405e-18    1
1136    26.3333    8.68441e-15    3.82236e-18    1
1136.5    27.1667    -4.69748e-14    -2.06664e-17    1
1137    27.1667    -4.69748e-14    -2.06573e-17    1
