# Supplementary material for: Clocked stepping of an artificial protein walker along a DNA track
Source: Nat Nanotechnol. 2026 Jul 6;21(7):987–95. doi: 10.1038/s41565-026-02211-3 (PMC13379313; doi:10.1038/s41565-026-02211-3)
Supplement: Supplementary file 13 — Text files of simulation output. [file 41565_2026_2211_MOESM13_ESM.zip › averages_alpha1.600000.dat]

### track: TrpR -- DtxR -- MetJ 
# alpha = 1.6
# individual on/off rates:
#     correct step, with    ligands: TrpR    = ( 10 ,  0.36 )
#                                    DtxR    = ( 10 ,  0.164 )
#                                    MetJ    = ( 10 ,  1.14 )
#     correct step, without ligands: TrpR_0  = ( 0 ,  0.99 )
#                                    DtxR_0  = ( 0 ,  0.45 )
#                                    MetJ_0  = ( 0 ,  3.7 )
#     overstepping, with    ligands: TrpR*   = ( 16 ,  0.36 )
#                                    DtxR*   = ( 16 ,  0.164 )
#                                    MetJ*   = ( 16 ,  1.14 )
#     overstepping, without ligands: TrpR*_0 = ( 0 ,  0.99 )
#                                    DtxR*_0 = ( 0 ,  0.45 )
#                                    MetJ*_0 = ( 0 ,  3.7 )
# time     av position     var(position)    D_eff     count
0    0.166667    -3.63171e-13    0    500000
0.5    0.193451    0.0327817    0.0327817    498986
1    0.217568    0.0603057    0.0301528    497882
1.5    0.238346    0.08234    0.0274467    496812
2    0.257165    0.101078    0.0252696    495669
2.5    0.274696    0.117421    0.0234842    494603
3    0.290672    0.132185    0.0220308    493526
3.5    0.305059    0.146248    0.0208925    492462
4    0.318993    0.15946    0.0199325    491364
4.5    0.332192    0.172182    0.0191314    490292
5    0.344981    0.184668    0.0184668    489170
5.5    0.357167    0.19731    0.0179372    488095
6    0.368937    0.20961    0.0174675    486991
6.5    0.381091    0.222355    0.0171042    485911
7    0.392904    0.234964    0.0167831    484865
7.5    0.291408    0.27657    0.018438    483822
8    0.282522    0.287105    0.0179441    482074
8.5    0.278256    0.299599    0.0176235    479811
9    0.278071    0.313941    0.0174412    477123
9.5    0.281292    0.329581    0.0173464    474377
10    0.287832    0.3464    0.01732    471481
10.5    0.296594    0.362634    0.0172683    468494
11    0.306791    0.379728    0.0172603    465499
11.5    0.317491    0.396637    0.0172451    462418
12    0.329635    0.413191    0.0172163    459446
12.5    0.342936    0.430719    0.0172288    456385
13    0.355419    0.447413    0.0172082    453448
13.5    0.367845    0.465098    0.0172258    450473
14    0.381138    0.481701    0.0172036    447391
14.5    0.414136    0.542903    0.0187208    445953
15    0.438211    0.589287    0.0196429    444102
15.5    0.459311    0.630872    0.0203507    441324
16    0.478585    0.672518    0.0210162    437875
16.5    0.498828    0.713419    0.0216188    433800
17    0.51982    0.753084    0.0221495    429438
17.5    0.540808    0.79148    0.0226137    424742
18    0.562538    0.829258    0.0230349    419754
18.5    0.584725    0.865538    0.0233929    414599
19    0.607023    0.89978    0.0236784    409461
19.5    0.630038    0.936243    0.0240062    404061
20    0.653952    0.968502    0.0242126    398630
20.5    0.677772    1.00246    0.0244503    393196
21    0.701947    1.03479    0.024638    387896
21.5    0.568634    1.0912    0.0253768    385958
22    0.587144    1.1087    0.0251978    385170
22.5    0.609197    1.12417    0.0249816    384350
23    0.630006    1.13993    0.024781    383514
23.5    0.649184    1.15481    0.0245705    382666
24    0.666367    1.169    0.0243541    381794
24.5    0.681733    1.18306    0.0241442    380962
25    0.696382    1.19769    0.0239539    380150
25.5    0.71043    1.21087    0.0237425    379260
26    0.723317    1.22403    0.023539    378380
26.5    0.736004    1.23735    0.0233462    377577
27    0.748365    1.24967    0.023142    376761
27.5    0.760726    1.26361    0.0229747    375927
28    0.772669    1.27642    0.0227932    375134
28.5    0.673887    1.32136    0.0231818    374342
29    0.663639    1.33088    0.0229463    373088
29.5    0.658701    1.34487    0.0227944    371321
30    0.65818    1.35955    0.0226592    369265
30.5    0.661327    1.37594    0.0225563    367127
31    0.667601    1.39262    0.0224615    364918
31.5    0.676547    1.40859    0.0223585    362595
32    0.686803    1.42598    0.022281    360239
32.5    0.698496    1.44113    0.0221712    357914
33    0.710357    1.46011    0.0221229    355581
33.5    0.722522    1.4767    0.0220403    353121
34    0.735511    1.49194    0.0219402    350782
34.5    0.748351    1.50827    0.021859    348504
35    0.761543    1.52499    0.0217856    346096
35.5    0.794955    1.58846    0.0223727    344941
36    0.819131    1.63196    0.0226661    343512
36.5    0.839544    1.67398    0.0229313    341401
37    0.859653    1.71673    0.0231991    338714
37.5    0.879709    1.75689    0.0234251    335655
38    0.899806    1.80019    0.0236867    332228
38.5    0.920114    1.8373    0.023861    328600
39    0.942645    1.87542    0.0240439    324736
39.5    0.964735    1.91041    0.0241824    320794
40    0.987052    1.94458    0.0243073    316689
40.5    1.01046    1.98068    0.0244529    312534
41    1.03482    2.01365    0.0245567    308500
41.5    1.05902    2.04582    0.0246484    304263
42    1.08417    2.08137    0.0247782    300106
42.5    0.950366    2.13535    0.0251218    298741
43    0.967852    2.15269    0.0250313    298124
43.5    0.990767    2.16989    0.0249412    297463
44    1.01227    2.18412    0.0248195    296789
44.5    1.0315    2.19719    0.0246875    296127
45    1.04806    2.20971    0.0245523    295532
45.5    1.06363    2.22374    0.0244367    294844
46    1.07842    2.23486    0.024292    294180
46.5    1.09278    2.24774    0.0241692    293541
47    1.10641    2.26096    0.0240528    292900
47.5    1.11868    2.27434    0.0239404    292264
48    1.13135    2.28738    0.0238269    291616
48.5    1.14341    2.3008    0.0237196    290964
49    1.15536    2.31511    0.0236235    290332
49.5    1.05775    2.3588    0.0238262    289771
50    1.04778    2.36935    0.0236935    288740
50.5    1.04197    2.38405    0.0236045    287386
51    1.04205    2.39862    0.0235158    285820
51.5    1.04437    2.41474    0.023444    284096
52    1.04985    2.42653    0.023332    282368
52.5    1.05799    2.44209    0.023258    280566
53    1.06847    2.46063    0.0232135    278679
53.5    1.07959    2.4765    0.0231449    276865
54    1.09186    2.49309    0.0230842    274973
54.5    1.10374    2.50986    0.0230262    273112
55    1.11516    2.52569    0.0229608    271224
55.5    1.12875    2.54295    0.0229094    269379
56    1.14277    2.56144    0.02287    267594
56.5    1.17583    2.62333    0.0232153    266720
57    1.20103    2.66563    0.0233827    265609
57.5    1.22215    2.70849    0.0235521    263957
58    1.24204    2.75118    0.023717    261880
58.5    1.26188    2.794    0.0238803    259415
59    1.28361    2.83241    0.0240034    256765
59.5    1.30541    2.87175    0.0241323    253929
60    1.32685    2.90968    0.0242473    250981
60.5    1.3501    2.94506    0.0243393    247984
61    1.3728    2.98231    0.0244452    244897
61.5    1.39623    3.01715    0.0245297    241717
62    1.42006    3.05474    0.024635    238547
62.5    1.44476    3.08918    0.0247135    235265
63    1.47023    3.12063    0.0247669    232069
63.5    1.33546    3.18037    0.0250423    230973
64    1.35415    3.19745    0.0249801    230453
64.5    1.37727    3.21407    0.0249153    229983
65    1.39783    3.22888    0.0248375    229500
65.5    1.41637    3.24368    0.0247609    228968
66    1.4338    3.25921    0.024691    228499
66.5    1.44928    3.27351    0.0246129    227983
67    1.46351    3.2851    0.0245157    227463
67.5    1.47758    3.29792    0.024429    226974
68    1.49153    3.31051    0.024342    226443
68.5    1.50313    3.32438    0.0242655    225951
69    1.51623    3.33574    0.024172    225490
69.5    1.52795    3.34833    0.0240887    224977
70    1.54018    3.36318    0.0240227    224510
70.5    1.44208    3.40855    0.0241741    224047
71    1.43167    3.42042    0.0240875    223248
71.5    1.42706    3.43335    0.0240094    222205
72    1.42676    3.44407    0.0239172    221001
72.5    1.42879    3.45921    0.0238566    219671
73    1.43477    3.47379    0.0237931    218345
73.5    1.44312    3.48758    0.023725    216929
74    1.45358    3.50215    0.0236632    215514
74.5    1.46539    3.52011    0.0236249    214064
75    1.47812    3.53522    0.0235681    212683
75.5    1.49123    3.54818    0.0234979    211311
76    1.50513    3.56358    0.0234446    209943
76.5    1.51771    3.58223    0.0234132    208534
77    1.53116    3.60204    0.0233899    207123
77.5    1.5639    3.66215    0.0236268    206422
78    1.58796    3.70443    0.0237463    205551
78.5    1.60808    3.75138    0.0238942    204246
79    1.62879    3.79369    0.0240107    202610
79.5    1.64954    3.83759    0.0241358    200734
80    1.67044    3.87593    0.0242246    198652
80.5    1.69211    3.91868    0.0243396    196457
81    1.71313    3.95029    0.0243845    194112
81.5    1.73565    3.98165    0.0244273    191699
82    1.75941    4.02109    0.0245188    189195
82.5    1.78289    4.05746    0.0245906    186641
83    1.80706    4.08926    0.0246341    184175
83.5    1.83162    4.12636    0.0247087    181748
84    1.85542    4.15955    0.0247593    179230
84.5    1.72305    4.21282    0.0249279    178337
85    1.74133    4.23137    0.0248904    177956
85.5    1.76376    4.25084    0.0248587    177598
86    1.78544    4.26867    0.0248178    177209
86.5    1.80377    4.28288    0.0247565    176819
87    1.82058    4.29628    0.0246913    176444
87.5    1.83612    4.31066    0.0246323    176044
88    1.85031    4.32462    0.0245717    175631
88.5    1.86442    4.33951    0.024517    175236
89    1.87834    4.35008    0.0244387    174888
89.5    1.89095    4.36062    0.024361    174503
90    1.90383    4.37435    0.024302    174109
90.5    1.91464    4.38421    0.0242221    173776
91    1.92641    4.39902    0.0241704    173351
91.5    1.82963    4.44206    0.0242735    173008
92    1.8196    4.45143    0.0241925    172381
92.5    1.81339    4.46337    0.0241263    171586
93    1.81443    4.47872    0.0240791    170662
93.5    1.81619    4.49352    0.0240295    169640
94    1.82208    4.51072    0.0239932    168613
94.5    1.82881    4.52862    0.0239609    167519
95    1.83917    4.54483    0.0239202    166465
95.5    1.85179    4.56163    0.0238829    165323
96    1.86329    4.58351    0.0238724    164214
96.5    1.87606    4.60528    0.0238616    163124
97    1.8899    4.62006    0.0238147    161994
97.5    1.90189    4.63684    0.0237786    160904
98    1.91426    4.65223    0.0237359    159799
98.5    1.94546    4.71437    0.0239308    159254
99    1.97117    4.75537    0.024017    158625
99.5    1.99315    4.79907    0.0241159    157636
100    2.01224    4.84153    0.0242076    156388
100.5    2.03218    4.88211    0.0242891    155011
101    2.05344    4.92347    0.0243736    153442
101.5    2.07496    4.95276    0.0243978    151671
102    2.09743    4.99488    0.0244847    149866
102.5    2.11995    5.03813    0.0245762    148009
103    2.14098    5.07842    0.0246525    146146
103.5    2.16359    5.11554    0.0247127    144238
104    2.18752    5.15354    0.0247766    142377
104.5    2.21099    5.18185    0.0247936    140444
105    2.2355    5.22004    0.0248573    138562
105.5    2.10277    5.27318    0.0249914    137915
106    2.12084    5.28833    0.0249449    137654
106.5    2.14317    5.29988    0.0248821    137349
107    2.16408    5.31857    0.0248531    137052
107.5    2.18309    5.33189    0.0247995    136791
108    2.20023    5.34617    0.0247508    136480
108.5    2.21607    5.35755    0.0246892    136179
109    2.22992    5.37148    0.0246398    135905
109.5    2.24385    5.38052    0.0245686    135607
110    2.25593    5.39202    0.0245092    135308
110.5    2.26851    5.40401    0.0244525    135020
111    2.28091    5.41842    0.0244073    134742
111.5    2.29283    5.42974    0.0243486    134456
112    2.30504    5.43894    0.024281    134150
112.5    2.20805    5.48428    0.0243746    133865
113    2.19768    5.50185    0.0243445    133395
113.5    2.19231    5.51105    0.0242778    132738
114    2.19272    5.51998    0.0242104    132042
114.5    2.19613    5.53446    0.024168    131259
115    2.20122    5.55489    0.0241517    130454
115.5    2.20877    5.57331    0.0241269    129621
116    2.21924    5.59422    0.024113    128765
116.5    2.2304    5.61317    0.0240908    127913
117    2.2427    5.62877    0.0240546    127071
117.5    2.25609    5.64394    0.0240168    126269
118    2.26925    5.66286    0.0239952    125421
118.5    2.28238    5.67918    0.0239628    124599
119    2.2954    5.69484    0.0239279    123770
119.5    2.32603    5.75631    0.024085    123332
120    2.35072    5.79954    0.0241647    122822
120.5    2.37257    5.8449    0.0242527    122058
121    2.39086    5.89132    0.0243443    121127
121.5    2.40952    5.94363    0.0244594    119995
122    2.42909    5.97945    0.0245059    118805
122.5    2.45023    6.01705    0.0245594    117508
123    2.4726    6.05481    0.024613    116167
123.5    2.49496    6.09551    0.0246782    114746
124    2.51814    6.1329    0.0247295    113255
124.5    2.54216    6.1656    0.0247615    111851
125    2.56469    6.19937    0.0247975    110345
125.5    2.5877    6.23117    0.0248254    108929
126    2.61405    6.26397    0.024857    107443
126.5    2.47838    6.32189    0.0249877    106969
127    2.49692    6.33745    0.0249506    106764
127.5    2.51928    6.35356    0.0249159    106534
128    2.53977    6.3665    0.0248692    106294
128.5    2.5593    6.38203    0.0248328    106064
129    2.57585    6.39598    0.0247906    105835
129.5    2.59225    6.41306    0.0247608    105596
130    2.60688    6.42401    0.0247077    105376
130.5    2.61998    6.43211    0.0246441    105156
131    2.63366    6.44917    0.0246152    104917
131.5    2.6459    6.46299    0.0245741    104693
132    2.65921    6.48058    0.0245476    104478
132.5    2.67195    6.49691    0.0245166    104278
133    2.68395    6.51093    0.0244772    104064
133.5    2.58605    6.56112    0.0245735    103884
134    2.5765    6.57069    0.0245175    103515
134.5    2.5717    6.58223    0.0244693    103025
135    2.57166    6.60027    0.0244454    102454
135.5    2.57435    6.61794    0.0244204    101892
136    2.57899    6.62886    0.0243708    101225
136.5    2.58707    6.64381    0.0243363    100625
137    2.59679    6.65551    0.0242902    99975
137.5    2.60751    6.67403    0.0242692    99354
138    2.61856    6.68851    0.0242337    98676
138.5    2.63163    6.70325    0.0241995    98048
139    2.64552    6.7191    0.0241694    97421
139.5    2.65729    6.73677    0.0241461    96763
140    2.67064    6.74944    0.0241051    96125
140.5    2.70135    6.81003    0.024235    95808
141    2.72538    6.85612    0.0243125    95382
141.5    2.74512    6.89922    0.0243789    94776
142    2.76594    6.94178    0.0244429    93992
142.5    2.78668    6.98434    0.0245064    93131
143    2.805    7.01764    0.0245372    92168
143.5    2.82592    7.05498    0.0245818    91162
144    2.84527    7.08922    0.0246153    90031
144.5    2.86703    7.11843    0.0246312    88967
145    2.89171    7.15043    0.0246567    87855
145.5    2.91418    7.18894    0.0247043    86763
146    2.93681    7.23138    0.024765    85628
146.5    2.96061    7.27193    0.0248189    84459
147    2.98327    7.32489    0.0249146    83302
147.5    2.85051    7.35497    0.0249321    82894
148    2.87083    7.36857    0.0248938    82685
148.5    2.89339    7.383    0.0248586    82520
149    2.91475    7.39925    0.0248297    82300
149.5    2.9319    7.412    0.0247893    82157
150    2.94854    7.42827    0.0247609    81986
150.5    2.96535    7.44187    0.0247238    81781
151    2.98048    7.46102    0.0247054    81589
151.5    2.99461    7.47052    0.0246552    81391
152    3.0082    7.48539    0.024623    81177
152.5    3.01984    7.49895    0.0245867    81008
153    3.03384    7.51145    0.0245472    80820
153.5    3.04496    7.52224    0.0245024    80641
154    3.0575    7.53334    0.0244589    80474
154.5    2.96027    7.57113    0.024502    80297
155    2.95013    7.58474    0.0244669    80032
155.5    2.94479    7.58479    0.0243884    79624
156    2.94347    7.60115    0.0243627    79179
156.5    2.94723    7.61482    0.0243285    78710
157    2.95328    7.63523    0.024316    78244
157.5    2.96012    7.65394    0.0242982    77749
158    2.97166    7.68072    0.0243061    77222
158.5    2.98293    7.6952    0.0242751    76723
159    2.99386    7.71909    0.0242739    76228
159.5    3.00519    7.72142    0.0242051    75689
160    3.01916    7.74169    0.0241928    75170
160.5    3.03213    7.76413    0.0241873    74639
161    3.04265    7.76943    0.0241287    74134
161.5    3.07254    7.83134    0.0242456    73910
162    3.09629    7.88018    0.0243216    73583
162.5    3.11954    7.92661    0.0243896    73120
163    3.13955    7.96761    0.0244405    72545
163.5    3.15986    8.0077    0.0244884    71876
164    3.17856    8.05277    0.0245511    71129
164.5    3.20254    8.10624    0.024639    70345
165    3.22189    8.15254    0.0247047    69532
165.5    3.2443    8.19458    0.024757    68714
166    3.26736    8.22004    0.0247592    67844
166.5    3.28986    8.25732    0.0247967    66943
167    3.31579    8.27704    0.0247816    66043
167.5    3.33857    8.31351    0.0248165    65176
168    3.36549    8.34741    0.0248435    64247
168.5    3.23196    8.38913    0.0248935    63923
169    3.25102    8.41561    0.0248983    63783
169.5    3.27342    8.42992    0.024867    63643
170    3.29404    8.45028    0.0248538    63515
170.5    3.31232    8.45362    0.0247907    63381
171    3.32991    8.47451    0.0247793    63224
171.5    3.34504    8.49462    0.0247656    63082
172    3.35895    8.51519    0.0247535    62963
172.5    3.37287    8.52697    0.0247158    62800
173    3.38762    8.53701    0.0246734    62651
173.5    3.40106    8.55507    0.0246544    62510
174    3.41342    8.57297    0.024635    62365
174.5    3.42548    8.58335    0.0245941    62235
175    3.43611    8.5896    0.0245417    62078
175.5    3.3393    8.64531    0.0246305    61937
176    3.32997    8.65971    0.0246015    61715
176.5    3.32403    8.6716    0.0245654    61412
177    3.32219    8.67971    0.024519    61090
177.5    3.32337    8.69347    0.0244886    60709
178    3.33268    8.70256    0.0244454    60349
178.5    3.3432    8.71686    0.024417    59950
179    3.35144    8.7559    0.0244578    59582
179.5    3.3635    8.78072    0.0244588    59217
180    3.37707    8.78775    0.0244104    58796
180.5    3.38811    8.80893    0.0244015    58408
181    3.40037    8.82801    0.0243868    58016
181.5    3.41495    8.82996    0.024325    57613
182    3.42925    8.8547    0.0243261    57277
182.5    3.4616    8.91518    0.0244251    57084
183    3.48526    8.95543    0.0244684    56841
183.5    3.50621    8.99861    0.0245194    56472
184    3.52853    9.03345    0.0245474    56008
184.5    3.55042    9.07899    0.0246043    55504
185    3.571    9.12159    0.0246529    54932
185.5    3.59295    9.15193    0.0246683    54336
186    3.61384    9.18793    0.0246987    53716
186.5    3.63556    9.23682    0.0247636    53126
187    3.65807    9.27623    0.0248027    52471
187.5    3.67957    9.28152    0.0247507    51818
188    3.70351    9.32698    0.0248058    51104
188.5    3.72658    9.36404    0.0248383    50401
189    3.75214    9.38805    0.0248361    49743
189.5    3.61584    9.44737    0.0249271    49492
190    3.63373    9.46138    0.0248984    49395
190.5    3.65325    9.47694    0.0248739    49295
191    3.67517    9.49108    0.0248457    49184
191.5    3.69512    9.50604    0.02482    49085
192    3.71097    9.52028    0.0247924    48971
192.5    3.72801    9.533    0.024761    48859
193    3.74403    9.54059    0.0247166    48746
193.5    3.75828    9.55217    0.0246826    48632
194    3.77213    9.55122    0.0246165    48516
194.5    3.78386    9.56248    0.0245822    48413
195    3.79541    9.5807    0.0245659    48310
195.5    3.80861    9.59778    0.0245467    48207
196    3.8202    9.61264    0.024522    48096
196.5    3.7209    9.66233    0.0245861    47994
197    3.71282    9.68398    0.0245786    47827
197.5    3.70782    9.69426    0.0245424    47611
198    3.70703    9.70843    0.0245162    47361
198.5    3.70906    9.73546    0.0245226    47080
199    3.71296    9.75164    0.0245016    46763
199.5    3.72157    9.77124    0.0244893    46472
200    3.73026    9.77711    0.0244428    46175
200.5    3.74136    9.78883    0.0244111    45892
201    3.7531    9.80403    0.0243881    45625
201.5    3.76605    9.81454    0.0243537    45308
202    3.7791    9.82145    0.0243105    45016
202.5    3.79252    9.83337    0.0242799    44724
203    3.80401    9.86466    0.0242972    44434
203.5    3.83971    9.913    0.0243563    44288
204    3.86362    9.95407    0.0243972    44104
204.5    3.88317    10.0021    0.0244551    43837
205    3.90581    10.0495    0.0245111    43487
205.5    3.92588    10.0915    0.0245536    43122
206    3.94319    10.1282    0.0245829    42657
206.5    3.965    10.1802    0.0246493    42194
207    3.98623    10.2212    0.0246889    41697
207.5    4.00383    10.243    0.024682    41197
208    4.02932    10.2919    0.0247401    40654
208.5    4.05414    10.3349    0.024784    40123
209    4.08017    10.377    0.0248253    39569
209.5    4.10527    10.4016    0.0248249    39058
210    4.12705    10.4391    0.0248549    38510
210.5    3.9952    10.4872    0.0249102    38329
211    4.0123    10.5021    0.0248866    38236
211.5    4.03574    10.5228    0.0248766    38139
212    4.05526    10.5527    0.0248885    38047
212.5    4.07331    10.5649    0.0248585    37969
213    4.0911    10.5798    0.0248352    37882
213.5    4.10652    10.5945    0.0248116    37801
214    4.12063    10.6107    0.0247913    37699
214.5    4.13573    10.6254    0.0247679    37614
215    4.14807    10.6275    0.024715    37533
215.5    4.16006    10.6401    0.024687    37458
216    4.17092    10.6538    0.0246617    37372
216.5    4.18212    10.6739    0.024651    37284
217    4.19624    10.6866    0.0246236    37197
217.5    4.10207    10.7466    0.0247049    37111
218    4.09138    10.7571    0.0246722    36985
218.5    4.0858    10.7811    0.0246708    36817
219    4.08287    10.8053    0.0246696    36605
219.5    4.08482    10.8261    0.0246607    36389
220    4.08916    10.8433    0.024644    36123
220.5    4.09578    10.8745    0.0246588    35886
221    4.10567    10.9019    0.0246648    35662
221.5    4.11701    10.9102    0.0246279    35408
222    4.13524    10.9154    0.0245842    35173
222.5    4.14832    10.9091    0.0245149    34942
223    4.16111    10.925    0.0244956    34702
223.5    4.17538    10.9592    0.0245173    34468
224    4.18815    10.9877    0.0245261    34239
224.5    4.22293    11.0439    0.0245966    34122
225    4.24458    11.0683    0.0245961    33976
225.5    4.26406    11.1292    0.0246768    33801
226    4.28532    11.1698    0.0247119    33515
226.5    4.30594    11.2082    0.0247421    33205
227    4.32755    11.2397    0.0247571    32887
227.5    4.34707    11.2769    0.0247843    32521
228    4.36548    11.3026    0.0247864    32121
228.5    4.3838    11.3284    0.0247886    31706
229    4.41005    11.3718    0.0248293    31295
229.5    4.43383    11.3971    0.0248304    30898
230    4.45567    11.4377    0.0248647    30511
230.5    4.47999    11.4723    0.0248858    30100
231    4.50806    11.4878    0.0248654    29635
231.5    4.37515    11.5622    0.0249723    29476
232    4.39188    11.5783    0.0249532    29410
232.5    4.41516    11.5784    0.0248998    29353
233    4.43591    11.5983    0.024889    29295
233.5    4.45524    11.6212    0.0248849    29220
234    4.47042    11.6361    0.0248635    29161
234.5    4.4861    11.6471    0.0248339    29107
235    4.50192    11.6588    0.0248059    29045
235.5    4.5152    11.6744    0.0247864    28978
236    4.52952    11.6748    0.0247348    28916
236.5    4.53998    11.68    0.0246934    28857
237    4.55199    11.6857    0.0246533    28808
237.5    4.56476    11.7025    0.0246368    28745
238    4.57479    11.7217    0.0246253    28684
238.5    4.47834    11.765    0.0246646    28620
239    4.46783    11.7769    0.0246378    28528
239.5    4.46199    11.7857    0.0246048    28376
240    4.46124    11.7761    0.0245335    28219
240.5    4.46319    11.7861    0.0245034    28064
241    4.46805    11.8057    0.0244931    27884
241.5    4.47472    11.8263    0.0244851    27703
242    4.48654    11.8437    0.0244705    27523
242.5    4.49828    11.8608    0.0244553    27339
243    4.51236    11.8885    0.0244619    27149
243.5    4.52632    11.8959    0.0244268    26968
244    4.53523    11.9001    0.0243854    26782
244.5    4.55059    11.9144    0.0243648    26605
245    4.56327    11.944    0.0243755    26436
245.5    4.5981    12.0137    0.0244679    26363
246    4.62423    12.068    0.0245284    26257
246.5    4.64519    12.0965    0.0245365    26085
247    4.66513    12.1523    0.0245999    25854
247.5    4.6842    12.1653    0.0245764    25614
248    4.70278    12.22    0.0246371    25346
248.5    4.72148    12.2651    0.0246783    25057
249    4.74104    12.2973    0.0246934    24748
249.5    4.76499    12.3022    0.0246538    24395
250    4.78821    12.3382    0.0246763    24087
250.5    4.81245    12.3763    0.0247031    23789
251    4.83409    12.4311    0.0247631    23492
251.5    4.85749    12.4714    0.024794    23178
252    4.88406    12.4873    0.0247763    22866
252.5    4.75372    12.5504    0.0248524    22731
253    4.76894    12.5893    0.02488    22683
253.5    4.79015    12.5883    0.0248289    22643
254    4.81095    12.6103    0.0248235    22599
254.5    4.83031    12.6326    0.0248184    22544
255    4.85015    12.6452    0.0247944    22499
255.5    4.86392    12.671    0.0247964    22447
256    4.87583    12.6738    0.0247535    22393
256.5    4.88758    12.6944    0.0247453    22344
257    4.90013    12.7004    0.0247089    22311
257.5    4.91397    12.7299    0.0247182    22269
258    4.92684    12.7562    0.0247214    22213
258.5    4.93764    12.7621    0.024685    22153
259    4.95004    12.7889    0.0246889    22103
259.5    4.85607    12.8343    0.024729    22060
260    4.84668    12.8211    0.024656    21983
260.5    4.84155    12.8276    0.0246211    21878
261    4.84265    12.8415    0.0246006    21755
261.5    4.84602    12.8648    0.0245981    21637
262    4.84939    12.8848    0.0245893    21522
262.5    4.85706    12.8708    0.0245159    21393
263    4.86484    12.8794    0.0244855    21241
263.5    4.8799    12.9094    0.0244959    21107
264    4.89479    12.9574    0.0245404    20954
264.5    4.90881    12.983    0.0245426    20822
265    4.92076    13.0278    0.0245808    20674
265.5    4.93444    13.0522    0.0245804    20547
266    4.94948    13.0354    0.0245026    20405
266.5    4.98105    13.0711    0.0245237    20332
267    5.00741    13.1303    0.0245885    20244
267.5    5.03148    13.1779    0.0246315    20104
268    5.0519    13.2133    0.0246517    19951
268.5    5.07098    13.2526    0.024679    19786
269    5.09089    13.3115    0.0247425    19590
269.5    5.11237    13.3521    0.024772    19375
270    5.13683    13.3713    0.0247617    19145
270.5    5.15652    13.4218    0.0248093    18929
271    5.17761    13.4318    0.0247818    18663
271.5    5.19726    13.4632    0.024794    18424
272    5.21946    13.4703    0.0247616    18191
272.5    5.23656    13.4531    0.0246846    17967
273    5.25994    13.5344    0.0247882    17723
273.5    5.12402    13.5818    0.0248297    17632
274    5.14414    13.5761    0.0247738    17596
274.5    5.1624    13.5804    0.0247367    17556
275    5.18202    13.5927    0.0247139    17505
275.5    5.19988    13.6134    0.0247067    17470
276    5.2188    13.6086    0.0246532    17419
276.5    5.23406    13.6481    0.02468    17376
277    5.24782    13.6377    0.0246168    17334
277.5    5.2614    13.6729    0.0246358    17295
278    5.27301    13.6971    0.0246351    17257
278.5    5.28256    13.7017    0.0245991    17222
279    5.29612    13.7111    0.0245719    17187
279.5    5.30812    13.7457    0.0245897    17153
280    5.32021    13.7641    0.0245787    17112
280.5    5.22897    13.7787    0.024561    17085
281    5.21864    13.8314    0.024611    17031
281.5    5.21222    13.8664    0.0246295    16955
282    5.20602    13.861    0.0245763    16858
282.5    5.20911    13.8516    0.0245161    16754
283    5.21952    13.8594    0.0244867    16645
283.5    5.22645    13.8767    0.0244739    16542
284    5.23879    13.8631    0.0244069    16437
284.5    5.2515    13.909    0.0244446    16331
285    5.26442    13.8865    0.0243623    16212
285.5    5.27279    13.8556    0.0242655    16090
286    5.28616    13.8565    0.0242246    15980
286.5    5.29964    13.8824    0.0242275    15878
287    5.30911    13.9185    0.0242482    15774
287.5    5.3385    14.0164    0.0243763    15716
288    5.36282    14.0554    0.0244017    15638
288.5    5.38016    14.0891    0.0244178    15528
289    5.40084    14.1401    0.0244639    15399
289.5    5.41643    14.2239    0.0245663    15262
290    5.44597    14.2617    0.0245891    15104
290.5    5.46792    14.2798    0.024578    14923
291    5.48536    14.3149    0.0245961    14753
291.5    5.50777    14.3553    0.0246231    14580
292    5.53605    14.37    0.0246062    14395
292.5    5.56051    14.3802    0.0245815    14206
293    5.57484    14.4047    0.0245814    14006
293.5    5.60635    14.4419    0.0246029    13825
294    5.62727    14.5068    0.0246714    13644
294.5    5.49264    14.5468    0.0246974    13581
295    5.51096    14.5542    0.0246681    13553
295.5    5.52895    14.5851    0.0246786    13519
296    5.55204    14.6146    0.0246868    13489
296.5    5.5724    14.6261    0.0246647    13465
297    5.59016    14.6197    0.0246123    13428
297.5    5.60632    14.639    0.0246034    13398
298    5.61811    14.6411    0.0245655    13375
298.5    5.63417    14.6617    0.024559    13338
299    5.64802    14.6647    0.0245229    13320
299.5    5.66303    14.6662    0.0244845    13285
300    5.67559    14.6742    0.024457    13248
300.5    5.68586    14.6901    0.0244427    13222
301    5.69784    14.6842    0.0243924    13197
301.5    5.59838    14.7616    0.0244802    13161
302    5.5871    14.7896    0.0244861    13106
302.5    5.57902    14.8094    0.0244783    13036
303    5.57328    14.836    0.0244819    12951
303.5    5.57838    14.8624    0.024485    12888
304    5.58659    14.865    0.024449    12812
304.5    5.5923    14.8895    0.0244491    12739
305    5.60495    14.8832    0.0243988    12658
305.5    5.61029    14.9402    0.024452    12579
306    5.62492    14.9747    0.0244685    12499
306.5    5.64313    15.0071    0.0244813    12414
307    5.66222    14.9983    0.0244272    12327
307.5    5.67177    15.0114    0.0244087    12255
308    5.68698    15.0245    0.0243903    12173
308.5    5.7167    15.107    0.0244846    12129
309    5.73732    15.151    0.0245163    12087
309.5    5.7551    15.217    0.0245831    12000
310    5.77675    15.2575    0.0246089    11924
310.5    5.79602    15.2887    0.0246195    11796
311    5.80732    15.2866    0.0245765    11678
311.5    5.83026    15.2683    0.0245078    11543
312    5.8508    15.2936    0.024509    11415
312.5    5.86887    15.3531    0.0245649    11270
313    5.8907    15.441    0.0246661    11144
313.5    5.91555    15.5064    0.024731    11014
314    5.94604    15.5238    0.0247195    10872
314.5    5.9719    15.5877    0.0247817    10728
315    5.998    15.6152    0.024786    10558
315.5    5.86194    15.7175    0.0249088    10494
316    5.87716    15.7496    0.0249202    10477
316.5    5.90425    15.761    0.024899    10459
317    5.9224    15.7619    0.0248611    10436
317.5    5.94121    15.7538    0.0248092    10412
318    5.95622    15.7906    0.0248281    10386
318.5    5.97467    15.8047    0.0248112    10365
319    5.99297    15.833    0.0248166    10342
319.5    6.00685    15.8458    0.0247979    10318
320    6.02251    15.8698    0.0247966    10292
320.5    6.03579    15.8868    0.0247845    10273
321    6.05015    15.9091    0.0247806    10252
321.5    6.06504    15.9404    0.0247906    10227
322    6.07496    15.9263    0.0247303    10207
322.5    5.97523    15.9303    0.0246982    10182
323    5.96135    15.9463    0.0246847    10147
323.5    5.95424    15.9457    0.0246456    10092
324    5.95365    15.9973    0.0246871    10039
324.5    5.9582    16.0277    0.0246961    9991
325    5.96203    16.0236    0.0246517    9938
325.5    5.9684    16.0424    0.0246427    9878
326    5.97669    16.0343    0.0245925    9826
326.5    5.99065    16.073    0.0246141    9768
327    6.00697    16.0952    0.0246104    9709
327.5    6.01749    16.0746    0.0245414    9643
328    6.02647    16.1079    0.0245548    9577
328.5    6.0356    16.1703    0.0246123    9513
329    6.0438    16.1714    0.0245766    9456
329.5    6.08286    16.2409    0.0246448    9428
330    6.10363    16.2689    0.0246498    9384
330.5    6.12148    16.2873    0.0246405    9314
331    6.13905    16.3307    0.0246688    9252
331.5    6.16745    16.3802    0.0247061    9164
332    6.18487    16.4602    0.0247895    9065
332.5    6.19689    16.4639    0.0247578    8977
333    6.21001    16.4566    0.0247097    8874
333.5    6.22934    16.4439    0.0246536    8767
334    6.25779    16.4429    0.024615    8640
334.5    6.28776    16.4767    0.0246288    8535
335    6.31134    16.467    0.0245776    8412
335.5    6.32993    16.4969    0.0245855    8282
336    6.34534    16.533    0.0246027    8164
336.5    6.21604    16.591    0.0246523    8122
337    6.22981    16.5748    0.0245917    8108
337.5    6.2521    16.5789    0.0245614    8098
338    6.27649    16.5918    0.0245441    8087
338.5    6.29232    16.6019    0.0245227    8074
339    6.31097    16.5832    0.024459    8058
339.5    6.32501    16.5906    0.0244339    8046
340    6.34276    16.6247    0.0244481    8030
340.5    6.35985    16.623    0.0244098    8008
341    6.37565    16.6407    0.0243999    7992
341.5    6.38616    16.6714    0.0244091    7979
342    6.39827    16.6776    0.0243825    7964
342.5    6.41461    16.6721    0.0243388    7944
343    6.43093    16.6788    0.0243131    7929
343.5    6.33295    16.6977    0.0243052    7919
344    6.31367    16.7356    0.024325    7883
344.5    6.31616    16.7624    0.0243286    7851
345    6.31517    16.7783    0.0243164    7817
345.5    6.31924    16.8138    0.0243326    7768
346    6.32773    16.7681    0.0242313    7730
346.5    6.33552    16.8084    0.0242546    7681
347    6.34626    16.8198    0.024236    7630
347.5    6.3526    16.8592    0.0242579    7576
348    6.3586    16.8275    0.0241775    7521
348.5    6.36961    16.817    0.0241277    7453
349    6.38896    16.8386    0.0241241    7404
349.5    6.40086    16.8684    0.0241322    7360
350    6.41718    16.8792    0.0241132    7319
350.5    6.44522    16.9463    0.0241744    7299
351    6.47234    17.0059    0.024225    7278
351.5    6.48989    17.0522    0.0242563    7239
352    6.51542    17.113    0.0243082    7177
352.5    6.5362    17.1483    0.0243238    7122
353    6.55589    17.1136    0.0242403    7062
353.5    6.57821    17.1746    0.0242922    6977
354    6.58976    17.2091    0.0243067    6889
354.5    6.61369    17.2197    0.0242872    6798
355    6.64454    17.2477    0.0242926    6711
355.5    6.66473    17.229    0.0242321    6643
356    6.68409    17.2801    0.0242698    6571
356.5    6.70135    17.3718    0.0243644    6477
357    6.73384    17.3253    0.0242651    6374
357.5    6.60674    17.4133    0.0243543    6344
358    6.62401    17.4308    0.0243447    6333
358.5    6.64482    17.4416    0.0243257    6316
359    6.66989    17.4646    0.0243239    6300
359.5    6.68716    17.4955    0.0243332    6288
360    6.70548    17.5108    0.0243205    6270
360.5    6.71483    17.5269    0.0243091    6260
361    6.73092    17.532    0.0242825    6244
361.5    6.74719    17.5704    0.024302    6224
362    6.76462    17.6156    0.024331    6214
362.5    6.7778    17.6262    0.024312    6198
363    6.79343    17.6288    0.0242821    6181
363.5    6.80615    17.6044    0.0242151    6167
364    6.81955    17.6726    0.0242755    6156
364.5    6.7199    17.719    0.0243059    6146
365    6.71116    17.7297    0.0242873    6128
365.5    6.71251    17.7461    0.0242765    6100
366    6.71953    17.7746    0.0242823    6056
366.5    6.72202    17.7954    0.0242775    6013
367    6.73502    17.7696    0.0242093    5971
367.5    6.74646    17.8165    0.0242401    5932
368    6.75452    17.8004    0.0241853    5896
368.5    6.76376    17.7791    0.0241236    5867
369    6.77846    17.8717    0.0242165    5822
369.5    6.77882    17.9196    0.0242484    5785
370    6.78986    17.9215    0.0242183    5750
370.5    6.8106    17.941    0.0242119    5710
371    6.82161    17.979    0.0242305    5672
371.5    6.8536    18.045    0.0242867    5657
372    6.87864    18.0775    0.0242978    5639
372.5    6.90294    18.1028    0.0242991    5603
373    6.93112    18.0917    0.0242516    5558
373.5    6.96797    18.1431    0.0242879    5505
374    6.99478    18.1918    0.0243206    5459
374.5    7.01793    18.2375    0.0243491    5391
375    7.03438    18.2712    0.0243616    5337
375.5    7.0546    18.279    0.0243395    5281
376    7.07904    18.3954    0.024462    5204
376.5    7.09604    18.3787    0.0244073    5142
377    7.11457    18.4746    0.0245022    5087
377.5    7.13595    18.5018    0.0245057    5030
378    7.16325    18.4647    0.0244242    4970
378.5    7.02736    18.5653    0.0245248    4947
379    7.04929    18.5737    0.0245035    4937
379.5    7.07383    18.603    0.0245099    4928
380    7.09196    18.5835    0.0244519    4919
380.5    7.12013    18.5962    0.0244365    4910
381    7.13307    18.6104    0.0244231    4897
381.5    7.14669    18.6657    0.0244635    4888
382    7.1557    18.6726    0.0244406    4879
382.5    7.17026    18.6626    0.0243956    4876
383    7.1847    18.693    0.0244034    4861
383.5    7.19582    18.707    0.0243898    4853
384    7.21185    18.7424    0.0244042    4843
384.5    7.22709    18.7471    0.0243785    4830
385    7.23402    18.7462    0.0243458    4823
385.5    7.14364    18.7775    0.0243547    4813
386    7.13448    18.8251    0.0243848    4795
386.5    7.13001    18.8325    0.0243629    4778
387    7.12769    18.8977    0.0244156    4751
387.5    7.14015    18.9103    0.0244003    4721
388    7.14362    18.9935    0.0244762    4687
388.5    7.16258    18.9763    0.0244226    4652
389    7.17288    19.009    0.0244332    4612
389.5    7.1944    19.0648    0.0244735    4579
390    7.19237    19.0644    0.0244416    4545
390.5    7.21361    19.102    0.0244583    4509
391    7.22868    19.1077    0.0244344    4491
391.5    7.23904    19.1696    0.0244823    4463
392    7.2448    19.1009    0.0243634    4435
392.5    7.28217    19.1544    0.0244005    4430
393    7.29657    19.2102    0.0244404    4406
393.5    7.31317    19.3085    0.0245343    4381
394    7.32839    19.339    0.0245419    4351
394.5    7.33964    19.4537    0.0246562    4311
395    7.35157    19.5474    0.0247436    4258
395.5    7.3736    19.5236    0.0246822    4214
396    7.40321    19.4601    0.0245708    4162
396.5    7.41337    19.5265    0.0246235    4117
397    7.44737    19.6893    0.0247976    4060
397.5    7.47301    19.647    0.0247132    4008
398    7.50576    19.7096    0.0247608    3964
398.5    7.51328    19.6351    0.0246362    3902
399    7.54181    19.6842    0.024667    3847
399.5    7.41312    19.7576    0.0247279    3827
400    7.41776    19.7642    0.0247052    3818
400.5    7.43955    19.764    0.0246741    3813
401    7.46226    19.8129    0.0247044    3811
401.5    7.47669    19.7247    0.0245638    3796
402    7.49185    19.7307    0.0245407    3784
402.5    7.50035    19.7422    0.0245244    3776
403    7.51635    19.74    0.0244914    3762
403.5    7.52798    19.8167    0.024556    3753
404    7.53821    19.8573    0.0245758    3742
404.5    7.55382    19.8757    0.0245683    3735
405    7.56454    19.8844    0.0245487    3729
405.5    7.57773    19.8866    0.0245211    3720
406    7.59009    19.8043    0.0243896    3711
406.5    7.48265    19.8252    0.0243852    3707
407    7.47301    19.7661    0.0242827    3699
407.5    7.47333    19.7865    0.0242779    3681
408    7.4837    19.8124    0.0242799    3660
408.5    7.48323    19.8219    0.0242619    3637
409    7.48651    19.8135    0.0242219    3619
409.5    7.4926    19.8177    0.0241974    3603
410    7.52031    19.7966    0.0241422    3578
410.5    7.53222    19.8232    0.0241452    3559
411    7.53645    19.8754    0.0241793    3539
411.5    7.54929    19.9001    0.02418    3510
412    7.56546    19.9723    0.0242382    3493
412.5    7.57303    19.9745    0.0242115    3471
413    7.58514    19.9971    0.0242095    3453
413.5    7.61161    19.952    0.0241258    3442
414    7.63726    19.9506    0.024095    3429
414.5    7.6651    20.0418    0.0241759    3410
415    7.68465    20.0524    0.0241596    3392
415.5    7.71807    20.139    0.0242347    3362
416    7.74332    20.2942    0.0243921    3331
416.5    7.77904    20.2194    0.0242729    3294
417    7.79957    20.2436    0.024273    3248
417.5    7.82291    20.3133    0.0243272    3199
418    7.85732    20.235    0.0242046    3168
418.5    7.86639    20.2682    0.0242153    3126
419    7.89065    20.151    0.0240466    3091
419.5    7.9249    20.1209    0.023982    3058
420    7.95771    20.1474    0.023985    3027
420.5    7.82254    20.1117    0.0239141    3012
421    7.85232    20.0663    0.0238317    3002
421.5    7.87177    20.1368    0.023887    2996
422    7.89712    20.0645    0.0237731    2989
422.5    7.91767    20.168    0.0238675    2984
423    7.93133    20.1661    0.023837    2978
423.5    7.94771    20.1906    0.0238378    2974
424    7.95925    20.2399    0.0238678    2969
424.5    7.97054    20.2908    0.0238996    2964
425    7.98626    20.3499    0.023941    2959
425.5    8.00463    20.3359    0.0238965    2954
426    8.01721    20.3136    0.0238423    2954
426.5    8.03491    20.243    0.0237315    2946
427    8.0503    20.2806    0.0237477    2939
427.5    7.95778    20.351    0.0238023    2933
428    7.95862    20.2171    0.0236181    2920
428.5    7.95505    20.1741    0.0235404    2907
429    7.95688    20.2163    0.0235622    2895
429.5    7.95526    20.0731    0.0233679    2872
430    7.95203    20.1026    0.0233751    2856
430.5    7.95148    20.0378    0.0232727    2841
431    7.94726    20.1272    0.0233494    2825
431.5    7.95241    20.1476    0.023346    2802
432    7.96175    20.2225    0.0234057    2784
432.5    7.97397    20.2813    0.0234466    2760
433    7.99021    20.2679    0.023404    2740
433.5    8.00319    20.3574    0.0234802    2721
434    8.01984    20.3213    0.0234116    2705
434.5    8.05512    20.4565    0.0235403    2697
435    8.08513    20.4297    0.0234824    2686
435.5    8.10194    20.4347    0.0234612    2670
436    8.13738    20.4744    0.0234798    2646
436.5    8.15499    20.5054    0.0234884    2613
437    8.16306    20.5918    0.0235604    2585
437.5    8.18881    20.605    0.0235485    2567
438    8.22596    20.7714    0.0237117    2530
438.5    8.2347    20.7687    0.0236815    2511
439    8.28138    20.8179    0.0237106    2480
439.5    8.29936    20.8871    0.0237623    2463
440    8.31203    20.9277    0.0237815    2425
440.5    8.35486    21.0292    0.0238697    2392
441    8.36963    20.9689    0.0237742    2360
441.5    8.22947    21.0359    0.0238233    2346
442    8.23573    21.0139    0.0237714    2341
442.5    8.26108    21.0196    0.0237509    2339
443    8.28229    21.0023    0.0237046    2338
443.5    8.29823    21.0132    0.0236902    2331
444    8.32194    21.0333    0.0236861    2326
444.5    8.34273    21.0973    0.0237315    2324
445    8.36234    21.0639    0.0236673    2321
445.5    8.38211    21.0553    0.0236311    2320
446    8.38716    20.9795    0.0235196    2316
446.5    8.4028    20.9662    0.0234784    2313
447    8.42645    20.9379    0.0234205    2309
447.5    8.43841    21.0018    0.0234657    2303
448    8.45354    21.0014    0.0234391    2296
448.5    8.349    21.1025    0.0235257    2287
449    8.33895    21.0618    0.0234542    2283
449.5    8.32893    20.9228    0.0232734    2270
450    8.33473    21.0323    0.0233692    2266
450.5    8.33682    20.9556    0.0232581    2249
451    8.35254    20.9846    0.0232645    2239
451.5    8.36327    21.0647    0.0233275    2227
452    8.38783    21.0864    0.0233256    2214
452.5    8.41108    21.1336    0.0233521    2193
453    8.42069    21.0923    0.0232806    2175
453.5    8.4323    21.0941    0.023257    2159
454    8.43083    20.9564    0.0230797    2142
454.5    8.44742    20.8912    0.0229826    2130
455    8.46682    20.9371    0.0230077    2110
455.5    8.50151    20.9723    0.0230212    2099
456    8.5347    21.0944    0.0231298    2094
456.5    8.56045    21.086    0.0230953    2079
457    8.58196    21.0857    0.0230697    2062
457.5    8.5956    21.1665    0.0231328    2045
458    8.61004    21.3094    0.0232636    2025
458.5    8.63287    21.1764    0.0230932    2002
459    8.64112    21.1955    0.0230888    1970
459.5    8.655    21.2602    0.023134    1943
460    8.66901    21.3017    0.023154    1922
460.5    8.71621    21.4271    0.0232651    1904
461    8.73008    21.4461    0.0232604    1874
461.5    8.75543    21.4786    0.0232704    1842
462    8.77252    21.3906    0.02315    1817
462.5    8.64245    21.4552    0.0231948    1803
463    8.65257    21.5759    0.0233001    1797
463.5    8.67484    21.6419    0.0233462    1794
464    8.704    21.6116    0.0232883    1790
464.5    8.7347    21.6045    0.0232557    1786
465    8.75482    21.5956    0.0232211    1781
465.5    8.77021    21.6138    0.0232157    1777
466    8.77759    21.6074    0.0231839    1773
466.5    8.79033    21.5915    0.023142    1771
467    8.80072    21.6566    0.0231869    1768
467.5    8.80104    21.6065    0.0231086    1765
468    8.80893    21.5755    0.0230508    1762
468.5    8.83324    21.518    0.0229648    1756
469    8.8474    21.4554    0.0228736    1754
469.5    8.74938    21.6143    0.0230185    1749
470    8.74307    21.5752    0.0229523    1743
470.5    8.74235    21.6387    0.0229954    1731
471    8.75586    21.6951    0.0230309    1721
471.5    8.75722    21.6033    0.0229092    1708
472    8.77289    21.78    0.023072    1693
472.5    8.77778    21.9231    0.0231991    1686
473    8.78175    21.9957    0.0232513    1680
473.5    8.77704    21.7838    0.0230029    1667
474    8.7809    21.7127    0.0229037    1656
474.5    8.79351    21.6575    0.0228214    1649
475    8.80466    21.6106    0.022748    1639
475.5    8.84124    21.6294    0.0227439    1624
476    8.86276    21.7493    0.0228459    1614
476.5    8.88001    21.7465    0.022819    1614
477    8.90285    21.7859    0.0228364    1604
477.5    8.93921    21.8289    0.0228575    1593
478    8.97226    21.8974    0.0229053    1580
478.5    9.00256    21.9209    0.0229059    1565
479    9.02688    21.9744    0.0229378    1550
479.5    9.0266    21.8985    0.0228347    1529
480    9.04855    22.1838    0.0231081    1507
480.5    9.07644    22.1733    0.0230732    1487
481    9.10332    22.013    0.0228826    1468
481.5    9.14147    22.098    0.022947    1442
482    9.15317    22.133    0.0229596    1420
482.5    9.20542    22.2759    0.0230839    1402
483    9.23225    22.1965    0.0229778    1385
483.5    9.09995    22.2048    0.0229626    1379
484    9.11576    22.3324    0.0230706    1375
484.5    9.1329    22.3918    0.0231082    1372
485    9.14596    22.4109    0.023104    1368
485.5    9.15631    22.4284    0.0230982    1368
486    9.1663    22.4096    0.0230551    1364
486.5    9.18099    22.4356    0.0230582    1361
487    9.20496    22.5124    0.0231134    1358
487.5    9.22062    22.5468    0.023125    1356
488    9.23894    22.5868    0.0231422    1356
488.5    9.24237    22.5277    0.0230581    1354
489    9.2526    22.5589    0.0230663    1348
489.5    9.26875    22.6028    0.0230876    1347
490    9.29576    22.5018    0.022961    1344
490.5    9.1847    22.4977    0.0229334    1340
491    9.18781    22.5742    0.022988    1332
491.5    9.17332    22.641    0.0230326    1328
492    9.16414    22.6219    0.0229898    1318
492.5    9.16895    22.526    0.022869    1312
493    9.15097    22.5312    0.0228511    1295
493.5    9.16706    22.4966    0.0227929    1287
494    9.17175    22.5697    0.0228438    1279
494.5    9.17704    22.722    0.0229747    1269
495    9.19889    22.5891    0.0228173    1262
495.5    9.21704    22.5456    0.0227504    1254
496    9.24699    22.5026    0.022684    1247
496.5    9.27441    22.6384    0.022798    1236
497    9.28108    22.7024    0.0228395    1228
497.5    9.3044    22.6735    0.0227875    1227
498    9.32253    22.6372    0.0227281    1219
498.5    9.36281    22.5849    0.0226529    1210
499    9.38685    22.7104    0.022756    1199
499.5    9.40062    22.9525    0.0229755    1189
500    9.42693    23.0126    0.0230126    1177
500.5    9.4453    23.0471    0.0230241    1164
501    9.48089    23.0596    0.0230136    1151
501.5    9.47274    23.2527    0.0231832    1137
502    9.51312    23.4243    0.023331    1118
502.5    9.51869    23.547    0.0234298    1106
503    9.53921    23.6274    0.0234865    1084
503.5    9.56728    23.6006    0.0234365    1080
504    9.58434    23.6392    0.0234516    1071
504.5    9.43368    23.6965    0.0234851    1068
505    9.46948    23.6362    0.0234022    1065
505.5    9.4816    23.7247    0.0234666    1060
506    9.49968    23.6808    0.0234    1057
506.5    9.53081    23.7322    0.0234276    1055
507    9.54689    23.671    0.0233441    1052
507.5    9.55762    23.5039    0.0231566    1050
508    9.56705    23.5888    0.0232173    1049
508.5    9.58182    23.682    0.0232862    1043
509    9.5769    23.5554    0.0231389    1036
509.5    9.60955    23.4209    0.0229842    1033
510    9.6144    23.3849    0.0229264    1030
510.5    9.62938    23.4315    0.0229496    1028
511    9.64038    23.3434    0.0228409    1027
511.5    9.55015    23.4791    0.0229512    1027
512    9.53004    23.3778    0.0228299    1021
512.5    9.53949    23.4582    0.0228861    1013
513    9.5356    23.5956    0.0229977    1002
513.5    9.57121    23.5329    0.0229142    997
514    9.59882    23.5898    0.0229473    990
514.5    9.61856    23.7453    0.0230761    984
515    9.62948    23.7063    0.0230158    977
515.5    9.66047    23.586    0.0228769    968
516    9.6517    23.5402    0.0228103    958
516.5    9.64321    23.6626    0.0229067    952
517    9.6357    23.6797    0.022901    942
517.5    9.64876    23.8034    0.0229984    940
518    9.69251    23.8688    0.0230394    935
518.5    9.69907    24.0084    0.0231518    931
519    9.72282    24.003    0.0231243    929
519.5    9.7185    23.9758    0.0230758    926
520    9.73283    23.9656    0.0230439    922
520.5    9.72956    24.0843    0.0231358    909
521    9.71617    24.0406    0.0230716    899
521.5    9.76228    24.076    0.0230834    889
522    9.79162    24.0796    0.0230648    883
522.5    9.80715    24.3751    0.0233255    872
523    9.80814    24.2385    0.0231726    860
523.5    9.83568    24.302    0.0232111    851
524    9.85583    24.4594    0.0233392    837
524.5    9.86027    24.4844    0.0233407    823
525    9.85981    24.2532    0.0230983    812
525.5    9.71479    24.2    0.0230257    807
526    9.76642    24.2155    0.0230185    802
526.5    9.78631    24.3274    0.023103    801
527    9.8175    24.2496    0.0230072    800
527.5    9.835    24.2549    0.0229904    798
528    9.84675    24.1663    0.0228848    795
528.5    9.85267    24.1568    0.0228541    793
529    9.8739    24.192    0.0228658    793
529.5    9.89205    24.1677    0.0228212    792
530    9.91414    24.1564    0.022789    790
530.5    9.9338    24.1513    0.0227627    788
531    9.93668    24.2046    0.0227915    787
531.5    9.95123    24.2259    0.0227901    786
532    9.94883    24.3017    0.02284    785
532.5    9.86756    24.4456    0.0229536    784
533    9.86573    24.5316    0.0230127    782
533.5    9.84878    24.5404    0.0229995    777
534    9.84645    24.4351    0.0228793    775
534.5    9.86719    24.3879    0.0228137    768
535    9.90736    24.2846    0.0226959    761
535.5    9.91348    24.3945    0.0227773    759
536    9.93382    24.2624    0.0226328    758
536.5    9.95668    24.3835    0.0227246    754
537    9.9879    24.5672    0.0228745    744
537.5    9.98803    24.7762    0.0230477    738
538    9.99339    24.9764    0.0232123    731
538.5    10.0099    25.041    0.0232507    726
539    10.0241    24.9405    0.0231359    725
539.5    10.0688    25.075    0.0232391    722
540    10.0817    25.1985    0.023332    718
540.5    10.0898    25.0902    0.0232102    713
541    10.1255    25.2853    0.023369    708
541.5    10.1369    25.241    0.0233066    701
542    10.1362    25.5064    0.0235299    695
542.5    10.164    25.6436    0.0236346    692
543    10.2315    25.3825    0.0233725    686
543.5    10.2662    25.3364    0.0233086    678
544    10.2769    25.2479    0.0232058    667
544.5    10.226    25.2236    0.0231622    655
545    10.2937    25.2274    0.0231444    644
545.5    10.3483    25.3077    0.0231968    634
546    10.3923    25.4036    0.0232634    628
546.5    10.2338    25.63    0.0234493    626
547    10.2717    25.7445    0.0235325    622
547.5    10.2913    25.9575    0.0237054    622
548    10.3119    25.9783    0.0237028    622
548.5    10.3274    26.1137    0.0238046    620
549    10.3419    26.1842    0.0238471    620
549.5    10.361    26.1044    0.0237529    620
550    10.3645    26.1649    0.0237863    620
550.5    10.378    26.0993    0.0237051    619
551    10.398    26.0794    0.0236655    619
551.5    10.416    25.9904    0.0235634    617
552    10.4256    26.0929    0.0236349    616
552.5    10.4308    26.0227    0.0235499    614
553    10.427    26.1926    0.0236822    612
553.5    10.3473    26.1117    0.0235878    609
554    10.3443    26.204    0.0236498    608
554.5    10.3411    26.3505    0.0237606    604
555    10.3184    26.1582    0.023566    601
555.5    10.3046    25.9343    0.0233432    598
556    10.3294    26.1147    0.0234844    593
556.5    10.349    25.9569    0.0233215    586
557    10.3543    26.1665    0.0234887    580
557.5    10.3818    26.413    0.0236888    574
558    10.401    26.3749    0.0236334    569
558.5    10.417    26.5476    0.0237669    562
559    10.439    26.4084    0.0236212    555
559.5    10.4377    26.6305    0.0237985    551
560    10.4574    26.6375    0.0237835    548
560.5    10.518    26.5343    0.0236702    547
561    10.5429    26.5921    0.0237006    544
561.5    10.5464    26.5286    0.023623    542
562    10.5469    26.7091    0.0237625    533
562.5    10.5565    26.8739    0.0238879    531
563    10.5627    27.0139    0.023991    526
563.5    10.595    27.0867    0.0240343    521
564    10.5969    27.1725    0.0240891    516
564.5    10.6331    27.2847    0.0241672    511
565    10.6447    27.4804    0.0243189    509
565.5    10.651    27.4657    0.0242845    499
566    10.6895    27.3711    0.0241794    496
566.5    10.7527    27.5591    0.024324    490
567    10.8395    27.2891    0.0240645    484
567.5    10.7068    27.4669    0.0241999    482
568    10.7344    27.2356    0.023975    482
568.5    10.7559    27.3678    0.0240702    480
569    10.7756    27.5296    0.0241912    479
569.5    10.7866    27.5528    0.0241903    478
570    10.8166    27.5373    0.0241556    477
570.5    10.8092    27.621    0.0242077    476
571    10.795    27.6116    0.0241783    474
571.5    10.8044    27.6187    0.0241634    473
572    10.8252    27.7368    0.0242454    473
572.5    10.828    27.6922    0.0241853    473
573    10.844    27.8335    0.0242875    470
573.5    10.8486    27.6981    0.0241483    469
574    10.85    27.5314    0.0239821    469
574.5    10.7593    27.6237    0.0240415    468
575    10.7704    27.5223    0.0239324    466
575.5    10.7765    27.4273    0.0238291    466
576    10.7754    27.742    0.0240816    463
576.5    10.7887    28.0064    0.02429    459
577    10.8119    27.9544    0.0242239    458
577.5    10.8874    27.7833    0.0240548    453
578    10.8995    27.9669    0.0241928    451
578.5    10.8776    27.7209    0.0239593    448
579    10.8702    27.5736    0.0238114    448
579.5    10.8928    27.5999    0.0238136    446
580    10.885    27.793    0.0239595    442
580.5    10.9082    27.7083    0.0238659    441
581    10.941    28.0349    0.0241264    438
581.5    11.0253    28.1048    0.0241658    434
582    11.1057    27.9441    0.0240069    432
582.5    11.1186    28.0129    0.0240454    430
583    11.1246    27.7328    0.0237846    424
583.5    11.1934    27.2855    0.0233809    418
584    11.2321    27.5634    0.0235988    418
584.5    11.2854    27.9534    0.0239122    410
585    11.3118    28.2559    0.0241503    402
585.5    11.3036    27.7277    0.0236786    398
586    11.3201    27.9442    0.0238432    390
586.5    11.4028    27.5675    0.0235017    386
587    11.4671    27.9026    0.0237672    380
587.5    11.5063    28.2973    0.0240828    373
588    11.5077    28.617    0.0243342    366
588.5    11.3178    28.7998    0.0244688    365
589    11.3416    28.8258    0.0244701    364
589.5    11.3613    29.0019    0.0245987    363
590    11.3702    29.1883    0.0247359    362
590.5    11.3881    29.1668    0.0246967    362
591    11.4072    29.1925    0.0246975    361
591.5    11.4329    29.2008    0.0246837    360
592    11.4443    29.1865    0.0246507    359
592.5    11.4517    29.322    0.0247443    359
593    11.4603    29.4277    0.0248126    357
593.5    11.485    29.2973    0.0246818    355
594    11.4703    29.3261    0.0246852    353
594.5    11.4901    29.3349    0.0246719    353
595    11.4905    29.3444    0.0246592    352
595.5    11.3708    29.2833    0.0245871    351
596    11.3903    29.1705    0.0244719    351
596.5    11.3609    29.1396    0.0244255    351
597    11.3524    29.0174    0.0243027    350
597.5    11.3914    29.1354    0.0243811    350
598    11.408    28.9184    0.0241793    346
598.5    11.3952    29.0984    0.0243095    345
599    11.3823    29.049    0.0242479    344
599.5    11.4433    29.2727    0.0244142    338
600    11.4239    28.849    0.0240408    335
600.5    11.4463    29.2505    0.0243552    332
601    11.4306    29.0248    0.0241471    329
601.5    11.4233    29.1107    0.0241984    328
602    11.4182    29.0816    0.0241542    328
602.5    11.439    29.3745    0.0243772    328
603    11.4502    29.5375    0.0244921    328
603.5    11.4586    29.5447    0.0244778    326
604    11.4928    29.5254    0.0244416    325
604.5    11.5367    29.9007    0.0247318    322
605    11.586    29.9539    0.0247553    314
605.5    11.6694    29.8793    0.0246732    310
606    11.7027    30.1723    0.0248946    305
606.5    11.7442    30.6907    0.0253015    301
607    11.7593    31.01    0.0255437    297
607.5    11.8431    30.9874    0.025504    290
608    11.7774    30.9736    0.0254717    283
608.5    11.781    31.385    0.0257889    277
609    11.8463    31.6484    0.0259839    269
609.5    11.6429    31.3276    0.0256994    267
610    11.6579    31.3705    0.0257135    267
610.5    11.6805    31.626    0.0259017    266
611    11.6974    31.5716    0.025836    266
611.5    11.7224    31.6204    0.0258548    266
612    11.7157    31.7915    0.0259735    265
612.5    11.6982    31.5948    0.0257916    264
613    11.7109    31.5526    0.0257362    264
613.5    11.7004    31.6446    0.0257903    262
614    11.7182    31.7489    0.0258542    262
614.5    11.7522    31.657    0.0257583    261
615    11.758    31.4383    0.0255596    261
615.5    11.7637    31.3903    0.0254999    261
616    11.7842    31.479    0.0255511    261
616.5    11.7139    31.4067    0.0254717    261
617    11.6928    31.5814    0.0255927    261
617.5    11.6833    31.7969    0.0257465    260
618    11.6532    31.7471    0.0256854    260
618.5    11.6609    31.5896    0.0255373    260
619    11.6647    31.7781    0.0256689    258
619.5    11.6401    31.9789    0.0258102    257
620    11.7224    32.3612    0.0260977    254
620.5    11.6607    32.3527    0.0260699    250
621    11.6867    32.5072    0.0261732    250
621.5    11.7055    32.2611    0.0259542    249
622    11.6801    32.0899    0.0257957    248
622.5    11.6511    32.0161    0.0257158    246
623    11.6224    32.2406    0.0258753    245
623.5    11.6558    32.0464    0.0256988    245
624    11.6742    32.2594    0.0258489    244
624.5    11.7775    31.1072    0.0249057    242
625    11.814    31.2739    0.0250192    241
625.5    11.8646    31.2133    0.0249506    240
626    11.8828    31.5167    0.0251731    239
626.5    11.9651    31.8379    0.0254094    234
627    11.9303    32.1856    0.0256664    232
627.5    11.9469    31.8546    0.0253822    229
628    11.9383    31.9042    0.0254014    227
628.5    11.9363    32.2624    0.0256662    225
629    11.9501    32.4907    0.0258273    224
629.5    11.9317    32.52    0.02583    222
630    11.9722    32.685    0.0259405    222
630.5    11.8311    32.5253    0.0257932    221
631    11.8484    32.3447    0.0256297    221
631.5    11.8899    32.2026    0.0254969    221
632    11.8959    32.0339    0.0253433    221
632.5    11.9635    32.0106    0.0253048    219
633    12.0239    32.3157    0.0255258    216
633.5    12.0512    32.2423    0.0254478    215
634    12.0814    32.2253    0.0254143    215
634.5    12.0969    32.1564    0.0253399    215
635    12.0798    32.095    0.0252717    215
635.5    12.0721    32.205    0.0253383    215
636    12.0717    32.3809    0.0254567    214
636.5    12.1044    32.5789    0.0255922    214
637    12.1376    33.069    0.0259568    212
637.5    12.07    33.3026    0.0261197    212
638    12.0487    33.0081    0.0258684    212
638.5    12.0371    33.0714    0.0258977    211
639    12.055    33.3692    0.0261105    209
639.5    12.101    33.4083    0.0261207    208
640    12.149    33.0815    0.025845    207
640.5    12.1797    33.2513    0.0259573    205
641    12.1822    33.3321    0.0260001    204
641.5    12.217    33.7377    0.0262959    202
642    12.2261    33.8581    0.0263693    202
642.5    12.2446    33.9406    0.0264129    201
643    12.2413    34.2197    0.0266094    201
643.5    12.258    34.2933    0.0266459    199
644    12.2543    34.052    0.0264379    196
644.5    12.335    33.6508    0.0261061    196
645    12.4256    33.4895    0.0259608    195
645.5    12.4566    33.7967    0.0261787    192
646    12.4807    33.7613    0.0261311    190
646.5    12.4867    33.802    0.0261423    188
647    12.4597    33.8916    0.0261913    186
647.5    12.4642    33.9058    0.0261821    186
648    12.3993    33.7017    0.0260044    182
648.5    12.3775    33.8136    0.0260706    181
649    12.4832    33.0537    0.0254651    179
649.5    12.5227    33.3098    0.0256426    176
650    12.5616    33.5885    0.0258373    176
650.5    12.6008    34.3364    0.0263923    172
651    12.55    34.5895    0.0265664    170
651.5    12.4039    34.9643    0.0268337    170
652    12.4069    34.9206    0.0267796    170
652.5    12.4451    34.6692    0.0265664    170
653    12.431    34.8568    0.0266898    169
653.5    12.4018    34.7537    0.0265905    168
654    12.4534    34.453    0.0263402    168
654.5    12.4086    34.4413    0.0263111    166
655    12.3909    34.3817    0.0262456    165
655.5    12.398    34.281    0.0261487    165
656    12.4131    34.2426    0.0260996    165
656.5    12.3869    34.4195    0.0262144    165
657    12.401    34.3269    0.026124    165
657.5    12.4242    34.2042    0.0260108    165
658    12.4273    34.2701    0.0260411    165
658.5    12.2848    33.7266    0.0256087    165
659    12.2382    33.654    0.0255342    163
659.5    12.2464    33.6678    0.0255252    163
660    12.2381    34.4247    0.0260793    161
660.5    12.2557    34.5597    0.0261618    161
661    12.2708    34.4902    0.0260894    160
661.5    12.3407    34.382    0.0259879    158
662    12.3761    34.61    0.0261405    156
662.5    12.3622    35.0627    0.0264624    156
663    12.3957    35.4044    0.0267001    155
663.5    12.3191    34.6696    0.0261263    152
664    12.3233    35.429    0.0266784    150
664.5    12.283    35.1378    0.0264393    149
665    12.2774    34.9611    0.0262865    149
665.5    12.3166    34.7971    0.0261436    149
666    12.3512    34.8744    0.026182    149
666.5    12.5034    34.0169    0.0255191    146
667    12.4356    33.9292    0.0254342    145
667.5    12.5069    34.0119    0.0254771    144
668    12.5246    34.3001    0.0256737    142
668.5    12.5298    34.9188    0.0261172    140
669    12.4757    34.3348    0.0256613    137
669.5    12.4316    34.5204    0.0257807    134
670    12.5467    34.7135    0.0259056    132
670.5    12.5783    34.5044    0.0257303    132
671    12.7141    34.4168    0.0256459    130
671.5    12.875    33.2266    0.0247406    128
672    12.794    32.6524    0.024295    127
672.5    12.6534    33.1171    0.0246224    126
673    12.6508    32.9931    0.024512    126
673.5    12.6852    32.7743    0.0243314    126
674    12.6772    32.682    0.0242448    126
674.5    12.7077    32.8883    0.0243798    126
675    12.7077    32.6202    0.0241631    126
675.5    12.6573    32.177    0.0238172    125
676    12.64    32.1242    0.0237605    125
676.5    12.664    31.9022    0.0235789    125
677    12.6827    32.2384    0.0238098    125
677.5    12.7    32.2307    0.0237865    125
678    12.629    31.6151    0.0233149    124
678.5    12.6505    31.489    0.0232049    124
679    12.6747    31.6366    0.0232965    124
679.5    12.5874    31.9236    0.0234905    124
680    12.4919    32.2637    0.0237233    123
680.5    12.5257    32.0651    0.0235599    123
681    12.5903    32.124    0.0235859    120
681.5    12.5336    32.7323    0.0240149    119
682    12.5169    33.2379    0.024368    118
682.5    12.5    33.512    0.0245509    116
683    12.4041    32.8495    0.0240479    113
683.5    12.4583    32.9973    0.0241385    112
684    12.5179    32.8325    0.0240004    112
684.5    12.506    32.8273    0.0239791    112
685    12.5149    32.7741    0.0239227    112
685.5    12.5238    32.7658    0.0238992    112
686    12.5119    32.8773    0.0239631    112
686.5    12.5759    33.2981    0.024252    112
687    12.6384    33.5099    0.0243885    112
687.5    12.6848    33.8785    0.0246389    110
688    12.6727    34.206    0.024859    110
688.5    12.5664    33.0406    0.0239946    108
689    12.5841    33.6336    0.0244076    107
689.5    12.6079    33.6746    0.0244196    105
690    12.609    33.9652    0.0246124    104
690.5    12.7376    33.8643    0.0245216    101
691    12.8033    34.278    0.0248032    100
691.5    12.7963    34.4347    0.0248985    99
692    12.8434    34.3394    0.0248117    99
692.5    12.8519    34.2637    0.0247391    99
693    12.9479    33.9209    0.024474    96
693.5    12.8021    33.793    0.0243641    96
694    12.8385    33.8128    0.0243608    96
694.5    12.9842    33.0287    0.0237788    95
695    13.0193    33.0742    0.0237944    95
695.5    13.014    32.953    0.0236902    95
696    13.0603    33.3746    0.023976    94
696.5    13.1011    33.6367    0.0241469    94
697    13.117    33.5525    0.0240692    94
697.5    13.095    33.6388    0.0241139    93
698    13.1147    33.5191    0.0240108    93
698.5    13.1416    33.6625    0.0240962    93
699    13.1882    33.6071    0.0240394    93
699.5    13.1828    33.3555    0.0238424    93
700    13.1667    33.1493    0.0236781    93
700.5    13.1308    33.5907    0.0239762    93
701    13.1183    33.2972    0.0237498    93
701.5    13.1183    33.7184    0.0240331    93
702    13.1075    33.0482    0.0235386    93
702.5    13.0573    33.7619    0.0240299    93
703    13.0251    33.9695    0.0241604    93
703.5    13.0233    34.0965    0.0242335    93
704    13.1739    33.4631    0.0237664    92
704.5    13.2156    33.3898    0.0236975    92
705    13.212    33.2247    0.0235636    92
705.5    13.3626    30.8862    0.0218896    91
706    13.4532    31.8745    0.022574    89
706.5    13.4195    31.763    0.0224791    87
707    13.2074    28.8391    0.0203954    86
707.5    13.1922    28.9069    0.0204289    85
708    13.3214    28.1196    0.0198585    84
708.5    13.4036    27.144    0.019156    83
709    13.4739    27.3932    0.0193182    83
709.5    13.4858    28.0557    0.0197715    82
710    13.4654    27.8874    0.019639    82
710.5    13.513    28.3252    0.0199333    77
711    13.5285    28.5493    0.0200768    76
711.5    13.5373    28.3762    0.0199411    76
712    13.5526    28.8591    0.0202662    76
712.5    13.6393    29.9102    0.0209896    73
713    13.5524    31.0314    0.0217611    70
713.5    13.6087    31.6842    0.0222034    69
714    13.4419    30.1662    0.0211248    66
714.5    13.2641    30.3802    0.0212598    65
715    13.3    30.6164    0.0214101    65
715.5    13.3128    30.6936    0.0214491    65
716    13.3667    30.5583    0.0213396    65
716.5    13.3872    30.9257    0.0215811    65
717    13.4333    30.7084    0.0214145    65
717.5    13.4487    30.4298    0.0212055    65
718    13.4615    30.4186    0.0211829    65
718.5    13.5833    30.6658    0.0213402    64
719    13.5469    30.5134    0.0212194    64
719.5    13.5599    30.5272    0.0212142    64
720    13.5312    30.2777    0.0210262    64
720.5    13.5443    30.2849    0.0210166    64
721    13.5599    29.8258    0.0206837    64
721.5    13.5    30.0738    0.0208412    64
722    13.5339    29.8864    0.020697    64
722.5    13.5469    30.3528    0.0210054    64
723    13.4792    30.3789    0.0210089    64
723.5    13.3413    29.8416    0.0206231    63
724    13.4651    29.984    0.0207072    62
724.5    13.4731    29.3962    0.0202873    62
725    13.5027    29.0228    0.0200158    62
725.5    13.6038    28.3818    0.0195601    61
726    13.6557    28.8405    0.0198626    61
726.5    13.6749    28.3492    0.0195108    61
727    13.7131    28.675    0.0197214    61
727.5    13.7639    28.8429    0.0198233    60
728    13.7556    28.0819    0.019287    60
728.5    13.8139    28.2834    0.0194121    60
729    13.9511    28.9483    0.0198548    58
729.5    13.9655    28.5984    0.0196014    58
730    13.9684    28.9746    0.0198456    58
730.5    13.9181    29.4611    0.020165    57
731    13.8065    29.7825    0.0203711    56
731.5    13.8364    30.5237    0.0208638    55
732    13.8515    30.6441    0.0209318    55
732.5    13.9121    30.7594    0.0209962    55
733    13.7233    30.544    0.0208349    53
733.5    13.717    30.4031    0.0207247    53
734    13.6346    30.5983    0.0208436    52
734.5    13.6186    30.9833    0.0210914    52
735    13.8464    30.2547    0.0205814    51
735.5    13.6863    29.931    0.0203474    51
736    13.6928    30.1322    0.0204703    51
736.5    13.7288    29.9183    0.0203111    51
737    13.7386    30.1364    0.0204453    51
737.5    13.7647    30.4904    0.0206714    51
738    13.7778    30.0726    0.0203744    51
738.5    13.7647    30.8466    0.0208846    51
739    13.7908    30.7798    0.0208253    51
739.5    13.8039    30.7568    0.0207956    51
740    13.8039    30.7982    0.0208096    51
740.5    13.8039    31.2001    0.0210669    51
741    13.8301    30.7413    0.0207431    51
741.5    13.5467    27.9334    0.0188357    50
742    13.57    27.9079    0.0188058    50
742.5    13.4667    27.2889    0.0183764    50
743    13.4267    27.2791    0.0183574    50
743.5    13.585    27.3459    0.01839    49
744    13.5748    27.2178    0.0182915    49
744.5    13.568    27.5487    0.0185015    49
745    13.5646    27.5633    0.0184988    49
745.5    13.5408    27.826    0.0186626    49
746    13.517    27.0638    0.0181393    49
746.5    13.551    26.9946    0.0180808    49
747    13.441    27.5804    0.0184608    48
747.5    13.4653    27.5717    0.0184426    48
748    13.4965    28.393    0.0189793    47
748.5    13.5603    28.8705    0.0192856    47
749    13.5399    29.1669    0.0194706    46
749.5    13.5519    28.6418    0.0191072    45
750    13.4778    28.8699    0.0192466    45
750.5    13.5889    29.4119    0.0195948    45
751    13.7326    30.3568    0.0202109    43
751.5    13.7937    31.1876    0.0207502    42
752    13.7033    30.7852    0.0204689    41
752.5    13.5667    30.34    0.0201595    40
753    13.4744    30.1489    0.0200192    39
753.5    13.5427    30.0509    0.0199409    39
754    13.6404    31.6879    0.0210132    38
754.5    13.6126    32.2223    0.0213534    37
755    13.7027    32.0663    0.0212359    37
755.5    13.6532    32.2243    0.0213265    37
756    13.5762    33.5323    0.0221774    35
756.5    13.5784    33.904    0.0224084    34
757    13.549    34.2427    0.0226174    34
757.5    13.5637    34.7271    0.0229222    34
758    13.6078    34.5112    0.0227647    34
758.5    13.6373    34.5825    0.0227966    34
759    13.6618    35.0547    0.0230927    34
759.5    13.6716    35.4142    0.0233141    34
760    13.6667    35.3268    0.0232413    34
760.5    13.6765    34.7401    0.0228403    34
761    13.7549    34.8566    0.0229018    34
761.5    13.7696    34.4984    0.0226516    34
762    13.7598    34.216    0.0224514    34
762.5    13.7892    33.7244    0.0221143    34
763    13.7794    33.7839    0.0221388    34
763.5    13.6471    33.8231    0.0221501    34
764    13.8333    34.569    0.0226237    33
764.5    13.7879    34.0526    0.0222712    33
765    13.8485    33.3592    0.0218034    33
765.5    13.7626    33.5926    0.0219416    33
766    13.849    35.9069    0.0234379    32
766.5    13.8438    35.8784    0.023404    32
767    13.8229    35.9478    0.023434    32
767.5    13.7396    35.1561    0.022903    32
768    13.8125    35.0968    0.0228495    32
768.5    13.6452    34.3974    0.0223796    31
769    13.75    35.2088    0.0228926    30
769.5    13.8966    35.8322    0.0232828    29
770    13.9253    36.2808    0.023559    29
770.5    13.7874    36.5113    0.0236932    29
771    13.8448    35.747    0.0231822    29
771.5    13.8563    35.6872    0.0231285    29
772    13.8908    36.2247    0.0234616    29
772.5    13.8621    35.4848    0.0229675    29
773    13.9023    35.4052    0.0229012    29
773.5    13.8793    35.6147    0.0230218    29
774    13.9464    36.1251    0.0233366    28
774.5    13.9464    36.8295    0.0237763    28
775    14.1543    38.4916    0.0248333    27
775.5    13.8526    34.8063    0.0224412    26
776    13.7949    34.3062    0.0221045    26
776.5    14.1867    31.9452    0.02057    25
777    14.1933    31.9326    0.0205487    25
777.5    14.08    32.6447    0.0209934    25
778    13.7986    31.831    0.0204569    24
778.5    13.8264    31.8553    0.0204594    24
779    13.8958    32.7125    0.0209965    24
779.5    13.8958    32.15    0.0206222    24
780    13.875    32.0446    0.0205414    24
780.5    13.8889    31.8673    0.0204147    24
781    13.9097    31.618    0.020242    24
781.5    13.9722    31.7122    0.0202893    24
782    13.9514    31.3807    0.0200644    24
782.5    13.9444    31.0039    0.0198108    24
783    13.9375    30.694    0.0196003    24
783.5    13.5    24.4672    0.015614    22
784    13.5455    24.7681    0.015796    22
784.5    13.4394    25.3069    0.0161293    22
785    13.4091    25.2342    0.0160727    22
785.5    13.4545    25.0409    0.0159394    22
786    13.5606    25.2287    0.0160488    22
786.5    13.5303    24.1607    0.0153596    22
787    13.4545    24.5106    0.0155721    22
787.5    13.5379    24.813    0.0157543    22
788    13.5833    25.7014    0.016308    22
788.5    13.6136    25.5338    0.0161914    22
789    13.875    27.0191    0.0171224    20
789.5    13.8333    26.8222    0.0169868    20
790    13.8667    26.6572    0.0168717    20
790.5    13.8917    26.3924    0.0166935    20
791    13.8167    26.2942    0.0166208    20
791.5    13.9083    26.9513    0.0170255    20
792    13.5789    23.8315    0.0150451    19
792.5    13.5789    23.7789    0.0150024    19
793    13.6842    24.8857    0.0156908    19
793.5    13.2778    23.3086    0.0146872    18
794    13.3519    24.1602    0.0152142    18
794.5    12.9902    23.5669    0.0148313    17
795    13.0196    23.1761    0.0145762    17
795.5    13.2917    23.7344    0.0149179    16
796    13.2187    23.4504    0.0147302    16
796.5    13.6222    22.1906    0.0139301    15
797    13.6222    21.7017    0.0136146    15
797.5    13.6444    20.644    0.0129429    15
798    13.6556    20.2165    0.012667    15
798.5    13.4444    21.2062    0.0132788    15
799    13.4    21.6956    0.0135767    15
799.5    13.4444    21.4099    0.0133895    15
800    13.4667    21.36    0.01335    15
800.5    13.5333    21.5378    0.0134527    15
801    13.6    21.8733    0.0136538    15
801.5    13.6    21.8733    0.0136452    15
802    13.6333    22.3267    0.0139194    15
802.5    13.6333    22.3267    0.0139107    15
803    13.6222    22.4128    0.0139557    15
803.5    13.6222    21.6017    0.0134423    15
804    13.6444    21.218    0.0131953    15
804.5    13.6667    20.663    0.0128421    15
805    13.6667    20.7074    0.0128617    15
805.5    13.6111    21.0654    0.013076    15
806    13.6778    21.6499    0.0134304    15
806.5    13.6111    21.3988    0.0132664    15
807    13.7222    21.8988    0.013568    15
807.5    13.7444    21.6995    0.0134362    15
808    13.8    21.7193    0.0134401    15
808.5    13.8111    20.9847    0.0129775    15
809    13.8556    21.5958    0.0133472    15
809.5    13.8    21.7637    0.0134427    15
810    13.7444    22.5958    0.013948    15
810.5    13.8333    22.463    0.0138575    15
811    13.8    22.2007    0.0136873    15
811.5    13.9222    21.7625    0.0134088    15
812    13.8222    20.3425    0.0125262    15
812.5    13.9333    21.0844    0.012975    15
813    13.9    20.2474    0.0124523    15
813.5    13.9111    20.4069    0.0125427    15
814    14.0222    20.618    0.0126646    15
814.5    14.0667    20.4178    0.0125339    15
815    14.1111    20.2914    0.0124487    15
815.5    14.1333    21.9711    0.0134709    15
816    14.1667    20.5296    0.0125794    15
816.5    14.1333    20.523    0.0125676    15
817    14.5238    19.9836    0.0122298    14
817.5    14.5833    17.8998    0.0109479    14
818    14.4881    19.0614    0.0116512    14
818.5    14.4048    19.3917    0.0118459    14
819    14.0256    18.6959    0.0114139    13
819.5    14.0897    18.477    0.0112733    13
820    14.2051    18.9237    0.0115389    13
820.5    14.1667    18.0855    0.011021    13
821    14.1667    18.0769    0.0110091    13
821.5    14.1923    17.9652    0.0109344    13
822    14.1154    18.0914    0.0110045    13
822.5    14.0769    18.2206    0.0110763    13
823    14.1026    18.1305    0.0110149    13
823.5    14.1282    17.3383    0.0105272    13
824    14.1667    17.3846    0.0105489    13
824.5    14.2051    17.3468    0.0105196    13
825    14.2179    17.5187    0.0106174    13
825.5    14.2051    17.3938    0.0105353    13
826    14.2051    17.9451    0.0108627    13
826.5    14.1282    18.7186    0.011324    13
827    14.1538    19.4379    0.011752    13
827.5    14.0513    19.241    0.011626    13
828    14.1795    19.5105    0.0117817    13
828.5    14.1282    19.0605    0.011503    13
829    14.0769    18.9599    0.0114354    13
829.5    14.0513    18.2367    0.0109926    13
830    14.1154    18.7922    0.0113206    13
830.5    13.9744    19.2643    0.011598    13
831    14.0385    18.9665    0.0114118    13
831.5    14.0513    18.7367    0.0112668    13
832    14.7639    13.5068    0.00811704    12
832.5    14.8056    13.5594    0.00814379    12
833    14.8472    13.4049    0.00804616    12
833.5    14.8889    13.8812    0.00832704    12
834    14.8611    13.6844    0.00820408    12
834.5    14.8889    14.6914    0.00880249    12
835    14.8472    13.1132    0.00785224    12
835.5    14.7639    12.6549    0.00757325    12
836    14.8611    12.6474    0.00756422    12
836.5    14.9167    13.3264    0.00796556    12
837    14.9167    13.2014    0.00788613    12
837.5    14.9028    13.104    0.00782327    12
838    14.9028    13.979    0.00834068    12
838.5    14.9306    13.5808    0.00809829    12
839    14.875    13.783    0.00821394    12
839.5    14.8056    12.5502    0.00747478    12
840    14.9028    12.2105    0.00726813    12
840.5    14.6667    13.1111    0.00779959    12
841    14.7361    13.0762    0.00777419    12
841.5    14.8056    14.0594    0.00835378    12
842    14.8056    14.0594    0.00834882    12
842.5    14.8333    14.0509    0.00833883    12
843    14.7639    14.3679    0.00852186    12
843.5    14.7639    14.3679    0.00851681    12
844    14.8889    13.821    0.00818779    12
844.5    15    13.4352    0.00795452    12
845    15.0139    13.354    0.00790176    12
845.5    15.0417    13.0376    0.00771    12
846    15.0417    13.0376    0.00770545    12
846.5    15    13.0602    0.00771423    12
847    14.9444    13.3719    0.00789369    12
847.5    14.7778    12.784    0.00754215    12
848    14.7361    12.5762    0.00741521    12
848.5    14.7222    13.1404    0.00774333    12
849    14.2273    12.6579    0.00745462    11
849.5    14.197    13.1102    0.00771642    11
850    14.2424    12.2948    0.00723222    11
850.5    14.2273    12.4155    0.00729895    11
851    14.303    12.3021    0.00722803    11
851.5    13.7    10.9433    0.00642592    10
852    13.7667    10.6567    0.00625391    10
852.5    13.6667    11.0778    0.00649723    10
853    13.8667    11.4933    0.00673701    10
853.5    13.8667    10.3267    0.0060496    10
854    13.95    9.55028    0.0055915    10
854.5    14.05    10.0669    0.00589055    10
855    14.1167    9.73917    0.00569542    10
855.5    14.1667    9.52778    0.00556854    10
856    14.1833    9.48028    0.00553755    10
856.5    14.05    9.43917    0.00551031    10
857    14.1833    9.61361    0.00560887    10
857.5    14.1167    9.55028    0.00556868    10
858    14.2167    9.46139    0.00551363    10
858.5    14.2167    9.16139    0.0053357    10
859    14.05    9.39472    0.00546841    10
859.5    13.9074    11.2414    0.00653952    9
860    14.037    10.7455    0.00624741    9
860.5    13.963    10.6283    0.00617563    9
861    14.037    10.0233    0.00582074    9
861.5    13.8704    11.0418    0.0064085    9
862    13.9259    10.7846    0.00625559    9
862.5    13.8889    10.8889    0.0063124    9
863    13.9259    11.192    0.00648438    9
863.5    13.8704    10.3937    0.00601835    9
864    13.8704    10.3937    0.00601487    9
864.5    13.9259    10.5254    0.00608755    9
865    13.8704    9.78258    0.00565467    9
865.5    13.8704    9.78258    0.0056514    9
866    13.8704    9.78258    0.00564814    9
866.5    13.8704    10.1529    0.0058586    9
867    13.9074    10.7785    0.00621595    9
867.5    13.963    10.4431    0.00601906    9
868    13.963    10.4616    0.00602626    9
868.5    14.037    10.3196    0.00594106    9
869    13.9074    9.77229    0.00562272    9
869.5    13.9259    9.50069    0.0054633    9
870    13.9815    9.67558    0.00556068    9
870.5    13.9815    9.67558    0.00555749    9
871    13.0476    4.94218    0.00283707    7
871.5    13.1429    4.90023    0.00281138    7
872    13.119    6.10884    0.00350278    7
872.5    13.1905    5.678    0.00325387    7
873    13.2619    5.3322    0.00305395    7
873.5    13.2619    5.30839    0.00303857    7
874    13.2619    5.72109    0.00327293    7
874.5    13.4762    5.67007    0.00324189    7
875    13.5714    5.76871    0.0032964    7
875.5    13.3333    5.55556    0.00317279    7
876    13.4762    5.24943    0.00299625    7
876.5    13.5476    6.10091    0.00348027    7
877    13.619    5.79138    0.00330181    7
877.5    13.4762    6.0907    0.00347049    7
878    13.5476    5.79138    0.00329805    7
878.5    13.5    5.52381    0.00314389    7
879    13.5952    6.27664    0.00357033    7
879.5    13.5714    6.20522    0.00352769    7
880    13.6429    6.01134    0.00341553    7
880.5    13.7143    6.06122    0.00344192    7
881    13.8333    5.96825    0.0033872    7
881.5    13.8095    6.08277    0.00345024    7
882    13.6429    5.39229    0.00305685    7
882.5    13.6667    6.11111    0.00346239    7
883    13.6905    6.20181    0.00351179    7
883.5    13.619    6.25964    0.00354252    7
884    13.5476    6.52948    0.00369314    7
884.5    13.4524    6.51361    0.00368208    7
885    12.8056    4.67052    0.00263871    6
885.5    12.8056    4.61497    0.00260585    6
886    12.8056    4.61497    0.00260438    6
886.5    12.8889    4.32099    0.00243711    6
887    12.8889    4.32099    0.00243573    6
887.5    12.8889    4.6821    0.0026378    6
888    12.8611    4.7909    0.00269758    6
888.5    12.9444    4.4321    0.00249415    6
889    12.8611    4.7909    0.00269454    6
889.5    12.7778    4.02469    0.00226233    6
890    12.8056    4.51312    0.00253546    6
890.5    12.7778    5.32099    0.00298764    6
891    12.75    5.11806    0.00287209    6
891.5    12.9167    5.67361    0.00318206    6
892    13.0278    4.17978    0.00234293    6
892.5    12.9722    5.4946    0.00307821    6
893    13    5.88889    0.00329725    6
893.5    13.0833    6.03472    0.00337701    6
894    13.0556    5.9784    0.00334362    6
894.5    13.0556    5.9784    0.00334175    6
895    12.9722    5.55015    0.00310064    6
895.5    13.0556    5.20062    0.00290375    6
896    12.9722    4.71682    0.00263215    6
896.5    13.2778    4.08025    0.00227565    6
897    13.3333    4.08333    0.00227611    6
897.5    13.3333    4.08333    0.00227484    6
898    13.4722    4.06867    0.00226541    6
898.5    13.3889    4.20062    0.00233757    6
899    13.5278    4.2446    0.00236073    6
899.5    13.6667    5.71296    0.00317563    6
900    13.6111    5.45062    0.00302812    6
900.5    13.7222    4.76543    0.00264599    6
901    13.6944    5.85571    0.00324956    6
901.5    13.7778    5.33025    0.00295632    6
902    13.8333    5.51852    0.00305905    6
902.5    13.8611    5.62423    0.00311592    6
903    14    6.18519    0.0034248    6
903.5    13.8611    4.18904    0.00231823    6
904    13.75    4.55324    0.00251839    6
904.5    13.6667    4.99074    0.00275884    6
905    13.75    5.3588    0.00296066    6
905.5    13.9167    4.41435    0.00243752    6
906    13.9167    4.41435    0.00243618    6
906.5    13.9444    4.12654    0.00227609    6
907    13.9722    4.50386    0.00248283    6
907.5    13.9722    4.50386    0.00248146    6
908    13.8889    4.56173    0.00251196    6
908.5    13.9722    4.14275    0.00227999    6
909    13.9722    4.14275    0.00227874    6
909.5    14.0556    4.4321    0.00243656    6
910    14.0556    4.4321    0.00243522    6
910.5    14.0833    5.21065    0.00286142    6
911    14    5.50926    0.00302374    6
911.5    13.75    5.02546    0.0027567    6
912    13.7778    5.16358    0.00283091    6
912.5    13.7222    5.45062    0.00298664    6
913    13.6111    5.25617    0.00287852    6
913.5    13.5556    4.69136    0.00256779    6
914    13.8056    5.39275    0.00295008    6
914.5    13.7778    6.08025    0.00332436    6
915    13.2667    5.82889    0.00318519    5
915.5    13.1667    5.78889    0.0031616    5
916    13.1    5.20667    0.00284207    5
916.5    13.1333    5.40444    0.00294841    5
917    13.0667    5.72889    0.00312371    5
917.5    13.1667    5.58889    0.00304572    5
918    13.3    4.90444    0.00267127    5
918.5    13.3    4.90444    0.00266981    5
919    13.4333    5.35111    0.00291138    5
919.5    13.4    4.45111    0.0024204    5
920    13.4667    4.57111    0.0024843    5
920.5    13.3667    5.03778    0.00273644    5
921    13.3667    5.03778    0.00273495    5
921.5    13.2667    5.11778    0.00277687    5
922    13.2667    5.11778    0.00277537    5
922.5    13.3667    5.48222    0.00297139    5
923    13.1667    4.67778    0.00253401    5
923.5    13.1667    5.27778    0.00285749    5
924    13.4333    4.20667    0.00227633    5
924.5    13.3    4.54889    0.00246019    5
925    13.3333    4.46667    0.00241441    5
925.5    13.3333    4.46667    0.00241311    5
926    13.3333    4.46667    0.00241181    5
926.5    13.2667    4.15111    0.00224021    5
927    13.2667    4.15111    0.002239    5
927.5    13.3333    4.02222    0.00216831    5
928    13.3333    4.02222    0.00216715    5
928.5    13.3333    4.02222    0.00216598    5
929    13.625    4.60243    0.00247709    4
929.5    13.625    4.60243    0.00247576    4
930    13.625    4.60243    0.00247443    4
930.5    13.625    4.60243    0.0024731    4
931    13.625    4.60243    0.00247177    4
931.5    13.4167    4.45139    0.00238937    4
932    13.4167    4.45139    0.00238808    4
932.5    13.2917    3.93576    0.00211033    4
933    13.3333    5.38889    0.00288794    4
933.5    13.2917    5.19965    0.00278503    4
934    13.2917    4.72743    0.00253074    4
934.5    13.4583    4.6441    0.0024848    4
935    13.7083    4.85243    0.00259488    4
935.5    13.5833    4.40972    0.00235688    4
936    13.4583    3.8941    0.00208018    4
936.5    13.3333    4.68056    0.00249896    4
937    13.4583    5.22743    0.00278945    4
937.5    13.4167    5.28472    0.00281852    4
938    13.4583    5.22743    0.00278648    4
938.5    13.2083    5.85243    0.00311797    4
939    13.125    5.5191    0.00293882    4
939.5    13.25    4.74306    0.00252424    4
940    13.1667    4.47222    0.00237884    4
940.5    13.4167    4.97917    0.00264708    4
941    13.5417    4.67188    0.0024824    4
941.5    13.4167    4.1875    0.00222384    4
942    13.3333    3.73611    0.00198307    4
942.5    13.375    3.92188    0.00208057    4
943    13.4167    4.8125    0.0025517    4
943.5    13.5417    4.43576    0.0023507    4
944    13.5    5.125    0.00271451    4
944.5    13.5417    4.43576    0.00234821    4
945    13.5417    4.43576    0.00234697    4
945.5    13.4583    5.22743    0.00276437    4
946    13.375    5.79688    0.00306389    4
946.5    13.2917    5.49132    0.00290086    4
947    13.375    4.93576    0.002606    4
947.5    13.2917    5.49132    0.00289779    4
948    13.2917    5.49132    0.00289627    4
948.5    13.2917    5.49132    0.00289474    4
949    13.4167    5.34028    0.00281363    4
949.5    13.7917    4.11632    0.00216762    4
950    13.7083    4.68576    0.00246619    4
950.5    13.8333    5.05556    0.00265942    4
951    13.8333    5.05556    0.00265802    4
951.5    13.8333    5.05556    0.00265662    4
952    13.9167    4.03472    0.00211908    4
952.5    13.625    5.10243    0.00267844    4
953    13.6667    4.68056    0.0024557    4
953.5    13.5833    5.25694    0.00275666    4
954    13.5    4.93056    0.00258415    4
954.5    13.5    4.93056    0.00258279    4
955    13.5    4.93056    0.00258144    4
955.5    13.5833    5.34028    0.00279449    4
956    13.5417    5.1441    0.00269043    4
956.5    13.5417    5.1441    0.00268902    4
957    13.6667    5.09722    0.00266313    4
957.5    13.7917    4.22743    0.00220754    4
958    13.7917    4.22743    0.00220638    4
958.5    13.75    5.53472    0.00288718    4
959    13.5417    5.1441    0.00268201    4
959.5    13.625    4.8941    0.00255034    4
960    13.75    4.78472    0.00249204    4
960.5    13.75    4.78472    0.00249075    4
961    13.875    5.1441    0.00267643    4
961.5    13.9583    4.82465    0.00250892    4
962    13.9167    6.07639    0.00315821    4
962.5    13.9167    6.07639    0.00315657    4
963    14.0417    5.10243    0.00264924    4
963.5    13.6667    6.76389    0.00351006    4
964    15.1111    0.67284    0.000348983    3
964.5    15.1667    0.796296    0.000412803    3
965    15.1667    0.796296    0.000412589    3
965.5    15.1667    0.796296    0.000412375    3
966    15.1667    0.796296    0.000412162    3
966.5    15.0556    1.67284    0.000865411    3
967    15.1667    0.907407    0.000469187    3
967.5    15.1667    0.907407    0.000468944    3
968    15.1667    0.907407    0.000468702    3
968.5    15.1111    0.91358    0.000471647    3
969    15.1111    0.91358    0.000471404    3
969.5    15.1111    0.91358    0.000471161    3
970    15.1111    0.91358    0.000470918    3
970.5    14.9444    0.561728    0.000289402    3
971    14.9444    0.561728    0.000289253    3
971.5    14.9444    0.561728    0.000289104    3
972    15.0556    0.561728    0.000288955    3
972.5    15.0556    1.04321    0.000536355    3
973    15.0556    1.04321    0.000536079    3
973.5    15.1667    1.35185    0.000694326    3
974    15.2222    1.19136    0.00061158    3
974.5    15.1667    0.796296    0.000408567    3
975    14.9444    0.820988    0.000421019    3
975.5    14.9444    0.820988    0.000420804    3
976    15.0556    0.561728    0.000287771    3
976.5    15.1111    0.450617    0.000230731    3
977    14.9444    0.820988    0.000420157    3
977.5    15.1111    0.450617    0.000230495    3
978    14.9444    0.820988    0.000419728    3
978.5    15.1111    1.11728    0.000570917    3
979    15.1667    1.12963    0.00057693    3
979.5    15.1111    1.06173    0.000541975    3
980    15.1667    1.35185    0.00068972    3
980.5    15.1667    0.685185    0.000349406    3
981    15.4444    1.06173    0.000541146    3
981.5    15.3889    0.969136    0.000493701    3
982    15.3333    0.907407    0.00046202    3
982.5    15.5    1.24074    0.00063142    3
983    15.5    1.12963    0.000574583    3
983.5    15.6667    1.40741    0.00071551    3
984    15.8333    0.907407    0.000461081    3
984.5    15.6667    1.40741    0.000714783    3
985    15.5556    1.08025    0.000548349    3
985.5    15.3889    1.04321    0.000529279    3
986    15.3889    1.04321    0.000529011    3
986.5    15.3889    0.765432    0.000387953    3
987    15.3889    0.765432    0.000387757    3
987.5    15.3889    0.746914    0.000378184    3
988    15.4444    0.820988    0.00041548    3
988.5    15.4444    0.820988    0.000415269    3
989    15.5556    0.969136    0.000489957    3
989.5    15.4444    0.820988    0.00041485    3
990    15.4444    0.820988    0.00041464    3
990.5    15.4444    0.820988    0.000414431    3
991    15.4444    0.820988    0.000414222    3
991.5    15.6111    1.04321    0.000526077    3
992    15.25    1.17361    0.000591538    2
992.5    15.25    1.17361    0.00059124    2
993    15.4167    2.00694    0.00101055    2
993.5    15.4167    2.00694    0.00101004    2
994    15.4167    2.00694    0.00100953    2
994.5    15.4167    2.50694    0.0012604    2
995    15.1667    1.77778    0.000893356    2
995.5    15.1667    1.77778    0.000892907    2
996    15.25    2.00694    0.0010075    2
996.5    15.25    2.00694    0.001007    2
997    15.5    2.77778    0.00139307    2
997.5    15.5833    2.50694    0.00125661    2
998    15.75    2.00694    0.00100548    2
998.5    15.9167    1.5625    0.000782424    2
999    15.9167    1.5625    0.000782032    2
999.5    15.6667    2.25    0.00112556    2
1000    15.4167    1.5625    0.00078125    2
1000.5    15.4167    1.5625    0.00078086    2
1001    15.6667    1    0.0004995    2
1001.5    15.3333    1    0.000499251    2
1002    15.0833    0.5625    0.000280689    2
1002.5    15.0833    0.5625    0.000280549    2
1003    15    0.694444    0.000346184    2
1003.5    15.0833    0.5625    0.000280269    2
1004    15.0833    0.5625    0.000280129    2
1004.5    15.0833    0.5625    0.00027999    2
1005    15.3333    1    0.000497512    2
1005.5    15.0833    0.5625    0.000279712    2
1006    14.8333    0.25    0.000124254    2
1006.5    15.0833    0.5625    0.000279434    2
1007    15.0833    0.5625    0.000279295    2
1007.5    14.5833    0.5625    0.000279156    2
1008    15.0833    0.5625    0.000279018    2
1008.5    14.8333    0.111111    5.50873e-05    2
1009    14.75    0.173611    8.60313e-05    2
1009.5    14.75    0.173611    8.59887e-05    2
1010    14.75    0.173611    8.59461e-05    2
1010.5    14.75    0.173611    8.59036e-05    2
1011    14.75    0.173611    8.58611e-05    2
1011.5    15    0.0277778    1.3731e-05    2
1012    15.0833    0.340278    0.000168121    2
1012.5    15    0.444444    0.000219479    2
1013    14.5    0.444444    0.00021937    2
1013.5    14.75    0.173611    8.56493e-05    2
1014    14.75    0.173611    8.56071e-05    2
1014.5    14.5    0.0277778    1.36904e-05    2
1015    14.75    0.173611    8.55227e-05    2
1015.5    15.1667    0.0277778    1.36769e-05    2
1016    14.9167    0.00694444    3.41754e-06    2
1016.5    15.4167    0.00694444    3.41586e-06    2
1017    15.25    0.00694444    3.41418e-06    2
1017.5    14.75    0.0625    3.07125e-05    2
1018    14.6667    0.0277778    1.36433e-05    2
1018.5    14.75    0.0625    3.06824e-05    2
1019    14.75    0.0625    3.06673e-05    2
1019.5    14.5    1.24345e-14    6.09833e-18    2
1020    14.5    1.24345e-14    6.09534e-18    2
1020.5    14.5    1.24345e-14    6.09236e-18    2
1021    14.5    1.24345e-14    6.08937e-18    2
1021.5    14.75    0.0625    3.05923e-05    2
1022    14.75    0.0625    3.05773e-05    2
1022.5    14.75    0.173611    8.48954e-05    2
1023    14.75    0.173611    8.48539e-05    2
1023.5    15    0.111111    5.428e-05    2
1024    14.8333    0.25    0.00012207    2
1024.5    15.3333    0.25    0.000122011    2
1025    15.3333    0.25    0.000121951    2
1025.5    15.3333    0.25    0.000121892    2
1026    15.8333    7.50017e-15    3.65506e-18    1
1026.5    15.8333    7.50017e-15    3.65327e-18    1
1027    15.6667    1.57898e-15    7.68736e-19    1
1027.5    15.1667    -5.52644e-15    -2.68927e-18    1
1028    15.1667    -5.52644e-15    -2.68796e-18    1
1028.5    15.1667    -5.52644e-15    -2.68665e-18    1
1029    15.1667    -5.52644e-15    -2.68535e-18    1
1029.5    15    -7.10543e-15    -3.45091e-18    1
1030    15    -7.10543e-15    -3.44924e-18    1
1030.5    15    -7.10543e-15    -3.44756e-18    1
1031    15    -7.10543e-15    -3.44589e-18    1
1031.5    15    -7.10543e-15    -3.44422e-18    1
1032    15    -7.10543e-15    -3.44255e-18    1
1032.5    15.5    1.06581e-14    5.16133e-18    1
1033    15.5    1.06581e-14    5.15883e-18    1
1033.5    15.5    1.06581e-14    5.15633e-18    1
1034    15.5    1.06581e-14    5.15384e-18    1
1034.5    15.5    1.06581e-14    5.15135e-18    1
1035    15.5    1.06581e-14    5.14886e-18    1
1035.5    15.5    1.06581e-14    5.14637e-18    1
1036    15.5    1.06581e-14    5.14389e-18    1
1036.5    15.3333    6.31594e-15    3.04676e-18    1
1037    15.3333    6.31594e-15    3.04529e-18    1
1037.5    14.8333    6.31594e-15    3.04382e-18    1
1038    14.8333    6.31594e-15    3.04236e-18    1
1038.5    14.8333    6.31594e-15    3.04089e-18    1
1039    14.3333    6.31594e-15    3.03943e-18    1
1039.5    14.3333    6.31594e-15    3.03797e-18    1
1040    14.3333    6.31594e-15    3.03651e-18    1
1040.5    14.3333    6.31594e-15    3.03505e-18    1
1041    14.3333    6.31594e-15    3.03359e-18    1
1041.5    14.3333    6.31594e-15    3.03213e-18    1
1042    14.8333    6.31594e-15    3.03068e-18    1
1042.5    14.3333    6.31594e-15    3.02923e-18    1
1043    14.8333    6.31594e-15    3.02777e-18    1
1043.5    15    -1.06581e-14    -5.10692e-18    1
1044    14.5    -1.77636e-15    -8.50746e-19    1
1044.5    14    7.10543e-15    3.40135e-18    1
1045    14    7.10543e-15    3.39973e-18    1
1045.5    14.1667    -4.34221e-15    -2.07662e-18    1
1046    14.1667    -4.34221e-15    -2.07562e-18    1
1046.5    14.1667    -4.34221e-15    -2.07463e-18    1
1047    14.1667    -4.34221e-15    -2.07364e-18    1
1047.5    13.6667    1.34214e-14    6.40638e-18    1
1048    13.6667    1.34214e-14    6.40332e-18    1
1048.5    13.6667    1.34214e-14    6.40027e-18    1
1049    13.6667    1.34214e-14    6.39722e-18    1
1049.5    13.1667    2.76322e-15    1.31645e-18    1
1050    13.1667    2.76322e-15    1.31582e-18    1
1050.5    13    1.42109e-14    6.76385e-18    1
1051    13    1.42109e-14    6.76063e-18    1
1051.5    13    1.42109e-14    6.75742e-18    1
1052    13    1.42109e-14    6.75421e-18    1
1052.5    13.5    7.10543e-15    3.3755e-18    1
1053    13.5    7.10543e-15    3.3739e-18    1
1053.5    13.5    7.10543e-15    3.3723e-18    1
1054    13.5    7.10543e-15    3.3707e-18    1
1054.5    13.5    7.10543e-15    3.3691e-18    1
1055    13.5    7.10543e-15    3.3675e-18    1
1055.5    13.5    7.10543e-15    3.36591e-18    1
1056    13.5    7.10543e-15    3.36431e-18    1
1056.5    13.5    7.10543e-15    3.36272e-18    1
1057    13.5    7.10543e-15    3.36113e-18    1
1057.5    13.3333    -1.26319e-14    -5.97252e-18    1
1058    13.8333    -9.07916e-15    -4.29072e-18    1
1058.5    13.8333    -9.07916e-15    -4.28869e-18    1
1059    13.8333    -9.07916e-15    -4.28667e-18    1
1059.5    13.3333    -1.26319e-14    -5.96124e-18    1
1060    13.3333    -1.26319e-14    -5.95843e-18    1
1060.5    13.3333    -1.26319e-14    -5.95562e-18    1
1061    13.3333    -1.26319e-14    -5.95281e-18    1
1061.5    13.3333    -1.26319e-14    -5.95001e-18    1
1062    13.3333    -1.26319e-14    -5.94721e-18    1
1062.5    13.3333    -1.26319e-14    -5.94441e-18    1
1063    13.8333    -9.07916e-15    -4.27053e-18    1
1063.5    13.8333    -9.07916e-15    -4.26853e-18    1
1064    13.6667    -3.15797e-15    -1.48401e-18    1
1064.5    14    -7.10543e-15    -3.33745e-18    1
1065    14    -7.10543e-15    -3.33588e-18    1
1065.5    14.6667    -3.15797e-15    -1.48192e-18    1
1066    14.6667    -3.15797e-15    -1.48122e-18    1
1066.5    15.1667    1.10529e-14    5.18185e-18    1
1067    15.1667    1.10529e-14    5.17942e-18    1
1067.5    15.5    3.55271e-15    1.66403e-18    1
1068    15.5    3.55271e-15    1.66326e-18    1
1068.5    15.5    3.55271e-15    1.66248e-18    1
1069    15    7.10543e-15    3.3234e-18    1
1069.5    15    7.10543e-15    3.32185e-18    1
1070    15.5    3.55271e-15    1.66015e-18    1
1070.5    15.5    3.55271e-15    1.65937e-18    1
1071    15.3333    -3.15797e-15    -1.47431e-18    1
1071.5    15.8333    3.94746e-15    1.84203e-18    1
1072    15.8333    3.94746e-15    1.84117e-18    1
1072.5    15.8333    3.94746e-15    1.84031e-18    1
1073    15.8333    3.94746e-15    1.83945e-18    1
1073.5    15.8333    3.94746e-15    1.83859e-18    1
1074    15.8333    3.94746e-15    1.83774e-18    1
1074.5    15.3333    -3.15797e-15    -1.46951e-18    1
1075    15.3333    -3.15797e-15    -1.46882e-18    1
1075.5    15.3333    -3.15797e-15    -1.46814e-18    1
1076    15.3333    -3.15797e-15    -1.46746e-18    1
1076.5    15.3333    -3.15797e-15    -1.46678e-18    1
1077    15.3333    -3.15797e-15    -1.46609e-18    1
1077.5    15.3333    -3.15797e-15    -1.46541e-18    1
1078    15.3333    -3.15797e-15    -1.46473e-18    1
1078.5    15.6667    -5.52644e-15    -2.5621e-18    1
1079    15.6667    -5.52644e-15    -2.56091e-18    1
1079.5    15.6667    -5.52644e-15    -2.55972e-18    1
1080    15.5    -3.23117e-27    -1.49591e-30    1
1080.5    15.5    -3.23117e-27    -1.49522e-30    1
1081    16    -3.23117e-27    -1.49453e-30    1
1081.5    15.5    -3.23117e-27    -1.49384e-30    1
1082    15.5    -3.23117e-27    -1.49315e-30    1
1082.5    16    -3.23117e-27    -1.49246e-30    1
1083    16.1667    1.22371e-14    5.64964e-18    1
1083.5    16.3333    1.10529e-14    5.10055e-18    1
1084    16.3333    1.10529e-14    5.0982e-18    1
1084.5    16.3333    1.10529e-14    5.09584e-18    1
1085    15.8333    3.35534e-15    1.54624e-18    1
1085.5    16.3333    1.10529e-14    5.09115e-18    1
1086    16.3333    1.10529e-14    5.08881e-18    1
1086.5    16    -3.03238e-27    -1.39548e-30    1
