# Supplementary material for: Clocked stepping of an artificial protein walker along a DNA track
Source: Nat Nanotechnol. 2026 Jul 6;21(7):987–95. doi: 10.1038/s41565-026-02211-3 (PMC13379313; doi:10.1038/s41565-026-02211-3)
Supplement: Supplementary file 13 — Text files of simulation output. [file 41565_2026_2211_MOESM13_ESM.zip › averages_alpha1.700000.dat]

### track: TrpR -- DtxR -- MetJ 
# alpha = 1.7
# individual on/off rates:
#     correct step, with    ligands: TrpR    = ( 10 ,  0.36 )
#                                    DtxR    = ( 10 ,  0.164 )
#                                    MetJ    = ( 10 ,  1.14 )
#     correct step, without ligands: TrpR_0  = ( 0 ,  0.99 )
#                                    DtxR_0  = ( 0 ,  0.45 )
#                                    MetJ_0  = ( 0 ,  3.7 )
#     overstepping, with    ligands: TrpR*   = ( 17 ,  0.36 )
#                                    DtxR*   = ( 17 ,  0.164 )
#                                    MetJ*   = ( 17 ,  1.14 )
#     overstepping, without ligands: TrpR*_0 = ( 0 ,  0.99 )
#                                    DtxR*_0 = ( 0 ,  0.45 )
#                                    MetJ*_0 = ( 0 ,  3.7 )
# time     av position     var(position)    D_eff     count
0    0.166667    -3.63171e-13    0    500000
0.5    0.193941    0.0334991    0.0334991    499044
1    0.21818    0.0612954    0.0306477    497989
1.5    0.239505    0.083497    0.0278323    496938
2    0.258851    0.102169    0.0255422    495947
2.5    0.275851    0.118216    0.0236433    494925
3    0.291629    0.132263    0.0220439    493889
3.5    0.306286    0.145822    0.0208317    492901
4    0.320623    0.15858    0.0198225    491924
4.5    0.334442    0.171458    0.0190509    490871
5    0.347784    0.18384    0.018384    489719
5.5    0.360426    0.196184    0.0178349    488671
6    0.373378    0.209059    0.0174216    487591
6.5    0.385692    0.221556    0.0170428    486574
7    0.398047    0.234279    0.0167342    485556
7.5    0.291762    0.275844    0.0183896    484653
8    0.281422    0.286282    0.0178926    482978
8.5    0.275306    0.299238    0.0176022    480765
9    0.274831    0.313578    0.017421    478186
9.5    0.277569    0.329579    0.0173462    475440
10    0.284063    0.345402    0.0172701    472542
10.5    0.291991    0.362022    0.0172391    469596
11    0.302276    0.3788    0.0172182    466687
11.5    0.313284    0.395289    0.0171865    463696
12    0.325513    0.412588    0.0171912    460675
12.5    0.338839    0.428968    0.0171587    457752
13    0.35217    0.446329    0.0171665    454876
13.5    0.365698    0.462896    0.0171443    451934
14    0.379198    0.479786    0.0171352    448983
14.5    0.415715    0.539647    0.0186085    447586
15    0.439696    0.586783    0.0195594    445743
15.5    0.460157    0.630014    0.020323    443061
16    0.480321    0.671534    0.0209855    439710
16.5    0.49994    0.713332    0.0216161    435864
17    0.520225    0.752745    0.0221396    431578
17.5    0.541422    0.790323    0.0225807    426988
18    0.563329    0.828247    0.0230069    422097
18.5    0.585999    0.865377    0.0233886    417123
19    0.609664    0.899953    0.023683    412022
19.5    0.632873    0.933622    0.023939    406818
20    0.657256    0.967372    0.0241843    401731
20.5    0.681228    1.00093    0.0244129    396668
21    0.706464    1.03409    0.0246211    391422
21.5    0.564808    1.09057    0.0253621    389714
22    0.58314    1.10772    0.0251755    388942
22.5    0.606164    1.12392    0.0249761    388135
23    0.62762    1.13953    0.0247725    387285
23.5    0.647587    1.15437    0.024561    386472
24    0.665053    1.16828    0.0243391    385672
24.5    0.681573    1.1808    0.024098    384843
25    0.696323    1.19451    0.0238902    383982
25.5    0.710135    1.20731    0.0236727    383121
26    0.724186    1.21934    0.0234489    382318
26.5    0.736996    1.23112    0.0232287    381473
27    0.749688    1.24358    0.0230292    380691
27.5    0.762405    1.25668    0.0228487    379872
28    0.77492    1.2706    0.0226892    379081
28.5    0.672136    1.31615    0.0230904    378342
29    0.659992    1.32738    0.0228858    377112
29.5    0.653357    1.34091    0.0227274    375411
30    0.652053    1.35613    0.0226022    373431
30.5    0.654662    1.37053    0.0224677    371318
31    0.660782    1.38679    0.0223676    369083
31.5    0.669452    1.40281    0.0222668    366805
32    0.679686    1.41949    0.0221796    364456
32.5    0.691017    1.43628    0.0220966    362254
33    0.702755    1.45245    0.0220068    360030
33.5    0.71579    1.46862    0.0219197    357671
34    0.728343    1.48676    0.0218641    355372
34.5    0.742324    1.5037    0.0217928    353034
35    0.755345    1.51862    0.0216945    350783
35.5    0.79206    1.57988    0.0222519    349691
36    0.816774    1.62787    0.0226093    348222
36.5    0.837078    1.67088    0.0228887    346072
37    0.857061    1.71255    0.0231425    343419
37.5    0.877041    1.75391    0.0233854    340407
38    0.897808    1.79428    0.0236089    337126
38.5    0.919172    1.83189    0.0237908    333484
39    0.942449    1.86853    0.0239556    329705
39.5    0.965807    1.90279    0.0240859    325836
40    0.988661    1.93968    0.024246    321845
40.5    1.01175    1.97486    0.024381    317867
41    1.03652    2.0094    0.0245048    313787
41.5    1.06196    2.04045    0.0245838    309737
42    1.08548    2.07241    0.0246716    305583
42.5    0.943788    2.12854    0.0250417    304165
43    0.962238    2.14493    0.024941    303591
43.5    0.985348    2.16056    0.024834    302971
44    1.00597    2.17759    0.0247453    302348
44.5    1.02482    2.19301    0.0246405    301690
45    1.04236    2.20662    0.024518    301052
45.5    1.0578    2.22063    0.0244025    300365
46    1.07276    2.23288    0.0242704    299769
46.5    1.08696    2.24676    0.0241587    299107
47    1.10024    2.25915    0.0240335    298467
47.5    1.11279    2.27263    0.0239224    297813
48    1.1261    2.28527    0.0238049    297166
48.5    1.13818    2.29773    0.0236879    296521
49    1.15026    2.31112    0.0235829    295862
49.5    1.04922    2.35384    0.0237761    295310
50    1.03731    2.36496    0.0236496    294306
50.5    1.03083    2.37811    0.0235456    293014
51    1.02916    2.39449    0.0234754    291437
51.5    1.03176    2.40966    0.0233948    289792
52    1.03788    2.42614    0.0233283    288002
52.5    1.04691    2.44481    0.0232839    286208
53    1.05661    2.46004    0.0232079    284449
53.5    1.06761    2.47613    0.0231414    282639
54    1.07955    2.4966    0.0231166    280851
54.5    1.09216    2.51632    0.0230855    279103
55    1.10545    2.53262    0.0230238    277343
55.5    1.11795    2.54712    0.022947    275588
56    1.13192    2.5627    0.0228813    273835
56.5    1.16783    2.62172    0.0232011    272984
57    1.19156    2.66894    0.0234117    271838
57.5    1.2127    2.71383    0.0235985    270206
58    1.23251    2.7541    0.0237422    268185
58.5    1.252    2.79312    0.0238728    265832
59    1.2721    2.83129    0.023994    263197
59.5    1.29333    2.86796    0.0241005    260385
60    1.31544    2.90789    0.0242324    257468
60.5    1.33986    2.93829    0.0242834    254395
61    1.3635    2.97508    0.0243859    251243
61.5    1.38712    3.00753    0.0244514    248104
62    1.4117    3.04151    0.0245283    244992
62.5    1.43551    3.07625    0.02461    241789
63    1.46108    3.10976    0.0246806    238549
63.5    1.31971    3.16639    0.0249322    237456
64    1.33729    3.18223    0.0248612    236968
64.5    1.36005    3.19929    0.0248007    236492
65    1.38115    3.21268    0.0247129    236008
65.5    1.40025    3.22729    0.0246358    235508
66    1.41781    3.24243    0.0245639    235007
66.5    1.43391    3.25517    0.024475    234505
67    1.44878    3.26875    0.0243937    233974
67.5    1.46326    3.27997    0.0242961    233486
68    1.47666    3.29292    0.0242126    233000
68.5    1.48921    3.30675    0.0241369    232501
69    1.50197    3.31854    0.0240474    232022
69.5    1.51454    3.32967    0.0239545    231551
70    1.5268    3.34228    0.0238734    231067
70.5    1.4248    3.38933    0.0240378    230623
71    1.4142    3.4025    0.0239612    229809
71.5    1.4076    3.41863    0.0239065    228766
72    1.40697    3.43225    0.023835    227534
72.5    1.4079    3.44689    0.0237717    226226
73    1.41269    3.46414    0.023727    224858
73.5    1.42232    3.48251    0.0236906    223440
74    1.43291    3.50352    0.0236725    222068
74.5    1.44464    3.51832    0.0236129    220678
75    1.45538    3.53134    0.0235423    219256
75.5    1.46744    3.54542    0.0234796    217814
76    1.48042    3.56993    0.0234864    216344
76.5    1.49286    3.58439    0.0234274    214897
77    1.50771    3.60483    0.023408    213598
77.5    1.54362    3.66712    0.0236588    212945
78    1.56849    3.71074    0.0237868    212051
78.5    1.5894    3.75225    0.0238997    210803
79    1.60924    3.79685    0.0240307    209181
79.5    1.6273    3.83669    0.0241301    207244
80    1.64768    3.87848    0.0242405    205281
80.5    1.66959    3.91208    0.0242986    203071
81    1.69114    3.95093    0.0243885    200826
81.5    1.71392    3.98406    0.0244421    198422
82    1.73708    4.02369    0.0245347    196015
82.5    1.7603    4.0623    0.02462    193550
83    1.78476    4.099    0.0246928    191113
83.5    1.80917    4.13432    0.0247564    188562
84    1.83437    4.16445    0.0247884    186063
84.5    1.69352    4.21961    0.0249681    185284
85    1.71185    4.23258    0.0248976    184929
85.5    1.73514    4.25137    0.0248618    184539
86    1.75588    4.26789    0.0248133    184167
86.5    1.77432    4.28091    0.0247452    183778
87    1.79207    4.29422    0.0246794    183391
87.5    1.80744    4.30979    0.0246274    182993
88    1.82196    4.32487    0.0245731    182603
88.5    1.83665    4.33602    0.0244973    182184
89    1.85087    4.34873    0.0244311    181799
89.5    1.86431    4.36259    0.024372    181407
90    1.87795    4.3761    0.0243117    181054
90.5    1.8901    4.38833    0.0242449    180665
91    1.90267    4.40091    0.0241808    180276
91.5    1.80075    4.4419    0.0242727    179916
92    1.78935    4.45567    0.0242156    179295
92.5    1.78344    4.46977    0.0241609    178497
93    1.78157    4.48803    0.0241292    177551
93.5    1.7827    4.50004    0.0240644    176546
94    1.78919    4.51594    0.0240209    175497
94.5    1.79651    4.53381    0.0239884    174385
95    1.80674    4.55196    0.0239577    173256
95.5    1.81801    4.56248    0.0238873    172074
96    1.83067    4.58587    0.0238847    170992
96.5    1.84383    4.60299    0.0238497    169914
97    1.85729    4.61728    0.0238004    168817
97.5    1.87043    4.63349    0.0237615    167690
98    1.88341    4.64809    0.0237147    166610
98.5    1.91981    4.71172    0.0239174    166009
99    1.94533    4.76158    0.0240484    165374
99.5    1.96527    4.8048    0.0241447    164349
100    1.98523    4.84423    0.0242211    163067
100.5    2.00379    4.88315    0.0242943    161611
101    2.02542    4.9239    0.0243757    160006
101.5    2.04741    4.95555    0.0244116    158344
102    2.0688    4.99154    0.0244683    156436
102.5    2.0907    5.02442    0.0245094    154585
103    2.11302    5.06301    0.0245777    152726
103.5    2.13576    5.09539    0.0246154    150722
104    2.15934    5.1316    0.0246711    148881
104.5    2.18567    5.17176    0.0247453    146938
105    2.21077    5.20561    0.0247886    144998
105.5    2.06735    5.26024    0.0249301    144347
106    2.08552    5.27447    0.0248796    144065
106.5    2.10879    5.28887    0.0248304    143762
107    2.12995    5.30489    0.0247892    143440
107.5    2.14922    5.32538    0.0247692    143126
108    2.16725    5.33647    0.0247059    142801
108.5    2.18334    5.34882    0.024649    142484
109    2.19928    5.36245    0.0245984    142172
109.5    2.21274    5.3775    0.0245548    141853
110    2.22677    5.39114    0.0245052    141566
110.5    2.23999    5.40691    0.0244657    141244
111    2.25204    5.41988    0.0244139    140949
111.5    2.26572    5.435    0.0243722    140635
112    2.27732    5.44729    0.0243183    140337
112.5    2.17561    5.48678    0.0243857    140074
113    2.16465    5.49982    0.0243355    139581
113.5    2.15754    5.51392    0.0242904    138913
114    2.15722    5.53557    0.0242788    138172
114.5    2.15907    5.5459    0.0242179    137382
115    2.16515    5.5561    0.024157    136569
115.5    2.17285    5.56752    0.0241018    135735
116    2.18351    5.58382    0.0240682    134910
116.5    2.1942    5.60681    0.0240635    134039
117    2.2082    5.6171    0.0240047    133133
117.5    2.22176    5.64249    0.0240106    132314
118    2.23536    5.65759    0.0239728    131444
118.5    2.2484    5.66711    0.0239119    130651
119    2.26189    5.69006    0.0239078    129791
119.5    2.29851    5.74582    0.0240411    129379
120    2.32321    5.79516    0.0241465    128864
120.5    2.34304    5.84069    0.0242352    128115
121    2.36295    5.87867    0.024292    127173
121.5    2.3838    5.91673    0.0243487    126018
122    2.40271    5.95374    0.0244006    124798
122.5    2.42396    5.99309    0.0244616    123424
123    2.44653    6.02816    0.0245047    122064
123.5    2.47001    6.06485    0.0245541    120589
124    2.49405    6.1048    0.0246161    119125
124.5    2.51823    6.13939    0.0246562    117655
125    2.5437    6.17852    0.0247141    116202
125.5    2.56914    6.20269    0.0247119    114698
126    2.59286    6.23842    0.0247556    113167
126.5    2.45056    6.30712    0.0249293    112635
127    2.4689    6.32409    0.024898    112409
127.5    2.49146    6.33776    0.024854    112188
128    2.51196    6.35697    0.0248319    111944
128.5    2.53146    6.37254    0.0247959    111713
129    2.5494    6.38612    0.0247524    111488
129.5    2.56553    6.40423    0.0247268    111243
130    2.57997    6.41275    0.0246644    111040
130.5    2.59345    6.42463    0.0246155    110802
131    2.60636    6.44038    0.0245816    110558
131.5    2.61997    6.45345    0.0245378    110318
132    2.63276    6.46044    0.0244714    110081
132.5    2.64425    6.47068    0.0244177    109843
133    2.65585    6.48426    0.0243769    109596
133.5    2.55431    6.53218    0.0244651    109370
134    2.54236    6.53816    0.0243961    109019
134.5    2.53613    6.55934    0.0243841    108582
135    2.53426    6.57139    0.0243385    108012
135.5    2.53711    6.59258    0.0243268    107376
136    2.54381    6.60542    0.0242846    106731
136.5    2.55415    6.62138    0.0242541    106065
137    2.56168    6.63965    0.0242323    105399
137.5    2.57401    6.64796    0.0241744    104713
138    2.58443    6.66174    0.0241367    104076
138.5    2.59755    6.67593    0.0241008    103395
139    2.61048    6.6935    0.0240774    102735
139.5    2.6236    6.71568    0.0240705    102070
140    2.63629    6.73225    0.0240437    101430
140.5    2.67649    6.79709    0.0241889    101119
141    2.70159    6.84945    0.0242888    100701
141.5    2.72235    6.89456    0.0243624    100108
142    2.74165    6.9225    0.024375    99392
142.5    2.76137    6.96412    0.0244355    98532
143    2.78159    6.99797    0.0244684    97557
143.5    2.80115    7.03301    0.0245053    96581
144    2.82594    7.07029    0.0245496    95540
144.5    2.84866    7.11567    0.0246217    94498
145    2.87403    7.14928    0.0246527    93367
145.5    2.89984    7.19151    0.0247131    92187
146    2.92579    7.22294    0.0247361    90994
146.5    2.94939    7.25479    0.0247604    89805
147    2.97433    7.29138    0.0248006    88581
147.5    2.83231    7.36108    0.0249528    88159
148    2.84997    7.37701    0.0249223    87978
148.5    2.87273    7.39851    0.0249108    87796
149    2.89333    7.40544    0.0248505    87618
149.5    2.91243    7.41235    0.0247905    87426
150    2.92966    7.42653    0.0247551    87233
150.5    2.94559    7.44011    0.024718    87053
151    2.96053    7.44953    0.0246673    86866
151.5    2.97437    7.46351    0.0246321    86687
152    2.98868    7.47717    0.024596    86526
152.5    3.00169    7.49028    0.0245583    86354
153    3.01427    7.51071    0.0245448    86185
153.5    3.02681    7.52566    0.0245135    86015
154    3.03948    7.54006    0.0244807    85830
154.5    2.93525    7.58939    0.0245611    85670
155    2.92305    7.60938    0.0245464    85372
155.5    2.91738    7.62805    0.0245275    84940
156    2.91453    7.65205    0.0245258    84490
156.5    2.91574    7.66373    0.0244848    83958
157    2.92276    7.68205    0.0244651    83452
157.5    2.931    7.6978    0.0244375    82933
158    2.9389    7.70855    0.0243942    82436
158.5    2.94855    7.72137    0.0243576    81912
159    2.96176    7.74273    0.0243482    81335
159.5    2.97189    7.75433    0.0243082    80798
160    2.98735    7.77415    0.0242942    80292
160.5    2.99935    7.80849    0.0243255    79744
161    3.01271    7.82979    0.0243161    79217
161.5    3.04918    7.88979    0.0244266    78974
162    3.0726    7.93357    0.0244863    78639
162.5    3.09377    7.95801    0.0244862    78162
163    3.11473    7.99972    0.024539    77526
163.5    3.13481    8.04228    0.0245941    76851
164    3.15607    8.0757    0.024621    76130
164.5    3.18012    8.1241    0.0246933    75366
165    3.20265    8.15665    0.0247171    74457
165.5    3.22748    8.19869    0.0247695    73522
166    3.25308    8.24299    0.0248283    72653
166.5    3.27699    8.28818    0.0248894    71729
167    3.30098    8.31637    0.0248993    70837
167.5    3.32398    8.34833    0.0249204    69942
168    3.35041    8.38506    0.0249555    68994
168.5    3.2091    8.44396    0.0250563    68671
169    3.22895    8.46199    0.0250355    68531
169.5    3.25166    8.47071    0.0249873    68394
170    3.27315    8.48798    0.0249646    68237
170.5    3.29173    8.49645    0.0249163    68095
171    3.30917    8.50431    0.0248664    67946
171.5    3.32634    8.52322    0.024849    67804
172    3.34123    8.54143    0.0248297    67676
172.5    3.35564    8.55548    0.0247985    67537
173    3.36913    8.57997    0.0247976    67369
173.5    3.38238    8.59683    0.0247747    67240
174    3.39544    8.6134    0.0247511    67108
174.5    3.40687    8.62906    0.0247251    66976
175    3.41854    8.63828    0.0246808    66850
175.5    3.31514    8.68154    0.0247337    66714
176    3.30391    8.70648    0.0247343    66468
176.5    3.29677    8.71695    0.0246939    66181
177    3.29682    8.72979    0.0246604    65826
177.5    3.30001    8.74232    0.0246263    65481
178    3.30468    8.75078    0.0245809    65083
178.5    3.31408    8.77747    0.0245868    64685
179    3.3223    8.79304    0.0245616    64263
179.5    3.33476    8.81318    0.0245492    63861
180    3.34547    8.82342    0.0245095    63445
180.5    3.35873    8.84643    0.0245054    63060
181    3.37252    8.86027    0.0244759    62661
181.5    3.38781    8.86996    0.0244351    62262
182    3.40401    8.88177    0.0244005    61881
182.5    3.44263    8.9449    0.0245066    61681
183    3.46456    8.98903    0.0245602    61417
183.5    3.48394    9.02431    0.0245894    61045
184    3.50273    9.06189    0.0246247    60564
184.5    3.52305    9.11135    0.024692    60039
185    3.5442    9.14842    0.0247255    59481
185.5    3.5637    9.18819    0.024766    58785
186    3.58301    9.22461    0.0247973    58076
186.5    3.60464    9.26446    0.0248377    57439
187    3.62583    9.29259    0.0248465    56742
187.5    3.64856    9.3286    0.0248763    56056
188    3.6707    9.37196    0.0249254    55319
188.5    3.69439    9.41288    0.0249679    54621
189    3.72101    9.44655    0.0249909    53860
189.5    3.58152    9.49399    0.0250501    53647
190    3.59886    9.51405    0.025037    53547
190.5    3.62147    9.5404    0.0250404    53439
191    3.64111    9.54552    0.0249883    53322
191.5    3.66022    9.56054    0.0249622    53230
192    3.67786    9.57033    0.0249227    53119
192.5    3.69361    9.58188    0.024888    53017
193    3.70853    9.59981    0.02487    52907
193.5    3.72327    9.62195    0.0248629    52792
194    3.73659    9.63455    0.0248313    52680
194.5    3.74795    9.65482    0.0248196    52566
195    3.76088    9.66573    0.0247839    52452
195.5    3.77517    9.68109    0.0247598    52337
196    3.78757    9.69401    0.0247296    52224
196.5    3.68593    9.73409    0.0247687    52119
197    3.67538    9.73818    0.0247162    51957
197.5    3.66861    9.75213    0.0246889    51704
198    3.66697    9.75655    0.0246377    51437
198.5    3.67064    9.78757    0.0246538    51126
199    3.6783    9.81662    0.0246649    50810
199.5    3.68776    9.82269    0.0246183    50480
200    3.69536    9.8452    0.024613    50173
200.5    3.70821    9.85997    0.0245885    49854
201    3.71947    9.8805    0.0245783    49548
201.5    3.73343    9.88818    0.0245364    49249
202    3.74989    9.90392    0.0245147    48943
202.5    3.76336    9.9233    0.024502    48645
203    3.77367    9.94095    0.0244851    48336
203.5    3.81015    10.0142    0.0246049    48187
204    3.8325    10.076    0.024696    47971
204.5    3.85208    10.1186    0.02474    47672
205    3.87208    10.1551    0.0247685    47305
205.5    3.88968    10.1962    0.0248083    46838
206    3.90964    10.2314    0.0248335    46380
206.5    3.92624    10.2718    0.0248712    45853
207    3.95205    10.3042    0.0248894    45304
207.5    3.97504    10.3257    0.0248812    44763
208    3.99711    10.3567    0.024896    44264
208.5    4.02074    10.4075    0.0249579    43718
209    4.0443    10.4387    0.024973    43191
209.5    4.06763    10.4883    0.0250317    42621
210    4.09553    10.5105    0.0250251    42050
210.5    3.95416    10.5863    0.0251455    41855
211    3.97035    10.5958    0.0251085    41781
211.5    3.99429    10.616    0.025097    41704
212    4.01571    10.6313    0.0250738    41628
212.5    4.03425    10.6489    0.0250563    41537
213    4.05051    10.6598    0.0250231    41447
213.5    4.06518    10.6772    0.0250051    41368
214    4.07969    10.6812    0.0249561    41281
214.5    4.09513    10.6836    0.0249036    41200
215    4.10822    10.6977    0.0248784    41132
215.5    4.11946    10.7014    0.0248292    41045
216    4.13443    10.7116    0.0247954    40964
216.5    4.14719    10.7346    0.0247911    40884
217    4.15803    10.7456    0.0247596    40800
217.5    4.05781    10.7754    0.024771    40722
218    4.04479    10.7939    0.0247566    40591
218.5    4.03673    10.8079    0.024732    40399
219    4.0338    10.8266    0.0247182    40182
219.5    4.03334    10.8289    0.0246671    39956
220    4.04017    10.8547    0.0246698    39688
220.5    4.0485    10.8618    0.0246298    39423
221    4.05808    10.8872    0.0246318    39185
221.5    4.06951    10.8971    0.0245985    38906
222    4.08097    10.917    0.0245878    38628
222.5    4.09307    10.9422    0.0245891    38366
223    4.10396    10.9619    0.0245782    38105
223.5    4.11815    10.9634    0.0245267    37884
224    4.13242    10.9707    0.0244882    37637
224.5    4.17335    11.0389    0.0245856    37505
225    4.19758    11.0898    0.024644    37334
225.5    4.21937    11.1409    0.0247026    37120
226    4.24058    11.181    0.0247367    36825
226.5    4.25684    11.2154    0.024758    36511
227    4.27637    11.246    0.0247709    36171
227.5    4.30036    11.2862    0.0248048    35785
228    4.32357    11.3263    0.0248383    35400
228.5    4.34667    11.3395    0.024813    35009
229    4.372    11.3743    0.0248347    34592
229.5    4.39565    11.4094    0.0248571    34178
230    4.41837    11.467    0.0249283    33708
230.5    4.44653    11.4935    0.0249316    33265
231    4.4729    11.5092    0.0249117    32853
231.5    4.32981    11.5748    0.0249995    32719
232    4.34987    11.5863    0.0249704    32659
232.5    4.37237    11.5988    0.0249436    32587
233    4.39269    11.6139    0.0249226    32517
233.5    4.41115    11.6211    0.0248846    32445
234    4.42974    11.6358    0.0248628    32371
234.5    4.44203    11.6381    0.0248147    32292
235    4.45823    11.6426    0.0247714    32228
235.5    4.47073    11.666    0.0247685    32165
236    4.48606    11.6808    0.0247474    32110
236.5    4.50107    11.6955    0.0247262    32032
237    4.5132    11.7222    0.0247303    31956
237.5    4.52485    11.7356    0.0247064    31890
238    4.53596    11.7584    0.0247025    31826
238.5    4.4359    11.7884    0.0247137    31761
239    4.42365    11.7959    0.0246775    31641
239.5    4.41733    11.7972    0.0246288    31494
240    4.41454    11.8409    0.0246686    31326
240.5    4.41589    11.8577    0.0246521    31131
241    4.42091    11.8879    0.0246636    30943
241.5    4.42951    11.9112    0.0246609    30747
242    4.43937    11.9323    0.0246536    30554
242.5    4.45192    11.9492    0.0246375    30365
243    4.46429    11.9574    0.0246038    30178
243.5    4.47781    11.9637    0.0245662    29971
244    4.48986    11.9764    0.0245418    29803
244.5    4.50905    11.991    0.0245216    29616
245    4.52068    12.0136    0.0245175    29431
245.5    4.56219    12.07    0.0245824    29334
246    4.58687    12.1113    0.0246165    29201
246.5    4.60538    12.1238    0.0245919    29024
247    4.62541    12.1731    0.0246418    28772
247.5    4.64109    12.1895    0.0246252    28531
248    4.66109    12.1925    0.0245817    28251
248.5    4.68231    12.2608    0.0246697    27952
249    4.7054    12.3105    0.0247199    27649
249.5    4.72575    12.3606    0.0247708    27287
250    4.7543    12.4042    0.0248085    26935
250.5    4.77979    12.4357    0.0248217    26604
251    4.80399    12.4589    0.0248186    26246
251.5    4.82704    12.49    0.0248311    25857
252    4.85126    12.5027    0.0248068    25538
252.5    4.70917    12.5439    0.0248394    25424
253    4.72604    12.5585    0.0248191    25383
253.5    4.75063    12.5725    0.0247978    25334
254    4.77046    12.5809    0.0247655    25275
254.5    4.78854    12.6082    0.0247705    25216
255    4.80907    12.6325    0.0247697    25167
255.5    4.82365    12.6353    0.0247267    25115
256    4.83525    12.6422    0.0246919    25058
256.5    4.85082    12.6516    0.0246621    25007
257    4.86598    12.6634    0.0246369    24961
257.5    4.87602    12.7018    0.0246637    24913
258    4.88771    12.7172    0.0246457    24864
258.5    4.89988    12.721    0.0246053    24800
259    4.91103    12.7287    0.0245728    24733
259.5    4.81283    12.7768    0.0246182    24683
260    4.7999    12.8211    0.024656    24585
260.5    4.79482    12.8091    0.0245856    24475
261    4.79063    12.8003    0.0245217    24340
261.5    4.789    12.8029    0.0244798    24200
262    4.79297    12.8142    0.0244547    24061
262.5    4.80005    12.8405    0.024458    23888
263    4.81101    12.8491    0.024428    23721
263.5    4.82604    12.8709    0.024423    23569
264    4.83837    12.9086    0.0244482    23434
264.5    4.84892    12.9457    0.024472    23282
265    4.86187    12.95    0.0244341    23138
265.5    4.87521    13.0087    0.0244984    22978
266    4.88475    13.0026    0.0244409    22854
266.5    4.92063    13.0533    0.0244902    22790
267    4.9456    13.0802    0.0244948    22714
267.5    4.97092    13.1293    0.0245408    22572
268    4.99178    13.1718    0.0245743    22359
268.5    5.01214    13.2412    0.0246577    22157
269    5.03265    13.2677    0.0246612    21972
269.5    5.0528    13.3087    0.0246914    21744
270    5.07915    13.3631    0.0247465    21509
270.5    5.09962    13.363    0.0247005    21229
271    5.12247    13.394    0.0247121    20942
271.5    5.14076    13.4402    0.0247517    20690
272    5.16647    13.4854    0.0247893    20423
272.5    5.18775    13.4956    0.0247626    20147
273    5.21481    13.5312    0.0247825    19882
273.5    5.07123    13.5779    0.0248225    19794
274    5.09024    13.5854    0.0247909    19737
274.5    5.11219    13.6054    0.0247821    19694
275    5.13458    13.6258    0.0247742    19662
275.5    5.15397    13.645    0.0247641    19614
276    5.16902    13.6597    0.0247459    19568
276.5    5.18638    13.6631    0.0247072    19518
277    5.19957    13.6829    0.0246984    19483
277.5    5.21396    13.694    0.0246739    19453
278    5.22814    13.7065    0.024652    19415
278.5    5.2432    13.7155    0.0246239    19358
279    5.25577    13.7282    0.0246025    19325
279.5    5.26638    13.7327    0.0245665    19288
280    5.27751    13.745    0.0245446    19242
280.5    5.16964    13.8183    0.0246315    19203
281    5.15812    13.8464    0.0246378    19141
281.5    5.14879    13.8557    0.0246105    19051
282    5.14729    13.8509    0.0245583    18963
282.5    5.14959    13.887    0.0245788    18849
283    5.15652    13.9255    0.0246033    18736
283.5    5.16468    13.9242    0.0245577    18631
284    5.17393    13.9205    0.0245079    18505
284.5    5.18671    13.9411    0.024501    18396
285    5.19872    13.9709    0.0245103    18269
285.5    5.21472    14.0021    0.0245221    18159
286    5.2259    14.0163    0.024504    18025
286.5    5.234    14.0362    0.024496    17899
287    5.24899    14.0634    0.0245008    17787
287.5    5.28321    14.099    0.0245199    17723
288    5.30869    14.1203    0.0245145    17644
288.5    5.33004    14.1652    0.0245497    17521
289    5.35486    14.2274    0.024615    17396
289.5    5.37125    14.2485    0.0246088    17237
290    5.39706    14.3029    0.0246601    17066
290.5    5.41914    14.3481    0.0246955    16874
291    5.43744    14.3996    0.0247416    16676
291.5    5.45807    14.4378    0.0247646    16489
292    5.47729    14.5183    0.0248602    16291
292.5    5.4992    14.5573    0.0248843    16088
293    5.52435    14.621    0.0249505    15880
293.5    5.55441    14.6965    0.0250366    15668
294    5.57656    14.7439    0.0250747    15455
294.5    5.43545    14.8346    0.025186    15381
295    5.45296    14.8604    0.0251871    15353
295.5    5.47028    14.8642    0.025151    15324
296    5.48949    14.8774    0.0251307    15290
296.5    5.50596    14.8766    0.025087    15248
297    5.52458    14.8934    0.0250731    15218
297.5    5.53667    14.8992    0.0250406    15191
298    5.55003    14.9189    0.0250318    15151
298.5    5.56462    14.9348    0.0250165    15121
299    5.58087    14.9487    0.0249979    15097
299.5    5.59054    14.9427    0.024946    15069
300    5.60443    14.9424    0.024904    15039
300.5    5.61723    14.9592    0.0248905    15001
301    5.63142    14.9559    0.0248437    14964
301.5    5.52875    15.011    0.0248939    14938
302    5.51673    15.0453    0.0249094    14896
302.5    5.50826    15.0453    0.0248682    14836
303    5.50298    15.0516    0.0248376    14759
303.5    5.50796    15.0967    0.0248711    14661
304    5.51797    15.11    0.024852    14562
304.5    5.52843    15.1387    0.0248583    14469
305    5.53359    15.1366    0.0248142    14376
305.5    5.54542    15.1753    0.0248369    14282
306    5.55359    15.2189    0.0248674    14197
306.5    5.56009    15.2242    0.0248356    14100
307    5.5711    15.2238    0.0247945    14015
307.5    5.58821    15.2648    0.0248208    13915
308    5.59443    15.2874    0.0248172    13808
308.5    5.63149    15.3297    0.0248456    13768
309    5.65335    15.37    0.0248705    13715
309.5    5.67536    15.4087    0.0248928    13611
310    5.69622    15.4381    0.0249002    13508
310.5    5.71579    15.4748    0.0249192    13405
311    5.74005    15.4864    0.0248977    13257
311.5    5.75555    15.5052    0.0248879    13103
312    5.78164    15.5065    0.0248502    12929
312.5    5.80435    15.5642    0.0249027    12807
313    5.83291    15.5917    0.0249069    12664
313.5    5.85353    15.6417    0.0249469    12509
314    5.87746    15.6708    0.0249535    12371
314.5    5.90508    15.6041    0.0248079    12221
315    5.92152    15.6585    0.0248547    12042
315.5    5.78145    15.7715    0.0249945    11985
316    5.79927    15.77    0.0249525    11957
316.5    5.82285    15.7635    0.0249029    11927
317    5.84365    15.7681    0.0248708    11904
317.5    5.86669    15.7703    0.0248351    11880
318    5.88255    15.8001    0.0248429    11859
318.5    5.89729    15.7983    0.0248011    11836
319    5.91227    15.8003    0.0247654    11811
319.5    5.927    15.8066    0.0247365    11787
320    5.94133    15.8002    0.0246878    11763
320.5    5.95296    15.7985    0.0246466    11743
321    5.96637    15.8137    0.0246319    11719
321.5    5.98252    15.807    0.0245832    11689
322    5.99449    15.8196    0.0245646    11666
322.5    5.8907    15.8778    0.0246167    11632
323    5.88406    15.8932    0.0246025    11607
323.5    5.87367    15.9196    0.0246052    11548
324    5.87422    15.9612    0.0246315    11492
324.5    5.87695    15.983    0.0246271    11440
325    5.88179    16.014    0.0246369    11374
325.5    5.88725    16.0363    0.0246333    11308
326    5.8994    16.0553    0.0246247    11241
326.5    5.90842    16.0997    0.0246549    11165
327    5.92115    16.098    0.0246147    11074
327.5    5.93934    16.149    0.024655    10987
328    5.95286    16.1513    0.0246209    10931
328.5    5.96794    16.1826    0.0246311    10861
329    5.97839    16.2071    0.0246309    10782
329.5    6.02346    16.2362    0.0246377    10750
330    6.0448    16.3173    0.0247232    10704
330.5    6.06463    16.3381    0.0247172    10651
331    6.08207    16.4226    0.0248075    10572
331.5    6.10938    16.4442    0.0248027    10470
332    6.12394    16.4729    0.0248086    10373
332.5    6.13581    16.4838    0.0247877    10267
333    6.15466    16.5406    0.0248357    10161
333.5    6.18387    16.6072    0.0248983    10038
334    6.19892    16.6058    0.024859    9902
334.5    6.21548    16.607    0.0248237    9771
335    6.24051    16.5964    0.0247707    9649
335.5    6.26479    16.5283    0.0246324    9525
336    6.28317    16.556    0.0246369    9399
336.5    6.13561    16.6204    0.024696    9360
337    6.14888    16.636    0.0246826    9342
337.5    6.17125    16.6281    0.0246343    9311
338    6.19129    16.6427    0.0246194    9294
338.5    6.21102    16.6531    0.0245984    9275
339    6.22816    16.7015    0.0246334    9256
339.5    6.24367    16.7128    0.0246138    9240
340    6.25767    16.7273    0.024599    9212
340.5    6.27166    16.7478    0.024593    9185
341    6.28602    16.7635    0.0245799    9166
341.5    6.29734    16.8019    0.0246001    9145
342    6.30948    16.821    0.0245921    9124
342.5    6.32471    16.8264    0.0245641    9103
343    6.33922    16.8452    0.0245557    9090
343.5    6.24223    16.9473    0.0246686    9074
344    6.22977    16.9395    0.0246214    9054
344.5    6.22554    16.9745    0.0246364    9003
345    6.22329    17.0158    0.0246606    8960
345.5    6.22327    17.0526    0.0246781    8916
346    6.22808    17.0302    0.0246101    8863
346.5    6.23865    17.0277    0.0245709    8807
347    6.25126    17.0593    0.0245811    8765
347.5    6.26326    17.0947    0.0245966    8703
348    6.27286    17.1694    0.0246687    8649
348.5    6.29303    17.1444    0.0245974    8597
349    6.30101    17.1575    0.0245809    8548
349.5    6.31852    17.194    0.0245981    8497
350    6.33703    17.188    0.0245543    8436
350.5    6.37261    17.2029    0.0245406    8411
351    6.39891    17.2515    0.0245748    8384
351.5    6.41967    17.2732    0.0245707    8339
352    6.43999    17.2591    0.0245158    8277
352.5    6.46471    17.2792    0.0245094    8204
353    6.49243    17.3115    0.0245206    8127
353.5    6.51568    17.2741    0.0244329    8045
354    6.54077    17.2807    0.0244078    7955
354.5    6.5661    17.301    0.024402    7852
355    6.59928    17.2989    0.0243647    7739
355.5    6.61667    17.3145    0.0243524    7651
356    6.65077    17.3628    0.024386    7561
356.5    6.67786    17.3971    0.0243999    7462
357    6.7045    17.4952    0.0245031    7357
357.5    6.56169    17.6325    0.0246608    7322
358    6.58174    17.6587    0.0246629    7306
358.5    6.60873    17.6858    0.0246665    7293
359    6.63254    17.6936    0.0246428    7271
359.5    6.6482    17.6961    0.0246121    7257
360    6.66545    17.7503    0.0246532    7251
360.5    6.68083    17.7658    0.0246405    7235
361    6.69827    17.7747    0.0246187    7224
361.5    6.7137    17.7803    0.0245924    7214
362    6.72819    17.7601    0.0245305    7198
362.5    6.73556    17.7166    0.0244368    7180
363    6.74514    17.6856    0.0243603    7168
363.5    6.75452    17.7185    0.0243721    7154
364    6.77294    17.7517    0.0243842    7145
364.5    6.66954    17.836    0.0244663    7129
365    6.66026    17.7948    0.0243765    7105
365.5    6.65101    17.7786    0.024321    7078
366    6.64502    17.7945    0.0243095    7046
366.5    6.65247    17.8235    0.0243159    7007
367    6.65165    17.7558    0.0241904    6969
367.5    6.65481    17.7949    0.0242107    6928
368    6.66865    17.7813    0.0241594    6882
368.5    6.68541    17.8191    0.0241779    6838
369    6.68816    17.8867    0.0242367    6794
369.5    6.7072    17.8673    0.0241776    6744
370    6.72328    17.8359    0.0241025    6692
370.5    6.74366    17.8138    0.0240402    6646
371    6.7533    17.8292    0.0240286    6610
371.5    6.79039    17.9468    0.0241545    6590
372    6.82237    17.9904    0.0241807    6565
372.5    6.83349    18.0856    0.0242759    6528
373    6.86373    18.1432    0.0243206    6491
373.5    6.88244    18.1452    0.0242907    6442
374    6.90307    18.1751    0.0242983    6367
374.5    6.9193    18.156    0.0242403    6297
375    6.94369    18.1522    0.0242029    6216
375.5    6.96671    18.1837    0.0242127    6133
376    6.99203    18.1227    0.0240994    6066
376.5    7.02044    18.213    0.0241872    5986
377    7.03534    18.2123    0.0241543    5909
377.5    7.06798    18.3005    0.0242391    5828
378    7.08039    18.3235    0.0242374    5745
378.5    6.93436    18.3515    0.0242424    5726
379    6.9518    18.3836    0.0242528    5716
379.5    6.97308    18.3918    0.0242317    5703
380    6.99344    18.4118    0.024226    5690
380.5    7.01784    18.4173    0.0242014    5681
381    7.03746    18.4253    0.0241802    5669
381.5    7.05414    18.4869    0.0242293    5655
382    7.07558    18.4871    0.0241978    5641
382.5    7.08683    18.5384    0.0242332    5632
383    7.09792    18.5568    0.0242255    5617
383.5    7.11139    18.5779    0.0242215    5605
384    7.12603    18.6011    0.0242202    5594
384.5    7.14036    18.5734    0.0241527    5582
385    7.1535    18.5675    0.0241136    5569
385.5    7.04974    18.5747    0.0240916    5555
386    7.03782    18.6281    0.0241296    5539
386.5    7.02762    18.6449    0.0241202    5521
387    7.02589    18.6482    0.0240933    5497
387.5    7.02882    18.6601    0.0240775    5459
388    7.03981    18.6848    0.0240783    5421
388.5    7.04658    18.8021    0.0241983    5374
389    7.06123    18.83    0.0242031    5343
389.5    7.0653    18.8493    0.0241968    5311
390    7.07689    18.9329    0.024273    5267
390.5    7.09239    18.8728    0.0241649    5237
391    7.1037    18.828    0.0240767    5193
391.5    7.11608    18.8308    0.0240495    5163
392    7.12787    18.8143    0.0239978    5125
392.5    7.15669    18.8938    0.0240685    5110
393    7.18502    18.9189    0.0240698    5095
393.5    7.20848    18.9748    0.0241104    5070
394    7.23452    19.1053    0.0242453    5028
394.5    7.25783    19.1286    0.0242441    4982
395    7.28708    19.2589    0.0243783    4944
395.5    7.31687    19.331    0.0244387    4899
396    7.33635    19.3521    0.0244345    4864
396.5    7.36088    19.4375    0.0245114    4810
397    7.37757    19.4283    0.0244689    4758
397.5    7.41161    19.4507    0.0244663    4697
398    7.43373    19.4792    0.0244713    4630
398.5    7.44744    19.4775    0.0244385    4566
399    7.47394    19.5278    0.0244709    4508
399.5    7.32809    19.5867    0.024514    4483
400    7.34689    19.6034    0.0245042    4475
400.5    7.36867    19.6017    0.0244716    4467
401    7.38672    19.5915    0.0244283    4464
401.5    7.40571    19.581    0.0243848    4456
402    7.42132    19.6442    0.0244331    4438
402.5    7.44353    19.6529    0.0244135    4424
403    7.46089    19.7189    0.0244652    4411
403.5    7.47997    19.7277    0.0244457    4402
404    7.49799    19.748    0.0244406    4396
404.5    7.5125    19.7794    0.0244492    4387
405    7.52722    19.7397    0.0243699    4378
405.5    7.54014    19.7668    0.0243734    4368
406    7.55213    19.8135    0.0244008    4358
406.5    7.44484    19.8884    0.024463    4348
407    7.43355    19.8397    0.0243732    4334
407.5    7.42384    19.8336    0.0243357    4307
408    7.42212    19.8093    0.0242762    4280
408.5    7.42606    19.8042    0.0242401    4258
409    7.43316    19.9084    0.0243379    4234
409.5    7.44559    19.9913    0.0244094    4209
410    7.45788    19.964    0.0243463    4179
410.5    7.47886    19.9649    0.0243178    4146
411    7.49822    19.9398    0.0242576    4125
411.5    7.5081    19.8985    0.024178    4093
412    7.51662    19.9174    0.0241715    4062
412.5    7.52431    19.8358    0.0240434    4038
413    7.5304    19.8084    0.0239811    4018
413.5    7.56432    19.9691    0.0241465    4001
414    7.57993    19.958    0.0241038    3987
414.5    7.60015    19.9969    0.0241218    3969
415    7.62112    20.0467    0.0241526    3937
415.5    7.62824    20.0972    0.0241844    3904
416    7.66209    20.094    0.0241514    3861
416.5    7.69036    20.1763    0.0242212    3833
417    7.7274    20.197    0.024217    3787
417.5    7.74849    20.1898    0.0241794    3744
418    7.77569    20.318    0.0243039    3695
418.5    7.80818    20.3652    0.0243312    3657
419    7.83509    20.4287    0.024378    3607
419.5    7.87324    20.5244    0.0244629    3546
420    7.88941    20.6347    0.0245652    3507
420.5    7.76139    20.6496    0.0245536    3491
421    7.78621    20.6871    0.024569    3484
421.5    7.81223    20.6717    0.0245216    3475
422    7.83194    20.7702    0.0246092    3467
422.5    7.84795    20.8739    0.0247028    3455
423    7.86511    20.7429    0.0245188    3451
423.5    7.87815    20.6986    0.0244376    3440
424    7.89537    20.6834    0.0243908    3431
424.5    7.90785    20.6803    0.0243584    3422
425    7.91945    20.7064    0.0243605    3418
425.5    7.93957    20.7552    0.0243892    3406
426    7.951    20.7754    0.0243843    3398
426.5    7.96196    20.8734    0.0244705    3391
427    7.9737    20.8654    0.0244326    3384
427.5    7.87996    20.9316    0.0244814    3378
428    7.87213    20.9162    0.0244348    3364
428.5    7.87016    20.9018    0.0243895    3349
429    7.87043    20.942    0.0244079    3329
429.5    7.86342    20.949    0.0243876    3307
430    7.87213    20.9822    0.0243979    3295
430.5    7.86939    20.9862    0.0243742    3277
431    7.88132    21.047    0.0244164    3258
431.5    7.88695    21.1051    0.0244555    3236
432    7.8956    21.1114    0.0244345    3220
432.5    7.92047    21.2052    0.0245147    3200
433    7.91504    21.2461    0.0245336    3176
433.5    7.93841    21.1354    0.0243776    3158
434    7.94964    21.1626    0.0243809    3141
434.5    7.98365    21.2722    0.024479    3130
435    8.0131    21.3681    0.0245611    3118
435.5    8.03005    21.4312    0.0246053    3100
436    8.04209    21.4506    0.0245993    3077
436.5    8.06527    21.4669    0.0245898    3054
437    8.08119    21.5419    0.0246475    3026
437.5    8.11361    21.5632    0.0246436    3003
438    8.1404    21.6683    0.0247355    2976
438.5    8.1665    21.6748    0.0247147    2936
439    8.20275    21.7007    0.024716    2901
439.5    8.23112    21.773    0.0247702    2865
440    8.24844    21.7588    0.0247259    2837
440.5    8.26669    21.6864    0.0246156    2811
441    8.3027    21.8239    0.0247436    2775
441.5    8.16769    21.935    0.0248415    2764
442    8.18509    21.9423    0.0248216    2759
442.5    8.20464    21.9629    0.0248169    2756
443    8.2198    21.9573    0.0247825    2751
443.5    8.24605    21.9698    0.0247687    2742
444    8.26828    21.9905    0.0247641    2731
444.5    8.28636    21.9871    0.0247324    2725
445    8.30599    22.0008    0.02472    2719
445.5    8.32504    22.0226    0.0247167    2714
446    8.34115    21.959    0.0246177    2707
446.5    8.3501    21.987    0.0246215    2704
447    8.36208    22.0232    0.0246344    2702
447.5    8.37483    22.0814    0.0246719    2699
448    8.38316    22.1    0.0246652    2696
448.5    8.27741    22.0261    0.0245553    2691
449    8.27063    22.1325    0.0246465    2682
449.5    8.2563    22.1184    0.0246033    2672
450    8.25652    22.1476    0.0246084    2660
450.5    8.26002    22.1554    0.0245898    2646
451    8.25332    22.0865    0.0244861    2635
451.5    8.26637    22.1488    0.0245281    2626
452    8.2733    22.1138    0.0244622    2607
452.5    8.28214    21.9525    0.0242569    2585
453    8.29782    21.9891    0.0242705    2567
453.5    8.30649    22.0016    0.0242576    2552
454    8.30222    22.0936    0.0243321    2539
454.5    8.31957    22.028    0.0242332    2519
455    8.3388    22.0971    0.0242825    2499
455.5    8.37772    22.1571    0.0243217    2497
456    8.39081    22.2821    0.0244321    2491
456.5    8.40787    22.3746    0.0245066    2482
457    8.42093    22.2809    0.0243773    2462
457.5    8.4419    22.3746    0.0244531    2444
458    8.46276    22.2744    0.0243171    2417
458.5    8.48804    22.4406    0.0244717    2396
459    8.51561    22.4402    0.0244446    2370
459.5    8.51593    22.5161    0.0245006    2344
460    8.5405    22.6199    0.0245868    2321
460.5    8.55675    22.6934    0.02464    2285
461    8.59281    22.7367    0.0246601    2252
461.5    8.61325    22.9079    0.0248189    2231
462    8.64155    22.7956    0.0246705    2203
462.5    8.494    22.9349    0.0247945    2195
463    8.52153    22.9922    0.0248296    2191
463.5    8.54676    23.0323    0.0248461    2185
464    8.56287    23.0598    0.024849    2179
464.5    8.57174    23.0971    0.0248623    2170
465    8.58706    23.0904    0.0248283    2167
465.5    8.60332    23.1272    0.0248413    2160
466    8.60616    23.0004    0.0246786    2154
466.5    8.6205    22.9291    0.0245757    2148
467    8.63571    22.9314    0.0245518    2143
467.5    8.65282    23.0234    0.024624    2142
468    8.66823    23.0242    0.0245985    2138
468.5    8.69856    23.0425    0.0245918    2132
469    8.72626    23.103    0.02463    2120
469.5    8.61839    23.1307    0.0246333    2113
470    8.62413    23.159    0.0246372    2104
470.5    8.60138    23.0533    0.0244987    2096
471    8.60333    23.0728    0.0244934    2084
471.5    8.60084    23.0111    0.024402    2066
472    8.60719    23.1682    0.0245426    2054
472.5    8.62402    23.1829    0.0245322    2036
473    8.63083    23.347    0.0246797    2023
473.5    8.6636    23.3527    0.0246596    2010
474    8.67251    23.415    0.0246994    1998
474.5    8.68383    23.5315    0.0247961    1981
475    8.69095    23.5334    0.024772    1970
475.5    8.70578    23.5396    0.0247525    1960
476    8.73637    23.4961    0.0246807    1944
476.5    8.76634    23.6305    0.0247959    1938
477    8.78921    23.6564    0.024797    1930
477.5    8.79425    23.6461    0.0247603    1919
478    8.82852    23.6511    0.0247397    1904
478.5    8.83661    23.6503    0.024713    1883
479    8.85241    23.582    0.0246159    1870
479.5    8.89284    23.4527    0.0244553    1854
480    8.93472    23.5964    0.0245796    1828
480.5    8.95762    23.5387    0.024494    1805
481    9.00751    23.5343    0.0244639    1776
481.5    9.01614    23.6397    0.024548    1756
482    9.022    23.6914    0.0245761    1727
482.5    9.05621    23.723    0.0245834    1708
483    9.0913    23.7542    0.0245903    1694
483.5    8.959    23.8155    0.0246282    1691
484    8.96927    23.8183    0.0246057    1687
484.5    8.99218    23.8008    0.0245623    1684
485    9.01666    23.8323    0.0245694    1681
485.5    9.03921    23.9413    0.0246564    1679
486    9.05032    23.9472    0.0246371    1676
486.5    9.06159    23.973    0.0246383    1675
487    9.07665    23.9519    0.0245912    1672
487.5    9.09477    23.9834    0.0245984    1669
488    9.104    24.0529    0.0246444    1665
488.5    9.11922    24.0206    0.0245861    1665
489    9.12224    24.0214    0.0245618    1662
489.5    9.13631    24.0941    0.024611    1658
490    9.14635    24.1217    0.0246139    1657
490.5    9.05418    24.1036    0.0245704    1655
491    9.03099    24.1232    0.0245654    1651
491.5    9.02375    24.1518    0.0245695    1642
492    9.00765    24.2412    0.0246354    1634
492.5    9.01489    24.2474    0.0246167    1623
493    9.01301    24.2555    0.0245999    1614
493.5    9.02449    24.2845    0.0246044    1606
494    9.0303    24.4695    0.0247667    1595
494.5    9.04188    24.5228    0.0247956    1580
495    9.02251    24.4392    0.024686    1570
495.5    9.04503    24.4288    0.0246507    1562
496    9.04879    24.5534    0.0247514    1551
496.5    9.0731    24.662    0.0248359    1539
497    9.08546    24.677    0.024826    1529
497.5    9.12473    24.6588    0.0247827    1526
498    9.13737    24.7392    0.0248385    1519
498.5    9.1723    24.9703    0.0250455    1509
499    9.18964    25.0265    0.0250766    1502
499.5    9.20657    25.1184    0.0251435    1491
500    9.23751    25.1715    0.0251715    1475
500.5    9.27649    25.238    0.0252128    1463
501    9.31059    25.2747    0.0252243    1451
501.5    9.35867    25.0895    0.0250144    1434
502    9.34887    25.0109    0.0249113    1416
502.5    9.40459    25.084    0.0249592    1401
503    9.416    24.8977    0.0247492    1381
503.5    9.4372    25.0129    0.024839    1372
504    9.45293    25.075    0.024876    1356
504.5    9.33321    25.2509    0.0250256    1349
505    9.35499    25.2468    0.0249968    1347
505.5    9.37509    25.3056    0.0250302    1341
506    9.39462    25.3189    0.0250187    1338
506.5    9.40464    25.3654    0.0250399    1337
507    9.42141    25.3858    0.0250353    1336
507.5    9.43086    25.3845    0.0250093    1333
508    9.4439    25.4658    0.0250648    1328
508.5    9.45994    25.4692    0.0250434    1323
509    9.48775    25.3748    0.0249261    1320
509.5    9.50608    25.3818    0.0249085    1315
510    9.52676    25.3742    0.0248767    1314
510.5    9.54014    25.4457    0.0249223    1312
511    9.55225    25.4914    0.0249427    1311
511.5    9.45751    25.6745    0.0250973    1310
512    9.44916    25.6811    0.0250792    1308
512.5    9.45564    25.7448    0.0251169    1300
513    9.42189    25.5829    0.0249346    1293
513.5    9.43926    25.6332    0.0249593    1287
514    9.44414    25.7041    0.025004    1280
514.5    9.44736    25.7523    0.0250265    1276
515    9.46732    25.8539    0.0251009    1270
515.5    9.50767    25.8946    0.025116    1260
516    9.51756    25.9828    0.0251771    1253
516.5    9.49626    25.629    0.0248102    1249
517    9.52986    25.5944    0.0247528    1239
517.5    9.53802    25.6386    0.0247716    1223
518    9.55611    25.6677    0.0247758    1212
518.5    9.60913    25.4825    0.0245733    1208
519    9.62639    25.6235    0.0246854    1200
519.5    9.65996    25.7213    0.0247558    1193
520    9.65623    25.8469    0.0248527    1182
520.5    9.68332    25.8494    0.0248313    1171
521    9.71701    25.9769    0.0249298    1162
521.5    9.77067    26.0897    0.0250141    1149
522    9.7819    26.1238    0.0250228    1131
522.5    9.8176    26.1743    0.0250472    1123
523    9.85618    26.1396    0.0249901    1109
523.5    9.88651    26.1103    0.0249382    1097
524    9.9116    26.2506    0.0250483    1086
524.5    9.95161    26.084    0.0248656    1078
525    9.99152    26.2152    0.0249669    1061
525.5    9.86431    26.3673    0.0250878    1060
526    9.86827    26.319    0.0250181    1059
526.5    9.89209    26.3727    0.0250453    1058
527    9.89331    26.3209    0.0249724    1056
527.5    9.9347    26.3957    0.0250196    1049
528    9.95293    26.456    0.025053    1048
528.5    9.97735    26.4563    0.0250296    1045
529    9.99792    26.5052    0.0250522    1043
529.5    10.0115    26.4749    0.0249999    1043
530    10.0176    26.5322    0.0250304    1040
530.5    10.0405    26.5484    0.025022    1040
531    10.0527    26.6452    0.0250896    1038
531.5    10.0652    26.7326    0.0251483    1038
532    10.0885    26.718    0.0251109    1036
532.5    9.98213    26.8066    0.0251705    1035
533    9.97443    26.7616    0.0251047    1030
533.5    9.96336    26.678    0.0250028    1028
534    9.95106    26.7518    0.0250485    1025
534.5    9.9751    26.6559    0.0249353    1024
535    9.97697    26.5761    0.0248375    1013
535.5    9.99934    26.6292    0.0248639    1008
536    10.0076    26.5056    0.0247254    1003
536.5    10.0168    26.6146    0.0248039    992
537    10.027    26.7237    0.0248824    987
537.5    10.0557    26.7783    0.02491    984
538    10.0748    26.584    0.0247063    978
538.5    10.1002    26.7833    0.0248684    973
539    10.1025    26.79    0.0248516    969
539.5    10.1529    26.9055    0.0249356    966
540    10.1655    26.793    0.0248083    961
540.5    10.1796    26.8983    0.0248828    956
541    10.1825    26.8991    0.0248606    948
541.5    10.2245    26.9314    0.0248674    939
542    10.2327    26.5774    0.0245179    934
542.5    10.2642    26.9    0.0247926    928
543    10.305    27.0221    0.0248822    919
543.5    10.3455    26.9881    0.024828    916
544    10.3827    27.0915    0.0249003    908
544.5    10.3894    27.0384    0.0248287    901
545    10.4136    26.9377    0.0247135    889
545.5    10.4149    26.9629    0.0247139    872
546    10.4145    26.8926    0.0246269    866
546.5    10.2677    27.0828    0.0247784    863
547    10.2887    27.1134    0.0247837    862
547.5    10.3064    26.9339    0.0245971    860
548    10.3308    26.9061    0.0245494    860
548.5    10.3595    26.8961    0.0245178    860
549    10.3723    26.8735    0.024475    856
549.5    10.3856    26.839    0.0244213    855
550    10.391    26.9344    0.0244858    853
550.5    10.4102    27.0992    0.0246133    850
551    10.4079    27.1379    0.024626    849
551.5    10.4299    27.0453    0.0245197    847
552    10.4509    27.1799    0.0246195    846
552.5    10.488    27.0965    0.0245217    844
553    10.5129    27.0814    0.0244859    841
553.5    10.4145    26.9905    0.0243816    840
554    10.3949    26.9867    0.0243562    836
554.5    10.3729    27.0694    0.0244089    835
555    10.3934    27.0041    0.024328    832
555.5    10.3915    27.129    0.0244186    828
556    10.4014    27.1474    0.0244131    818
556.5    10.3973    27.0008    0.0242594    813
557    10.4213    27.1304    0.024354    811
557.5    10.4554    27.0569    0.0242663    807
558    10.4402    27.0819    0.024267    800
558.5    10.4494    27.2436    0.02439    797
559    10.467    27.2966    0.0244156    787
559.5    10.4921    27.1679    0.0242788    780
560    10.5049    27.3421    0.0244126    778
560.5    10.5062    27.5099    0.0245405    774
561    10.5634    27.4433    0.0244593    768
561.5    10.5867    27.5139    0.0245003    761
562    10.627    27.7406    0.0246803    760
562.5    10.6744    27.7649    0.0246799    756
563    10.6716    27.9519    0.0248241    750
563.5    10.705    28.1548    0.0249821    740
564    10.7098    28.097    0.0249087    730
564.5    10.7516    28.3068    0.0250724    720
565    10.7928    27.7225    0.0245332    707
565.5    10.8106    27.6455    0.0244434    695
566    10.8333    27.6653    0.0244393    688
566.5    10.8541    27.6898    0.0244394    682
567    10.8946    27.7543    0.0244747    669
567.5    10.7794    28.1808    0.0248289    664
568    10.7902    28.3249    0.0249339    664
568.5    10.8117    28.0849    0.0247009    663
569    10.8374    28.108    0.0246995    661
569.5    10.8278    28.0421    0.0246199    659
570    10.8516    28.1168    0.0246638    657
570.5    10.8714    28.181    0.0246985    657
571    10.884    28.3936    0.024863    654
571.5    10.8994    28.2832    0.0247447    653
572    10.9318    28.3892    0.0248157    650
572.5    10.9536    28.4295    0.0248293    647
573    10.9663    28.2999    0.0246945    647
573.5    10.9704    28.3446    0.0247119    647
574    10.9868    28.4031    0.0247414    646
574.5    10.8778    28.4953    0.0248001    645
575    10.8595    28.3827    0.0246806    644
575.5    10.8323    28.521    0.0247793    639
576    10.8202    28.5791    0.0248083    634
576.5    10.8286    28.5164    0.0247324    631
577    10.8177    28.4524    0.0246554    629
577.5    10.8229    28.5528    0.0247211    626
578    10.8197    28.5463    0.024694    623
578.5    10.8236    28.7724    0.0248681    618
579    10.8415    28.696    0.0247807    615
579.5    10.8314    28.7065    0.0247684    614
580    10.8704    28.5665    0.0246263    611
580.5    10.9039    28.6772    0.0247004    609
581    10.8833    28.7043    0.0247025    604
581.5    10.9312    28.7915    0.0247563    601
582    10.9509    28.7232    0.0246763    601
582.5    10.929    28.6966    0.0246323    596
583    10.9675    28.8293    0.024725    590
583.5    10.9541    28.8274    0.0247021    585
584    10.9773    29.2872    0.0250746    580
584.5    10.9928    29.3149    0.0250769    576
585    11.0506    29.5238    0.025234    567
585.5    11.0874    28.5131    0.0243494    557
586    11.1348    28.4301    0.0242578    554
586.5    11.1389    28.6529    0.024427    546
587    11.1853    28.76    0.0244974    538
587.5    11.247    28.6713    0.0244011    529
588    11.3007    28.4017    0.0241511    521
588.5    11.1683    28.807    0.0244749    520
589    11.1728    28.8604    0.0244995    518
589.5    11.1825    28.9277    0.0245358    517
590    11.2342    28.8344    0.024436    516
590.5    11.2549    28.8462    0.0244253    512
591    11.264    28.9493    0.0244918    512
591.5    11.2753    29.1394    0.0246318    511
592    11.2951    29.0994    0.0245772    510
592.5    11.3186    29.0525    0.0245168    510
593    11.3497    28.948    0.0244081    509
593.5    11.3606    29.0249    0.0244523    508
594    11.373    29.0158    0.024424    508
594.5    11.4167    28.9258    0.0243278    506
595    11.4219    28.8861    0.0242741    506
595.5    11.3188    28.9288    0.0242895    506
596    11.3069    29.0354    0.0243585    505
596.5    11.2999    28.9155    0.0242376    504
597    11.3071    28.6057    0.0239579    501
597.5    11.3037    28.6588    0.0239823    500
598    11.342    28.6754    0.0239761    499
598.5    11.3641    28.7104    0.0239853    493
599    11.3795    28.6953    0.0239527    491
599.5    11.3922    28.2408    0.0235536    487
600    11.422    28.4136    0.023678    485
600.5    11.3949    27.7267    0.0230864    482
601    11.3842    28.0893    0.0233688    478
601.5    11.4694    27.8084    0.0231159    474
602    11.4922    27.8348    0.0231186    473
602.5    11.512    27.9405    0.0231872    471
603    11.5326    27.8796    0.0231174    471
603.5    11.5541    28.0675    0.023254    471
604    11.568    27.6865    0.0229193    463
604.5    11.5978    27.7341    0.0229397    462
605    11.6333    27.947    0.0230967    459
605.5    11.635    27.9172    0.023053    453
606    11.6132    27.9515    0.0230623    446
606.5    11.6136    28.054    0.0231278    440
607    11.5982    28.1255    0.0231676    436
607.5    11.6539    28.3853    0.0233624    431
608    11.717    28.4865    0.0234264    424
608.5    11.7306    28.6034    0.0235032    417
609    11.7252    28.6833    0.0235495    410
609.5    11.6055    28.9804    0.0237739    409
610    11.6332    28.8599    0.0236556    408
610.5    11.6519    29.0757    0.023813    407
611    11.6601    29.2965    0.0239742    406
611.5    11.6794    29.4396    0.0240716    406
612    11.6938    29.4423    0.0240542    406
612.5    11.7387    29.305    0.0239225    405
613    11.7449    29.3141    0.0239103    405
613.5    11.7601    29.3524    0.0239221    403
614    11.7725    29.5122    0.0240328    403
614.5    11.7629    29.6183    0.0240995    402
615    11.7642    29.6263    0.0240864    400
615.5    11.79    29.6899    0.0241185    400
616    11.7982    29.6991    0.0241064    399
616.5    11.7031    29.8033    0.0241714    398
617    11.6895    30.038    0.024342    395
617.5    11.6918    30.2585    0.0245008    392
618    11.6922    30.3314    0.02454    392
618.5    11.7075    30.3365    0.0245242    392
619    11.6949    30.4288    0.024579    390
619.5    11.7451    30.5178    0.024631    389
620    11.7571    30.6371    0.0247073    385
620.5    11.7409    30.5339    0.0246043    384
621    11.7423    30.4459    0.0245136    381
621.5    11.7811    30.8192    0.0247942    373
622    11.774    30.5645    0.0245695    371
622.5    11.7987    30.4312    0.0244427    371
623    11.8261    30.5212    0.0244954    371
623.5    11.8419    30.8562    0.0247444    371
624    11.8907    30.3921    0.0243527    369
624.5    11.9282    30.5044    0.024423    367
625    11.9446    30.7159    0.0245727    364
625.5    11.9718    30.9366    0.0247295    360
626    12.0028    30.6325    0.0244669    353
626.5    12.0439    30.6238    0.0244404    349
627    12.0607    30.8561    0.0246062    346
627.5    12.0914    30.8625    0.0245917    341
628    12.131    31.2259    0.0248614    336
628.5    12.1863    31.2107    0.0248295    331
629    12.2184    31.3317    0.024906    322
629.5    12.2314    31.2462    0.0248182    314
630    12.2883    31.8504    0.0252781    307
630.5    12.159    32.0979    0.0254543    303
631    12.1755    32.3542    0.0256372    303
631.5    12.2035    32.337    0.0256033    303
632    12.2321    32.622    0.0258085    303
632.5    12.2431    32.5878    0.0257611    303
633    12.2706    32.6017    0.0257517    303
633.5    12.2691    32.8176    0.0259018    301
634    12.3139    32.7582    0.0258346    300
634.5    12.3278    32.76    0.0258156    300
635    12.345    32.652    0.0257102    300
635.5    12.3583    32.6045    0.0256526    300
636    12.3817    32.6613    0.0256771    300
636.5    12.3512    32.2065    0.0252997    299
637    12.3535    32.2843    0.0253409    298
637.5    12.2306    32.2378    0.0252845    297
638    12.2275    32.4357    0.0254198    296
638.5    12.1927    32.7973    0.0256831    294
639    12.2213    32.5905    0.0255012    293
639.5    12.2089    32.8055    0.0256493    292
640    12.2432    32.8537    0.025667    292
640.5    12.2245    32.7778    0.0255876    291
641    12.2018    32.9998    0.0257409    289
641.5    12.2205    32.8491    0.0256033    288
642    12.2445    32.3329    0.0251814    287
642.5    12.2811    32.3229    0.025154    284
643    12.3073    32.4828    0.0252588    282
643.5    12.3482    32.3516    0.0251372    281
644    12.3662    32.5209    0.0252492    279
644.5    12.3801    32.7442    0.0254028    278
645    12.3982    32.8201    0.025442    275
645.5    12.4121    33.2694    0.0257703    273
646    12.3786    33.8312    0.0261851    269
646.5    12.3403    33.9504    0.0262571    264
647    12.3677    34.0815    0.0263381    262
647.5    12.3857    34.2823    0.0264728    258
648    12.3804    34.347    0.0265023    255
648.5    12.3709    34.504    0.0266029    253
649    12.4664    34.2495    0.0263864    248
649.5    12.4696    34.6272    0.0266568    247
650    12.5027    34.9074    0.0268518    246
650.5    12.5944    35.0374    0.0269311    242
651    12.6158    35.1491    0.0269962    239
651.5    12.4923    34.799    0.0267068    239
652    12.523    34.8434    0.0267204    239
652.5    12.5658    35.1385    0.0269261    238
653    12.5994    35.0949    0.0268721    238
653.5    12.6428    34.9075    0.0267081    237
654    12.654    34.8711    0.0266599    237
654.5    12.6695    35.315    0.0269786    236
655    12.6787    35.3872    0.0270131    236
655.5    12.6617    35.4363    0.0270299    235
656    12.6603    35.5169    0.0270708    235
656.5    12.6952    35.2933    0.0268799    234
657    12.6623    34.1669    0.0260022    231
657.5    12.6919    33.9172    0.0257926    231
658    12.6616    34.0361    0.0258633    230
658.5    12.5196    34.4394    0.0261498    230
659    12.5225    34.5086    0.0261825    230
659.5    12.5015    34.4885    0.0261475    228
660    12.478    34.7572    0.0263312    227
660.5    12.5422    34.5149    0.0261278    225
661    12.5714    34.6876    0.0262387    224
661.5    12.537    34.6453    0.0261869    221
662    12.5939    34.4679    0.0260332    220
662.5    12.5715    34.3921    0.0259563    219
663    12.5742    34.4184    0.0259566    218
663.5    12.6181    34.1544    0.0257381    216
664    12.6085    34.5697    0.0260314    212
664.5    12.6351    34.3123    0.0258182    211
665    12.7419    34.5603    0.0259852    206
665.5    12.7171    34.6961    0.0260677    205
666    12.7145    35.4166    0.026589    202
666.5    12.773    35.4617    0.026603    199
667    12.7904    35.3574    0.0265048    198
667.5    12.7997    35.4071    0.0265222    198
668    12.7968    35.3599    0.026467    196
668.5    12.8658    34.6742    0.0259343    195
669    12.9611    34.6621    0.0259059    193
669.5    12.9442    34.8593    0.0260338    191
670    12.8765    34.1185    0.0254616    189
670.5    12.8661    33.8182    0.0252187    188
671    12.7787    33.5647    0.0250109    186
671.5    12.8514    33.715    0.0251042    185
672    12.8622    33.77    0.0251265    185
672.5    12.7183    34.2768    0.0254846    184
673    12.7192    34.5105    0.0256393    184
673.5    12.74    34.6768    0.0257438    184
674    12.7969    34.6095    0.0256747    183
674.5    12.8434    34.5587    0.025618    182
675    12.8617    34.4645    0.0255293    182
675.5    12.8938    34.4893    0.0255287    182
676    12.9066    34.4577    0.0254865    182
676.5    12.9222    34.7059    0.0256511    182
677    12.9365    34.8052    0.0257055    181
677.5    12.9457    34.8723    0.025736    181
678    13.0222    33.8347    0.0249518    180
678.5    13.0269    33.8825    0.0249686    180
679    13.013    34.3356    0.025284    179
679.5    12.8641    34.2891    0.0252311    179
680    12.868    34.3526    0.0252592    178
680.5    12.8493    34.3474    0.0252369    177
681    12.8719    33.8678    0.0248662    177
681.5    12.7337    33.5032    0.0245805    174
682    12.7225    33.713    0.0247163    173
682.5    12.6127    33.141    0.0242792    170
683    12.6508    33.387    0.0244414    168
683.5    12.6438    33.661    0.024624    168
684    12.6826    33.869    0.024758    167
684.5    12.7215    33.7961    0.0246867    164
685    12.7096    34.1515    0.0249281    163
685.5    12.7039    34.58    0.0252225    161
686    12.7143    34.1575    0.0248961    161
686.5    12.8983    33.486    0.0243889    159
687    12.9146    33.501    0.0243821    158
687.5    12.9515    33.5465    0.0243975    158
688    13.0117    33.6416    0.0244488    157
688.5    12.9829    33.4499    0.0242918    156
689    12.9861    33.9359    0.0246269    156
689.5    12.9205    31.7288    0.0230085    153
690    12.8423    31.0119    0.0224724    149
690.5    12.8481    31.3847    0.0227261    147
691    12.8881    31.599    0.0228647    146
691.5    12.8241    31.9243    0.0230834    144
692    12.695    31.0382    0.0224264    141
692.5    12.6964    31.2636    0.022573    140
693    12.6487    30.7421    0.0221804    139
693.5    12.5528    30.7043    0.0221372    139
694    12.5336    30.6671    0.0220945    139
694.5    12.536    30.6142    0.0220405    139
695    12.5791    30.6116    0.0220228    139
695.5    12.6031    30.5157    0.021938    139
696    12.6127    30.4817    0.0218978    139
696.5    12.6413    30.7073    0.022044    138
697    12.6582    30.5158    0.0218908    138
697.5    12.6886    30.4841    0.0218524    137
698    12.6446    30.397    0.0217743    136
698.5    12.6667    30.6593    0.0219465    136
699    12.7111    31.0836    0.0222344    135
699.5    12.7346    31.2265    0.0223206    135
700    12.7321    31.1432    0.0222452    135
700.5    12.6074    31.0557    0.0221668    135
701    12.5593    31.5413    0.0224974    135
701.5    12.5444    31.2338    0.0222622    135
702    12.5802    31.8089    0.0226559    133
702.5    12.6003    31.6783    0.0225469    133
703    12.6768    31.689    0.0225384    131
703.5    12.701    31.9303    0.0226939    131
704    12.739    32.3122    0.022949    129
704.5    12.7305    32.668    0.0231853    128
705    12.7422    32.9808    0.0233907    128
705.5    12.7904    33.0031    0.0233899    128
706    12.7878    32.8818    0.0232874    128
706.5    12.8793    31.9531    0.0226136    127
707    12.9199    32.7436    0.0231567    127
707.5    12.9672    32.2984    0.0228257    127
708    12.9471    31.1185    0.0219763    126
708.5    12.9511    30.7844    0.0217251    126
709    12.9788    31.0225    0.0218776    126
709.5    12.9683    31.1784    0.0219721    126
710    13.0672    31.7849    0.0223837    124
710.5    13.0908    32.3014    0.0227314    123
711    13.1098    31.8147    0.0223732    123
711.5    13.0455    31.5877    0.022198    121
712    13.0339    31.9381    0.0224285    118
712.5    12.9856    32.0348    0.0224805    116
713    12.9971    32.3376    0.0226772    116
713.5    12.8982    32.5641    0.02282    113
714    12.9429    32.8541    0.0230071    111
714.5    12.7667    33.4501    0.023408    110
715    12.7924    33.5193    0.0234401    110
715.5    12.8136    33.6054    0.0234839    110
716    12.8152    33.831    0.023625    110
716.5    12.8455    33.7059    0.0235212    110
717    12.8591    33.5062    0.0233655    110
717.5    12.8818    33.5608    0.0233873    110
718    12.9052    34.0512    0.0237125    109
718.5    12.9067    34.4054    0.0239425    109
719    13    34.4182    0.0239348    108
719.5    12.8801    33.2512    0.0231072    107
720    12.8941    33.4898    0.0232568    107
720.5    12.8632    33.5355    0.0232724    106
721    12.8648    33.5729    0.0232822    106
721.5    12.7579    33.5053    0.0232192    106
722    12.7327    34.1581    0.0236552    106
722.5    12.7248    33.9183    0.0234728    106
723    12.7516    34.5721    0.0239088    104
723.5    12.7628    34.1195    0.0235795    104
724    12.7628    33.9929    0.0234758    104
724.5    12.9703    32.4672    0.0224066    101
725    12.9653    32.2725    0.0222569    101
725.5    12.9637    32.7528    0.0225726    101
726    12.945    32.6384    0.0224782    100
726.5    12.9796    32.931    0.0226641    98
727    12.9949    32.9067    0.0226319    98
727.5    13.0374    32.9827    0.0226685    98
728    13.0567    33.3476    0.0229036    97
728.5    13.0739    34.2125    0.0234814    97
729    13.1134    34.2145    0.0234667    97
729.5    13.099    34.531    0.0236676    96
730    13.0712    34.582    0.0236863    96
730.5    13.1233    34.8503    0.0238537    96
731    13.1528    34.5189    0.0236107    96
731.5    13.0667    33.8903    0.0231649    95
732    13.1018    33.799    0.0230868    95
732.5    13.1158    33.5457    0.0228981    95
733    13.1594    33.794    0.0230519    92
733.5    13.1978    33.9847    0.0231661    91
734    13.2278    34.0898    0.0232219    90
734.5    13.2854    34.9763    0.0238096    87
735    13.0853    34.7358    0.0236298    84
735.5    13    35.3809    0.0240522    83
736    12.9065    35.1661    0.02389    82
736.5    12.9512    35.1595    0.0238693    82
737    12.998    35.3635    0.0239915    82
737.5    13.0081    35.2818    0.0239198    82
738    13.0264    35.4353    0.0240076    82
738.5    13.0366    35.2941    0.0238958    82
739    13.065    35.5547    0.024056    82
739.5    13.0793    35.4717    0.0239836    82
740    13.0691    35.5176    0.0239984    82
740.5    13.0267    36.0044    0.0243109    81
741    13.0125    36.104    0.0243617    80
741.5    13.0479    36.33    0.0244976    80
742    13.0604    36.1731    0.0243754    80
742.5    12.975    36.9785    0.0249014    80
743    12.9292    37.2033    0.0250359    80
743.5    12.95    37.0524    0.0249175    80
744    12.9708    36.438    0.0244879    80
744.5    13.047    36.3076    0.0243839    78
745    13.0705    36.3529    0.0243979    78
745.5    13.1147    37.011    0.0248229    77
746    13.1667    36.8268    0.0246829    77
746.5    13.2186    37.5175    0.0251289    77
747    13.2056    37.29    0.0249598    77
747.5    13.16    37.7514    0.0252518    75
748    13.0766    38.1067    0.0254724    74
748.5    13.0616    38.5917    0.0257794    73
749    13.0228    38.1783    0.0254862    73
749.5    12.9886    38.5923    0.0257454    73
750    12.9061    38.2306    0.0254871    71
750.5    12.8873    38.8504    0.025883    71
751    12.7402    33.1278    0.0220558    68
751.5    12.7114    34.0038    0.022624    67
752    12.7662    33.9279    0.0225585    67
752.5    13.0227    30.7002    0.0203988    66
753    12.9436    29.7413    0.0197485    65
753.5    12.9846    30.5083    0.0202444    65
754    13.0154    31.4194    0.0208352    65
754.5    12.9115    31.3411    0.0207695    64
755    12.9479    31.6995    0.0209931    64
755.5    12.9609    31.4399    0.0208073    64
756    12.8995    31.7633    0.0210074    63
756.5    12.672    32.043    0.0211784    62
757    12.7043    32.0416    0.0211635    62
757.5    12.7285    32.1463    0.0212187    62
758    12.7204    32.2812    0.0212936    62
758.5    12.7473    32.1243    0.0211762    62
759    12.7634    32.4396    0.0213699    62
759.5    12.7688    32.0675    0.0211109    62
760    12.7903    32.0367    0.0210768    62
760.5    12.8145    31.854    0.0209428    62
761    12.8656    31.9219    0.0209737    62
761.5    12.8763    31.4856    0.0206734    62
762    12.9645    31.7833    0.0208552    61
762.5    12.9454    31.9451    0.0209476    61
763    12.9344    31.7844    0.0208286    61
763.5    12.8634    32.7864    0.0214711    61
764    12.8361    33.2208    0.0217414    61
764.5    12.806    32.9546    0.0215531    61
765    12.8361    32.1862    0.0210368    61
765.5    12.776    32.5636    0.0212695    61
766    12.8917    32.4359    0.0211723    60
766.5    12.8611    32.3863    0.0211261    60
767    12.8722    32.9883    0.0215048    60
767.5    12.8861    32.8856    0.0214239    60
768    12.9056    32.8439    0.0213827    60
768.5    12.8722    32.254    0.0209851    60
769    12.8806    32.2223    0.0209508    60
769.5    12.9194    31.7032    0.0205999    60
770    12.9435    33.0034    0.0214308    59
770.5    13.0169    32.7474    0.0212507    59
771    13.0424    33.0109    0.0214079    59
771.5    13.0565    32.6362    0.0211511    59
772    13.048    32.5179    0.0210608    59
772.5    13.1638    33.2208    0.0215021    58
773    13.227    32.9221    0.021295    58
773.5    13.3512    33.1862    0.021452    56
774    13.1939    32.2291    0.0208198    55
774.5    13.2303    33.0823    0.0213572    55
775    13.2333    32.6935    0.0210926    55
775.5    13.2212    32.9708    0.0212577    55
776    13.2242    33.3255    0.0214726    55
776.5    13.2152    33.43    0.0215261    55
777    13.2716    33.6217    0.0216356    54
777.5    13.1883    33.1945    0.0213469    54
778    13.2222    33.3848    0.0214555    54
778.5    13.2346    33.4779    0.0215015    54
779    13.2778    33.5391    0.021527    54
779.5    13.3148    33.7157    0.0216265    54
780    13.321    33.7406    0.0216286    54
780.5    13.3086    33.5755    0.021509    54
781    13.3302    33.8925    0.0216981    54
781.5    13.358    34.0364    0.0217763    54
782    13.3364    33.5375    0.0214434    54
782.5    13.3642    33.4764    0.0213907    54
783    13.3796    33.4963    0.0213897    54
783.5    13.3519    33.7157    0.0215161    54
784    13.3889    33.7634    0.0215328    54
784.5    13.3333    33.6523    0.0214482    54
785    13.3611    34.3763    0.0218957    54
785.5    13.3056    34.1057    0.0217096    54
786    13.2315    34.163    0.0217322    54
786.5    13.239    34.5267    0.0219496    53
787    13.2453    34.6505    0.0220143    53
787.5    13.2893    34.4027    0.021843    53
788    13.3459    34.1036    0.0216393    53
788.5    13.3931    34.2035    0.0216889    53
789    13.3616    34.1024    0.0216112    53
789.5    13.4717    33.7901    0.0213997    53
790    13.478    35.0682    0.022195    53
790.5    13.4295    35.9619    0.0227463    52
791    13.4006    35.7674    0.022609    52
791.5    13.4902    36.5963    0.0231183    51
792    13.4869    36.49    0.0230366    51
792.5    13.5065    35.1536    0.0221789    51
793    13.3733    36.4573    0.0229869    50
793.5    13.2891    36.6755    0.0231099    49
794    13.2415    37.0352    0.0233219    49
794.5    13.3401    37.6201    0.0236754    49
795    13.3537    37.5143    0.0235939    49
795.5    13.3571    37.5952    0.0236299    49
796    13.4787    38.6024    0.0242477    47
796.5    13.5725    38.9585    0.0244561    46
797    13.6159    39.7378    0.0249296    46
797.5    14.0341    37.7129    0.0236444    44
798    14.072    37.8212    0.0236975    44
798.5    13.9962    36.9488    0.0231364    44
799    14.0152    36.6917    0.022961    44
799.5    14.0455    36.4638    0.0228042    44
800    14.0644    36.7275    0.0229547    44
800.5    14.0568    36.9608    0.0230861    44
801    14.0909    37.2089    0.0232265    44
801.5    14.1212    37.3641    0.0233089    44
802    14.1136    36.7699    0.0229239    44
802.5    14.125    36.6668    0.0228454    44
803    14.1364    36.9006    0.0229767    44
803.5    14.1439    36.5715    0.0227576    44
804    14.1439    36.6472    0.0227906    44
804.5    14.1174    37.1889    0.023113    44
805    14.1023    36.8563    0.0228921    44
805.5    13.9886    36.7606    0.0228185    44
806    14.0265    36.6426    0.0227311    44
806.5    14.1357    37.1864    0.0230542    43
807    14.0516    37.785    0.0234108    42
807.5    14.0476    38.6194    0.023913    42
808    14.0397    39.181    0.0242456    42
808.5    14.0159    39.0394    0.0241431    42
809    14.0516    38.9729    0.0240871    42
809.5    14.1016    40.2248    0.0248454    41
810    13.6795    37.6117    0.0232171    39
810.5    13.7222    37.2085    0.022954    39
811    13.7692    37.0479    0.0228409    39
811.5    13.8205    37.1345    0.0228801    39
812    13.8162    36.9698    0.0227647    39
812.5    13.9145    38.9314    0.0239578    39
813    13.8974    38.5792    0.0237265    39
813.5    13.9103    38.3274    0.0235571    39
814    13.9701    37.893    0.0232758    39
814.5    13.9786    38.2738    0.0234952    39
815    14.0256    38.8241    0.0238185    39
815.5    13.9693    40.2513    0.0246789    38
816    13.9868    40.214    0.0246409    38
816.5    14.0175    40.0377    0.0245179    38
817    13.9912    41.0438    0.0251186    38
817.5    13.9865    41.4345    0.0253422    37
818    13.964    42.0077    0.0256771    37
818.5    13.6616    44.5463    0.0272121    33
819    13.5417    44.0816    0.0269118    32
819.5    13.4219    44.1614    0.0269441    32
820    13.4375    44.1211    0.0269031    32
820.5    13.4792    44.1523    0.0269058    32
821    13.4583    42.8142    0.0260744    32
821.5    13.5052    42.3272    0.0257622    32
822    13.5052    42.8654    0.0260739    32
822.5    13.4948    43.1745    0.0262459    32
823    13.4948    43.0616    0.0261614    32
823.5    13.5417    43.0208    0.0261207    32
824    13.5729    42.1874    0.0255991    32
824.5    13.5625    42.6194    0.0258456    32
825    13.5625    43.076    0.0261066    32
825.5    13.6198    43.2209    0.0261786    32
826    14.086    40.3206    0.0244071    31
826.5    14.0161    41.5669    0.0251464    31
827    13.9677    41.5563    0.0251247    31
827.5    13.957    41.9283    0.0253343    31
828    13.9247    42.3743    0.0255883    31
828.5    14.3111    39.3069    0.0237217    30
829    14.2874    41.2967    0.0249076    29
829.5    14.3448    40.7776    0.0245797    29
830    14.3621    42.0595    0.0253371    29
830.5    14.3621    41.8047    0.0251684    29
831    14.3908    41.8185    0.0251616    29
831.5    14.3448    41.7508    0.0251057    29
832    14.3793    42.0975    0.025299    29
832.5    14.4195    42.7349    0.0256666    29
833    14.3678    42.9164    0.0257602    29
833.5    14.4483    42.5462    0.0255226    29
834    14.3736    43.415    0.0260282    29
834.5    14.4195    43.4475    0.0260321    29
835    14.3793    43.9615    0.0263242    29
835.5    14.3448    43.9079    0.0262764    29
836    14.5123    46.0657    0.0275513    27
836.5    14.5679    46.9944    0.0280899    27
837    14.5432    46.2481    0.0276273    27
837.5    14.5556    46.5556    0.0277944    27
838    14.5741    44.8813    0.0267788    27
838.5    14.6605    45.3796    0.02706    27
839    14.5926    44.8052    0.0267016    27
839.5    14.6474    46.2571    0.0275504    26
840    14.7308    45.3207    0.0269766    26
840.5    14.5385    46.4045    0.0276053    26
841    14.6026    47.0792    0.02799    26
841.5    15.1597    45.6423    0.0271196    24
842    15.2609    46.845    0.0278177    23
842.5    15.3333    47.3792    0.0281182    23
843    15.3913    47.702    0.028293    23
843.5    15.3768    47.7372    0.0282971    23
844    15.3551    47.6336    0.0282189    23
844.5    15.3768    48.2372    0.0285596    23
845    15.413    47.7292    0.0282421    23
845.5    15.4348    47.0042    0.0277967    23
846    15.471    47.6948    0.0281884    23
846.5    15.5    47.6908    0.0281694    23
847    15.5072    47.5784    0.0280865    23
847.5    15.3768    47.9691    0.0283004    23
848    15.7652    43.9133    0.0258923    22
848.5    15.6212    42.801    0.0252215    22
849    15.7197    42.6298    0.0251059    22
849.5    15.6288    43.2018    0.0254278    22
850    15.6212    42.806    0.02518    22
850.5    15.697    43.0319    0.025298    22
851    15.8333    42.2727    0.0248371    22
851.5    15.4921    41.8267    0.0245606    21
852    15.5317    41.6127    0.0244206    21
852.5    15.4762    41.7812    0.0245051    21
853    15.5317    43.0202    0.025217    21
853.5    15.6429    42.8976    0.0251304    21
854    15.6587    41.6388    0.0243787    21
854.5    15.6349    42.2635    0.02473    21
855    15.6905    42.6066    0.0249161    21
855.5    15.7222    42.7019    0.0249573    21
856    15.6905    42.924    0.0250725    21
856.5    15.6508    43.1135    0.0251684    21
857    15.7143    43.3205    0.0252745    21
857.5    15.7778    42.8951    0.0250117    21
858    15.8333    42.9497    0.025029    21
858.5    15.7083    44.1108    0.0256906    20
859    15.7833    44.0336    0.0256307    20
859.5    15.7    44.66    0.0259802    20
860    15.6833    45.0969    0.0262192    20
860.5    15.7083    45.1608    0.026241    20
861    15.7167    45.4308    0.0263826    20
861.5    15.45    44.7586    0.0259771    20
862    15.4167    44.1736    0.0256227    20
862.5    15.4417    44.6563    0.0258877    20
863    15.4167    44.3153    0.0256751    20
863.5    15.4083    44.4124    0.0257165    20
864    15.3833    43.7364    0.0253104    20
864.5    15.425    43.1735    0.0249702    20
865    15.5    43.8    0.0253179    20
865.5    15.5917    43.1902    0.024951    20
866    15.5917    43.1902    0.0249366    20
866.5    15.6    43.1456    0.0248965    20
867    15.625    42.6413    0.0245913    20
867.5    15.6583    42.768    0.0246501    20
868    15.625    43.1163    0.0248366    20
868.5    15.6583    43.4402    0.0250088    20
869    15.2632    44.0653    0.025354    19
869.5    15.3246    43.0102    0.0247327    19
870    15.3509    42.874    0.0246402    19
870.5    15.3421    43.9488    0.0252434    19
871    15.3158    43.3915    0.024909    19
871.5    15.3684    43.3526    0.0248724    19
872    15.386    42.9534    0.0246292    19
872.5    15.213    45.5982    0.0261308    18
873    15.2407    44.2569    0.0253476    18
873.5    15.3241    44.9089    0.0257063    18
874    15.3241    44.4089    0.0254055    18
874.5    15.3796    44.5087    0.0254481    18
875    15.3148    44.796    0.0255977    18
875.5    15.2593    44.8032    0.0255872    18
876    15.213    44.7679    0.0255525    18
876.5    15.2963    43.832    0.025004    18
877    15.3241    43.0971    0.0245708    18
877.5    15.3426    42.1064    0.0239922    18
878    15.2963    42.3628    0.0241246    18
878.5    15.4815    43.0676    0.024512    18
879    15.4444    43.5833    0.0247914    18
879.5    15.3611    43.5934    0.024783    18
880    15.6771    46.2447    0.0262754    16
880.5    15.75    45.4722    0.0258218    16
881    15.7917    46.0677    0.0261451    16
881.5    15.8333    44.8056    0.0254144    16
882    15.7917    44.8802    0.0254423    16
882.5    15.5625    45.6558    0.0258673    16
883    15.6146    45.8393    0.0259566    16
883.5    15.625    44.7552    0.0253284    16
884    15.6562    44.8245    0.0253532    16
884.5    15.7396    44.5242    0.0251691    16
885    15.7812    44.2907    0.025023    16
885.5    15.7708    44.3711    0.0250543    16
886    15.7812    43.9539    0.0248047    16
886.5    15.75    43.8299    0.0247207    16
887    15.8021    45.2299    0.025496    16
887.5    15.8542    43.9648    0.0247689    16
888    15.8021    44.2299    0.0249042    16
888.5    15.8958    43.7739    0.0246336    16
889    15.8229    44.4148    0.0249802    16
889.5    15.7917    46.2274    0.0259851    16
890    15.8229    44.6579    0.0250887    16
890.5    15.75    45.9757    0.0258145    16
891    15.6875    45.7635    0.025681    16
891.5    15.7604    44.8089    0.0251312    16
892    15.7604    45.2256    0.0253507    16
892.5    15.75    45.8229    0.0256711    16
893    15.75    46.0903    0.0258064    16
893.5    15.6771    44.6023    0.0249593    16
894    15.75    44.8056    0.025059    16
894.5    15.7812    44.6796    0.0249746    16
895    15.8125    44.6454    0.0249416    16
895.5    15.9271    44.2117    0.0246855    16
896    15.9792    44.6628    0.0249234    16
896.5    15.9167    45.6944    0.0254849    16
897    15.9479    44.5962    0.0248586    16
897.5    16.0208    45.885    0.0255627    16
898    16.0521    47.1379    0.0262461    16
898.5    16.1354    46.8376    0.0260643    16
899    15.9222    48.7365    0.027106    15
899.5    16.5476    45.3866    0.0252288    14
900    16.6786    47.6328    0.0264627    14
900.5    16.6667    47.3532    0.0262927    14
901    16.7262    46.9072    0.0260306    14
901.5    16.5641    49.6177    0.0275195    13
902    16.6282    49.9109    0.0276668    13
902.5    16.5256    52.0207    0.0288203    13
903    16.7051    51.1331    0.0283129    13
903.5    15.8611    52.3603    0.0289764    12
904    15.8333    50.588    0.0279801    12
904.5    15.875    50.3987    0.02786    12
905    15.9583    49.8015    0.0275146    12
905.5    15.9444    49.8349    0.0275179    12
906    15.9861    50.0114    0.0276001    12
906.5    15.9861    49.7475    0.0274393    12
907    16.0417    49.5654    0.0273238    12
907.5    16.0556    49.8673    0.0274751    12
908    16.0139    49.7012    0.0273685    12
908.5    16.1111    48.2469    0.0265531    12
909    16.0972    48.5068    0.0266814    12
909.5    16.0972    48.5068    0.0266667    12
910    16.1389    48.3372    0.0265589    12
910.5    16.1806    48.2845    0.0265154    12
911    16.0833    49.456    0.0271438    12
911.5    16.1667    49.3241    0.0270565    12
912    16.2639    49.5577    0.0271698    12
912.5    16.1364    52.9637    0.0290212    11
913    16    52.0859    0.0285246    11
913.5    16.5333    54.3989    0.029775    10
914    16.5    56.9333    0.0311451    10
914.5    16.5    57.2833    0.0313195    10
915    16.4    57.14    0.031224    10
915.5    16.25    55.9458    0.0305548    10
916    16.3167    57.4692    0.0313696    10
916.5    16.3333    57.3111    0.0312663    10
917    16.3    57.4322    0.0313153    10
917.5    16.3167    55.2136    0.0300892    10
918    16.35    55.0525    0.029985    10
918.5    16.35    54.9081    0.0298901    10
919    16.3333    56.1722    0.0305616    10
919.5    16.2    53.6489    0.0291729    10
920    16.25    53.3014    0.0289681    10
920.5    16.2833    51.5669    0.0280103    10
921    16.2333    51.1678    0.0277784    10
921.5    16.0185    56.4719    0.0306413    9
922    16.0185    55.62    0.0301627    9
922.5    16.0741    56.6056    0.0306806    9
923    15.8889    55.8457    0.0302523    9
923.5    15.9444    55.9198    0.030276    9
924    15.8704    57.7394    0.0312442    9
924.5    16.0556    60.0864    0.0324967    9
925    16.2963    59.085    0.0319379    9
925.5    16.2037    60.2209    0.0325342    9
926    16.3148    59.904    0.0323456    9
926.5    16.2963    60.5357    0.032669    9
927    16.2963    60.5357    0.0326514    9
927.5    16.3333    60.8272    0.0327909    9
928    16.8125    65.2808    0.0351729    8
928.5    16.8958    65.7287    0.0353951    8
929    16.9167    66.4861    0.0357837    8
929.5    16.9167    66.4861    0.0357644    8
930    16.8542    66.7114    0.0358663    8
930.5    16.7917    65.6163    0.0352586    8
931    16.8333    65.2292    0.0350318    8
931.5    16.7292    63.3398    0.0339988    8
932    16.7708    63.4579    0.0340439    8
932.5    16.8125    64.0516    0.034344    8
933    16.8542    64.5864    0.0346122    8
933.5    17.2381    72.6814    0.0389295    7
934    17.2381    73.1973    0.0391848    7
934.5    17.1429    72.5113    0.0387969    7
935    17.0714    74.1814    0.0396692    7
935.5    17.0714    74.1814    0.039648    7
936    17.0714    73.0862    0.0390418    7
936.5    17.0714    73.0862    0.0390209    7
937    17    73.1032    0.0390092    7
937.5    17.1429    70.2494    0.0374664    7
938    17.1667    72.5635    0.0386799    7
938.5    17.1905    71.2415    0.037955    7
939    17.2857    67.958    0.0361864    7
939.5    17.4286    67.737    0.0360495    7
940    17.3333    64.4286    0.0342705    7
940.5    17.4762    65.9637    0.0350684    7
941    17.381    68.0136    0.036139    7
941.5    17.2619    66.9751    0.0355683    7
942    17.1905    67.0193    0.0355729    7
942.5    17.3571    65.6542    0.0348298    7
943    17.3333    65.6825    0.0348264    7
943.5    17.3571    67.2494    0.0356383    7
944    17.3889    79.6636    0.0421947    6
944.5    17.2778    80.6543    0.0426968    6
945    17.2778    79.2654    0.0419394    6
945.5    17.2778    86.5432    0.0457658    6
946    17.4167    86.8403    0.0458987    6
946.5    17.3333    85.5833    0.0452104    6
947    17.3333    85.5833    0.0451866    6
947.5    17.3889    85.6451    0.0451953    6
948    17.3889    85.6451    0.0451714    6
948.5    17.3889    88.9877    0.0469097    6
949    17.4444    90.3858    0.0476216    6
949.5    17.4444    90.3858    0.0475965    6
950    17.4444    90.3858    0.0475715    6
950.5    17.2667    106.696    0.056126    5
951    17.4333    109.896    0.0577789    5
951.5    17.4333    109.896    0.0577486    5
952    17.4333    109.896    0.0577183    5
952.5    17.5    106.256    0.0557772    5
953    17.2333    108.096    0.0567133    5
953.5    17.2333    107.096    0.0561592    5
954    17.1333    107.549    0.0563673    5
954.5    17.3667    109.916    0.0575776    5
955    17.3667    111.482    0.0583677    5
955.5    17.4333    109.096    0.0570882    5
956    17.4    107.729    0.0563436    5
956.5    17.2667    113.507    0.0593344    5
957    17.1667    109.811    0.0573726    5
957.5    17.4    106.096    0.0554024    5
958    17.4    108.562    0.0566609    5
958.5    17.5    110.189    0.0574799    5
959    17.4    110.029    0.0573665    5
959.5    17.5667    116.129    0.0605153    5
960    17.6    111.296    0.0579664    5
960.5    17.7    107.782    0.0561074    5
961    17.6333    106.849    0.0555926    5
961.5    17.8333    108.156    0.0562431    5
962    17.5667    109.918    0.0571298    5
962.5    17.6667    106.656    0.0554055    5
963    17.4667    113.216    0.0587827    5
963.5    17.4667    107.949    0.0560191    5
964    17.5333    105.682    0.0548144    5
964.5    17.6667    110.811    0.0574448    5
965    15.5417    111.547    0.0577963    4
965.5    15.6667    111.167    0.0575695    4
966    15.625    116.547    0.0603245    4
966.5    15.5833    111.201    0.0575279    4
967    15.5833    111.201    0.0574981    4
967.5    15.5833    111.201    0.0574684    4
968    15.3333    118.931    0.0614311    4
968.5    15.3333    118.931    0.0613994    4
969    15.3333    118.931    0.0613677    4
969.5    15.3333    118.931    0.061336    4
970    15.3333    118.931    0.0613044    4
970.5    15.3333    118.931    0.0612728    4
971    15.3333    118.931    0.0612413    4
971.5    15.3333    118.931    0.0612098    4
972    15.2083    122.936    0.0632386    4
972.5    15.2083    122.936    0.063206    4
973    15.3333    118.931    0.0611154    4
973.5    15.4167    122.868    0.0631063    4
974    15.375    124.269    0.0637932    4
974.5    15.2083    126.644    0.064979    4
975    15.125    126.811    0.0650312    4
975.5    15.1667    123.514    0.063308    4
976    15.125    123.311    0.0631715    4
976.5    15.25    127.076    0.0650673    4
977    15.0833    125.285    0.0641171    4
977.5    15.2917    123.102    0.062968    4
978    15.2083    125.811    0.0643204    4
978.5    15.4583    125.561    0.0641598    4
979    15.2083    129.144    0.0659571    4
979.5    15.2083    129.144    0.0659235    4
980    15.2083    129.144    0.0658898    4
980.5    15.1667    133.736    0.0681979    4
981    15.1667    133.139    0.0678588    4
981.5    15.0833    132.743    0.0676225    4
982    15.0833    124.785    0.063536    4
982.5    15    125.097    0.0636627    4
983    15.2083    120.852    0.0614712    4
983.5    15.2083    120.852    0.06144    4
984    15.1667    122.153    0.0620695    4
984.5    15.1667    122.153    0.062038    4
985    15.1667    122.153    0.0620065    4
985.5    15.3333    122.583    0.0621935    4
986    15.25    124.368    0.063067    4
986.5    15.3333    126.958    0.0643479    4
987    15.375    122.672    0.0621438    4
987.5    15.25    120.674    0.0611006    4
988    15.25    120.674    0.0610696    4
988.5    15.125    116.866    0.059113    4
989    15.125    116.866    0.0590831    4
989.5    15    117.361    0.0593032    4
990    15.0417    120.519    0.0608682    4
990.5    15    121.819    0.0614939    4
991    14.875    118.075    0.0595735    4
991.5    14.875    118.075    0.0595434    4
992    14.875    118.075    0.0595134    4
992.5    14.9167    116.785    0.0588336    4
993    14.875    118.075    0.0594535    4
993.5    14.875    118.075    0.0594236    4
994    14.875    118.075    0.0593937    4
994.5    14.8333    121.222    0.0609463    4
995    14.75    121.785    0.0611984    4
995.5    14.6667    121.375    0.0609618    4
996    14.7917    122.005    0.0612476    4
996.5    14.5417    121.964    0.061196    4
997    14.5833    118.632    0.0594945    4
997.5    14.7083    122.408    0.0613574    4
998    14.7083    122.408    0.0613266    4
998.5    14.625    122.852    0.0615185    4
999    14.5417    123.339    0.061731    4
999.5    14.5417    123.339    0.0617001    4
1000    14.5417    123.339    0.0616693    4
1000.5    14.4167    122.646    0.0612923    4
1001    14.4167    122.646    0.0612617    4
1001.5    14.7917    120.38    0.0601    4
1002    14.7917    120.38    0.06007    4
1002.5    14.75    119.09    0.0593966    4
1003    14.5833    122.632    0.0611326    4
1003.5    14.7083    121.825    0.0606999    4
1004    14.75    121.576    0.060546    4
1004.5    14.75    121.576    0.0605159    4
1005    14.75    117.118    0.0582677    4
1005.5    14.75    117.118    0.0582387    4
1006    14.7917    110.519    0.05493    4
1006.5    15.0417    114.852    0.0570554    4
1007    15.0417    114.852    0.057027    4
1007.5    15    114.653    0.0568996    4
1008    14.8333    112.125    0.0556176    4
1008.5    15    108.181    0.0536344    4
1009    15    108.181    0.0536078    4
1009.5    15    108.181    0.0535813    4
1010    15    111.222    0.0550605    4
1010.5    15    115.514    0.0571568    4
1011    15    115.514    0.0571285    4
1011.5    15    115.514    0.0571003    4
1012    15.2083    110.908    0.0547964    4
1012.5    15.2083    110.908    0.0547694    4
1013    15.2083    110.908    0.0547423    4
1013.5    15.1667    109.681    0.0541098    4
1014    15.1667    109.681    0.0540831    4
1014.5    15.1667    109.681    0.0540565    4
1015    15.1667    109.681    0.0540298    4
1015.5    15.25    110.618    0.0544648    4
1016    15.0417    109.464    0.0538699    4
1016.5    15.0417    109.464    0.0538434    4
1017    14.75    114.035    0.0560643    4
1017.5    14.75    114.035    0.0560367    4
1018    14.75    114.035    0.0560092    4
1018.5    14.875    117.811    0.0578354    4
1019    15.125    122.352    0.0600355    4
1019.5    15.3333    124.167    0.0608959    4
1020    15.3333    124.167    0.060866    4
1020.5    15.0833    121.063    0.0593153    4
1021    15.2083    120.297    0.0589113    4
1021.5    15.2083    120.297    0.0588825    4
1022    10.1111    56.4691    0.0276268    3
1022.5    9.88889    55.5988    0.0271877    3
1023    15.1667    9    0.00439883    2
1023.5    15.1667    9    0.00439668    2
1024    14.9167    10.5625    0.00515747    2
1024.5    14.9167    10.5625    0.00515495    2
1025    14.6667    9    0.00439024    2
1025.5    14.6667    9    0.0043881    2
1026    14.6667    9    0.00438596    2
1026.5    14.75    8.50694    0.00414367    2
1027    14.75    8.50694    0.00414165    2
1027.5    15.1667    6.25    0.00304136    2
1028    14.9167    7.5625    0.00367826    2
1028.5    14.9167    7.5625    0.00367647    2
1029    14.9167    7.5625    0.00367468    2
1029.5    14.6667    4.69444    0.00227996    2
1030    14.6667    4.69444    0.00227886    2
1030.5    14.9167    3.67361    0.00178244    2
1031    14.9167    3.67361    0.00178158    2
1031.5    14.9167    3.67361    0.00178071    2
1032    15.1667    4.69444    0.00227444    2
1032.5    15.1667    4.69444    0.00227334    2
1033    15.1667    4.69444    0.00227224    2
1033.5    15.1667    4.69444    0.00227114    2
1034    15.1667    4.69444    0.00227004    2
1034.5    15.1667    4.69444    0.00226894    2
1035    15.1667    4.69444    0.00226785    2
1035.5    14.9167    3.67361    0.00177383    2
1036    14.9167    3.67361    0.00177298    2
1036.5    14.5    4.69444    0.00226457    2
1037    14.75    5.84028    0.00281595    2
1037.5    14.75    5.84028    0.00281459    2
1038    14.75    5.84028    0.00281324    2
1038.5    14.5    4.69444    0.0022602    2
1039    14.5    4.69444    0.00225912    2
1039.5    14.5    4.69444    0.00225803    2
1040    14.75    3.67361    0.00176616    2
1040.5    15    4.69444    0.00225586    2
1041    15    4.69444    0.00225478    2
1041.5    15.4167    3.0625    0.00147024    2
1042    15.1667    2.25    0.00107965    2
1042.5    15.1667    2.25    0.00107914    2
1043    15.1667    2.25    0.00107862    2
1043.5    15.4167    2.50694    0.00120122    2
1044    15.1667    3.36111    0.00160973    2
1044.5    15.1667    3.36111    0.00160896    2
1045    15.5    2.77778    0.00132908    2
1045.5    15.1667    1.77778    0.000850205    2
1046    15.4167    1.17361    0.000561    2
1046.5    15.75    0.5625    0.000268753    2
1047    16    1    0.000477555    2
1047.5    16    1    0.000477327    2
1048    16.1667    1.36111    0.000649385    2
1048.5    16.3333    2.25    0.00107296    2
1049    16.3333    2.25    0.00107245    2
1049.5    16.0833    1.5625    0.000744402    2
1050    16.3333    1    0.00047619    2
1050.5    16.0833    1.17361    0.000558596    2
1051    16.3333    1.77778    0.000845755    2
1051.5    16.1667    2.25    0.0010699    2
1052    16.1667    2.25    0.00106939    2
1052.5    15.9167    1.5625    0.00074228    2
1053    16.1667    1    0.000474834    2
1053.5    16.1667    1    0.000474608    2
1054    15.9167    1.5625    0.000741224    2
1054.5    15.9167    1.5625    0.000740872    2
1055    15.9167    1.5625    0.000740521    2
1055.5    15.9167    1.5625    0.000740171    2
1056    15.9167    1.5625    0.00073982    2
1056.5    16.1667    2.25    0.00106484    2
1057    16.1667    2.25    0.00106433    2
1057.5    15.75    1.5625    0.000738771    2
1058    15.75    1.5625    0.000738422    2
1058.5    15.75    1.5625    0.000738073    2
1059    16    1    0.000472144    2
1059.5    16    1    0.000471921    2
1060    16.25    1.5625    0.000737028    2
1060.5    16.25    1.5625    0.000736681    2
1061    16.25    1.5625    0.000736334    2
1061.5    16.25    1.5625    0.000735987    2
1062    15    1.06581e-14    5.01796e-18    1
1062.5    14.5    -1.24345e-14    -5.85153e-18    1
1063    14.5    -1.24345e-14    -5.84878e-18    1
1063.5    14.5    -1.24345e-14    -5.84603e-18    1
1064    14.5    -1.24345e-14    -5.84328e-18    1
1064.5    14.8333    -1.14476e-14    -5.377e-18    1
1065    14.8333    -1.14476e-14    -5.37448e-18    1
1065.5    14.8333    -1.14476e-14    -5.37195e-18    1
1066    15    1.06581e-14    4.99913e-18    1
1066.5    14.3333    7.50017e-15    3.51626e-18    1
1067    14.3333    7.50017e-15    3.51461e-18    1
1067.5    14.8333    1.28292e-14    6.00901e-18    1
1068    14.8333    1.28292e-14    6.0062e-18    1
1068.5    14.8333    1.28292e-14    6.00339e-18    1
1069    14.6667    1.57898e-15    7.38533e-19    1
1069.5    14.6667    1.57898e-15    7.38188e-19    1
1070    14.6667    1.57898e-15    7.37843e-19    1
1070.5    14.8333    8.68441e-15    4.05624e-18    1
1071    15.1667    -1.08555e-14    -5.06793e-18    1
1071.5    14.5    5.32907e-15    2.48673e-18    1
1072    14.5    5.32907e-15    2.48557e-18    1
1072.5    15    3.55271e-15    1.65628e-18    1
1073    15    3.55271e-15    1.6555e-18    1
1073.5    15    3.55271e-15    1.65473e-18    1
1074    15    3.55271e-15    1.65396e-18    1
1074.5    15    3.55271e-15    1.65319e-18    1
1075    15.3333    1.34214e-14    6.24249e-18    1
1075.5    15.3333    1.34214e-14    6.23959e-18    1
1076    15.3333    1.34214e-14    6.23669e-18    1
1076.5    15.3333    1.34214e-14    6.2338e-18    1
1077    15.3333    1.34214e-14    6.2309e-18    1
1077.5    15.8333    -6.11856e-15    -2.83924e-18    1
1078    16.1667    -6.71068e-15    -3.11256e-18    1
1078.5    15.8333    -6.11856e-15    -2.83661e-18    1
1079    15.8333    -6.11856e-15    -2.83529e-18    1
1079.5    16.3333    -2.44742e-14    -1.13359e-17    1
1080    17    -2.90806e-26    -1.34632e-29    1
1080.5    17    -2.90806e-26    -1.3457e-29    1
1081    17    -2.90806e-26    -1.34508e-29    1
1081.5    17    -2.90806e-26    -1.34446e-29    1
1082    16.5    -2.90806e-26    -1.34383e-29    1
1082.5    16.3333    -2.44742e-14    -1.13045e-17    1
1083    16.5    -2.90806e-26    -1.34259e-29    1
1083.5    16.5    -2.90806e-26    -1.34197e-29    1
1084    16    -2.96896e-26    -1.36945e-29    1
1084.5    16    -2.96896e-26    -1.36881e-29    1
1085    16    -2.96896e-26    -1.36818e-29    1
1085.5    16.3333    -2.44742e-14    -1.12733e-17    1
1086    16.5    -2.90806e-26    -1.33888e-29    1
1086.5    16.5    -2.90806e-26    -1.33827e-29    1
1087    16    -2.84779e-26    -1.30993e-29    1
1087.5    16.5    -2.90806e-26    -1.33704e-29    1
1088    16.5    -2.90806e-26    -1.33642e-29    1
1088.5    16.5    -2.90806e-26    -1.33581e-29    1
1089    16.6667    1.10529e-14    5.07479e-18    1
1089.5    16.3333    -2.68427e-14    -1.23188e-17    1
1090    16.8333    8.68441e-15    3.98367e-18    1
1090.5    16.8333    8.68441e-15    3.98185e-18    1
1091    17    -7.10543e-15    -3.25638e-18    1
1091.5    17.3333    -1.26319e-14    -5.78647e-18    1
1092    17.3333    -1.26319e-14    -5.78382e-18    1
1092.5    16.6667    6.31594e-15    2.89059e-18    1
1093    17.1667    2.05268e-14    9.39011e-18    1
1093.5    17.1667    2.05268e-14    9.38582e-18    1
1094    17.1667    2.05268e-14    9.38153e-18    1
1094.5    17.1667    2.05268e-14    9.37725e-18    1
1095    17.1667    2.05268e-14    9.37296e-18    1
1095.5    17.1667    2.05268e-14    9.36869e-18    1
1096    17.1667    2.05268e-14    9.36441e-18    1
1096.5    17.1667    2.05268e-14    9.36014e-18    1
1097    17.1667    2.05268e-14    9.35588e-18    1
1097.5    17.1667    2.05268e-14    9.35161e-18    1
1098    16.6667    6.31594e-15    2.87611e-18    1
1098.5    16.6667    6.31594e-15    2.8748e-18    1
1099    16.6667    6.31594e-15    2.87349e-18    1
1099.5    17    -1.42109e-14    -6.46242e-18    1
1100    17    -1.42109e-14    -6.45948e-18    1
1100.5    16.5    -7.10543e-15    -3.22827e-18    1
1101    17    -1.42109e-14    -6.45361e-18    1
