# Supplementary material for: Clocked stepping of an artificial protein walker along a DNA track
Source: Nat Nanotechnol. 2026 Jul 6;21(7):987–95. doi: 10.1038/s41565-026-02211-3 (PMC13379313; doi:10.1038/s41565-026-02211-3)
Supplement: Supplementary file 13 — Text files of simulation output. [file 41565_2026_2211_MOESM13_ESM.zip › averages_alpha1.800000.dat]

### track: TrpR -- DtxR -- MetJ 
# alpha = 1.8
# individual on/off rates:
#     correct step, with    ligands: TrpR    = ( 10 ,  0.36 )
#                                    DtxR    = ( 10 ,  0.164 )
#                                    MetJ    = ( 10 ,  1.14 )
#     correct step, without ligands: TrpR_0  = ( 0 ,  0.99 )
#                                    DtxR_0  = ( 0 ,  0.45 )
#                                    MetJ_0  = ( 0 ,  3.7 )
#     overstepping, with    ligands: TrpR*   = ( 18 ,  0.36 )
#                                    DtxR*   = ( 18 ,  0.164 )
#                                    MetJ*   = ( 18 ,  1.14 )
#     overstepping, without ligands: TrpR*_0 = ( 0 ,  0.99 )
#                                    DtxR*_0 = ( 0 ,  0.45 )
#                                    MetJ*_0 = ( 0 ,  3.7 )
# time     av position     var(position)    D_eff     count
0    0.166667    -3.63171e-13    0    500000
0.5    0.194816    0.0342872    0.0342872    499003
1    0.219766    0.0625359    0.0312679    498028
1.5    0.241636    0.0846163    0.0282054    496955
2    0.261259    0.103471    0.0258678    495940
2.5    0.279009    0.119434    0.0238868    494954
3    0.29543    0.133802    0.0223003    493938
3.5    0.310758    0.147228    0.0210325    492933
4    0.325356    0.160074    0.0200092    491909
4.5    0.33915    0.172718    0.0191909    490933
5    0.35227    0.18497    0.018497    489963
5.5    0.365098    0.197199    0.0179272    488954
6    0.377844    0.209216    0.0174346    487954
6.5    0.389832    0.221463    0.0170356    486936
7    0.402349    0.233709    0.0166935    485925
7.5    0.291783    0.275157    0.0183438    485065
8    0.280062    0.286288    0.017893    483404
8.5    0.273992    0.29937    0.01761    481234
9    0.272007    0.313044    0.0173913    478823
9.5    0.27496    0.328477    0.0172883    476194
10    0.280616    0.345177    0.0172589    473418
10.5    0.288904    0.361041    0.0171924    470526
11    0.298789    0.378043    0.0171838    467716
11.5    0.310661    0.394683    0.0171601    464881
12    0.323492    0.411846    0.0171602    462020
12.5    0.336771    0.42815    0.017126    459145
13    0.349805    0.444635    0.0171014    456211
13.5    0.363723    0.461603    0.0170964    453294
14    0.377773    0.478086    0.0170745    450409
14.5    0.41758    0.538405    0.0185657    449025
15    0.441624    0.584523    0.0194841    447251
15.5    0.461723    0.627725    0.0202492    444622
16    0.481732    0.66891    0.0209034    441348
16.5    0.501394    0.707036    0.0214253    437577
17    0.521443    0.745368    0.0219226    433462
17.5    0.542728    0.783938    0.0223982    428920
18    0.565722    0.821128    0.0228091    424249
18.5    0.589177    0.857351    0.0231717    419350
19    0.612472    0.894024    0.0235269    414419
19.5    0.637074    0.927213    0.0237747    409386
20    0.662011    0.960824    0.0240206    404380
20.5    0.687188    0.991875    0.0241921    399345
21    0.712497    1.02531    0.0244121    394277
21.5    0.564121    1.08264    0.0251776    392613
22    0.581977    1.09887    0.0249742    391944
22.5    0.605513    1.11669    0.0248153    391108
23    0.62701    1.13174    0.024603    390309
23.5    0.64637    1.14585    0.0243798    389491
24    0.664149    1.15896    0.0241449    388711
24.5    0.680364    1.17282    0.0239352    387879
25    0.695133    1.18609    0.0237219    387076
25.5    0.709732    1.19949    0.0235194    386296
26    0.723587    1.21261    0.0233194    385522
26.5    0.737409    1.22544    0.0231216    384753
27    0.750572    1.23886    0.0229419    383925
27.5    0.762743    1.25242    0.0227714    383142
28    0.774923    1.26514    0.0225917    382305
28.5    0.668323    1.30734    0.0229358    381637
29    0.655474    1.31727    0.0227116    380391
29.5    0.647744    1.33001    0.0225425    378647
30    0.645061    1.34592    0.022432    376707
30.5    0.64771    1.36115    0.022314    374721
31    0.652452    1.37659    0.0222031    372473
31.5    0.660048    1.39232    0.0221003    370220
32    0.670347    1.40828    0.0220044    367881
32.5    0.682214    1.42618    0.0219413    365659
33    0.693698    1.44144    0.0218399    363394
33.5    0.706769    1.45924    0.0217796    361076
34    0.720718    1.47558    0.0216996    358942
34.5    0.734577    1.49314    0.0216397    356731
35    0.748034    1.51127    0.0215896    354515
35.5    0.787448    1.56996    0.0221121    353493
36    0.811466    1.61587    0.0224427    352075
36.5    0.831489    1.65774    0.0227088    349968
37    0.850632    1.69982    0.0229705    347481
37.5    0.869989    1.74111    0.0232148    344379
38    0.89074    1.77928    0.0234115    341196
38.5    0.912723    1.81712    0.0235989    337741
39    0.936014    1.85287    0.0237548    334076
39.5    0.95857    1.89035    0.0239284    330312
40    0.983125    1.92612    0.0240765    326497
40.5    1.00786    1.96247    0.0242281    322533
41    1.03198    1.99811    0.0243672    318513
41.5    1.05704    2.03193    0.0244811    314494
42    1.08273    2.06623    0.0245979    310522
42.5    0.935008    2.11865    0.0249253    309215
43    0.95259    2.13488    0.0248242    308621
43.5    0.975453    2.15195    0.024735    307982
44    0.997062    2.16724    0.0246278    307316
44.5    1.01707    2.18153    0.0245115    306668
45    1.03466    2.19485    0.0243873    306044
45.5    1.05052    2.20699    0.0242526    305422
46    1.0657    2.22072    0.0241382    304777
46.5    1.08044    2.23382    0.0240195    304100
47    1.09418    2.24676    0.0239017    303484
47.5    1.10711    2.25923    0.0237814    302896
48    1.12016    2.27124    0.0236588    302249
48.5    1.133    2.28414    0.0235478    301630
49    1.14565    2.29748    0.0234436    301019
49.5    1.03858    2.34507    0.0236876    300426
50    1.02474    2.35564    0.0235564    299410
50.5    1.01714    2.36963    0.0234617    298118
51    1.0161    2.38296    0.0233624    296571
51.5    1.01852    2.39885    0.0232898    294933
52    1.02385    2.41178    0.0231902    293225
52.5    1.03317    2.42919    0.0231351    291497
53    1.04306    2.44647    0.0230799    289784
53.5    1.05517    2.46346    0.023023    287965
54    1.06758    2.4818    0.0229797    286256
54.5    1.08021    2.49785    0.0229161    284359
55    1.0945    2.51285    0.0228441    282600
55.5    1.10789    2.52902    0.0227839    280817
56    1.12229    2.54603    0.0227324    279058
56.5    1.16286    2.60696    0.0230705    278204
57    1.18666    2.65359    0.0232771    277084
57.5    1.2075    2.69431    0.0234288    275410
58    1.22656    2.73349    0.0235646    273387
58.5    1.24677    2.77591    0.0237257    271058
59    1.26693    2.81483    0.0238545    268485
59.5    1.28866    2.85492    0.0239909    265690
60    1.31115    2.89296    0.024108    262790
60.5    1.33504    2.92859    0.0242033    259735
61    1.3594    2.96416    0.0242964    256605
61.5    1.38485    2.99918    0.0243836    253516
62    1.40938    3.03146    0.0244472    250371
62.5    1.43562    3.06544    0.0245236    247196
63    1.46116    3.09702    0.0245795    244136
63.5    1.31266    3.15645    0.024854    243105
64    1.33068    3.17009    0.0247663    242660
64.5    1.3539    3.18888    0.02472    242146
65    1.37516    3.20339    0.0246414    241644
65.5    1.39503    3.21723    0.024559    241158
66    1.41302    3.23117    0.0244786    240624
66.5    1.42864    3.24538    0.0244014    240135
67    1.44379    3.25886    0.0243198    239654
67.5    1.45856    3.27197    0.0242368    239166
68    1.4726    3.28221    0.0241339    238706
68.5    1.48586    3.29438    0.0240465    238241
69    1.49884    3.30978    0.0239839    237692
69.5    1.51141    3.32063    0.0238894    237209
70    1.5242    3.33165    0.0237975    236720
70.5    1.4174    3.3769    0.0239496    236281
71    1.40485    3.3878    0.0238577    235499
71.5    1.39758    3.40133    0.0237855    234470
72    1.39444    3.418    0.0237361    233282
72.5    1.3964    3.43355    0.0236797    231981
73    1.4026    3.45267    0.0236484    230625
73.5    1.41048    3.46646    0.0235814    229254
74    1.4212    3.48542    0.0235501    227864
74.5    1.43254    3.50155    0.0235004    226488
75    1.44473    3.51602    0.0234401    225112
75.5    1.45783    3.53592    0.0234167    223707
76    1.47051    3.55077    0.0233604    222310
76.5    1.48394    3.57043    0.0233361    220927
77    1.49769    3.58599    0.0232857    219542
77.5    1.53917    3.64421    0.023511    218868
78    1.56324    3.69026    0.0236555    218003
78.5    1.58406    3.73131    0.0237663    216685
79    1.60499    3.77203    0.0238736    215089
79.5    1.62555    3.8135    0.0239842    213287
80    1.64632    3.85329    0.0240831    211277
80.5    1.66812    3.88986    0.0241606    209110
81    1.68945    3.92323    0.0242175    206908
81.5    1.71187    3.95948    0.0242913    204547
82    1.7354    3.9941    0.0243543    202163
82.5    1.75871    4.02474    0.0243924    199742
83    1.7843    4.05905    0.0244521    197269
83.5    1.80896    4.09123    0.0244984    194814
84    1.83296    4.1279    0.0245708    192270
84.5    1.68634    4.19063    0.0247966    191474
85    1.70362    4.19993    0.0247055    191099
85.5    1.72697    4.21863    0.0246704    190701
86    1.74842    4.23255    0.0246078    190344
86.5    1.76764    4.24627    0.0245449    189930
87    1.7854    4.2613    0.0244902    189524
87.5    1.80233    4.27236    0.0244135    189124
88    1.81707    4.28696    0.0243577    188742
88.5    1.83191    4.29749    0.0242796    188387
89    1.8453    4.3101    0.0242141    188008
89.5    1.859    4.32179    0.0241441    187641
90    1.87233    4.33467    0.0240815    187271
90.5    1.8853    4.34693    0.0240162    186925
91    1.89827    4.36159    0.0239648    186544
91.5    1.79146    4.40001    0.0240437    186180
92    1.77877    4.41228    0.0239798    185576
92.5    1.77087    4.42581    0.0239233    184676
93    1.76835    4.44208    0.0238821    183706
93.5    1.77077    4.45852    0.0238423    182668
94    1.77548    4.47439    0.0238    181566
94.5    1.7842    4.49098    0.0237618    180536
95    1.7952    4.51241    0.0237495    179484
95.5    1.80571    4.52932    0.0237137    178414
96    1.81802    4.54398    0.0236666    177313
96.5    1.83058    4.56095    0.0236319    176210
97    1.84254    4.57766    0.0235962    175095
97.5    1.85591    4.59234    0.0235505    174060
98    1.87108    4.61025    0.0235217    172962
98.5    1.91074    4.67312    0.0237214    172446
99    1.93477    4.71327    0.0238044    171766
99.5    1.95605    4.76173    0.0239283    170781
100    1.97497    4.80362    0.0240181    169501
100.5    1.99512    4.84627    0.0241108    168095
101    2.01716    4.89273    0.0242214    166524
101.5    2.03929    4.93214    0.0242962    164844
102    2.06162    4.96933    0.0243595    163054
102.5    2.08554    5.00498    0.0244145    161212
103    2.10839    5.04422    0.0244865    159353
103.5    2.13292    5.0798    0.0245401    157441
104    2.15744    5.11608    0.0245965    155393
104.5    2.18132    5.1491    0.0246368    153341
105    2.20681    5.17716    0.0246532    151478
105.5    2.05912    5.23771    0.0248233    150794
106    2.07667    5.25425    0.0247842    150467
106.5    2.09953    5.26845    0.0247345    150184
107    2.1213    5.28341    0.0246889    149864
107.5    2.14075    5.29686    0.0246366    149563
108    2.15871    5.31107    0.0245883    149220
108.5    2.17594    5.32259    0.0245281    148923
109    2.1922    5.33563    0.0244754    148600
109.5    2.20644    5.34678    0.0244145    148319
110    2.22002    5.36533    0.0243879    148037
110.5    2.23323    5.3791    0.0243398    147706
111    2.24642    5.39321    0.0242937    147421
111.5    2.2586    5.40539    0.0242394    147151
112    2.27074    5.41657    0.0241811    146871
112.5    2.16321    5.46517    0.0242897    146600
113    2.14987    5.47586    0.0242295    146127
113.5    2.14231    5.48481    0.0241622    145469
114    2.1403    5.49656    0.0241077    144743
114.5    2.14192    5.50812    0.0240529    143958
115    2.14894    5.52854    0.0240371    143118
115.5    2.15721    5.5484    0.024019    142271
116    2.16656    5.56443    0.0239846    141413
116.5    2.17891    5.58118    0.0239535    140547
117    2.19196    5.59346    0.0239037    139697
117.5    2.2036    5.61416    0.02389    138887
118    2.21565    5.62641    0.0238407    138033
118.5    2.22971    5.64787    0.0238307    137171
119    2.24527    5.66088    0.0237852    136333
119.5    2.28524    5.71808    0.023925    135919
120    2.30889    5.76925    0.0240386    135356
120.5    2.32957    5.81359    0.0241228    134559
121    2.34841    5.84872    0.0241682    133590
121.5    2.36966    5.88601    0.0242223    132428
122    2.3903    5.92526    0.0242839    131205
122.5    2.41211    5.96264    0.0243373    129850
123    2.43203    6.00389    0.024406    128473
123.5    2.45597    6.03438    0.0244307    127024
124    2.48016    6.07292    0.0244876    125531
124.5    2.50395    6.10432    0.0245154    123993
125    2.52915    6.14057    0.0245623    122492
125.5    2.55509    6.18027    0.0246226    120936
126    2.58203    6.22494    0.0247021    119433
126.5    2.43362    6.28413    0.0248385    118899
127    2.45179    6.30855    0.0248368    118667
127.5    2.47591    6.32678    0.0248109    118406
128    2.49706    6.33529    0.0247472    118139
128.5    2.51678    6.34784    0.0246998    117880
129    2.53441    6.36558    0.0246728    117584
129.5    2.55161    6.37629    0.0246189    117321
130    2.5661    6.38926    0.0245741    117067
130.5    2.58087    6.40165    0.0245274    116824
131    2.59509    6.4199    0.0245034    116586
131.5    2.60801    6.4322    0.0244571    116331
132    2.62086    6.44173    0.0244005    116095
132.5    2.63311    6.45218    0.0243479    115837
133    2.64527    6.46442    0.0243023    115586
133.5    2.53724    6.5107    0.0243846    115385
134    2.52196    6.53292    0.0243766    115005
134.5    2.51524    6.54357    0.0243255    114508
135    2.51345    6.55488    0.0242773    113894
135.5    2.51602    6.57057    0.0242457    113214
136    2.52254    6.59161    0.0242339    112561
136.5    2.53023    6.61355    0.0242255    111900
137    2.54098    6.62873    0.0241924    111236
137.5    2.55136    6.64564    0.024166    110559
138    2.56114    6.65667    0.0241184    109885
138.5    2.57397    6.67571    0.0241    109234
139    2.58719    6.69475    0.0240818    108543
139.5    2.59896    6.70713    0.0240399    107916
140    2.61345    6.7234    0.0240121    107190
140.5    2.65383    6.78108    0.0241319    106894
141    2.67932    6.82649    0.0242074    106475
141.5    2.69689    6.87069    0.0242781    105869
142    2.71625    6.9105    0.0243327    105105
142.5    2.73745    6.95395    0.0243998    104214
143    2.75767    6.98678    0.0244293    103218
143.5    2.77989    7.03063    0.024497    102160
144    2.80211    7.06853    0.0245435    101062
144.5    2.82398    7.11874    0.0246323    99897
145    2.84685    7.14684    0.0246443    98762
145.5    2.8706    7.17971    0.0246725    97559
146    2.89406    7.21268    0.024701    96315
146.5    2.91815    7.24828    0.0247382    95106
147    2.94561    7.29248    0.0248043    93884
147.5    2.7995    7.34819    0.0249091    93465
148    2.81683    7.36513    0.0248822    93275
148.5    2.84074    7.37876    0.0248443    93111
149    2.86146    7.39852    0.0248272    92938
149.5    2.87993    7.41305    0.0247928    92744
150    2.89879    7.42953    0.0247651    92530
150.5    2.91521    7.44526    0.0247351    92347
151    2.93075    7.4585    0.024697    92186
151.5    2.94556    7.46152    0.0246255    91996
152    2.9595    7.47408    0.0245858    91779
152.5    2.97419    7.48997    0.0245573    91575
153    2.98712    7.50138    0.0245143    91374
153.5    2.99976    7.51349    0.0244739    91190
154    3.01239    7.53216    0.0244551    91007
154.5    2.90398    7.57193    0.0245046    90844
155    2.8921    7.5827    0.0244603    90549
155.5    2.88463    7.59837    0.024432    90179
156    2.88186    7.61299    0.0244006    89722
156.5    2.88307    7.62505    0.0243612    89271
157    2.88777    7.64788    0.0243563    88756
157.5    2.89883    7.655    0.0243016    88240
158    2.90932    7.68096    0.0243068    87702
158.5    2.91959    7.69854    0.0242856    87189
159    2.93303    7.71719    0.0242679    86602
159.5    2.94298    7.72702    0.0242226    86080
160    2.95805    7.73741    0.0241794    85521
160.5    2.97002    7.7556    0.0241607    84993
161    2.98441    7.76565    0.0241169    84456
161.5    3.02467    7.81899    0.0242074    84198
162    3.0471    7.86466    0.0242736    83862
162.5    3.06863    7.89605    0.0242955    83356
163    3.08786    7.94332    0.024366    82745
163.5    3.10673    7.98357    0.0244146    82027
164    3.12743    8.01854    0.0244468    81218
164.5    3.14957    8.05567    0.0244853    80358
165    3.17405    8.09286    0.0245238    79467
165.5    3.19589    8.12073    0.0245339    78594
166    3.21767    8.15278    0.0245566    77620
166.5    3.24428    8.18072    0.0245667    76648
167    3.26654    8.20255    0.0245585    75674
167.5    3.29077    8.23407    0.0245793    74719
168    3.31567    8.27349    0.0246235    73811
168.5    3.16616    8.34547    0.024764    73502
169    3.18359    8.36483    0.024748    73368
169.5    3.2067    8.38699    0.0247404    73202
170    3.22721    8.39481    0.0246906    73058
170.5    3.24601    8.41315    0.024672    72905
171    3.26324    8.42548    0.0246359    72762
171.5    3.27926    8.44282    0.0246146    72614
172    3.2936    8.45868    0.0245892    72476
172.5    3.30885    8.47396    0.0245622    72334
173    3.32228    8.48995    0.0245374    72188
173.5    3.33547    8.50445    0.0245085    72039
174    3.34931    8.51545    0.0244697    71894
174.5    3.36221    8.53119    0.0244447    71729
175    3.37417    8.53883    0.0243966    71575
175.5    3.26708    8.59953    0.0245001    71424
176    3.25423    8.60663    0.0244506    71150
176.5    3.24538    8.60972    0.0243901    70852
177    3.24219    8.64022    0.0244074    70489
177.5    3.24634    8.65178    0.0243712    70082
178    3.25103    8.67532    0.0243689    69705
178.5    3.2628    8.6955    0.0243572    69282
179    3.2695    8.70628    0.0243192    68834
179.5    3.28133    8.73223    0.0243238    68410
180    3.29345    8.74036    0.0242788    67997
180.5    3.30574    8.76408    0.0242772    67592
181    3.32113    8.77977    0.0242535    67176
181.5    3.33349    8.79114    0.024218    66747
182    3.34842    8.80383    0.0241863    66330
182.5    3.39115    8.85129    0.0242501    66111
183    3.41701    8.89281    0.0242973    65851
183.5    3.43602    8.94657    0.0243776    65458
184    3.4546    8.98354    0.0244118    64969
184.5    3.47416    9.01614    0.024434    64424
185    3.497    9.04615    0.024449    63764
185.5    3.52061    9.07754    0.0244678    63100
186    3.54192    9.13058    0.0245446    62418
186.5    3.56495    9.18252    0.024618    61686
187    3.58522    9.19738    0.0245919    60975
187.5    3.61013    9.23954    0.0246388    60256
188    3.63519    9.26274    0.024635    59501
188.5    3.66138    9.27959    0.0246143    58737
189    3.68454    9.32247    0.0246626    58043
189.5    3.53554    9.39235    0.0247819    57793
190    3.55534    9.41538    0.0247773    57687
190.5    3.57847    9.43982    0.0247764    57572
191    3.59915    9.44213    0.0247176    57481
191.5    3.62035    9.45371    0.0246833    57360
192    3.63965    9.46967    0.0246606    57236
192.5    3.65409    9.47653    0.0246144    57101
193    3.66862    9.4826    0.0245663    57003
193.5    3.68319    9.4914    0.0245256    56878
194    3.69704    9.50773    0.0245045    56746
194.5    3.7103    9.51771    0.0244671    56621
195    3.72345    9.52996    0.0244358    56503
195.5    3.73486    9.54668    0.0244161    56367
196    3.74716    9.55807    0.0243828    56262
196.5    3.64098    9.61088    0.0244552    56148
197    3.6276    9.6171    0.0244089    55962
197.5    3.6202    9.63155    0.0243837    55742
198    3.6171    9.63115    0.0243211    55469
198.5    3.61884    9.64653    0.0242986    55143
199    3.62324    9.66412    0.0242817    54819
199.5    3.63121    9.67976    0.0242601    54501
200    3.63955    9.68466    0.0242117    54198
200.5    3.65208    9.68863    0.0241612    53883
201    3.66522    9.70647    0.0241454    53528
201.5    3.67703    9.72487    0.0241312    53210
202    3.6907    9.74607    0.0241239    52879
202.5    3.70437    9.75561    0.0240879    52566
203    3.72073    9.77417    0.0240743    52226
203.5    3.76066    9.83077    0.0241542    52066
204    3.78417    9.87702    0.0242084    51869
204.5    3.80513    9.92271    0.0242609    51547
205    3.82698    9.96471    0.0243042    51171
205.5    3.84698    9.99536    0.0243196    50732
206    3.8668    10.0425    0.0243749    50253
206.5    3.88954    10.0959    0.0244454    49764
207    3.9108    10.1111    0.0244231    49212
207.5    3.93481    10.1359    0.0244239    48653
208    3.95918    10.1555    0.0244123    48121
208.5    3.98332    10.1925    0.0244424    47531
209    4.00817    10.2318    0.0244781    46942
209.5    4.03445    10.2514    0.0244663    46356
210    4.06158    10.2855    0.0244892    45743
210.5    3.91381    10.3308    0.0245386    45514
211    3.93081    10.3463    0.0245173    45431
211.5    3.95341    10.3543    0.0244782    45339
212    3.97638    10.3689    0.024455    45243
212.5    3.99663    10.387    0.02444    45152
213    4.01441    10.3933    0.0243974    45050
213.5    4.03148    10.4012    0.0243588    44956
214    4.04717    10.4063    0.0243138    44864
214.5    4.06197    10.4101    0.0242659    44785
215    4.07567    10.4207    0.0242342    44694
215.5    4.08881    10.4277    0.0241942    44614
216    4.10131    10.4425    0.0241726    44522
216.5    4.1138    10.4617    0.024161    44431
217    4.12456    10.475    0.0241358    44350
217.5    4.01839    10.5269    0.0241997    44282
218    4.00395    10.5334    0.0241592    44125
218.5    3.99633    10.5373    0.0241128    43947
219    3.9909    10.5449    0.0240751    43756
219.5    3.99367    10.5625    0.0240603    43512
220    3.99883    10.5827    0.0240516    43265
220.5    4.00684    10.5983    0.0240325    42991
221    4.01497    10.6058    0.0239951    42728
221.5    4.02917    10.629    0.0239932    42435
222    4.04251    10.6606    0.0240103    42154
222.5    4.05617    10.6824    0.0240055    41918
223    4.06569    10.7031    0.0239979    41668
223.5    4.08161    10.7344    0.0240144    41411
224    4.09573    10.7468    0.0239884    41166
224.5    4.13779    10.8179    0.0240933    41055
225    4.15861    10.859    0.0241311    40878
225.5    4.1809    10.8973    0.0241626    40598
226    4.20167    10.9457    0.0242162    40303
226.5    4.22225    10.9683    0.0242125    39976
227    4.24444    11.0124    0.0242564    39546
227.5    4.26675    11.0472    0.0242796    39130
228    4.29302    11.0661    0.0242677    38702
228.5    4.31361    11.1096    0.0243099    38267
229    4.33744    11.1558    0.0243577    37808
229.5    4.36213    11.1888    0.0243765    37342
230    4.3836    11.2022    0.0243527    36919
230.5    4.41156    11.2232    0.0243453    36437
231    4.43704    11.238    0.0243247    35946
231.5    4.28732    11.2971    0.0243997    35790
232    4.30471    11.3189    0.0243941    35728
232.5    4.32604    11.3331    0.0243723    35672
233    4.34635    11.3459    0.0243474    35611
233.5    4.363    11.3561    0.0243172    35556
234    4.38178    11.3713    0.0242976    35484
234.5    4.39789    11.3863    0.0242778    35409
235    4.41571    11.3938    0.0242422    35348
235.5    4.43238    11.3856    0.0241732    35283
236    4.44698    11.3952    0.0241425    35205
236.5    4.45957    11.4098    0.0241222    35139
237    4.47204    11.4193    0.0240914    35058
237.5    4.48395    11.4352    0.0240741    34987
238    4.49611    11.4537    0.0240623    34913
238.5    4.39012    11.5064    0.0241225    34851
239    4.37459    11.5204    0.0241012    34744
239.5    4.3668    11.5239    0.0240583    34600
240    4.36216    11.5395    0.0240407    34426
240.5    4.36762    11.5539    0.0240206    34246
241    4.37306    11.556    0.0239751    34041
241.5    4.38033    11.5649    0.0239439    33823
242    4.38863    11.5937    0.0239539    33631
242.5    4.40034    11.5981    0.0239136    33432
243    4.41325    11.6077    0.0238842    33199
243.5    4.43042    11.6277    0.0238762    32971
244    4.44524    11.6318    0.0238357    32763
244.5    4.45637    11.6689    0.0238628    32552
245    4.46757    11.6859    0.0238487    32357
245.5    4.51241    11.747    0.0239247    32271
246    4.53888    11.8006    0.023985    32160
246.5    4.55709    11.854    0.0240445    31981
247    4.5747    11.8999    0.0240888    31744
247.5    4.59511    11.9329    0.024107    31471
248    4.61454    11.9554    0.0241037    31138
248.5    4.63846    11.9991    0.0241431    30807
249    4.66033    12.0316    0.0241599    30464
249.5    4.68068    12.0685    0.0241853    30141
250    4.70292    12.102    0.024204    29778
250.5    4.72391    12.1415    0.0242346    29379
251    4.75616    12.167    0.0242371    29022
251.5    4.78364    12.1877    0.0242301    28657
252    4.80847    12.2079    0.0242221    28314
252.5    4.66011    12.2528    0.024263    28179
253    4.67682    12.2658    0.0242408    28131
253.5    4.70454    12.2723    0.0242058    28065
254    4.72384    12.2742    0.0241617    28010
254.5    4.74186    12.2911    0.0241476    27953
255    4.76057    12.2998    0.0241173    27902
255.5    4.77824    12.2979    0.0240664    27860
256    4.79174    12.298    0.0240196    27792
256.5    4.8061    12.3094    0.0239949    27731
257    4.82001    12.3242    0.023977    27663
257.5    4.8337    12.3433    0.0239675    27606
258    4.84868    12.3663    0.0239657    27556
258.5    4.86138    12.3935    0.0239719    27499
259    4.87492    12.3992    0.0239367    27448
259.5    4.76963    12.4291    0.0239481    27405
260    4.75472    12.4556    0.023953    27306
260.5    4.74569    12.4854    0.0239643    27176
261    4.74092    12.4874    0.0239222    27050
261.5    4.74224    12.5058    0.0239116    26895
262    4.74669    12.5366    0.0239248    26739
262.5    4.76074    12.5643    0.023932    26587
263    4.77169    12.5661    0.0238899    26438
263.5    4.78331    12.5644    0.0238414    26282
264    4.79672    12.5679    0.0238029    26132
264.5    4.81035    12.5935    0.0238063    25972
265    4.82773    12.603    0.0237793    25799
265.5    4.84035    12.6312    0.0237876    25644
266    4.85459    12.6439    0.0237667    25484
266.5    4.89828    12.6795    0.0237889    25406
267    4.92611    12.7423    0.0238619    25297
267.5    4.94451    12.7695    0.0238683    25177
268    4.9639    12.8261    0.0239292    24984
268.5    4.98574    12.8569    0.023942    24759
269    5.00776    12.934    0.0240409    24539
269.5    5.02598    12.9617    0.0240476    24258
270    5.04925    12.9538    0.0239885    23975
270.5    5.07366    12.9929    0.0240165    23693
271    5.09477    12.9912    0.023969    23364
271.5    5.11642    13.0332    0.0240021    23083
272    5.14107    13.0644    0.0240155    22795
272.5    5.16301    13.1438    0.0241171    22500
273    5.19628    13.1773    0.0241342    22205
273.5    5.04679    13.229    0.0241847    22106
274    5.06476    13.2507    0.0241801    22067
274.5    5.08824    13.2663    0.0241645    22020
275    5.10712    13.2982    0.0241785    21977
275.5    5.12761    13.3109    0.0241576    21928
276    5.14479    13.3241    0.0241378    21891
276.5    5.16334    13.3484    0.0241382    21852
277    5.17615    13.3484    0.0240945    21813
277.5    5.18934    13.3564    0.0240656    21777
278    5.20199    13.3586    0.0240262    21733
278.5    5.21643    13.3578    0.0239816    21681
279    5.2308    13.373    0.0239659    21626
279.5    5.24415    13.3981    0.0239679    21591
280    5.25429    13.3966    0.0239225    21547
280.5    5.15024    13.441    0.023959    21504
281    5.1347    13.4539    0.0239393    21428
281.5    5.12712    13.4314    0.0238569    21346
282    5.12183    13.4414    0.0238322    21218
282.5    5.12608    13.4805    0.0238593    21105
283    5.12963    13.4843    0.0238238    20979
283.5    5.13982    13.4939    0.0237987    20853
284    5.14772    13.4978    0.0237637    20747
284.5    5.15511    13.5236    0.0237673    20615
285    5.16916    13.5543    0.0237794    20489
285.5    5.18146    13.5675    0.0237609    20365
286    5.1967    13.6076    0.0237895    20239
286.5    5.21018    13.6297    0.0237866    20117
287    5.22226    13.6393    0.0237619    19990
287.5    5.26381    13.6911    0.0238106    19923
288    5.28609    13.7069    0.0237968    19846
288.5    5.30373    13.749    0.0238285    19728
289    5.3295    13.7837    0.0238473    19586
289.5    5.34812    13.8027    0.0238389    19416
290    5.37472    13.8361    0.0238554    19217
290.5    5.39619    13.8377    0.023817    18992
291    5.42288    13.9149    0.0239087    18780
291.5    5.44826    13.9728    0.0239671    18562
292    5.47199    14.0118    0.0239927    18348
292.5    5.49395    14.0793    0.0240671    18145
293    5.51917    14.0689    0.0240084    17916
293.5    5.54406    14.114    0.0240443    17690
294    5.5716    14.1725    0.0241029    17443
294.5    5.41982    14.2464    0.0241875    17370
295    5.43874    14.2677    0.0241826    17336
295.5    5.46453    14.2911    0.0241812    17308
296    5.48173    14.3098    0.0241719    17281
296.5    5.50127    14.3202    0.0241488    17242
297    5.51807    14.3277    0.0241207    17198
297.5    5.53431    14.3265    0.0240781    17155
298    5.55046    14.3625    0.0240981    17112
298.5    5.56576    14.3791    0.0240855    17080
299    5.5802    14.4006    0.0240814    17037
299.5    5.59462    14.425    0.0240819    17005
300    5.60584    14.4206    0.0240344    16969
300.5    5.61792    14.4366    0.024021    16946
301    5.62922    14.4584    0.0240173    16912
301.5    5.52372    14.5301    0.0240964    16869
302    5.51095    14.538    0.0240695    16805
302.5    5.50793    14.5481    0.0240464    16725
303    5.50944    14.5491    0.0240085    16637
303.5    5.50584    14.5668    0.023998    16555
304    5.50976    14.59    0.0239967    16462
304.5    5.51806    14.5883    0.0239546    16346
305    5.53144    14.6215    0.0239697    16253
305.5    5.54291    14.6711    0.0240117    16156
306    5.55993    14.6475    0.0239338    16058
306.5    5.57391    14.664    0.0239217    15960
307    5.5831    14.7076    0.0239538    15867
307.5    5.59993    14.6982    0.0238996    15763
308    5.61621    14.6919    0.0238505    15677
308.5    5.65656    14.7504    0.0239066    15627
309    5.68193    14.8104    0.0239651    15567
309.5    5.70386    14.8648    0.0240142    15482
310    5.72262    14.8983    0.0240295    15359
310.5    5.74242    14.9368    0.0240528    15220
311    5.75794    14.9544    0.0240424    15073
311.5    5.77593    14.9502    0.0239971    14919
312    5.79911    14.9485    0.023956    14775
312.5    5.82104    14.9748    0.0239597    14590
313    5.83714    15.0216    0.0239962    14403
313.5    5.86557    15.0887    0.0240648    14223
314    5.88883    15.1387    0.0241062    14059
314.5    5.90593    15.1857    0.0241426    13864
315    5.93525    15.2148    0.0241505    13671
315.5    5.78547    15.2579    0.0241806    13609
316    5.79808    15.2766    0.0241718    13570
316.5    5.82093    15.2958    0.0241639    13541
317    5.84559    15.3139    0.0241544    13506
317.5    5.86211    15.3245    0.0241331    13481
318    5.87489    15.3561    0.0241448    13441
318.5    5.89288    15.3548    0.0241048    13413
319    5.90883    15.3618    0.024078    13384
319.5    5.92432    15.354    0.0240282    13364
320    5.93836    15.3908    0.0240481    13332
320.5    5.95163    15.4022    0.0240284    13304
321    5.96542    15.4232    0.0240237    13277
321.5    5.97521    15.3911    0.0239364    13243
322    5.98677    15.4086    0.0239264    13218
322.5    5.88145    15.4736    0.0239901    13190
323    5.87133    15.4583    0.0239293    13154
323.5    5.86174    15.458    0.0238918    13091
324    5.85655    15.454    0.0238488    13023
324.5    5.85727    15.4547    0.0238132    12953
325    5.86532    15.4746    0.0238071    12880
325.5    5.87672    15.4727    0.0237676    12800
326    5.88998    15.458    0.0237086    12725
326.5    5.90039    15.4732    0.0236956    12634
327    5.91639    15.477    0.0236652    12557
327.5    5.92814    15.5007    0.0236652    12482
328    5.94349    15.523    0.0236631    12398
328.5    5.96028    15.5379    0.0236498    12306
329    5.9707    15.5961    0.0237023    12208
329.5    6.01145    15.617    0.0236981    12159
330    6.03242    15.6856    0.023766    12117
330.5    6.05788    15.7004    0.0237524    12043
331    6.0778    15.7767    0.0238319    11956
331.5    6.09306    15.8069    0.0238415    11853
332    6.10264    15.8165    0.0238201    11747
332.5    6.12612    15.8724    0.0238682    11630
333    6.14319    15.9319    0.0239218    11496
333.5    6.17545    15.8936    0.0238284    11360
334    6.20479    15.9689    0.0239056    11234
334.5    6.22556    16.0085    0.023929    11094
335    6.25042    16.0337    0.0239309    10965
335.5    6.2721    16.0102    0.0238602    10822
336    6.29896    16.009    0.0238229    10688
336.5    6.15103    16.118    0.0239495    10639
337    6.16835    16.1229    0.0239212    10610
337.5    6.19093    16.1454    0.0239192    10587
338    6.21128    16.192    0.0239527    10561
338.5    6.22889    16.2168    0.0239539    10542
339    6.25049    16.2465    0.0239624    10524
339.5    6.26708    16.2485    0.0239301    10498
340    6.28385    16.2804    0.0239417    10472
340.5    6.29741    16.311    0.0239516    10452
341    6.31691    16.3221    0.0239327    10432
341.5    6.32803    16.3568    0.0239485    10405
342    6.34234    16.402    0.0239795    10382
342.5    6.35423    16.4081    0.0239534    10366
343    6.36316    16.3903    0.0238926    10349
343.5    6.2535    16.4138    0.0238919    10328
344    6.2438    16.4031    0.0238417    10289
344.5    6.23033    16.409    0.0238156    10249
345    6.22738    16.4432    0.0238308    10203
345.5    6.22719    16.486    0.0238582    10145
346    6.22488    16.4789    0.0238134    10098
346.5    6.23212    16.5029    0.0238138    10032
347    6.24368    16.5283    0.023816    9970
347.5    6.25124    16.5069    0.023751    9908
348    6.26288    16.5534    0.0237837    9853
348.5    6.28036    16.5457    0.0237384    9785
349    6.29553    16.5315    0.023684    9721
349.5    6.30506    16.5531    0.0236812    9661
350    6.31815    16.5352    0.0236217    9613
350.5    6.3573    16.6159    0.0237031    9575
351    6.38246    16.6585    0.0237301    9543
351.5    6.39475    16.7284    0.0237958    9490
352    6.42351    16.7205    0.0237507    9411
352.5    6.45393    16.683    0.0236638    9326
353    6.48055    16.6775    0.0236225    9239
353.5    6.49814    16.7347    0.02367    9133
354    6.52096    16.7936    0.0237198    9032
354.5    6.54229    16.8574    0.0237763    8915
355    6.56619    16.8736    0.0237656    8798
355.5    6.59929    16.8914    0.0237573    8692
356    6.62582    16.8918    0.0237245    8584
356.5    6.66017    16.9454    0.0237663    8467
357    6.68685    16.9128    0.0236875    8372
357.5    6.53979    16.9459    0.0237006    8336
358    6.55983    16.9732    0.0237056    8315
358.5    6.585    16.992    0.0236987    8298
359    6.60885    16.9772    0.0236452    8276
359.5    6.62499    17.0031    0.0236482    8255
360    6.63687    17.0107    0.0236259    8228
360.5    6.65303    16.9993    0.0235774    8211
361    6.6648    17.0267    0.0235827    8200
361.5    6.68235    16.9982    0.0235106    8185
362    6.6941    17.0109    0.0234957    8178
362.5    6.70626    17.0392    0.0235024    8162
363    6.72558    17.0599    0.0234985    8148
363.5    6.74105    17.0822    0.0234969    8134
364    6.75394    17.0982    0.0234865    8116
364.5    6.64781    17.1404    0.0235122    8105
365    6.63194    17.1649    0.0235136    8077
365.5    6.62941    17.1834    0.0235068    8047
366    6.62352    17.2436    0.0235568    8007
366.5    6.62665    17.2476    0.0235301    7964
367    6.63472    17.2833    0.0235467    7919
367.5    6.65186    17.2913    0.0235255    7878
368    6.6672    17.317    0.0235285    7815
368.5    6.674    17.3833    0.0235866    7777
369    6.68601    17.3796    0.0235496    7722
369.5    6.69274    17.3759    0.0235128    7678
370    6.70087    17.4036    0.0235183    7627
370.5    6.71949    17.4509    0.0235505    7576
371    6.73333    17.4523    0.0235206    7520
371.5    6.78222    17.5669    0.0236432    7500
372    6.8037    17.5945    0.0236486    7457
372.5    6.82386    17.6569    0.0237006    7404
373    6.8249    17.7118    0.0237423    7356
373.5    6.84663    17.7054    0.023702    7294
374    6.86681    17.7086    0.0236746    7223
374.5    6.88502    17.7482    0.0236959    7139
375    6.90797    17.7613    0.0236817    7041
375.5    6.93364    17.7894    0.0236876    6959
376    6.9634    17.8253    0.0237039    6881
376.5    6.97731    17.8561    0.0237133    6795
377    7.00538    17.8297    0.0236468    6721
377.5    7.03873    17.8959    0.0237032    6644
378    7.05    17.9766    0.0237786    6570
378.5    6.9041    18.0516    0.0238463    6540
379    6.91913    18.0699    0.023839    6533
379.5    6.9399    18.1021    0.0238499    6523
380    6.96318    18.0881    0.0238002    6514
380.5    6.98428    18.0976    0.0237813    6500
381    6.99959    18.0936    0.0237448    6491
381.5    7.01322    18.117    0.0237444    6481
382    7.0256    18.0708    0.0236529    6471
382.5    7.04035    18.054    0.0236    6456
383    7.05145    18.0994    0.0236285    6446
383.5    7.06518    18.1504    0.0236642    6436
384    7.07437    18.1613    0.0236475    6425
384.5    7.0923    18.1893    0.0236532    6410
385    7.10599    18.2208    0.0236634    6400
385.5    7.00652    18.2173    0.0236282    6394
386    6.98545    18.2116    0.0235901    6371
386.5    6.97246    18.2499    0.0236092    6343
387    6.98386    18.1877    0.0234983    6320
387.5    6.99486    18.1551    0.0234259    6285
388    6.99901    18.1999    0.0234535    6254
388.5    7.00837    18.2172    0.0234456    6213
389    7.01574    18.3139    0.0235398    6175
389.5    7.02702    18.3261    0.0235252    6138
390    7.04139    18.3646    0.0235443    6096
390.5    7.05113    18.3579    0.0235057    6056
391    7.07288    18.2925    0.0233919    6021
391.5    7.09123    18.2002    0.0232442    5981
392    7.10382    18.1881    0.0231991    5943
392.5    7.13661    18.2389    0.0232342    5917
393    7.16429    18.2525    0.023222    5899
393.5    7.19595    18.2585    0.0232001    5857
394    7.22453    18.369    0.023311    5824
394.5    7.2474    18.3894    0.0233072    5772
395    7.26877    18.4036    0.0232957    5726
395.5    7.28352    18.4457    0.0233194    5671
396    7.30197    18.536    0.0234041    5595
396.5    7.3305    18.4993    0.0233282    5532
397    7.35557    18.5325    0.0233407    5464
397.5    7.38485    18.5152    0.0232896    5393
398    7.40698    18.5541    0.0233091    5323
398.5    7.42433    18.5415    0.0232641    5273
399    7.45415    18.6821    0.0234111    5202
399.5    7.30571    18.7812    0.0235059    5182
400    7.32071    18.8086    0.0235108    5176
400.5    7.34848    18.782    0.0234481    5162
401    7.37445    18.7885    0.0234271    5152
401.5    7.39482    18.8043    0.0234176    5142
402    7.41226    18.8281    0.023418    5129
402.5    7.42441    18.8497    0.0234158    5122
403    7.43938    18.8226    0.0233531    5114
403.5    7.45606    18.8717    0.023385    5102
404    7.46804    18.8849    0.0233725    5089
404.5    7.47869    18.922    0.0233894    5076
405    7.49481    18.9094    0.023345    5069
405.5    7.51497    18.8888    0.0232907    5053
406    7.52829    18.9257    0.0233075    5037
406.5    7.42094    18.9382    0.0232942    5026
407    7.4015    18.9223    0.0232461    5010
407.5    7.38606    18.9512    0.023253    4991
408    7.39186    18.8862    0.0231448    4969
408.5    7.38625    18.9243    0.0231632    4929
409    7.39511    18.9602    0.0231788    4897
409.5    7.4046    18.9836    0.023179    4867
410    7.41307    18.983    0.02315    4839
410.5    7.42476    19.0166    0.0231627    4816
411    7.43651    19.0689    0.0231982    4783
411.5    7.43811    19.0571    0.0231557    4750
412    7.4718    19.0921    0.02317    4711
412.5    7.4872    19.0637    0.0231076    4686
413    7.49169    19.0815    0.0231011    4655
413.5    7.5227    19.1448    0.0231497    4640
414    7.55285    19.1682    0.02315    4614
414.5    7.58061    19.2403    0.023209    4590
415    7.59331    19.2516    0.0231947    4553
415.5    7.60876    19.147    0.0230409    4510
416    7.62989    19.1541    0.0230217    4473
416.5    7.64195    19.2681    0.0231309    4431
417    7.6753    19.2157    0.0230404    4380
417.5    7.70048    19.2862    0.0230972    4328
418    7.72221    19.278    0.0230598    4273
418.5    7.74364    19.2872    0.0230433    4222
419    7.77206    19.371    0.0231157    4167
419.5    7.78256    19.3836    0.0231033    4110
420    7.81167    19.3435    0.023028    4054
420.5    7.66497    19.4353    0.0231098    4036
421    7.67906    19.4317    0.023078    4034
421.5    7.706    19.3991    0.023012    4025
422    7.72835    19.4349    0.0230271    4015
422.5    7.74844    19.4731    0.0230451    4005
423    7.76778    19.491    0.023039    3994
423.5    7.77627    19.5424    0.0230725    3978
424    7.78758    19.5602    0.0230663    3971
424.5    7.80138    19.5943    0.0230793    3964
425    7.8117    19.6049    0.0230646    3953
425.5    7.82138    19.6415    0.0230805    3946
426    7.83752    19.6963    0.0231177    3941
426.5    7.85049    19.7148    0.0231123    3934
427    7.85784    19.7393    0.0231139    3924
427.5    7.75385    19.7734    0.0231268    3915
428    7.747    19.868    0.0232103    3894
428.5    7.73646    19.8443    0.0231555    3876
429    7.73265    19.8964    0.0231893    3857
429.5    7.72939    19.8985    0.0231648    3834
430    7.73392    19.8544    0.0230865    3814
430.5    7.75598    19.8842    0.0230943    3788
431    7.77406    19.8931    0.0230779    3765
431.5    7.78672    19.926    0.0230892    3747
432    7.79312    19.9891    0.0231356    3730
432.5    7.81212    19.9175    0.0230261    3701
433    7.82494    20.0026    0.0230977    3672
433.5    7.84118    19.9767    0.0230412    3652
434    7.84882    20.0146    0.0230583    3627
434.5    7.89371    20.0087    0.0230249    3619
435    7.9212    20.0248    0.023017    3604
435.5    7.94465    20.1829    0.0231721    3586
436    7.96659    20.2135    0.0231806    3557
436.5    7.98719    20.2824    0.023233    3525
437    8.00053    20.3031    0.0232301    3486
437.5    8.02503    20.4009    0.0233153    3456
438    8.02489    20.3221    0.0231988    3401
438.5    8.05014    20.3665    0.0232229    3367
439    8.066    20.5182    0.0233693    3336
439.5    8.0891    20.6808    0.0235277    3292
440    8.10332    20.8097    0.0236474    3252
440.5    8.11999    20.6965    0.023492    3210
441    8.14765    20.8058    0.0235893    3172
441.5    7.99093    20.857    0.0236206    3161
442    8.00427    20.8647    0.0236026    3158
442.5    8.02678    20.9198    0.0236382    3149
443    8.0486    20.9683    0.0236662    3145
443.5    8.07527    21.0058    0.0236818    3140
444    8.09667    21.0683    0.0237256    3131
444.5    8.10743    21.0844    0.023717    3120
445    8.11929    21.0691    0.0236731    3117
445.5    8.13174    21.0349    0.0236082    3111
446    8.1426    21.0305    0.0235768    3110
446.5    8.15394    21.0808    0.0236067    3103
447    8.16656    21.0726    0.0235712    3097
447.5    8.18441    21.0657    0.0235371    3091
448    8.19023    21.0383    0.0234802    3084
448.5    8.08382    21.1003    0.0235232    3074
449    8.0693    21.1665    0.0235707    3064
449.5    8.05836    21.1178    0.0234903    3050
450    8.05528    21.1133    0.0234592    3039
450.5    8.05382    21.2286    0.0235612    3016
451    8.05667    21.3549    0.023675    2997
451.5    8.06522    21.3141    0.0236036    2982
452    8.08089    21.4217    0.0236966    2963
452.5    8.09038    21.5024    0.0237596    2945
453    8.1283    21.4924    0.0237223    2928
453.5    8.13699    21.5564    0.0237667    2909
454    8.14806    21.5628    0.0237476    2885
454.5    8.16545    21.6084    0.0237716    2866
455    8.19218    21.5927    0.0237283    2848
455.5    8.24064    21.6421    0.0237564    2841
456    8.26328    21.7844    0.0238865    2831
456.5    8.28054    21.7134    0.0237825    2816
457    8.31195    21.6321    0.0236676    2798
457.5    8.34717    21.7014    0.0237174    2770
458    8.36692    21.7169    0.0237084    2744
458.5    8.37249    21.64    0.0235987    2720
459    8.39619    21.7144    0.0236541    2686
459.5    8.40697    21.818    0.023741    2648
460    8.43777    21.8197    0.023717    2614
460.5    8.46008    21.9185    0.0237986    2576
461    8.48905    21.8863    0.0237379    2542
461.5    8.517    21.8    0.0236187    2519
462    8.5446    21.9703    0.0237773    2485
462.5    8.38873    22.0556    0.0238439    2479
463    8.41198    22.0519    0.0238141    2473
463.5    8.4265    21.9679    0.0236979    2467
464    8.44072    21.9526    0.0236558    2460
464.5    8.46361    21.9779    0.0236576    2455
465    8.47329    21.8493    0.0234938    2452
465.5    8.48848    21.8293    0.0234472    2445
466    8.50766    21.7686    0.0233569    2438
466.5    8.52259    21.7234    0.0232834    2435
467    8.54318    21.7599    0.0232975    2428
467.5    8.54657    21.7774    0.0232913    2423
468    8.57104    21.7732    0.0232619    2414
468.5    8.59658    21.8437    0.0233123    2409
469    8.60049    21.8741    0.0233199    2405
469.5    8.49097    21.9848    0.023413    2400
470    8.49659    21.9257    0.0233252    2393
470.5    8.49306    21.918    0.0232922    2376
471    8.49133    22.054    0.0234119    2364
471.5    8.49239    22.0224    0.0233536    2342
472    8.48918    22.0762    0.0233858    2326
472.5    8.49092    21.9486    0.023226    2314
473    8.50695    21.9633    0.023217    2301
473.5    8.50431    21.9117    0.023138    2284
474    8.52013    21.993    0.0231994    2269
474.5    8.53441    21.962    0.0231423    2252
475    8.54289    21.9987    0.0231565    2242
475.5    8.56614    22.0544    0.0231908    2225
476    8.58736    22.0074    0.023117    2215
476.5    8.62153    22.073    0.0231616    2212
477    8.6525    22.1557    0.023224    2200
477.5    8.67299    22.2063    0.0232527    2187
478    8.71454    22.1881    0.0232093    2169
478.5    8.73618    22.3138    0.0233164    2153
479    8.76817    22.2584    0.0232343    2133
479.5    8.78182    22.4002    0.0233578    2119
480    8.79997    22.4802    0.0234169    2098
480.5    8.83197    22.5203    0.0234342    2080
481    8.87887    22.3741    0.0232579    2057
481.5    8.90713    22.4611    0.0233241    2035
482    8.93831    22.4576    0.0232962    2018
482.5    8.98193    22.4437    0.0232577    1992
483    9.00653    22.56    0.023354    1964
483.5    8.86835    22.546    0.0233154    1956
484    8.88386    22.5012    0.023245    1956
484.5    8.9112    22.46    0.0231786    1952
485    8.93501    22.5178    0.0232142    1949
485.5    8.9659    22.5675    0.0232415    1945
486    8.97657    22.6495    0.0233019    1942
486.5    8.9969    22.6751    0.0233043    1938
487    9.01481    22.7435    0.0233506    1935
487.5    9.02769    22.7634    0.023347    1932
488    9.04385    22.7509    0.0233104    1927
488.5    9.06352    22.718    0.0232528    1926
489    9.07023    22.7944    0.0233072    1920
489.5    9.09094    22.7807    0.0232694    1917
490    9.10207    22.8702    0.0233369    1912
490.5    8.99101    22.8753    0.0233184    1909
491    8.98842    23.0649    0.0234877    1900
491.5    8.98733    23.0166    0.0234147    1894
492    8.97461    22.9719    0.0233454    1884
492.5    8.98691    23.1158    0.0234678    1872
493    9.00377    23.1087    0.0234368    1858
493.5    9.00162    23.0979    0.0234021    1851
494    9.00753    23.1892    0.0234708    1836
494.5    9.01213    23.3462    0.0236058    1827
495    9.04515    23.3639    0.0235998    1820
495.5    9.05571    23.3783    0.0235906    1807
496    9.06963    23.4921    0.0236816    1788
496.5    9.07771    23.6585    0.0238253    1778
497    9.09761    23.7057    0.0238488    1774
497.5    9.12784    23.8872    0.0240073    1773
498    9.15111    23.8782    0.0239741    1768
498.5    9.1841    24.02    0.0240923    1759
499    9.20306    24.2211    0.0242696    1745
499.5    9.22726    24.2607    0.024285    1730
500    9.25689    24.2755    0.0242755    1718
500.5    9.26375    24.315    0.0242907    1703
501    9.28529    24.4605    0.0244117    1686
501.5    9.31329    24.6355    0.0245618    1671
502    9.32435    24.4951    0.0243975    1651
502.5    9.3407    24.4994    0.0243775    1629
503    9.35675    24.5227    0.0243765    1616
503.5    9.40159    24.7705    0.0245984    1597
504    9.40821    24.5208    0.0243262    1576
504.5    9.25043    24.4216    0.0242038    1568
505    9.28358    24.515    0.0242723    1561
505.5    9.31044    24.6211    0.0243532    1558
506    9.32925    24.5375    0.0242466    1552
506.5    9.34992    24.4334    0.0241199    1547
507    9.36811    24.4262    0.0240889    1543
507.5    9.3734    24.5093    0.0241471    1539
508    9.38784    24.4685    0.0240832    1535
508.5    9.39241    24.5424    0.0241321    1529
509    9.41661    24.4372    0.0240051    1525
509.5    9.43316    24.3988    0.0239439    1521
510    9.45143    24.4345    0.0239554    1520
510.5    9.45949    24.4655    0.0239623    1518
511    9.48144    24.4133    0.0238877    1518
511.5    9.36752    24.4636    0.0239135    1516
512    9.36166    24.4418    0.0238689    1512
512.5    9.3521    24.6239    0.0240233    1510
513    9.34608    24.6894    0.0240637    1504
513.5    9.32462    24.6459    0.0239979    1492
514    9.34098    24.5361    0.0238678    1482
514.5    9.36687    24.589    0.023896    1471
515    9.38307    24.6069    0.0238901    1461
515.5    9.40048    24.6584    0.023917    1452
516    9.43058    24.6023    0.0238394    1443
516.5    9.45418    24.6492    0.0238618    1433
517    9.46758    24.654    0.0238433    1424
517.5    9.45919    24.6218    0.0237892    1417
518    9.46873    24.6947    0.0238366    1407
518.5    9.50973    24.7686    0.0238849    1404
519    9.54665    24.7765    0.0238695    1397
519.5    9.56274    24.9427    0.0240064    1384
520    9.56308    25.1704    0.0242023    1374
520.5    9.62231    25.003    0.0240182    1364
521    9.66061    25.0258    0.0240171    1349
521.5    9.68199    25.1074    0.0240723    1338
522    9.73826    24.963    0.023911    1320
522.5    9.77521    25.0215    0.0239441    1299
523    9.78995    25.1107    0.0240064    1283
523.5    9.79895    25.1448    0.0240161    1265
524    9.83666    25.2349    0.0240791    1251
524.5    9.85339    25.4742    0.0242842    1230
525    9.87791    25.49    0.0242762    1215
525.5    9.723    25.5679    0.0243272    1213
526    9.74181    25.7477    0.024475    1211
526.5    9.75435    25.8589    0.0245574    1207
527    9.77372    25.8483    0.024524    1205
527.5    9.78931    25.9104    0.0245597    1204
528    9.81071    26.0178    0.0246381    1201
528.5    9.83793    26.0168    0.0246138    1196
529    9.84533    26.0289    0.024602    1195
529.5    9.86267    26.0239    0.024574    1193
530    9.88646    26.124    0.0246453    1189
530.5    9.8887    26.1966    0.0246905    1186
531    9.89575    26.1256    0.0246004    1183
531.5    9.90885    26.1616    0.0246111    1183
532    9.92146    26.2485    0.0246697    1182
532.5    9.81472    26.3131    0.0247071    1182
533    9.80546    26.3871    0.0247533    1178
533.5    9.80347    26.3081    0.0246561    1172
534    9.80789    26.3564    0.0246782    1166
534.5    9.81277    26.4645    0.0247563    1159
535    9.83174    26.4207    0.0246922    1153
535.5    9.84933    26.3728    0.0246244    1146
536    9.85664    26.4373    0.0246616    1137
536.5    9.86696    26.0116    0.024242    1125
537    9.86419    26.134    0.0243333    1118
537.5    9.88789    26.0982    0.0242774    1112
538    9.92005    26.1108    0.0242666    1107
538.5    9.92348    26.2145    0.0243403    1100
539    9.92391    26.0799    0.0241928    1093
539.5    9.96529    26.2354    0.0243146    1090
540    10.0011    26.223    0.0242805    1089
540.5    10.0284    26.286    0.0243164    1080
541    10.0625    26.2359    0.0242476    1072
541.5    10.0713    26.2462    0.0242347    1066
542    10.0876    26.3787    0.0243346    1052
542.5    10.1273    26.523    0.0244452    1038
543    10.1177    26.8033    0.0246808    1024
543.5    10.1463    26.9057    0.0247522    1015
544    10.1731    27.0408    0.0248537    1004
544.5    10.1831    27.0159    0.024808    992
545    10.2181    27.0502    0.0248167    982
545.5    10.2275    27.2414    0.0249692    967
546    10.2403    27.3642    0.0250588    953
546.5    10.0711    27.4199    0.0250868    949
547    10.0929    27.3784    0.025026    949
547.5    10.1132    27.4832    0.0250988    948
548    10.133    27.5403    0.025128    946
548.5    10.1533    27.4861    0.0250557    946
549    10.1751    27.4956    0.0250415    946
549.5    10.1887    27.3916    0.0249241    944
550    10.2159    27.525    0.0250227    942
550.5    10.2343    27.5349    0.025009    942
551    10.2566    27.6846    0.0251221    938
551.5    10.2947    27.6723    0.0250882    933
552    10.3024    27.7228    0.0251112    933
552.5    10.3057    27.6805    0.0250502    930
553    10.3132    27.5868    0.0249429    928
553.5    10.1881    27.5204    0.0248603    926
554    10.1952    27.6795    0.0249815    924
554.5    10.2145    27.6785    0.0249581    920
555    10.2089    27.5046    0.0247789    915
555.5    10.2159    27.6805    0.0249149    911
556    10.2268    27.7836    0.0249852    906
556.5    10.2277    27.8671    0.0250378    899
557    10.2265    27.9004    0.0250453    894
557.5    10.2313    27.878    0.0250027    890
558    10.2671    27.8786    0.0249809    881
558.5    10.2814    27.9254    0.0250003    876
559    10.2973    28.0584    0.025097    869
559.5    10.3473    28.109    0.0251198    862
560    10.3515    27.9325    0.0249397    855
560.5    10.3934    28.1526    0.0251138    855
561    10.3924    28.0665    0.0250147    852
561.5    10.4105    28.2698    0.0251735    845
562    10.4281    28.3455    0.0252184    839
562.5    10.4374    28.4915    0.0253258    836
563    10.461    28.46    0.0252753    825
563.5    10.5063    28.4658    0.025258    815
564    10.5099    29.0087    0.025717    805
564.5    10.5363    28.8723    0.0255734    799
565    10.5515    28.8294    0.0255128    789
565.5    10.571    28.9149    0.0255658    784
566    10.5885    28.8584    0.0254933    770
566.5    10.6194    28.9479    0.0255498    769
567    10.6513    29.0055    0.025578    760
567.5    10.5179    28.9577    0.0255134    753
568    10.5236    28.9356    0.0254715    750
568.5    10.5336    29.0763    0.0255728    749
569    10.5472    29.1035    0.0255742    748
569.5    10.5697    29.0902    0.0255402    746
570    10.6227    28.9128    0.0253621    743
570.5    10.6351    28.9844    0.0254026    740
571    10.6426    29.0716    0.0254567    740
571.5    10.6404    29.0589    0.0254234    737
572    10.6538    29.106    0.0254423    737
572.5    10.664    29.1034    0.0254178    737
573    10.6809    29.0748    0.0253706    737
573.5    10.6785    28.6857    0.0250094    735
574    10.6866    28.7904    0.0250787    734
574.5    10.5616    28.9231    0.0251724    733
575    10.5493    28.9267    0.0251537    733
575.5    10.5227    28.9928    0.0251892    727
576    10.5571    28.6672    0.0248847    721
576.5    10.5707    28.5193    0.0247348    717
577    10.5733    28.4926    0.0246903    716
577.5    10.5825    28.6365    0.0247935    715
578    10.5735    28.6441    0.0247786    714
578.5    10.6036    28.7381    0.0248385    711
579    10.5853    28.8196    0.0248874    705
579.5    10.5926    28.8742    0.024913    700
580    10.5982    29.0619    0.0250533    696
580.5    10.5883    28.9816    0.0249626    691
581    10.6053    28.9741    0.0249346    684
581.5    10.6647    29.0581    0.0249854    683
582    10.6863    29.209    0.0250937    680
582.5    10.6952    28.8748    0.0247852    677
583    10.7279    28.8524    0.0247448    670
583.5    10.7427    29.0663    0.0249069    664
584    10.7688    29.1428    0.024951    659
584.5    10.7885    29.4664    0.0252065    651
585    10.8156    29.6062    0.0253045    648
585.5    10.8037    29.252    0.0249803    636
586    10.8381    29.2556    0.0249621    630
586.5    10.8317    29.4728    0.025126    623
587    10.8548    29.2311    0.0248987    613
587.5    10.8684    29.3628    0.0249897    609
588    10.8806    29.5785    0.0251518    599
588.5    10.7531    29.7279    0.0252573    596
589    10.7678    29.7098    0.0252206    593
589.5    10.7995    29.8248    0.0252967    591
590    10.8218    29.8452    0.0252925    591
590.5    10.8085    29.9369    0.0253487    585
591    10.8159    29.8946    0.0252916    584
591.5    10.8285    29.9876    0.0253487    584
592    10.8439    29.9451    0.0252915    584
592.5    10.8525    30.0027    0.0253188    583
593    10.8499    30.1149    0.025392    582
593.5    10.8776    30.1534    0.025403    580
594    10.883    30.0556    0.0252993    580
594.5    10.8948    30.0491    0.0252726    580
595    10.8819    30.0297    0.025235    577
595.5    10.7777    30.2511    0.0253998    575
596    10.7684    30.1578    0.0253002    572
596.5    10.7635    30.2673    0.0253708    568
597    10.7747    30.5482    0.0255848    566
597.5    10.7324    30.2425    0.0253075    563
598    10.7123    30.2709    0.0253101    559
598.5    10.7707    30.1796    0.0252127    556
599    10.8096    30.3611    0.0253432    554
599.5    10.8119    30.4221    0.0253729    551
600    10.8188    30.5757    0.0254798    550
600.5    10.8248    30.6623    0.0255307    548
601    10.8156    30.7028    0.0255431    546
601.5    10.803    30.5432    0.0253892    539
602    10.8191    30.5161    0.0253456    539
602.5    10.8343    30.2811    0.0251296    537
603    10.8529    30.4371    0.025238    536
603.5    10.8699    30.4432    0.0252222    534
604    10.916    30.867    0.0255522    530
604.5    10.9176    30.7306    0.0254182    530
605    10.9148    30.9821    0.025605    528
605.5    10.927    30.9541    0.0255608    525
606    10.954    30.8601    0.0254621    518
606.5    10.9776    30.8409    0.0254253    513
607    10.997    31.1277    0.0256406    507
607.5    11.0152    31.2624    0.0257304    503
608    11.0198    31.2565    0.0257044    497
608.5    11.0156    31.3306    0.0257441    493
609    11.0233    31.552    0.0259048    486
609.5    10.8891    31.643    0.0259582    484
610    10.9084    31.761    0.0260336    484
610.5    10.94    31.6862    0.025951    483
611    10.9645    31.7602    0.0259904    483
611.5    10.9883    31.7499    0.0259607    483
612    11.0007    31.9462    0.0260998    480
612.5    11    32.0338    0.0261501    478
613    11.0371    31.7278    0.0258792    476
613.5    11.0483    31.7013    0.0258365    476
614    11.0588    31.9322    0.0260034    476
614.5    11.0774    31.9466    0.025994    476
615    11.0954    31.8564    0.0258995    475
615.5    11.1108    31.8538    0.0258764    474
616    11.123    31.8661    0.0258653    473
616.5    11.0275    32.0075    0.025959    472
617    11.0157    32.0176    0.0259462    468
617.5    10.9972    31.9211    0.025847    468
618    10.9782    31.7211    0.0256643    467
618.5    11.0029    31.8302    0.0257318    465
619    11.0025    32.0269    0.0258699    461
619.5    10.9967    32.1541    0.0259517    458
620    10.9713    32.091    0.0258799    453
620.5    10.9567    32.0629    0.0258363    450
621    10.9762    32.1178    0.0258598    449
621.5    10.9821    32.2476    0.0259434    447
622    10.9588    32.0412    0.0257566    445
622.5    10.9835    32.3177    0.025958    445
623    11.0261    32.3851    0.0259913    441
623.5    11.0491    32.7257    0.0262436    441
624    11.0926    33.0342    0.0264697    439
624.5    11.1551    32.8863    0.0263301    433
625    11.202    33.4501    0.0267601    425
625.5    11.2114    33.8207    0.0270349    421
626    11.2462    33.9121    0.0270864    419
626.5    11.2795    34.1726    0.0272726    418
627    11.32    34.1255    0.0272133    414
627.5    11.277    33.6589    0.0268198    408
628    11.2894    33.6432    0.026786    402
628.5    11.3292    33.5966    0.0267276    399
629    11.3085    33.6942    0.0267839    389
629.5    11.3475    33.908    0.0269325    389
630    11.3926    33.697    0.0267436    385
630.5    11.2306    33.6712    0.026702    383
631    11.2363    33.7589    0.0267503    383
631.5    11.2829    33.8054    0.026766    383
632    11.2858    33.8405    0.0267725    382
632.5    11.3053    33.9673    0.0268516    381
633    11.3185    33.9394    0.0268084    381
633.5    11.3342    33.9993    0.0268345    381
634    11.3702    33.9519    0.0267759    380
634.5    11.3855    34.1288    0.0268942    380
635    11.4318    33.876    0.026674    379
635.5    11.4389    33.9487    0.0267102    379
636    11.4343    33.9139    0.0266619    378
636.5    11.4415    33.6734    0.026452    376
637    11.4676    33.8557    0.0265743    376
637.5    11.3778    34.0343    0.0266936    375
638    11.3642    34.1707    0.0267795    373
638.5    11.3739    34.1945    0.0267772    370
639    11.416    33.9303    0.0265496    367
639.5    11.3892    33.7179    0.0263627    364
640    11.3306    33.4418    0.0261264    361
640.5    11.3435    33.6781    0.0262905    360
641    11.3091    33.6236    0.0262275    357
641.5    11.3046    33.8944    0.0264181    354
642    11.3054    33.6693    0.0262222    352
642.5    11.2673    33.9749    0.0264396    346
643    11.3116    34.2318    0.0266188    345
643.5    11.3765    34.4323    0.0267539    340
644    11.3879    34.6716    0.026919    339
644.5    11.3782    34.9032    0.0270778    338
645    11.4327    35.0413    0.0271638    337
645.5    11.443    34.6759    0.0268597    336
646    11.4308    35.0744    0.0271474    335
646.5    11.4675    34.9448    0.0270261    333
647    11.484    34.6884    0.0268071    333
647.5    11.4663    34.7099    0.026803    331
648    11.5    34.8354    0.0268792    323
648.5    11.5441    34.905    0.0269121    321
649    11.6146    34.9632    0.0269362    317
649.5    11.6693    35.2166    0.0271106    314
650    11.6807    35.2706    0.0271312    309
650.5    11.6929    35.1762    0.0270378    305
651    11.7106    35.2472    0.0270716    300
651.5    11.5563    35.5304    0.0272681    299
652    11.5652    35.4839    0.0272116    299
652.5    11.5965    35.6476    0.0273162    297
653    11.652    35.4542    0.0271471    296
653.5    11.6734    35.6052    0.027242    296
654    11.6841    35.6706    0.0272711    296
654.5    11.6994    35.5518    0.0271595    295
655    11.7379    35.6495    0.0272134    295
655.5    11.7321    35.8259    0.0273272    293
656    11.76    35.8167    0.0272993    293
656.5    11.7391    35.5557    0.0270797    290
657    11.7549    35.5557    0.0270592    289
657.5    11.7795    35.6716    0.0271267    288
658    11.766    35.6118    0.0270606    287
658.5    11.6643    35.6012    0.027032    285
659    11.6867    35.7615    0.0271331    283
659.5    11.7031    35.7067    0.027071    279
660    11.7037    35.8473    0.027157    279
660.5    11.6715    36.2826    0.027466    278
661    11.6882    36.152    0.0273465    278
661.5    11.715    35.9699    0.0271881    276
662    11.7279    35.6911    0.026957    275
662.5    11.7096    35.9518    0.0271334    272
663    11.7249    36.0073    0.0271549    272
663.5    11.7753    35.8843    0.0270417    270
664    11.7699    35.9653    0.0270823    268
664.5    11.8333    35.4852    0.0267007    267
665    11.8427    35.3791    0.0266008    266
665.5    11.8766    35.4792    0.0266561    266
666    11.9113    35.2048    0.02643    265
666.5    11.9252    35.5434    0.0266642    263
667    11.8963    35.3602    0.0265069    262
667.5    11.9256    35.4795    0.0265764    260
668    11.9831    35.5334    0.0265968    256
668.5    12.002    35.4213    0.0264931    253
669    11.994    34.1981    0.0255591    248
669.5    12.0236    34.2283    0.0255626    247
670    12.0676    34.3268    0.025617    244
670.5    12.059    33.9407    0.02531    243
671    12.1141    34.2547    0.0255251    241
671.5    12.1556    34.2274    0.0254858    241
672    12.1554    34.0667    0.0253473    236
672.5    12.0021    34.5976    0.0257231    236
673    12.0184    34.5737    0.0256862    235
673.5    12.0404    34.5328    0.0256368    235
674    12.0962    34.5146    0.0256043    234
674.5    12.1211    34.7296    0.0257447    234
675    12.1346    34.8849    0.0258407    234
675.5    12.1502    35.1443    0.0260136    233
676    12.1724    35.2546    0.0260759    233
676.5    12.1953    35.076    0.0259246    233
677    12.2017    34.9264    0.025795    233
677.5    12.2375    34.7452    0.0256422    233
678    12.2418    34.8295    0.0256855    233
678.5    12.2496    34.8248    0.0256631    233
679    12.2493    35.0599    0.0258173    232
679.5    12.1487    34.96    0.0257248    232
680    12.15    35.202    0.0258838    230
680.5    12.2107    35.4946    0.0260798    227
681    12.236    35.3693    0.0259687    226
681.5    12.1629    35.5185    0.0260591    223
682    12.1621    35.0583    0.0257026    221
682.5    12.1569    35.1473    0.025749    221
683    12.1159    35.038    0.02565    220
683.5    12.1827    35.07    0.0256547    218
684    12.2411    34.6782    0.0253495    215
684.5    12.2134    34.9378    0.0255207    214
685    12.2453    35.1091    0.0256271    212
685.5    12.2944    35.1708    0.0256534    210
686    12.3056    34.6803    0.0252772    210
686.5    12.3294    34.6975    0.0252713    210
687    12.3958    34.9277    0.0254205    208
687.5    12.4447    34.7684    0.0252861    208
688    12.4479    34.9611    0.0254078    208
688.5    12.4439    34.7442    0.0252318    208
689    12.4573    34.6446    0.0251412    207
689.5    12.4943    34.6336    0.025115    206
690    12.384    33.6039    0.0243507    204
690.5    12.4503    34.8638    0.0252454    198
691    12.3968    35.2646    0.0255171    189
691.5    12.4127    34.2948    0.0247974    187
692    12.4597    34.2016    0.0247122    186
692.5    12.4507    34.156    0.0246614    186
693    12.5135    34.0943    0.024599    185
693.5    12.276    33.8742    0.0244226    183
694    12.2923    34.0489    0.0245309    183
694.5    12.3133    34.1562    0.0245905    183
695    12.3864    33.821    0.0243317    182
695.5    12.3398    33.4212    0.0240268    181
696    12.3674    33.6905    0.024203    181
696.5    12.3139    33.1806    0.0238196    180
697    12.3398    33.3409    0.0239174    180
697.5    12.387    33.6243    0.0241034    180
698    12.3926    33.5891    0.0240609    180
698.5    12.4898    32.6571    0.0233766    179
699    12.5047    32.8058    0.0234663    179
699.5    12.514    32.9127    0.0235259    179
700    12.5205    32.7119    0.0233656    179
700.5    12.4311    32.8714    0.0234628    179
701    12.3797    33.2657    0.0237273    176
701.5    12.3762    33.8021    0.0240928    175
702    12.3619    33.9103    0.0241526    175
702.5    12.3745    33.7804    0.024043    174
703    12.3487    33.9086    0.024117    173
703.5    12.3526    33.9341    0.0241181    173
704    12.3304    33.6184    0.0238767    172
704.5    12.3889    33.4734    0.0237568    171
705    12.3343    33.0294    0.0234251    169
705.5    12.3698    33.2128    0.0235385    169
706    12.3633    33.2805    0.0235698    167
706.5    12.3735    33.7223    0.0238657    166
707    12.3455    33.7642    0.0238785    165
707.5    12.3818    33.3785    0.023589    165
708    12.3994    33.5612    0.0237014    164
708.5    12.3988    34.0346    0.0240188    163
709    12.4243    33.9673    0.0239544    163
709.5    12.4527    34.1332    0.0240544    162
710    12.4772    34.5309    0.0243175    161
710.5    12.5187    34.8434    0.0245203    160
711    12.5563    35.2808    0.0248107    157
711.5    12.6972    34.754    0.024423    153
712    12.683    34.6067    0.0243024    153
712.5    12.7157    34.7476    0.0243843    153
713    12.8057    35.0473    0.0245773    151
713.5    12.7908    35.3867    0.024798    149
714    12.7987    35.8629    0.0251141    149
714.5    12.6633    35.1143    0.0245726    149
715    12.6408    35.563    0.0248692    148
715.5    12.6621    35.5843    0.0248667    147
716    12.6916    35.7231    0.0249463    147
716.5    12.7041    35.7766    0.0249662    147
717    12.7215    36.1621    0.0252177    146
717.5    12.7306    36.1352    0.0251813    146
718    12.6888    36.2476    0.025242    143
718.5    12.6923    36.417    0.0253424    143
719    12.7028    36.4464    0.0253452    143
719.5    12.7191    36.4221    0.0253107    143
720    12.7214    36.5038    0.0253499    143
720.5    12.7145    36.7458    0.0255002    143
721    12.757    36.6849    0.0254403    142
721.5    12.6209    36.6358    0.0253886    142
722    12.6397    36.6106    0.0253536    142
722.5    12.7057    35.8529    0.0248117    141
723    12.7626    36.1355    0.02499    139
723.5    12.7766    36.6946    0.0253591    138
724    12.8504    35.6465    0.0246178    137
724.5    12.8662    35.3438    0.0243919    137
725    12.9449    34.2451    0.0236173    136
725.5    12.9424    34.6309    0.0238669    136
726    12.8765    33.2025    0.0228667    135
726.5    12.8794    33.018    0.022724    134
727    12.896    33.9664    0.0233607    133
727.5    12.8985    33.7877    0.0232218    133
728    12.9424    33.8877    0.0232745    133
728.5    12.9749    34.5562    0.0237174    133
729    12.9862    35.0017    0.0240066    133
729.5    13.0253    35.0587    0.0240293    132
730    13.0619    35.0646    0.0240168    132
730.5    13.0556    35.0849    0.0240143    132
731    13.0293    34.7004    0.0237349    131
731.5    13.0872    35.1441    0.0240219    130
732    13.1305    35.5443    0.0242789    129
732.5    13.1181    35.5486    0.0242653    127
733    13.127    35.9702    0.0245363    126
733.5    13.1772    36.0793    0.0245939    126
734    13.2263    36.9011    0.025137    123
734.5    13.0592    35.8847    0.024428    121
735    13.0923    36.134    0.024581    121
735.5    12.9256    36.8191    0.02503    121
736    12.9421    36.9503    0.0251021    121
736.5    12.9601    36.9642    0.0250945    121
737    13.0165    37.0824    0.0251576    121
737.5    13.0472    37.3334    0.0253108    120
738    13    37.0476    0.0251    119
738.5    13.0196    37.0953    0.0251153    119
739    13.0294    37.1067    0.0251061    119
739.5    13.0322    37.023    0.0250325    119
740    13.0028    36.6751    0.0247804    119
740.5    12.9986    36.7027    0.0247824    118
741    13.0268    36.733    0.0247861    118
741.5    13.1154    36.5995    0.0246793    117
742    13.1125    36.8043    0.0248007    117
742.5    12.953    36.7316    0.0247351    117
743    12.9181    37.2119    0.0250417    116
743.5    12.9397    37.1568    0.0249878    116
744    12.944    37.7279    0.0253548    116
744.5    12.9195    37.597    0.0252498    116
745    12.9768    37.6864    0.0252929    115
745.5    12.9602    38.4751    0.0258049    113
746    12.9867    38.4425    0.0257658    113
746.5    12.9867    38.2479    0.0256181    113
747    13.0432    37.3025    0.0249682    112
747.5    13.042    37.8876    0.0253429    111
748    13.03    38.0391    0.0254272    111
748.5    13.036    37.6774    0.0251686    111
749    12.9924    38.2103    0.0255075    110
749.5    13.0364    38.9886    0.0260097    110
750    13.0591    38.7543    0.0258362    110
750.5    13.1576    38.6181    0.0257282    110
751    13.1348    38.6977    0.0257641    110
751.5    13.1636    38.3899    0.0255422    110
752    13.2136    38.4991    0.0255978    110
752.5    13.2348    38.6628    0.0256896    110
753    13.2606    38.3387    0.0254573    110
753.5    13.1512    38.508    0.0255527    108
754    13.213    38.2437    0.0253606    108
754.5    13.1778    38.47    0.0254937    105
755    13.2143    38.0718    0.0252131    105
755.5    13.3317    37.8592    0.0250557    102
756    13.3366    37.9684    0.0251114    102
756.5    13.1699    37.8769    0.0250343    102
757    13.1944    37.9254    0.0250498    102
757.5    13.1846    37.7952    0.0249473    102
758    13.2075    37.7078    0.0248732    102
758.5    13.2353    37.8586    0.0249562    102
759    13.2435    37.7013    0.0248362    102
759.5    13.2533    38.1507    0.0251157    102
760    13.2778    38.1467    0.0250965    102
760.5    13.2892    38.2358    0.0251386    102
761    13.3007    37.9826    0.0249557    102
761.5    13.2892    37.8769    0.0248699    102
762    13.3252    38.0155    0.0249445    102
762.5    13.3203    38.2972    0.0251129    102
763    13.3693    38.4377    0.0251885    102
763.5    13.3036    38.031    0.0249057    101
764    13.3135    38.1938    0.0249959    101
764.5    13.2409    38.0553    0.024889    101
765    13.2933    38.4012    0.0250988    100
765.5    13.3418    38.3852    0.025072    99
766    13.3721    38.1885    0.0249272    99
766.5    13.3889    38.9287    0.0253938    99
767    13.3754    38.7196    0.0252409    99
767.5    13.3603    38.7787    0.025263    99
768    13.3973    38.9454    0.0253551    99
768.5    13.4411    38.3588    0.0249569    99
769    13.4293    37.7705    0.0245582    99
769.5    13.4697    37.6977    0.024495    99
770    13.4798    38.3037    0.0248726    99
770.5    13.5572    38.2947    0.0248506    99
771    13.6804    37.6533    0.0244185    97
771.5    13.6753    37.6319    0.0243888    97
772    13.6193    38.2975    0.0248041    95
772.5    13.6474    38.311    0.0247968    95
773    13.7258    38.7764    0.0250817    93
773.5    13.7681    39.3273    0.0254216    92
774    13.7645    39.2948    0.0253842    92
774.5    13.7319    38.9619    0.025153    92
775    13.7648    40.1672    0.0259143    90
775.5    13.9413    40.2507    0.0259514    88
776    13.6996    36.6594    0.0236208    86
776.5    13.7667    37.0975    0.0238876    85
777    13.7961    37.7048    0.0242631    85
777.5    13.6137    37.142    0.0238855    85
778    13.6294    37.2068    0.0239118    85
778.5    13.6549    37.4129    0.0240289    85
779    13.7    37.492    0.0240642    85
779.5    13.7373    37.2264    0.0238784    85
780    13.7529    37.205    0.0238493    85
780.5    13.7647    36.9329    0.0236598    85
781    13.7745    36.7547    0.0235305    85
781.5    13.7765    36.9526    0.0236421    85
782    13.802    37.1559    0.023757    85
782.5    13.8333    37.3163    0.0238443    85
783    13.8431    37.5205    0.0239594    85
783.5    13.8608    37.494    0.0239273    85
784    13.9059    38.1728    0.0243449    85
784.5    13.7976    39.924    0.0254455    84
785    13.813    40.7252    0.0259396    82
785.5    13.6728    39.2239    0.0249675    81
786    13.6605    38.7472    0.0246484    81
786.5    13.5333    38.5246    0.0244912    80
787    13.5127    38.8107    0.0246574    79
787.5    13.5527    38.6368    0.0245313    79
788    13.5232    38.2579    0.0242753    79
788.5    13.4594    38.5308    0.0244329    78
789    13.4274    39.3046    0.0249078    78
789.5    13.4589    40.0903    0.0253897    77
790    13.4342    40.829    0.0258411    76
790.5    13.4539    40.4237    0.0255684    76
791    13.4408    40.1898    0.0254045    76
791.5    13.4518    40.1505    0.0253635    76
792    13.4978    39.8242    0.0251415    76
792.5    13.5658    40.484    0.0255419    76
793    13.6404    40.5549    0.0255705    76
793.5    13.6557    40.0112    0.0252119    76
794    13.6294    39.8915    0.0251206    76
794.5    13.6622    41.08    0.0258527    75
795    13.5788    39.7772    0.0250171    74
795.5    13.5766    39.4701    0.0248084    74
796    13.5608    39.9576    0.025099    74
796.5    13.6149    39.84    0.0250094    74
797    13.6826    39.7185    0.0249175    73
797.5    13.6736    40.5613    0.0254303    72
798    13.7477    40.7515    0.0255335    72
798.5    13.6432    41.2326    0.0258188    71
799    13.6643    40.653    0.0254399    71
799.5    13.6714    40.4499    0.025297    71
800    13.6995    40.4175    0.025261    71
800.5    13.7324    40.5904    0.0253531    71
801    13.7465    40.2949    0.0251529    71
801.5    13.777    40.55    0.0252963    71
802    13.8005    40.0459    0.0249663    71
802.5    13.8905    40.4213    0.0251846    70
803    13.9238    40.2815    0.0250819    70
803.5    13.942    40.5989    0.0252638    69
804    13.971    40.4194    0.0251365    69
804.5    13.9807    40.8611    0.0253954    69
805    13.9903    41.3469    0.0256813    69
805.5    13.8529    42.0062    0.0260746    68
806    13.8088    42.7036    0.0264911    68
806.5    13.8309    41.9293    0.0259946    68
807    13.8113    41.7842    0.0258886    68
807.5    13.8039    41.8995    0.0259439    68
808    13.8382    42.4943    0.026296    68
808.5    13.8873    43.0551    0.0266265    68
809    13.8505    43.3735    0.0268068    68
809.5    13.8971    43.3954    0.0268039    68
810    13.9652    42.648    0.026326    67
810.5    14.0249    41.9438    0.0258753    67
811    14.0249    41.9811    0.0258823    67
811.5    14.0672    41.5763    0.025617    67
812    14.0249    41.1694    0.0253506    67
812.5    13.9925    42.0468    0.0258749    67
813    13.9527    42.2121    0.0259607    67
813.5    13.9848    43.1185    0.0265018    66
814    14.0177    42.4328    0.0260644    66
814.5    13.9821    42.7129    0.0262203    65
815    13.974    43.9993    0.0269934    64
815.5    13.9766    44.0884    0.0270315    64
816    14.0443    43.8144    0.0268471    64
816.5    13.9365    44.2208    0.0270795    63
817    14.1722    45.3565    0.0277579    60
817.5    14.2571    46.0559    0.0281687    59
818    14.2345    46.2374    0.0282625    59
818.5    14.1006    45.6245    0.0278708    58
819    14.155    46.0983    0.028143    57
819.5    14.114    44.9699    0.0274374    57
820    14.1608    44.9239    0.0273926    57
820.5    14.1901    44.7334    0.0272598    57
821    14.1842    44.7882    0.0272766    57
821.5    14.193    44.492    0.0270797    57
822    13.8758    42.0477    0.0255765    55
822.5    13.8909    42.1628    0.0256309    55
823    13.903    42.1866    0.0256297    55
823.5    13.9182    42.6241    0.0258799    55
824    13.9333    42.144    0.0255728    55
824.5    13.9242    42.018    0.0254809    55
825    14.0123    42.6058    0.0258217    54
825.5    14.0309    42.6276    0.0258193    54
826    14.0123    42.3558    0.0256391    54
826.5    13.8858    42.6397    0.0257954    54
827    13.8711    43.8235    0.0264955    53
827.5    13.8553    43.3711    0.0262061    53
828    13.8365    43.2238    0.0261013    53
828.5    13.8113    43.3805    0.0261802    53
829    13.8145    43.8518    0.0264486    53
829.5    13.8774    43.9079    0.0264665    53
830    13.8868    43.461    0.0261813    53
830.5    13.9151    43.5185    0.0262002    53
831    13.9277    43.6274    0.0262499    53
831.5    13.9968    44.3734    0.0266827    52
832    13.9936    44.2852    0.0266137    52
832.5    13.9135    44.5294    0.0267444    52
833    13.9869    46.2024    0.0277326    51
833.5    13.6267    39.1662    0.023495    50
834    13.65    39.1692    0.0234827    50
834.5    13.67    38.9283    0.0233243    50
835    13.6433    39.1667    0.0234531    50
835.5    13.6533    39.4732    0.0236225    50
836    13.5667    39.9267    0.0238796    50
836.5    13.6033    40.0877    0.0239615    50
837    13.6367    40.6385    0.0242763    50
837.5    13.5408    40.6015    0.0242397    49
838    13.534    40.4773    0.0241511    49
838.5    13.5714    39.8061    0.0237365    49
839    13.4861    40.7521    0.0242861    48
839.5    13.5145    42.8561    0.0255248    46
840    13.4148    42.5946    0.0253539    45
840.5    13.2148    41.3415    0.0245934    45
841    13.2185    41.5171    0.0246832    45
841.5    13.2287    42.3489    0.0251627    43
842    13.2326    42.6255    0.0253121    43
842.5    13.2132    43.1916    0.025633    43
843    13.2364    43.3944    0.0257381    43
843.5    13.2481    43.3312    0.0256854    43
844    13.2442    42.8816    0.0254038    43
844.5    13.2636    43.083    0.025508    43
845    13.2829    42.9219    0.0253976    43
845.5    13.2674    43.4369    0.0256871    43
846    13.2984    43.3883    0.0256432    43
846.5    13.3178    43.877    0.0259167    43
847    13.345    43.8842    0.0259057    43
847.5    13.2287    43.6421    0.0257476    43
848    13.2519    43.1542    0.0254447    43
848.5    13.2403    44.1128    0.0259946    43
849    13.2063    44.2193    0.026042    42
849.5    13.1911    45.1322    0.026564    41
850    13.248    45.2102    0.0265942    41
850.5    13.2561    44.511    0.0261675    41
851    13.2602    44.7033    0.0262652    41
851.5    13.5208    41.9669    0.0246429    40
852    13.5125    41.4366    0.0243173    40
852.5    13.4792    40.735    0.0238915    40
853    13.4786    41.7324    0.0244622    39
853.5    13.4744    41.4694    0.0242937    39
854    13.4872    42.3866    0.0248165    39
854.5    13.6496    42.7775    0.0250307    39
855    13.5769    42.779    0.0250169    39
855.5    13.5726    42.3558    0.024755    39
856    13.6111    43.509    0.0254141    39
856.5    13.6026    44.1205    0.0257563    39
857    13.641    43.1532    0.0251769    39
857.5    13.7297    45.2843    0.0264048    37
858    13.7162    44.8677    0.0261467    37
858.5    13.7658    44.813    0.0260996    37
859    13.7973    45.4687    0.026466    37
859.5    14.1713    44.4344    0.025849    36
860    14.1713    44.1582    0.0256733    36
860.5    14.2037    44.94    0.0261127    36
861    14.1759    44.2206    0.0256798    36
861.5    14.1574    43.2854    0.0251221    36
862    14.1944    43.3002    0.0251161    36
862.5    14.2361    43.9373    0.0254709    36
863    14.1528    44.5314    0.0258004    36
863.5    14.1343    44.7821    0.0259306    36
864    14.1759    44.6697    0.0258505    36
864.5    14.1389    44.4961    0.0257352    36
865    14.1343    44.2667    0.0255877    36
865.5    14.1111    44.1512    0.0255062    36
866    14.1574    43.8487    0.0253168    36
866.5    14.1713    43.8758    0.0253178    36
867    14.2083    44.1564    0.0254651    36
867.5    14.213    44.0812    0.025407    36
868    14.2037    43.8875    0.0252808    36
868.5    14.0463    44.9716    0.0258904    36
869    13.9429    45.6491    0.0262653    35
869.5    14.0286    45.1262    0.0259495    35
870    14.0524    45.3155    0.0260434    35
870.5    14.0095    46.1888    0.02653    35
871    14.0143    45.199    0.0259466    35
871.5    14.0571    44.0015    0.0252447    35
872    14.0381    44.2874    0.0253942    35
872.5    14.0048    44.9341    0.0257502    35
873    14.0286    44.5373    0.0255082    35
873.5    14.019    44.7917    0.0256392    35
874    13.9952    45.3563    0.0259476    35
874.5    14.1127    47.2463    0.0270133    34
875    14.1422    46.9953    0.0268545    34
875.5    14.1716    46.9485    0.0268124    34
876    14.2206    47.0126    0.0268337    34
876.5    14.2059    46.6341    0.0266024    34
877    14.1961    46.991    0.0267907    34
877.5    14.197    47.7819    0.0272262    33
878    14.2576    47.6062    0.0271106    33
878.5    14.2626    48.0102    0.0273251    33
879    14.2525    47.7696    0.0271727    33
879.5    14.2273    48.0031    0.02729    33
880    14.3081    47.98    0.0272614    33
880.5    14.3485    47.94    0.0272232    33
881    14.1771    48.7881    0.027689    32
881.5    13.9677    47.1101    0.0267215    31
882    13.9389    48.9305    0.0277384    30
882.5    13.65    49.0451    0.0277876    30
883    13.7111    48.6128    0.0275271    30
883.5    13.8167    49.4618    0.0279919    30
884    13.8444    50.3351    0.0284701    30
884.5    13.9    51.2011    0.0289435    30
885    13.8722    50.4568    0.0285067    30
885.5    13.8833    50.6188    0.028582    30
886    13.9111    50.6143    0.0285634    30
886.5    13.9056    50.9327    0.0287269    30
887    13.9278    51.0902    0.0287994    30
887.5    14.0057    53.0852    0.0299072    29
888    14.046    53.0075    0.0298465    29
888.5    14.0747    52.5164    0.0295534    29
889    14.0287    52.2741    0.0294005    29
889.5    13.9885    52.3849    0.0294463    29
890    13.9253    52.3479    0.0294089    29
890.5    13.9483    52.8546    0.0296769    29
891    13.8966    52.5563    0.0294929    29
891.5    13.8506    53.4049    0.0299523    29
892    13.8563    52.1719    0.0292443    29
892.5    13.8851    52.4446    0.0293808    29
893    13.908    53.3536    0.0298732    29
893.5    13.9195    53.1008    0.0297151    29
894    14.0115    54.1895    0.0303073    29
894.5    14.1845    55.7368    0.0311553    28
895    14.2321    54.5483    0.0304739    28
895.5    14.256    54.0565    0.0301823    28
896    14.25    54.1815    0.0302352    28
896.5    14.2738    56.5381    0.0315327    28
897    14.2976    55.5126    0.0309435    28
897.5    14.2593    57.1982    0.0318653    27
898    14.2531    56.6242    0.031528    27
898.5    14.358    58.5179    0.0325642    27
899    14.3951    57.6917    0.0320866    27
899.5    14.4877    58.2488    0.0323784    27
900    14.7733    60.8108    0.0337838    25
900.5    14.74    61.5668    0.0341848    25
901    14.7986    64.4328    0.0357563    24
901.5    15    65.1981    0.0361609    23
902    15.058    66.2237    0.0367094    23
902.5    15    66.2512    0.0367043    23
903    15.0507    67.1822    0.0371995    23
903.5    14.8188    65.9974    0.0365232    23
904    14.7971    65.2342    0.0360809    23
904.5    14.7536    64.4248    0.0356135    23
905    14.8043    64.0765    0.0354014    23
905.5    14.7681    64.2313    0.0354673    23
906    14.7246    64.4242    0.0355542    23
906.5    14.7174    64.3634    0.035501    23
907    14.7899    64.8894    0.0357715    23
907.5    14.8261    65.0688    0.0358506    23
908    14.8551    65.3075    0.0359623    23
908.5    14.942    63.6319    0.0350203    23
909    14.9783    65.1746    0.0358496    23
909.5    15.0145    65.408    0.0359582    23
910    15.029    65.2963    0.0358771    23
910.5    14.9058    64.5455    0.0354451    23
911    14.8406    64.0326    0.0351441    23
911.5    14.9203    64.9635    0.0356355    23
912    14.8478    65.7124    0.0360265    23
912.5    14.8043    64.6876    0.0354452    23
913    14.8841    65.2668    0.035743    23
913.5    14.9058    63.6179    0.034821    23
914    14.913    63.5939    0.0347888    23
914.5    14.8551    63.665    0.0348086    23
915    14.9058    64.4344    0.03521    23
915.5    14.971    65.6658    0.0358634    23
916    15.0652    65.0718    0.0355196    23
916.5    15.0797    66.1833    0.0361065    23
917    15.1014    66.0477    0.0360129    23
917.5    15.1957    65.847    0.0358839    23
918    15.2174    65.8151    0.035847    23
918.5    15.2101    64.8459    0.0352999    23
919    15.1449    65.5152    0.0356448    23
919.5    15.1449    67.0756    0.036474    23
920    15.2609    68.2266    0.0370797    23
920.5    15.3261    67.6823    0.0367639    23
921    15.3043    69.0475    0.0374851    23
921.5    15.413    67.0166    0.0363628    23
922    15.3841    68.3972    0.0370917    23
922.5    15.5758    72.0246    0.0390377    22
923    15.6364    71.3501    0.0386512    22
923.5    16.0476    72.22    0.0391012    21
924    16.1032    72.4801    0.0392208    21
924.5    15.9286    72.7819    0.0393629    21
925    15.8968    71.8769    0.0388524    21
925.5    15.9286    72.4169    0.0391231    21
926    15.9444    72.4056    0.0390959    21
926.5    15.9365    72.1626    0.0389437    21
927    15.8968    72.3769    0.0390383    21
927.5    15.9921    73.2499    0.0394878    21
928    15.9683    73.2926    0.0394896    21
928.5    16.0079    74.4827    0.0401092    21
929    16.0159    75.0632    0.0404    21
929.5    16.0238    75.0907    0.0403931    21
930    15.9444    75.3183    0.0404937    21
930.5    15.9683    74.9196    0.0402577    21
931    15.9921    74.5833    0.0400555    21
931.5    15.9206    72.8958    0.0391282    21
932    15.9921    73.8425    0.0396151    21
932.5    16.1111    74.0961    0.0397298    21
933    15.9524    74.667    0.0400145    21
933.5    15.8889    73.4347    0.039333    21
934    15.9048    73.7555    0.0394837    21
934.5    15.8968    73.6864    0.0394256    21
935    16.8167    59.8858    0.0320245    20
935.5    16.8833    62.2058    0.0332474    20
936    16.9083    62.0819    0.0331634    20
936.5    16.8417    61.6763    0.0329292    20
937    16.8333    61.7083    0.0329287    20
937.5    16.8833    61.1142    0.0325942    20
938    16.8833    61.7475    0.0329144    20
938.5    16.8417    62.3541    0.0332201    20
939    16.925    61.9513    0.0329879    20
939.5    17.0333    63.3656    0.033723    20
940    17.025    62.2924    0.0331343    20
940.5    17.1083    61.9535    0.0329365    20
941    17.1917    61.798    0.0328363    20
941.5    17.1917    60.9285    0.0323572    20
942    17.2167    60.5336    0.0321304    20
942.5    17.2333    60.8956    0.0323053    20
943    17.3    60.6711    0.0321692    20
943.5    17.2    60.8989    0.0322729    20
944    17.2667    59.9956    0.0317773    20
944.5    17.2083    62.258    0.0329582    20
945    17.225    60.4508    0.0319845    20
945.5    17.0417    62.1608    0.0328719    20
946    17.125    62.5941    0.0330836    20
946.5    17.175    62.6402    0.0330904    20
947    17.275    61.523    0.0324831    20
947.5    17.3    61.1878    0.0322891    20
948    17.3    62.3544    0.0328874    20
948.5    17.3667    62.4378    0.032914    20
949    17.3583    62.4508    0.0329035    20
949.5    17.4167    63.1125    0.0332346    20
950    17.4167    63.1125    0.0332171    20
950.5    17.3833    63.0447    0.033164    20
951    17.3917    62.3952    0.0328051    20
951.5    17.35    60.9469    0.0320268    20
952    17.3667    62.135    0.0326339    20
952.5    17.2667    63.5317    0.03335    20
953    17.2    61.3767    0.0322018    20
953.5    17.1917    60.0869    0.0315086    20
954    17.2167    60.4447    0.0316796    20
954.5    17.2167    61.1031    0.0320079    20
955    17.175    62.3347    0.0326359    20
955.5    17.2083    61.4358    0.0321485    20
956    16.7456    60.3637    0.0315709    19
956.5    16.7544    59.08    0.0308834    19
957    16.7632    58.8109    0.0307267    19
957.5    16.693    60.0885    0.0313778    19
958    16.614    59.7926    0.031207    19
958.5    16.7193    58.5996    0.0305684    19
959    16.6579    59.5833    0.0310653    19
959.5    16.7982    59.7678    0.0311453    19
960    16.8611    63.9267    0.0332952    18
960.5    16.7593    64.297    0.0334706    18
961    16.7685    64.7566    0.0336923    18
961.5    16.7963    65.085    0.0338456    18
962    16.75    64.1489    0.0333414    18
962.5    16.7685    66.0868    0.0343308    18
963    16.8056    66.6644    0.0346129    18
963.5    17.6176    63.7672    0.0330914    17
964    17.5686    63.4152    0.0328917    17
964.5    18.0833    62.4375    0.0323678    16
965    17.6    63.277    0.032786    15
965.5    18.631    55.6872    0.0288385    14
966    18.6786    55.7757    0.0288694    14
966.5    18.4048    53.8997    0.0278839    14
967    18.3929    55.2961    0.0285916    14
967.5    18.4881    54.232    0.0280269    14
968    18.5238    54.3407    0.0280685    14
968.5    18.631    55.2031    0.0284993    14
969    18.6905    56.0907    0.0289426    14
969.5    18.7857    55.22    0.0284786    14
970    18.75    55.3998    0.0285566    14
970.5    18.7857    56.1485    0.0289276    14
971    18.7857    56.1485    0.0289127    14
971.5    18.7619    56.11    0.028878    14
972    18.8452    55.1209    0.0283544    14
972.5    18.8095    54.0669    0.0277979    14
973    18.8452    53.8471    0.0276706    14
973.5    18.5238    55.4002    0.0284541    14
974    18.4524    56.6803    0.0290966    14
974.5    18.4762    56.4518    0.0289645    14
975    18.5357    53.6713    0.0275238    14
975.5    18.6923    56.9822    0.0292067    13
976    18.7821    56.5871    0.0289893    13
976.5    18.8974    57.2459    0.0293118    13
977    18.7692    57.3271    0.0293383    13
977.5    17.5694    43.7799    0.0223938    12
978    17.6111    43.5432    0.0222614    12
978.5    17.5694    43.854    0.0224088    12
979    17.8056    41.9205    0.0214099    12
979.5    17.8333    42    0.0214395    12
980    17.8333    42.625    0.0217474    12
980.5    17.75    43.5394    0.0222026    12
981    17.7778    43.7747    0.0223113    12
981.5    17.7639    44.5438    0.0226917    12
982    17.8056    45.1983    0.0230134    12
982.5    17.8194    45.1595    0.0229819    12
983    17.7917    44.1858    0.022475    12
983.5    17.9848    48.6286    0.0247222    11
984    18.0152    48.174    0.0244787    11
984.5    17.9545    49.4197    0.0250989    11
985    17.9394    45.9256    0.0233125    11
985.5    18.6    46.3678    0.023525    10
986    18.6    46.3678    0.0235131    10
986.5    18.55    45.3336    0.022977    10
987    18.6333    49.2211    0.0249347    10
987.5    18.65    48.9303    0.0247748    10
988    18.7167    47.9892    0.024286    10
988.5    18.75    48.1403    0.0243502    10
989    18.8333    49.2444    0.0248961    10
989.5    18.8    49.8044    0.0251665    10
990    18.8167    50.3525    0.0254306    10
990.5    17.037    22.9986    0.0116096    9
991    17.0926    22.4822    0.0113432    9
991.5    17.0926    22.8649    0.0115305    9
992    16.9815    22.9904    0.0115879    9
992.5    16.8889    23.2963    0.0117362    9
993    16.9444    23.7963    0.011982    9
993.5    17    24.5494    0.012355    9
994    17    24.5494    0.0123488    9
994.5    16.9259    23.2538    0.0116912    9
995    16.9074    22.976    0.0115457    9
995.5    16.8704    22.1715    0.0111358    9
996    16.8333    22.1296    0.0111093    9
996.5    17.2917    23.533    0.0118078    8
997    17.3542    22.503    0.0112854    8
997.5    17.3333    23.0556    0.0115567    8
998    17.4167    23.7917    0.0119197    8
998.5    17.5    24.0903    0.0120632    8
999    17.3958    23.076    0.0115495    8
999.5    17.25    23.2569    0.0116343    8
1000    17.3125    24.0447    0.0120224    8
1000.5    17.3125    24.0447    0.0120163    8
1001    17.2917    23.776    0.0118761    8
1001.5    17.6042    25.3676    0.0126648    8
1002    17.5208    25.0794    0.0125147    8
1002.5    17.3958    24.7287    0.0123335    8
1003    17.8095    25.9161    0.0129193    7
1003.5    17.8333    26.6587    0.0132829    7
1004    17.8571    26.4082    0.0131515    7
1004.5    17.6429    27.4082    0.0136427    7
1005    17.6905    26.2971    0.0130831    7
1005.5    17.5714    26.5544    0.0132046    7
1006    17.619    28.5692    0.0141994    7
1006.5    17.6429    30.2891    0.0150468    7
1007    17.5952    30.0624    0.0149267    7
1007.5    17.5952    28.9433    0.0143639    7
1008    17.5476    29.7279    0.014746    7
1008.5    17.3333    31.9206    0.0158258    7
1009    17.381    30.839    0.015282    7
1009.5    17.381    29.8628    0.0147909    7
1010    17.3095    28.924    0.0143188    7
1010.5    17.3095    28.924    0.0143117    7
1011    17.381    28.22    0.0139565    7
1011.5    17.381    28.22    0.0139496    7
1012    17.381    28.22    0.0139427    7
1012.5    17.4524    29.1485    0.0143943    7
1013    17.3333    29.8968    0.0147566    7
1013.5    17.2381    29.9433    0.0147722    7
1014    17.2381    30.2528    0.0149176    7
1014.5    17.2857    30.9104    0.0152343    7
1015    17.2857    30.9104    0.0152268    7
1015.5    17.1905    32.4717    0.015988    7
1016    17.3095    31.5669    0.0155349    7
1016.5    17.1905    31.6939    0.0155897    7
1017    17.1429    30.0748    0.0147861    7
1017.5    17.0952    30.229    0.0148546    7
1018    17.0952    30.229    0.0148473    7
1018.5    17.2857    30.0692    0.0147615    7
1019    17.3333    30.5397    0.0149851    7
1019.5    17.2857    31.5215    0.0154593    7
1020    17.2619    31.1655    0.0152772    7
1020.5    17.3333    30.7063    0.0150448    7
1021    16.2222    27.0617    0.0132526    6
1021.5    16.3611    28.3187    0.0138613    6
1022    16.4444    27.9321    0.0136654    6
1022.5    16    25.2407    0.0123427    6
1023    15.8611    24.8094    0.0121258    6
1023.5    15.8611    24.8094    0.0121199    6
1024    15.8056    25.0687    0.0122406    6
1024.5    15.9722    25.1335    0.0122662    6
1025    15.9722    27.5224    0.0134255    6
1025.5    15.8611    25.5131    0.0124394    6
1026    15.8333    25.3889    0.0123728    6
1026.5    15.9722    25.0965    0.0122243    6
1027    16.0278    24.7816    0.0120651    6
1027.5    16.0833    28.081    0.0136647    6
1028    16.0833    28.081    0.0136581    6
1028.5    15.9722    28.5872    0.0138975    6
1029    15.9167    29.3588    0.0142657    6
1029.5    15.7778    30.821    0.0149689    6
1030    15.7778    31.4506    0.0152673    6
1030.5    14.9667    33.7933    0.0163966    5
1031    14.9667    33.7933    0.0163886    5
1031.5    14.9667    33.7933    0.0163807    5
1032    14.9667    33.7933    0.0163727    5
1032.5    14.9333    33.2622    0.0161076    5
1033    14.8667    32.8267    0.015889    5
1033.5    14.8667    32.8267    0.0158813    5
1034    14.9667    32.3267    0.0156319    5
1034.5    14.9667    32.3267    0.0156243    5
1035    14.8667    33.66    0.0162609    5
1035.5    14.7667    34.14    0.0164848    5
1036    14.7667    34.14    0.0164768    5
1036.5    14.7333    37.3956    0.0180393    5
1037    14.6333    35.3489    0.0170438    5
1037.5    14.6333    35.3489    0.0170356    5
1038    14.6667    34.9222    0.0168219    5
1038.5    14.6667    34.9222    0.0168138    5
1039    14.8333    36.4111    0.0175222    5
1039.5    14.6667    34.9222    0.0167976    5
1040    14.7667    34.1289    0.0164081    5
1040.5    14.6667    33.5556    0.0161247    5
1041    14.7667    34.1289    0.0163924    5
1041.5    14.9667    32.8822    0.015786    5
1042    15.0333    32.0156    0.0153626    5
1042.5    15.6667    38.0139    0.0182321    4
1043    15.6667    40.4306    0.0193819    4
1043.5    15.7917    39.9635    0.0191488    4
1044    16.0417    38.7552    0.0185609    4
1044.5    15.875    40.9219    0.0195892    4
1045    15.9167    40.3125    0.0192883    4
1045.5    16.0417    39.2969    0.0187933    4
1046    16.0833    38.9792    0.0186325    4
1046.5    15.9583    38.5052    0.0183971    4
1047    15.9583    38.5052    0.0183884    4
1047.5    16.0833    38.9792    0.0186058    4
1048    15.9583    38.5052    0.0183708    4
1048.5    16.0833    38.9792    0.0185881    4
1049    16.0833    38.9792    0.0185792    4
1049.5    15.8333    40.375    0.0192354    4
1050    15.7917    41.6441    0.0198305    4
1050.5    15.8333    39.125    0.0186221    4
1051    15.75    40.7014    0.0193632    4
1051.5    15.9167    40.6181    0.0193143    4
1052    16    39.3472    0.0187012    4
1052.5    16    39.3472    0.0186923    4
1053    15.875    38.8108    0.0184287    4
1053.5    15.875    38.8108    0.0184199    4
1054    16    41.1389    0.0195156    4
1054.5    16    41.1389    0.0195063    4
1055    16.2083    43.2274    0.0204869    4
1055.5    16.2917    43.6024    0.0206549    4
1056    16.2917    43.6024    0.0206451    4
1056.5    16.25    43.4097    0.0205441    4
1057    16.1667    43.0556    0.0203669    4
1057.5    16.125    40.3524    0.0190792    4
1058    16.0417    42.4358    0.0200547    4
1058.5    16.125    39.8941    0.0188446    4
1059    15.2778    56.4136    0.0266353    3
1059.5    15.1667    58.0185    0.0273801    3
1060    15.3333    57.0185    0.0268955    3
1060.5    15.3333    57.0185    0.0268828    3
1061    15.3333    57.0185    0.0268702    3
1061.5    15.3333    57.0185    0.0268575    3
1062    15.1667    58.0185    0.0273157    3
1062.5    15.2778    60.3765    0.0284125    3
1063    15.4444    59.3395    0.0279113    3
1063.5    15.2222    62.2469    0.0292651    3
1064    15.2778    66.5988    0.0312964    3
1064.5    15.4444    61.3765    0.0288288    3
1065    15.5556    63.784    0.0299455    3
1065.5    15.6667    66.2407    0.0310843    3
1066    16    67.3519    0.0315909    3
1066.5    15.8333    68.5741    0.0321491    3
1067    15.7778    73.8025    0.0345841    3
1067.5    15.7778    73.8025    0.0345679    3
1068    15.7778    73.8025    0.0345517    3
1068.5    16.1111    68.6173    0.0321092    3
1069    15.9444    71.1543    0.0332808    3
1069.5    16.1667    69.0185    0.0322667    3
1070    16.1667    69.0185    0.0322516    3
1070.5    16.1667    69.0185    0.0322366    3
1071    16    71.6852    0.0334665    3
1071.5    15.7778    75.5617    0.0352598    3
1072    15.7778    75.5617    0.0352433    3
1072.5    15.8333    76.9074    0.0358543    3
1073    15.8333    76.9074    0.0358376    3
1073.5    15.8333    76.9074    0.0358209    3
1074    15.8333    76.9074    0.0358042    3
1074.5    15.8333    76.9074    0.0357875    3
1075    15.8333    76.9074    0.0357709    3
1075.5    15.6667    72.9074    0.0338947    3
1076    15.8333    71.6852    0.033311    3
1076.5    15.8333    71.6852    0.0332955    3
1077    15.8333    71.6852    0.03328    3
1077.5    15.6667    72.9074    0.0338317    3
1078    15.6111    73.8025    0.0342312    3
1078.5    15.5556    71.5988    0.0331937    3
1079    15.6111    72.9136    0.0337876    3
1079.5    15.4444    74.3395    0.0344324    3
1080    15.4444    74.3395    0.0344164    3
1080.5    15.5    78.2963    0.0362315    3
1081    15.5    71.6852    0.0331569    3
1081.5    15.6111    70.7469    0.0327078    3
1082    15.5    72.0556    0.0332974    3
1082.5    15.3333    68.1667    0.0314858    3
1083    15.6111    64.821    0.0299266    3
1083.5    15.6111    64.821    0.0299128    3
1084    15.6111    64.821    0.029899    3
1084.5    15.6111    64.821    0.0298852    3
1085    15.7778    63.5617    0.0292911    3
1085.5    16    71.1852    0.0327891    3
1086    16.1111    73.8025    0.033979    3
1086.5    15.8889    68.6173    0.0315772    3
1087    16    66.8889    0.0307677    3
1087.5    16.1111    71.5988    0.032919    3
1088    16.1111    71.5988    0.0329038    3
1088.5    15.9444    74.3025    0.0341307    3
1089    16    73.3889    0.0336955    3
1089.5    15.9444    74.3025    0.0340993    3
1090    15.7778    70.3951    0.0322913    3
1090.5    15.7778    70.3951    0.0322765    3
1091    16    69.0185    0.0316309    3
1091.5    16.1111    75.1173    0.0344101    3
1092    16.1111    75.1173    0.0343944    3
1092.5    16.0556    79.6728    0.0364635    3
1093    15.9444    80.6728    0.0369043    3
1093.5    15.9444    80.6728    0.0368874    3
1094    15.9444    80.6728    0.0368706    3
1094.5    16.1111    78.0802    0.0356694    3
1095    16.1111    78.0802    0.0356531    3
1095.5    16.1111    78.0802    0.0356368    3
1096    16.1111    78.0802    0.0356206    3
1096.5    16.1111    78.0802    0.0356043    3
1097    16.1111    78.0802    0.0355881    3
1097.5    16.1111    78.0802    0.0355719    3
1098    16.1111    78.0802    0.0355557    3
1098.5    15.9444    80.6728    0.0367195    3
1099    15.9444    80.6728    0.0367028    3
1099.5    16.0556    77.4136    0.035204    3
1100    16.0556    77.4136    0.035188    3
1100.5    15.9444    84.9136    0.0385795    3
1101    15.9444    84.9136    0.038562    3
1101.5    15.9444    84.9136    0.0385445    3
1102    15.7778    80.6728    0.0366029    3
1102.5    16.2778    81.9506    0.0371658    3
1103    16.2778    81.9506    0.037149    3
1103.5    20.1667    66.6944    0.0302195    2
1104    20.1667    66.6944    0.0302058    2
1104.5    20.1667    66.6944    0.0301921    2
1105    20.1667    66.6944    0.0301785    2
1105.5    20.4167    62.6736    0.0283463    2
1106    20.4167    62.6736    0.0283335    2
1106.5    20.4167    60.0625    0.0271408    2
1107    20.5    61.3611    0.027715    2
1107.5    20.25    65.3403    0.029499    2
1108    20.25    65.3403    0.0294857    2
1108.5    20.5833    60.0625    0.0270918    2
1109    20.4167    57.5069    0.0259274    2
1109.5    20.1667    58.7778    0.0264884    2
1110    20.3333    64    0.0288288    2
1110.5    20.3333    64    0.0288158    2
1111    20.3333    64    0.0288029    2
1111.5    20.25    62.6736    0.0281933    2
1112    20.25    70.8403    0.0318526    2
1112.5    20.4167    73.6736    0.0331117    2
1113    20.6667    69.4444    0.031197    2
1113.5    20.6667    64    0.0287382    2
1114    20.75    65.3403    0.0293269    2
1114.5    20.75    65.3403    0.0293137    2
1115    20.75    65.3403    0.0293006    2
1115.5    20.75    65.3403    0.0292874    2
1116    20.75    65.3403    0.0292743    2
1116.5    20.75    65.3403    0.0292612    2
1117    20.75    65.3403    0.0292481    2
1117.5    20.75    65.3403    0.029235    2
1118    20.75    65.3403    0.0292219    2
1118.5    20.75    65.3403    0.0292089    2
1119    20.75    65.3403    0.0291958    2
1119.5    20.75    65.3403    0.0291828    2
1120    20.75    65.3403    0.0291698    2
1120.5    21    66.6944    0.029761    2
1121    20.9167    65.3403    0.0291437    2
1121.5    20.5833    65.3403    0.0291308    2
1122    20.5833    65.3403    0.0291178    2
1122.5    20.5833    65.3403    0.0291048    2
1123    20.8333    69.4444    0.0309192    2
1123.5    29    5.68434e-14    2.52975e-17    1
1124    29.1667    -2.8027e-14    -1.24675e-17    1
1124.5    29.6667    -3.86851e-14    -1.7201e-17    1
1125    29.5    -1.06581e-14    -4.73695e-18    1
1125.5    29.5    -1.06581e-14    -4.73485e-18    1
1126    30.3333    1.34214e-14    5.95975e-18    1
1126.5    30.3333    1.34214e-14    5.95711e-18    1
1127    30.3333    1.34214e-14    5.95446e-18    1
1127.5    30    2.84217e-14    1.26039e-17    1
1128    30    2.84217e-14    1.25983e-17    1
1128.5    29.5    7.10543e-15    3.14817e-18    1
1129    29.6667    -5.52644e-15    -2.44749e-18    1
1129.5    29.1667    1.22371e-14    5.41705e-18    1
1130    29.6667    -5.52644e-15    -2.44533e-18    1
1130.5    29.6667    -5.52644e-15    -2.44425e-18    1
1131    30    4.26326e-14    1.88473e-17    1
1131.5    30    4.26326e-14    1.8839e-17    1
1132    30.5    -5.32907e-14    -2.35383e-17    1
1132.5    30.1667    -1.02634e-14    -4.5313e-18    1
1133    30.5    -5.32907e-14    -2.35175e-17    1
1133.5    30    4.26326e-14    1.88057e-17    1
1134    30    4.26326e-14    1.87974e-17    1
1134.5    29.8333    -1.61846e-14    -7.13292e-18    1
1135    30.3333    3.71061e-14    1.63463e-17    1
1135.5    30.6667    -2.21058e-14    -9.73394e-18    1
1136    30.6667    -2.21058e-14    -9.72965e-18    1
1136.5    30.6667    -2.21058e-14    -9.72537e-18    1
1137    30.6667    -2.21058e-14    -9.7211e-18    1
1137.5    30.6667    -2.21058e-14    -9.71682e-18    1
1138    31.1667    -4.69748e-14    -2.06392e-17    1
1138.5    31.1667    -4.69748e-14    -2.06301e-17    1
1139    30.1667    2.76322e-15    1.213e-18    1
1139.5    30.1667    2.76322e-15    1.21247e-18    1
1140    30.1667    2.76322e-15    1.21194e-18    1
1140.5    30.1667    2.76322e-15    1.21141e-18    1
1141    30.1667    2.76322e-15    1.21088e-18    1
1141.5    29.8333    -7.89492e-16    -3.45813e-19    1
1142    30    -4.26326e-14    -1.86657e-17    1
1142.5    30    -4.26326e-14    -1.86576e-17    1
1143    30.5    -3.19744e-14    -1.39871e-17    1
1143.5    30.5    -3.19744e-14    -1.39809e-17    1
1144    30    -4.26326e-14    -1.86331e-17    1
1144.5    30.5    -3.19744e-14    -1.39687e-17    1
1145    30    -4.26326e-14    -1.86168e-17    1
1145.5    30    -4.26326e-14    -1.86087e-17    1
1146    30    -4.26326e-14    -1.86006e-17    1
1146.5    30    -4.26326e-14    -1.85925e-17    1
1147    30.5    -3.19744e-14    -1.39383e-17    1
1147.5    30.5    -3.19744e-14    -1.39322e-17    1
1148    30.5    -3.19744e-14    -1.39261e-17    1
1148.5    30.1667    1.57898e-14    6.87411e-18    1
1149    30.6667    -1.26319e-14    -5.4969e-18    1
1149.5    30.8333    -6.71068e-15    -2.91896e-18    1
1150    30.8333    -6.71068e-15    -2.91769e-18    1
1150.5    30.3333    -5.2896e-14    -2.29882e-17    1
1151    29.8333    1.46056e-14    6.34474e-18    1
1151.5    29.8333    1.46056e-14    6.34199e-18    1
1152    29.8333    1.46056e-14    6.33924e-18    1
1152.5    29.8333    1.46056e-14    6.33649e-18    1
1153    29.8333    1.46056e-14    6.33374e-18    1
1153.5    29.8333    1.46056e-14    6.33099e-18    1
1154    29.8333    1.46056e-14    6.32825e-18    1
1154.5    30.3333    -5.2896e-14    -2.29086e-17    1
1155    30.1667    2.88165e-14    1.24747e-17    1
1155.5    30.3333    -4.10536e-14    -1.77644e-17    1
1156    30.3333    -4.10536e-14    -1.77567e-17    1
1156.5    30.5    -1.06581e-14    -4.60793e-18    1
1157    30.5    -1.06581e-14    -4.60594e-18    1
1157.5    30.5    -1.06581e-14    -4.60395e-18    1
1158    30.5    -1.06581e-14    -4.60196e-18    1
1158.5    31    -7.10543e-15    -3.06665e-18    1
1159    31    -7.10543e-15    -3.06533e-18    1
1159.5    31    -7.10543e-15    -3.064e-18    1
1160    31    -7.10543e-15    -3.06268e-18    1
1160.5    31    -7.10543e-15    -3.06136e-18    1
1161    30.5    -1.06581e-14    -4.59007e-18    1
1161.5    30.5    -1.06581e-14    -4.58809e-18    1
1162    30.5    -1.06581e-14    -4.58612e-18    1
1162.5    30.1667    4.18431e-14    1.7997e-17    1
1163    30.3333    -2.92112e-14    -1.25586e-17    1
1163.5    30.6667    6.31594e-15    2.7142e-18    1
1164    30.8333    9.86865e-15    4.23911e-18    1
1164.5    30.8333    9.86865e-15    4.23729e-18    1
1165    30.8333    9.86865e-15    4.23547e-18    1
1165.5    30.8333    9.86865e-15    4.23365e-18    1
1166    30.8333    9.86865e-15    4.23184e-18    1
1166.5    30.6667    6.31594e-15    2.70722e-18    1
1167    30.8333    9.86865e-15    4.22821e-18    1
1167.5    30.3333    -2.92112e-14    -1.25102e-17    1
1168    30.3333    -2.92112e-14    -1.25048e-17    1
1168.5    30.3333    -2.92112e-14    -1.24994e-17    1
1169    30.6667    6.31594e-15    2.70143e-18    1
1169.5    29.5    1.77636e-14    7.59451e-18    1
1170    29.5    1.77636e-14    7.59127e-18    1
1170.5    29.8333    -3.75009e-14    -1.60192e-17    1
1171    30.3333    -5.52644e-15    -2.35971e-18    1
1171.5    30.3333    -5.52644e-15    -2.3587e-18    1
1172    30.3333    -5.52644e-15    -2.3577e-18    1
1172.5    30.3333    -5.52644e-15    -2.35669e-18    1
1173    29.8333    -3.75009e-14    -1.5985e-17    1
1173.5    29.8333    -3.75009e-14    -1.59782e-17    1
1174    29.8333    -3.75009e-14    -1.59714e-17    1
1174.5    29.8333    -3.75009e-14    -1.59646e-17    1
1175    30.3333    -5.52644e-15    -2.35168e-18    1
1175.5    30    2.84217e-14    1.20892e-17    1
1176    30.3333    -5.52644e-15    -2.34968e-18    1
1176.5    29.6667    1.34214e-14    5.70394e-18    1
1177    29.6667    1.34214e-14    5.70151e-18    1
1177.5    29.6667    1.34214e-14    5.69909e-18    1
1178    30.1667    -3.27639e-14    -1.39066e-17    1
1178.5    30.1667    -3.27639e-14    -1.39007e-17    1
1179    30.1667    -3.27639e-14    -1.38948e-17    1
1179.5    30.1667    -3.27639e-14    -1.38889e-17    1
1180    30.1667    -3.27639e-14    -1.3883e-17    1
1180.5    30.1667    -3.27639e-14    -1.38771e-17    1
1181    29.8333    -2.21058e-14    -9.35892e-18    1
1181.5    30.1667    -3.27639e-14    -1.38654e-17    1
1182    30.1667    -3.27639e-14    -1.38595e-17    1
1182.5    30.1667    -3.27639e-14    -1.38537e-17    1
1183    30    4.26326e-14    1.80188e-17    1
1183.5    29.8333    -2.21058e-14    -9.33915e-18    1
1184    29.8333    -2.21058e-14    -9.33521e-18    1
1184.5    29.8333    -2.21058e-14    -9.33127e-18    1
1185    29.8333    -2.21058e-14    -9.32733e-18    1
1185.5    30.3333    1.81583e-14    7.6585e-18    1
1186    30.3333    1.81583e-14    7.65528e-18    1
1186.5    30.3333    1.81583e-14    7.65205e-18    1
1187    30.3333    1.81583e-14    7.64883e-18    1
1187.5    30.3333    1.81583e-14    7.64561e-18    1
1188    30.3333    1.81583e-14    7.64239e-18    1
1188.5    30.3333    1.81583e-14    7.63917e-18    1
1189    30.1667    -1.97373e-14    -8.29996e-18    1
1189.5    29.8333    -6.71068e-15    -2.8208e-18    1
1190    29.8333    -6.71068e-15    -2.81961e-18    1
1190.5    30.1667    -1.97373e-14    -8.2895e-18    1
1191    30.1667    -1.97373e-14    -8.28602e-18    1
1191.5    30.3333    1.81583e-14    7.61994e-18    1
1192    30.3333    1.81583e-14    7.61674e-18    1
1192.5    29.8333    -6.71068e-15    -2.8137e-18    1
1193    29.8333    -6.71068e-15    -2.81252e-18    1
1193.5    29.8333    -6.71068e-15    -2.81135e-18    1
1194    29.8333    -6.71068e-15    -2.81017e-18    1
1194.5    29.8333    -6.71068e-15    -2.80899e-18    1
1195    29.8333    -6.71068e-15    -2.80782e-18    1
1195.5    29.8333    -6.71068e-15    -2.80664e-18    1
1196    29.8333    -6.71068e-15    -2.80547e-18    1
1196.5    30.3333    1.81583e-14    7.5881e-18    1
1197    30.3333    1.81583e-14    7.58493e-18    1
1197.5    30.1667    -6.71068e-15    -2.80195e-18    1
1198    30.6667    5.36855e-14    2.24063e-17    1
1198.5    30.6667    5.36855e-14    2.23969e-17    1
1199    30.6667    5.36855e-14    2.23876e-17    1
1199.5    30.6667    5.36855e-14    2.23783e-17    1
1200    30.6667    5.36855e-14    2.23689e-17    1
1200.5    30.6667    5.36855e-14    2.23596e-17    1
1201    30.6667    5.36855e-14    2.23503e-17    1
1201.5    30.6667    5.36855e-14    2.2341e-17    1
1202    30.6667    5.36855e-14    2.23317e-17    1
1202.5    30.8333    5.1317e-14    2.13376e-17    1
1203    31    3.55271e-14    1.47661e-17    1
1203.5    31.5    1.77636e-14    7.37996e-18    1
1204    31.5    1.77636e-14    7.3769e-18    1
1204.5    31.1667    6.31594e-15    2.62181e-18    1
1205    31.1667    6.31594e-15    2.62072e-18    1
1205.5    31.1667    6.31594e-15    2.61963e-18    1
1206    31.5    1.77636e-14    7.36466e-18    1
1206.5    31.1667    6.31594e-15    2.61746e-18    1
1207    30.8333    -5.40802e-14    -2.24027e-17    1
1207.5    31.3333    -3.63166e-14    -1.50379e-17    1
1208    30.8333    -5.40802e-14    -2.23842e-17    1
1208.5    30.8333    -5.40802e-14    -2.23749e-17    1
1209    30.6667    -5.05275e-14    -2.08964e-17    1
1209.5    30.3333    4.18431e-14    1.72977e-17    1
1210    30.3333    4.18431e-14    1.72905e-17    1
1210.5    30.3333    4.18431e-14    1.72834e-17    1
1211    30.3333    4.18431e-14    1.72762e-17    1
1211.5    30.1667    6.31594e-15    2.60666e-18    1
1212    30.3333    4.18431e-14    1.7262e-17    1
1212.5    29.8333    2.40795e-14    9.92969e-18    1
1213    30.3333    4.18431e-14    1.72478e-17    1
1213.5    30.6667    -4.10536e-14    -1.69154e-17    1
1214    30.6667    -4.10536e-14    -1.69084e-17    1
1214.5    30.6667    -4.10536e-14    -1.69014e-17    1
1215    30.1667    1.93426e-14    7.9599e-18    1
1215.5    30.1667    1.93426e-14    7.95662e-18    1
1216    30.1667    1.93426e-14    7.95335e-18    1
1216.5    30.1667    1.93426e-14    7.95008e-18    1
1217    30.1667    1.93426e-14    7.94682e-18    1
1217.5    30.6667    -4.10536e-14    -1.68598e-17    1
1218    30.6667    -4.10536e-14    -1.68529e-17    1
1218.5    30    -1.42109e-14    -5.83129e-18    1
1219    30    -1.42109e-14    -5.8289e-18    1
1219.5    30    -1.42109e-14    -5.82651e-18    1
1220    30    -1.42109e-14    -5.82412e-18    1
1220.5    30.5    -3.90799e-14    -1.60098e-17    1
1221    30.5    -3.90799e-14    -1.60032e-17    1
1221.5    30.5    -3.90799e-14    -1.59967e-17    1
1222    30.5    -3.90799e-14    -1.59901e-17    1
1222.5    30.5    -3.90799e-14    -1.59836e-17    1
1223    30.5    -3.90799e-14    -1.5977e-17    1
1223.5    30.5    -3.90799e-14    -1.59705e-17    1
1224    30.5    -3.90799e-14    -1.5964e-17    1
1224.5    30.5    -3.90799e-14    -1.59575e-17    1
1225    30.5    -3.90799e-14    -1.5951e-17    1
1225.5    30.1667    3.23692e-14    1.32065e-17    1
1226    30.1667    3.23692e-14    1.32011e-17    1
1226.5    29.8333    5.48697e-14    2.23684e-17    1
1227    29.8333    5.48697e-14    2.23593e-17    1
1227.5    29.8333    5.48697e-14    2.23502e-17    1
1228    29.8333    5.48697e-14    2.23411e-17    1
1228.5    29.8333    5.48697e-14    2.2332e-17    1
1229    29.8333    5.48697e-14    2.23229e-17    1
1229.5    29.8333    5.48697e-14    2.23138e-17    1
1230    30.3333    -4.8159e-14    -1.95768e-17    1
1230.5    30.5    -2.84217e-14    -1.15488e-17    1
1231    30.6667    -2.21058e-14    -8.97879e-18    1
1231.5    30.6667    -2.21058e-14    -8.97514e-18    1
1232    30.6667    -2.21058e-14    -8.9715e-18    1
1232.5    31.5    2.84217e-14    1.15301e-17    1
1233    32    -2.01948e-26    -8.18931e-30    1
1233.5    32.1667    3.94746e-15    1.60011e-18    1
1234    32.1667    3.94746e-15    1.59946e-18    1
1234.5    32.1667    3.94746e-15    1.59881e-18    1
1235    32.1667    3.94746e-15    1.59816e-18    1
1235.5    32.1667    3.94746e-15    1.59752e-18    1
1236    31.6667    -4.34221e-14    -1.75656e-17    1
1236.5    32.1667    1.57898e-15    6.38489e-19    1
1237    32.1667    1.57898e-15    6.38231e-19    1
1237.5    32.1667    1.57898e-15    6.37973e-19    1
1238    32.3333    1.05792e-13    4.27269e-17    1
1238.5    32    -2.01948e-26    -8.15294e-30    1
1239    32    -2.01948e-26    -8.14965e-30    1
1239.5    32.1667    3.94746e-15    1.59236e-18    1
1240    32.3333    1.10529e-13    4.45681e-17    1
1240.5    32.3333    1.10529e-13    4.45501e-17    1
1241    32.3333    1.10529e-13    4.45322e-17    1
1241.5    32.3333    1.10529e-13    4.45142e-17    1
1242    31.8333    -1.61846e-14    -6.51553e-18    1
1242.5    31.8333    -1.61846e-14    -6.51291e-18    1
1243    31.8333    -1.61846e-14    -6.51029e-18    1
1243.5    31.8333    -1.61846e-14    -6.50767e-18    1
1244    31.8333    -1.61846e-14    -6.50506e-18    1
1244.5    32.3333    1.05792e-13    4.25038e-17    1
1245    32.3333    1.05792e-13    4.24867e-17    1
1245.5    32.3333    1.05792e-13    4.24697e-17    1
1246    32.3333    1.05792e-13    4.24526e-17    1
1246.5    31.6667    -4.34221e-14    -1.74176e-17    1
1247    32.1667    3.94746e-15    1.58278e-18    1
1247.5    32.1667    3.94746e-15    1.58215e-18    1
1248    31.6667    -4.34221e-14    -1.73967e-17    1
1248.5    32    -2.01948e-26    -8.08764e-30    1
1249    32.1667    3.94746e-15    1.58025e-18    1
1249.5    32.1667    3.94746e-15    1.57962e-18    1
1250    31.6667    -4.34221e-14    -1.73688e-17    1
1250.5    31.6667    -4.34221e-14    -1.73619e-17    1
1251    31.6667    -4.34221e-14    -1.73549e-17    1
1251.5    31.6667    -4.34221e-14    -1.7348e-17    1
1252    31.6667    -4.34221e-14    -1.73411e-17    1
1252.5    31.6667    -4.34221e-14    -1.73342e-17    1
1253    31.5    2.84217e-14    1.13415e-17    1
1253.5    31.5    2.84217e-14    1.13369e-17    1
1254    31.5    2.84217e-14    1.13324e-17    1
1254.5    31.8333    -1.61846e-14    -6.45061e-18    1
1255    31.8333    -1.61846e-14    -6.44804e-18    1
1255.5    31.8333    -1.61846e-14    -6.44547e-18    1
1256    31.8333    -1.61846e-14    -6.44291e-18    1
1256.5    32.3333    1.05792e-13    4.20979e-17    1
1257    32.3333    1.05792e-13    4.20811e-17    1
1257.5    32.3333    1.05792e-13    4.20644e-17    1
1258    31.8333    -1.61846e-14    -6.43266e-18    1
1258.5    31.8333    -1.61846e-14    -6.43011e-18    1
1259    32.3333    1.05792e-13    4.20143e-17    1
1259.5    32.3333    1.05792e-13    4.19976e-17    1
1260    32.3333    1.05792e-13    4.19809e-17    1
1260.5    32.3333    1.10529e-13    4.38433e-17    1
1261    32.6667    -6.00014e-14    -2.37912e-17    1
1261.5    32.6667    -6.00014e-14    -2.37818e-17    1
1262    32.1667    3.94746e-15    1.56397e-18    1
1262.5    32.1667    3.94746e-15    1.56335e-18    1
1263    32.1667    3.94746e-15    1.56273e-18    1
1263.5    32.1667    3.94746e-15    1.56211e-18    1
1264    32.1667    3.94746e-15    1.5615e-18    1
1264.5    32.1667    3.94746e-15    1.56088e-18    1
1265    32.1667    3.94746e-15    1.56026e-18    1
1265.5    32.1667    3.94746e-15    1.55964e-18    1
1266    32.1667    3.94746e-15    1.55903e-18    1
1266.5    32.1667    3.94746e-15    1.55841e-18    1
1267    32.1667    3.94746e-15    1.5578e-18    1
1267.5    32    -2.01948e-26    -7.96641e-30    1
1268    32    -2.01948e-26    -7.96326e-30    1
1268.5    32    -2.01948e-26    -7.96013e-30    1
1269    32    -2.01948e-26    -7.95699e-30    1
1269.5    32    -2.01948e-26    -7.95386e-30    1
1270    32    -2.01948e-26    -7.95072e-30    1
1270.5    32    -2.01948e-26    -7.9476e-30    1
1271    32    -2.01948e-26    -7.94447e-30    1
1271.5    32    -2.01948e-26    -7.94134e-30    1
1272    32    -2.01948e-26    -7.93822e-30    1
1272.5    32    -2.01948e-26    -7.9351e-30    1
1273    32    -2.01948e-26    -7.93199e-30    1
1273.5    32    -2.01948e-26    -7.92887e-30    1
1274    32    -2.01948e-26    -7.92576e-30    1
1274.5    31.8333    -1.61846e-14    -6.34939e-18    1
1275    31.8333    -1.61846e-14    -6.3469e-18    1
1275.5    32.8333    1.12897e-13    4.42561e-17    1
1276    33    -5.68434e-14    -2.22741e-17    1
1276.5    33    -5.68434e-14    -2.22653e-17    1
1277    33.5    2.84217e-14    1.11283e-17    1
1277.5    33.5    2.84217e-14    1.1124e-17    1
1278    33.8333    -7.42122e-14    -2.90345e-17    1
1278.5    33.8333    -7.42122e-14    -2.90232e-17    1
1279    33.8333    -7.42122e-14    -2.90118e-17    1
1279.5    33.3333    -8.84231e-14    -3.45538e-17    1
1280    33.6667    6.31594e-14    2.46716e-17    1
1280.5    33.6667    6.31594e-14    2.4662e-17    1
1281    33.6667    6.31594e-14    2.46524e-17    1
1281.5    34    -8.52651e-14    -3.32677e-17    1
1282    34.1667    6.31594e-15    2.46331e-18    1
1282.5    34.1667    6.31594e-15    2.46235e-18    1
1283    34.1667    6.31594e-15    2.46139e-18    1
1283.5    34.1667    6.31594e-15    2.46043e-18    1
1284    34.1667    6.31594e-15    2.45948e-18    1
1284.5    34.1667    6.31594e-15    2.45852e-18    1
1285    34.1667    6.31594e-15    2.45756e-18    1
1285.5    34.1667    6.31594e-15    2.45661e-18    1
1286    34.1667    6.31594e-15    2.45565e-18    1
1286.5    34.1667    6.31594e-15    2.4547e-18    1
1287    34.1667    6.31594e-15    2.45374e-18    1
1287.5    34.1667    6.31594e-15    2.45279e-18    1
1288    34.1667    6.31594e-15    2.45184e-18    1
1288.5    33.5    7.10543e-14    2.75725e-17    1
1289    34    -5.68434e-14    -2.20494e-17    1
1289.5    34    -5.68434e-14    -2.20409e-17    1
1290    34    -5.68434e-14    -2.20323e-17    1
1290.5    33.8333    -2.21058e-14    -8.56481e-18    1
1291    33.8333    -2.21058e-14    -8.56149e-18    1
1291.5    33.8333    -2.21058e-14    -8.55818e-18    1
1292    33.8333    -2.21058e-14    -8.55487e-18    1
1292.5    33.8333    -2.21058e-14    -8.55156e-18    1
1293    33.8333    -2.21058e-14    -8.54825e-18    1
1293.5    33.8333    -2.21058e-14    -8.54495e-18    1
1294    33.8333    -2.21058e-14    -8.54164e-18    1
1294.5    33.3333    -5.05275e-14    -1.95162e-17    1
1295    33.3333    -5.05275e-14    -1.95087e-17    1
1295.5    33.1667    -9.07916e-14    -3.50411e-17    1
1296    33.3333    -5.05275e-14    -1.94936e-17    1
1296.5    33.3333    -5.05275e-14    -1.94861e-17    1
1297    33.3333    -5.05275e-14    -1.94786e-17    1
1297.5    33.3333    -5.05275e-14    -1.94711e-17    1
1298    33.1667    -7.42122e-14    -2.85871e-17    1
1298.5    33.6667    1.10529e-13    4.25602e-17    1
1299    33.6667    1.10529e-13    4.25438e-17    1
1299.5    33.6667    1.10529e-13    4.25275e-17    1
1300    33.6667    1.10529e-13    4.25111e-17    1
1300.5    33.6667    1.10529e-13    4.24948e-17    1
1301    33.1667    -7.42122e-14    -2.85212e-17    1
1301.5    33.6667    1.10529e-13    4.24621e-17    1
1302    33.6667    1.10529e-13    4.24458e-17    1
1302.5    33    -1.29247e-26    -4.9615e-30    1
1303    33.5    1.13687e-13    4.3625e-17    1
1303.5    33.5    1.13687e-13    4.36083e-17    1
1304    33.5    1.13687e-13    4.35916e-17    1
1304.5    33.5    1.13687e-13    4.35749e-17    1
1305    33.5    1.13687e-13    4.35582e-17    1
1305.5    33.5    1.13687e-13    4.35415e-17    1
1306    33.5    1.13687e-13    4.35248e-17    1
1306.5    33.5    1.13687e-13    4.35082e-17    1
1307    33.5    1.13687e-13    4.34915e-17    1
1307.5    33.5    1.13687e-13    4.34749e-17    1
1308    33    -1.29247e-26    -4.94063e-30    1
1308.5    33    -1.29247e-26    -4.93875e-30    1
1309    33    -1.29247e-26    -4.93686e-30    1
1309.5    32.8333    -5.52644e-14    -2.11013e-17    1
1310    32.8333    -5.52644e-14    -2.10933e-17    1
1310.5    32.8333    -5.52644e-14    -2.10852e-17    1
1311    32.8333    -5.52644e-14    -2.10772e-17    1
1311.5    32.8333    -5.52644e-14    -2.10692e-17    1
1312    32.8333    -5.52644e-14    -2.10611e-17    1
1312.5    32.8333    -5.52644e-14    -2.10531e-17    1
1313    32.6667    -2.21058e-14    -8.41804e-18    1
1313.5    33.3333    -1.26319e-14    -4.80848e-18    1
1314    33.3333    -1.26319e-14    -4.80665e-18    1
1314.5    33.3333    -1.26319e-14    -4.80482e-18    1
1315    33.3333    -1.26319e-14    -4.80299e-18    1
1315.5    33.3333    -1.26319e-14    -4.80117e-18    1
1316    33.3333    -1.26319e-14    -4.79934e-18    1
1316.5    33    1.42109e-14    5.39721e-18    1
1317    33.5    -9.23706e-14    -3.50685e-17    1
1317.5    33.5    -9.23706e-14    -3.50552e-17    1
1318    33.1667    -4.10536e-14    -1.55742e-17    1
1318.5    33    2.84217e-14    1.0778e-17    1
1319    33.5    -7.10543e-14    -2.69349e-17    1
1319.5    33.5    -7.10543e-14    -2.69247e-17    1
1320    33.5    -7.10543e-14    -2.69145e-17    1
1320.5    33.5    -7.10543e-14    -2.69043e-17    1
1321    33    2.84217e-14    1.07576e-17    1
1321.5    33    2.84217e-14    1.07536e-17    1
1322    33.5    -7.10543e-14    -2.68738e-17    1
1322.5    33.5    -7.10543e-14    -2.68636e-17    1
1323    33    2.84217e-14    1.07414e-17    1
1323.5    33.3333    2.52637e-14    9.54429e-18    1
1324    33.3333    2.52637e-14    9.54069e-18    1
1324.5    33.3333    2.52637e-14    9.53709e-18    1
1325    33.8333    8.21072e-14    3.09838e-17    1
1325.5    33.8333    8.21072e-14    3.09721e-17    1
1326    33.8333    8.21072e-14    3.09605e-17    1
1326.5    33.8333    8.21072e-14    3.09488e-17    1
1327    33.8333    8.21072e-14    3.09371e-17    1
1327.5    33.8333    8.21072e-14    3.09255e-17    1
1328    33.8333    8.21072e-14    3.09138e-17    1
1328.5    33.8333    8.21072e-14    3.09022e-17    1
1329    33.8333    8.21072e-14    3.08906e-17    1
1329.5    33.8333    8.21072e-14    3.0879e-17    1
1330    33.8333    8.21072e-14    3.08674e-17    1
1330.5    34.5    -7.10543e-15    -2.67021e-18    1
1331    34    1.13687e-13    4.27073e-17    1
1331.5    34    1.13687e-13    4.26913e-17    1
1332    34    1.13687e-13    4.26752e-17    1
1332.5    34.5    2.84217e-14    1.06648e-17    1
1333    34.5    2.84217e-14    1.06608e-17    1
1333.5    34    1.13687e-13    4.26272e-17    1
1334    35    -5.68434e-14    -2.13056e-17    1
1334.5    35    -5.68434e-14    -2.12976e-17    1
1335    35    -5.68434e-14    -2.12897e-17    1
1335.5    34.8333    4.89485e-14    1.83259e-17    1
1336    34.8333    4.89485e-14    1.8319e-17    1
1336.5    34.8333    4.89485e-14    1.83122e-17    1
1337    34.8333    4.89485e-14    1.83053e-17    1
1337.5    34.6667    -1.26319e-14    -4.72219e-18    1
1338    34.6667    -1.26319e-14    -4.72043e-18    1
1338.5    34.6667    -1.26319e-14    -4.71867e-18    1
1339    35.1667    -1.97373e-14    -7.37016e-18    1
1339.5    35.1667    -1.97373e-14    -7.36741e-18    1
1340    34.6667    -1.26319e-14    -4.71338e-18    1
1340.5    34.6667    -1.26319e-14    -4.71163e-18    1
1341    35    -5.68434e-14    -2.11944e-17    1
1341.5    35.1667    -1.97373e-14    -7.35643e-18    1
1342    35.1667    -1.97373e-14    -7.35369e-18    1
1342.5    35.1667    -1.97373e-14    -7.35095e-18    1
1343    35.1667    -1.97373e-14    -7.34821e-18    1
1343.5    34.6667    -1.26319e-14    -4.70111e-18    1
1344    35.1667    -1.97373e-14    -7.34274e-18    1
1344.5    34.8333    4.89485e-14    1.82032e-17    1
1345    34.8333    4.89485e-14    1.81965e-17    1
1345.5    34.8333    4.89485e-14    1.81897e-17    1
1346    35.1667    2.52637e-14    9.38475e-18    1
1346.5    35.1667    2.52637e-14    9.38126e-18    1
1347    35.6667    2.52637e-14    9.37778e-18    1
1347.5    35.6667    2.52637e-14    9.3743e-18    1
1348    35.6667    2.52637e-14    9.37082e-18    1
1348.5    35.6667    2.52637e-14    9.36735e-18    1
1349    35.6667    2.52637e-14    9.36388e-18    1
1349.5    35.1667    2.52637e-14    9.36041e-18    1
1350    35.1667    2.52637e-14    9.35694e-18    1
1350.5    35.3333    -6.00014e-14    -2.22145e-17    1
1351    35.6667    2.52637e-14    9.35002e-18    1
1351.5    35.8333    1.81583e-14    6.71784e-18    1
1352    35    2.84217e-14    1.0511e-17    1
1352.5    35    2.84217e-14    1.05071e-17    1
1353    35    2.84217e-14    1.05032e-17    1
1353.5    35    2.84217e-14    1.04993e-17    1
1354    35    2.84217e-14    1.04955e-17    1
1354.5    35.5    -4.26326e-14    -1.57374e-17    1
1355    35.5    -4.26326e-14    -1.57316e-17    1
1355.5    35.5    -4.26326e-14    -1.57258e-17    1
1356    35.5    -4.26326e-14    -1.572e-17    1
1356.5    35.5    -4.26326e-14    -1.57142e-17    1
1357    35.5    -4.26326e-14    -1.57084e-17    1
1357.5    35.5    -4.26326e-14    -1.57026e-17    1
1358    35.5    -4.26326e-14    -1.56968e-17    1
1358.5    35.3333    -1.26319e-14    -4.6492e-18    1
1359    35.8333    7.26333e-14    2.67231e-17    1
1359.5    35.3333    -1.26319e-14    -4.64578e-18    1
1360    35.3333    -1.26319e-14    -4.64407e-18    1
1360.5    35.5    7.10543e-15    2.61133e-18    1
1361    34.8333    -9.7897e-14    -3.59651e-17    1
1361.5    34.8333    -9.7897e-14    -3.59519e-17    1
1362    34.6667    6.31594e-14    2.31863e-17    1
1362.5    34.3333    4.42115e-14    1.62244e-17    1
1363    34.8333    -9.7897e-14    -3.59123e-17    1
1363.5    34.5    -9.23706e-14    -3.38726e-17    1
1364    34.8333    -9.7897e-14    -3.5886e-17    1
1364.5    34.8333    -9.7897e-14    -3.58728e-17    1
1365    34.6667    1.01055e-13    3.70165e-17    1
1365.5    35.1667    -1.12108e-13    -4.10501e-17    1
1366    34.6667    1.01055e-13    3.69894e-17    1
1366.5    34.6667    1.01055e-13    3.69758e-17    1
1367    34.6667    1.01055e-13    3.69623e-17    1
1367.5    34.6667    1.01055e-13    3.69488e-17    1
1368    34.6667    1.01055e-13    3.69353e-17    1
1368.5    34.6667    1.01055e-13    3.69218e-17    1
1369    34.6667    1.01055e-13    3.69083e-17    1
1369.5    35.1667    -1.12108e-13    -4.09302e-17    1
1370    35.1667    -1.12108e-13    -4.09153e-17    1
1370.5    35.1667    -1.12108e-13    -4.09003e-17    1
1371    35.1667    -1.12108e-13    -4.08854e-17    1
1371.5    35.1667    -1.12108e-13    -4.08705e-17    1
1372    35.1667    -1.12108e-13    -4.08556e-17    1
1372.5    35    1.13687e-13    4.1416e-17    1
1373    35    1.13687e-13    4.14009e-17    1
1373.5    34.5    -5.68434e-14    -2.06929e-17    1
1374    34.5    -5.68434e-14    -2.06854e-17    1
1374.5    34.5    -5.68434e-14    -2.06779e-17    1
1375    35    1.13687e-13    4.13407e-17    1
1375.5    34.8333    -1.73688e-14    -6.31364e-18    1
1376    35.1667    -6.71068e-14    -2.43847e-17    1
1376.5    34.8333    -1.73688e-14    -6.30905e-18    1
1377    34.8333    -1.73688e-14    -6.30676e-18    1
1377.5    34.8333    -1.73688e-14    -6.30447e-18    1
1378    34.8333    -1.73688e-14    -6.30219e-18    1
1378.5    34.8333    -1.73688e-14    -6.2999e-18    1
1379    34.8333    -1.73688e-14    -6.29762e-18    1
1379.5    35.1667    -6.71068e-14    -2.43229e-17    1
1380    35.1667    -6.71068e-14    -2.43141e-17    1
1380.5    35.1667    -6.71068e-14    -2.43053e-17    1
1381    35.1667    -6.71068e-14    -2.42965e-17    1
1381.5    35.1667    -6.71068e-14    -2.42877e-17    1
1382    35.1667    -6.71068e-14    -2.42789e-17    1
1382.5    35.1667    -6.71068e-14    -2.42701e-17    1
1383    36.1667    -2.44742e-14    -8.84825e-18    1
1383.5    36.1667    -2.44742e-14    -8.84505e-18    1
1384    36.1667    -2.44742e-14    -8.84185e-18    1
1384.5    36.1667    -2.44742e-14    -8.83866e-18    1
1385    36.3333    5.36855e-14    1.9381e-17    1
1385.5    36.3333    5.36855e-14    1.9374e-17    1
1386    36.3333    5.36855e-14    1.9367e-17    1
1386.5    36.1667    3.47376e-14    1.25271e-17    1
1387    36.1667    3.47376e-14    1.25226e-17    1
1387.5    36.1667    3.47376e-14    1.25181e-17    1
1388    36.1667    3.47376e-14    1.25136e-17    1
1388.5    36.1667    3.47376e-14    1.25091e-17    1
1389    36.5    7.10543e-15    2.55775e-18    1
