# Supplementary material for: Clocked stepping of an artificial protein walker along a DNA track
Source: Nat Nanotechnol. 2026 Jul 6;21(7):987–95. doi: 10.1038/s41565-026-02211-3 (PMC13379313; doi:10.1038/s41565-026-02211-3)
Supplement: Supplementary file 13 — Text files of simulation output. [file 41565_2026_2211_MOESM13_ESM.zip › averages_alpha1.900000.dat]

### track: TrpR -- DtxR -- MetJ 
# alpha = 1.9
# individual on/off rates:
#     correct step, with    ligands: TrpR    = ( 10 ,  0.36 )
#                                    DtxR    = ( 10 ,  0.164 )
#                                    MetJ    = ( 10 ,  1.14 )
#     correct step, without ligands: TrpR_0  = ( 0 ,  0.99 )
#                                    DtxR_0  = ( 0 ,  0.45 )
#                                    MetJ_0  = ( 0 ,  3.7 )
#     overstepping, with    ligands: TrpR*   = ( 19 ,  0.36 )
#                                    DtxR*   = ( 19 ,  0.164 )
#                                    MetJ*   = ( 19 ,  1.14 )
#     overstepping, without ligands: TrpR*_0 = ( 0 ,  0.99 )
#                                    DtxR*_0 = ( 0 ,  0.45 )
#                                    MetJ*_0 = ( 0 ,  3.7 )
# time     av position     var(position)    D_eff     count
0    0.166667    -3.63171e-13    0    500000
0.5    0.195038    0.0348131    0.0348131    499079
1    0.220581    0.0635053    0.0317527    498066
1.5    0.243162    0.0862761    0.0287587    497101
2    0.263673    0.10469    0.0261724    496111
2.5    0.281822    0.12032    0.0240639    495148
3    0.298557    0.134706    0.0224511    494157
3.5    0.314371    0.147692    0.0210989    493140
4    0.329294    0.160083    0.0200104    492151
4.5    0.3438    0.172663    0.0191848    491193
5    0.357491    0.185101    0.0185101    490266
5.5    0.370565    0.197192    0.0179265    489320
6    0.383307    0.20909    0.0174242    488374
6.5    0.396011    0.221268    0.0170206    487325
7    0.408478    0.2337    0.0166928    486411
7.5    0.293732    0.274646    0.0183097    485552
8    0.28031    0.285589    0.0178493    484034
8.5    0.273183    0.298933    0.0175843    481935
9    0.2708    0.31346    0.0174144    479554
9.5    0.271915    0.327949    0.0172605    476936
10    0.277624    0.34444    0.017222    474286
10.5    0.286637    0.360902    0.0171858    471575
11    0.297403    0.377807    0.017173    468876
11.5    0.308985    0.394672    0.0171597    466056
12    0.321677    0.410849    0.0171187    463318
12.5    0.334579    0.42732    0.0170928    460576
13    0.348472    0.445095    0.017119    457769
13.5    0.363081    0.461778    0.0171029    455074
14    0.377032    0.477816    0.0170649    452313
14.5    0.422286    0.537279    0.0185269    451036
15    0.446054    0.582935    0.0194312    449283
15.5    0.465742    0.624895    0.0201579    446710
16    0.484821    0.66605    0.020814    443573
16.5    0.505171    0.705845    0.0213892    439795
17    0.526111    0.7452    0.0219177    435762
17.5    0.54703    0.782003    0.0223429    431377
18    0.570169    0.819524    0.0227646    426842
18.5    0.593699    0.856655    0.0231528    422197
19    0.618084    0.890488    0.0234339    417358
19.5    0.642984    0.923926    0.0236904    412365
20    0.66765    0.958832    0.0239708    407430
20.5    0.692925    0.991638    0.0241863    402556
21    0.718773    1.02365    0.0243727    397495
21.5    0.563127    1.08118    0.0251437    395882
22    0.580567    1.09706    0.0249331    395207
22.5    0.604697    1.11135    0.0246968    394427
23    0.626091    1.1266    0.0244913    393648
23.5    0.645882    1.14081    0.0242725    392855
24    0.663699    1.15425    0.0240468    392099
24.5    0.680509    1.16638    0.0238038    391277
25    0.695801    1.17939    0.0235878    390493
25.5    0.710552    1.19267    0.0233857    389734
26    0.724924    1.20611    0.0231943    388994
26.5    0.73856    1.21826    0.0229861    388246
27    0.751651    1.23086    0.0227937    387444
27.5    0.764782    1.24329    0.0226053    386631
28    0.777677    1.25763    0.0224577    385878
28.5    0.667508    1.30129    0.0228297    385178
29    0.652841    1.31454    0.0226644    383879
29.5    0.644286    1.32739    0.0224982    382206
30    0.641123    1.34193    0.0223654    380331
30.5    0.642898    1.35612    0.0222314    378315
31    0.647703    1.37141    0.0221194    376257
31.5    0.656022    1.38992    0.0220623    374064
32    0.666911    1.40738    0.0219903    371837
32.5    0.677544    1.42367    0.0219026    369580
33    0.690334    1.43962    0.0218124    367340
33.5    0.703485    1.455    0.0217164    365023
34    0.717748    1.47381    0.0216737    362864
34.5    0.731467    1.49043    0.0216004    360650
35    0.74572    1.50548    0.0215069    358524
35.5    0.789991    1.56254    0.0220076    357548
36    0.814573    1.60868    0.0223428    356120
36.5    0.835416    1.65259    0.0226382    354082
37    0.85452    1.6922    0.0228676    351507
37.5    0.874081    1.73306    0.0231075    348524
38    0.8954    1.77215    0.0233177    345361
38.5    0.917015    1.81131    0.0235235    341876
39    0.93957    1.84627    0.0236701    338352
39.5    0.962328    1.87995    0.0237968    334509
40    0.985848    1.91555    0.0239444    330627
40.5    1.01035    1.94814    0.0240511    326723
41    1.03505    1.98131    0.0241623    322813
41.5    1.06104    2.01743    0.0243064    318833
42    1.08789    2.04797    0.0243806    314951
42.5    0.93299    2.104    0.0247529    313668
43    0.950139    2.12085    0.024661    313076
43.5    0.973795    2.13556    0.0245467    312468
44    0.995483    2.14958    0.0244271    311834
44.5    1.01526    2.16246    0.0242973    311234
45    1.03353    2.17538    0.0241708    310639
45.5    1.05008    2.18808    0.0240449    310039
46    1.06572    2.20097    0.0239236    309453
46.5    1.08065    2.21286    0.0237942    308844
47    1.0944    2.22471    0.0236671    308239
47.5    1.10772    2.23662    0.0235434    307622
48    1.12124    2.24879    0.0234249    307024
48.5    1.13405    2.26039    0.023303    306409
49    1.14636    2.27301    0.0231939    305863
49.5    1.03632    2.31579    0.0233918    305347
50    1.02197    2.3268    0.023268    304340
50.5    1.01346    2.34204    0.0231885    303003
51    1.01153    2.35531    0.0230912    301555
51.5    1.01269    2.36875    0.0229976    299905
52    1.0183    2.38374    0.0229206    298290
52.5    1.02669    2.40068    0.0228636    296563
53    1.03686    2.4193    0.0228236    294806
53.5    1.04877    2.43444    0.0227518    293071
54    1.06172    2.45054    0.0226902    291312
54.5    1.07409    2.4702    0.0226623    289530
55    1.08772    2.4857    0.0225972    287790
55.5    1.10161    2.50085    0.0225302    286068
56    1.11635    2.51624    0.0224664    284310
56.5    1.16057    2.57517    0.0227892    283519
57    1.18407    2.62303    0.023009    282405
57.5    1.2041    2.66729    0.0231938    280816
58    1.22408    2.70618    0.0233291    278850
58.5    1.24318    2.74125    0.0234295    276608
59    1.26536    2.78008    0.02356    274142
59.5    1.28748    2.81627    0.0236661    271445
60    1.31075    2.85188    0.0237657    268499
60.5    1.33422    2.88637    0.0238543    265572
61    1.35804    2.92273    0.0239568    262569
61.5    1.38292    2.9573    0.0240431    259482
62    1.40744    2.99071    0.0241186    256345
62.5    1.43421    3.02505    0.0242004    253201
63    1.4606    3.05677    0.0242601    250053
63.5    1.30604    3.11637    0.0245383    249007
64    1.32336    3.13234    0.0244714    248551
64.5    1.34641    3.14784    0.0244019    248024
65    1.36857    3.16248    0.0243268    247549
65.5    1.38872    3.17912    0.0242681    247050
66    1.40649    3.19331    0.0241917    246570
66.5    1.42354    3.20574    0.0241033    246063
67    1.43916    3.21856    0.0240191    245581
67.5    1.45312    3.23131    0.0239356    245095
68    1.467    3.24301    0.0238457    244602
68.5    1.48074    3.25593    0.0237659    244151
69    1.49393    3.27014    0.0236967    243672
69.5    1.50705    3.2846    0.0236302    243153
70    1.51966    3.29651    0.0235465    242696
70.5    1.4097    3.33525    0.0236543    242259
71    1.39442    3.34939    0.0235873    241480
71.5    1.38613    3.36154    0.0235073    240417
72    1.38395    3.3754    0.0234403    239264
72.5    1.3856    3.39239    0.0233958    237948
73    1.3906    3.40907    0.0233498    236674
73.5    1.39917    3.42685    0.0233119    235340
74    1.40871    3.44279    0.0232621    233935
74.5    1.42026    3.46055    0.0232251    232524
75    1.43192    3.47451    0.0231634    231178
75.5    1.44474    3.48955    0.0231096    229827
76    1.45891    3.50554    0.0230628    228473
76.5    1.47308    3.52257    0.0230233    227156
77    1.48733    3.5373    0.0229695    225774
77.5    1.53268    3.58992    0.0231608    225127
78    1.55688    3.6358    0.0233064    224267
78.5    1.57758    3.6774    0.023423    222951
79    1.59782    3.71592    0.0235185    221378
79.5    1.61783    3.75936    0.0236438    219553
80    1.6387    3.79698    0.0237311    217512
80.5    1.65935    3.83443    0.0238163    215411
81    1.68159    3.87364    0.0239114    213212
81.5    1.70643    3.91248    0.024003    210907
82    1.73001    3.94706    0.0240674    208551
82.5    1.7537    3.97805    0.0241094    206083
83    1.77825    4.00989    0.024156    203609
83.5    1.80325    4.03967    0.0241896    201144
84    1.83081    4.07627    0.0242635    198648
84.5    1.67554    4.13292    0.0244552    197815
85    1.69316    4.15076    0.0244163    197474
85.5    1.71646    4.16743    0.0243709    197092
86    1.73846    4.1783    0.0242924    196714
86.5    1.75767    4.19368    0.0242409    196358
87    1.77602    4.20806    0.0241843    195951
87.5    1.79197    4.22043    0.0241167    195548
88    1.80744    4.23433    0.0240587    195176
88.5    1.82284    4.24393    0.023977    194751
89    1.83698    4.25279    0.0238921    194348
89.5    1.85097    4.26795    0.0238433    193949
90    1.86499    4.28259    0.0237922    193595
90.5    1.87742    4.29474    0.0237278    193227
91    1.89051    4.30841    0.0236726    192823
91.5    1.78031    4.35303    0.023787    192485
92    1.76554    4.35919    0.0236913    191835
92.5    1.7565    4.37443    0.0236455    191021
93    1.75398    4.38763    0.0235894    190093
93.5    1.75624    4.40046    0.0235319    189062
94    1.76047    4.41864    0.0235034    187988
94.5    1.76873    4.43236    0.0234516    186945
95    1.77919    4.44579    0.0233989    185837
95.5    1.79096    4.46219    0.0233622    184734
96    1.80464    4.47866    0.0233264    183653
96.5    1.8178    4.49236    0.0232765    182542
97    1.83125    4.50744    0.0232342    181419
97.5    1.84436    4.52542    0.0232073    180341
98    1.85899    4.54516    0.0231896    179182
98.5    1.90445    4.60563    0.0233788    178633
99    1.92943    4.65286    0.0234993    177959
99.5    1.94999    4.69603    0.0235981    176992
100    1.96849    4.73677    0.0236838    175768
100.5    1.98738    4.78114    0.0237868    174259
101    2.00773    4.82217    0.0238721    172642
101.5    2.02854    4.85804    0.0239312    170911
102    2.05139    4.89597    0.0239999    169093
102.5    2.07595    4.93278    0.0240623    167215
103    2.10156    4.96864    0.0241196    165336
103.5    2.12558    5.00532    0.0241803    163378
104    2.15068    5.039    0.024226    161444
104.5    2.1765    5.07227    0.0242692    159476
105    2.20184    5.11246    0.024345    157543
105.5    2.04757    5.16509    0.0244791    156927
106    2.06474    5.17842    0.0244265    156643
106.5    2.08799    5.19451    0.0243874    156317
107    2.11027    5.2108    0.0243495    155996
107.5    2.13028    5.22606    0.0243073    155690
108    2.14864    5.24017    0.0242601    155361
108.5    2.1651    5.25129    0.0241995    155025
109    2.17973    5.26724    0.0241617    154722
109.5    2.19449    5.28241    0.0241206    154447
110    2.20768    5.29361    0.0240619    154133
110.5    2.22078    5.30563    0.0240074    153828
111    2.23467    5.31887    0.0239589    153530
111.5    2.24773    5.32981    0.0239005    153224
112    2.26031    5.34385    0.0238565    152934
112.5    2.14984    5.38783    0.0239459    152660
113    2.13552    5.39915    0.02389    152121
113.5    2.12658    5.41524    0.0238557    151481
114    2.1232    5.42636    0.0237998    150732
114.5    2.1247    5.44122    0.0237608    149839
115    2.12984    5.45966    0.0237377    148977
115.5    2.13657    5.47724    0.023711    148147
116    2.14636    5.50092    0.0237109    147337
116.5    2.15909    5.51561    0.0236721    146455
117    2.17123    5.53284    0.0236446    145605
117.5    2.18452    5.55605    0.0236427    144745
118    2.19836    5.57959    0.0236423    143815
118.5    2.21259    5.59653    0.023614    142987
119    2.22739    5.61237    0.0235814    142118
119.5    2.27027    5.67033    0.0237252    141708
120    2.29466    5.71793    0.0238247    141173
120.5    2.31562    5.75578    0.0238829    140366
121    2.33641    5.79921    0.0239637    139394
121.5    2.35427    5.83617    0.0240172    138247
122    2.37518    5.88283    0.02411    136976
122.5    2.39794    5.92869    0.0241987    135600
123    2.41996    5.96773    0.0242591    134136
123.5    2.44202    6.00179    0.0242987    132719
124    2.46808    6.03587    0.0243382    131175
124.5    2.49443    6.06322    0.0243503    129648
125    2.51963    6.09619    0.0243848    128155
125.5    2.54504    6.13284    0.0244336    126632
126    2.57091    6.16788    0.0244757    125044
126.5    2.41825    6.22178    0.024592    124531
127    2.43581    6.23889    0.0245626    124313
127.5    2.45992    6.25059    0.0245121    124079
128    2.48203    6.25867    0.0244479    123837
128.5    2.50064    6.27378    0.0244116    123581
129    2.5188    6.28672    0.0243671    123355
129.5    2.53506    6.29971    0.0243232    123111
130    2.54994    6.30856    0.0242637    122847
130.5    2.5646    6.31984    0.0242139    122608
131    2.5793    6.33113    0.0241646    122371
131.5    2.59255    6.34648    0.0241311    122133
132    2.60585    6.35456    0.0240703    121885
132.5    2.61949    6.36835    0.0240315    121640
133    2.63248    6.38168    0.0239913    121380
133.5    2.52203    6.43282    0.024093    121164
134    2.50861    6.44705    0.0240562    120788
134.5    2.49891    6.46894    0.0240481    120268
135    2.49532    6.4853    0.0240196    119668
135.5    2.49716    6.49067    0.0239508    119015
136    2.50269    6.51446    0.0239502    118362
136.5    2.51159    6.53526    0.0239387    117650
137    2.52294    6.55205    0.0239126    116928
137.5    2.53381    6.56691    0.0238797    116236
138    2.54576    6.58548    0.0238604    115551
138.5    2.55894    6.60144    0.0238319    114837
139    2.5734    6.60801    0.0237698    114126
139.5    2.58873    6.62683    0.0237521    113465
140    2.60158    6.64469    0.023731    112758
140.5    2.6458    6.70041    0.0238449    112442
141    2.66803    6.74353    0.0239132    112027
141.5    2.68751    6.79027    0.0239939    111365
142    2.70747    6.83322    0.0240606    110537
142.5    2.72806    6.87727    0.0241308    109612
143    2.74851    6.91265    0.0241701    108640
143.5    2.76774    6.95946    0.024249    107522
144    2.79209    7.0042    0.0243201    106381
144.5    2.81319    7.04403    0.0243738    105239
145    2.83822    7.07536    0.0243978    103972
145.5    2.86253    7.11475    0.0244493    102732
146    2.88746    7.14819    0.0244801    101456
146.5    2.91232    7.18026    0.024506    100277
147    2.93935    7.21848    0.0245527    99048
147.5    2.78509    7.28621    0.024699    98631
148    2.80407    7.29814    0.0246559    98438
148.5    2.82623    7.3155    0.0246313    98229
149    2.84786    7.32603    0.024584    98041
149.5    2.86786    7.33578    0.0245344    97830
150    2.88597    7.35021    0.0245007    97646
150.5    2.90082    7.36771    0.0244775    97472
151    2.91749    7.38571    0.024456    97276
151.5    2.93325    7.40022    0.0244232    97073
152    2.94799    7.40731    0.0243662    96861
152.5    2.96094    7.42239    0.0243357    96663
153    2.9734    7.43951    0.0243121    96462
153.5    2.98639    7.4485    0.0242622    96298
154    2.99937    7.46164    0.0242261    96103
154.5    2.88848    7.50012    0.0242722    95918
155    2.87296    7.51563    0.024244    95611
155.5    2.86484    7.52535    0.0241973    95216
156    2.86212    7.54272    0.0241754    94753
156.5    2.86465    7.55666    0.0241427    94241
157    2.86957    7.57194    0.0241144    93681
157.5    2.87781    7.58879    0.0240914    93141
158    2.8881    7.60816    0.0240765    92594
158.5    2.89838    7.62386    0.02405    92058
159    2.91091    7.64841    0.0240516    91516
159.5    2.92246    7.66904    0.0240409    91004
160    2.93602    7.67543    0.0239857    90388
160.5    2.9496    7.68513    0.0239412    89853
161    2.96508    7.69866    0.0239089    89267
161.5    3.01231    7.75783    0.024018    89015
162    3.03763    7.80614    0.024093    88688
162.5    3.05922    7.84174    0.0241284    88204
163    3.0781    7.88116    0.0241753    87578
163.5    3.09739    7.92368    0.0242314    86863
164    3.11718    7.9649    0.0242832    86064
164.5    3.13636    7.99657    0.0243057    85232
165    3.15928    8.03019    0.0243339    84329
165.5    3.18038    8.06478    0.0243649    83344
166    3.20579    8.09943    0.0243959    82364
166.5    3.23039    8.13683    0.0244349    81422
167    3.257    8.1583    0.0244261    80488
167.5    3.28352    8.18751    0.0244403    79521
168    3.30848    8.22911    0.0244914    78538
168.5    3.15507    8.28277    0.024578    78230
169    3.17247    8.30021    0.0245568    78079
169.5    3.19624    8.31354    0.0245237    77918
170    3.21644    8.327    0.0244912    77776
170.5    3.23742    8.33864    0.0244535    77624
171    3.25624    8.35858    0.0244403    77466
171.5    3.27345    8.36692    0.0243934    77322
172    3.28896    8.38416    0.0243726    77178
172.5    3.30357    8.3989    0.0243446    77047
173    3.31715    8.40993    0.0243062    76892
173.5    3.33201    8.42635    0.0242834    76726
174    3.34436    8.43932    0.0242509    76572
174.5    3.35848    8.45082    0.0242144    76414
175    3.37097    8.46031    0.0241723    76245
175.5    3.26114    8.4995    0.0242151    76110
176    3.24697    8.51672    0.0241952    75855
176.5    3.23776    8.52289    0.0241442    75530
177    3.23361    8.53182    0.0241012    75183
177.5    3.23531    8.5487    0.0240808    74788
178    3.24061    8.56404    0.0240563    74338
178.5    3.24859    8.58377    0.0240442    73883
179    3.25714    8.60052    0.0240238    73419
179.5    3.26945    8.60802    0.0239778    73029
180    3.28215    8.62223    0.0239506    72617
180.5    3.29419    8.64035    0.0239345    72175
181    3.30838    8.6746    0.023963    71748
181.5    3.32431    8.68862    0.0239356    71302
182    3.33809    8.70513    0.0239152    70839
182.5    3.38355    8.77953    0.0240535    70653
183    3.40729    8.82282    0.0241061    70377
183.5    3.42765    8.86034    0.0241426    69974
184    3.44756    8.89673    0.0241759    69478
184.5    3.46821    8.93509    0.0242143    68933
185    3.49147    8.96836    0.0242388    68252
185.5    3.51458    9.00872    0.0242823    67638
186    3.53835    9.03662    0.024292    66925
186.5    3.56217    9.07138    0.0243201    66166
187    3.58642    9.10276    0.0243389    65421
187.5    3.61215    9.13506    0.0243602    64684
188    3.64027    9.18497    0.0244281    63896
188.5    3.66582    9.21227    0.0244357    63142
189    3.69217    9.22857    0.0244142    62339
189.5    3.54045    9.2904    0.0245129    62108
190    3.55816    9.30538    0.0244878    61983
190.5    3.58325    9.31447    0.0244474    61853
191    3.6056    9.33164    0.0244284    61715
191.5    3.62458    9.35203    0.0244178    61596
192    3.64342    9.36469    0.0243872    61456
192.5    3.66103    9.38207    0.024369    61339
193    3.67583    9.39555    0.0243408    61219
193.5    3.68999    9.40777    0.0243095    61105
194    3.70484    9.42143    0.024282    60988
194.5    3.71735    9.43197    0.0242467    60848
195    3.73016    9.4358    0.0241944    60704
195.5    3.74336    9.45692    0.0241865    60584
196    3.75469    9.4689    0.0241554    60467
196.5    3.6455    9.5267    0.024241    60371
197    3.63133    9.54386    0.024223    60169
197.5    3.62325    9.5695    0.0242266    59910
198    3.61923    9.57011    0.0241669    59632
198.5    3.62088    9.57822    0.0241265    59321
199    3.62805    9.59771    0.0241149    58968
199.5    3.63926    9.61304    0.0240928    58643
200    3.6501    9.62552    0.0240638    58351
200.5    3.66104    9.64764    0.024059    57998
201    3.67396    9.67248    0.0240609    57645
201.5    3.6846    9.68715    0.0240376    57275
202    3.69911    9.71685    0.0240516    56902
202.5    3.71452    9.73963    0.0240485    56535
203    3.73102    9.75833    0.0240353    56190
203.5    3.77418    9.81765    0.024122    56039
204    3.79911    9.8649    0.0241787    55821
204.5    3.82023    9.90836    0.0242258    55503
205    3.8391    9.94108    0.0242465    55074
205.5    3.86197    9.9903    0.0243073    54599
206    3.88219    10.0313    0.0243477    54119
206.5    3.90625    10.0702    0.024383    53568
207    3.92992    10.1053    0.024409    53021
207.5    3.95414    10.1416    0.0244377    52462
208    3.97594    10.1756    0.0244606    51836
208.5    4.00263    10.2272    0.0245256    51224
209    4.02466    10.2493    0.0245198    50544
209.5    4.04861    10.2701    0.024511    49896
210    4.07593    10.3174    0.0245653    49323
210.5    3.91988    10.3743    0.0246421    49095
211    3.93628    10.3951    0.0246329    49011
211.5    3.95854    10.4101    0.0246101    48908
212    3.98015    10.4228    0.024582    48815
212.5    3.99965    10.4353    0.0245536    48717
213    4.01711    10.4581    0.0245495    48636
213.5    4.03328    10.4663    0.0245113    48552
214    4.0475    10.479    0.0244837    48462
214.5    4.06227    10.4934    0.02446    48338
215    4.07814    10.4994    0.0244173    48248
215.5    4.09136    10.5069    0.024378    48151
216    4.10482    10.5186    0.0243487    48061
216.5    4.11978    10.5419    0.0243463    47945
217    4.13235    10.5492    0.024307    47845
217.5    4.02091    10.5992    0.0243661    47749
218    4.00778    10.6152    0.0243467    47601
218.5    3.99824    10.6241    0.0243114    47358
219    3.99577    10.6432    0.0242996    47121
219.5    3.99718    10.6483    0.0242558    46849
220    3.99893    10.6504    0.0242054    46585
220.5    4.00463    10.6512    0.0241524    46290
221    4.01537    10.6704    0.0241412    46007
221.5    4.02703    10.7004    0.0241543    45734
222    4.04035    10.7214    0.0241473    45451
222.5    4.05247    10.7445    0.0241451    45157
223    4.06804    10.7741    0.0241572    44883
223.5    4.0816    10.7921    0.0241435    44591
224    4.09287    10.7936    0.0240929    44349
224.5    4.13922    10.863    0.0241938    44211
225    4.16391    10.9161    0.0242579    44032
225.5    4.18319    10.9498    0.024279    43767
226    4.20341    10.9833    0.0242993    43481
226.5    4.22244    11.0212    0.0243293    43116
227    4.2426    11.0609    0.0243633    42687
227.5    4.26405    11.1205    0.0244407    42294
228    4.28302    11.1823    0.0245226    41858
228.5    4.30634    11.2302    0.0245737    41427
229    4.32612    11.2472    0.0245571    40964
229.5    4.35551    11.2897    0.0245962    40443
230    4.38077    11.3124    0.0245922    39958
230.5    4.40561    11.3495    0.0246193    39457
231    4.43115    11.3646    0.0245987    38987
231.5    4.27628    11.4232    0.0246721    38830
232    4.29354    11.429    0.0246315    38756
232.5    4.31766    11.4633    0.0246523    38666
233    4.33856    11.4746    0.0246237    38580
233.5    4.3578    11.4922    0.0246086    38501
234    4.3772    11.493    0.0245578    38427
234.5    4.39444    11.5137    0.0245494    38355
235    4.41064    11.5193    0.0245092    38285
235.5    4.42553    11.5372    0.024495    38221
236    4.43861    11.5589    0.0244891    38148
236.5    4.45202    11.5831    0.0244885    38074
237    4.46556    11.6084    0.0244902    37999
237.5    4.47843    11.6166    0.0244559    37906
238    4.49047    11.6308    0.0244345    37844
238.5    4.37985    11.6808    0.0244881    37772
239    4.36585    11.6941    0.0244647    37664
239.5    4.35899    11.7006    0.0244271    37497
240    4.35475    11.7288    0.0244351    37328
240.5    4.35658    11.7452    0.0244183    37117
241    4.36359    11.7624    0.0244033    36913
241.5    4.37288    11.7864    0.0244025    36687
242    4.38241    11.7928    0.0243653    36467
242.5    4.3928    11.7961    0.0243219    36229
243    4.40488    11.8149    0.0243106    36034
243.5    4.41757    11.8231    0.0242775    35815
244    4.43186    11.8326    0.0242471    35610
244.5    4.44303    11.8489    0.024231    35381
245    4.45651    11.88    0.0242449    35148
245.5    4.49878    11.9445    0.0243268    35047
246    4.52371    11.9876    0.024365    34921
246.5    4.54236    12.0351    0.024412    34739
247    4.56211    12.0688    0.0244307    34493
247.5    4.58071    12.0903    0.0244249    34205
248    4.60383    12.1539    0.0245038    33915
248.5    4.62503    12.1831    0.0245133    33587
249    4.6481    12.2089    0.0245158    33213
249.5    4.66964    12.2489    0.0245468    32853
250    4.69191    12.2721    0.0245442    32453
250.5    4.71399    12.3108    0.0245726    32069
251    4.73615    12.3429    0.0245874    31693
251.5    4.76017    12.4044    0.0246609    31312
252    4.78579    12.421    0.0246449    30933
252.5    4.63524    12.4616    0.0246764    30810
253    4.65449    12.4955    0.0246946    30752
253.5    4.67696    12.5094    0.0246734    30701
254    4.69988    12.5278    0.024661    30649
254.5    4.72004    12.5416    0.0246397    30595
255    4.73833    12.5522    0.0246121    30519
255.5    4.75492    12.5745    0.0246077    30446
256    4.76982    12.5976    0.0246048    30385
256.5    4.7843    12.6078    0.0245767    30315
257    4.79711    12.6332    0.0245782    30262
257.5    4.81251    12.6656    0.0245934    30191
258    4.82579    12.6744    0.0245627    30130
258.5    4.8389    12.6839    0.0245336    30080
259    4.8525    12.696    0.0245096    30020
259.5    4.7355    12.727    0.0245222    29971
260    4.71909    12.7355    0.0244913    29868
260.5    4.70888    12.7495    0.0244713    29726
261    4.7074    12.7659    0.0244557    29578
261.5    4.70431    12.7931    0.024461    29425
262    4.71023    12.8063    0.0244394    29270
262.5    4.72068    12.794    0.0243694    29094
263    4.73031    12.8142    0.0243616    28930
263.5    4.7446    12.8508    0.0243847    28760
264    4.76082    12.8369    0.0243123    28593
264.5    4.77609    12.8381    0.0242687    28441
265    4.79264    12.8623    0.0242685    28256
265.5    4.80508    12.873    0.0242429    28082
266    4.81468    12.8825    0.0242152    27915
266.5    4.85729    12.9686    0.0243314    27837
267    4.88387    13.0122    0.0243673    27752
267.5    4.903    13.0333    0.0243613    27603
268    4.92042    13.099    0.0244385    27397
268.5    4.94334    13.1345    0.0244591    27173
269    4.9614    13.1818    0.0245015    26941
269.5    4.98348    13.1991    0.0244881    26679
270    5.00474    13.2264    0.0244933    26393
270.5    5.02766    13.2687    0.0245262    26107
271    5.05615    13.2972    0.0245337    25831
271.5    5.07642    13.3199    0.0245302    25540
272    5.10125    13.3068    0.024461    25212
272.5    5.12524    13.3539    0.0245026    24917
273    5.1504    13.3586    0.0244663    24619
273.5    4.99514    13.4273    0.0245472    24508
274    5.01348    13.4429    0.0245308    24463
274.5    5.03481    13.4494    0.0244981    24420
275    5.05582    13.4609    0.0244744    24356
275.5    5.07509    13.4754    0.0244563    24317
276    5.09507    13.4953    0.0244481    24274
276.5    5.10916    13.5205    0.0244493    24233
277    5.12585    13.5314    0.0244249    24171
277.5    5.14132    13.556    0.0244252    24123
278    5.15609    13.5656    0.0243986    24073
278.5    5.17066    13.5788    0.0243785    24028
279    5.1834    13.6103    0.0243913    23981
279.5    5.19468    13.6262    0.024376    23924
280    5.20701    13.6375    0.0243526    23872
280.5    5.09953    13.6883    0.0243998    23827
281    5.08744    13.6953    0.0243689    23737
281.5    5.07782    13.7251    0.0243784    23627
282    5.0764    13.759    0.0243954    23487
282.5    5.08112    13.7616    0.0243568    23351
283    5.084    13.756    0.0243038    23217
283.5    5.09131    13.7666    0.0242797    23084
284    5.10477    13.7804    0.0242613    22964
284.5    5.11416    13.7786    0.0242155    22821
285    5.12682    13.8059    0.0242209    22672
285.5    5.1359    13.8467    0.02425    22544
286    5.15148    13.8687    0.024246    22411
286.5    5.167    13.8707    0.0242071    22272
287    5.18212    13.8808    0.0241825    22149
287.5    5.22231    13.956    0.0242713    22092
288    5.24422    13.995    0.0242968    22010
288.5    5.26593    14.0329    0.0243205    21883
289    5.2891    14.091    0.0243789    21737
289.5    5.30727    14.1369    0.0244161    21566
290    5.32903    14.2005    0.0244837    21364
290.5    5.35118    14.213    0.024463    21175
291    5.37603    14.269    0.0245171    20956
291.5    5.40117    14.2901    0.0245113    20748
292    5.42634    14.3304    0.0245383    20524
292.5    5.4543    14.3753    0.0245732    20290
293    5.47957    14.3856    0.0245488    20059
293.5    5.50786    14.4146    0.0245564    19805
294    5.53036    14.4506    0.0245758    19571
294.5    5.38082    14.5003    0.0246185    19482
295    5.39871    14.5433    0.0246496    19456
295.5    5.42339    14.5674    0.0246488    19396
296    5.44676    14.5844    0.0246358    19363
296.5    5.46749    14.5911    0.0246056    19326
297    5.48416    14.6147    0.0246039    19281
297.5    5.50142    14.6401    0.0246052    19235
298    5.51645    14.6595    0.0245966    19197
298.5    5.53208    14.683    0.0245946    19154
299    5.54364    14.6801    0.0245487    19118
299.5    5.55872    14.6914    0.0245265    19078
300    5.57179    14.6961    0.0244935    19050
300.5    5.58298    14.7092    0.0244745    19029
301    5.59535    14.7182    0.0244489    18994
301.5    5.48461    14.7456    0.0244538    18966
302    5.47072    14.7656    0.0244463    18911
302.5    5.46054    14.7606    0.0243976    18824
303    5.4576    14.7867    0.0244004    18743
303.5    5.4612    14.7909    0.0243671    18636
304    5.46292    14.7833    0.0243146    18529
304.5    5.47441    14.8162    0.0243287    18428
305    5.48077    14.8199    0.024295    18326
305.5    5.49551    14.846    0.0242979    18209
306    5.50969    14.8229    0.0242205    18097
306.5    5.52105    14.8375    0.0242048    17985
307    5.53644    14.8512    0.0241876    17874
307.5    5.55017    14.8547    0.024154    17765
308    5.56298    14.8817    0.0241586    17635
308.5    5.6052    14.9363    0.0242079    17594
309    5.62841    14.9804    0.0242401    17524
309.5    5.64419    15.0275    0.024277    17429
310    5.66685    15.0798    0.0243223    17305
310.5    5.6807    15.1084    0.0243291    17156
311    5.70631    15.1256    0.0243176    17009
311.5    5.72182    15.1394    0.0243009    16828
312    5.74371    15.1823    0.0243306    16656
312.5    5.7638    15.2331    0.0243729    16475
313    5.79425    15.2893    0.0244238    16296
313.5    5.81932    15.3463    0.0244757    16104
314    5.851    15.3764    0.0244848    15915
314.5    5.87062    15.4206    0.0245161    15751
315    5.89674    15.4973    0.024599    15585
315.5    5.74386    15.5519    0.0246464    15533
316    5.76065    15.5709    0.0246374    15508
316.5    5.78035    15.5829    0.0246176    15484
317    5.80103    15.5889    0.0245882    15469
317.5    5.82064    15.6091    0.0245812    15436
318    5.83889    15.6098    0.0245437    15398
318.5    5.8574    15.6418    0.0245554    15362
319    5.87289    15.6304    0.024499    15329
319.5    5.88733    15.6579    0.0245038    15294
320    5.90838    15.6857    0.024509    15267
320.5    5.92228    15.6959    0.0244867    15239
321    5.93463    15.7168    0.0244811    15217
321.5    5.94624    15.7308    0.0244647    15182
322    5.95498    15.7458    0.02445    15153
322.5    5.84453    15.7685    0.0244474    15123
323    5.82891    15.7976    0.0244545    15076
323.5    5.8269    15.8015    0.0244228    15018
324    5.82725    15.8261    0.0244229    14938
324.5    5.82986    15.8622    0.024441    14857
325    5.83741    15.9038    0.0244673    14766
325.5    5.84826    15.8858    0.0244021    14656
326    5.8537    15.876    0.0243497    14574
326.5    5.86685    15.9076    0.0243609    14480
327    5.87829    15.9337    0.0243635    14406
327.5    5.89849    15.9397    0.0243354    14317
328    5.90799    15.942    0.0243019    14235
328.5    5.92316    15.9774    0.0243187    14150
329    5.93531    16.0166    0.0243414    14057
329.5    5.98145    16.0823    0.0244041    14013
330    6.00891    16.129    0.0244379    13958
330.5    6.03101    16.1567    0.0244429    13884
331    6.05205    16.226    0.0245106    13776
331.5    6.07588    16.2539    0.0245157    13680
332    6.09006    16.3009    0.0245495    13552
332.5    6.11361    16.3757    0.0246252    13423
333    6.13247    16.4479    0.0246965    13262
333.5    6.15798    16.4504    0.0246633    13100
334    6.18348    16.5324    0.0247491    12946
334.5    6.20517    16.5534    0.0247435    12769
335    6.23328    16.6218    0.0248087    12591
335.5    6.26022    16.668    0.0248406    12444
336    6.28932    16.6742    0.0248129    12310
336.5    6.13646    16.7347    0.0248658    12248
337    6.15301    16.747    0.0248472    12231
337.5    6.17589    16.7681    0.0248416    12210
338    6.20075    16.7891    0.0248359    12186
338.5    6.22098    16.8283    0.0248571    12167
339    6.24071    16.8418    0.0248404    12142
339.5    6.26014    16.8452    0.0248089    12107
340    6.27368    16.8209    0.0247366    12090
340.5    6.28948    16.8417    0.0247308    12073
341    6.30521    16.8333    0.0246822    12058
341.5    6.31991    16.8649    0.0246924    12035
342    6.33142    16.8725    0.0246674    12012
342.5    6.34416    16.8497    0.024598    11989
343    6.35473    16.8916    0.0246233    11964
343.5    6.24691    16.9515    0.0246747    11934
344    6.23233    16.9557    0.0246449    11909
344.5    6.21841    16.9928    0.024663    11854
345    6.20998    17.0013    0.0246396    11791
345.5    6.21111    17.0295    0.0246447    11730
346    6.21352    17.0211    0.0245969    11683
346.5    6.2271    16.9848    0.0245091    11611
347    6.23433    16.9847    0.0244736    11553
347.5    6.24732    17.0381    0.0245152    11488
348    6.26007    17.0151    0.024447    11418
348.5    6.27632    17.0278    0.0244301    11342
349    6.28848    17.0251    0.0243913    11280
349.5    6.3093    17.0428    0.0243817    11200
350    6.32477    17.08    0.0243999    11112
350.5    6.36734    17.1364    0.0244457    11082
351    6.39261    17.1494    0.0244293    11042
351.5    6.41578    17.1917    0.0244547    10981
352    6.43379    17.2299    0.0244742    10900
352.5    6.44961    17.3106    0.0245541    10792
353    6.47664    17.39    0.0246317    10688
353.5    6.49136    17.429    0.0246521    10589
354    6.51691    17.4779    0.0246863    10484
354.5    6.54656    17.5001    0.0246828    10370
355    6.57318    17.5481    0.0247156    10249
355.5    6.59414    17.5573    0.0246938    10146
356    6.61468    17.5584    0.0246606    10025
356.5    6.64163    17.6706    0.0247834    9900
357    6.66869    17.6395    0.0247052    9782
357.5    6.515    17.7159    0.0247774    9747
358    6.53302    17.7415    0.0247787    9726
358.5    6.55348    17.7748    0.0247905    9702
359    6.57377    17.8063    0.0247999    9686
359.5    6.59371    17.8035    0.0247614    9673
360    6.61076    17.793    0.0247125    9650
360.5    6.6237    17.8393    0.0247424    9628
361    6.64076    17.8725    0.0247541    9612
361.5    6.66029    17.8729    0.0247204    9592
362    6.67198    17.9068    0.0247331    9569
362.5    6.6834    17.9156    0.0247112    9549
363    6.6978    17.9392    0.0247096    9533
363.5    6.71    17.9445    0.0246829    9515
364    6.72318    17.9561    0.024665    9494
364.5    6.60559    17.9284    0.0245931    9471
365    6.591    17.9159    0.0245423    9452
365.5    6.58866    17.9457    0.0245495    9420
366    6.58921    17.9846    0.0245692    9366
366.5    6.59227    18.0049    0.0245633    9317
367    6.59169    18.0466    0.0245867    9267
367.5    6.60249    18.1099    0.0246393    9214
368    6.61387    18.1281    0.0246306    9152
368.5    6.62039    18.1412    0.024615    9109
369    6.63075    18.1521    0.0245963    9048
369.5    6.63999    18.1532    0.0245646    9003
370    6.6539    18.2049    0.0246012    8955
370.5    6.66425    18.2046    0.0245677    8900
371    6.6765    18.1921    0.0245177    8832
371.5    6.7226    18.2852    0.0246099    8805
372    6.74476    18.3156    0.0246178    8769
372.5    6.76084    18.3353    0.0246112    8714
373    6.78293    18.4163    0.0246867    8656
373.5    6.79927    18.4238    0.0246637    8587
374    6.82854    18.4545    0.0246718    8511
374.5    6.85276    18.4926    0.0246897    8440
375    6.88384    18.6011    0.0248015    8359
375.5    6.90716    18.615    0.0247869    8274
376    6.94167    18.6211    0.0247621    8164
376.5    6.97008    18.7142    0.0248528    8066
377    6.98387    18.7707    0.0248948    7977
377.5    7.01335    18.8209    0.0249283    7879
378    7.03351    18.8322    0.0249103    7798
378.5    6.87766    18.8679    0.0249246    7771
379    6.89891    18.8346    0.0248478    7754
379.5    6.92127    18.8587    0.0248468    7742
380    6.9444    18.8861    0.0248501    7731
380.5    6.96199    18.9296    0.0248746    7713
381    6.97962    18.9178    0.0248265    7702
381.5    6.99412    18.9209    0.0247981    7684
382    7.01342    18.9352    0.0247844    7673
382.5    7.02643    18.9507    0.0247721    7663
383    7.03868    18.941    0.0247271    7648
383.5    7.04853    18.9714    0.0247345    7627
384    7.06184    18.9581    0.024685    7614
384.5    7.07563    18.9647    0.0246615    7596
385    7.08885    18.9855    0.0246565    7580
385.5    6.97851    19.0621    0.0247238    7570
386    6.96458    19.1178    0.024764    7548
386.5    6.9527    19.1647    0.0247926    7512
387    6.94862    19.193    0.0247972    7471
387.5    6.94648    19.1984    0.0247721    7437
388    6.94567    19.1913    0.024731    7402
388.5    6.94924    19.2356    0.0247562    7345
389    6.96421    19.2057    0.024686    7312
389.5    6.97347    19.2629    0.0247277    7269
390    6.98171    19.2088    0.0246267    7234
390.5    6.99501    19.2094    0.0245959    7186
391    7.00693    19.213    0.0245691    7145
391.5    7.02169    19.255    0.0245914    7100
392    7.0307    19.2364    0.0245362    7058
392.5    7.07971    19.3007    0.0245869    7030
393    7.10493    19.3841    0.0246617    6998
393.5    7.12766    19.3901    0.024638    6951
394    7.14906    19.488    0.024731    6892
394.5    7.1684    19.4647    0.0246701    6840
395    7.19214    19.4746    0.0246514    6778
395.5    7.21092    19.5516    0.0247176    6697
396    7.23082    19.5118    0.0246361    6612
396.5    7.24902    19.513    0.0246065    6527
397    7.27031    19.586    0.0246675    6445
397.5    7.28958    19.7144    0.024798    6373
398    7.31175    19.7225    0.024777    6292
398.5    7.33408    19.7558    0.0247877    6219
399    7.35813    19.6726    0.0246523    6151
399.5    7.20438    19.7642    0.0247362    6134
400    7.2199    19.7396    0.0246746    6115
400.5    7.24416    19.7504    0.0246572    6097
401    7.26415    19.7641    0.0246436    6090
401.5    7.28766    19.7669    0.0246163    6072
402    7.30745    19.7863    0.0246098    6059
402.5    7.32349    19.7939    0.0245886    6047
403    7.3346    19.8261    0.0245982    6036
403.5    7.34758    19.7538    0.024478    6025
404    7.36237    19.7736    0.0244723    6010
404.5    7.37569    19.7885    0.0244604    6004
405    7.39227    19.8133    0.0244608    5992
405.5    7.40278    19.8314    0.024453    5983
406    7.41866    19.8001    0.0243843    5965
406.5    7.30747    19.9204    0.0245024    5954
407    7.29234    19.9173    0.0244684    5936
407.5    7.2782    19.8581    0.0243658    5916
408    7.28299    19.8892    0.024374    5870
408.5    7.28527    19.9576    0.024428    5843
409    7.28678    19.9327    0.0243676    5803
409.5    7.29942    19.9575    0.0243681    5770
410    7.30164    19.9925    0.0243811    5742
410.5    7.3106    20.0179    0.0243823    5703
411    7.33028    20.0543    0.024397    5672
411.5    7.34405    20.086    0.0244059    5646
412    7.35326    20.054    0.0243374    5612
412.5    7.37617    20.1109    0.0243768    5575
413    7.3866    20.1032    0.024338    5544
413.5    7.42778    20.1471    0.0243616    5532
414    7.44949    20.2184    0.0244183    5507
414.5    7.47293    20.1872    0.0243513    5474
415    7.48926    20.2862    0.0244412    5430
415.5    7.50703    20.4323    0.0245876    5380
416    7.52667    20.5164    0.0246592    5337
416.5    7.55383    20.5927    0.0247211    5291
417    7.57804    20.6606    0.0247729    5243
417.5    7.6039    20.6804    0.024767    5191
418    7.62122    20.6778    0.0247343    5131
418.5    7.6414    20.7266    0.024763    5059
419    7.6688    20.701    0.0247029    4995
419.5    7.6909    20.7241    0.0247009    4917
420    7.71209    20.7736    0.0247304    4854
420.5    7.55327    20.7172    0.024634    4834
421    7.57656    20.7156    0.0246028    4820
421.5    7.60438    20.702    0.0245576    4811
422    7.62735    20.7096    0.0245375    4799
422.5    7.64751    20.7377    0.0245416    4793
423    7.66451    20.7789    0.0245613    4782
423.5    7.68047    20.8134    0.0245731    4769
424    7.69782    20.8364    0.0245712    4766
424.5    7.70429    20.8399    0.0245464    4749
425    7.71822    20.857    0.0245377    4743
425.5    7.73735    20.9292    0.0245936    4735
426    7.75509    20.9995    0.0246473    4731
426.5    7.76415    20.9631    0.0245758    4722
427    7.78338    20.9693    0.0245542    4708
427.5    7.66383    20.9563    0.0245103    4699
428    7.64836    20.9686    0.0244961    4689
428.5    7.64172    20.9605    0.0244581    4663
429    7.6351    20.9038    0.0243634    4641
429.5    7.63356    20.8407    0.0242616    4612
430    7.63503    20.846    0.0242396    4584
430.5    7.63385    20.9319    0.0243111    4541
431    7.64556    21    0.0243619    4516
431.5    7.65761    20.9817    0.0243125    4489
432    7.67853    21.0104    0.0243176    4466
432.5    7.70013    21.0772    0.0243667    4443
433    7.71901    21.0999    0.0243648    4413
433.5    7.73861    21.0602    0.0242909    4390
434    7.7641    21.0453    0.0242457    4367
434.5    7.813    21.1463    0.0243341    4345
435    7.83676    21.1684    0.0243315    4333
435.5    7.85064    21.1958    0.024335    4314
436    7.8645    21.2124    0.0243261    4289
436.5    7.8812    21.1611    0.0242395    4251
437    7.89075    21.2459    0.0243088    4209
437.5    7.91733    21.1653    0.0241889    4153
438    7.93285    21.1895    0.0241889    4115
438.5    7.95948    21.2087    0.0241832    4072
439    7.97709    21.3275    0.024291    4023
439.5    7.99484    21.4178    0.0243661    3975
440    8.01196    21.3624    0.0242754    3931
440.5    8.04026    21.402    0.0242929    3900
441    8.0581    21.4153    0.0242804    3861
441.5    7.91187    21.5618    0.0244188    3841
442    7.92703    21.5642    0.0243939    3835
442.5    7.94668    21.6368    0.0244484    3826
443    7.96114    21.569    0.0243442    3817
443.5    7.98127    21.5997    0.0243514    3808
444    8.00114    21.6334    0.0243619    3802
444.5    8.01334    21.662    0.0243667    3797
445    8.03144    21.6994    0.0243813    3790
445.5    8.05126    21.6953    0.0243493    3775
446    8.06539    21.7065    0.0243346    3772
446.5    8.07736    21.6772    0.0242745    3764
447    8.10027    21.6516    0.0242188    3755
447.5    8.11271    21.7199    0.0242681    3747
448    8.12638    21.7259    0.0242476    3740
448.5    8.01411    21.7739    0.0242741    3732
449    8.00864    21.7287    0.0241967    3721
449.5    7.99406    21.7561    0.0242004    3706
450    7.97793    21.7265    0.0241406    3685
450.5    7.97433    21.8229    0.0242207    3669
451    7.97472    21.7068    0.0240651    3646
451.5    7.97551    21.6226    0.0239453    3621
452    7.98247    21.6336    0.023931    3593
452.5    8.00486    21.6233    0.0238932    3569
453    8.02951    21.5841    0.0238235    3552
453.5    8.04737    21.6628    0.0238841    3529
454    8.04822    21.7235    0.0239246    3508
454.5    8.06672    21.7987    0.0239809    3487
455    8.06884    21.7406    0.0238907    3462
455.5    8.11027    21.9125    0.0240532    3452
456    8.13027    21.9318    0.024048    3434
456.5    8.14432    21.9849    0.0240799    3416
457    8.16927    22.0565    0.0241318    3389
457.5    8.16721    22.12    0.0241749    3354
458    8.18738    22.2065    0.0242429    3323
458.5    8.22492    22.1772    0.0241845    3290
459    8.24598    22.2321    0.024218    3253
459.5    8.25391    22.2352    0.024195    3217
460    8.28535    22.2623    0.0241981    3178
460.5    8.31925    22.3523    0.0242696    3147
461    8.34007    22.2936    0.0241796    3115
461.5    8.37542    22.1958    0.0240475    3077
462    8.39797    22.1919    0.0240172    3035
462.5    8.23882    22.3014    0.0241096    3026
463    8.26345    22.3815    0.0241701    3017
463.5    8.28956    22.4044    0.0241687    3008
464    8.30592    22.4499    0.0241917    3003
464.5    8.32705    22.4437    0.024159    2997
465    8.34197    22.4824    0.0241747    2992
465.5    8.35496    22.4896    0.0241564    2990
466    8.36214    22.5313    0.0241752    2985
466.5    8.38255    22.5075    0.0241238    2980
467    8.39181    22.5095    0.0241001    2970
467.5    8.40491    22.5511    0.0241188    2964
468    8.42457    22.5988    0.024144    2952
468.5    8.43935    22.62    0.0241408    2946
469    8.446    22.6512    0.0241484    2935
469.5    8.32673    22.6241    0.0240938    2928
470    8.32031    22.645    0.0240904    2917
470.5    8.31653    22.626    0.0240446    2907
471    8.31538    22.6745    0.0240706    2897
471.5    8.32148    22.5764    0.023941    2883
472    8.32101    22.654    0.0239979    2867
472.5    8.33749    22.6059    0.0239215    2847
473    8.33958    22.5828    0.0238719    2829
473.5    8.34982    22.5903    0.0238546    2811
474    8.36444    22.6102    0.0238504    2797
474.5    8.37392    22.7146    0.0239354    2784
475    8.38755    22.7664    0.0239646    2770
475.5    8.41778    22.7894    0.0239636    2759
476    8.42353    22.7675    0.0239154    2746
476.5    8.4621    22.7304    0.0238514    2740
477    8.50294    22.7358    0.023832    2725
477.5    8.52909    22.7988    0.0238731    2710
478    8.55147    22.8729    0.0239256    2691
478.5    8.56393    22.9036    0.0239328    2667
479    8.59505    23.0325    0.0240423    2639
479.5    8.62377    23.2322    0.0242255    2607
480    8.6505    23.2057    0.0241726    2587
480.5    8.66895    23.2372    0.0241802    2551
481    8.7028    23.2052    0.0241218    2523
481.5    8.73963    23.3011    0.0241963    2492
482    8.75882    23.3789    0.024252    2467
482.5    8.79396    23.5793    0.0244345    2434
483    8.83847    23.5185    0.0243462    2399
483.5    8.67783    23.6566    0.0244639    2389
484    8.68847    23.7025    0.0244861    2385
484.5    8.71699    23.7204    0.0244793    2378
485    8.7446    23.7493    0.0244838    2376
485.5    8.76191    23.7749    0.024485    2371
486    8.77743    23.8678    0.0245553    2367
486.5    8.79269    23.9246    0.0245885    2362
487    8.80165    23.9661    0.0246059    2357
487.5    8.82405    23.9551    0.0245693    2351
488    8.83667    24.037    0.024628    2346
488.5    8.85564    24.0377    0.0246036    2339
489    8.85962    23.9599    0.0244989    2333
489.5    8.87631    23.9781    0.0244924    2323
490    8.88975    24.0326    0.0245231    2319
490.5    8.77207    24.1326    0.0246    2315
491    8.75849    24.0116    0.0244517    2307
491.5    8.74044    24.0661    0.0244823    2293
492    8.74328    24.0168    0.0244073    2282
492.5    8.7396    23.9937    0.024359    2267
493    8.75096    24.0542    0.0243958    2252
493.5    8.76631    24.0409    0.0243576    2238
494    8.77913    24.1886    0.0244823    2223
494.5    8.80573    24.2149    0.0244842    2216
495    8.82476    24.2175    0.0244621    2198
495.5    8.83608    24.2951    0.0245158    2185
496    8.84748    24.2822    0.024478    2179
496.5    8.86625    24.3756    0.0245475    2167
497    8.87228    24.3028    0.0244495    2157
497.5    8.9064    24.3897    0.0245122    2151
498    8.93442    24.4603    0.0245585    2145
498.5    8.93751    24.4759    0.0245496    2131
499    8.96005    24.6469    0.0246963    2111
499.5    8.98866    24.7356    0.0247604    2087
500    8.99437    24.7151    0.0247151    2073
500.5    9.01916    24.8169    0.0247921    2053
501    9.05594    25.0627    0.0250126    2032
501.5    9.07612    25.0762    0.0250012    1999
502    9.08586    25.0287    0.024929    1978
502.5    9.11305    25.0736    0.0249489    1952
503    9.12178    25.0638    0.0249143    1931
503.5    9.17033    25.1534    0.0249785    1912
504    9.18237    25.1363    0.0249368    1878
504.5    9.02507    25.3361    0.0251101    1868
505    9.0345    25.3977    0.0251462    1865
505.5    9.06253    25.4206    0.025144    1863
506    9.08702    25.331    0.0250306    1854
506.5    9.11609    25.2007    0.0248773    1852
507    9.13523    25.177    0.0248294    1850
507.5    9.15121    25.2944    0.0249206    1844
508    9.16594    25.3149    0.0249162    1840
508.5    9.17329    25.3875    0.0249631    1837
509    9.17684    25.3687    0.0249202    1835
509.5    9.18015    25.3904    0.024917    1829
510    9.19114    25.5154    0.0250151    1825
510.5    9.19168    25.4128    0.0248901    1819
511    9.19742    25.5662    0.0250159    1810
511.5    9.08532    25.596    0.0250206    1807
512    9.07519    25.6276    0.0250269    1800
512.5    9.08738    25.6905    0.0250639    1793
513    9.09413    25.6681    0.0250177    1783
513.5    9.08701    25.7668    0.0250894    1768
514    9.09004    25.8842    0.0251792    1751
514.5    9.09581    25.8463    0.0251179    1743
515    9.10615    25.9806    0.0252238    1735
515.5    9.11082    26.1256    0.02534    1722
516    9.14238    26.1376    0.0253272    1709
516.5    9.13589    26.1711    0.0253351    1695
517    9.16865    26.1504    0.0252905    1683
517.5    9.18315    26.1175    0.0252343    1668
518    9.1825    26.0582    0.0251527    1653
518.5    9.22431    26.1211    0.0251891    1648
519    9.24275    26.3226    0.025359    1643
519.5    9.26863    26.2128    0.0252288    1633
520    9.28651    26.1665    0.0251601    1623
520.5    9.32069    26.1744    0.0251435    1608
521    9.34498    25.9634    0.0249169    1589
521.5    9.34562    26.0753    0.0250003    1573
522    9.36929    26.1663    0.0250635    1562
522.5    9.39757    26.1325    0.0250072    1549
523    9.41482    26.3139    0.0251567    1532
523.5    9.43886    26.1999    0.0250238    1513
524    9.4477    26.2258    0.0250246    1504
524.5    9.46707    26.3685    0.0251368    1483
525    9.51035    26.4023    0.025145    1466
525.5    9.33322    26.4858    0.0252006    1456
526    9.35248    26.5444    0.0252324    1454
526.5    9.37233    26.5191    0.0251844    1449
527    9.39435    26.634    0.0252694    1445
527.5    9.41511    26.6168    0.0252292    1443
528    9.43528    26.6918    0.0252763    1442
528.5    9.45475    26.6878    0.0252486    1440
529    9.46569    26.7062    0.0252422    1438
529.5    9.4943    26.6405    0.0251563    1432
530    9.50908    26.7155    0.0252033    1431
530.5    9.52655    26.7898    0.0252495    1431
531    9.54234    26.8189    0.0252532    1425
531.5    9.54789    26.7537    0.0251681    1420
532    9.57145    26.8201    0.0252068    1416
532.5    9.45981    26.9985    0.0253507    1414
533    9.4625    26.8544    0.0251917    1409
533.5    9.45905    26.9585    0.0252657    1404
534    9.45214    27.0528    0.0253304    1400
534.5    9.42566    26.8371    0.0251049    1390
535    9.41986    26.7807    0.0250287    1385
535.5    9.43192    26.8145    0.0250369    1371
536    9.43915    26.8252    0.0250235    1364
536.5    9.45545    26.9136    0.0250826    1358
537    9.46129    26.8771    0.0250252    1352
537.5    9.455    27.0407    0.0251541    1348
538    9.46122    27.0414    0.0251314    1341
538.5    9.48716    26.973    0.0250446    1337
539    9.51152    27.0174    0.0250625    1331
539.5    9.54678    27.0216    0.0250432    1329
540    9.55907    26.9927    0.0249932    1326
540.5    9.58833    26.992    0.0249695    1317
541    9.63198    26.8542    0.0248191    1307
541.5    9.6668    26.8591    0.0248006    1297
542    9.67391    26.9042    0.0248194    1288
542.5    9.68027    26.8211    0.0247199    1274
543    9.72112    26.8418    0.0247162    1258
543.5    9.7736    26.6158    0.0244856    1236
544    9.76902    26.6878    0.0245292    1218
544.5    9.81988    26.6911    0.0245098    1202
545    9.86074    26.5494    0.0243572    1186
545.5    9.86006    26.8692    0.0246281    1166
546    9.86311    26.8591    0.0245963    1153
546.5    9.69796    26.8907    0.0246027    1145
547    9.71799    26.9097    0.0245975    1143
547.5    9.74409    27.0152    0.0246714    1143
548    9.76095    27.0351    0.0246671    1142
548.5    9.7771    27.0094    0.0246212    1141
549    9.78007    27.0286    0.0246162    1139
549.5    9.79317    27.0665    0.0246283    1137
550    9.81529    27.2005    0.0247277    1136
550.5    9.84689    27.2564    0.024756    1131
551    9.83259    27.1756    0.0246602    1127
551.5    9.8493    27.2159    0.0246744    1127
552    9.85687    27.2384    0.0246725    1126
552.5    9.85368    27.1574    0.0245768    1122
553    9.86488    27.1432    0.0245418    1120
553.5    9.76887    27.3274    0.024686    1117
554    9.75015    27.4332    0.0247592    1110
554.5    9.74247    27.323    0.0246375    1106
555    9.72832    27.3281    0.0246199    1103
555.5    9.74696    26.9681    0.0242737    1098
556    9.74909    27.0199    0.0242984    1096
556.5    9.77788    27.1447    0.0243888    1088
557    9.76966    27.2081    0.0244238    1081
557.5    9.76791    27.2601    0.0244485    1075
558    9.7964    27.3986    0.0245507    1065
558.5    9.81366    27.3294    0.0244667    1059
559    9.83761    27.3934    0.0245021    1052
559.5    9.86488    27.3862    0.0244738    1046
560    9.86811    27.5372    0.0245868    1040
560.5    9.93581    27.6018    0.0246224    1036
561    9.98417    27.6667    0.0246584    1032
561.5    9.99175    27.7276    0.0246907    1030
562    10.0028    27.7839    0.0247187    1027
562.5    10.0067    27.6743    0.0245994    1015
563    10.0434    27.7186    0.0246169    1005
563.5    10.0694    27.8231    0.0246877    990
564    10.1014    27.9542    0.0247821    978
564.5    10.1015    27.8782    0.0246928    961
565    10.1201    28.0114    0.0247888    953
565.5    10.1681    28.1005    0.0248457    939
566    10.1995    28.217    0.0249267    923
566.5    10.1703    28.035    0.024744    912
567    10.2229    28.307    0.024962    895
567.5    10.0531    28.2753    0.0249122    895
568    10.0603    28.4225    0.0250198    895
568.5    10.0834    28.5362    0.0250978    893
569    10.1031    28.5135    0.0250558    891
569.5    10.1324    28.4028    0.0249366    890
570    10.1554    28.4615    0.0249662    889
570.5    10.1708    28.5033    0.024981    888
571    10.1951    28.4317    0.0248964    884
571.5    10.213    28.4774    0.0249146    882
572    10.2346    28.5254    0.0249348    881
572.5    10.2562    28.4905    0.0248826    879
573    10.2685    28.5303    0.0248955    876
573.5    10.2852    28.4894    0.0248381    870
574    10.2751    28.3849    0.0247255    867
574.5    10.1545    28.1788    0.0245246    865
575    10.1593    28.2265    0.0245448    862
575.5    10.152    28.2816    0.0245714    861
576    10.1411    28.3039    0.0245694    859
576.5    10.1373    28.2316    0.0244854    856
577    10.1589    28.1764    0.0244163    853
577.5    10.1801    28.1638    0.0243843    842
578    10.206    28.2849    0.0244679    840
578.5    10.2263    28.5517    0.0246773    833
579    10.2446    28.4785    0.0245929    826
579.5    10.2472    28.5875    0.0246657    822
580    10.2955    28.6273    0.0246787    820
580.5    10.2853    28.626    0.0246563    815
581    10.3366    28.8782    0.0248521    810
581.5    10.3603    29.0407    0.0249705    804
582    10.3913    28.9287    0.0248529    802
582.5    10.4355    28.8465    0.0247609    798
583    10.4602    28.7827    0.024685    788
583.5    10.4683    29.0231    0.0248698    784
584    10.4955    29.1703    0.0249746    778
584.5    10.554    29.5225    0.0252545    766
585    10.5583    29.4738    0.0251913    761
585.5    10.5906    29.9145    0.0255461    747
586    10.6359    29.7312    0.0253679    736
586.5    10.6845    29.8452    0.0254435    730
587    10.7115    29.7426    0.0253344    721
587.5    10.7196    29.7961    0.0253584    711
588    10.7428    29.3322    0.0249424    703
588.5    10.5594    29.0101    0.0246475    701
589    10.5826    29.1225    0.024722    700
589.5    10.6182    29.2337    0.0247953    698
590    10.6343    29.2381    0.0247781    696
590.5    10.6415    29.2345    0.024754    695
591    10.6635    29.3819    0.0248578    693
591.5    10.6727    29.4031    0.0248547    693
592    10.6814    29.4226    0.0248502    692
592.5    10.6968    29.435    0.0248397    692
593    10.6884    29.4641    0.0248433    690
593.5    10.6863    29.4076    0.0247747    689
594    10.6998    29.3636    0.0247169    689
594.5    10.7245    29.4693    0.0247849    689
595    10.7523    29.5811    0.0248581    689
595.5    10.6239    29.8332    0.0250489    689
596    10.6203    29.8603    0.0250506    687
596.5    10.6195    30.032    0.0251735    682
597    10.6042    30.0842    0.0251962    680
597.5    10.6085    30.2103    0.0252806    671
598    10.6152    30.1963    0.0252478    670
598.5    10.6099    30.2329    0.0252572    666
599    10.6294    30.2432    0.0252448    662
599.5    10.6391    30.104    0.0251076    660
600    10.6575    30.241    0.0252008    655
600.5    10.6828    30.2659    0.0252006    651
601    10.6592    30.0133    0.0249695    646
601.5    10.6565    29.8556    0.0248177    641
602    10.6546    29.7194    0.0246839    634
602.5    10.7164    29.7531    0.0246913    633
603    10.7406    29.7522    0.0246702    631
603.5    10.7278    29.8862    0.0247607    624
604    10.7921    29.7313    0.024612    619
604.5    10.7584    29.3698    0.0242926    612
605    10.7973    29.5804    0.0244466    610
605.5    10.8107    29.5707    0.0244184    604
606    10.8881    29.5704    0.024398    599
606.5    10.9326    29.8567    0.0246139    586
607    10.9493    29.8809    0.0246136    585
607.5    10.976    30.1485    0.0248136    576
608    10.9673    30.3931    0.0249943    566
608.5    10.9854    30.6671    0.0251989    561
609    11.0246    30.8327    0.0253142    549
609.5    10.8985    30.5016    0.0250219    547
610    10.9236    30.7138    0.0251752    543
610.5    10.9276    30.8459    0.0252628    541
611    10.9638    30.8938    0.0252814    539
611.5    10.9768    30.86    0.025233    538
612    10.996    30.6242    0.0250198    536
612.5    11.0283    30.5518    0.0249402    536
613    11.0315    30.4343    0.0248241    534
613.5    11.0538    30.5193    0.0248731    533
614    11.0629    30.5744    0.0248977    533
614.5    11.075    30.6528    0.0249413    533
615    11.0734    30.6661    0.0249318    531
615.5    11.0893    30.7874    0.0250101    530
616    11.0688    30.7359    0.024948    528
616.5    10.9848    30.7046    0.0249024    528
617    10.9791    30.9017    0.0250419    526
617.5    10.9818    30.9987    0.0251001    523
618    10.9698    31.2936    0.0253184    519
618.5    10.9987    31.2486    0.0252616    515
619    11.0081    31.3581    0.0253297    513
619.5    11.0127    31.303    0.0252647    511
620    10.9757    31.0861    0.0250694    507
620.5    11.0205    31.0673    0.0250341    503
621    11.0372    30.9361    0.0249083    502
621.5    11.0491    31.1226    0.0250383    499
622    11.0898    31.2417    0.0251139    499
622.5    11.102    31.6394    0.0254131    495
623    11.1204    31.435    0.0252288    493
623.5    11.1711    31.5229    0.025279    493
624    11.1383    31.551    0.0252813    487
624.5    11.1866    31.6064    0.0253053    486
625    11.2151    31.7307    0.0253846    485
625.5    11.2071    31.7122    0.0253495    478
626    11.2954    30.9635    0.0247312    475
626.5    11.3063    31.2593    0.0249475    469
627    11.3265    31.3706    0.0250164    464
627.5    11.3665    31.459    0.0250669    457
628    11.3456    31.3882    0.0249906    449
628.5    11.3224    31.4076    0.0249862    441
629    11.3352    31.5722    0.0250972    438
629.5    11.3353    31.8614    0.0253069    429
630    11.4103    31.9188    0.0253324    422
630.5    11.2494    31.89    0.0252895    419
631    11.253    31.879    0.0252607    419
631.5    11.2758    31.9963    0.0253336    417
632    11.2803    31.9975    0.0253144    415
632.5    11.2933    32.0242    0.0253156    412
633    11.3139    32.1145    0.0253669    412
633.5    11.3362    32.2871    0.0254831    412
634    11.3492    32.5825    0.025696    410
634.5    11.3664    32.6547    0.0257327    408
635    11.3817    32.6433    0.0257034    407
635.5    11.396    32.7287    0.0257504    407
636    11.4091    32.774    0.0257657    407
636.5    11.392    32.8583    0.0258117    406
637    11.4019    32.9744    0.0258826    406
637.5    11.2947    33.15    0.026    406
638    11.2594    33.0486    0.0259001    406
638.5    11.2512    33.281    0.0260619    406
639    11.2477    33.2289    0.0260007    405
639.5    11.2433    33.1319    0.0259045    400
640    11.2527    33.3964    0.0260909    397
640.5    11.2148    33.5666    0.0262034    395
641    11.168    32.9638    0.0257128    389
641.5    11.1546    32.783    0.0255518    386
642    11.1545    32.925    0.0256425    385
642.5    11.2059    32.7227    0.0254651    382
643    11.2237    32.9466    0.0256194    380
643.5    11.2668    32.9457    0.0255988    378
644    11.2698    32.855    0.0255086    378
644.5    11.2884    33.23    0.0257797    378
645    11.3205    32.9326    0.0255291    378
645.5    11.2874    32.6279    0.0252734    374
646    11.3004    32.7372    0.0253384    374
646.5    11.3409    32.8453    0.0254024    372
647    11.3674    33.3159    0.0257464    367
647.5    11.32    33.2149    0.0256486    363
648    11.3157    32.2836    0.0249102    360
648.5    11.3361    32.5207    0.0250738    359
649    11.3446    31.8506    0.0245382    354
649.5    11.3625    32.2302    0.0248116    349
650    11.3884    32.7305    0.0251773    345
650.5    11.4067    32.2605    0.0247967    343
651    11.4167    32.1181    0.0246682    336
651.5    11.2475    32.2732    0.0247684    334
652    11.262    32.4492    0.0248844    334
652.5    11.2824    32.4643    0.0248769    334
653    11.2964    32.4313    0.0248325    334
653.5    11.3089    32.4438    0.0248231    334
654    11.3073    32.5572    0.0248908    333
654.5    11.3208    32.5989    0.0249036    333
655    11.3303    32.6366    0.0249135    333
655.5    11.3428    32.5747    0.0248472    333
656    11.3434    32.4969    0.024769    332
656.5    11.3207    31.9316    0.0243196    331
657    11.3086    31.7636    0.0241732    330
657.5    11.3283    31.8301    0.0242054    330
658    11.31    31.7387    0.0241176    329
658.5    11.1768    31.8158    0.0241578    329
659    11.1992    31.5499    0.0239377    328
659.5    11.1697    31.4774    0.0238646    327
660    11.1401    31.5453    0.023898    326
660.5    11.1759    31.0503    0.0235052    324
661    11.1682    31.1974    0.0235986    323
661.5    11.1801    31.1372    0.0235353    322
662    11.2122    31.2529    0.0236049    322
662.5    11.2021    31.1048    0.0234753    320
663    11.2288    31.3315    0.0236286    319
663.5    11.2474    31.3158    0.023599    316
664    11.2009    31.2426    0.0235261    312
664.5    11.2258    31.4547    0.023668    310
665    11.2536    30.5124    0.0229417    305
665.5    11.3295    30.6482    0.0230264    302
666    11.3462    30.6368    0.0230006    298
666.5    11.3164    30.5566    0.0229232    296
667    11.3565    30.6753    0.022995    295
667.5    11.3771    30.7564    0.0230385    293
668    11.3896    30.741    0.0230097    293
668.5    11.4661    30.9102    0.0231191    290
669    11.5231    31.4262    0.0234874    288
669.5    11.5333    31.2499    0.0233382    285
670    11.4922    31.74    0.0236866    278
670.5    11.5733    31.5699    0.0235421    273
671    11.562    31.3155    0.0233349    269
671.5    11.5189    31.6324    0.0235536    264
672    11.5336    31.3611    0.0233341    258
672.5    11.4076    31.3357    0.0232979    258
673    11.3956    31.0601    0.0230759    257
673.5    11.4118    31.1033    0.0230908    257
674    11.4475    31.2323    0.0231694    257
674.5    11.4455    31.1583    0.0230973    257
675    11.452    31.2057    0.0231153    257
675.5    11.4611    31.1816    0.0230804    257
676    11.4896    31.1348    0.0230287    257
676.5    11.5189    31.0866    0.022976    256
677    11.5928    30.8389    0.0227761    255
677.5    11.5899    31.083    0.0229395    254
678    11.5873    31.1069    0.0229402    254
678.5    11.5965    31.1111    0.0229264    254
679    11.5912    31.1453    0.0229347    254
679.5    11.5178    31.4142    0.0231156    253
680    11.5456    31.4387    0.0231167    252
680.5    11.5212    31.7047    0.0232952    251
681    11.5266    31.5976    0.0231994    251
681.5    11.454    31.0578    0.0227863    250
682    11.454    30.664    0.0224809    250
682.5    11.4672    31.0689    0.0227611    249
683    11.4609    30.8991    0.0226201    247
683.5    11.434    30.7386    0.0224862    245
684    11.4554    31.0651    0.0227084    243
684.5    11.471    31.4989    0.0230087    241
685    11.4658    31.6435    0.0230975    239
685.5    11.5091    31.7956    0.0231916    237
686    11.4645    31.7938    0.0231733    235
686.5    11.4658    31.8986    0.0232328    234
687    11.4808    31.4905    0.0229188    234
687.5    11.4841    31.9199    0.0232145    231
688    11.4935    31.9187    0.0231967    230
688.5    11.5147    32.166    0.0233594    227
689    11.5015    32.6709    0.0237089    223
689.5    11.4902    33.3258    0.0241667    221
690    11.5235    33.1819    0.0240449    220
690.5    11.4616    32.3495    0.0234247    217
691    11.4548    32.3495    0.0234077    214
691.5    11.4278    32.8494    0.0237523    210
692    11.504    33.6284    0.024298    207
692.5    11.4134    33.2188    0.0239847    204
693    11.4959    33.4228    0.0241146    202
693.5    11.3416    33.412    0.0240894    201
694    11.359    33.3676    0.0240401    201
694.5    11.3939    33.2259    0.0239207    201
695    11.4022    33.4683    0.0240779    201
695.5    11.415    33.4042    0.0240145    200
696    11.4221    33.3902    0.0239872    199
696.5    11.4363    33.5331    0.0240726    199
697    11.4514    33.2983    0.0238869    199
697.5    11.4824    33.3133    0.0238805    199
698    11.5    33.2412    0.0238118    199
698.5    11.4983    33.1865    0.0237555    199
699    11.5168    33.2281    0.0237683    199
699.5    11.5436    33.016    0.0235997    199
700    11.5611    33.3306    0.0238076    199
700.5    11.4062    33.6905    0.0240475    199
701    11.3611    33.3358    0.0237773    198
701.5    11.3308    33.1365    0.0236183    198
702    11.3257    33.6005    0.023932    197
702.5    11.3249    33.4957    0.0238404    197
703    11.3419    33.882    0.0240981    195
703.5    11.395    34.2136    0.0243167    192
704    11.418    34.648    0.024608    191
704.5    11.4424    34.3134    0.024353    191
705    11.4491    34.4617    0.0244409    190
705.5    11.5026    34.2589    0.0242799    190
706    11.4768    34.7695    0.0246243    187
706.5    11.5071    34.83    0.0246497    187
707    11.5471    34.5959    0.0244667    184
707.5    11.5355    34.9619    0.024708    183
708    11.535    35.2379    0.0248855    181
708.5    11.6083    35.2881    0.0249034    180
709    11.6176    35.4397    0.0249928    180
709.5    11.6611    35.7967    0.0252267    179
710    11.6536    35.3077    0.0248646    179
710.5    11.7272    35.3183    0.0248546    179
711    11.8192    35.5392    0.0249924    177
711.5    11.8493    35.2968    0.0248045    177
712    11.9104    34.8325    0.024461    173
712.5    11.9477    35.0451    0.024593    172
713    11.9391    35.8414    0.0251342    167
713.5    11.8374    35.6701    0.0249965    163
714    11.8467    35.8196    0.0250838    162
714.5    11.6698    35.888    0.0251141    161
715    11.6936    35.8761    0.0250882    161
715.5    11.707    35.9081    0.025093    161
716    11.7371    35.7656    0.024976    161
716.5    11.7677    36.0334    0.0251454    160
717    11.7948    36.0407    0.025133    160
717.5    11.8177    36.2749    0.0252787    160
718    11.8396    36.034    0.0250933    160
718.5    11.8396    35.9836    0.0250408    160
719    11.85    35.9778    0.0250194    160
719.5    11.8615    36.0678    0.0250645    160
720    11.8687    36.0446    0.025031    160
720.5    11.899    36.3702    0.0252395    160
721    11.9198    36.541    0.0253405    160
721.5    11.8167    36.7917    0.0254967    160
722    11.7906    36.5001    0.0252771    160
722.5    11.7625    37.0488    0.0256393    160
723    11.7948    36.781    0.0254364    160
723.5    11.7296    36.9342    0.0255247    159
724    11.7296    37.2406    0.0257187    159
724.5    11.7704    37.1697    0.025652    159
725    11.8365    36.6014    0.0252424    158
725.5    11.7983    36.275    0.025    157
726    11.7917    36.6651    0.0252515    156
726.5    11.7441    36.5721    0.0251701    155
727    11.7581    36.5388    0.0251298    155
727.5    11.7677    36.7077    0.0252287    155
728    11.8312    36.4459    0.0250315    154
728.5    11.9869    34.3549    0.0235792    153
729    12.0329    34.9083    0.0239426    152
729.5    11.9592    34.2627    0.0234837    151
730    11.9735    34.2017    0.0234258    151
730.5    11.9658    34.46    0.0235866    151
731    11.9739    34.5981    0.0236649    147
731.5    12.0136    34.8902    0.0238484    147
732    12.0274    35.3897    0.0241733    146
732.5    12.0069    35.7026    0.0243704    145
733    12.0347    36.2303    0.0247137    144
733.5    12.0012    36.5769    0.0249332    139
734    12.0123    36.7715    0.0250487    136
734.5    11.9728    36.2939    0.0247065    135
735    11.9266    36.0102    0.0244967    134
735.5    11.7281    36.5386    0.0248393    133
736    11.718    36.7348    0.0249557    133
736.5    11.7146    37.0911    0.0251807    132
737    11.7374    36.9803    0.0250884    132
737.5    11.6985    36.9958    0.0250819    131
738    11.7128    37.344    0.0253008    130
738.5    11.7261    37.3819    0.0253094    129
739    11.73    37.1116    0.0251094    129
739.5    11.7526    37.6159    0.0254333    128
740    11.7904    37.4801    0.0253244    128
740.5    11.7891    37.5401    0.0253478    128
741    11.9055    37.0506    0.0250004    127
741.5    11.9173    36.9243    0.0248984    127
742    11.922    37.0942    0.0249961    126
742.5    11.7947    37.2987    0.025117    125
743    11.7813    36.8886    0.0248241    125
743.5    11.764    37.4939    0.0252144    125
744    11.8053    36.9794    0.0248518    125
744.5    11.8187    37.5027    0.0251865    125
745    11.8373    37.5815    0.0252225    125
745.5    11.832    37.507    0.0251556    123
746    11.9071    37.868    0.0253807    122
746.5    11.9249    38.419    0.0257327    122
747    11.9806    38.7371    0.0259285    120
747.5    11.972    38.53    0.0257726    119
748    11.9957    38.6906    0.0258627    117
748.5    12.069    38.9837    0.0260412    116
749    12.0217    38.7321    0.0258559    115
749.5    12.0812    38.9678    0.0259959    115
750    12.1203    39.4607    0.0263071    115
750.5    12.2398    38.8543    0.0258856    114
751    12.2442    38.7286    0.0257847    114
751.5    12.2242    38.7472    0.0257799    113
752    12.2493    38.9897    0.025924    113
752.5    12.2932    39.8984    0.0265106    112
753    12.317    39.5139    0.0262376    112
753.5    12.3792    39.7685    0.0263892    109
754    12.4213    40.3197    0.0267372    108
754.5    12.3816    40.5587    0.0268779    107
755    12.4492    41.3964    0.0274148    105
755.5    12.5502    41.9093    0.0277361    103
756    12.567    42.0933    0.0278395    102
756.5    12.4477    41.8077    0.0276323    102
757    12.4902    42.1524    0.0278417    102
757.5    12.6007    42.1607    0.0278288    101
758    12.6106    42.1619    0.0278113    101
758.5    12.6584    42.5217    0.0280301    101
759    12.665    42.5283    0.028016    101
759.5    12.6667    42.6788    0.0280966    101
760    12.6914    42.6075    0.0280312    101
760.5    12.7244    42.4821    0.0279304    101
761    12.7393    41.9953    0.0275922    101
761.5    12.7541    42.4151    0.0278497    101
762    12.7541    42.6895    0.0280115    101
762.5    12.7805    42.8151    0.0280755    101
763    12.7756    42.6834    0.0279708    101
763.5    12.6535    42.2853    0.0276918    101
764    12.6848    41.8113    0.0273634    101
764.5    12.6865    41.8681    0.0273827    101
765    12.6436    41.9005    0.0273859    101
765.5    12.64    42.526    0.0277766    100
766    12.665    42.4514    0.0277098    100
766.5    12.6533    42.6048    0.0277918    100
767    12.6515    43.2576    0.0281992    99
767.5    12.6397    43.2989    0.0282078    99
768    12.665    43.6866    0.0284418    99
768.5    12.6327    43.2522    0.0281407    98
769    12.677    43.5812    0.0283363    97
769.5    12.6924    43.4704    0.0282459    97
770    12.6285    43.1577    0.0280245    96
770.5    12.6474    42.8104    0.027781    95
771    12.6702    43.1918    0.0280102    95
771.5    12.6649    43.5423    0.0282192    94
772    12.7419    43.7195    0.0283158    93
772.5    12.6667    45.2341    0.0292777    89
773    12.5    45.5866    0.0294868    86
773.5    12.5119    46.488    0.0300504    84
774    12.4819    47.0054    0.0303652    83
774.5    12.5569    47.7989    0.0308579    82
775    12.5453    48.2414    0.0311235    81
775.5    12.5535    48.3703    0.0311865    81
776    12.6625    47.8416    0.0308258    80
776.5    12.5844    47.6849    0.030705    79
777    12.6068    48.8105    0.0314096    78
777.5    12.4701    48.0034    0.0308703    78
778    12.4658    48.8485    0.0313937    78
778.5    12.4701    48.8574    0.0313792    78
779    12.5278    48.9497    0.0314183    78
779.5    12.5363    48.2526    0.030951    78
780    12.5278    48.5081    0.031095    78
780.5    12.5214    48.9768    0.0313752    78
781    12.5256    49.416    0.0316364    78
781.5    12.5128    49.4072    0.0316105    78
782    12.5342    49.3934    0.0315815    78
782.5    12.5855    49.1879    0.0314299    78
783    12.6132    49.6642    0.031714    78
783.5    12.6132    49.8714    0.0318261    78
784    12.6111    50.0724    0.0319339    78
784.5    12.5303    50.0604    0.0319059    77
785    12.5658    50.4196    0.0321144    76
785.5    12.7156    49.5221    0.0315226    75
786    12.6911    49.6724    0.0315982    75
786.5    12.5023    50.8451    0.0323237    73
787    12.4863    50.5105    0.0320905    73
787.5    12.5114    50.0771    0.031795    73
788    12.5274    49.9094    0.0316684    73
788.5    12.5457    49.7574    0.031552    73
789    12.5868    49.8532    0.0315927    73
789.5    12.6829    49.22    0.0311716    72
790    12.713    49.548    0.0313595    72
790.5    12.939    46.5777    0.0294609    71
791    12.9624    46.6598    0.0294942    71
791.5    12.9131    46.0218    0.0290725    71
792    12.939    46.9438    0.0296363    71
792.5    12.9789    46.8779    0.0295759    71
793    13.0357    47.2475    0.0297904    70
793.5    13.0524    47.7123    0.0300645    70
794    13.05    47.9019    0.0301649    70
794.5    13.0429    47.5744    0.0299398    70
795    12.8701    47.2531    0.029719    68
795.5    12.8235    47.1208    0.0296171    68
796    12.8483    48.4882    0.0304574    67
796.5    12.7551    47.7148    0.0299528    66
797    12.7282    47.0099    0.0294918    65
797.5    12.7462    47.3941    0.0297142    65
798    12.6901    47.9556    0.0300474    64
798.5    12.4661    48.6755    0.0304793    64
799    12.5573    47.7884    0.0299051    64
799.5    12.5833    47.901    0.0299569    64
800    12.6508    48.3225    0.0302016    63
800.5    12.6746    48.2438    0.0301335    63
801    12.6746    48.4739    0.0302584    63
801.5    12.6852    48.5239    0.0302707    63
802    12.6931    48.7312    0.0303811    63
802.5    12.7302    48.5551    0.0302524    63
803    12.7222    48.9965    0.0305084    63
803.5    12.746    48.9593    0.0304663    63
804    12.7249    49.0345    0.0304941    63
804.5    12.7381    49.2475    0.0306075    63
805    12.746    48.8923    0.0303679    63
805.5    12.6587    48.4422    0.0300696    63
806    12.619    48.7658    0.0302517    63
806.5    12.5847    48.7468    0.0302212    63
807    12.6164    49.4847    0.0306597    63
807.5    12.6032    49.9307    0.0309169    63
808    12.4301    47.7586    0.0295536    62
808.5    12.4382    47.2027    0.0291915    62
809    12.5464    47.5038    0.0293596    61
809.5    12.5328    48.7339    0.0301012    61
810    12.459    48.343    0.0298414    61
810.5    12.4973    47.985    0.0296021    61
811    12.571    47.9157    0.0295411    61
811.5    12.5956    47.6534    0.0293613    61
812    12.571    47.7682    0.0294139    61
812.5    12.8472    48.0484    0.0295683    60
813    12.8194    47.6438    0.0293012    60
813.5    12.7712    48.8106    0.0300004    59
814    12.7825    48.504    0.0297936    59
814.5    12.7627    49.438    0.0303487    59
815    12.8503    49.4781    0.0303546    59
815.5    12.954    49.9136    0.0306031    58
816    12.9914    50.0722    0.0306815    58
816.5    12.8363    48.8124    0.0298912    57
817    12.7351    48.224    0.0295128    56
817.5    12.9455    50.9025    0.031133    52
818    12.9038    50.4352    0.0308284    52
818.5    12.8878    50.7177    0.0309821    52
819    12.9673    52.4183    0.0320014    51
819.5    12.7386    52.7138    0.0321622    51
820    12.7974    52.5047    0.0320151    51
820.5    12.8333    52.6972    0.0321128    51
821    12.8889    53.1402    0.0323631    51
821.5    12.8856    52.6933    0.0320714    51
822    12.8595    52.3414    0.0318378    51
822.5    12.8725    52.176    0.0317179    51
823    12.9085    52.6801    0.0320049    51
823.5    12.9673    52.0076    0.0315772    51
824    12.9412    51.4911    0.0312446    51
824.5    12.9281    51.5852    0.0312827    51
825    12.8824    51.5156    0.0312216    51
825.5    12.7933    51.5028    0.0311949    50
826    12.8167    51.2525    0.0310245    50
826.5    12.7467    50.9814    0.0308417    50
827    12.71    52.2465    0.0315879    50
827.5    12.7433    52.3225    0.0316148    50
828    12.5272    51.2895    0.0309719    49
828.5    12.6525    41.8509    0.025257    47
829    12.4638    41.332    0.0249288    46
829.5    12.5036    41.9124    0.0252637    46
830    12.5543    41.8105    0.025187    46
830.5    12.529    41.0281    0.0247009    46
831    12.5833    41.1036    0.0247314    46
831.5    12.5145    41.8633    0.0251734    46
832    12.5688    42.4005    0.025481    46
832.5    12.5906    41.7231    0.0250589    46
833    12.4    40.6869    0.0244219    45
833.5    12.4037    40.2117    0.0241222    45
834    12.4926    40.2678    0.0241414    45
834.5    12.5185    39.8743    0.0238912    45
835    12.463    40.448    0.0242204    45
835.5    12.572    40.7177    0.0243672    44
836    12.5871    40.8567    0.0244358    44
836.5    12.2713    38.8153    0.023201    43
837    12.314    39.0817    0.0233463    43
837.5    12.3178    39.4067    0.0235264    43
838    12.3953    38.929    0.0232273    43
838.5    12.345    38.6271    0.0230335    43
839    12.3527    38.6954    0.0230604    43
839.5    12.4419    39.85    0.0237344    43
840    12.623    38.6628    0.0230136    42
840.5    12.4405    38.3648    0.0228226    42
841    12.4246    38.3257    0.0227858    42
841.5    12.4325    38.3056    0.0227603    42
842    12.4643    38.338    0.022766    42
842.5    12.5198    38.536    0.02287    42
843    12.5397    39.1545    0.0232233    42
843.5    12.5794    39.1842    0.0232271    42
844    12.5754    39.3825    0.0233309    42
844.5    12.6151    38.8221    0.0229852    42
845    13.0976    31.6057    0.0187016    41
845.5    13.0732    32.0461    0.018951    41
846    13.0935    31.9892    0.0189062    41
846.5    13.0976    32.4702    0.0191791    41
847    13.0772    31.7237    0.0187271    41
847.5    12.9024    31.4336    0.0185449    41
848    12.9146    31.5544    0.0186052    41
848.5    12.935    32.4511    0.0191226    41
849    12.8958    33.169    0.0195342    40
849.5    12.8667    34.2461    0.0201566    40
850    13.1325    30.674    0.0180436    39
850.5    13.1538    30.4051    0.0178748    39
851    13.1154    30.4917    0.0179152    39
851.5    13.1496    30.4869    0.0179019    39
852    13.141    30.2885    0.017775    39
852.5    13.1709    30.5021    0.0178898    39
853    13.1838    30.6578    0.0179706    39
853.5    13.2895    30.8285    0.01806    38
854    13.3377    31.2259    0.0182821    38
854.5    13.364    32.3901    0.0189527    38
855    13.3728    30.8895    0.018064    38
855.5    13.3684    31.6523    0.0184993    38
856    13.4079    31.0902    0.0181602    38
856.5    13.4561    30.4367    0.0177681    38
857    13.5088    30.4824    0.0177844    38
857.5    13.5044    30.4934    0.0177804    38
858    13.4583    31.2568    0.0182149    36
858.5    13.6476    30.2488    0.0176173    35
859    13.7095    30.8085    0.0179328    35
859.5    13.8775    30.8257    0.0179323    34
860    13.6562    31.8193    0.0184996    32
860.5    13.5625    31.701    0.0184201    32
861    13.3391    32.9147    0.0191142    29
861.5    13.0345    34.2593    0.0198835    29
862    13.119    35.6704    0.0206905    28
862.5    13.119    35.2795    0.0204519    28
863    13.1786    35.5713    0.0206091    28
863.5    13.256    35.626    0.0206288    28
864    13.2619    35.4572    0.0205192    28
864.5    13.3571    35.7435    0.0206729    28
865    13.4107    35.7708    0.0206768    28
865.5    13.4107    36.1398    0.020878    28
866    13.4464    36.3731    0.0210006    28
866.5    13.4643    36.0205    0.0207851    28
867    13.4345    35.8003    0.0206461    28
867.5    13.4345    35.7904    0.0206284    28
868    13.4345    35.5999    0.0205068    28
868.5    13.3988    35.5027    0.0204391    28
869    13.3274    35.7271    0.0205565    28
869.5    13.2857    34.8866    0.0200613    28
870    13.3393    34.8839    0.0200482    28
870.5    13.25    35.2569    0.020251    28
871    13.3036    34.9783    0.0200794    28
871.5    13.1845    35.2725    0.0202367    28
872    13.2083    35.775    0.0205132    28
872.5    13.3333    35.3611    0.0202642    28
873    13.2917    34.9358    0.020009    28
873.5    13.321    35.4093    0.0202686    27
874    13.2531    35.4966    0.020307    27
874.5    13.2222    35.6893    0.0204055    27
875    13.1852    36.1879    0.0206788    27
875.5    13.2593    35.3093    0.0201652    27
876    13.2901    35.279    0.0201364    27
876.5    13.2778    35.6317    0.0203261    27
877    13.859    28.8113    0.0164261    26
877.5    13.96    29.1717    0.0166221    25
878    13.5972    27.5577    0.0156934    24
878.5    13.6319    27.625    0.0157228    24
879    13.6042    28.15    0.0160125    24
879.5    13.6875    28.466    0.0161831    24
880    13.6806    28.8771    0.0164075    24
880.5    13.6528    28.3007    0.0160708    24
881    13.587    29.292    0.0166243    23
881.5    13.6304    28.6883    0.0162724    23
882    13.6812    29.3645    0.0166466    23
882.5    13.2879    30.8464    0.0174767    22
883    13.2576    30.4337    0.0172331    22
883.5    13.2803    30.7207    0.0173858    22
884    13.2879    30.5712    0.0172914    22
884.5    13.3712    30.7599    0.0173883    22
885    13.4545    31.301    0.0176842    22
885.5    13.4621    31.2928    0.0176695    22
886    13.4697    31.6253    0.0178473    22
886.5    13.3788    31.4752    0.0177525    22
887    13.3939    31.1554    0.0175622    22
887.5    13.4167    31.012    0.0174715    22
888    13.447    30.4303    0.0171342    22
888.5    13.4015    30.2845    0.0170425    22
889    13.4167    30.2393    0.0170075    22
889.5    13.3182    29.7649    0.0167313    22
890    13.3258    30.2487    0.0169936    22
890.5    13.3106    29.8922    0.0167839    22
891    13.3333    29.2146    0.0163943    22
891.5    13.2576    29.2316    0.0163946    22
892    13.197    30.59    0.0171469    22
892.5    13.197    30.0976    0.0168614    22
893    13.2652    30.8603    0.017279    22
893.5    13.3254    32.3743    0.0181166    21
894    13.2698    32.6415    0.0182559    21
894.5    13.254    32.6736    0.0182636    21
895    13.2698    34.3319    0.0191799    21
895.5    13.3254    32.5251    0.0181603    21
896    13.325    35.3013    0.0196994    20
896.5    13.35    34.1025    0.0190198    20
897    13.4167    33.0208    0.0184063    20
897.5    13.375    33.1997    0.0184956    20
898    13.425    32.1569    0.0179047    20
898.5    13.4583    32.7302    0.0182138    20
899    13.5083    32.6097    0.0181366    20
899.5    13.3667    33.9294    0.0188602    20
900    13.2833    34.7697    0.0193165    20
900.5    13.4    34.9706    0.0194173    20
901    13.3667    33.8711    0.0187964    20
901.5    13.3583    34.9035    0.0193586    20
902    13.4333    34.1622    0.0189369    20
902.5    13.5083    32.5735    0.0180463    20
903    13.5917    33.6263    0.0186192    20
903.5    13.475    32.3813    0.0179199    20
904    13.5    32.3778    0.0179081    20
904.5    13.425    33.0013    0.0182429    20
905    13.5083    32.3235    0.0178583    20
905.5    13.45    32.1503    0.0177528    20
906    13.4917    31.7513    0.0175228    20
906.5    13.575    32.2985    0.017815    20
907    13.5833    32.8847    0.0181283    20
907.5    13.5833    32.7597    0.0180494    20
908    13.6167    32.6975    0.0180052    20
908.5    13.6167    32.7558    0.0180274    20
909    13.65    33.8053    0.0185948    20
909.5    13.7    34.0294    0.0187078    20
910    13.6667    34.3806    0.0188904    20
910.5    13.525    34.798    0.0191093    20
911    13.5167    34.4581    0.0189122    20
911.5    13.525    34.123    0.018718    20
912    13.5    33.6778    0.0184637    20
912.5    13.4825    35.1108    0.0192388    19
913    13.5351    35.5836    0.0194872    19
913.5    13.5175    35.0143    0.0191649    19
914    13.5    34.1199    0.0186651    19
914.5    13.5    34.2076    0.0187029    19
915    13.5526    34.7692    0.0189995    19
915.5    13.5702    35.3518    0.0193074    19
916    13.5526    35.7545    0.0195167    19
916.5    13.5965    35.9892    0.0196341    19
917    13.6404    35.2669    0.0192295    19
917.5    13.5789    37.1444    0.0202422    19
918    13.5877    36.2087    0.0197215    19
918.5    13.6053    35.7608    0.019467    19
919    13.8158    36.026    0.0196007    19
919.5    13.8158    37.8944    0.020606    19
920    13.8246    38.709    0.0210375    19
920.5    13.9211    38.1005    0.0206955    19
921    13.8684    39.2093    0.0212863    19
921.5    13.9298    39.7144    0.0215488    19
922    13.9474    40.6668    0.0220536    19
922.5    13.8684    40.759    0.0220916    19
923    13.8772    39.8738    0.0216001    19
923.5    13.9561    39.8943    0.0215995    19
924    13.5463    39.2    0.0212121    18
924.5    13.1078    42.2939    0.0228739    17
925    13.1275    42.7795    0.0231241    17
925.5    13.1667    43.3235    0.0234055    17
926    13.1863    43.5454    0.0235126    17
926.5    13.2451    44.0984    0.0237984    17
927    13.2353    44.1473    0.0238119    17
927.5    13.2647    44.3531    0.02391    17
928    13.2941    44.2141    0.0238223    17
928.5    13.2843    42.8554    0.0230778    17
929    13.3137    43.5584    0.0234437    17
929.5    13.3137    43.0094    0.0231358    17
930    13.3824    42.6103    0.0229088    17
930.5    13.402    42.3303    0.022746    17
931    13.5    43.3725    0.0232935    17
931.5    13.3333    42.7516    0.0229477    17
932    13.3627    43.54    0.0233584    17
932.5    13.1961    42.6119    0.0228482    17
933    13.2843    43.6201    0.0233763    17
933.5    13.2843    43.7933    0.0234565    17
934    13.2941    43.6521    0.0233683    17
934.5    13.2941    42.8253    0.0229135    17
935    13.4216    41.9971    0.0224584    17
935.5    13.3137    43.0552    0.0230118    17
936    13.2647    42.7322    0.022827    17
936.5    13.3235    42.9754    0.0229447    17
937    13.3039    42.6609    0.0227646    17
937.5    13.375    45.9566    0.0245102    16
938    13.3229    46.2065    0.0246303    16
938.5    13.2292    44.6766    0.0238022    16
939    13.1875    44.3919    0.0236379    16
939.5    13.1875    43.7391    0.0232779    16
940    14.8095    29.809    0.0158558    14
940.5    14.9103    30.665    0.0163025    13
941    14.8974    30.1433    0.0160166    13
941.5    14.9231    30.4257    0.0161581    13
942    14.9872    29.0703    0.0154301    13
942.5    14.8974    28.6647    0.0152067    13
943    14.8974    29.31    0.0155408    13
943.5    14.9103    29.5112    0.0156392    13
944    14.9103    29.3958    0.0155698    13
944.5    14.8718    30.8554    0.0163342    13
945    14.9231    30.0069    0.0158767    13
945.5    14.8205    30.8481    0.0163131    13
946    14.8462    29.8097    0.0157556    13
946.5    14.859    29.5763    0.015624    13
947    14.7821    28.7922    0.0152018    13
947.5    14.8077    28.572    0.0150776    13
948    14.9103    28.7334    0.0151547    13
948.5    15    28.9274    0.015249    13
949    15.1154    28.57    0.0150527    13
949.5    15.1795    27.9037    0.0146939    13
950    15.2179    27.2922    0.0143643    13
950.5    15.1795    26.8268    0.0141119    13
951    15.1538    27.7798    0.0146055    13
951.5    15.2564    27.7035    0.0145578    13
952    15.2564    27.1479    0.0142584    13
952.5    15.0513    28.1598    0.014782    13
953    15.1026    28.904    0.0151647    13
953.5    15.0385    27.4836    0.0144119    13
954    15.1795    27.5404    0.0144342    13
954.5    15.2308    28.8527    0.0151141    13
955    15.2308    28.6647    0.0150077    13
955.5    15.1282    27.287    0.0142789    13
956    15.141    27.3925    0.0143266    13
956.5    15.0769    27.4941    0.0143722    13
957    15.0513    28.2538    0.0147616    13
957.5    15.1026    26.904    0.0140491    13
958    15.2308    27.4809    0.0143429    13
958.5    15.1923    27.6575    0.0144275    13
959    15.2308    28.1989    0.0147022    13
959.5    15.0897    26.118    0.0136102    13
960    15.1795    27.7798    0.0144686    13
960.5    14.6667    24.2546    0.012626    12
961    14.6944    24.5131    0.012754    12
961.5    14.7727    25.9509    0.013495    11
962    14.8182    26.7498    0.0139032    11
962.5    14.7879    25.955    0.0134831    11
963    14.3833    26.2892    0.0136496    10
963.5    14.35    26.9469    0.0139839    10
964    14.4833    25.9025    0.0134349    10
964.5    14.4167    25.7903    0.0133698    10
965    14.4667    26.2044    0.0135774    10
965.5    14.6    26.6844    0.013819    10
966    14.6333    26.26    0.0135921    10
966.5    14.3833    25.9558    0.0134277    10
967    14.35    26.1025    0.0134966    10
967.5    14.35    26.1025    0.0134897    10
968    14.4    25.1067    0.0129683    10
968.5    14.4    25.1067    0.0129616    10
969    14.4833    25.7358    0.0132796    10
969.5    14.5333    25.9933    0.0134055    10
970    14.6333    25.9267    0.0133643    10
970.5    14.6833    26.1692    0.0134823    10
971    14.55    25.6447    0.0132053    10
971.5    14.5333    24.8933    0.0128118    10
972    14.5    24.9167    0.0128172    10
972.5    14.5    26.1611    0.0134504    10
973    14.5667    25.5678    0.0131386    10
973.5    14.35    26.6303    0.0136776    10
974    14.2833    25.5503    0.0131162    10
974.5    14.2833    25.5503    0.0131094    10
975    14.45    25.4947    0.0130742    10
975.5    14.3333    24.5722    0.0125947    10
976    14.4167    23.7347    0.0121592    10
976.5    14.4833    25.3358    0.0129728    10
977    14.5333    25.5433    0.0130723    10
977.5    14.6167    23.5836    0.0120632    10
978    14.8519    26.2805    0.0134358    9
978.5    15.7917    21.6163    0.0110456    8
979    15.7292    22.5968    0.0115407    8
979.5    15.7917    22.8247    0.0116512    8
980    15.6458    22.9058    0.0116866    8
980.5    15.875    21.9844    0.0112108    8
981    15.9375    22.194    0.0113119    8
981.5    15.9375    22.0898    0.0112531    8
982    16.0833    21.1944    0.0107915    8
982.5    16.0208    21.3572    0.0108688    8
983    16.1458    20.9822    0.0106725    8
983.5    15.9792    21.3572    0.0108578    8
984    16.0625    21.201    0.0107728    8
984.5    16.1042    22.2635    0.011307    8
985    16.125    22.3316    0.0113358    8
985.5    16.1042    22.2635    0.0112955    8
986    16.1875    23.4544    0.0118937    8
986.5    16.1042    22.7218    0.0115164    8
987    17.0476    21.2041    0.0107417    7
987.5    16.8095    20.2653    0.0102609    7
988    16.9524    21.2993    0.010779    7
988.5    16.9524    21.2993    0.0107736    7
989    16.9524    21.2993    0.0107681    7
989.5    17.0238    21.4796    0.0108538    7
990    17.0238    21.4796    0.0108483    7
990.5    17.0476    21.6088    0.010908    7
991    17.1667    21.9127    0.0110559    7
991.5    17.1429    21.8685    0.011028    7
992    17.1429    21.8685    0.0110224    7
992.5    17.1429    21.8685    0.0110169    7
993    17.0714    22.9909    0.0115765    7
993.5    17.119    23.0454    0.0115981    7
994    17.1905    23.178    0.011659    7
994.5    17.0952    23.5703    0.0118503    7
995    17    24.381    0.0122517    7
995.5    17.119    25.466    0.0127906    7
996    17.0952    26.4512    0.0132787    7
996.5    17.0476    25.585    0.0128374    7
997    17.1667    25.0238    0.0125496    7
997.5    17.2857    24.9342    0.0124984    7
998    17.1667    24.8333    0.0124415    7
998.5    17.1667    24.8333    0.0124353    7
999    17.1667    26.4286    0.0132275    7
999.5    17.2619    26.8322    0.0134228    7
1000    17.1111    29.5062    0.0147531    6
1000.5    17.0278    31.4483    0.0157163    6
1001    17    30.9537    0.0154614    6
1001.5    16.8889    29.9043    0.0149298    6
1002    16.8889    29.9043    0.0149223    6
1002.5    16.9167    30.4051    0.0151646    6
1003    16.8333    29.9259    0.0149182    6
1003.5    17    30.6759    0.0152845    6
1004    17    30.6759    0.0152769    6
1004.5    17.0833    28.1551    0.0140145    6
1005    17.0278    27.939    0.0139    6
1005.5    17.0278    27.939    0.0138931    6
1006    17.2222    25.8395    0.0128427    6
1006.5    17.4444    26.4228    0.0131261    6
1007    17.6111    27.8858    0.013846    6
1007.5    17.6944    27.5687    0.0136817    6
1008    17.7222    28.7284    0.0142502    6
1008.5    17.5    29.4074    0.0145798    6
1009    17.5278    27.8557    0.0138036    6
1009.5    17.5278    27.8557    0.0137968    6
1010    17.4722    28.2261    0.0139733    6
1010.5    17.3611    28.2261    0.0139664    6
1011    17.4444    25.6728    0.0126968    6
1011.5    17.3611    25.1983    0.0124559    6
1012    17.3611    25.1983    0.0124498    6
1012.5    17.3611    25.1983    0.0124436    6
1013    17.3611    25.1983    0.0124375    6
1013.5    17.3611    25.1983    0.0124313    6
1014    17.4167    24.8218    0.0122395    6
1014.5    17.4167    24.8218    0.0122335    6
1015    17.5556    25.3765    0.0125008    6
1015.5    17.4444    25.0062    0.0123122    6
1016    17.2778    23.7747    0.0117001    6
1016.5    17.4444    24.9691    0.0122819    6
1017    17.4167    25.8032    0.012686    6
1017.5    17.5    24.6296    0.012103    6
1018    17.4167    22.4977    0.0110499    6
1018.5    17.6111    23.5432    0.0115578    6
1019    17.5278    25.7631    0.0126414    6
1019.5    17.6389    26.4113    0.012953    6
1020    17.5556    24.9136    0.0122125    6
1020.5    17.6389    25.1057    0.0123007    6
1021    17.6389    25.1057    0.0122947    6
1021.5    17.5556    27.4691    0.0134455    6
1022    17.6389    27.1613    0.0132883    6
1022.5    17.5    24    0.0117359    6
1023    17.5833    24.3958    0.0119237    6
1023.5    17.6389    24.1798    0.0118123    6
1024    17.6389    24.1798    0.0118065    6
1024.5    17.6111    21.5617    0.010523    6
1025    17.6389    20.3465    0.0099251    6
1025.5    17.6389    19.4946    0.00950492    6
1026    18.5    21.0889    0.0102772    5
1026.5    18.5667    20.2178    0.00984792    5
1027    18.6667    20.5778    0.0100184    5
1027.5    18.7333    20.7844    0.0101141    5
1028    18.8333    20.3111    0.00987895    5
1028.5    18.8667    19.7044    0.00957921    5
1029    18.7    17.06    0.0082896    5
1029.5    18.7667    16.9844    0.00824888    5
1030    18.8667    18.2711    0.00886947    5
1030.5    18.8667    18.2711    0.00886517    5
1031    18.7333    18.14    0.00879728    5
1031.5    18.7667    18.5844    0.00900846    5
1032    18.8667    17.3378    0.00840009    5
1032.5    18.9333    18.24    0.00883293    5
1033    18.9333    18.24    0.00882865    5
1033.5    18.9333    18.24    0.00882438    5
1034    18.9333    18.24    0.00882012    5
1034.5    18.9333    18.24    0.00881585    5
1035    18.8333    18.6667    0.00901771    5
1035.5    18.8333    18.6667    0.00901336    5
1036    19.0333    18.1933    0.00878057    5
1036.5    18.7    18.5933    0.00896929    5
1037    18.8333    18.6778    0.00900568    5
1037.5    18.9333    19.2956    0.00929906    5
1038    18.7    19.6044    0.00944337    5
1038.5    18.4667    17.8378    0.00858824    5
1039    18.6667    18.5667    0.00893487    5
1039.5    18.7333    19.4733    0.00936668    5
1040    18.6667    20    0.00961538    5
1040.5    18.7667    20.3733    0.00979016    5
1041    18.7667    20.3733    0.00978546    5
1041.5    18.8667    20.2933    0.00974236    5
1042    18.8667    19.5933    0.00940179    5
1042.5    18.7667    18.74    0.00898801    5
1043    18.6    18.1844    0.00871738    5
1043.5    18.9333    18.7289    0.00897407    5
1044    18.9333    18.7289    0.00896977    5
1044.5    18.7    18.5267    0.00886868    5
1045    18.6333    18.5711    0.0088857    5
1045.5    18.9    19.8733    0.00950422    5
1046    18.8    19.8933    0.00950924    5
1046.5    18.8    17.3267    0.00827839    5
1047    18.7333    17.5844    0.00839754    5
1047.5    18.9333    19.3511    0.00923681    5
1048    18.9667    19.3267    0.00922074    5
1048.5    19    17.5556    0.00837175    5
1049    19    17.5556    0.00836776    5
1049.5    19.1    17.9956    0.00857339    5
1050    19.1667    17.2444    0.00821164    5
1050.5    18.9    18.9844    0.00903591    5
1051    18.8333    18.0556    0.0085897    5
1051.5    18.8333    18.4222    0.00875997    5
1052    18.8333    18.4222    0.00875581    5
1052.5    19.1333    19.0489    0.00904935    5
1053    19.0333    18.6489    0.00885512    5
1053.5    19.0333    18.6489    0.00885092    5
1054    18.9    17.4511    0.00827852    5
1054.5    18.8    16.1378    0.00765186    5
1055    18.9    15.6178    0.00740179    5
1055.5    18.8    15.7378    0.00745513    5
1056    18.7667    15.3178    0.00725274    5
1056.5    18.7667    14.4289    0.00682863    5
1057    18.8667    13.4156    0.00634605    5
1057.5    18.8667    14.7044    0.00695246    5
1058    18.8667    14.7044    0.00694917    5
1058.5    18.8667    14.7044    0.00694589    5
1059    18.7667    14.7844    0.00698038    5
1059.5    18.8    15.0822    0.00711761    5
1060    18.8    15.5156    0.00731866    5
1060.5    18.9333    15.24    0.00718529    5
1061    18.7333    16.54    0.00779453    5
1061.5    18.8333    15.0333    0.00708117    5
1062    19.2222    21.5617    0.0101515    3
1062.5    19.0556    21.8025    0.01026    3
1063    19.1667    20.9074    0.00983415    3
1063.5    19.1111    21.5062    0.010111    3
1064    19.2778    22.7099    0.0106719    3
1064.5    19.3889    20.821    0.0097797    3
1065    19.3333    20.7963    0.00976352    3
1065.5    19.2222    22.6914    0.0106482    3
1066    19.2222    22.6914    0.0106432    3
1066.5    19.1111    22.6914    0.0106382    3
1067    19.0556    22.7099    0.0106419    3
1067.5    19.2222    22.6914    0.0106283    3
1068    19.3333    20.7963    0.00973609    3
1068.5    19.4444    19.5988    0.00917116    3
1069    19.4444    19.5988    0.00916687    3
1069.5    19.3889    18.9877    0.00887688    3
1070    19.5556    20.858    0.00974674    3
1070.5    19.5    19.5741    0.00914249    3
1071    19.6667    17.7963    0.00830826    3
1071.5    19.3333    19.5741    0.00913396    3
1072    19.3333    19.5741    0.0091297    3
1072.5    19.3333    19.5741    0.00912544    3
1073    19.3333    19.5741    0.00912119    3
1073.5    19.3333    19.5741    0.00911694    3
1074    19.5    21.4074    0.0099662    3
1074.5    19.5    21.4074    0.00996157    3
1075    19.5    21.4074    0.00995693    3
1075.5    19.5    21.4074    0.0099523    3
1076    19.5    21.4074    0.00994768    3
1076.5    19.6667    19.5741    0.00909153    3
1077    19.6667    19.5741    0.00908731    3
1077.5    19.6667    19.5741    0.0090831    3
1078    19.6667    19.5741    0.00907888    3
1078.5    19.6111    19.5617    0.00906895    3
1079    19.1111    21.5062    0.00996579    3
1079.5    19.3333    21.9074    0.010147    3
1080    19.2222    21.3395    0.0098794    3
1080.5    19.2222    21.3395    0.00987483    3
1081    19.3889    19.7099    0.0091165    3
1081.5    19.5556    19.358    0.00894962    3
1082    19.5556    19.358    0.00894548    3
1082.5    19.5    19.9074    0.00919511    3
1083    19.6667    18.2963    0.00844704    3
1083.5    19.3333    20.2407    0.00934044    3
1084    19.3333    20.2407    0.00933614    3
1084.5    19.6667    20.6852    0.00953674    3
1085    19.8333    20.2407    0.00932753    3
1085.5    19.8889    23.4136    0.0107847    3
1086    19.8889    23.4136    0.0107797    3
1086.5    19.7222    22.8395    0.0105106    3
1087    19.8333    21.463    0.00987257    3
1087.5    20.1667    34.0278    0.015645    2
1088    20    36    0.0165441    2
1088.5    20.4167    37.0069    0.0169991    2
1089    20.5833    35.0069    0.016073    2
1089.5    20.5833    35.0069    0.0160656    2
1090    20.5    36    0.0165138    2
1090.5    20.5833    37.0069    0.0169679    2
1091    20.5833    37.0069    0.0169601    2
1091.5    20.8333    40.1111    0.0183743    2
1092    20.5833    43.3403    0.0198444    2
1092.5    20.9167    41.1736    0.0188438    2
1093    20.6667    40.1111    0.0183491    2
1093.5    20.9167    37.0069    0.0169213    2
1094    21.1667    40.1111    0.0183323    2
1094.5    21.3333    42.25    0.0193011    2
1095    21.3333    42.25    0.0192922    2
1095.5    21.5833    45.5625    0.0207953    2
1096    21.5833    45.5625    0.0207858    2
1096.5    21.5833    45.5625    0.0207763    2
1097    21.5833    45.5625    0.0207669    2
1097.5    21.5    44.4444    0.020248    2
1098    21.5    44.4444    0.0202388    2
1098.5    21.5    44.4444    0.0202296    2
1099    21.25    47.8403    0.0217654    2
1099.5    20.9167    47.8403    0.0217555    2
1100    20.9167    47.8403    0.0217456    2
1100.5    21.3333    44.4444    0.0201928    2
1101    28    2.84217e-14    1.29072e-17    1
1101.5    28    2.84217e-14    1.29014e-17    1
1102    28.8333    -1.14476e-14    -5.19403e-18    1
1102.5    28.8333    -1.14476e-14    -5.19167e-18    1
1103    28.8333    -1.14476e-14    -5.18932e-18    1
1103.5    28.3333    -2.92112e-14    -1.32357e-17    1
1104    28.3333    -2.92112e-14    -1.32297e-17    1
1104.5    28.8333    -1.14476e-14    -5.18227e-18    1
1105    28.6667    -2.68427e-14    -1.2146e-17    1
1105.5    28.6667    -2.68427e-14    -1.21405e-17    1
1106    29.1667    2.6448e-14    1.19566e-17    1
1106.5    28.8333    1.10529e-14    4.99453e-18    1
1107    28.3333    -3.15797e-15    -1.42636e-18    1
1107.5    27.8333    -1.73688e-14    -7.84145e-18    1
1108    28.3333    -3.15797e-15    -1.42508e-18    1
1108.5    28.3333    -3.15797e-15    -1.42443e-18    1
1109    28.3333    -3.15797e-15    -1.42379e-18    1
1109.5    28.5    -5.32907e-14    -2.40156e-17    1
1110    29    3.55271e-14    1.60032e-17    1
1110.5    29    3.55271e-14    1.5996e-17    1
1111    29.3333    4.42115e-14    1.98972e-17    1
1111.5    29.8333    5.48697e-14    2.46827e-17    1
1112    29.8333    5.48697e-14    2.46716e-17    1
1112.5    29.3333    4.42115e-14    1.98704e-17    1
1113    29.8333    5.48697e-14    2.46495e-17    1
1113.5    29.6667    -7.89492e-16    -3.54509e-19    1
1114    29.6667    -7.89492e-16    -3.5435e-19    1
1114.5    30.1667    4.53958e-14    2.0366e-17    1
1115    30.1667    4.53958e-14    2.03569e-17    1
1115.5    29.6667    -7.89492e-16    -3.53874e-19    1
1116    29.6667    -7.89492e-16    -3.53715e-19    1
1116.5    29.6667    -7.89492e-16    -3.53557e-19    1
1117    29.6667    -7.89492e-16    -3.53398e-19    1
1117.5    29.6667    -7.89492e-16    -3.5324e-19    1
1118    29.6667    -7.89492e-16    -3.53082e-19    1
1118.5    29.6667    -7.89492e-16    -3.52924e-19    1
1119    29.6667    -7.89492e-16    -3.52767e-19    1
1119.5    30.1667    4.53958e-14    2.0275e-17    1
1120    30.1667    4.53958e-14    2.0266e-17    1
1120.5    30    1.42109e-14    6.3413e-18    1
1121    30    1.42109e-14    6.33847e-18    1
1121.5    30    1.42109e-14    6.33565e-18    1
1122    30    1.42109e-14    6.33282e-18    1
1122.5    29.3333    -3.15797e-14    -1.40667e-17    1
1123    29.3333    -3.15797e-14    -1.40604e-17    1
1123.5    29.8333    -2.8027e-14    -1.24731e-17    1
1124    29.3333    -3.15797e-14    -1.40479e-17    1
1124.5    29.3333    -3.15797e-14    -1.40417e-17    1
1125    29.3333    -3.15797e-14    -1.40354e-17    1
1125.5    29.3333    -3.15797e-14    -1.40292e-17    1
1126    29.8333    -2.8027e-14    -1.24454e-17    1
1126.5    29.6667    1.57898e-14    7.00836e-18    1
1127    29.8333    -2.8027e-14    -1.24343e-17    1
1127.5    29.5    -4.9738e-14    -2.20568e-17    1
1128    29.5    -4.9738e-14    -2.2047e-17    1
1128.5    29.5    -4.9738e-14    -2.20372e-17    1
1129    29.5    -4.9738e-14    -2.20275e-17    1
1129.5    29.5    -4.9738e-14    -2.20177e-17    1
1130    29    -1.42109e-14    -6.28799e-18    1
1130.5    29.5    -4.9738e-14    -2.19982e-17    1
1131    29.5    -4.9738e-14    -2.19885e-17    1
1131.5    29.5    -4.9738e-14    -2.19788e-17    1
1132    29.5    -4.9738e-14    -2.19691e-17    1
1132.5    29.5    -4.9738e-14    -2.19594e-17    1
1133    29.5    -4.9738e-14    -2.19497e-17    1
1133.5    30    2.84217e-14    1.25371e-17    1
1134    30    2.84217e-14    1.25316e-17    1
1134.5    29.6667    3.23692e-14    1.42658e-17    1
1135    30.1667    -4.22378e-14    -1.8607e-17    1
1135.5    30.1667    -4.22378e-14    -1.85988e-17    1
1136    30.1667    -4.22378e-14    -1.85906e-17    1
1136.5    30.1667    -4.22378e-14    -1.85824e-17    1
1137    30.1667    -4.22378e-14    -1.85742e-17    1
1137.5    30.1667    -4.22378e-14    -1.85661e-17    1
1138    30.1667    -4.22378e-14    -1.85579e-17    1
1138.5    30.1667    -4.22378e-14    -1.85498e-17    1
1139    30.1667    -4.22378e-14    -1.85416e-17    1
1139.5    30.1667    -4.22378e-14    -1.85335e-17    1
1140    30.1667    -4.22378e-14    -1.85254e-17    1
1140.5    30.6667    -3.15797e-15    -1.38447e-18    1
1141    30.6667    -3.15797e-15    -1.38386e-18    1
1141.5    30.8333    -1.26319e-14    -5.53301e-18    1
1142    30.8333    -1.26319e-14    -5.53059e-18    1
1142.5    30.8333    -1.26319e-14    -5.52817e-18    1
1143    30.3333    -1.26319e-14    -5.52575e-18    1
1143.5    30.6667    6.31594e-15    2.76167e-18    1
1144    30.6667    6.31594e-15    2.76046e-18    1
1144.5    30.6667    6.31594e-15    2.75926e-18    1
1145    30.6667    6.31594e-15    2.75805e-18    1
1145.5    30.6667    6.31594e-15    2.75685e-18    1
1146    31.3333    -7.89492e-15    -3.44455e-18    1
1146.5    31.6667    -3.39482e-14    -1.48051e-17    1
1147    31.6667    -3.39482e-14    -1.47987e-17    1
1147.5    31.1667    4.77643e-14    2.08123e-17    1
1148    31.1667    4.77643e-14    2.08032e-17    1
1148.5    31.5    4.26326e-14    1.85601e-17    1
1149    31    -2.84217e-14    -1.2368e-17    1
1149.5    31    -2.84217e-14    -1.23626e-17    1
1150    31.1667    4.77643e-14    2.07671e-17    1
1150.5    31.6667    -3.39482e-14    -1.47537e-17    1
1151    31.6667    -3.39482e-14    -1.47472e-17    1
1151.5    31.3333    -3.15797e-15    -1.37124e-18    1
1152    31.6667    -3.39482e-14    -1.47344e-17    1
1152.5    31.6667    -3.39482e-14    -1.4728e-17    1
1153    31.5    4.61853e-14    2.00283e-17    1
1153.5    31.6667    -3.15797e-14    -1.36886e-17    1
1154    31.5    4.61853e-14    2.0011e-17    1
1154.5    31.5    4.61853e-14    2.00023e-17    1
1155    32    -2.67077e-26    -1.15618e-29    1
1155.5    31.3333    6.31594e-15    2.73299e-18    1
1156    31.3333    6.31594e-15    2.73181e-18    1
1156.5    31.3333    6.31594e-15    2.73062e-18    1
1157    31.3333    6.31594e-15    2.72944e-18    1
1157.5    31.3333    6.31594e-15    2.72827e-18    1
1158    31.3333    6.31594e-15    2.72709e-18    1
1158.5    31.3333    6.31594e-15    2.72591e-18    1
1159    31.3333    6.31594e-15    2.72473e-18    1
1159.5    31.3333    6.31594e-15    2.72356e-18    1
1160    31.6667    -2.92112e-14    -1.2591e-17    1
1160.5    31.3333    6.31594e-15    2.72121e-18    1
1161    31.3333    6.31594e-15    2.72004e-18    1
1161.5    31.3333    6.31594e-15    2.71887e-18    1
1162    31.8333    -7.89492e-15    -3.39713e-18    1
1162.5    31.6667    -2.92112e-14    -1.2564e-17    1
1163    31.6667    -2.92112e-14    -1.25586e-17    1
1163.5    31.6667    -2.92112e-14    -1.25532e-17    1
1164    31.1667    -5.40802e-14    -2.32303e-17    1
1164.5    31.1667    -5.40802e-14    -2.32204e-17    1
1165    31.1667    -5.40802e-14    -2.32104e-17    1
1165.5    31.1667    -5.40802e-14    -2.32004e-17    1
1166    31.1667    -5.40802e-14    -2.31905e-17    1
1166.5    31.1667    -5.40802e-14    -2.31805e-17    1
1167    31.1667    -5.40802e-14    -2.31706e-17    1
1167.5    31.1667    -5.40802e-14    -2.31607e-17    1
1168    31.6667    -2.92112e-14    -1.25048e-17    1
1168.5    31.6667    -2.92112e-14    -1.24994e-17    1
1169    31.6667    -2.92112e-14    -1.24941e-17    1
1169.5    30.8333    2.05268e-14    8.77588e-18    1
1170    31    -7.10543e-15    -3.03651e-18    1
1170.5    31    -7.10543e-15    -3.03521e-18    1
1171    31    -7.10543e-15    -3.03391e-18    1
1171.5    31    -7.10543e-15    -3.03262e-18    1
1172    30.5    4.61853e-14    1.97036e-17    1
1172.5    30.5    4.61853e-14    1.96952e-17    1
1173    30.5    4.61853e-14    1.96868e-17    1
1173.5    30    -1.42109e-14    -6.0549e-18    1
1174    30.5    4.61853e-14    1.96701e-17    1
1174.5    30.5    4.61853e-14    1.96617e-17    1
1175    30    -1.42109e-14    -6.04717e-18    1
1175.5    30    -1.42109e-14    -6.0446e-18    1
1176    30.5    4.61853e-14    1.96366e-17    1
1176.5    29.8333    -4.93432e-14    -2.09704e-17    1
1177    29.8333    -4.93432e-14    -2.09614e-17    1
1177.5    29.8333    -4.93432e-14    -2.09525e-17    1
1178    29.8333    -4.93432e-14    -2.09437e-17    1
1178.5    30.3333    4.658e-14    1.97624e-17    1
1179    30.6667    5.36855e-14    2.27674e-17    1
1179.5    31.1667    -4.22378e-14    -1.7905e-17    1
1180    31.1667    -4.22378e-14    -1.78974e-17    1
1180.5    31.1667    -4.22378e-14    -1.78898e-17    1
1181    31.1667    -4.22378e-14    -1.78822e-17    1
1181.5    31.1667    -4.22378e-14    -1.78747e-17    1
1182    31.1667    -4.22378e-14    -1.78671e-17    1
1182.5    31.1667    -4.22378e-14    -1.78595e-17    1
1183    31.1667    -4.22378e-14    -1.7852e-17    1
1183.5    30.5    -4.61853e-14    -1.95122e-17    1
1184    30.5    -4.61853e-14    -1.95039e-17    1
1184.5    31    7.10543e-15    2.99934e-18    1
1185    31    7.10543e-15    2.99807e-18    1
1185.5    31    7.10543e-15    2.99681e-18    1
1186    31    7.10543e-15    2.99554e-18    1
1186.5    31    7.10543e-15    2.99428e-18    1
1187    31    7.10543e-15    2.99302e-18    1
1187.5    30.5    -4.61853e-14    -1.94464e-17    1
1188    31    7.10543e-15    2.9905e-18    1
1188.5    31    7.10543e-15    2.98924e-18    1
1189    31    7.10543e-15    2.98798e-18    1
1189.5    30.5    -4.61853e-14    -1.94137e-17    1
1190    30.5    -4.61853e-14    -1.94056e-17    1
1190.5    31    7.10543e-15    2.98422e-18    1
1191    31    7.10543e-15    2.98297e-18    1
1191.5    30.5    -4.61853e-14    -1.93811e-17    1
1192    31    7.10543e-15    2.98046e-18    1
1192.5    31    7.10543e-15    2.97921e-18    1
1193    31    7.10543e-15    2.97797e-18    1
1193.5    31    7.10543e-15    2.97672e-18    1
1194    30.3333    -5.52644e-14    -2.31426e-17    1
1194.5    30    1.42109e-14    5.94845e-18    1
1195    30.5    -4.61853e-14    -1.93244e-17    1
1195.5    30    1.42109e-14    5.94348e-18    1
1196    29.5    -3.90799e-14    -1.63377e-17    1
1196.5    30    1.42109e-14    5.93851e-18    1
1197    29.5    -3.90799e-14    -1.63241e-17    1
1197.5    29.8333    -1.85531e-14    -7.74658e-18    1
1198    29.8333    -1.85531e-14    -7.74335e-18    1
1198.5    29.8333    -1.85531e-14    -7.74012e-18    1
1199    29.8333    -1.85531e-14    -7.73689e-18    1
1199.5    29.8333    -1.85531e-14    -7.73366e-18    1
1200    29.8333    -1.85531e-14    -7.73044e-18    1
1200.5    30    2.84217e-14    1.18374e-17    1
1201    30.3333    -4.34221e-14    -1.80775e-17    1
1201.5    30.3333    -4.34221e-14    -1.80699e-17    1
1202    30.3333    -4.34221e-14    -1.80624e-17    1
1202.5    30.3333    -4.34221e-14    -1.80549e-17    1
1203    30    2.84217e-14    1.18128e-17    1
1203.5    29.8333    -1.85531e-14    -7.70796e-18    1
1204    29.8333    -1.85531e-14    -7.70476e-18    1
1204.5    30    2.84217e-14    1.17981e-17    1
1205    30    2.84217e-14    1.17932e-17    1
1205.5    30    2.84217e-14    1.17883e-17    1
1206    29.5    -2.13163e-14    -8.8376e-18    1
1206.5    29.5    -2.13163e-14    -8.83393e-18    1
1207    28.5    -7.10543e-15    -2.94342e-18    1
1207.5    28.6667    3.00007e-14    1.24226e-17    1
1208    28.6667    3.00007e-14    1.24175e-17    1
1208.5    28.6667    3.00007e-14    1.24124e-17    1
1209    29    -4.9738e-14    -2.05699e-17    1
1209.5    29.5    -3.55271e-15    -1.46867e-18    1
1210    29.5    -3.55271e-15    -1.46806e-18    1
1210.5    29.3333    4.42115e-14    1.82617e-17    1
