# Supplementary material for: Clocked stepping of an artificial protein walker along a DNA track
Source: Nat Nanotechnol. 2026 Jul 6;21(7):987–95. doi: 10.1038/s41565-026-02211-3 (PMC13379313; doi:10.1038/s41565-026-02211-3)
Supplement: Supplementary file 13 — Text files of simulation output. [file 41565_2026_2211_MOESM13_ESM.zip › averages_alpha2.000000.dat]

### track: TrpR -- DtxR -- MetJ 
# alpha = 2
# individual on/off rates:
#     correct step, with    ligands: TrpR    = ( 10 ,  0.36 )
#                                    DtxR    = ( 10 ,  0.164 )
#                                    MetJ    = ( 10 ,  1.14 )
#     correct step, without ligands: TrpR_0  = ( 0 ,  0.99 )
#                                    DtxR_0  = ( 0 ,  0.45 )
#                                    MetJ_0  = ( 0 ,  3.7 )
#     overstepping, with    ligands: TrpR*   = ( 20 ,  0.36 )
#                                    DtxR*   = ( 20 ,  0.164 )
#                                    MetJ*   = ( 20 ,  1.14 )
#     overstepping, without ligands: TrpR*_0 = ( 0 ,  0.99 )
#                                    DtxR*_0 = ( 0 ,  0.45 )
#                                    MetJ*_0 = ( 0 ,  3.7 )
# time     av position     var(position)    D_eff     count
0    0.166667    -3.63171e-13    0    500000
0.5    0.195696    0.0355478    0.0355478    499111
1    0.22161    0.0641946    0.0320973    498149
1.5    0.243937    0.0870884    0.0290295    497224
2    0.264623    0.105936    0.0264841    496277
2.5    0.283094    0.121977    0.0243954    495338
3    0.30013    0.13629    0.022715    494404
3.5    0.315897    0.149306    0.0213294    493447
4    0.331286    0.16156    0.020195    492539
4.5    0.345631    0.173908    0.0193231    491621
5    0.359422    0.186052    0.0186052    490715
5.5    0.373167    0.198105    0.0180095    489741
6    0.386646    0.210113    0.0175094    488858
6.5    0.399624    0.222072    0.0170824    487930
7    0.412164    0.233784    0.0166989    487041
7.5    0.29337    0.274377    0.0182918    486212
8    0.279105    0.285857    0.0178661    484728
8.5    0.269956    0.298537    0.017561    482643
9    0.267685    0.312919    0.0173844    480256
9.5    0.269433    0.327831    0.0172543    477735
10    0.274602    0.343857    0.0171929    475179
10.5    0.283111    0.360085    0.0171469    472432
11    0.293583    0.376697    0.0171226    469702
11.5    0.306095    0.393583    0.0171123    466941
12    0.319061    0.409765    0.0170735    464193
12.5    0.332764    0.425736    0.0170294    461546
13    0.346742    0.44336    0.0170523    458916
13.5    0.360961    0.45999    0.0170367    456318
14    0.375576    0.477101    0.0170393    453604
14.5    0.424437    0.534017    0.0184144    452403
15    0.448162    0.580289    0.019343    450734
15.5    0.468512    0.621679    0.0200542    448257
16    0.487821    0.662464    0.020702    445267
16.5    0.507408    0.701807    0.0212669    441667
17    0.528797    0.739537    0.0217511    437850
17.5    0.549598    0.77551    0.0221574    433507
18    0.57256    0.810693    0.0225192    429045
18.5    0.596556    0.845718    0.0228572    424397
19    0.62011    0.880775    0.0231783    419772
19.5    0.645201    0.914808    0.0234566    415023
20    0.670535    0.948494    0.0237124    410065
20.5    0.69566    0.981984    0.0239508    405313
21    0.721974    1.01432    0.0241504    400480
21.5    0.562311    1.07234    0.0249381    398947
22    0.579516    1.0874    0.0247137    398219
22.5    0.602859    1.10323    0.0245162    397488
23    0.62534    1.11755    0.0242946    396703
23.5    0.645603    1.13042    0.0240516    395954
24    0.663649    1.1436    0.023825    395237
24.5    0.680356    1.15625    0.023597    394482
25    0.695996    1.16888    0.0233775    393764
25.5    0.711243    1.18167    0.02317    393000
26    0.725583    1.19256    0.0229338    392231
26.5    0.739611    1.20465    0.0227292    391479
27    0.753063    1.21793    0.0225543    390711
27.5    0.766022    1.23108    0.0223833    389985
28    0.778577    1.2446    0.022225    389217
28.5    0.665045    1.28735    0.022585    388587
29    0.649539    1.29922    0.0224003    387407
29.5    0.639257    1.31245    0.022245    385807
30    0.635929    1.32588    0.0220981    383938
30.5    0.637166    1.34087    0.0219815    381834
31    0.641665    1.35694    0.0218861    379807
31.5    0.649872    1.37313    0.0217957    377669
32    0.660164    1.38946    0.0217104    375552
32.5    0.671941    1.40505    0.0216162    373436
33    0.684482    1.4218    0.0215424    371271
33.5    0.69776    1.43949    0.0214849    369074
34    0.712049    1.4559    0.0214102    366940
34.5    0.72677    1.47195    0.0213327    364862
35    0.74016    1.48796    0.0212566    362738
35.5    0.789552    1.54808    0.0218039    361802
36    0.81289    1.59318    0.0221275    360529
36.5    0.83387    1.6368    0.022422    358507
37    0.854181    1.67681    0.0226596    356060
37.5    0.873499    1.71694    0.0228926    353215
38    0.894223    1.75368    0.0230747    350014
38.5    0.916038    1.7903    0.0232506    346678
39    0.93779    1.82714    0.0234249    343137
39.5    0.961479    1.86157    0.0235642    339515
40    0.985045    1.89658    0.0237073    335793
40.5    1.01041    1.93012    0.0238287    331895
41    1.03579    1.96369    0.0239474    328022
41.5    1.06206    1.99686    0.0240586    324254
42    1.08826    2.02703    0.0241313    320349
42.5    0.928396    2.08304    0.0245064    319077
43    0.94592    2.09995    0.024418    318481
43.5    0.969196    2.11407    0.0242997    317895
44    0.991364    2.1277    0.0241785    317330
44.5    1.01133    2.14167    0.0240637    316708
45    1.02945    2.15414    0.0239349    316090
45.5    1.04666    2.16492    0.0237903    315498
46    1.0623    2.17986    0.0236941    314870
46.5    1.07697    2.19203    0.0235702    314240
47    1.09164    2.20523    0.0234599    313571
47.5    1.10548    2.21885    0.0233563    312976
48    1.11899    2.2315    0.0232448    312357
48.5    1.13264    2.2453    0.0231474    311754
49    1.14556    2.25679    0.0230285    311166
49.5    1.03225    2.30174    0.0232499    310589
50    1.01572    2.3126    0.023126    309631
50.5    1.00571    2.32447    0.0230146    308330
51    1.00187    2.3384    0.0229255    306859
51.5    1.00358    2.35401    0.0228545    305289
52    1.00945    2.3692    0.0227808    303693
52.5    1.01823    2.38431    0.0227077    301939
53    1.02851    2.40148    0.0226555    300210
53.5    1.03964    2.41746    0.0225931    298461
54    1.05258    2.43259    0.022524    296769
54.5    1.0665    2.44876    0.0224657    295063
55    1.07976    2.46545    0.0224132    293309
55.5    1.09438    2.483    0.0223694    291523
56    1.10855    2.50155    0.0223353    289871
56.5    1.15889    2.55495    0.0226102    289086
57    1.18199    2.60392    0.0228414    288036
57.5    1.20269    2.64448    0.0229955    286405
58    1.22217    2.686    0.0231552    284359
58.5    1.24211    2.72679    0.0233059    282079
59    1.26326    2.76268    0.0234126    279543
59.5    1.28465    2.79909    0.0235217    276705
60    1.30827    2.83689    0.0236407    273784
60.5    1.3308    2.87539    0.0237635    270830
61    1.35439    2.90642    0.0238231    267805
61.5    1.37991    2.93912    0.0238953    264821
62    1.40632    2.97162    0.0239647    261708
62.5    1.43322    3.00839    0.0240671    258621
63    1.46039    3.03649    0.0240991    255488
63.5    1.29837    3.09347    0.024358    254457
64    1.31585    3.1094    0.0242922    253993
64.5    1.33958    3.12486    0.0242238    253515
65    1.3619    3.14045    0.0241573    253009
65.5    1.38148    3.15368    0.0240739    252519
66    1.39967    3.16706    0.0239929    252010
66.5    1.4168    3.18247    0.0239283    251543
67    1.43243    3.19453    0.0238398    251110
67.5    1.44697    3.20748    0.0237591    250632
68    1.46152    3.21706    0.0236549    250157
68.5    1.47551    3.2277    0.0235599    249698
69    1.48857    3.23848    0.0234672    249242
69.5    1.50183    3.25229    0.0233978    248750
70    1.51452    3.26455    0.0233182    248285
70.5    1.40248    3.30851    0.0234646    247844
71    1.38634    3.31788    0.0233653    247083
71.5    1.37635    3.33074    0.0232919    246031
72    1.37273    3.34575    0.0232344    244828
72.5    1.37426    3.36474    0.0232051    243536
73    1.37917    3.38009    0.0231513    242253
73.5    1.38732    3.39704    0.0231091    240880
74    1.39622    3.41296    0.0230606    239452
74.5    1.40777    3.43251    0.0230369    238098
75    1.42104    3.44981    0.0229987    236781
75.5    1.43413    3.46376    0.0229388    235427
76    1.44871    3.48054    0.0228983    234050
76.5    1.46251    3.49736    0.0228585    232774
77    1.4768    3.51541    0.0228273    231439
77.5    1.52489    3.57166    0.0230429    230809
78    1.54802    3.61439    0.0231692    229915
78.5    1.56905    3.65614    0.0232875    228643
79    1.58774    3.69787    0.0234043    227088
79.5    1.6072    3.73772    0.0235076    225246
80    1.62828    3.77567    0.0235979    223231
80.5    1.64989    3.81548    0.0236986    221156
81    1.67265    3.855    0.0237963    218836
81.5    1.69806    3.89404    0.0238898    216501
82    1.72202    3.93015    0.0239643    214074
82.5    1.74752    3.95897    0.0239938    211604
83    1.77341    3.99325    0.0240557    209220
83.5    1.80008    4.02682    0.0241127    206746
84    1.82749    4.05993    0.0241663    204250
84.5    1.66595    4.12196    0.0243903    203474
85    1.68345    4.13634    0.0243314    203079
85.5    1.70717    4.14941    0.0242656    202704
86    1.72858    4.16249    0.0242005    202302
86.5    1.74908    4.17561    0.0241365    201938
87    1.7676    4.18735    0.0240652    201550
87.5    1.78492    4.19952    0.0239973    201150
88    1.79948    4.21238    0.023934    200778
88.5    1.81369    4.22318    0.0238598    200381
89    1.82812    4.23612    0.0237984    200009
89.5    1.84246    4.24663    0.0237242    199603
90    1.8561    4.25886    0.0236603    199186
90.5    1.86901    4.2731    0.0236083    198811
91    1.8815    4.28426    0.0235399    198450
91.5    1.76749    4.32739    0.0236469    198108
92    1.75197    4.33668    0.0235689    197464
92.5    1.7422    4.35022    0.0235147    196641
93    1.73823    4.36481    0.0234667    195716
93.5    1.73782    4.37901    0.0234172    194719
94    1.74388    4.39416    0.0233732    193676
94.5    1.75235    4.40994    0.023333    192563
95    1.76141    4.42981    0.0233148    191464
95.5    1.77351    4.4474    0.0232848    190335
96    1.78525    4.46633    0.0232621    189241
96.5    1.79928    4.48222    0.0232239    188157
97    1.81248    4.49653    0.023178    187128
97.5    1.82657    4.51378    0.0231476    186010
98    1.84149    4.53042    0.0231144    184977
98.5    1.89149    4.58698    0.0232842    184483
99    1.91581    4.63386    0.0234034    183783
99.5    1.93691    4.67402    0.0234875    182751
100    1.95672    4.71293    0.0235647    181434
100.5    1.97606    4.75307    0.0236471    179969
101    1.99644    4.79291    0.0237273    178340
101.5    2.01798    4.83485    0.023817    176597
102    2.04209    4.86963    0.0238708    174791
102.5    2.06504    4.90449    0.0239244    172946
103    2.08911    4.93646    0.0239634    171015
103.5    2.11486    4.96817    0.0240008    168978
104    2.14049    4.99994    0.0240382    166935
104.5    2.16682    5.03742    0.0241025    164939
105    2.19349    5.06725    0.0241298    163034
105.5    2.03419    5.12756    0.0243012    162451
106    2.0509    5.13925    0.0242417    162163
106.5    2.07505    5.1565    0.0242089    161884
107    2.09711    5.17306    0.0241732    161556
107.5    2.11703    5.18983    0.0241388    161263
108    2.13487    5.20618    0.0241027    160966
108.5    2.1506    5.21935    0.0240523    160659
109    2.16671    5.22832    0.0239831    160348
109.5    2.18209    5.24311    0.0239411    160025
110    2.19649    5.25536    0.023888    159727
110.5    2.21078    5.26355    0.023817    159410
111    2.22411    5.27659    0.0237684    159094
111.5    2.23754    5.28715    0.0237092    158817
112    2.25079    5.30045    0.0236627    158520
112.5    2.13686    5.35542    0.0238019    158236
113    2.12071    5.36496    0.0237387    157738
113.5    2.11043    5.37232    0.0236666    157136
114    2.10725    5.39262    0.0236519    156371
114.5    2.1083    5.40679    0.0236104    155591
115    2.11275    5.42301    0.0235783    154756
115.5    2.12052    5.44507    0.0235717    153847
116    2.13126    5.45248    0.0235021    152945
116.5    2.1435    5.46957    0.0234746    152005
117    2.1571    5.48669    0.0234474    151159
117.5    2.17129    5.50673    0.0234329    150270
118    2.18563    5.52302    0.0234026    149394
118.5    2.20102    5.54572    0.0233997    148542
119    2.21596    5.56581    0.0233857    147654
119.5    2.26548    5.623    0.0235272    147282
120    2.28773    5.66651    0.0236105    146685
120.5    2.30814    5.70505    0.0236724    145905
121    2.32758    5.74487    0.0237391    144879
121.5    2.34746    5.78835    0.0238204    143756
122    2.36825    5.82034    0.0238538    142383
122.5    2.39    5.85718    0.0239069    140994
123    2.41429    5.9005    0.0239858    139551
123.5    2.43533    5.93537    0.0240298    138000
124    2.46081    5.97223    0.0240816    136552
124.5    2.48607    6.00508    0.0241168    135041
125    2.51048    6.03423    0.0241369    133500
125.5    2.53822    6.07684    0.0242105    131964
126    2.56492    6.10308    0.0242186    130320
126.5    2.40522    6.16178    0.0243549    129808
127    2.42182    6.17745    0.0243207    129567
127.5    2.44513    6.19596    0.0242979    129341
128    2.46767    6.20933    0.0242552    129085
128.5    2.48808    6.22339    0.0242155    128845
129    2.5062    6.23841    0.0241799    128629
129.5    2.52237    6.24569    0.0241146    128384
130    2.53813    6.25344    0.0240517    128147
130.5    2.55274    6.26695    0.0240113    127913
131    2.56673    6.27952    0.0239676    127680
131.5    2.58025    6.28593    0.0239009    127448
132    2.59402    6.29342    0.0238387    127215
132.5    2.60788    6.30982    0.0238107    126997
133    2.62042    6.32318    0.0237714    126769
133.5    2.50772    6.36592    0.0238424    126550
134    2.49271    6.38297    0.0238171    126132
134.5    2.48199    6.39593    0.0237767    125631
135    2.47944    6.41164    0.0237468    125041
135.5    2.47999    6.43077    0.0237298    124368
136    2.4867    6.44951    0.0237115    123702
136.5    2.49449    6.45713    0.0236525    122967
137    2.50556    6.47954    0.023648    122258
137.5    2.51755    6.49611    0.0236222    121617
138    2.52863    6.50875    0.0235824    120931
138.5    2.54126    6.5194    0.0235357    120228
139    2.55604    6.53586    0.0235103    119484
139.5    2.5704    6.54482    0.0234581    118782
140    2.58437    6.56507    0.0234467    118052
140.5    2.63167    6.6182    0.0235523    117715
141    2.65472    6.65741    0.0236078    117298
141.5    2.67343    6.69712    0.0236647    116625
142    2.69334    6.73684    0.0237213    115832
142.5    2.71378    6.77816    0.023783    114933
143    2.7319    6.82176    0.0238523    113903
143.5    2.75356    6.86317    0.0239135    112837
144    2.77639    6.9028    0.0239681    111680
144.5    2.79932    6.93161    0.0239848    110535
145    2.82273    6.96394    0.0240136    109320
145.5    2.84919    7.00578    0.0240748    108064
146    2.87595    7.03386    0.0240886    106762
146.5    2.90024    7.06773    0.024122    105534
147    2.92567    7.09883    0.0241457    104223
147.5    2.7655    7.15829    0.0242654    103839
148    2.78304    7.17438    0.0242378    103637
148.5    2.80616    7.18983    0.0242082    103410
149    2.82804    7.20038    0.0241623    103201
149.5    2.84761    7.21287    0.0241233    103019
150    2.86576    7.2242    0.0240807    102853
150.5    2.88281    7.2415    0.0240581    102647
151    2.89895    7.25524    0.024024    102458
151.5    2.91321    7.26762    0.0239855    102253
152    2.92675    7.2771    0.0239378    102044
152.5    2.9412    7.28986    0.0239012    101842
153    2.95463    7.30207    0.023863    101668
153.5    2.96749    7.31565    0.0238295    101478
154    2.98068    7.33291    0.0238082    101297
154.5    2.86899    7.36795    0.0238445    101119
155    2.85199    7.38206    0.0238131    100809
155.5    2.84151    7.39074    0.0237644    100401
156    2.83758    7.40455    0.0237325    99954
156.5    2.83887    7.41505    0.0236903    99397
157    2.84376    7.42934    0.0236603    98880
157.5    2.85196    7.44065    0.0236211    98299
158    2.86161    7.4535    0.023587    97751
158.5    2.87534    7.46717    0.0235557    97206
159    2.88715    7.48616    0.0235414    96602
159.5    2.90124    7.50848    0.0235376    96089
160    2.91565    7.52732    0.0235229    95545
160.5    2.9301    7.54459    0.0235034    95012
161    2.94623    7.55784    0.0234716    94419
161.5    2.9956    7.62607    0.0236101    94189
162    3.0174    7.67177    0.0236783    93849
162.5    3.03946    7.70923    0.0237207    93338
163    3.05862    7.74951    0.0237715    92698
163.5    3.07925    7.79621    0.0238416    92007
164    3.10104    7.82027    0.0238423    91164
164.5    3.12276    7.86526    0.0239066    90276
165    3.14526    7.90768    0.0239627    89362
165.5    3.16893    7.9473    0.02401    88402
166    3.19565    7.98641    0.0240554    87403
166.5    3.22051    8.02865    0.0241101    86365
167    3.24495    8.06114    0.0241351    85408
167.5    3.26905    8.09871    0.0241752    84309
168    3.29526    8.12351    0.0241771    83283
168.5    3.13567    8.18398    0.0242848    82977
169    3.15407    8.19805    0.0242546    82806
169.5    3.17738    8.21703    0.024239    82653
170    3.19913    8.23817    0.0242299    82483
170.5    3.21845    8.25166    0.0241984    82332
171    3.23683    8.26641    0.0241708    82183
171.5    3.25428    8.27283    0.024119    82042
172    3.27092    8.28868    0.024095    81881
172.5    3.28498    8.30365    0.0240686    81731
173    3.29861    8.32115    0.0240496    81577
173.5    3.31146    8.33715    0.0240264    81446
174    3.32507    8.34845    0.0239898    81283
174.5    3.3392    8.36051    0.0239556    81125
175    3.35166    8.36749    0.0239071    80975
175.5    3.23825    8.40264    0.0239392    80840
176    3.22087    8.41137    0.0238959    80578
176.5    3.21354    8.43244    0.0238879    80277
177    3.20979    8.44269    0.0238494    79924
177.5    3.21024    8.45876    0.0238275    79475
178    3.21619    8.47037    0.0237932    79047
178.5    3.22538    8.49176    0.0237864    78653
179    3.2356    8.5138    0.0237816    78198
179.5    3.2485    8.52802    0.0237549    77744
180    3.26032    8.54678    0.0237411    77320
180.5    3.2738    8.55862    0.0237081    76852
181    3.28649    8.58145    0.0237057    76386
181.5    3.2998    8.60299    0.0236997    75888
182    3.31592    8.61901    0.0236786    75461
182.5    3.36742    8.65314    0.0237072    75247
183    3.39096    8.69998    0.0237704    74989
183.5    3.41139    8.74975    0.0238413    74586
184    3.43285    8.77708    0.0238507    74058
184.5    3.45377    8.81511    0.0238892    73482
185    3.47236    8.85247    0.0239256    72817
185.5    3.49514    8.88582    0.023951    72097
186    3.51958    8.93976    0.0240316    71380
186.5    3.54575    8.97008    0.0240485    70596
187    3.57139    9.00922    0.0240888    69779
187.5    3.59491    9.0444    0.0241184    68926
188    3.61961    9.07356    0.0241318    68131
188.5    3.64147    9.12022    0.0241916    67261
189    3.6677    9.15576    0.0242216    66456
189.5    3.50861    9.21168    0.0243052    66198
190    3.5262    9.22701    0.0242816    66083
190.5    3.54953    9.23959    0.0242509    65961
191    3.5722    9.26332    0.0242495    65828
191.5    3.59274    9.27246    0.0242101    65730
192    3.60917    9.27968    0.0241658    65604
192.5    3.62668    9.27948    0.0241025    65493
193    3.64281    9.29487    0.02408    65379
193.5    3.65887    9.30501    0.024044    65258
194    3.67428    9.31167    0.0239991    65135
194.5    3.68829    9.31979    0.0239583    65005
195    3.70242    9.33316    0.0239312    64877
195.5    3.71406    9.34451    0.023899    64750
196    3.72643    9.35911    0.0238753    64631
196.5    3.61327    9.40136    0.023922    64532
197    3.59556    9.40678    0.0238751    64337
197.5    3.58571    9.42281    0.0238552    64064
198    3.58345    9.43206    0.0238183    63757
198.5    3.58347    9.4421    0.0237836    63442
199    3.58692    9.44701    0.0237362    63067
199.5    3.59515    9.47466    0.023746    62719
200    3.60545    9.49152    0.0237288    62357
200.5    3.61822    9.51468    0.0237274    62046
201    3.63105    9.53264    0.023713    61702
201.5    3.64366    9.55725    0.0237153    61349
202    3.65843    9.57712    0.0237058    60980
202.5    3.67269    9.5913    0.0236822    60609
203    3.68589    9.60913    0.0236678    60237
203.5    3.73618    9.67305    0.0237667    60050
204    3.75764    9.71121    0.023802    59822
204.5    3.77405    9.73794    0.0238091    59505
205    3.79194    9.77012    0.0238296    59104
205.5    3.81447    9.78973    0.0238193    58616
206    3.83664    9.84529    0.0238963    58133
206.5    3.85477    9.89918    0.023969    57549
207    3.87812    9.93618    0.0240004    56955
207.5    3.90128    9.95624    0.0239909    56331
208    3.92812    9.99374    0.0240234    55719
208.5    3.95275    10.0326    0.024059    55101
209    3.97764    10.072    0.0240956    54466
209.5    4.00593    10.1063    0.0241201    53811
210    4.0329    10.1166    0.0240872    53156
210.5    3.87221    10.1798    0.0241801    52957
211    3.8907    10.2031    0.024178    52866
211.5    3.91364    10.2244    0.0241712    52772
212    3.93553    10.2387    0.024148    52686
212.5    3.95466    10.2572    0.0241345    52580
213    3.97502    10.2681    0.0241035    52496
213.5    3.99163    10.2739    0.0240607    52400
214    4.00891    10.2856    0.0240317    52323
214.5    4.02245    10.2866    0.023978    52233
215    4.03815    10.3003    0.0239542    52129
215.5    4.05247    10.3187    0.0239414    52023
216    4.06607    10.3332    0.0239194    51924
216.5    4.07668    10.3502    0.0239035    51820
217    4.0883    10.3655    0.0238836    51723
217.5    3.97573    10.3904    0.0238859    51649
218    3.96042    10.4123    0.0238815    51492
218.5    3.9523    10.4383    0.0238863    51282
219    3.94728    10.4419    0.02384    51048
219.5    3.95139    10.4616    0.0238305    50775
220    3.95643    10.4723    0.0238007    50489
220.5    3.96485    10.4892    0.023785    50207
221    3.97494    10.5127    0.0237844    49947
221.5    3.98446    10.5378    0.0237874    49653
222    3.99842    10.547    0.0237544    49357
222.5    4.0104    10.5605    0.0237314    49073
223    4.02342    10.5625    0.0236827    48761
223.5    4.03634    10.5794    0.0236675    48452
224    4.05291    10.5909    0.0236405    48177
224.5    4.10246    10.6708    0.0237656    48050
225    4.1261    10.7072    0.0237938    47868
225.5    4.1486    10.7612    0.0238607    47574
226    4.16849    10.7911    0.0238741    47240
226.5    4.18646    10.8409    0.0239313    46872
227    4.20641    10.8689    0.0239403    46441
227.5    4.22818    10.899    0.0239539    46019
228    4.25022    10.9372    0.0239852    45546
228.5    4.2733    10.9674    0.0239987    45082
229    4.30189    10.9849    0.0239845    44604
229.5    4.32658    11.0316    0.024034    44102
230    4.35343    11.0694    0.0240639    43597
230.5    4.38248    11.0827    0.0240405    43035
231    4.40866    11.1314    0.0240939    42509
231.5    4.24461    11.1757    0.0241375    42339
232    4.26209    11.2024    0.024143    42266
232.5    4.28285    11.2197    0.0241284    42183
233    4.30613    11.2414    0.0241231    42108
233.5    4.32779    11.2435    0.024076    42032
234    4.34547    11.2585    0.0240567    41951
234.5    4.36389    11.2746    0.0240398    41857
235    4.38041    11.2989    0.0240402    41785
235.5    4.39661    11.3139    0.024021    41718
236    4.41331    11.3214    0.0239861    41646
236.5    4.42583    11.33    0.0239534    41576
237    4.44036    11.3493    0.0239436    41503
237.5    4.45279    11.3595    0.0239147    41432
238    4.46486    11.369    0.0238844    41350
238.5    4.3539    11.4006    0.0239006    41272
239    4.33641    11.4133    0.0238773    41143
239.5    4.32569    11.4173    0.0238356    40964
240    4.32277    11.4265    0.0238052    40766
240.5    4.32254    11.4482    0.0238007    40539
241    4.32805    11.4699    0.0237965    40318
241.5    4.33451    11.4719    0.0237514    40082
242    4.34668    11.4891    0.0237379    39855
242.5    4.35914    11.4936    0.0236982    39629
243    4.37379    11.5184    0.0237004    39400
243.5    4.38415    11.5356    0.0236871    39151
244    4.40161    11.5614    0.0236914    38931
244.5    4.41573    11.5688    0.0236581    38666
245    4.42712    11.5977    0.0236688    38422
245.5    4.47577    11.6484    0.0237237    38326
246    4.50277    11.7096    0.0238    38174
246.5    4.52343    11.7557    0.0238453    37951
247    4.5406    11.8147    0.0239163    37692
247.5    4.55857    11.8653    0.0239703    37371
248    4.58003    11.9246    0.0240415    37036
248.5    4.60063    11.9496    0.0240435    36644
249    4.6196    11.9588    0.0240136    36244
249.5    4.64328    11.9839    0.0240158    35866
250    4.67101    12.0145    0.024029    35479
250.5    4.69692    12.0571    0.024066    35091
251    4.72198    12.0955    0.0240946    34670
251.5    4.74952    12.1313    0.0241178    34263
252    4.77574    12.1664    0.0241398    33813
252.5    4.61414    12.1966    0.0241518    33716
253    4.63202    12.2074    0.0241252    33657
253.5    4.65787    12.2089    0.0240808    33608
254    4.67875    12.2369    0.0240885    33542
254.5    4.69679    12.2435    0.0240541    33486
255    4.7134    12.271    0.0240608    33432
255.5    4.73027    12.2741    0.0240198    33348
256    4.74608    12.2937    0.0240112    33287
256.5    4.76141    12.2994    0.0239754    33237
257    4.77321    12.3122    0.0239536    33173
257.5    4.78843    12.3249    0.0239318    33105
258    4.80264    12.3342    0.0239035    33038
258.5    4.81461    12.3538    0.0238951    32977
259    4.82718    12.3728    0.0238856    32910
259.5    4.71547    12.3969    0.0238862    32845
260    4.69794    12.4251    0.0238945    32744
260.5    4.68664    12.446    0.0238888    32614
261    4.68465    12.4442    0.0238395    32464
261.5    4.68302    12.4444    0.0237943    32283
262    4.68822    12.4741    0.0238056    32097
262.5    4.69223    12.4937    0.0237976    31916
263    4.70395    12.5328    0.0238266    31749
263.5    4.71991    12.5714    0.0238546    31555
264    4.73486    12.5723    0.0238112    31370
264.5    4.74899    12.5934    0.0238061    31200
265    4.76137    12.6074    0.0237876    31011
265.5    4.78021    12.6242    0.0237744    30829
266    4.79153    12.6311    0.0237427    30676
266.5    4.84536    12.6809    0.0237915    30586
267    4.86443    12.7317    0.0238421    30439
267.5    4.88419    12.7762    0.0238807    30263
268    4.90459    12.8163    0.023911    30077
268.5    4.92565    12.8449    0.0239197    29844
269    4.94638    12.8793    0.0239393    29564
269.5    4.9661    12.9134    0.0239581    29283
270    4.98961    12.9785    0.0240343    28997
270.5    5.01669    13.0057    0.0240402    28681
271    5.03751    13.0277    0.0240363    28360
271.5    5.06076    13.0447    0.0240235    28022
272    5.08597    13.072    0.0240293    27700
272.5    5.10832    13.1015    0.0240395    27395
273    5.12863    13.1571    0.0240973    27053
273.5    4.96813    13.2151    0.0241592    26946
274    4.9872    13.2256    0.0241343    26906
274.5    5.01052    13.2215    0.0240828    26854
275    5.0323    13.2437    0.0240795    26796
275.5    5.05269    13.2442    0.0240367    26754
276    5.07239    13.253    0.0240091    26697
276.5    5.08851    13.2822    0.0240185    26651
277    5.10526    13.2977    0.024003    26600
277.5    5.11855    13.3067    0.023976    26551
278    5.13355    13.3289    0.0239729    26505
278.5    5.14528    13.3519    0.0239711    26459
279    5.15893    13.3617    0.0239458    26400
279.5    5.17023    13.3889    0.0239515    26356
280    5.18231    13.4057    0.0239388    26322
280.5    5.06713    13.4507    0.0239763    26275
281    5.0527    13.4677    0.0239638    26200
281.5    5.03887    13.4682    0.0239221    26084
282    5.03731    13.4974    0.0239316    25951
282.5    5.0391    13.5083    0.0239085    25818
283    5.04121    13.5292    0.0239031    25651
283.5    5.04902    13.5489    0.0238957    25514
284    5.05937    13.5593    0.0238721    25362
284.5    5.07122    13.5749    0.0238575    25210
285    5.08749    13.594    0.0238491    25050
285.5    5.09593    13.6104    0.023836    24928
286    5.11007    13.6571    0.0238761    24809
286.5    5.12483    13.668    0.0238534    24674
287    5.13624    13.7084    0.0238822    24523
287.5    5.1877    13.734    0.0238853    24458
288    5.21121    13.7865    0.0239349    24382
288.5    5.22677    13.7958    0.0239095    24265
289    5.24502    13.8443    0.023952    24086
289.5    5.26757    13.8728    0.0239599    23899
290    5.28756    13.9089    0.0239808    23683
290.5    5.30537    13.9358    0.0239858    23447
291    5.32984    13.9741    0.0240104    23225
291.5    5.34975    14.0294    0.0240642    22987
292    5.36803    14.0489    0.0240564    22757
292.5    5.39606    14.0782    0.0240653    22525
293    5.42542    14.0859    0.0240373    22283
293.5    5.45237    14.1619    0.0241258    21991
294    5.47885    14.206    0.0241598    21747
294.5    5.31305    14.2564    0.0242044    21659
295    5.32969    14.2665    0.0241806    21612
295.5    5.35243    14.2904    0.02418    21575
296    5.37267    14.3128    0.024177    21544
296.5    5.39072    14.3307    0.0241665    21502
297    5.41032    14.3225    0.024112    21466
297.5    5.42626    14.3446    0.0241085    21419
298    5.44292    14.3548    0.0240852    21384
298.5    5.4577    14.3672    0.0240657    21346
299    5.47257    14.3874    0.0240592    21295
299.5    5.48631    14.407    0.0240518    21250
300    5.50053    14.406    0.0240101    21217
300.5    5.51358    14.4026    0.0239644    21176
301    5.52703    14.4151    0.0239454    21134
301.5    5.41176    14.4449    0.0239551    21095
302    5.39353    14.4726    0.0239612    21029
302.5    5.38349    14.4928    0.0239551    20949
303    5.3848    14.5083    0.0239411    20847
303.5    5.37889    14.4911    0.0238733    20738
304    5.38248    14.4901    0.0238324    20639
304.5    5.39292    14.5208    0.0238437    20535
305    5.4054    14.5366    0.0238305    20410
305.5    5.41803    14.5735    0.0238519    20318
306    5.42909    14.5841    0.0238302    20200
306.5    5.44573    14.5924    0.0238049    20082
307    5.45912    14.5928    0.0237668    19964
307.5    5.47527    14.6251    0.0237806    19829
308    5.4913    14.6478    0.0237789    19727
308.5    5.54115    14.6544    0.023751    19678
309    5.56588    14.7361    0.0238449    19609
309.5    5.58508    14.7728    0.0238655    19501
310    5.60006    14.7922    0.0238584    19358
310.5    5.61835    14.8237    0.0238707    19218
311    5.63338    14.8461    0.0238683    19079
311.5    5.65539    14.854    0.0238428    18896
312    5.68138    14.8949    0.02387    18727
312.5    5.71119    14.9686    0.0239498    18524
313    5.73739    14.9976    0.0239578    18328
313.5    5.76231    14.9737    0.0238816    18121
314    5.78854    15.0022    0.0238889    17910
314.5    5.82196    15.065    0.0239507    17690
315    5.84702    15.0663    0.0239148    17479
315.5    5.68851    15.186    0.0240666    17407
316    5.70826    15.1992    0.0240494    17372
316.5    5.73223    15.2267    0.0240548    17336
317    5.75318    15.2521    0.0240569    17303
317.5    5.77561    15.2554    0.0240242    17275
318    5.79352    15.2649    0.0240014    17244
318.5    5.81415    15.2699    0.0239715    17207
319    5.83414    15.2846    0.0239571    17162
319.5    5.84755    15.2794    0.0239114    17131
320    5.86183    15.2899    0.0238905    17099
320.5    5.87843    15.3172    0.0238957    17057
321    5.89051    15.3243    0.0238696    17027
321.5    5.90164    15.3457    0.0238658    17004
322    5.91467    15.3561    0.0238448    16970
322.5    5.79752    15.4002    0.0238763    16938
323    5.78063    15.431    0.023887    16895
323.5    5.76834    15.4161    0.023827    16810
324    5.76394    15.4181    0.0237934    16735
324.5    5.76566    15.4262    0.0237692    16646
325    5.77075    15.4602    0.0237849    16565
325.5    5.77451    15.4798    0.0237784    16463
326    5.78619    15.4585    0.0237093    16368
326.5    5.80413    15.4981    0.0237337    16277
327    5.81823    15.5191    0.0237295    16186
327.5    5.83017    15.5043    0.0236708    16067
328    5.84358    15.5105    0.0236441    15968
328.5    5.85543    15.5238    0.0236283    15878
329    5.87147    15.5406    0.0236179    15777
329.5    5.92095    15.6573    0.0237592    15726
330    5.93903    15.7249    0.0238257    15680
330.5    5.95429    15.7511    0.0238293    15594
331    5.97362    15.7534    0.0237966    15500
331.5    5.99328    15.8263    0.0238707    15387
332    6.01812    15.8491    0.0238691    15242
332.5    6.03008    15.9218    0.0239426    15101
333    6.05758    15.969    0.0239775    14904
333.5    6.0795    16.0299    0.0240328    14750
334    6.1008    16.0733    0.0240618    14600
334.5    6.1295    16.0984    0.0240634    14414
335    6.15764    16.1224    0.0240633    14233
335.5    6.17522    16.1657    0.024092    14061
336    6.19827    16.1744    0.024069    13912
336.5    6.04279    16.2364    0.0241253    13854
337    6.06078    16.2782    0.0241516    13825
337.5    6.0859    16.2754    0.0241117    13803
338    6.10771    16.3044    0.0241189    13778
338.5    6.12543    16.3029    0.0240811    13754
339    6.14564    16.3388    0.0240985    13719
339.5    6.15885    16.3412    0.0240666    13686
340    6.1763    16.3724    0.0240771    13661
340.5    6.1944    16.3864    0.0240623    13632
341    6.20984    16.3928    0.0240363    13601
341.5    6.22219    16.4271    0.0240515    13580
342    6.23275    16.4449    0.0240422    13561
342.5    6.24688    16.4707    0.0240448    13543
343    6.26029    16.4641    0.0240001    13519
343.5    6.14842    16.4958    0.0240114    13501
344    6.12975    16.5212    0.0240133    13467
344.5    6.12148    16.5203    0.0239772    13407
345    6.11577    16.5201    0.0239422    13342
345.5    6.11621    16.5463    0.0239454    13261
346    6.11793    16.5504    0.0239168    13196
346.5    6.12759    16.5512    0.0238833    13116
347    6.13545    16.5561    0.0238561    13045
347.5    6.14752    16.5777    0.0238528    12979
348    6.16147    16.5846    0.0238285    12903
348.5    6.17707    16.6052    0.0238238    12828
349    6.18958    16.6007    0.0237833    12763
349.5    6.19864    16.5831    0.023724    12677
350    6.21425    16.6444    0.0237777    12585
350.5    6.26711    16.6654    0.0237738    12543
351    6.28304    16.7141    0.0238092    12497
351.5    6.30427    16.7245    0.0237902    12439
352    6.32011    16.7187    0.0237482    12364
352.5    6.3368    16.783    0.0238057    12261
353    6.35828    16.8538    0.0238722    12146
353.5    6.37834    16.9275    0.0239428    12008
354    6.40358    16.9859    0.0239914    11879
354.5    6.42144    17.046    0.0240423    11740
355    6.4488    17.0772    0.0240523    11612
355.5    6.47856    17.1361    0.0241014    11474
356    6.5041    17.1799    0.024129    11333
356.5    6.52153    17.1891    0.0241082    11196
357    6.54963    17.2004    0.0240903    11056
357.5    6.38945    17.2992    0.0241947    11012
358    6.40591    17.3196    0.0241894    11000
358.5    6.42756    17.3345    0.0241765    10981
359    6.44695    17.3479    0.0241615    10964
359.5    6.46856    17.3516    0.024133    10943
360    6.48724    17.3583    0.0241087    10921
360.5    6.50335    17.3767    0.0241008    10907
361    6.51999    17.371    0.0240596    10889
361.5    6.53938    17.3818    0.0240412    10872
362    6.55013    17.364    0.0239834    10855
362.5    6.56327    17.402    0.0240028    10842
363    6.57252    17.3994    0.0239661    10827
363.5    6.58524    17.412    0.0239505    10812
364    6.60152    17.4333    0.0239468    10783
364.5    6.48729    17.4463    0.0239319    10766
365    6.47146    17.4869    0.0239547    10735
365.5    6.46339    17.4564    0.0238801    10698
366    6.45843    17.4826    0.0238833    10644
366.5    6.45625    17.4919    0.0238634    10597
367    6.46177    17.5243    0.0238751    10546
367.5    6.47311    17.5936    0.0239369    10506
368    6.48    17.6076    0.0239234    10451
368.5    6.49277    17.6187    0.023906    10391
369    6.50725    17.6428    0.0239062    10326
369.5    6.51547    17.6839    0.0239295    10247
370    6.52733    17.6961    0.0239137    10191
370.5    6.54326    17.7054    0.0238939    10128
371    6.56226    17.7246    0.0238876    10073
371.5    6.61393    17.7867    0.023939    10050
372    6.63231    17.8115    0.0239402    9998
372.5    6.65527    17.8506    0.0239605    9946
373    6.68228    17.8309    0.023902    9875
373.5    6.70159    17.9066    0.0239713    9798
374    6.71981    17.898    0.0239278    9722
374.5    6.7415    17.8944    0.0238911    9622
375    6.76434    17.9658    0.0239544    9518
375.5    6.77849    17.9049    0.0238413    9426
376    6.79953    17.8972    0.0237995    9328
376.5    6.81644    17.9553    0.0238451    9222
377    6.84464    18.017    0.0238953    9110
377.5    6.87466    17.9826    0.023818    9010
378    6.90416    18.0002    0.0238097    8923
378.5    6.74739    18.0595    0.0238566    8890
379    6.76357    18.0545    0.0238185    8875
379.5    6.78988    18.0859    0.0238286    8857
380    6.81001    18.098    0.0238132    8841
380.5    6.82546    18.1079    0.0237949    8827
381    6.84191    18.1489    0.0238174    8808
381.5    6.85907    18.1844    0.0238328    8794
382    6.87431    18.1998    0.0238217    8778
382.5    6.88838    18.1886    0.023776    8762
383    6.9025    18.2157    0.0237803    8747
383.5    6.91079    18.2132    0.0237461    8727
384    6.92505    18.2387    0.0237483    8713
384.5    6.93537    18.2857    0.0237786    8701
385    6.94441    18.2936    0.0237579    8685
385.5    6.82934    18.3499    0.0238001    8672
386    6.81147    18.3731    0.0237994    8645
386.5    6.80762    18.3617    0.0237538    8601
387    6.79952    18.3785    0.0237448    8558
387.5    6.80571    18.3807    0.023717    8512
388    6.80857    18.3674    0.0236694    8461
388.5    6.81522    18.3701    0.0236423    8427
389    6.8245    18.3722    0.0236147    8380
389.5    6.83295    18.3636    0.0235732    8329
390    6.84709    18.3556    0.0235328    8262
390.5    6.84827    18.4304    0.0235984    8223
391    6.86334    18.4694    0.0236182    8171
391.5    6.87669    18.482    0.0236041    8122
392    6.88715    18.4638    0.0235507    8083
392.5    6.93564    18.5049    0.0235731    8061
393    6.9564    18.582    0.0236413    8032
393.5    6.97572    18.6344    0.0236778    7996
394    6.99233    18.636    0.0236498    7954
394.5    7.01887    18.7003    0.0237013    7897
395    7.0411    18.6952    0.0236648    7830
395.5    7.06106    18.7545    0.0237099    7755
396    7.09272    18.8244    0.0237681    7679
396.5    7.10798    18.8092    0.0237191    7583
397    7.13041    18.7759    0.0236473    7502
397.5    7.16088    18.7856    0.0236296    7427
398    7.19226    18.8623    0.0236963    7332
398.5    7.22523    18.8952    0.0237079    7240
399    7.24493    18.9177    0.0237063    7147
399.5    7.07218    18.9834    0.0237589    7112
400    7.0889    19.0168    0.023771    7100
400.5    7.11347    19.0442    0.0237755    7084
401    7.13854    19.0763    0.0237859    7068
401.5    7.15755    19.0774    0.0237576    7055
402    7.17375    19.1137    0.0237733    7038
402.5    7.19213    19.1407    0.0237772    7018
403    7.21235    19.1761    0.0237917    7004
403.5    7.23291    19.1463    0.0237253    6994
404    7.246    19.1716    0.0237272    6979
404.5    7.26417    19.1886    0.0237189    6969
405    7.277    19.1878    0.0236887    6959
405.5    7.2878    19.2105    0.0236874    6947
406    7.29999    19.1937    0.0236376    6932
406.5    7.18479    19.2208    0.0236419    6923
407    7.16194    19.2826    0.0236887    6906
407.5    7.15649    19.3214    0.0237072    6880
408    7.15246    19.3156    0.0236711    6850
408.5    7.15167    19.3099    0.0236352    6814
409    7.15912    19.3425    0.023646    6781
409.5    7.17369    19.3398    0.023614    6742
410    7.17567    19.3318    0.0235754    6703
410.5    7.18759    19.3356    0.0235513    6674
411    7.19587    19.3895    0.0235882    6637
411.5    7.202    19.4065    0.0235801    6599
412    7.21532    19.4012    0.0235451    6564
412.5    7.23324    19.4321    0.0235541    6514
413    7.25184    19.3975    0.0234837    6477
413.5    7.30403    19.4971    0.0235757    6462
414    7.32581    19.5738    0.0236399    6444
414.5    7.3504    19.5924    0.0236337    6405
415    7.36452    19.6159    0.0236337    6355
415.5    7.39253    19.5973    0.0235828    6307
416    7.4113    19.7125    0.0236929    6253
416.5    7.44282    19.7188    0.023672    6209
417    7.46911    19.6341    0.023542    6150
417.5    7.48446    19.6274    0.0235059    6070
418    7.5165    19.7055    0.0235712    5990
418.5    7.53912    19.7687    0.0236185    5926
419    7.54723    19.7341    0.0235491    5865
419.5    7.57281    19.7436    0.0235323    5803
420    7.60059    19.7901    0.0235596    5748
420.5    7.43995    19.8323    0.0235818    5731
421    7.45188    19.814    0.023532    5722
421.5    7.47434    19.8178    0.0235086    5709
422    7.50404    19.8304    0.0234958    5694
422.5    7.52384    19.8887    0.0235369    5683
423    7.54498    19.8902    0.0235108    5677
423.5    7.56411    19.9077    0.0235038    5667
424    7.57954    19.9192    0.0234897    5653
424.5    7.59101    19.9458    0.0234932    5648
425    7.60696    19.9696    0.0234937    5630
425.5    7.61563    19.9654    0.0234611    5620
426    7.63427    19.9529    0.0234189    5603
426.5    7.64038    19.9285    0.0233629    5586
427    7.65593    19.918    0.0233232    5574
427.5    7.53598    20.027    0.0234233    5564
428    7.52056    20.081    0.0234591    5553
428.5    7.51284    20.0808    0.0234314    5515
429    7.50705    20.0719    0.0233938    5486
429.5    7.51511    20.0467    0.0233373    5459
430    7.52122    20.0793    0.023348    5434
430.5    7.53351    20.0495    0.0232863    5401
431    7.54042    20.1051    0.0233238    5373
431.5    7.54921    20.0968    0.0232872    5338
432    7.55249    20.0788    0.0232393    5306
432.5    7.55885    20.0831    0.0232175    5268
433    7.57209    20.1067    0.0232179    5234
433.5    7.58764    20.0674    0.0231458    5201
434    7.59382    20.1062    0.0231639    5175
434.5    7.64175    20.199    0.023244    5158
435    7.67374    20.216    0.0232368    5135
435.5    7.69696    20.2941    0.0232997    5105
436    7.71367    20.3314    0.0233158    5063
436.5    7.72316    20.436    0.0234089    5018
437    7.76114    20.4923    0.0234466    4984
437.5    7.7781    20.54    0.0234743    4934
438    7.78527    20.4158    0.0233057    4879
438.5    7.80006    20.4002    0.0232614    4814
439    7.82829    20.4963    0.0233443    4758
439.5    7.84545    20.4706    0.0232885    4717
440    7.86706    20.4281    0.0232138    4655
440.5    7.89495    20.4942    0.0232624    4598
441    7.91971    20.6186    0.0233771    4540
441.5    7.7535    20.6149    0.0233464    4520
442    7.7698    20.5985    0.0233014    4517
442.5    7.79453    20.6557    0.0233398    4514
443    7.81043    20.7079    0.0233723    4511
443.5    7.82926    20.7388    0.0233808    4504
444    7.85025    20.7377    0.0233533    4492
444.5    7.87008    20.7646    0.0233572    4486
445    7.88237    20.7837    0.0233525    4476
445.5    7.89442    20.7858    0.0233287    4469
446    7.9052    20.7773    0.0232929    4464
446.5    7.9211    20.8109    0.0233045    4457
447    7.93764    20.8319    0.0233019    4447
447.5    7.9511    20.824    0.023267    4438
448    7.96346    20.8419    0.0232611    4433
448.5    7.83608    20.8576    0.0232526    4425
449    7.81616    20.9134    0.0232888    4417
449.5    7.81407    20.9173    0.0232673    4403
450    7.82846    20.9086    0.0232317    4380
450.5    7.83268    20.9767    0.0232816    4354
451    7.83607    20.996    0.0232772    4327
451.5    7.84954    21.1127    0.0233806    4289
452    7.85081    21.1703    0.0234185    4263
452.5    7.86525    21.1823    0.0234059    4230
453    7.88983    21.2434    0.0234474    4210
453.5    7.90648    21.3277    0.0235146    4181
454    7.93233    21.1492    0.023292    4160
454.5    7.95187    21.1523    0.0232698    4138
455    7.9574    21.222    0.0233209    4108
455.5    8.01103    21.2978    0.0233785    4096
456    8.02885    21.2129    0.0232597    4078
456.5    8.05313    21.3366    0.0233698    4050
457    8.08601    21.4074    0.0234217    4019
457.5    8.09192    21.4295    0.0234202    3989
458    8.11525    21.4516    0.0234188    3948
458.5    8.1184    21.4224    0.0233614    3905
459    8.13227    21.4673    0.0233849    3871
459.5    8.14782    21.6548    0.0235634    3830
460    8.18827    21.6722    0.0235568    3788
460.5    8.20294    21.665    0.0235234    3740
461    8.22404    21.6849    0.0235194    3695
461.5    8.25409    21.7356    0.0235489    3645
462    8.29693    21.8496    0.0236468    3594
462.5    8.13304    21.8635    0.0236363    3579
463    8.15297    21.8712    0.0236191    3577
463.5    8.17441    21.8767    0.0235995    3571
464    8.20441    21.8082    0.0235002    3564
464.5    8.22035    21.7808    0.0234454    3552
465    8.23982    21.8213    0.0234637    3543
465.5    8.2541    21.8583    0.0234783    3534
466    8.26956    21.888    0.023485    3531
466.5    8.28131    21.9136    0.0234872    3524
467    8.2964    21.9394    0.0234897    3520
467.5    8.30667    22.0094    0.0235395    3513
468    8.31964    22.0485    0.0235561    3506
468.5    8.33057    22.0835    0.0235683    3498
469    8.34459    22.0912    0.0235514    3495
469.5    8.23843    22.1196    0.0235566    3493
470    8.21972    22.1127    0.0235242    3481
470.5    8.20594    22.048    0.0234304    3463
471    8.20128    22.1532    0.0235172    3452
471.5    8.20739    22.0967    0.0234324    3434
472    8.21243    22.0968    0.0234077    3416
472.5    8.21193    22.1706    0.023461    3391
473    8.22005    22.1619    0.023427    3372
473.5    8.23092    22.1334    0.0233721    3354
474    8.24952    22.1803    0.0233969    3331
474.5    8.26207    22.1083    0.0232964    3314
475    8.27742    22.1468    0.0233125    3294
475.5    8.29038    22.1705    0.0233128    3283
476    8.30552    22.2149    0.023335    3260
476.5    8.35998    22.2481    0.0233454    3253
477    8.38601    22.3457    0.0234231    3246
477.5    8.40956    22.3889    0.0234439    3223
478    8.44616    22.4805    0.0235151    3201
478.5    8.48839    22.5659    0.0235798    3172
479    8.50524    22.5665    0.0235558    3146
479.5    8.5231    22.6925    0.0236627    3124
480    8.55482    22.6679    0.0236123    3089
480.5    8.58434    22.7995    0.0237247    3053
481    8.61628    22.8301    0.0237319    3030
481.5    8.64214    22.7513    0.0236255    3003
482    8.66101    22.8735    0.0237277    2975
482.5    8.6771    22.8701    0.0236996    2938
483    8.72023    22.8672    0.0236721    2903
483.5    8.55952    22.8392    0.0236186    2890
484    8.5718    22.8527    0.0236082    2883
484.5    8.58999    22.8452    0.0235761    2880
485    8.61602    22.8112    0.0235167    2876
485.5    8.64085    22.7888    0.0234694    2866
486    8.65658    22.8298    0.0234875    2859
486.5    8.67537    22.8626    0.023497    2854
487    8.69389    22.8774    0.0234881    2847
487.5    8.7011    22.9424    0.0235307    2836
488    8.71889    23.0069    0.0235726    2834
488.5    8.73193    22.9606    0.0235011    2827
489    8.75633    23.0017    0.0235192    2818
489.5    8.76462    23.0515    0.023546    2816
490    8.77718    23.1314    0.0236035    2808
490.5    8.65056    23.2608    0.0237113    2805
491    8.63637    23.2209    0.0236465    2795
491.5    8.62959    23.306    0.0237091    2787
492    8.62252    23.3848    0.023765    2767
492.5    8.62036    23.4242    0.0237809    2750
493    8.61926    23.3405    0.023672    2739
493.5    8.62915    23.3901    0.0236982    2719
494    8.64569    23.3836    0.0236676    2702
494.5    8.66115    23.2964    0.0235555    2690
495    8.67942    23.3872    0.0236235    2667
495.5    8.68345    23.3806    0.0235929    2651
496    8.702    23.4607    0.0236498    2637
496.5    8.7259    23.4455    0.0236108    2628
497    8.75364    23.5535    0.0236956    2612
497.5    8.80141    23.6516    0.0237704    2600
498    8.83616    23.6991    0.0237942    2592
498.5    8.8623    23.7336    0.023805    2583
499    8.89382    23.7796    0.0238272    2568
499.5    8.90908    23.9243    0.0239482    2550
500    8.94559    24.052    0.024052    2518
500.5    8.97517    24.2211    0.0241969    2497
501    9.01039    24.2948    0.0242463    2470
501.5    9.03112    24.2227    0.0241502    2437
502    9.04044    24.3311    0.0242341    2415
502.5    9.08288    24.5117    0.0243898    2393
503    9.10869    24.3874    0.024242    2363
503.5    9.11934    24.2872    0.0241184    2342
504    9.18813    24.2879    0.0240951    2314
504.5    9.03549    24.2723    0.0240558    2306
505    9.05589    24.3476    0.0241065    2302
505.5    9.07169    24.3903    0.0241249    2297
506    9.09586    24.4511    0.0241611    2295
506.5    9.11067    24.5036    0.0241891    2292
507    9.12644    24.4997    0.0241614    2287
507.5    9.14154    24.5596    0.0241966    2282
508    9.16542    24.529    0.0241427    2279
508.5    9.16865    24.6333    0.0242215    2270
509    9.18117    24.703    0.0242662    2264
509.5    9.19758    24.7994    0.024337    2259
510    9.20543    24.8563    0.0243689    2253
510.5    9.21805    24.9105    0.0243981    2248
511    9.22071    24.7489    0.0242162    2242
511.5    9.09784    24.748    0.0241916    2240
512    9.08662    24.8699    0.024287    2232
512.5    9.07807    24.9325    0.0243244    2216
513    9.07136    24.9187    0.0242873    2207
513.5    9.07784    24.9584    0.0243022    2201
514    9.07631    24.8937    0.0242157    2184
514.5    9.08514    24.8631    0.0241624    2173
515    9.11098    24.8326    0.0241093    2158
515.5    9.12109    24.777    0.024032    2150
516    9.12074    24.6974    0.0239315    2130
516.5    9.12876    24.8214    0.0240285    2115
517    9.14942    24.8396    0.0240229    2107
517.5    9.165    24.823    0.0239836    2097
518    9.17354    24.9402    0.0240736    2086
518.5    9.23989    24.9821    0.0240908    2085
519    9.27005    24.9538    0.0240403    2078
519.5    9.28904    24.8576    0.0239245    2066
520    9.31678    24.8957    0.0239382    2054
520.5    9.33178    24.9399    0.0239577    2038
521    9.33499    25.0566    0.0240466    2018
521.5    9.35625    24.9331    0.0239052    2000
522    9.38234    25.148    0.0240882    1976
522.5    9.4063    25.1439    0.0240612    1953
523    9.42706    25.188    0.0240803    1933
523.5    9.45218    25.2599    0.024126    1903
524    9.47584    25.3061    0.024147    1876
524.5    9.50197    25.4033    0.0242167    1857
525    9.53518    25.4294    0.0242185    1838
525.5    9.38552    25.4298    0.0241958    1830
526    9.40882    25.5412    0.0242787    1826
526.5    9.43792    25.5874    0.0242995    1823
527    9.46149    25.7004    0.0243837    1822
527.5    9.47422    25.8007    0.0244557    1817
528    9.49155    25.7401    0.0243751    1814
528.5    9.51039    25.7189    0.024332    1812
529    9.54243    25.6673    0.0242602    1807
529.5    9.5603    25.6504    0.0242213    1805
530    9.59269    25.6923    0.024238    1800
530.5    9.60675    25.6812    0.0242047    1797
531    9.61523    25.7142    0.024213    1795
531.5    9.63175    25.6333    0.0241141    1790
532    9.64012    25.6533    0.0241103    1789
532.5    9.52729    25.7525    0.0241807    1783
533    9.50787    25.8238    0.0242249    1778
533.5    9.49145    25.886    0.0242605    1773
534    9.49282    25.8366    0.0241915    1763
534.5    9.51302    25.913    0.0242404    1754
535    9.51853    25.9232    0.0242272    1745
535.5    9.52356    25.9433    0.0242235    1740
536    9.53735    25.8981    0.0241587    1727
536.5    9.54094    25.9277    0.0241637    1722
537    9.54444    26.0702    0.024274    1714
537.5    9.54115    26.0756    0.0242564    1701
538    9.54191    26.1788    0.0243298    1690
538.5    9.56142    26.2097    0.0243358    1685
539    9.5771    26.3966    0.0244866    1671
539.5    9.6274    26.2971    0.0243718    1668
540    9.64481    26.3665    0.0244134    1662
540.5    9.65738    26.5531    0.0245635    1652
541    9.68478    26.401    0.0244002    1638
541.5    9.69243    26.3919    0.0243693    1630
542    9.72565    26.4055    0.0243593    1619
542.5    9.73417    26.4859    0.024411    1600
543    9.76005    26.3861    0.0242966    1583
543.5    9.799    26.666    0.0245317    1563
544    9.8635    26.6184    0.0244655    1547
544.5    9.88055    26.546    0.0243765    1532
545    9.89579    26.6848    0.0244814    1513
545.5    9.90349    26.554    0.0243391    1499
546    9.91526    26.6014    0.0243602    1477
546.5    9.76505    26.5184    0.024262    1467
547    9.78648    26.5534    0.0242718    1462
547.5    9.81019    26.501    0.0242019    1462
548    9.83904    26.5011    0.0241799    1460
548.5    9.86733    26.5507    0.024203    1456
549    9.88464    26.5871    0.0242141    1452
549.5    9.89908    26.6296    0.0242308    1450
550    9.91897    26.6355    0.024214    1446
550.5    9.93465    26.781    0.0243243    1446
551    9.95241    26.7555    0.0242791    1443
551.5    9.96294    26.7701    0.0242703    1439
552    9.96365    26.8577    0.0243277    1435
552.5    9.98001    26.8083    0.0242609    1434
553    10.0034    26.725    0.0241637    1432
553.5    9.88951    26.7318    0.024148    1427
554    9.87494    26.836    0.0242202    1422
554.5    9.86127    26.8498    0.0242108    1414
555    9.84516    26.9278    0.0242593    1409
555.5    9.85056    26.8276    0.0241472    1403
556    9.86528    26.9101    0.0241997    1393
556.5    9.88277    27.0456    0.0242997    1389
557    9.87798    26.849    0.0241014    1385
557.5    9.87189    26.8409    0.0240726    1379
558    9.89023    26.8312    0.0240423    1368
558.5    9.90319    26.978    0.0241522    1360
559    9.94514    27.0887    0.0242296    1355
559.5    9.94218    27.0637    0.0241857    1349
560    9.95474    27.1492    0.0242403    1344
560.5    9.99464    27.169    0.0242364    1338
561    10.0264    27.3285    0.024357    1330
561.5    10.0552    27.2732    0.024286    1322
562    10.0705    27.3351    0.0243195    1315
562.5    10.0725    27.3329    0.0242959    1302
563    10.0937    27.3344    0.0242757    1291
563.5    10.1122    27.536    0.024433    1279
564    10.1376    27.5405    0.0244154    1267
564.5    10.1713    27.6309    0.0244738    1249
565    10.2135    27.7501    0.0245576    1236
565.5    10.2518    27.772    0.0245552    1227
566    10.2732    27.7695    0.0245314    1213
566.5    10.3088    27.6426    0.0243977    1200
567    10.3581    27.6972    0.0244243    1184
567.5    10.19    27.7901    0.0244847    1181
568    10.1943    27.6761    0.0243627    1177
568.5    10.2236    27.6624    0.0243293    1174
569    10.2531    27.7611    0.0243946    1173
569.5    10.2732    27.8701    0.0244689    1169
570    10.2943    27.8918    0.0244665    1167
570.5    10.3172    27.8991    0.0244514    1167
571    10.3536    27.7672    0.0243146    1166
571.5    10.3676    27.8686    0.024382    1164
572    10.3663    27.749    0.0242561    1163
572.5    10.3731    27.7765    0.0242589    1161
573    10.3856    27.8224    0.0242778    1160
573.5    10.3992    27.9381    0.0243576    1157
574    10.4106    27.9155    0.0243166    1156
574.5    10.3051    27.9783    0.0243502    1155
575    10.3057    27.7245    0.0241083    1151
575.5    10.2833    27.792    0.0241459    1149
576    10.2628    27.7589    0.0240962    1144
576.5    10.2735    27.8492    0.0241537    1140
577    10.2744    28.0541    0.0243103    1137
577.5    10.2869    27.8957    0.0241522    1134
578    10.3053    28.0964    0.0243048    1131
578.5    10.3118    28.0379    0.0242333    1124
579    10.3287    28.221    0.0243705    1117
579.5    10.3134    28.281    0.0244012    1111
580    10.2998    28.145    0.0242629    1108
580.5    10.3286    28.2596    0.0243407    1102
581    10.3068    28.1502    0.0242256    1095
581.5    10.3518    28.1202    0.024179    1093
582    10.3692    28.1557    0.0241887    1088
582.5    10.3879    27.9855    0.0240219    1081
583    10.3927    28.0815    0.0240836    1075
583.5    10.4271    28.0735    0.0240561    1068
584    10.4548    27.9841    0.023959    1055
584.5    10.5037    28.1885    0.0241133    1043
585    10.521    28.2671    0.0241599    1032
585.5    10.5229    28.3824    0.0242378    1020
586    10.5371    28.5332    0.0243458    1012
586.5    10.5786    28.318    0.0241415    997
587    10.6344    28.3768    0.024171    982
587.5    10.6708    28.637    0.0243719    969
588    10.7225    28.6432    0.0243564    962
588.5    10.5637    28.9195    0.0245705    958
589    10.556    29.0235    0.0246379    955
589.5    10.5881    29.1035    0.0246849    954
590    10.6019    29.0446    0.0246141    952
590.5    10.6173    29.0558    0.0246027    949
591    10.642    29.0029    0.0245371    946
591.5    10.658    28.9126    0.0244401    945
592    10.6787    28.9745    0.0244717    944
592.5    10.6939    28.906    0.0243932    944
593    10.6959    28.8256    0.0243049    941
593.5    10.7062    28.8525    0.0243071    940
594    10.7194    28.9343    0.0243555    939
594.5    10.7215    28.9311    0.0243323    937
595    10.7311    28.9112    0.0242952    934
595.5    10.6269    29.0197    0.0243659    934
596    10.6081    29.1845    0.0244837    930
596.5    10.6006    29.2138    0.0244877    929
597    10.5952    29.416    0.0246366    928
597.5    10.5805    29.3476    0.0245587    923
598    10.5754    29.1057    0.0243358    911
598.5    10.5686    29.185    0.0243818    899
599    10.5793    29.2245    0.0243944    893
599.5    10.584    29.1976    0.0243516    889
600    10.5843    28.9446    0.0241205    880
600.5    10.5899    28.9481    0.0241033    875
601    10.6084    28.9368    0.0240739    870
601.5    10.6231    28.8818    0.0240081    860
602    10.6255    29.0378    0.0241178    854
602.5    10.6665    28.9554    0.0240294    854
603    10.69    29.0319    0.0240729    851
603.5    10.7237    29.178    0.024174    847
604    10.7238    28.926    0.0239454    835
604.5    10.7586    29.054    0.0240314    827
605    10.7909    28.5937    0.0236312    817
605.5    10.8476    28.5902    0.0236088    805
606    10.8367    28.6218    0.0236153    795
606.5    10.8724    28.8228    0.0237616    793
607    10.8954    28.8276    0.0237459    784
607.5    10.9277    29.1151    0.0239631    775
608    10.9648    28.9912    0.0238415    766
608.5    10.9615    29.2308    0.0240187    757
609    10.9724    29.5512    0.024262    748
609.5    10.7855    29.6058    0.024287    745
610    10.785    29.8585    0.0244742    742
610.5    10.8106    29.8456    0.0244435    739
611    10.8431    29.8692    0.0244428    737
611.5    10.8751    30.0376    0.0245606    734
612    10.8836    30.1161    0.0246047    733
612.5    10.9128    30.0419    0.024524    732
613    10.9219    30.0661    0.0245238    730
613.5    10.9168    30.0429    0.0244849    727
614    10.9232    30.078    0.0244935    727
614.5    10.9245    29.8853    0.0243167    724
615    10.9228    29.7087    0.0241534    723
615.5    10.9311    29.9134    0.0243001    718
616    10.9391    29.8678    0.0242434    717
616.5    10.8151    29.8858    0.0242382    714
617    10.7882    29.971    0.0242877    713
617.5    10.8014    29.8426    0.0241641    710
618    10.7985    29.7745    0.0240894    708
618.5    10.8172    29.9324    0.0241976    704
619    10.8229    29.9187    0.024167    701
619.5    10.8362    29.9456    0.0241692    698
620    10.8377    30.0696    0.0242496    693
620.5    10.85    30.1731    0.0243135    690
621    10.8952    30.0469    0.0241924    687
621.5    10.915    30.2513    0.0243373    682
622    10.9254    30.4842    0.024505    677
622.5    10.9376    30.6315    0.0246036    676
623    10.9353    30.5332    0.024505    672
623.5    11.0097    30.4909    0.0244514    671
624    11.0135    30.3816    0.0243443    667
624.5    11.0558    30.2745    0.024239    663
625    11.083    30.2769    0.0242215    659
625.5    11.1005    30.3395    0.0242522    657
626    11.0875    30.4562    0.024326    646
626.5    11.1212    30.4115    0.0242709    638
627    11.1587    30.2736    0.0241416    630
627.5    11.1581    30.05    0.0239442    624
628    11.1823    30.2033    0.0240472    618
628.5    11.1999    30.2949    0.024101    612
629    11.2251    30.5623    0.0242944    602
629.5    11.2639    30.6149    0.0243168    595
630    11.2809    30.6803    0.0243495    588
630.5    11.1102    30.6478    0.0243043    584
631    11.1144    30.517    0.0241815    584
631.5    11.1546    30.4084    0.0240763    582
632    11.179    30.4568    0.0240956    582
632.5    11.1859    30.4408    0.0240638    580
633    11.2073    30.5348    0.0241191    579
633.5    11.2509    30.4537    0.0240361    578
634    11.2582    30.6053    0.0241367    577
634.5    11.2867    30.6318    0.0241386    576
635    11.298    30.7633    0.0242231    575
635.5    11.3003    30.6934    0.024149    575
636    11.2978    30.5551    0.0240213    573
636.5    11.2981    30.6799    0.0241005    573
637    11.2992    30.9151    0.0242662    571
637.5    11.1945    31.0493    0.0243524    569
638    11.1384    30.9189    0.0242311    566
638.5    11.1439    31.0624    0.0243245    564
639    11.1578    31.1949    0.0244092    561
639.5    11.1306    31.243    0.0244277    559
640    11.1886    31.1073    0.0243026    554
640.5    11.1779    31.1221    0.0242952    550
641    11.1682    31.1198    0.0242745    550
641.5    11.16    31.1105    0.0242482    546
642    11.1615    31.3344    0.0244037    546
642.5    11.1624    31.0855    0.024191    542
643    11.1413    31.2229    0.0242791    538
643.5    11.2001    31.4279    0.0244195    534
644    11.235    31.5368    0.0244851    532
644.5    11.2935    31.5827    0.0245017    531
645    11.3112    31.4318    0.0243658    527
645.5    11.3346    31.6433    0.0245107    525
646    11.3384    31.6881    0.0245264    523
646.5    11.3578    31.8346    0.0246207    518
647    11.3652    31.8798    0.0246367    512
647.5    11.4311    31.4736    0.0243039    508
648    11.4573    31.8493    0.0245751    504
648.5    11.4726    32.2462    0.0248622    498
649    11.5186    32.2711    0.0248621    492
649.5    11.559    32.0569    0.0246781    486
650    11.5931    32.0443    0.0246494    478
650.5    11.6352    32.3014    0.0248282    472
651    11.7195    32.0671    0.0246291    464
651.5    11.5548    32.2241    0.0247307    459
652    11.5768    32.2163    0.0247057    458
652.5    11.5961    32.1158    0.0246098    458
653    11.6189    32.104    0.024582    457
653.5    11.6382    32.1828    0.0246234    457
654    11.6572    32.2715    0.0246724    457
654.5    11.6608    32.3265    0.0246956    456
655    11.6462    32.0853    0.0244926    455
655.5    11.6652    32.2018    0.0245628    454
656    11.6788    32.2804    0.024604    454
656.5    11.6943    32.3011    0.024601    453
657    11.6778    32.1721    0.0244841    451
657.5    11.7025    32.2677    0.0245382    451
658    11.7177    32.3485    0.0245809    451
658.5    11.588    32.3634    0.0245736    451
659    11.5963    32.2026    0.0244329    450
659.5    11.5699    32.4136    0.0245744    448
660    11.5691    32.3435    0.0245026    444
660.5    11.5681    32.5001    0.0246026    443
661    11.5558    32.7114    0.0247439    442
661.5    11.5431    32.6998    0.0247164    441
662    11.5368    32.8595    0.0248184    439
662.5    11.5312    32.6468    0.0246391    438
663    11.5757    32.6095    0.0245924    436
663.5    11.5598    32.5927    0.0245612    435
664    11.5922    32.7966    0.0246962    432
664.5    11.6179    32.7572    0.024648    431
665    11.5897    33.0117    0.0248208    429
665.5    11.6628    33.2722    0.0249979    427
666    11.6858    33.3156    0.0250117    427
666.5    11.7122    33.4571    0.0250991    421
667    11.7395    33.6284    0.0252087    419
667.5    11.7735    33.7341    0.025269    415
668    11.7502    34.0487    0.0254856    411
668.5    11.7689    34.0233    0.0254475    406
669    11.8594    33.5454    0.0250713    403
669.5    11.9673    33.0236    0.0246629    398
670    12.0098    33.1047    0.024705    391
670.5    12.0988    32.7523    0.0244238    388
671    12.1441    32.9755    0.0245719    384
671.5    12.1852    33.6726    0.0250727    378
672    12.1893    33.4956    0.0249223    376
672.5    12.0622    34.0446    0.025312    375
673    12.0878    34.1311    0.0253574    374
673.5    12.1212    34.2874    0.0254547    374
674    12.1211    34.3451    0.0254786    373
674.5    12.1546    34.2123    0.0253612    372
675    12.1474    34.4332    0.0255061    372
675.5    12.195    34.3461    0.0254227    371
676    12.2475    34.4106    0.0254516    369
676.5    12.2755    34.4132    0.0254348    369
677    12.3411    34.1966    0.025256    366
677.5    12.3575    34.1326    0.0251901    366
678    12.4431    34.0424    0.025105    363
678.5    12.4581    34.1604    0.0251735    362
679    12.4672    34.1669    0.0251597    361
679.5    12.3708    33.9752    0.0250002    360
680    12.325    34.4518    0.0253322    359
680.5    12.2985    34.4617    0.0253209    359
681    12.2894    34.5589    0.0253737    357
681.5    12.3371    33.7363    0.0247515    351
682    12.3644    33.6105    0.0246412    349
682.5    12.3803    33.7912    0.0247555    348
683    12.3828    34.0024    0.024892    347
683.5    12.356    34.1337    0.0249698    345
684    12.3731    34.1958    0.0249969    344
684.5    12.3319    34.5738    0.0252548    340
685    12.3559    34.7639    0.0253751    340
685.5    12.3427    34.5321    0.0251876    337
686    12.3422    34.5566    0.025187    337
686.5    12.3743    34.9704    0.0254701    334
687    12.4132    35.1726    0.0255987    334
687.5    12.4399    35.5643    0.0258649    333
688    12.4678    35.5441    0.0258315    331
688.5    12.4944    35.7356    0.0259518    330
689    12.5213    35.8177    0.0259925    329
689.5    12.5458    35.9586    0.0260758    324
690    12.6142    35.8949    0.0260108    321
690.5    12.6625    35.901    0.0259964    320
691    12.7603    35.5566    0.0257284    317
691.5    12.7748    35.7475    0.0258478    316
692    12.7917    35.6786    0.0257794    312
692.5    12.816    36.2655    0.0261845    307
693    12.886    36.443    0.0262936    304
693.5    12.7599    36.4277    0.0262637    304
694    12.7866    36.62    0.0263833    303
694.5    12.8201    36.5583    0.0263199    303
695    12.8438    36.5675    0.0263075    303
695.5    12.8383    36.5883    0.0263036    303
696    12.8647    36.681    0.0263513    303
696.5    12.868    36.544    0.026234    303
697    12.8619    36.3593    0.0260827    303
697.5    12.851    36.116    0.0258896    302
698    12.8787    36.3292    0.0260238    301
698.5    12.8815    36.3697    0.0260341    301
699    12.897    36.5689    0.026158    301
699.5    12.8806    36.589    0.0261537    300
700    12.8956    36.3782    0.0259844    300
700.5    12.7506    36.6197    0.0261383    300
701    12.7101    36.3547    0.0259306    299
701.5    12.7086    36.5477    0.0260497    298
702    12.6886    36.6569    0.0261089    296
702.5    12.6955    36.9202    0.0262777    295
703    12.6899    37.2252    0.0264759    294
703.5    12.6725    37.3177    0.0265229    288
704    12.8006    36.9518    0.0262441    285
704.5    12.809    37.2002    0.0264018    281
705    12.7951    37.3394    0.0264819    279
705.5    12.8019    37.2394    0.0263922    276
706    12.7512    37.0899    0.0262676    274
706.5    12.7276    37.2522    0.0263639    271
707    12.7753    37.6124    0.0266    267
707.5    12.829    37.5357    0.026527    267
708    12.8546    37.3641    0.0263871    267
708.5    12.8663    37.4062    0.0263982    263
709    12.891    37.5396    0.0264736    260
709.5    12.8773    37.6835    0.0265564    258
710    12.9708    36.7455    0.0258771    257
710.5    12.9974    36.9041    0.0259705    256
711    13.0702    36.4827    0.0256559    254
711.5    13.0665    36.3945    0.0255759    253
712    13.0262    36.6491    0.0257367    248
712.5    13.1335    36.1146    0.0253436    246
713    13.1143    36.399    0.0255252    242
713.5    13.1444    36.099    0.0252971    239
714    13.1772    36.0198    0.025224    238
714.5    13.0301    36.436    0.0254975    238
715    13.042    36.6535    0.0256318    238
715.5    13.0595    36.5853    0.0255662    238
716    13.0675    36.8349    0.0257227    237
716.5    13.0682    36.8039    0.0256831    237
717    13.0844    36.8018    0.0256638    237
717.5    13.0837    36.7866    0.0256353    237
718    13.1076    36.7518    0.0255932    237
718.5    13.1245    36.8587    0.0256498    237
719    13.161    37.0513    0.0257658    235
719.5    13.198    36.9337    0.0256662    234
720    13.1853    36.8821    0.0256126    233
720.5    13.2076    37.0245    0.0256936    232
721    13.2208    37.1052    0.0257317    231
721.5    13.1602    36.635    0.0253881    231
722    13.1205    36.9375    0.02558    231
722.5    13.1224    37.2237    0.0257604    226
723    13.0677    36.5355    0.0252666    224
723.5    13.0724    35.6499    0.0246371    221
724    13.0508    36.0523    0.024898    220
724.5    13.0662    36.3636    0.0250956    219
725    13.0223    36.485    0.0251621    217
725.5    13.0694    35.8391    0.0246996    216
726    13.0787    35.7039    0.0245895    216
726.5    13.1293    36.1894    0.0249067    214
727    13.1511    36.0449    0.0247902    214
727.5    13.1975    36.6274    0.0251735    211
728    13.2006    36.6854    0.025196    211
728.5    13.2694    36.8489    0.0252909    211
729    13.252    37.2534    0.025551    209
729.5    13.2468    38.295    0.0262474    206
730    13.2807    38.3178    0.026245    206
730.5    13.2876    38.3715    0.0262639    204
731    13.2608    38.3963    0.0262628    200
731.5    13.2825    38.3795    0.0262334    200
732    13.3418    38.5714    0.0263466    196
732.5    13.3769    39.0923    0.0266841    195
733    13.3935    39.3717    0.0268566    191
733.5    13.3883    39.4281    0.0268767    188
734    13.3405    39.146    0.0266662    186
734.5    13.353    38.8165    0.0264238    186
735    13.3505    39.1698    0.0266462    184
735.5    13.1337    38.6967    0.0263064    182
736    13.1438    38.9166    0.0264379    182
736.5    13.1868    39.1547    0.0265816    182
737    13.2079    38.8324    0.0263449    182
737.5    13.2597    38.8187    0.0263178    181
738    13.2818    39.106    0.0264946    181
738.5    13.3241    39.0285    0.0264241    181
739    13.3287    38.7675    0.0262297    181
739.5    13.325    38.7518    0.0262013    181
740    13.349    38.7209    0.0261628    181
740.5    13.3481    38.6216    0.0260781    181
741    13.3379    38.6263    0.0260636    181
741.5    13.3646    38.8063    0.0261674    181
742    13.3812    38.9903    0.0262738    181
742.5    13.2385    38.4562    0.0258964    181
743    13.1685    38.8531    0.0261461    180
743.5    13.1881    38.8358    0.0261169    179
744    13.1243    39.3424    0.0264398    177
744.5    13.1098    39.7029    0.0266641    176
745    13.2038    39.5064    0.0265144    175
745.5    13.2004    39.5543    0.0265287    173
746    13.2322    39.987    0.026801    173
746.5    13.268    40.247    0.0269572    171
747    13.2329    40.1775    0.0268926    171
747.5    13.2671    39.6165    0.0264993    171
748    13.2651    39.9707    0.0267184    171
748.5    13.2446    40.6295    0.0271406    169
749    13.2811    41.0195    0.0273828    169
749.5    13.3373    40.8652    0.0272616    169
750    13.3442    40.8893    0.0272595    168
750.5    13.3482    40.7678    0.0271604    168
751    13.4097    40.7797    0.0271503    168
751.5    13.4341    40.9308    0.0272327    167
752    13.4491    41.0751    0.0273106    167
752.5    13.4581    41.0758    0.0272929    167
753    13.4779    41.3389    0.0274494    166
753.5    13.5253    41.0507    0.02724    165
754    13.4776    41.2498    0.027354    164
754.5    13.4712    41.6096    0.0275743    162
755    13.4937    42.2104    0.0279539    160
755.5    13.539    42.5324    0.0281485    158
756    13.6538    41.8392    0.0276714    156
756.5    13.4194    41.8578    0.0276655    155
757    13.4312    41.6372    0.0275015    155
757.5    13.457    41.6809    0.0275122    155
758    13.4989    41.5751    0.0274242    155
758.5    13.46    41.6277    0.0274408    154
759    13.4686    41.6752    0.027454    154
759.5    13.4859    41.7644    0.0274947    154
760    13.5076    41.8894    0.0275588    154
760.5    13.5281    41.6864    0.0274073    154
761    13.5195    41.7742    0.0274469    154
761.5    13.6231    40.7599    0.0267629    153
762    13.6026    41.1493    0.0270009    151
762.5    13.5689    41.2797    0.0270687    150
763    13.5756    41.3432    0.0270925    150
763.5    13.4456    40.8483    0.0267507    150
764    13.4222    40.7977    0.0267    150
764.5    13.4456    40.9954    0.0268119    150
765    13.4589    40.8944    0.0267284    150
765.5    13.4822    41.1945    0.0269069    150
766    13.48    41.5129    0.0270972    150
766.5    13.5447    40.6386    0.0265092    149
767    13.5056    40.3935    0.0263322    149
767.5    13.5124    40.6873    0.0265064    148
768    13.5601    41.0159    0.026703    147
768.5    13.5658    41.23    0.026825    147
769    13.5692    41.546    0.027013    147
769.5    13.5522    41.5895    0.0270237    147
770    13.5771    41.1694    0.0267334    147
770.5    13.6804    41.8229    0.0271401    146
771    13.7009    41.6381    0.0270027    146
771.5    13.6838    41.7335    0.027047    146
772    13.6956    42.4261    0.027478    144
772.5    13.691    42.863    0.0277431    144
773    13.7471    43.0023    0.0278152    143
773.5    13.6607    43.0708    0.0278415    140
774    13.7956    41.9862    0.0271229    137
774.5    13.779    41.8662    0.0270279    135
775    13.6553    41.3566    0.0266817    132
775.5    13.7774    40.3985    0.0260467    131
776    13.7977    40.497    0.0260935    131
776.5    13.841    40.4987    0.0260777    130
777    13.8731    40.4948    0.0260584    130
777.5    13.7474    40.6561    0.0261454    130
778    13.7474    40.83    0.0262404    130
778.5    13.7679    40.8613    0.0262436    130
779    13.8372    41.0271    0.0263332    130
779.5    13.8897    41.1374    0.0263871    130
780    13.8846    40.9615    0.0262574    130
780.5    13.8846    40.9944    0.0262616    130
781    13.9406    41.4577    0.0265414    129
781.5    13.9625    41.3847    0.0264777    129
782    13.9729    41.2049    0.0263458    129
782.5    13.9716    41.1551    0.0262972    129
783    13.9935    41.2405    0.0263349    129
783.5    14.0078    41.4547    0.0264548    129
784    14.0245    41.3536    0.0263735    129
784.5    13.8747    41.7584    0.0266147    129
785    13.9427    41.6395    0.026522    128
785.5    13.9219    41.8376    0.0266312    128
786    13.9213    42.0826    0.0267701    127
786.5    14.0675    39.766    0.0252803    126
787    13.8978    38.4165    0.0244069    124
787.5    13.9086    38.3147    0.0243268    124
788    14.0027    37.9512    0.0240807    123
788.5    14.0833    37.4641    0.0237566    122
789    14.097    37.2709    0.0236191    122
789.5    14.0372    37.3978    0.0236845    121
790    14.1877    37.5922    0.0237926    119
790.5    14.3077    37.4946    0.0237157    117
791    14.3077    37.185    0.0235051    117
791.5    14.342    37.4626    0.0236656    116
792    14.3275    37.8942    0.0239231    114
792.5    14.3757    38.382    0.0242158    114
793    14.2714    38.214    0.0240946    113
793.5    14.1726    37.0912    0.0233719    112
794    14.3227    36.9214    0.0232502    110
794.5    14.3379    36.9608    0.0232604    110
795    14.3731    37.1004    0.0233336    109
795.5    14.3209    37.2781    0.0234306    107
796    14.2642    36.1184    0.0226874    106
796.5    14.2937    36.7177    0.0230494    105
797    14.375    36.8028    0.0230883    104
797.5    14.4612    37.0697    0.0232412    103
798    14.4641    37.1839    0.0232982    102
798.5    14.3154    37.1225    0.0232451    102
799    14.3614    37.2894    0.023335    101
799.5    14.3663    36.8465    0.0230435    101
800    14.401    36.9676    0.0231048    101
800.5    14.4323    36.8461    0.0230144    101
801    14.4752    37.3291    0.0233016    101
801.5    14.4736    37.2056    0.02321    101
802    14.4752    37.459    0.0233535    101
802.5    14.495    37.4623    0.023341    101
803    14.5347    37.2537    0.0231966    101
803.5    14.6333    37.0194    0.0230364    100
804    14.65    37.0531    0.0230429    100
804.5    14.675    36.8252    0.022887    100
805    14.6867    36.8196    0.0228693    100
805.5    14.555    36.8661    0.022884    100
806    14.5986    37.4744    0.0232471    98
806.5    14.5808    37.9285    0.0235142    97
807    14.6302    38.0684    0.0235864    96
807.5    14.5972    38.3742    0.0237611    96
808    14.5938    38.4299    0.0237809    96
808.5    14.7287    37.721    0.0233278    94
809    14.6986    38.0285    0.0235034    94
809.5    14.6613    37.5929    0.0232198    93
810    14.6774    37.6349    0.0232314    93
810.5    14.7401    37.4674    0.0231138    93
811    14.7348    37.3586    0.0230324    93
811.5    14.7518    38.2231    0.0235509    92
812    14.8025    38.0374    0.023422    92
812.5    14.7564    38.9379    0.0239618    91
813    14.7674    39.2979    0.0241684    91
813.5    14.7949    39.7046    0.0244035    91
814    14.7519    39.5637    0.024302    90
814.5    14.7759    39.5396    0.0242723    90
815    14.7648    38.9061    0.0238688    90
815.5    14.6894    39.3025    0.0240972    88
816    14.8101    40.4517    0.0247866    86
816.5    14.7597    40.2801    0.0246663    86
817    14.7784    41.2159    0.025224    85
817.5    14.7843    41.7097    0.0255105    85
818    14.7639    41.0068    0.0250653    84
818.5    14.7269    41.143    0.0251331    83
819    14.8704    40.9835    0.0250205    81
819.5    14.6872    41.9186    0.0255757    81
820    14.6852    42.0837    0.0256608    81
820.5    14.7407    41.9561    0.0255674    81
821    14.7737    41.8281    0.0254738    81
821.5    14.8107    41.8263    0.0254573    81
822    14.8292    41.9115    0.0254936    81
822.5    14.8272    41.9351    0.0254925    81
823    14.8354    41.8069    0.0253991    81
823.5    14.8313    41.7836    0.0253695    81
824    14.8128    41.9612    0.0254619    81
824.5    14.8313    41.8494    0.0253787    81
825    14.858    41.5687    0.0251931    81
825.5    14.8683    41.6116    0.0252039    81
826    14.8889    41.6845    0.0252327    81
826.5    14.7695    40.9963    0.0248011    81
827    14.8542    40.7051    0.0246101    80
827.5    14.827    41.5334    0.0250957    79
828    14.8797    41.194    0.0248756    79
828.5    14.8056    42.0395    0.0253708    78
829    14.9189    42.5354    0.0256547    76
829.5    14.9803    42.4634    0.0255958    76
830    14.9671    42.5168    0.0256125    76
830.5    14.9311    43.4364    0.0261507    75
831    14.9644    43.5039    0.0261756    75
831.5    14.9932    44.4364    0.0267206    73
832    14.9726    43.7649    0.026301    73
832.5    14.9726    44.0228    0.0264401    73
833    14.9954    44.1507    0.026501    73
833.5    15.1187    43.68    0.0262027    73
834    15.1438    44.0292    0.0263964    73
834.5    15.206    43.836    0.0262648    72
835    15.2546    44.2909    0.0265215    72
835.5    15.2778    44.8086    0.0268155    72
836    15.331    45.3642    0.0271317    71
836.5    15.4381    45.6422    0.0272816    70
837    15.4452    45.2768    0.0270471    70
837.5    15.3937    45.0773    0.0269118    69
838    15.4662    45.4248    0.0271031    69
838.5    15.1791    44.7996    0.0267141    67
839    15.2348    45.6321    0.0271944    66
839.5    15.1846    44.9813    0.0267905    65
840    15.1328    45.8118    0.0272689    64
840.5    15    45.8351    0.0272665    64
841    15.0052    45.8003    0.0272297    64
841.5    15.0391    45.623    0.0271082    64
842    15.0625    45.4787    0.0270064    64
842.5    15.1016    45.3252    0.0268992    64
843    15.099    45.2098    0.0268148    64
843.5    15.2619    44.4398    0.0263425    63
844    15.2619    44.4239    0.0263175    63
844.5    15.3226    45.1379    0.0267246    62
845    15.3306    45.1492    0.0267155    62
845.5    15.3091    44.9846    0.0266024    62
846    15.2957    45.3149    0.0267819    62
846.5    15.3145    45.1578    0.0266732    62
847    15.347    45.2562    0.0267156    61
847.5    15.265    46.136    0.0272189    61
848    15.2514    44.762    0.0263927    61
848.5    15.2514    44.4769    0.0262091    61
849    15.2596    44.3028    0.0260912    61
849.5    15.2833    44.9364    0.0264487    60
850    15.3192    46.5163    0.0273625    59
850.5    15.3649    47.4449    0.0278923    58
851    15.3247    47.4314    0.0278681    58
851.5    15.2661    47.7289    0.0280264    57
852    15.2953    48.1686    0.028268    57
852.5    15.2778    47.6806    0.0279652    57
853    15.2895    47.714    0.0279683    57
853.5    15.4435    47.9159    0.0280703    56
854    15.4848    48.5255    0.0284107    55
854.5    15.5333    49.6489    0.0290514    55
855    15.5727    50.2351    0.0293773    55
855.5    15.3981    48.9613    0.0286156    54
856    15.4352    48.9243    0.0285773    54
856.5    15.6918    47.2122    0.0275611    53
857    15.7327    47.3138    0.0276043    53
857.5    15.695    47.5081    0.0277015    53
858    15.761    47.4387    0.0276449    53
858.5    15.6763    47.8722    0.0278813    52
859    15.7212    48.5403    0.028254    52
859.5    15.5654    47.9042    0.0278675    51
860    15.6373    48.5759    0.0282418    51
860.5    15.9467    46.2349    0.0268652    50
861    15.9533    46.2978    0.0268861    50
861.5    15.8233    46.5416    0.0270119    50
862    15.8233    46.7671    0.0271271    50
862.5    15.8567    46.2111    0.0267891    50
863    15.8433    45.9027    0.0265948    50
863.5    15.85    45.9803    0.0266244    50
864    15.88    45.9867    0.0266127    50
864.5    15.87    45.447    0.0262851    50
865    15.8833    45.6592    0.0263926    50
865.5    15.8867    46.2416    0.0267138    50
866    15.9333    46.3044    0.0267347    50
866.5    15.9333    46.2767    0.0267032    50
867    15.9367    46.4643    0.026796    50
867.5    15.9467    46.7449    0.0269423    50
868    15.9467    46.8672    0.0269972    50
868.5    15.85    45.8358    0.0263879    50
869    15.84    46.1366    0.0265458    50
869.5    15.8067    47.0393    0.0270496    50
870    15.7467    47.6025    0.0273578    50
870.5    15.76    46.7524    0.0268538    50
871    15.77    47.2132    0.0271029    50
871.5    15.79    47.1287    0.0270388    50
872    15.79    47.4142    0.0271871    50
872.5    15.74    47.5291    0.0272373    50
873    15.7967    48.0437    0.0275164    50
873.5    15.79    48.1042    0.0275353    50
874    15.8567    48.2422    0.0275985    50
874.5    15.8233    47.926    0.027402    50
875    15.8933    47.2008    0.0269719    50
875.5    15.898    48.9964    0.0279819    49
876    16.1348    49.3435    0.0281641    47
876.5    16.1773    49.4284    0.0281964    47
877    16.1454    48.749    0.027793    47
877.5    16.1809    49.2587    0.0280676    47
878    16.1773    50.0667    0.0285118    47
878.5    16.227    50.2736    0.0286133    47
879    16.3768    50.6213    0.0287948    46
879.5    16.3877    50.5846    0.0287576    46
880    16.3889    51.3136    0.0291554    45
880.5    16.4852    51.0504    0.0289894    45
881    16.5037    50.4129    0.0286112    45
881.5    16.4924    52.4116    0.0297286    44
882    16.5736    54.096    0.0306667    43
882.5    16.3566    54.8199    0.0310594    43
883    16.3566    54.5641    0.030897    43
883.5    16.3953    55.0659    0.0311635    43
884    16.4225    54.8247    0.0310095    43
884.5    16.5198    55.3482    0.0312878    42
885    16.5079    54.8703    0.0310002    42
885.5    16.5    54.6534    0.0308602    42
886    16.4802    54.5373    0.0307773    42
886.5    16.5595    54.218    0.0305798    42
887    16.6032    54.8518    0.0309198    42
887.5    16.6032    54.906    0.030933    42
888    16.5691    56.2805    0.0316894    41
888.5    16.5528    55.8651    0.0314379    41
889    16.4959    56.269    0.0316473    41
889.5    16.4065    56.0638    0.0315142    41
890    16.4756    55.3097    0.0310729    41
890.5    16.4309    55.6287    0.0312345    41
891    16.4472    56.2987    0.031593    41
891.5    16.4875    57.3339    0.0321558    40
892    16.4917    57.3888    0.0321686    40
892.5    16.3291    57.2044    0.0320473    39
893    16.3846    57.325    0.0320969    39
893.5    16.359    56.8355    0.031805    39
894    16.7105    54.2832    0.0303597    38
894.5    16.7368    54.3445    0.030377    38
895    16.9009    55.792    0.0311687    37
895.5    16.9144    55.5235    0.0310014    37
896    16.8559    56.6369    0.0316054    37
896.5    16.9144    57.0159    0.0317992    37
897    16.8739    57.4661    0.0320324    37
897.5    16.9306    59.7784    0.0333027    36
898    17.0637    44.8726    0.0249847    34
898.5    17.1127    44.06    0.0245186    34
899    17.0882    43.788    0.0243537    34
899.5    17.1275    45.8171    0.0254681    34
900    17    47.3956    0.0263309    33
900.5    17.0202    46.6848    0.0259216    33
901    17.0909    46.6668    0.0258972    33
901.5    16.7135    44.4813    0.0246707    32
902    16.7083    44.8715    0.0248734    32
902.5    16.7135    44.7869    0.0248127    32
903    16.6344    46.1818    0.0255713    31
903.5    16.5323    46.2911    0.0256176    31
904    16.5591    46.406    0.025667    31
904.5    16.5538    46.4021    0.0256507    31
905    16.5538    46.5061    0.025694    31
905.5    16.6022    46.5156    0.025685    31
906    16.629    46.1321    0.0254592    31
906.5    16.7204    46.1889    0.0254765    31
907    16.7527    46.6521    0.0257178    31
907.5    16.7581    46.661    0.0257085    31
908    16.7957    46.6482    0.0256873    31
908.5    16.7849    46.4197    0.0255474    31
909    16.7742    46.6479    0.0256589    31
909.5    16.7419    46.4531    0.0255377    31
910    16.7957    46.3633    0.0254743    31
910.5    16.6882    46.9099    0.0257605    31
911    16.7366    46.772    0.0256707    31
911.5    16.7419    46.3743    0.0254384    31
912    16.7796    46.7337    0.0256215    31
912.5    16.8065    45.9643    0.0251859    31
913    16.7957    46.5497    0.0254927    31
913.5    16.8011    45.2248    0.0247536    31
914    16.7419    45.4567    0.0248669    31
914.5    16.7903    46.3046    0.0253169    31
915    16.7419    45.4621    0.0248427    31
915.5    16.7366    46.1609    0.0252108    31
916    16.7527    45.8672    0.0250367    31
916.5    16.7688    46.3668    0.0252956    31
917    16.7796    46.0079    0.0250861    31
917.5    16.7151    45.7674    0.0249413    31
918    16.7688    44.5944    0.0242889    31
918.5    16.8065    44.9858    0.0244888    31
919    16.8495    45.9146    0.0249807    31
919.5    16.8656    47.1567    0.0256426    31
920    16.8441    46.1845    0.0251003    31
920.5    16.8656    47.4022    0.0257481    31
921    16.7944    48.9031    0.0265489    30
921.5    16.7722    49.5046    0.0268609    30
922    16.7701    50.8724    0.0275881    29
922.5    16.8276    49.3879    0.0267685    29
923    16.8512    52.7011    0.0285488    28
923.5    16.8095    53.2355    0.0288227    28
924    16.7619    52.1576    0.0282238    28
924.5    16.6488    51.0721    0.0276215    28
925    16.6845    51.1832    0.0276666    28
925.5    16.6369    51.6529    0.0279054    28
926    16.6726    52.124    0.0281447    28
926.5    16.6905    52.2395    0.0281919    28
927    16.6726    53.1716    0.0286794    28
927.5    16.631    53.0622    0.028605    28
928    16.6786    52.3253    0.0281925    28
928.5    16.6905    51.8348    0.0279132    28
929    16.744    51.501    0.0277185    28
929.5    16.744    51.6994    0.0278103    28
930    16.6964    51.3354    0.0275997    28
930.5    16.7381    52.0306    0.0279584    28
931    16.7857    52.6565    0.0282795    28
931.5    16.6905    52.7018    0.0282887    28
932    16.7083    53.3504    0.0286215    28
932.5    16.4444    53.8086    0.0288518    27
933    16.4815    53.4204    0.0286283    27
933.5    16.5513    56.2367    0.0301214    26
934    16.4936    56.5096    0.0302514    26
934.5    16.5128    56.7285    0.0303523    26
935    16.4744    56.4203    0.0301713    26
935.5    16.5449    56.0397    0.0299517    26
936    16.4679    56.6838    0.0302798    26
936.5    16.4679    56.8868    0.030372    26
937    16.5641    55.0514    0.0293764    26
937.5    16.7372    55.0923    0.0293825    26
938    16.5467    57.6989    0.0307564    25
938.5    16.5733    55.2468    0.0294336    25
939    16.5733    55.1091    0.0293446    25
939.5    16.6944    59.1011    0.0314535    24
940    16.7222    58.3418    0.0310329    24
940.5    16.7014    58.25    0.0309675    24
941    16.8403    58.4756    0.031071    24
941.5    16.8264    58.7465    0.0311983    24
942    16.5797    59.0287    0.0313316    23
942.5    16.3485    59.5452    0.031589    22
943    16.3333    59.3485    0.0314679    22
943.5    15.8333    57.2249    0.0303258    21
944    15.8254    57.0727    0.0302292    21
944.5    15.7778    56.8845    0.0301135    21
945    15.873    56.9468    0.0301306    21
945.5    15.8254    54.4642    0.0288018    21
946    15.8333    54.3148    0.0287076    21
946.5    15.881    54.7464    0.0289204    21
947    15.8571    53.7045    0.028355    21
947.5    15.8413    53.7843    0.0283822    21
948    15.8095    54.2653    0.0286209    21
948.5    15.7857    54.6882    0.0288288    21
949    15.8571    54.7415    0.0288417    21
949.5    15.8571    55.2256    0.0290814    21
950    15.8254    54.8267    0.0288561    21
950.5    15.8254    54.8267    0.028841    21
951    15.8492    55.5685    0.0292158    21
951.5    15.8571    56.0113    0.0294332    21
952    15.8333    55.0132    0.0288935    21
952.5    15.7698    55.951    0.0293706    21
953    15.7381    56.0888    0.0294275    21
953.5    15.8016    56.5704    0.0296646    21
954    15.7619    57.0174    0.0298833    21
954.5    15.8333    55.4286    0.0290354    21
955    15.8095    53.8129    0.0281743    21
955.5    15.8333    53.6323    0.028065    21
956    15.8254    54.0039    0.0282447    21
956.5    15.8175    53.7643    0.0281047    21
957    15.8333    56.2194    0.0293728    20
957.5    15.5965    59.9571    0.0313092    19
958    15.1574    59.5694    0.0310905    18
958.5    15.1296    59.7023    0.0311436    18
959    15.2037    59.1128    0.03082    18
959.5    15.1667    62.3333    0.0324822    18
960    15.1574    61.2607    0.0319066    18
960.5    15.1019    60.1239    0.0312982    18
961    15.0093    60.3163    0.031382    18
961.5    14.9537    59.9315    0.0311656    18
962    15    63.2124    0.0328547    17
962.5    15.1275    62.6488    0.0325448    17
963    15.1275    63.5344    0.0329878    17
963.5    15.1667    65.4575    0.0339686    17
964    15.2451    65.4971    0.0339715    17
964.5    15.3333    63.8954    0.0331236    17
965    14.8111    49.5847    0.0256915    15
965.5    13.8214    41.4701    0.021476    14
966    13.7976    41.5801    0.0215218    14
966.5    13.7619    41.0425    0.0212325    14
967    13.75    42.003    0.0217182    14
967.5    13.7857    41.6088    0.0215033    14
968    13.881    41.4739    0.0214225    14
968.5    13.9048    41.8639    0.0216128    14
969    13.9286    41.5703    0.0214501    14
969.5    13.9524    41.7755    0.0215449    14
970    13.9881    41.8431    0.0215686    14
970.5    13.9524    41.4898    0.0213755    14
971    13.9881    41.8669    0.0215587    14
971.5    14.0238    41.7098    0.0214667    14
972    14.0476    42.1604    0.0216875    14
972.5    13.9643    41.4848    0.021329    14
973    13.9762    41.8209    0.0214907    14
973.5    13.9524    42.0969    0.0216214    14
974    13.8929    42.1373    0.0216311    14
974.5    13.9643    40.9769    0.0210246    14
975    14.0476    42.2001    0.0216411    14
975.5    14    44.2976    0.0227051    14
976    14.0476    46.0374    0.0235847    14
976.5    14.0476    43.2438    0.0221422    14
977    14.0833    43.7054    0.0223671    14
977.5    13.9881    42.5376    0.0217583    14
978    14.0714    43.5227    0.0222509    14
978.5    14.2024    43.3182    0.022135    14
979    14.1429    42.5947    0.0217542    14
979.5    14    43.1508    0.0220269    14
980    14.1429    43.1939    0.0220377    14
980.5    14.1786    42.2637    0.0215521    14
981    14.3571    42.7613    0.0217948    14
981.5    14.369    42.1475    0.021471    14
982    14.3571    41.1661    0.0209603    14
982.5    14.4405    40.8159    0.0207715    14
983    14.4881    40.3669    0.0205325    14
983.5    14.3571    41.674    0.0211866    14
984    14.4167    39.4077    0.0200243    14
984.5    14.4524    38.9858    0.0197998    14
985    14.5119    37.359    0.018964    14
985.5    14.5238    36.3566    0.0184458    14
986    14.5357    36.4055    0.0184612    14
986.5    14.619    37.2795    0.0188948    14
987    14.6548    37.4701    0.0189818    14
987.5    14.4643    38.5404    0.0195141    14
988    14.4762    37.9439    0.0192024    14
988.5    14.4286    39.6457    0.0200535    14
989    14.4167    38.8244    0.0196281    14
989.5    14.4167    38.8244    0.0196182    14
990    14.3571    39.301    0.019849    14
990.5    14.369    39.1436    0.0197595    14
991    14.0641    39.9724    0.0201677    13
991.5    14.0385    40.0861    0.0202149    13
992    14.0256    40.7002    0.0205142    13
992.5    14.141    40.0976    0.0202003    13
993    14.1667    39.3205    0.0197988    13
993.5    14.2179    39.3692    0.0198134    13
994    14.2051    39.3041    0.0197707    13
994.5    14.1538    39.9379    0.0200794    13
995    14.1026    39.9297    0.0200652    13
995.5    14.1667    39.2009    0.019689    13
996    14.2179    38.9589    0.0195577    13
996.5    14.3205    38.8738    0.0195052    13
997    14.359    38.8797    0.0194983    13
997.5    14.7361    40.9558    0.0205292    12
998    14.6944    42.1474    0.0211159    12
998.5    14.75    41.7338    0.0208982    12
999    14.75    41.8912    0.0209666    12
999.5    14.7917    41.5839    0.0208024    12
1000    14.7778    41.9321    0.020966    12
1000.5    14.9167    42.5208    0.0212498    12
1001    15.1667    44.5051    0.0222303    11
1001.5    15.3333    44.7071    0.0223201    11
1002    15.2576    44.2695    0.0220906    11
1002.5    15.2424    44.4513    0.0221702    11
1003    15.3485    45.068    0.0224666    11
1003.5    15.3182    46.2548    0.0230467    11
1004    15.1667    46.6111    0.0232127    11
1004.5    15.1515    45.2447    0.022521    11
1005    15.2576    43.315    0.0215497    11
1005.5    15.3333    44.404    0.0220806    11
1006    15.3485    43.9215    0.0218298    11
1006.5    15.3485    43.5983    0.0216583    11
1007    15.3485    43.5174    0.0216075    11
1007.5    15.303    43.1657    0.0214222    11
1008    15.4091    45.0069    0.0223248    11
1008.5    15.197    47.7516    0.0236746    11
1009    15.1515    47.9669    0.0237695    11
1009.5    15.1061    48.6832    0.0241125    11
1010    15.197    49.3981    0.0244545    11
1010.5    15.2121    49.4904    0.0244881    11
1011    15.2121    49.4904    0.0244759    11
1011.5    15.2879    47.9247    0.0236899    11
1012    15.3333    48.3131    0.0238701    11
1012.5    15.4091    50.517    0.0249467    11
1013    15.3485    49.3811    0.0243737    11
1013.5    15.3485    49.3811    0.0243617    11
1014    15.3939    49.8095    0.0245609    11
1014.5    15.3485    50.0781    0.0246811    11
1015    15.3636    50.191    0.0247246    11
1015.5    15.1212    49.8691    0.024554    11
1016    15.0303    50.7718    0.0249861    11
1016.5    15.1515    51.1033    0.0251369    11
1017    15.1667    50.8283    0.0249893    11
1017.5    15.0758    51.3503    0.0252336    11
1018    15.1061    50.668    0.0248861    11
1018.5    15.0909    51.0725    0.0250724    11
1019    15.1667    50.6263    0.0248411    11
1019.5    15.1515    50.4114    0.0247236    11
1020    15.1667    51.3131    0.0251535    11
1020.5    15.197    51.5445    0.0252545    11
1021    15.2121    51.6974    0.0253171    11
1021.5    15.1667    51.1919    0.0250572    11
1022    15.2121    49.7277    0.0243286    11
1022.5    15.2273    49.3044    0.0241097    11
1023    15.2879    50.0661    0.0244702    11
1023.5    15.2727    49.7792    0.0243181    11
1024    15.3485    52.8609    0.025811    11
1024.5    15.3636    54.8324    0.0267606    11
1025    15.4091    53.8453    0.026266    11
1025.5    15.4394    55.4862    0.0270533    11
1026    15.4394    54.0923    0.0263608    11
1026.5    15.3636    55.5546    0.0270602    11
1027    15.4242    54.5372    0.0265517    11
1027.5    15.1667    60.6222    0.0294999    10
1028    15.1833    60.6581    0.0295029    10
1028.5    16.1111    59.5926    0.0289706    9
1029    16.0926    59.4266    0.0288759    9
1029.5    15.9074    61.1118    0.0296803    9
1030    16.037    60.9307    0.029578    9
1030.5    16.037    61.8628    0.0300159    9
1031    16.1667    62.8765    0.030493    9
1031.5    16.2593    65.0624    0.0315378    9
1032    16.1852    64.9472    0.0314667    9
1032.5    16.1852    64.9472    0.0314514    9
1033    16.1667    64.8889    0.031408    9
1033.5    16.1852    64.9842    0.0314389    9
1034    16.2037    65.2455    0.0315501    9
1034.5    16.2037    63.3567    0.0306219    9
1035    16.2037    63.3567    0.0306071    9
1035.5    16.1852    64.4719    0.0311308    9
1036    16.2037    64.3381    0.0310512    9
1036.5    16.1296    65.6406    0.0316645    9
1037    16.0741    65.9513    0.0317991    9
1037.5    16.0926    64.8155    0.0312364    9
1038    15.963    65.3443    0.0314761    9
1038.5    16.037    64.5233    0.0310656    9
1039    16.0926    64.0439    0.03082    9
1039.5    15.9815    65.9225    0.0317088    9
1040    16.1852    64.9781    0.0312394    9
1040.5    16.1852    61.8176    0.0297057    9
1041    16.0741    61.8711    0.0297171    9
1041.5    16.1296    61.8258    0.0296811    9
1042    16.1852    60.4102    0.0289876    9
1042.5    16.2222    62.1296    0.0297984    9
1043    16.2778    64.463    0.0309027    9
1043.5    16.2407    63.3649    0.0303617    9
1044    16.4444    62.321    0.0298472    9
1044.5    16.463    63.1036    0.0302075    9
1045    16.75    70.1389    0.0335593    8
1045.5    16.6667    69.5347    0.0332543    8
1046    16.6042    70.1662    0.0335403    8
1046.5    16.7083    69.8316    0.0333644    8
1047    17.1458    68.6836    0.0328002    8
1047.5    17.125    69.0469    0.0329579    8
1048    17.0833    72.5903    0.0346328    8
1048.5    17.0625    70.1246    0.0334404    8
1049    17.2083    67.5538    0.0321992    8
1049.5    17.1875    67.9197    0.0323581    8
1050    17.1042    67.944    0.0323543    8
1050.5    16.9792    67.0239    0.0319009    8
1051    17.0625    68.4648    0.0325713    8
1051.5    17.0833    67.5486    0.0321201    8
1052    17.1458    67.7322    0.0321921    8
1052.5    17.1458    67.7322    0.0321768    8
1053    17.1458    67.7322    0.0321615    8
1053.5    17.125    67.5747    0.0320715    8
1054    17.1875    68.0655    0.0322892    8
1054.5    17.2083    67.1858    0.0318567    8
1055    16.5476    74.1088    0.0351227    7
1055.5    16.5476    74.1088    0.035106    7
1056    16.5238    75.6463    0.0358174    7
1056.5    16.5238    75.6463    0.0358004    7
1057    16.5    75.4524    0.0356918    7
1057.5    16.619    73.593    0.0347957    7
1058    16.5952    73.5862    0.0347761    7
1058.5    16.381    75.8231    0.0358163    7
1059    16.3095    75.7256    0.0357534    7
1059.5    16.1905    74.3605    0.0350923    7
1060    16.2381    74.7687    0.0352683    7
1060.5    16.1667    74.3333    0.0350464    7
1061    16.1429    74.0113    0.0348781    7
1061.5    16.3333    76.246    0.0359143    7
1062    16.2619    76.5068    0.0360202    7
1062.5    16.3333    77.0714    0.0362689    7
1063    16.3333    77.0714    0.0362518    7
1063.5    16.4048    77.6735    0.0365179    7
1064    16.619    77.9184    0.0366158    7
1064.5    16.6667    74.6667    0.0350712    7
1065    16.7381    73.5068    0.0345102    7
1065.5    16.881    69.8946    0.0327989    7
1066    17    67.6429    0.0317274    7
1066.5    17.0714    69.7211    0.0326869    7
1067    17.1429    70.2653    0.0329266    7
1067.5    17    72.6905    0.0340471    7
1068    16.9762    73.3685    0.0343485    7
1068.5    16.9524    73.3787    0.0343372    7
1069    16.9762    72.7732    0.034038    7
1069.5    17.0238    73.2098    0.0342262    7
1070    17.0238    70.0431    0.0327304    7
1070.5    17.0714    69.237    0.0323386    7
1071    17.2381    67.7846    0.0316455    7
1071.5    17.1905    71.0828    0.0331697    7
1072    17    72.7302    0.0339226    7
1072.5    17    72.7302    0.0339068    7
1073    16.9286    72.4751    0.0337722    7
1073.5    16.9286    72.4751    0.0337564    7
1074    17    73.1825    0.0340701    7
1074.5    17    73.1825    0.0340542    7
1075    17    72.1587    0.0335622    7
1075.5    17.0476    74.8707    0.0348074    7
1076    17.119    74.1088    0.0344372    7
1076.5    17.119    74.1088    0.0344212    7
1077    17.1905    74.3367    0.034511    7
1077.5    17.1905    74.3367    0.034495    7
1078    18.5556    73.6821    0.0341754    6
1078.5    18.3889    76.0988    0.0352799    6
1079    18.3056    76.9205    0.0356444    6
1079.5    18.3333    77.5278    0.0359091    6
1080    18.1667    78.3333    0.0362654    6
1080.5    18.25    77.2292    0.0357377    6
1081    18.3333    77.9444    0.036052    6
1081.5    18.4167    75.6181    0.0349598    6
1082    18.4444    74.8673    0.0345967    6
1082.5    18.5556    74.1451    0.0342471    6
1083    21.3    40.96    0.0189104    5
1083.5    21.1333    39.3489    0.0181582    5
1084    21.0667    39.1622    0.0180638    5
1084.5    21.1667    41.2556    0.0190205    5
1085    21.1667    38.5889    0.0177829    5
1085.5    21.3    37.0156    0.01705    5
1086    21.3333    36.4222    0.016769    5
1086.5    21.0667    34.9622    0.0160894    5
1087    21.2333    35.2622    0.01622    5
1087.5    21.2    35.1711    0.0161706    5
1088    21.3    33.4711    0.0153819    5
1088.5    21.4583    40.9913    0.0188293    4
1089    21.2083    42.783    0.0196432    4
1089.5    21.0833    43.3403    0.01989    4
1090    21.2083    41.2413    0.018918    4
1090.5    21.3333    43.6528    0.020015    4
1091    20.8889    56.4691    0.0258795    3
1091.5    20.8333    55.3519    0.0253559    3
1092    20.8889    52.5247    0.0240498    3
1092.5    20.7778    47.8765    0.0219115    3
1093    20.7778    47.8765    0.0219014    3
1093.5    20.7778    47.8765    0.0218914    3
1094    20.6667    48.9074    0.0223526    3
1094.5    20.7222    48.0802    0.0219645    3
1095    20.8333    48.3519    0.0220785    3
1095.5    20.9444    48.0432    0.0219275    3
1096    20.9444    48.0432    0.0219175    3
1096.5    20.9444    48.0432    0.0219075    3
1097    20.8889    48.9136    0.0222942    3
1097.5    20.7778    50.6914    0.023094    3
1098    20.7778    50.6914    0.0230835    3
1098.5    20.7778    50.6914    0.023073    3
1099    20.7778    50.6914    0.0230625    3
1099.5    20.7222    47.0432    0.021393    3
1100    20.7778    46.1914    0.0209961    3
1100.5    20.7778    46.1914    0.0209865    3
1101    20.7222    47.0432    0.0213639    3
1101.5    20.6111    45.0802    0.0204631    3
1102    20.6111    48.5247    0.0220166    3
1102.5    20.6111    48.5247    0.0220067    3
1103    20.6111    48.5247    0.0219967    3
1103.5    20.7778    48.0432    0.0217686    3
1104    20.7778    48.0432    0.0217587    3
1104.5    20.6111    48.5247    0.0219668    3
1105    20.6111    48.5247    0.0219569    3
1105.5    20.6111    48.5247    0.0219469    3
1106    20.7778    51.6543    0.0233519    3
1106.5    20.7222    50.0802    0.02263    3
1107    20.8889    47.5062    0.0214572    3
1107.5    20.7778    51.1173    0.0230778    3
1108    20.8889    53.2284    0.02402    3
1108.5    20.8889    47.5062    0.0214281    3
1109    20.7778    49.2099    0.0221866    3
1109.5    20.9444    46.6728    0.0210333    3
1110    20.8333    44.6852    0.0201285    3
1110.5    21.1667    47.1852    0.021245    3
1111    21.1667    47.1852    0.0212355    3
1111.5    21.0556    48.9136    0.0220034    3
1112    21.1111    51.858    0.0233175    3
1112.5    21.1111    46.1914    0.0207602    3
1113    21.0556    47.0432    0.0211335    3
1113.5    21.2222    50.821    0.0228204    3
1114    21.2222    50.821    0.0228101    3
1114.5    21.2222    50.821    0.0227999    3
1115    21.2222    50.821    0.0227897    3
1115.5    21.2222    50.821    0.0227795    3
1116    21.2222    50.821    0.0227693    3
1116.5    21.2222    50.821    0.0227591    3
1117    21.2222    50.821    0.0227489    3
1117.5    21.2222    50.821    0.0227387    3
1118    21.2222    50.821    0.0227285    3
1118.5    21.2222    50.821    0.0227184    3
1119    21.0556    53.5617    0.0239329    3
1119.5    21.2222    50.821    0.0226981    3
1120    20.9444    46.9136    0.0209436    3
1120.5    20.8889    45.2099    0.020174    3
1121    20.7778    46.9136    0.0209249    3
1121.5    20.6111    49.5617    0.0220962    3
1122    20.6111    49.5617    0.0220863    3
1122.5    20.6111    49.5617    0.0220765    3
1123    20.6111    49.5617    0.0220667    3
1123.5    20.7222    47.784    0.0212657    3
1124    20.4444    49.9321    0.0222118    3
1124.5    20.6111    53.0617    0.0235935    3
1125    20.7222    52.7654    0.0234513    3
1125.5    20.6111    53.0617    0.0235725    3
1126    20.6111    53.0617    0.023562    3
1126.5    20.6667    54.1296    0.0240256    3
1127    20.7222    51.5988    0.0228921    3
1127.5    20.6667    54.8889    0.024341    3
1128    20.6667    54.8889    0.0243302    3
1128.5    20.6667    54.8889    0.0243194    3
1129    20.5    51.7222    0.0229062    3
1129.5    20.3333    52.7222    0.0233387    3
1130    20    56    0.0247788    3
1130.5    20.1667    55.3889    0.0244975    3
1131    20.3889    53.8025    0.0237854    3
1131.5    21.6667    84.0278    0.0371311    2
1132    21.5833    85.5625    0.0377926    2
1132.5    21.5833    85.5625    0.0377759    2
1133    21.75    82.5069    0.0364108    2
1133.5    21.9167    76.5625    0.0337726    2
1134    21.9167    76.5625    0.0337577    2
1134.5    22.0833    82.5069    0.0363627    2
1135    22.0833    82.5069    0.0363467    2
1135.5    21.8333    87.1111    0.038358    2
1136    21.8333    87.1111    0.0383412    2
1136.5    21.8333    87.1111    0.0383243    2
1137    21.8333    87.1111    0.0383074    2
1137.5    21.8333    87.1111    0.0382906    2
1138    22.0833    82.5069    0.0362509    2
1138.5    21.8333    87.1111    0.038257    2
1139    22.0833    82.5069    0.036219    2
1139.5    22.0833    82.5069    0.0362031    2
1140    22.0833    82.5069    0.0361873    2
1140.5    22.0833    82.5069    0.0361714    2
1141    22.0833    82.5069    0.0361555    2
1141.5    21.75    88.6736    0.0388408    2
1142    21.8333    90.25    0.039514    2
1142.5    21.8333    90.25    0.0394967    2
1143    21.8333    90.25    0.0394794    2
1143.5    21.8333    90.25    0.0394622    2
1144    22.5    93.4444    0.0408411    2
1144.5    22.1667    90.25    0.0394277    2
1145    22.6667    90.25    0.0394105    2
1145.5    22.4167    85.5625    0.0373472    2
1146    22.4167    85.5625    0.0373309    2
1146.5    22.3333    93.4444    0.040752    2
1147    22.3333    93.4444    0.0407343    2
1147.5    22.5833    88.6736    0.0386377    2
1148    22.5833    91.8403    0.0400001    2
1148.5    22.5833    85.5625    0.0372497    2
1149    22.5833    85.5625    0.0372335    2
1149.5    22.4167    88.6736    0.0385705    2
1150    22.1667    93.4444    0.040628    2
1150.5    22.25    95.0625    0.0413136    2
1151    22.5    90.25    0.039205    2
1151.5    22.75    95.0625    0.0412777    2
1152    22.75    95.0625    0.0412598    2
1152.5    22.75    95.0625    0.0412419    2
1153    22.75    95.0625    0.041224    2
1153.5    22.75    95.0625    0.0412061    2
1154    22.75    95.0625    0.0411883    2
1154.5    22.5    100    0.0433088    2
1155    22.5833    98.3403    0.0425715    2
1155.5    22.8333    100    0.0432713    2
1156    22.8333    100    0.0432526    2
1156.5    22.9167    101.674    0.0439575    2
1157    22.8333    100    0.0432152    2
1157.5    22.75    98.3403    0.0424796    2
1158    22.75    98.3403    0.0424613    2
1158.5    22.75    98.3403    0.0424429    2
1159    22.75    98.3403    0.0424246    2
1159.5    23    93.4444    0.0402951    2
1160    23    93.4444    0.0402778    2
1160.5    23    93.4444    0.0402604    2
1161    23    93.4444    0.0402431    2
1161.5    23.25    98.3403    0.0423333    2
1162    23.25    98.3403    0.0423151    2
1162.5    22.75    95.0625    0.0408871    2
1163    22.8333    103.361    0.0444373    2
1163.5    23    100    0.0429738    2
1164    23    100    0.0429553    2
1164.5    23    100    0.0429369    2
1165    23    100    0.0429185    2
1165.5    23.25    95.0625    0.0407819    2
1166    23.4167    91.8403    0.0393826    2
1166.5    22.9167    91.8403    0.0393657    2
1167    22.9167    91.8403    0.0393489    2
1167.5    22.9167    91.8403    0.039332    2
1168    23.1667    87.1111    0.0372907    2
1168.5    22.9167    91.8403    0.0392984    2
1169    22.9167    91.8403    0.0392816    2
1169.5    22.8333    90.25    0.0385849    2
1170    22.8333    90.25    0.0385684    2
1170.5    22.8333    90.25    0.0385519    2
1171    22.75    82.5069    0.0352293    2
1171.5    22.75    82.5069    0.0352142    2
1172    23    78.0278    0.0332883    2
1172.5    23.25    82.5069    0.0351842    2
1173    23    78.0278    0.0332599    2
1173.5    23.5    81    0.0345121    2
1174    23.5    90.25    0.038437    2
1174.5    23.5    90.25    0.0384206    2
1175    23.5    90.25    0.0384043    2
1175.5    23.4167    88.6736    0.0377174    2
1176    23.6667    84.0278    0.0357261    2
1176.5    23.75    88.6736    0.0376853    2
1177    24.0833    91.8403    0.0390146    2
1177.5    24.1667    93.4444    0.0396792    2
1178    24.3333    90.25    0.0383065    2
1178.5    24.3333    90.25    0.0382902    2
1179    24.5833    95.0625    0.0403149    2
1179.5    24.5833    95.0625    0.0402978    2
1180    24.5833    95.0625    0.0402807    2
1180.5    24.5833    95.0625    0.0402637    2
1181    24.5833    95.0625    0.0402466    2
1181.5    24.5833    95.0625    0.0402296    2
1182    24.75    98.3403    0.0415991    2
1182.5    24.6667    96.6944    0.0408856    2
1183    24.6667    96.6944    0.0408683    2
1183.5    24.4167    105.063    0.0443864    2
1184    24.75    101.674    0.0429365    2
1184.5    24.75    101.674    0.0429184    2
1185    24.5    96.6944    0.0407993    2
1185.5    24.25    101.674    0.0428822    2
1186    24.25    101.674    0.0428641    2
1186.5    24.25    101.674    0.042846    2
1187    24.25    101.674    0.042828    2
1187.5    24.25    101.674    0.0428099    2
1188    24.25    101.674    0.0427919    2
1188.5    24.5    96.6944    0.0406792    2
1189    24.5    96.6944    0.0406621    2
1189.5    24.5    96.6944    0.040645    2
1190    24.25    101.674    0.04272    2
1190.5    24.75    101.674    0.0427021    2
1191    24.75    101.674    0.0426841    2
1191.5    24.75    101.674    0.0426662    2
1192    24.75    101.674    0.0426483    2
1192.5    24.75    101.674    0.0426304    2
1193    24.75    101.674    0.0426126    2
1193.5    24.4167    98.3403    0.0411983    2
1194    24.4167    98.3403    0.041181    2
1194.5    24.4167    98.3403    0.0411638    2
1195    24.6667    93.4444    0.0390981    2
1195.5    24.9167    98.3403    0.0411294    2
1196    24.9167    98.3403    0.0411122    2
1196.5    24.6667    103.361    0.0431931    2
1197    24.6667    103.361    0.0431751    2
1197.5    14.3333    1.10529e-14    4.61498e-18    1
1198    14.3333    1.10529e-14    4.61306e-18    1
1198.5    14.3333    1.10529e-14    4.61113e-18    1
1199    14.3333    1.10529e-14    4.60921e-18    1
1199.5    14.8333    3.94746e-15    1.64546e-18    1
1200    14.8333    3.94746e-15    1.64477e-18    1
1200.5    14.8333    3.94746e-15    1.64409e-18    1
1201    14.8333    3.94746e-15    1.64341e-18    1
1201.5    14.8333    3.94746e-15    1.64272e-18    1
1202    14.8333    3.94746e-15    1.64204e-18    1
1202.5    14.8333    3.94746e-15    1.64136e-18    1
1203    14.8333    3.94746e-15    1.64067e-18    1
1203.5    14.8333    3.94746e-15    1.63999e-18    1
1204    14.8333    3.94746e-15    1.63931e-18    1
1204.5    14.5    -8.88178e-15    -3.68692e-18    1
1205    14.1667    1.22371e-14    5.07765e-18    1
1205.5    14.1667    1.22371e-14    5.07554e-18    1
1206    14.1667    1.22371e-14    5.07343e-18    1
1206.5    14.1667    1.22371e-14    5.07133e-18    1
1207    14.1667    1.22371e-14    5.06923e-18    1
1207.5    14.1667    1.22371e-14    5.06713e-18    1
1208    14.6667    -1.26319e-14    -5.22842e-18    1
1208.5    14.1667    1.22371e-14    5.06294e-18    1
1209    14.1667    1.22371e-14    5.06085e-18    1
1209.5    14.1667    1.22371e-14    5.05875e-18    1
1210    14.6667    -1.26319e-14    -5.21978e-18    1
1210.5    14.6667    -1.26319e-14    -5.21763e-18    1
1211    14.6667    -1.26319e-14    -5.21547e-18    1
1211.5    13.8333    1.04608e-14    4.31728e-18    1
1212    13.8333    1.04608e-14    4.3155e-18    1
1212.5    13.8333    1.04608e-14    4.31372e-18    1
1213    14.3333    5.1317e-15    2.11529e-18    1
1213.5    14.3333    5.1317e-15    2.11442e-18    1
1214    14.3333    5.1317e-15    2.11355e-18    1
1214.5    14.3333    5.1317e-15    2.11268e-18    1
1215    14.6667    -1.26319e-14    -5.1983e-18    1
1215.5    14.5    1.42109e-14    5.84568e-18    1
1216    14.5    1.42109e-14    5.84328e-18    1
1216.5    14.5    1.42109e-14    5.84088e-18    1
1217    14.5    1.42109e-14    5.83848e-18    1
1217.5    14.5    1.42109e-14    5.83608e-18    1
1218    14.5    1.42109e-14    5.83368e-18    1
1218.5    14.3333    -7.89492e-16    -3.23961e-19    1
1219    14.3333    -7.89492e-16    -3.23828e-19    1
1219.5    14.3333    -7.89492e-16    -3.23695e-19    1
1220    14.3333    -7.89492e-16    -3.23562e-19    1
1220.5    14.3333    -7.89492e-16    -3.2343e-19    1
1221    14.3333    -7.89492e-16    -3.23297e-19    1
1221.5    14.3333    -7.89492e-16    -3.23165e-19    1
1222    14.3333    -7.89492e-16    -3.23033e-19    1
1222.5    14.3333    -7.89492e-16    -3.22901e-19    1
1223    14.8333    -4.34221e-15    -1.77523e-18    1
1223.5    14.8333    -4.34221e-15    -1.7745e-18    1
1224    14.8333    -4.34221e-15    -1.77378e-18    1
1224.5    14.8333    -4.34221e-15    -1.77305e-18    1
1225    14.8333    -4.34221e-15    -1.77233e-18    1
1225.5    14.6667    6.31594e-15    2.57688e-18    1
1226    14.6667    6.31594e-15    2.57583e-18    1
1226.5    14.6667    6.31594e-15    2.57478e-18    1
1227    14.6667    6.31594e-15    2.57373e-18    1
1227.5    14.6667    6.31594e-15    2.57268e-18    1
1228    14.6667    6.31594e-15    2.57163e-18    1
1228.5    14.1667    -7.89492e-16    -3.21324e-19    1
1229    14.1667    -7.89492e-16    -3.21193e-19    1
1229.5    14.1667    -7.89492e-16    -3.21062e-19    1
1230    14.1667    -7.89492e-16    -3.20932e-19    1
1230.5    14.1667    -7.89492e-16    -3.20801e-19    1
1231    14.1667    -7.89492e-16    -3.20671e-19    1
1231.5    14.6667    6.31594e-15    2.56433e-18    1
1232    14.6667    6.31594e-15    2.56329e-18    1
1232.5    14.3333    -6.71068e-15    -2.72239e-18    1
1233    14.3333    -6.71068e-15    -2.72128e-18    1
1233.5    14.8333    -8.48704e-15    -3.44023e-18    1
1234    14.8333    -8.48704e-15    -3.43883e-18    1
1234.5    14.8333    -8.48704e-15    -3.43744e-18    1
1235    14.8333    -8.48704e-15    -3.43605e-18    1
1235.5    14.8333    -8.48704e-15    -3.43466e-18    1
1236    14.8333    -8.48704e-15    -3.43327e-18    1
1236.5    14.8333    -8.48704e-15    -3.43188e-18    1
1237    14.8333    -8.48704e-15    -3.43049e-18    1
1237.5    14.8333    -8.48704e-15    -3.42911e-18    1
1238    14.3333    -6.71068e-15    -2.71029e-18    1
1238.5    14.8333    -8.48704e-15    -3.42634e-18    1
1239    13.8333    -1.26319e-14    -5.09761e-18    1
1239.5    13.8333    -1.26319e-14    -5.09555e-18    1
1240    13.8333    -1.26319e-14    -5.0935e-18    1
1240.5    13.8333    -1.26319e-14    -5.09144e-18    1
1241    13.8333    -1.26319e-14    -5.08939e-18    1
1241.5    13.8333    -1.26319e-14    -5.08734e-18    1
1242    13.8333    -1.26319e-14    -5.08529e-18    1
1242.5    13.8333    -1.26319e-14    -5.08325e-18    1
1243    13.8333    -1.26319e-14    -5.0812e-18    1
1243.5    13.8333    -1.26319e-14    -5.07916e-18    1
1244    13.5    -1.24345e-14    -4.99779e-18    1
1244.5    13.3333    -1.26319e-14    -5.07508e-18    1
1245    13.3333    -1.26319e-14    -5.07304e-18    1
1245.5    13.3333    -1.26319e-14    -5.071e-18    1
1246    13.3333    -1.26319e-14    -5.06897e-18    1
1246.5    13.5    -1.24345e-14    -4.98776e-18    1
1247    13.1667    -6.71068e-15    -2.69073e-18    1
1247.5    13.1667    -6.71068e-15    -2.68965e-18    1
1248    13.1667    -6.71068e-15    -2.68857e-18    1
1248.5    13.1667    -6.71068e-15    -2.6875e-18    1
1249    13.1667    -6.71068e-15    -2.68642e-18    1
1249.5    13.1667    -6.71068e-15    -2.68535e-18    1
1250    13.5    -1.24345e-14    -4.9738e-18    1
1250.5    13.1667    -6.71068e-15    -2.6832e-18    1
1251    13.1667    -6.71068e-15    -2.68213e-18    1
1251.5    13.1667    -6.71068e-15    -2.68106e-18    1
1252    13.5    -1.24345e-14    -4.96585e-18    1
1252.5    13.1667    -6.71068e-15    -2.67891e-18    1
1253    13.1667    -6.71068e-15    -2.67785e-18    1
1253.5    13.5    -1.24345e-14    -4.95991e-18    1
1254    13    -3.55271e-15    -1.41655e-18    1
1254.5    13    -3.55271e-15    -1.41599e-18    1
1255    13.1667    -6.71068e-15    -2.67358e-18    1
1255.5    13.5    7.10543e-15    2.82972e-18    1
1256    13.5    7.10543e-15    2.82859e-18    1
1256.5    13.5    7.10543e-15    2.82747e-18    1
1257    13.1667    1.1645e-14    4.63206e-18    1
1257.5    13.5    7.10543e-15    2.82522e-18    1
1258    13    1.42109e-14    5.64819e-18    1
1258.5    13    1.42109e-14    5.64595e-18    1
1259    13.1667    1.1645e-14    4.6247e-18    1
1259.5    13.5    7.10543e-15    2.82073e-18    1
1260    13.5    7.10543e-15    2.81961e-18    1
1260.5    12.8333    -6.71068e-15    -2.66191e-18    1
1261    12.8333    -6.71068e-15    -2.66086e-18    1
1261.5    12.8333    -6.71068e-15    -2.6598e-18    1
1262    12.8333    -6.71068e-15    -2.65875e-18    1
1262.5    12.8333    -6.71068e-15    -2.6577e-18    1
1263    12.8333    -6.71068e-15    -2.65664e-18    1
1263.5    12.8333    -6.71068e-15    -2.65559e-18    1
1264    12.8333    -6.71068e-15    -2.65454e-18    1
1264.5    13.3333    -3.15797e-15    -1.2487e-18    1
1265    13.3333    -3.15797e-15    -1.24821e-18    1
1265.5    13.3333    -3.15797e-15    -1.24772e-18    1
1266    13.5    -1.77636e-15    -7.01563e-19    1
1266.5    13.6667    -1.26319e-14    -4.98692e-18    1
1267    13.6667    -1.26319e-14    -4.98495e-18    1
1267.5    13.8333    -7.3028e-15    -2.88079e-18    1
1268    13.8333    -7.3028e-15    -2.87965e-18    1
1268.5    14    1.42109e-14    5.60144e-18    1
1269    14    1.42109e-14    5.59923e-18    1
1269.5    14.5    1.06581e-14    4.19777e-18    1
1270    14.5    1.06581e-14    4.19612e-18    1
1270.5    14.6667    1.10529e-14    4.34982e-18    1
1271    14.8333    -7.89492e-16    -3.10579e-19    1
1271.5    14.8333    -7.89492e-16    -3.10457e-19    1
1272    15.1667    -4.34221e-15    -1.70684e-18    1
1272.5    15.1667    -4.34221e-15    -1.70617e-18    1
1273    15.1667    -4.34221e-15    -1.7055e-18    1
1273.5    15.1667    -4.34221e-15    -1.70483e-18    1
1274    15.1667    -4.34221e-15    -1.70416e-18    1
1274.5    14.8333    -4.93432e-15    -1.93579e-18    1
1275    15    -1.29247e-26    -5.06851e-30    1
1275.5    15    -1.29247e-26    -5.06652e-30    1
1276    15    -1.29247e-26    -5.06454e-30    1
1276.5    15    -1.29247e-26    -5.06255e-30    1
1277    15    -1.29247e-26    -5.06057e-30    1
1277.5    15    -1.29247e-26    -5.05859e-30    1
1278    15    -1.29247e-26    -5.05661e-30    1
1278.5    15    -1.29247e-26    -5.05463e-30    1
1279    15    -1.29247e-26    -5.05266e-30    1
1279.5    15.5    -1.29247e-26    -5.05068e-30    1
1280    15.5    -1.29247e-26    -5.04871e-30    1
1280.5    15.5    -1.29247e-26    -5.04674e-30    1
1281    15.5    -1.29247e-26    -5.04477e-30    1
1281.5    15.3333    1.57898e-15    6.16069e-19    1
1282    15.3333    1.57898e-15    6.15828e-19    1
1282.5    14.8333    -9.07916e-15    -3.53963e-18    1
1283    14.8333    -9.07916e-15    -3.53825e-18    1
1283.5    14.8333    -9.07916e-15    -3.53687e-18    1
1284    14.8333    -9.07916e-15    -3.5355e-18    1
1284.5    14.8333    -9.07916e-15    -3.53412e-18    1
1285    14.8333    -9.07916e-15    -3.53275e-18    1
1285.5    14.8333    -9.07916e-15    -3.53137e-18    1
1286    14.8333    -9.07916e-15    -3.53e-18    1
1286.5    15.3333    1.57898e-15    6.13674e-19    1
1287    15.3333    1.57898e-15    6.13436e-19    1
1287.5    15.3333    1.57898e-15    6.13198e-19    1
1288    14.8333    -9.07916e-15    -3.52452e-18    1
1288.5    15.1667    -1.02634e-14    -3.98269e-18    1
1289    14.6667    -3.15797e-15    -1.22497e-18    1
1289.5    14.6667    -3.15797e-15    -1.22449e-18    1
1290    14.6667    -3.15797e-15    -1.22402e-18    1
1290.5    15.1667    -1.02634e-14    -3.97652e-18    1
1291    15.1667    -1.02634e-14    -3.97498e-18    1
1291.5    14.6667    -3.15797e-15    -1.2226e-18    1
1292    15.5    -3.55271e-15    -1.37489e-18    1
1292.5    15.5    -3.55271e-15    -1.37436e-18    1
1293    15.5    -3.55271e-15    -1.37383e-18    1
1293.5    15.5    -3.55271e-15    -1.37329e-18    1
1294    15.5    -3.55271e-15    -1.37276e-18    1
1294.5    15.5    -3.55271e-15    -1.37223e-18    1
1295    15.5    -3.55271e-15    -1.3717e-18    1
1295.5    15.8333    1.1645e-14    4.49441e-18    1
1296    15.8333    1.1645e-14    4.49267e-18    1
1296.5    15.8333    1.1645e-14    4.49094e-18    1
1297    15.8333    1.1645e-14    4.48921e-18    1
1297.5    15.8333    1.1645e-14    4.48748e-18    1
1298    15.8333    1.1645e-14    4.48575e-18    1
1298.5    16.1667    -2.44742e-14    -9.42405e-18    1
1299    16.3333    -5.52644e-15    -2.12719e-18    1
1299.5    16.5    -1.29247e-26    -4.97295e-30    1
1300    16.5    -1.29247e-26    -4.97104e-30    1
1300.5    16.5    -1.29247e-26    -4.96913e-30    1
1301    16.5    -1.29247e-26    -4.96722e-30    1
1301.5    17    -1.29247e-26    -4.96531e-30    1
1302    17    -1.29247e-26    -4.9634e-30    1
1302.5    16.3333    -7.89492e-15    -3.03068e-18    1
1303    16.3333    -7.89492e-15    -3.02952e-18    1
1303.5    16.8333    2.76322e-14    1.05992e-17    1
1304    16.8333    2.76322e-14    1.05952e-17    1
1304.5    16.3333    -7.89492e-15    -3.02603e-18    1
1305    16.3333    -7.89492e-15    -3.02487e-18    1
1305.5    16.8333    2.76322e-14    1.0583e-17    1
1306    16.8333    2.76322e-14    1.0579e-17    1
1306.5    16.8333    2.76322e-14    1.05749e-17    1
1307    16.8333    2.76322e-14    1.05709e-17    1
1307.5    16.8333    2.76322e-14    1.05668e-17    1
1308    16.8333    2.76322e-14    1.05628e-17    1
1308.5    17.1667    1.57898e-15    6.03356e-19    1
1309    17.1667    1.57898e-15    6.03126e-19    1
1309.5    17.5    -2.13163e-14    -8.13909e-18    1
1310    17.5    -2.13163e-14    -8.13599e-18    1
1310.5    17.5    -2.13163e-14    -8.13288e-18    1
1311    17.5    -2.13163e-14    -8.12978e-18    1
1311.5    17.5    -2.13163e-14    -8.12668e-18    1
1312    18    2.84217e-14    1.08314e-17    1
1312.5    18    2.84217e-14    1.08273e-17    1
1313    18.3333    -1.26319e-14    -4.81031e-18    1
1313.5    18.3333    -1.26319e-14    -4.80848e-18    1
1314    18.8333    1.57898e-14    6.00831e-18    1
1314.5    18.8333    1.57898e-14    6.00602e-18    1
1315    18.8333    1.57898e-14    6.00374e-18    1
1315.5    19    -7.10543e-15    -2.70066e-18    1
1316    18.6667    6.31594e-15    2.39967e-18    1
1316.5    19    -7.10543e-15    -2.69861e-18    1
1317    19    -7.10543e-15    -2.69758e-18    1
1317.5    19    -7.10543e-15    -2.69656e-18    1
1318    19    -7.10543e-15    -2.69553e-18    1
1318.5    19    -7.10543e-15    -2.69451e-18    1
1319    19    -7.10543e-15    -2.69349e-18    1
1319.5    19    -7.10543e-15    -2.69247e-18    1
1320    19    -7.10543e-15    -2.69145e-18    1
1320.5    19    -7.10543e-15    -2.69043e-18    1
1321    19    -7.10543e-15    -2.68941e-18    1
1321.5    19    -7.10543e-15    -2.68839e-18    1
1322    19    -7.10543e-15    -2.68738e-18    1
1322.5    19    -7.10543e-15    -2.68636e-18    1
1323    19    -7.10543e-15    -2.68535e-18    1
1323.5    18.6667    6.31594e-15    2.38607e-18    1
1324    18.6667    6.31594e-15    2.38517e-18    1
1324.5    19    2.84217e-14    1.07292e-17    1
1325    19    2.84217e-14    1.07252e-17    1
1325.5    18.5    -1.42109e-14    -5.36056e-18    1
1326    18.5    -1.42109e-14    -5.35854e-18    1
1326.5    18.5    -1.42109e-14    -5.35652e-18    1
1327    18.5    -1.42109e-14    -5.3545e-18    1
1327.5    19    2.84217e-14    1.0705e-17    1
1328    19    2.84217e-14    1.07009e-17    1
1328.5    19    2.84217e-14    1.06969e-17    1
1329    19.3333    -3.15797e-15    -1.1881e-18    1
1329.5    19.3333    -3.15797e-15    -1.18765e-18    1
1330    19.3333    -3.15797e-15    -1.18721e-18    1
1330.5    19    7.10543e-15    2.67021e-18    1
1331    19    7.10543e-15    2.66921e-18    1
1331.5    19.5    -1.06581e-14    -4.00231e-18    1
1332    19.5    -1.06581e-14    -4.0008e-18    1
1332.5    19.5    -1.06581e-14    -3.9993e-18    1
1333    19.5    -1.06581e-14    -3.9978e-18    1
1333.5    19    7.10543e-15    2.6642e-18    1
1334    19.1667    2.52637e-14    9.46917e-18    1
1334.5    19.6667    2.52637e-14    9.46562e-18    1
1335    19.6667    2.52637e-14    9.46208e-18    1
1335.5    19.6667    2.52637e-14    9.45853e-18    1
1336    19.6667    2.52637e-14    9.45499e-18    1
1336.5    19.6667    2.52637e-14    9.45146e-18    1
1337    19.6667    2.52637e-14    9.44792e-18    1
1337.5    19.3333    -2.68427e-14    -1.00347e-17    1
1338    19.3333    -2.68427e-14    -1.00309e-17    1
1338.5    19.5    2.13163e-14    7.96275e-18    1
1339    20    -8.53232e-27    -3.18608e-30    1
1339.5    20    -8.53232e-27    -3.18489e-30    1
1340    20    -8.53232e-27    -3.1837e-30    1
1340.5    20    -8.53232e-27    -3.18251e-30    1
1341    20    -8.53232e-27    -3.18133e-30    1
1341.5    20    -8.53232e-27    -3.18014e-30    1
1342    20    -8.53232e-27    -3.17896e-30    1
1342.5    19.8333    2.05268e-14    7.64499e-18    1
1343    19.8333    2.05268e-14    7.64214e-18    1
1343.5    19.8333    2.05268e-14    7.6393e-18    1
1344    19.8333    2.05268e-14    7.63645e-18    1
1344.5    19.5    -3.55271e-15    -1.3212e-18    1
1345    19.6667    -2.68427e-14    -9.97871e-18    1
1345.5    19.6667    -2.68427e-14    -9.975e-18    1
1346    19.6667    -2.68427e-14    -9.97129e-18    1
1346.5    20.1667    2.28953e-14    8.50177e-18    1
1347    20.1667    2.28953e-14    8.49861e-18    1
1347.5    20.1667    2.28953e-14    8.49546e-18    1
1348    20.1667    2.28953e-14    8.49231e-18    1
1348.5    20.1667    2.28953e-14    8.48916e-18    1
1349    20    -7.27014e-27    -2.69464e-30    1
1349.5    20    -7.27014e-27    -2.69364e-30    1
1350    20    -7.27014e-27    -2.69265e-30    1
1350.5    20    -7.27014e-27    -2.69165e-30    1
1351    20    -7.27014e-27    -2.69065e-30    1
1351.5    20.5    2.84217e-14    1.05149e-17    1
1352    20.5    2.84217e-14    1.0511e-17    1
1352.5    20.5    2.84217e-14    1.05071e-17    1
1353    20.3333    -2.68427e-14    -9.91971e-18    1
1353.5    20.3333    -2.68427e-14    -9.91604e-18    1
1354    20.3333    -2.68427e-14    -9.91238e-18    1
1354.5    20.3333    -2.68427e-14    -9.90872e-18    1
1355    20.3333    -2.68427e-14    -9.90506e-18    1
1355.5    21.1667    -7.89492e-15    -2.91218e-18    1
1356    21.1667    -7.89492e-15    -2.91111e-18    1
1356.5    21.1667    -7.89492e-15    -2.91003e-18    1
1357    21.1667    -7.89492e-15    -2.90896e-18    1
1357.5    21.1667    -7.89492e-15    -2.90789e-18    1
1358    21.1667    -7.89492e-15    -2.90682e-18    1
1358.5    21.5    -1.06581e-14    -3.92276e-18    1
1359    21.5    -1.06581e-14    -3.92132e-18    1
1359.5    22    1.42109e-14    5.2265e-18    1
1360    22.1667    2.05268e-14    7.54661e-18    1
1360.5    22.6667    -5.05275e-14    -1.85695e-17    1
1361    22.1667    2.05268e-14    7.54107e-18    1
1361.5    22.1667    2.05268e-14    7.5383e-18    1
1362    22.6667    -5.05275e-14    -1.8549e-17    1
1362.5    22.5    -7.10543e-15    -2.6075e-18    1
1363    22.5    -7.10543e-15    -2.60654e-18    1
1363.5    22.5    -7.10543e-15    -2.60558e-18    1
1364    22.5    -7.10543e-15    -2.60463e-18    1
1364.5    22.5    -7.10543e-15    -2.60367e-18    1
1365    22.5    -7.10543e-15    -2.60272e-18    1
1365.5    22.3333    2.52637e-14    9.25073e-18    1
1366    22.8333    2.52637e-14    9.24734e-18    1
1366.5    22.8333    2.52637e-14    9.24396e-18    1
1367    22.8333    2.52637e-14    9.24058e-18    1
1367.5    22.8333    2.52637e-14    9.2372e-18    1
1368    22.8333    2.52637e-14    9.23382e-18    1
1368.5    22.8333    2.52637e-14    9.23045e-18    1
1369    22.8333    2.52637e-14    9.22708e-18    1
1369.5    22.8333    2.52637e-14    9.22371e-18    1
1370    22.8333    2.52637e-14    9.22034e-18    1
1370.5    22.8333    2.52637e-14    9.21698e-18    1
1371    22.8333    2.52637e-14    9.21362e-18    1
1371.5    22.8333    2.52637e-14    9.21026e-18    1
1372    22.8333    2.52637e-14    9.2069e-18    1
1372.5    22.1667    -1.02634e-14    -3.73894e-18    1
1373    22.1667    -1.02634e-14    -3.73758e-18    1
1373.5    22.1667    -1.02634e-14    -3.73622e-18    1
1374    22.1667    -1.02634e-14    -3.73486e-18    1
1374.5    22.1667    -1.02634e-14    -3.7335e-18    1
1375    22.1667    -1.02634e-14    -3.73214e-18    1
1375.5    22.1667    -1.02634e-14    -3.73079e-18    1
1376    22.1667    -1.02634e-14    -3.72943e-18    1
1376.5    22.1667    -1.02634e-14    -3.72808e-18    1
1377    22.6667    -3.15797e-14    -1.14668e-17    1
1377.5    22.6667    -3.15797e-14    -1.14627e-17    1
1378    22.6667    -3.15797e-14    -1.14585e-17    1
1378.5    22.1667    -1.02634e-14    -3.72267e-18    1
1379    22.1667    -1.02634e-14    -3.72132e-18    1
1379.5    22.5    3.55271e-15    1.28768e-18    1
1380    23    2.13163e-14    7.72329e-18    1
1380.5    22.5    3.55271e-15    1.28675e-18    1
1381    22.5    3.55271e-15    1.28628e-18    1
1381.5    22.5    3.55271e-15    1.28582e-18    1
1382    22.8333    2.52637e-14    9.14028e-18    1
1382.5    22.8333    2.52637e-14    9.13698e-18    1
1383    22.8333    2.52637e-14    9.13367e-18    1
1383.5    23.3333    2.52637e-14    9.13037e-18    1
1384    23.3333    2.52637e-14    9.12707e-18    1
1384.5    22.8333    2.52637e-14    9.12378e-18    1
1385    23.3333    2.52637e-14    9.12048e-18    1
1385.5    23.3333    2.52637e-14    9.11719e-18    1
1386    23.3333    2.52637e-14    9.1139e-18    1
1386.5    22.6667    -3.15797e-14    -1.13883e-17    1
1387    22.6667    -3.15797e-14    -1.13842e-17    1
1387.5    22.6667    -3.15797e-14    -1.13801e-17    1
1388    22.6667    -3.15797e-14    -1.1376e-17    1
1388.5    22.6667    -3.15797e-14    -1.13719e-17    1
1389    22.6667    -3.15797e-14    -1.13678e-17    1
1389.5    22.6667    -3.15797e-14    -1.13637e-17    1
1390    22.6667    -3.15797e-14    -1.13596e-17    1
1390.5    22.1667    -1.02634e-14    -3.69054e-18    1
1391    22.1667    -1.02634e-14    -3.68921e-18    1
1391.5    22.1667    -1.02634e-14    -3.68789e-18    1
1392    22.1667    -1.02634e-14    -3.68656e-18    1
1392.5    22.1667    -1.02634e-14    -3.68524e-18    1
1393    22.1667    -1.02634e-14    -3.68392e-18    1
1393.5    22    -5.04871e-27    -1.81152e-30    1
1394    22    -5.04871e-27    -1.81087e-30    1
1394.5    22    -5.04871e-27    -1.81022e-30    1
1395    22    -5.04871e-27    -1.80957e-30    1
1395.5    22    -5.04871e-27    -1.80893e-30    1
1396    22    -5.04871e-27    -1.80828e-30    1
1396.5    22    -5.04871e-27    -1.80763e-30    1
1397    22    -5.04871e-27    -1.80698e-30    1
1397.5    22    -5.04871e-27    -1.80634e-30    1
1398    22    -5.04871e-27    -1.80569e-30    1
1398.5    22    -5.04871e-27    -1.80504e-30    1
1399    22    -5.04871e-27    -1.8044e-30    1
1399.5    22    -5.04871e-27    -1.80375e-30    1
1400    22    -5.04871e-27    -1.80311e-30    1
1400.5    23    -2.84217e-14    -1.0147e-17    1
1401    23    -2.84217e-14    -1.01434e-17    1
1401.5    22.5    1.42109e-14    5.06987e-18    1
1402    23    -2.84217e-14    -1.01361e-17    1
1402.5    23.1667    -4.69748e-14    -1.67468e-17    1
1403    22.8333    4.18431e-14    1.4912e-17    1
1403.5    23    3.55271e-14    1.26566e-17    1
1404    23.3333    3.47376e-14    1.2371e-17    1
1404.5    23.3333    3.47376e-14    1.23666e-17    1
1405    23.3333    3.47376e-14    1.23622e-17    1
1405.5    23.3333    3.47376e-14    1.23578e-17    1
1406    22.8333    4.18431e-14    1.48802e-17    1
1406.5    22.8333    4.18431e-14    1.48749e-17    1
1407    22.8333    4.18431e-14    1.48696e-17    1
1407.5    22.6667    -1.26319e-14    -4.48734e-18    1
1408    22.6667    -1.26319e-14    -4.48575e-18    1
1408.5    22.6667    -1.26319e-14    -4.48416e-18    1
1409    22.6667    -1.26319e-14    -4.48257e-18    1
1409.5    22.6667    -1.26319e-14    -4.48098e-18    1
1410    23.1667    1.57898e-14    5.59923e-18    1
1410.5    23.1667    1.57898e-14    5.59725e-18    1
1411    22.6667    -1.26319e-14    -4.47621e-18    1
1411.5    22.6667    -1.26319e-14    -4.47463e-18    1
1412    22.6667    -1.26319e-14    -4.47304e-18    1
1412.5    22.6667    -1.26319e-14    -4.47146e-18    1
1413    22.6667    -1.26319e-14    -4.46988e-18    1
1413.5    22.6667    -1.26319e-14    -4.4683e-18    1
1414    22.6667    -1.26319e-14    -4.46672e-18    1
1414.5    23    -1.42109e-14    -5.02328e-18    1
1415    22.5    -2.13163e-14    -7.53226e-18    1
1415.5    22.5    -2.13163e-14    -7.52959e-18    1
1416    22.5    -2.13163e-14    -7.52694e-18    1
1416.5    22.5    -2.13163e-14    -7.52428e-18    1
1417    22.5    -2.13163e-14    -7.52162e-18    1
1417.5    22.5    -2.13163e-14    -7.51897e-18    1
1418    22.5    -2.13163e-14    -7.51632e-18    1
1418.5    22.5    -2.13163e-14    -7.51367e-18    1
1419    22.8333    -6.71068e-15    -2.36458e-18    1
1419.5    22.5    -2.13163e-14    -7.50838e-18    1
1420    22.5    -2.13163e-14    -7.50573e-18    1
1420.5    22.5    -2.13163e-14    -7.50309e-18    1
1421    22.5    -2.13163e-14    -7.50045e-18    1
1421.5    22.8333    -6.71068e-15    -2.36042e-18    1
1422    22.8333    -6.71068e-15    -2.35959e-18    1
1422.5    22.8333    -6.71068e-15    -2.35876e-18    1
1423    22.8333    -6.71068e-15    -2.35793e-18    1
1423.5    22.8333    -6.71068e-15    -2.35711e-18    1
1424    22.8333    -6.71068e-15    -2.35628e-18    1
1424.5    23.3333    -1.73688e-14    -6.09646e-18    1
1425    22.8333    -6.71068e-15    -2.35463e-18    1
1425.5    22.8333    -6.71068e-15    -2.3538e-18    1
1426    22.8333    -6.71068e-15    -2.35297e-18    1
1426.5    22.8333    -5.52644e-14    -1.93706e-17    1
1427    23.3333    4.42115e-14    1.54911e-17    1
1427.5    23.3333    4.42115e-14    1.54857e-17    1
1428    23.3333    4.42115e-14    1.54802e-17    1
1428.5    22.6667    6.31594e-15    2.21069e-18    1
1429    22.6667    6.31594e-15    2.20991e-18    1
1429.5    22.6667    6.31594e-15    2.20914e-18    1
1430    22.6667    6.31594e-15    2.20837e-18    1
1430.5    22.6667    6.31594e-15    2.2076e-18    1
1431    22.6667    6.31594e-15    2.20683e-18    1
1431.5    22.6667    6.31594e-15    2.20605e-18    1
1432    22.6667    6.31594e-15    2.20528e-18    1
1432.5    22.6667    6.31594e-15    2.20451e-18    1
1433    23.1667    2.76322e-14    9.64139e-18    1
1433.5    23.1667    2.76322e-14    9.63802e-18    1
1434    23.1667    2.76322e-14    9.63466e-18    1
1434.5    23    -3.23117e-27    -1.12624e-30    1
1435    23    -3.23117e-27    -1.12584e-30    1
1435.5    23.3333    -7.89492e-15    -2.74988e-18    1
1436    23.5    5.68434e-14    1.97923e-17    1
1436.5    23.5    5.68434e-14    1.97854e-17    1
1437    23.5    5.68434e-14    1.97785e-17    1
1437.5    23.5    5.68434e-14    1.97716e-17    1
1438    22.8333    -3.86851e-14    -1.3451e-17    1
1438.5    22.8333    -3.86851e-14    -1.34463e-17    1
1439    23.3333    5.36855e-14    1.86537e-17    1
1439.5    23.3333    5.36855e-14    1.86473e-17    1
1440    23.3333    5.36855e-14    1.86408e-17    1
1440.5    22.8333    -3.86851e-14    -1.34277e-17    1
1441    23.3333    5.36855e-14    1.86278e-17    1
1441.5    23.3333    5.36855e-14    1.86214e-17    1
1442    23.3333    5.36855e-14    1.86149e-17    1
1442.5    23    -4.9738e-14    -1.72402e-17    1
1443    23    -4.9738e-14    -1.72342e-17    1
1443.5    23    -4.9738e-14    -1.72283e-17    1
1444    23    1.42109e-14    4.92066e-18    1
1444.5    23    1.42109e-14    4.91895e-18    1
1445    23.5    -4.9738e-14    -1.72104e-17    1
1445.5    23.5    -4.9738e-14    -1.72044e-17    1
1446    23.3333    -5.05275e-14    -1.74715e-17    1
1446.5    23.3333    -5.05275e-14    -1.74654e-17    1
1447    23.3333    -5.05275e-14    -1.74594e-17    1
1447.5    23.3333    -5.05275e-14    -1.74534e-17    1
1448    23.8333    3.47376e-14    1.1995e-17    1
1448.5    23.8333    3.47376e-14    1.19909e-17    1
1449    23.6667    -5.52644e-14    -1.90699e-17    1
1449.5    23.5    -4.26326e-14    -1.4706e-17    1
1450    23.5    -4.26326e-14    -1.47009e-17    1
1450.5    24    -1.81754e-27    -6.2652e-31    1
1451    24    -1.81754e-27    -6.26304e-31    1
1451.5    24    -1.81754e-27    -6.26089e-31    1
1452    24    -1.81754e-27    -6.25873e-31    1
1452.5    24    -1.81754e-27    -6.25658e-31    1
1453    24    -1.81754e-27    -6.25442e-31    1
1453.5    24    -1.81754e-27    -6.25227e-31    1
1454    24    -1.81754e-27    -6.25012e-31    1
1454.5    24.5    4.26326e-14    1.46554e-17    1
1455    24    -1.81754e-27    -6.24583e-31    1
1455.5    24    -1.81754e-27    -6.24368e-31    1
1456    24    -1.81754e-27    -6.24154e-31    1
1456.5    23.6667    3.94746e-15    1.35512e-18    1
1457    23.6667    3.94746e-15    1.35465e-18    1
1457.5    23.8333    3.71061e-14    1.27294e-17    1
1458    23.8333    3.71061e-14    1.2725e-17    1
1458.5    24.3333    1.57898e-15    5.41304e-19    1
1459    24.3333    1.57898e-15    5.41119e-19    1
1459.5    24.5    -1.77636e-14    -6.0855e-18    1
1460    25.1667    -5.05275e-14    -1.73039e-17    1
1460.5    25.1667    -5.05275e-14    -1.7298e-17    1
1461    25.1667    -5.05275e-14    -1.72921e-17    1
1461.5    25.6667    -5.05275e-14    -1.72862e-17    1
1462    25.6667    -5.05275e-14    -1.72803e-17    1
1462.5    25.6667    -5.05275e-14    -1.72744e-17    1
1463    26    2.84217e-14    9.7135e-18    1
1463.5    26.1667    -9.07916e-15    -3.10186e-18    1
1464    26.1667    -9.07916e-15    -3.10081e-18    1
1464.5    26.1667    -9.07916e-15    -3.09975e-18    1
1465    26.3333    5.36855e-14    1.83227e-17    1
1465.5    26.8333    1.10529e-14    3.77103e-18    1
1466    26.8333    1.10529e-14    3.76974e-18    1
1466.5    26.8333    1.10529e-14    3.76846e-18    1
1467    26.8333    1.10529e-14    3.76717e-18    1
1467.5    26.8333    1.10529e-14    3.76589e-18    1
1468    26.8333    1.10529e-14    3.76461e-18    1
1468.5    26.8333    1.10529e-14    3.76333e-18    1
1469    26.8333    1.10529e-14    3.76204e-18    1
1469.5    26.8333    1.10529e-14    3.76076e-18    1
1470    26.8333    4.77643e-14    1.62463e-17    1
1470.5    27    5.68434e-14    1.93279e-17    1
1471    27    5.68434e-14    1.93214e-17    1
1471.5    27    5.68434e-14    1.93148e-17    1
1472    27    5.68434e-14    1.93082e-17    1
1472.5    27    5.68434e-14    1.93017e-17    1
1473    27    5.68434e-14    1.92951e-17    1
1473.5    27    5.68434e-14    1.92886e-17    1
1474    27    5.68434e-14    1.9282e-17    1
1474.5    27    5.68434e-14    1.92755e-17    1
1475    27    5.68434e-14    1.9269e-17    1
1475.5    27    5.68434e-14    1.92624e-17    1
1476    27    5.68434e-14    1.92559e-17    1
1476.5    27    5.68434e-14    1.92494e-17    1
1477    27    5.68434e-14    1.92429e-17    1
1477.5    27.1667    5.25012e-14    1.77669e-17    1
1478    26.6667    -5.05275e-14    -1.70932e-17    1
1478.5    26.6667    -5.05275e-14    -1.70874e-17    1
1479    26.8333    -2.92112e-14    -9.87532e-18    1
1479.5    26.8333    -2.92112e-14    -9.87198e-18    1
1480    26.8333    -2.92112e-14    -9.86865e-18    1
1480.5    26.8333    -2.92112e-14    -9.86532e-18    1
1481    26.8333    -2.92112e-14    -9.86199e-18    1
1481.5    26.8333    -2.92112e-14    -9.85866e-18    1
1482    26.8333    -2.92112e-14    -9.85533e-18    1
1482.5    27.3333    3.47376e-14    1.17159e-17    1
1483    26.8333    -2.92112e-14    -9.84869e-18    1
1483.5    26.8333    -2.92112e-14    -9.84537e-18    1
1484    26.8333    -2.92112e-14    -9.84205e-18    1
1484.5    27.1667    5.25012e-14    1.76831e-17    1
1485    27.1667    -2.68427e-14    -9.03795e-18    1
1485.5    26.6667    -1.26319e-14    -4.25172e-18    1
1486    26.6667    -1.26319e-14    -4.25029e-18    1
1486.5    26.6667    -1.26319e-14    -4.24886e-18    1
1487    27.1667    -2.68427e-14    -9.0258e-18    1
1487.5    27.1667    -2.68427e-14    -9.02276e-18    1
1488    27.1667    -2.68427e-14    -9.01973e-18    1
1488.5    27.1667    -2.68427e-14    -9.0167e-18    1
1489    27    1.42109e-14    4.77195e-18    1
1489.5    27.5    3.55271e-14    1.19259e-17    1
1490    27    1.42109e-14    4.76874e-18    1
1490.5    26.8333    4.42115e-14    1.48311e-17    1
1491    26.8333    4.42115e-14    1.48261e-17    1
1491.5    27.8333    4.42115e-14    1.48212e-17    1
1492    27.8333    4.42115e-14    1.48162e-17    1
1492.5    27.8333    4.42115e-14    1.48112e-17    1
1493    27.8333    4.42115e-14    1.48063e-17    1
1493.5    27.8333    4.42115e-14    1.48013e-17    1
1494    27.8333    4.42115e-14    1.47964e-17    1
1494.5    28.1667    -2.8027e-14    -9.3767e-18    1
1495    27.8333    4.42115e-14    1.47865e-17    1
1495.5    27.8333    4.42115e-14    1.47815e-17    1
1496    27.8333    4.42115e-14    1.47766e-17    1
1496.5    28.3333    -1.26319e-14    -4.22047e-18    1
1497    28.3333    -1.26319e-14    -4.21906e-18    1
1497.5    28.3333    -1.26319e-14    -4.21765e-18    1
1498    28.3333    -1.26319e-14    -4.21625e-18    1
1498.5    28.5    -1.06581e-14    -3.55627e-18    1
1499    28.5    -1.06581e-14    -3.55508e-18    1
1499.5    28.1667    -7.89492e-16    -2.63252e-19    1
1500    28.1667    -7.89492e-16    -2.63164e-19    1
1500.5    28.1667    -7.89492e-16    -2.63076e-19    1
1501    28.1667    -7.89492e-16    -2.62989e-19    1
1501.5    28.1667    -7.89492e-16    -2.62901e-19    1
1502    28.1667    -7.89492e-16    -2.62814e-19    1
1502.5    28.1667    -7.89492e-16    -2.62726e-19    1
1503    28.1667    -7.89492e-16    -2.62639e-19    1
1503.5    28.1667    -7.89492e-16    -2.62551e-19    1
1504    28.1667    -7.89492e-16    -2.62464e-19    1
1504.5    28.1667    -7.89492e-16    -2.62377e-19    1
1505    29    2.84217e-14    9.44243e-18    1
1505.5    28.6667    1.57898e-15    5.24405e-19    1
1506    28.6667    1.57898e-15    5.24231e-19    1
1506.5    28.8333    -2.44742e-14    -8.12288e-18    1
1507    28.8333    -2.44742e-14    -8.12019e-18    1
1507.5    29.3333    2.52637e-14    8.37935e-18    1
1508    29.1667    -3.15797e-15    -1.04707e-18    1
1508.5    29.1667    -3.15797e-15    -1.04672e-18    1
1509    29.1667    -3.15797e-15    -1.04638e-18    1
1509.5    29.1667    -3.15797e-15    -1.04603e-18    1
1510    29.1667    -3.15797e-15    -1.04568e-18    1
1510.5    29.1667    -3.15797e-15    -1.04534e-18    1
