# Supplementary material for: Clocked stepping of an artificial protein walker along a DNA track
Source: Nat Nanotechnol. 2026 Jul 6;21(7):987–95. doi: 10.1038/s41565-026-02211-3 (PMC13379313; doi:10.1038/s41565-026-02211-3)
Supplement: Supplementary file 13 — Text files of simulation output. [file 41565_2026_2211_MOESM13_ESM.zip › histogram_distance_alpha0.000000.dat]

### track: TrpR -- DtxR -- MetJ 
# alpha = 0
# individual on/off rates:
#     correct step, with    ligands: TrpR    = ( 10 ,  0.36 )
#                                    DtxR    = ( 10 ,  0.164 )
#                                    MetJ    = ( 10 ,  1.14 )
#     correct step, without ligands: TrpR_0  = ( 0 ,  0.99 )
#                                    DtxR_0  = ( 0 ,  0.45 )
#                                    MetJ_0  = ( 0 ,  3.7 )
#     overstepping, with    ligands: TrpR*   = ( 0 ,  0.36 )
#                                    DtxR*   = ( 0 ,  0.164 )
#                                    MetJ*   = ( 0 ,  1.14 )
#     overstepping, without ligands: TrpR*_0 = ( 0 ,  0.99 )
#                                    DtxR*_0 = ( 0 ,  0.45 )
#                                    MetJ*_0 = ( 0 ,  3.7 )
# total number of events counted: 499960
# average value: 1.62964 => inverse: 0.613633
0.5    0.464751    232357
1.5    0.252744    126362
2.5    0.134117    67053
3.5    0.0703376    35166
4.5    0.037073    18535
5.5    0.0194976    9748
6.5    0.0102148    5107
7.5    0.00541643    2708
8.5    0.00283223    1416
9.5    0.00148012    740
10.5    0.000724058    362
11.5    0.000476038    238
12.5    0.000208017    104
13.5    8.00064e-05    40
14.5    4.80038e-05    24
