# Supplementary material for: Clocked stepping of an artificial protein walker along a DNA track
Source: Nat Nanotechnol. 2026 Jul 6;21(7):987–95. doi: 10.1038/s41565-026-02211-3 (PMC13379313; doi:10.1038/s41565-026-02211-3)
Supplement: Supplementary file 13 — Text files of simulation output. [file 41565_2026_2211_MOESM13_ESM.zip › histogram_distance_alpha0.100000.dat]

### track: TrpR -- DtxR -- MetJ 
# alpha = 0.1
# individual on/off rates:
#     correct step, with    ligands: TrpR    = ( 10 ,  0.36 )
#                                    DtxR    = ( 10 ,  0.164 )
#                                    MetJ    = ( 10 ,  1.14 )
#     correct step, without ligands: TrpR_0  = ( 0 ,  0.99 )
#                                    DtxR_0  = ( 0 ,  0.45 )
#                                    MetJ_0  = ( 0 ,  3.7 )
#     overstepping, with    ligands: TrpR*   = ( 1 ,  0.36 )
#                                    DtxR*   = ( 1 ,  0.164 )
#                                    MetJ*   = ( 1 ,  1.14 )
#     overstepping, without ligands: TrpR*_0 = ( 0 ,  0.99 )
#                                    DtxR*_0 = ( 0 ,  0.45 )
#                                    MetJ*_0 = ( 0 ,  3.7 )
# total number of events counted: 483568
# average value: 1.71656 => inverse: 0.58256
0.5    0.441336    213416
1.5    0.247967    119909
2.5    0.153949    74445
3.5    0.07163    34638
4.5    0.0365161    17658
5.5    0.0218852    10583
6.5    0.0123643    5979
7.5    0.00666918    3225
8.5    0.00359412    1738
9.5    0.0020783    1005
10.5    0.000965738    467
11.5    0.000521126    252
12.5    0.000293651    142
13.5    0.000140621    68
14.5    8.89223e-05    43
