# Supplementary material for: Clocked stepping of an artificial protein walker along a DNA track
Source: Nat Nanotechnol. 2026 Jul 6;21(7):987–95. doi: 10.1038/s41565-026-02211-3 (PMC13379313; doi:10.1038/s41565-026-02211-3)
Supplement: Supplementary file 13 — Text files of simulation output. [file 41565_2026_2211_MOESM13_ESM.zip › histogram_distance_alpha0.200000.dat]

### track: TrpR -- DtxR -- MetJ 
# alpha = 0.2
# individual on/off rates:
#     correct step, with    ligands: TrpR    = ( 10 ,  0.36 )
#                                    DtxR    = ( 10 ,  0.164 )
#                                    MetJ    = ( 10 ,  1.14 )
#     correct step, without ligands: TrpR_0  = ( 0 ,  0.99 )
#                                    DtxR_0  = ( 0 ,  0.45 )
#                                    MetJ_0  = ( 0 ,  3.7 )
#     overstepping, with    ligands: TrpR*   = ( 2 ,  0.36 )
#                                    DtxR*   = ( 2 ,  0.164 )
#                                    MetJ*   = ( 2 ,  1.14 )
#     overstepping, without ligands: TrpR*_0 = ( 0 ,  0.99 )
#                                    DtxR*_0 = ( 0 ,  0.45 )
#                                    MetJ*_0 = ( 0 ,  3.7 )
# total number of events counted: 465569
# average value: 1.77852 => inverse: 0.562266
0.5    0.426053    198357
1.5    0.249306    116069
2.5    0.157624    73385
3.5    0.0745711    34718
4.5    0.0384841    17917
5.5    0.0235518    10965
6.5    0.0134373    6256
7.5    0.00773247    3600
8.5    0.00428937    1997
9.5    0.00243573    1134
10.5    0.00119209    555
11.5    0.000668    311
12.5    0.000330778    154
13.5    0.000212643    99
14.5    0.000111691    52
