# Supplementary material for: Clocked stepping of an artificial protein walker along a DNA track
Source: Nat Nanotechnol. 2026 Jul 6;21(7):987–95. doi: 10.1038/s41565-026-02211-3 (PMC13379313; doi:10.1038/s41565-026-02211-3)
Supplement: Supplementary file 13 — Text files of simulation output. [file 41565_2026_2211_MOESM13_ESM.zip › histogram_distance_alpha0.300000.dat]

### track: TrpR -- DtxR -- MetJ 
# alpha = 0.3
# individual on/off rates:
#     correct step, with    ligands: TrpR    = ( 10 ,  0.36 )
#                                    DtxR    = ( 10 ,  0.164 )
#                                    MetJ    = ( 10 ,  1.14 )
#     correct step, without ligands: TrpR_0  = ( 0 ,  0.99 )
#                                    DtxR_0  = ( 0 ,  0.45 )
#                                    MetJ_0  = ( 0 ,  3.7 )
#     overstepping, with    ligands: TrpR*   = ( 3 ,  0.36 )
#                                    DtxR*   = ( 3 ,  0.164 )
#                                    MetJ*   = ( 3 ,  1.14 )
#     overstepping, without ligands: TrpR*_0 = ( 0 ,  0.99 )
#                                    DtxR*_0 = ( 0 ,  0.45 )
#                                    MetJ*_0 = ( 0 ,  3.7 )
# total number of events counted: 449888
# average value: 1.84559 => inverse: 0.541831
0.5    0.409404    184186
1.5    0.251872    113314
2.5    0.159693    71844
3.5    0.0774771    34856
4.5    0.0419082    18854
5.5    0.025273    11370
6.5    0.015306    6886
7.5    0.00830651    3737
8.5    0.00494345    2224
9.5    0.00268734    1209
10.5    0.00151149    680
11.5    0.000837986    377
12.5    0.000408991    184
13.5    0.000246728    111
14.5    0.000124475    56
