# Supplementary material for: Clocked stepping of an artificial protein walker along a DNA track
Source: Nat Nanotechnol. 2026 Jul 6;21(7):987–95. doi: 10.1038/s41565-026-02211-3 (PMC13379313; doi:10.1038/s41565-026-02211-3)
Supplement: Supplementary file 13 — Text files of simulation output. [file 41565_2026_2211_MOESM13_ESM.zip › histogram_distance_alpha0.400000.dat]

### track: TrpR -- DtxR -- MetJ 
# alpha = 0.4
# individual on/off rates:
#     correct step, with    ligands: TrpR    = ( 10 ,  0.36 )
#                                    DtxR    = ( 10 ,  0.164 )
#                                    MetJ    = ( 10 ,  1.14 )
#     correct step, without ligands: TrpR_0  = ( 0 ,  0.99 )
#                                    DtxR_0  = ( 0 ,  0.45 )
#                                    MetJ_0  = ( 0 ,  3.7 )
#     overstepping, with    ligands: TrpR*   = ( 4 ,  0.36 )
#                                    DtxR*   = ( 4 ,  0.164 )
#                                    MetJ*   = ( 4 ,  1.14 )
#     overstepping, without ligands: TrpR*_0 = ( 0 ,  0.99 )
#                                    DtxR*_0 = ( 0 ,  0.45 )
#                                    MetJ*_0 = ( 0 ,  3.7 )
# total number of events counted: 437709
# average value: 1.90926 => inverse: 0.523764
0.5    0.395244    173002
1.5    0.251743    110190
2.5    0.163314    71484
3.5    0.0798361    34945
4.5    0.0444862    19472
5.5    0.0274063    11996
6.5    0.0161066    7050
7.5    0.00941036    4119
8.5    0.0056316    2465
9.5    0.00301113    1318
10.5    0.00181171    793
11.5    0.000970965    425
12.5    0.000575725    252
13.5    0.00030157    132
14.5    0.000150785    66
