# Supplementary material for: Clocked stepping of an artificial protein walker along a DNA track
Source: Nat Nanotechnol. 2026 Jul 6;21(7):987–95. doi: 10.1038/s41565-026-02211-3 (PMC13379313; doi:10.1038/s41565-026-02211-3)
Supplement: Supplementary file 13 — Text files of simulation output. [file 41565_2026_2211_MOESM13_ESM.zip › histogram_distance_alpha0.500000.dat]

### track: TrpR -- DtxR -- MetJ 
# alpha = 0.5
# individual on/off rates:
#     correct step, with    ligands: TrpR    = ( 10 ,  0.36 )
#                                    DtxR    = ( 10 ,  0.164 )
#                                    MetJ    = ( 10 ,  1.14 )
#     correct step, without ligands: TrpR_0  = ( 0 ,  0.99 )
#                                    DtxR_0  = ( 0 ,  0.45 )
#                                    MetJ_0  = ( 0 ,  3.7 )
#     overstepping, with    ligands: TrpR*   = ( 5 ,  0.36 )
#                                    DtxR*   = ( 5 ,  0.164 )
#                                    MetJ*   = ( 5 ,  1.14 )
#     overstepping, without ligands: TrpR*_0 = ( 0 ,  0.99 )
#                                    DtxR*_0 = ( 0 ,  0.45 )
#                                    MetJ*_0 = ( 0 ,  3.7 )
# total number of events counted: 427910
# average value: 1.96361 => inverse: 0.509265
0.5    0.384565    164559
1.5    0.252076    107866
2.5    0.164609    70438
3.5    0.0815545    34898
4.5    0.0462247    19780
5.5    0.0286883    12276
6.5    0.0177374    7590
7.5    0.0102358    4380
8.5    0.00624898    2674
9.5    0.0036503    1562
10.5    0.00205651    880
11.5    0.00120586    516
12.5    0.000563203    241
13.5    0.000371573    159
14.5    0.000212662    91
