# Supplementary material for: Clocked stepping of an artificial protein walker along a DNA track
Source: Nat Nanotechnol. 2026 Jul 6;21(7):987–95. doi: 10.1038/s41565-026-02211-3 (PMC13379313; doi:10.1038/s41565-026-02211-3)
Supplement: Supplementary file 13 — Text files of simulation output. [file 41565_2026_2211_MOESM13_ESM.zip › histogram_distance_alpha0.600000.dat]

### track: TrpR -- DtxR -- MetJ 
# alpha = 0.6
# individual on/off rates:
#     correct step, with    ligands: TrpR    = ( 10 ,  0.36 )
#                                    DtxR    = ( 10 ,  0.164 )
#                                    MetJ    = ( 10 ,  1.14 )
#     correct step, without ligands: TrpR_0  = ( 0 ,  0.99 )
#                                    DtxR_0  = ( 0 ,  0.45 )
#                                    MetJ_0  = ( 0 ,  3.7 )
#     overstepping, with    ligands: TrpR*   = ( 6 ,  0.36 )
#                                    DtxR*   = ( 6 ,  0.164 )
#                                    MetJ*   = ( 6 ,  1.14 )
#     overstepping, without ligands: TrpR*_0 = ( 0 ,  0.99 )
#                                    DtxR*_0 = ( 0 ,  0.45 )
#                                    MetJ*_0 = ( 0 ,  3.7 )
# total number of events counted: 421085
# average value: 2.0147 => inverse: 0.496352
0.5    0.37397    157473
1.5    0.251916    106078
2.5    0.166235    69999
3.5    0.083425    35129
4.5    0.0487479    20527
5.5    0.0304428    12819
6.5    0.0183502    7727
7.5    0.0113231    4768
8.5    0.0068276    2875
9.5    0.00390183    1643
10.5    0.00218721    921
11.5    0.00123016    518
12.5    0.000705321    297
13.5    0.000474963    200
14.5    0.000263605    111
