# Supplementary material for: Clocked stepping of an artificial protein walker along a DNA track
Source: Nat Nanotechnol. 2026 Jul 6;21(7):987–95. doi: 10.1038/s41565-026-02211-3 (PMC13379313; doi:10.1038/s41565-026-02211-3)
Supplement: Supplementary file 13 — Text files of simulation output. [file 41565_2026_2211_MOESM13_ESM.zip › histogram_distance_alpha0.700000.dat]

### track: TrpR -- DtxR -- MetJ 
# alpha = 0.7
# individual on/off rates:
#     correct step, with    ligands: TrpR    = ( 10 ,  0.36 )
#                                    DtxR    = ( 10 ,  0.164 )
#                                    MetJ    = ( 10 ,  1.14 )
#     correct step, without ligands: TrpR_0  = ( 0 ,  0.99 )
#                                    DtxR_0  = ( 0 ,  0.45 )
#                                    MetJ_0  = ( 0 ,  3.7 )
#     overstepping, with    ligands: TrpR*   = ( 7 ,  0.36 )
#                                    DtxR*   = ( 7 ,  0.164 )
#                                    MetJ*   = ( 7 ,  1.14 )
#     overstepping, without ligands: TrpR*_0 = ( 0 ,  0.99 )
#                                    DtxR*_0 = ( 0 ,  0.45 )
#                                    MetJ*_0 = ( 0 ,  3.7 )
# total number of events counted: 416002
# average value: 2.06362 => inverse: 0.484586
0.5    0.365436    152022
1.5    0.249977    103991
2.5    0.168473    70085
3.5    0.0859203    35743
4.5    0.0494613    20576
5.5    0.0318965    13269
6.5    0.0195047    8114
7.5    0.011685    4861
8.5    0.00761054    3166
9.5    0.0043245    1799
10.5    0.00256489    1067
11.5    0.00148076    616
12.5    0.000899034    374
13.5    0.000485575    202
14.5    0.000281249    117
