# Supplementary material for: Clocked stepping of an artificial protein walker along a DNA track
Source: Nat Nanotechnol. 2026 Jul 6;21(7):987–95. doi: 10.1038/s41565-026-02211-3 (PMC13379313; doi:10.1038/s41565-026-02211-3)
Supplement: Supplementary file 13 — Text files of simulation output. [file 41565_2026_2211_MOESM13_ESM.zip › histogram_distance_alpha0.800000.dat]

### track: TrpR -- DtxR -- MetJ 
# alpha = 0.8
# individual on/off rates:
#     correct step, with    ligands: TrpR    = ( 10 ,  0.36 )
#                                    DtxR    = ( 10 ,  0.164 )
#                                    MetJ    = ( 10 ,  1.14 )
#     correct step, without ligands: TrpR_0  = ( 0 ,  0.99 )
#                                    DtxR_0  = ( 0 ,  0.45 )
#                                    MetJ_0  = ( 0 ,  3.7 )
#     overstepping, with    ligands: TrpR*   = ( 8 ,  0.36 )
#                                    DtxR*   = ( 8 ,  0.164 )
#                                    MetJ*   = ( 8 ,  1.14 )
#     overstepping, without ligands: TrpR*_0 = ( 0 ,  0.99 )
#                                    DtxR*_0 = ( 0 ,  0.45 )
#                                    MetJ*_0 = ( 0 ,  3.7 )
# total number of events counted: 411782
# average value: 2.11952 => inverse: 0.471804
0.5    0.356623    146851
1.5    0.248556    102351
2.5    0.167669    69043
3.5    0.0884206    36410
4.5    0.0517944    21328
5.5    0.0337509    13898
6.5    0.0213632    8797
7.5    0.0125819    5181
8.5    0.00819608    3375
9.5    0.00463838    1910
10.5    0.00280245    1154
11.5    0.0017145    706
12.5    0.000942246    388
13.5    0.000580404    239
14.5    0.000366699    151
