# Supplementary material for: Clocked stepping of an artificial protein walker along a DNA track
Source: Nat Nanotechnol. 2026 Jul 6;21(7):987–95. doi: 10.1038/s41565-026-02211-3 (PMC13379313; doi:10.1038/s41565-026-02211-3)
Supplement: Supplementary file 13 — Text files of simulation output. [file 41565_2026_2211_MOESM13_ESM.zip › histogram_distance_alpha0.900000.dat]

### track: TrpR -- DtxR -- MetJ 
# alpha = 0.9
# individual on/off rates:
#     correct step, with    ligands: TrpR    = ( 10 ,  0.36 )
#                                    DtxR    = ( 10 ,  0.164 )
#                                    MetJ    = ( 10 ,  1.14 )
#     correct step, without ligands: TrpR_0  = ( 0 ,  0.99 )
#                                    DtxR_0  = ( 0 ,  0.45 )
#                                    MetJ_0  = ( 0 ,  3.7 )
#     overstepping, with    ligands: TrpR*   = ( 9 ,  0.36 )
#                                    DtxR*   = ( 9 ,  0.164 )
#                                    MetJ*   = ( 9 ,  1.14 )
#     overstepping, without ligands: TrpR*_0 = ( 0 ,  0.99 )
#                                    DtxR*_0 = ( 0 ,  0.45 )
#                                    MetJ*_0 = ( 0 ,  3.7 )
# total number of events counted: 408525
# average value: 2.16229 => inverse: 0.462474
0.5    0.34946    142763
1.5    0.246922    100874
2.5    0.169919    69416
3.5    0.0888244    36287
4.5    0.0539942    22058
5.5    0.0345218    14103
6.5    0.0220207    8996
7.5    0.0134484    5494
8.5    0.00865798    3537
9.5    0.00510373    2085
10.5    0.00307937    1258
11.5    0.00187993    768
12.5    0.00106725    436
13.5    0.000695184    284
14.5    0.00040634    166
