# Supplementary material for: Clocked stepping of an artificial protein walker along a DNA track
Source: Nat Nanotechnol. 2026 Jul 6;21(7):987–95. doi: 10.1038/s41565-026-02211-3 (PMC13379313; doi:10.1038/s41565-026-02211-3)
Supplement: Supplementary file 13 — Text files of simulation output. [file 41565_2026_2211_MOESM13_ESM.zip › histogram_distance_alpha1.000000.dat]

### track: TrpR -- DtxR -- MetJ 
# alpha = 1
# individual on/off rates:
#     correct step, with    ligands: TrpR    = ( 10 ,  0.36 )
#                                    DtxR    = ( 10 ,  0.164 )
#                                    MetJ    = ( 10 ,  1.14 )
#     correct step, without ligands: TrpR_0  = ( 0 ,  0.99 )
#                                    DtxR_0  = ( 0 ,  0.45 )
#                                    MetJ_0  = ( 0 ,  3.7 )
#     overstepping, with    ligands: TrpR*   = ( 10 ,  0.36 )
#                                    DtxR*   = ( 10 ,  0.164 )
#                                    MetJ*   = ( 10 ,  1.14 )
#     overstepping, without ligands: TrpR*_0 = ( 0 ,  0.99 )
#                                    DtxR*_0 = ( 0 ,  0.45 )
#                                    MetJ*_0 = ( 0 ,  3.7 )
# total number of events counted: 406948
# average value: 2.20832 => inverse: 0.452833
0.5    0.342447    139358
1.5    0.24639    100268
2.5    0.169491    68974
3.5    0.0903088    36751
4.5    0.0551692    22451
5.5    0.0360316    14663
6.5    0.0227498    9258
7.5    0.0147758    6013
8.5    0.00921739    3751
9.5    0.00545279    2219
10.5    0.00348447    1418
11.5    0.00190688    776
12.5    0.00129992    529
13.5    0.000830573    338
14.5    0.000444774    181
