# Supplementary material for: Clocked stepping of an artificial protein walker along a DNA track
Source: Nat Nanotechnol. 2026 Jul 6;21(7):987–95. doi: 10.1038/s41565-026-02211-3 (PMC13379313; doi:10.1038/s41565-026-02211-3)
Supplement: Supplementary file 13 — Text files of simulation output. [file 41565_2026_2211_MOESM13_ESM.zip › histogram_distance_alpha1.100000.dat]

### track: TrpR -- DtxR -- MetJ 
# alpha = 1.1
# individual on/off rates:
#     correct step, with    ligands: TrpR    = ( 10 ,  0.36 )
#                                    DtxR    = ( 10 ,  0.164 )
#                                    MetJ    = ( 10 ,  1.14 )
#     correct step, without ligands: TrpR_0  = ( 0 ,  0.99 )
#                                    DtxR_0  = ( 0 ,  0.45 )
#                                    MetJ_0  = ( 0 ,  3.7 )
#     overstepping, with    ligands: TrpR*   = ( 11 ,  0.36 )
#                                    DtxR*   = ( 11 ,  0.164 )
#                                    MetJ*   = ( 11 ,  1.14 )
#     overstepping, without ligands: TrpR*_0 = ( 0 ,  0.99 )
#                                    DtxR*_0 = ( 0 ,  0.45 )
#                                    MetJ*_0 = ( 0 ,  3.7 )
# total number of events counted: 404542
# average value: 2.25816 => inverse: 0.442838
0.5    0.336494    136126
1.5    0.243134    98358
2.5    0.169943    68749
3.5    0.091852    37158
4.5    0.0563551    22798
5.5    0.0375338    15184
6.5    0.0243386    9846
7.5    0.0157314    6364
8.5    0.00979379    3962
9.5    0.00609578    2466
10.5    0.00362385    1466
11.5    0.0023162    937
12.5    0.00139664    565
13.5    0.000828097    335
14.5    0.0005636    228
