# Supplementary material for: Clocked stepping of an artificial protein walker along a DNA track
Source: Nat Nanotechnol. 2026 Jul 6;21(7):987–95. doi: 10.1038/s41565-026-02211-3 (PMC13379313; doi:10.1038/s41565-026-02211-3)
Supplement: Supplementary file 13 — Text files of simulation output. [file 41565_2026_2211_MOESM13_ESM.zip › histogram_distance_alpha1.200000.dat]

### track: TrpR -- DtxR -- MetJ 
# alpha = 1.2
# individual on/off rates:
#     correct step, with    ligands: TrpR    = ( 10 ,  0.36 )
#                                    DtxR    = ( 10 ,  0.164 )
#                                    MetJ    = ( 10 ,  1.14 )
#     correct step, without ligands: TrpR_0  = ( 0 ,  0.99 )
#                                    DtxR_0  = ( 0 ,  0.45 )
#                                    MetJ_0  = ( 0 ,  3.7 )
#     overstepping, with    ligands: TrpR*   = ( 12 ,  0.36 )
#                                    DtxR*   = ( 12 ,  0.164 )
#                                    MetJ*   = ( 12 ,  1.14 )
#     overstepping, without ligands: TrpR*_0 = ( 0 ,  0.99 )
#                                    DtxR*_0 = ( 0 ,  0.45 )
#                                    MetJ*_0 = ( 0 ,  3.7 )
# total number of events counted: 403998
# average value: 2.3037 => inverse: 0.434084
0.5    0.328667    132781
1.5    0.24258    98002
2.5    0.170785    68997
3.5    0.0936564    37837
4.5    0.0570102    23032
5.5    0.0386735    15624
6.5    0.0255991    10342
7.5    0.0162996    6585
8.5    0.0109307    4416
9.5    0.00651983    2634
10.5    0.00386883    1563
11.5    0.00236635    956
12.5    0.00151733    613
13.5    0.000918321    371
14.5    0.000606439    245
