# Supplementary material for: Clocked stepping of an artificial protein walker along a DNA track
Source: Nat Nanotechnol. 2026 Jul 6;21(7):987–95. doi: 10.1038/s41565-026-02211-3 (PMC13379313; doi:10.1038/s41565-026-02211-3)
Supplement: Supplementary file 13 — Text files of simulation output. [file 41565_2026_2211_MOESM13_ESM.zip › histogram_distance_alpha1.300000.dat]

### track: TrpR -- DtxR -- MetJ 
# alpha = 1.3
# individual on/off rates:
#     correct step, with    ligands: TrpR    = ( 10 ,  0.36 )
#                                    DtxR    = ( 10 ,  0.164 )
#                                    MetJ    = ( 10 ,  1.14 )
#     correct step, without ligands: TrpR_0  = ( 0 ,  0.99 )
#                                    DtxR_0  = ( 0 ,  0.45 )
#                                    MetJ_0  = ( 0 ,  3.7 )
#     overstepping, with    ligands: TrpR*   = ( 13 ,  0.36 )
#                                    DtxR*   = ( 13 ,  0.164 )
#                                    MetJ*   = ( 13 ,  1.14 )
#     overstepping, without ligands: TrpR*_0 = ( 0 ,  0.99 )
#                                    DtxR*_0 = ( 0 ,  0.45 )
#                                    MetJ*_0 = ( 0 ,  3.7 )
# total number of events counted: 403425
# average value: 2.34827 => inverse: 0.425846
0.5    0.322169    129971
1.5    0.241542    97444
2.5    0.170966    68972
3.5    0.0943075    38046
4.5    0.0595873    24039
5.5    0.0394646    15921
6.5    0.0264584    10674
7.5    0.0168458    6796
8.5    0.0109735    4427
9.5    0.00708682    2859
10.5    0.00441966    1783
11.5    0.00281341    1135
12.5    0.00159137    642
13.5    0.00113032    456
14.5    0.000644482    260
