# Supplementary material for: Clocked stepping of an artificial protein walker along a DNA track
Source: Nat Nanotechnol. 2026 Jul 6;21(7):987–95. doi: 10.1038/s41565-026-02211-3 (PMC13379313; doi:10.1038/s41565-026-02211-3)
Supplement: Supplementary file 13 — Text files of simulation output. [file 41565_2026_2211_MOESM13_ESM.zip › histogram_distance_alpha1.400000.dat]

### track: TrpR -- DtxR -- MetJ 
# alpha = 1.4
# individual on/off rates:
#     correct step, with    ligands: TrpR    = ( 10 ,  0.36 )
#                                    DtxR    = ( 10 ,  0.164 )
#                                    MetJ    = ( 10 ,  1.14 )
#     correct step, without ligands: TrpR_0  = ( 0 ,  0.99 )
#                                    DtxR_0  = ( 0 ,  0.45 )
#                                    MetJ_0  = ( 0 ,  3.7 )
#     overstepping, with    ligands: TrpR*   = ( 14 ,  0.36 )
#                                    DtxR*   = ( 14 ,  0.164 )
#                                    MetJ*   = ( 14 ,  1.14 )
#     overstepping, without ligands: TrpR*_0 = ( 0 ,  0.99 )
#                                    DtxR*_0 = ( 0 ,  0.45 )
#                                    MetJ*_0 = ( 0 ,  3.7 )
# total number of events counted: 403099
# average value: 2.3908 => inverse: 0.41827
0.5    0.317237    127878
1.5    0.239626    96593
2.5    0.170566    68755
3.5    0.0950858    38329
4.5    0.0605931    24425
5.5    0.0407567    16429
6.5    0.0272067    10967
7.5    0.0184223    7426
8.5    0.0119871    4832
9.5    0.00739024    2979
10.5    0.00465642    1877
11.5    0.00287274    1158
12.5    0.00171918    693
13.5    0.0010965    442
14.5    0.000783927    316
