# Supplementary material for: Clocked stepping of an artificial protein walker along a DNA track
Source: Nat Nanotechnol. 2026 Jul 6;21(7):987–95. doi: 10.1038/s41565-026-02211-3 (PMC13379313; doi:10.1038/s41565-026-02211-3)
Supplement: Supplementary file 13 — Text files of simulation output. [file 41565_2026_2211_MOESM13_ESM.zip › histogram_distance_alpha1.500000.dat]

### track: TrpR -- DtxR -- MetJ 
# alpha = 1.5
# individual on/off rates:
#     correct step, with    ligands: TrpR    = ( 10 ,  0.36 )
#                                    DtxR    = ( 10 ,  0.164 )
#                                    MetJ    = ( 10 ,  1.14 )
#     correct step, without ligands: TrpR_0  = ( 0 ,  0.99 )
#                                    DtxR_0  = ( 0 ,  0.45 )
#                                    MetJ_0  = ( 0 ,  3.7 )
#     overstepping, with    ligands: TrpR*   = ( 15 ,  0.36 )
#                                    DtxR*   = ( 15 ,  0.164 )
#                                    MetJ*   = ( 15 ,  1.14 )
#     overstepping, without ligands: TrpR*_0 = ( 0 ,  0.99 )
#                                    DtxR*_0 = ( 0 ,  0.45 )
#                                    MetJ*_0 = ( 0 ,  3.7 )
# total number of events counted: 402853
# average value: 2.43698 => inverse: 0.410344
0.5    0.311111    125332
1.5    0.237613    95723
2.5    0.170643    68744
3.5    0.0973233    39207
4.5    0.0615882    24811
5.5    0.0419731    16909
6.5    0.0285315    11494
7.5    0.0180612    7276
8.5    0.0127764    5147
9.5    0.00798306    3216
10.5    0.0051036    2056
11.5    0.00320713    1292
12.5    0.00201562    812
13.5    0.00126845    511
14.5    0.000801781    323
