# Supplementary material for: Clocked stepping of an artificial protein walker along a DNA track
Source: Nat Nanotechnol. 2026 Jul 6;21(7):987–95. doi: 10.1038/s41565-026-02211-3 (PMC13379313; doi:10.1038/s41565-026-02211-3)
Supplement: Supplementary file 13 — Text files of simulation output. [file 41565_2026_2211_MOESM13_ESM.zip › histogram_distance_alpha1.600000.dat]

### track: TrpR -- DtxR -- MetJ 
# alpha = 1.6
# individual on/off rates:
#     correct step, with    ligands: TrpR    = ( 10 ,  0.36 )
#                                    DtxR    = ( 10 ,  0.164 )
#                                    MetJ    = ( 10 ,  1.14 )
#     correct step, without ligands: TrpR_0  = ( 0 ,  0.99 )
#                                    DtxR_0  = ( 0 ,  0.45 )
#                                    MetJ_0  = ( 0 ,  3.7 )
#     overstepping, with    ligands: TrpR*   = ( 16 ,  0.36 )
#                                    DtxR*   = ( 16 ,  0.164 )
#                                    MetJ*   = ( 16 ,  1.14 )
#     overstepping, without ligands: TrpR*_0 = ( 0 ,  0.99 )
#                                    DtxR*_0 = ( 0 ,  0.45 )
#                                    MetJ*_0 = ( 0 ,  3.7 )
# total number of events counted: 403363
# average value: 2.48148 => inverse: 0.402985
0.5    0.305105    123068
1.5    0.235899    95153
2.5    0.17126    69080
3.5    0.0985316    39744
4.5    0.0628516    25352
5.5    0.043234    17439
6.5    0.0288351    11631
7.5    0.0193548    7807
8.5    0.0129362    5218
9.5    0.00832005    3356
10.5    0.00546654    2205
11.5    0.00350305    1413
12.5    0.00227091    916
13.5    0.00147262    594
14.5    0.000959434    387
