# Supplementary material for: Clocked stepping of an artificial protein walker along a DNA track
Source: Nat Nanotechnol. 2026 Jul 6;21(7):987–95. doi: 10.1038/s41565-026-02211-3 (PMC13379313; doi:10.1038/s41565-026-02211-3)
Supplement: Supplementary file 13 — Text files of simulation output. [file 41565_2026_2211_MOESM13_ESM.zip › histogram_distance_alpha1.700000.dat]

### track: TrpR -- DtxR -- MetJ 
# alpha = 1.7
# individual on/off rates:
#     correct step, with    ligands: TrpR    = ( 10 ,  0.36 )
#                                    DtxR    = ( 10 ,  0.164 )
#                                    MetJ    = ( 10 ,  1.14 )
#     correct step, without ligands: TrpR_0  = ( 0 ,  0.99 )
#                                    DtxR_0  = ( 0 ,  0.45 )
#                                    MetJ_0  = ( 0 ,  3.7 )
#     overstepping, with    ligands: TrpR*   = ( 17 ,  0.36 )
#                                    DtxR*   = ( 17 ,  0.164 )
#                                    MetJ*   = ( 17 ,  1.14 )
#     overstepping, without ligands: TrpR*_0 = ( 0 ,  0.99 )
#                                    DtxR*_0 = ( 0 ,  0.45 )
#                                    MetJ*_0 = ( 0 ,  3.7 )
# total number of events counted: 403429
# average value: 2.51983 => inverse: 0.396852
0.5    0.300725    121321
1.5    0.234582    94637
2.5    0.170635    68839
3.5    0.099098    39979
4.5    0.0636072    25661
5.5    0.0440771    17782
6.5    0.030444    12282
7.5    0.0199862    8063
8.5    0.0137893    5563
9.5    0.00874751    3529
10.5    0.00565899    2283
11.5    0.00363881    1468
12.5    0.00248867    1004
13.5    0.00154674    624
14.5    0.000976628    394
