# Supplementary material for: Clocked stepping of an artificial protein walker along a DNA track
Source: Nat Nanotechnol. 2026 Jul 6;21(7):987–95. doi: 10.1038/s41565-026-02211-3 (PMC13379313; doi:10.1038/s41565-026-02211-3)
Supplement: Supplementary file 13 — Text files of simulation output. [file 41565_2026_2211_MOESM13_ESM.zip › histogram_distance_alpha1.800000.dat]

### track: TrpR -- DtxR -- MetJ 
# alpha = 1.8
# individual on/off rates:
#     correct step, with    ligands: TrpR    = ( 10 ,  0.36 )
#                                    DtxR    = ( 10 ,  0.164 )
#                                    MetJ    = ( 10 ,  1.14 )
#     correct step, without ligands: TrpR_0  = ( 0 ,  0.99 )
#                                    DtxR_0  = ( 0 ,  0.45 )
#                                    MetJ_0  = ( 0 ,  3.7 )
#     overstepping, with    ligands: TrpR*   = ( 18 ,  0.36 )
#                                    DtxR*   = ( 18 ,  0.164 )
#                                    MetJ*   = ( 18 ,  1.14 )
#     overstepping, without ligands: TrpR*_0 = ( 0 ,  0.99 )
#                                    DtxR*_0 = ( 0 ,  0.45 )
#                                    MetJ*_0 = ( 0 ,  3.7 )
# total number of events counted: 403977
# average value: 2.56324 => inverse: 0.390131
0.5    0.296856    119923
1.5    0.232224    93813
2.5    0.170032    68689
3.5    0.0996641    40262
4.5    0.0646596    26121
5.5    0.0446709    18046
6.5    0.0312245    12614
7.5    0.0212042    8566
8.5    0.0145132    5863
9.5    0.00948074    3830
10.5    0.00629986    2545
11.5    0.00392844    1587
12.5    0.00262391    1060
13.5    0.00160405    648
14.5    0.00101491    410
