# Supplementary material for: Clocked stepping of an artificial protein walker along a DNA track
Source: Nat Nanotechnol. 2026 Jul 6;21(7):987–95. doi: 10.1038/s41565-026-02211-3 (PMC13379313; doi:10.1038/s41565-026-02211-3)
Supplement: Supplementary file 13 — Text files of simulation output. [file 41565_2026_2211_MOESM13_ESM.zip › histogram_distance_alpha1.900000.dat]

### track: TrpR -- DtxR -- MetJ 
# alpha = 1.9
# individual on/off rates:
#     correct step, with    ligands: TrpR    = ( 10 ,  0.36 )
#                                    DtxR    = ( 10 ,  0.164 )
#                                    MetJ    = ( 10 ,  1.14 )
#     correct step, without ligands: TrpR_0  = ( 0 ,  0.99 )
#                                    DtxR_0  = ( 0 ,  0.45 )
#                                    MetJ_0  = ( 0 ,  3.7 )
#     overstepping, with    ligands: TrpR*   = ( 19 ,  0.36 )
#                                    DtxR*   = ( 19 ,  0.164 )
#                                    MetJ*   = ( 19 ,  1.14 )
#     overstepping, without ligands: TrpR*_0 = ( 0 ,  0.99 )
#                                    DtxR*_0 = ( 0 ,  0.45 )
#                                    MetJ*_0 = ( 0 ,  3.7 )
# total number of events counted: 404797
# average value: 2.60547 => inverse: 0.383808
0.5    0.291403    117959
1.5    0.230039    93119
2.5    0.171525    69433
3.5    0.100465    40668
4.5    0.0653117    26438
5.5    0.0460774    18652
6.5    0.0319345    12927
7.5    0.0214651    8689
8.5    0.0152471    6172
9.5    0.00998031    4040
10.5    0.00656625    2658
11.5    0.00410082    1660
12.5    0.00278905    1129
13.5    0.0018849    763
14.5    0.00121048    490
