# Supplementary material for: Clocked stepping of an artificial protein walker along a DNA track
Source: Nat Nanotechnol. 2026 Jul 6;21(7):987–95. doi: 10.1038/s41565-026-02211-3 (PMC13379313; doi:10.1038/s41565-026-02211-3)
Supplement: Supplementary file 13 — Text files of simulation output. [file 41565_2026_2211_MOESM13_ESM.zip › histogram_distance_alpha2.000000.dat]

### track: TrpR -- DtxR -- MetJ 
# alpha = 2
# individual on/off rates:
#     correct step, with    ligands: TrpR    = ( 10 ,  0.36 )
#                                    DtxR    = ( 10 ,  0.164 )
#                                    MetJ    = ( 10 ,  1.14 )
#     correct step, without ligands: TrpR_0  = ( 0 ,  0.99 )
#                                    DtxR_0  = ( 0 ,  0.45 )
#                                    MetJ_0  = ( 0 ,  3.7 )
#     overstepping, with    ligands: TrpR*   = ( 20 ,  0.36 )
#                                    DtxR*   = ( 20 ,  0.164 )
#                                    MetJ*   = ( 20 ,  1.14 )
#     overstepping, without ligands: TrpR*_0 = ( 0 ,  0.99 )
#                                    DtxR*_0 = ( 0 ,  0.45 )
#                                    MetJ*_0 = ( 0 ,  3.7 )
# total number of events counted: 405692
# average value: 2.64681 => inverse: 0.377813
0.5    0.286291    116146
1.5    0.228895    92861
2.5    0.171132    69427
3.5    0.100862    40919
4.5    0.0667132    27065
5.5    0.0469888    19063
6.5    0.0327712    13295
7.5    0.0225442    9146
8.5    0.0161477    6551
9.5    0.0101974    4137
10.5    0.00676622    2745
11.5    0.00448123    1818
12.5    0.00307376    1247
13.5    0.00186348    756
14.5    0.0012719    516
