# Supplementary material for: Clocked stepping of an artificial protein walker along a DNA track
Source: Nat Nanotechnol. 2026 Jul 6;21(7):987–95. doi: 10.1038/s41565-026-02211-3 (PMC13379313; doi:10.1038/s41565-026-02211-3)
Supplement: Supplementary file 13 — Text files of simulation output. [file 41565_2026_2211_MOESM13_ESM.zip › steppingAnalysis.ipynb]

# %% [code]
import numpy as np
import matplotlib.pyplot as plt
from scipy import stats
from scipy.optimize import curve_fit
import glob
import re

def exponential_model(x, a, b):
    return a * np.exp(-b * x)

# %% [code]
ligand_period = 21 # in seconds
spatial_period = 17.4+15.7+15.8 # in nm
# trpR-dtxR = 17.4 nm
# dtxR-metJ = 15.7 nm
# metJ-trpR = 15.8 nm

# %% [code]
files_av = glob.glob('averages*.dat')
data_av = [np.loadtxt(f) for f in files_av]

# %% [code]
print( files_av )

# %% [code]
alpha = [ float( re.findall(r'\d+\.\d+', f )[0] ) for f in files_av ]

# %% [code]
print( alpha )

# %% [markdown]
### Exponential fit to decaying number of TW bound as a function of time

# %% [code]
count = data_av[0][:,-1][0] # -1 is last column
scale_time=0.001
falling_off = [ [ scale_time*d[:,0], d[:,4]/count ] for d in data_av ] # rescale so that exp does not overflow

# %% [code]
# b is element 1 of param list (which is element 0) -> scale back to correct time units (seconds)
falling_off_expfit = [ 1.0/((curve_fit(exponential_model, fo[0], fo[1])[0][1])*scale_time) for fo in falling_off ]
print( falling_off_expfit )

# %% [markdown]
### Cut off data
at the time-point from which on not enough realizations could be observed,
because most of the TWs have already been fallen off

# %% [code]
min_number_obs = 10000 # sets the minimal number of observatons included when looking at averages, diffusivity etc
data_red = [ d[d[:,-1] > min_number_obs] for d in data_av ] # -1 refers to the last column

# %% [markdown]
### Linear fit to average position

# %% [code]
average_position = [ [ d[:,0], d[:,1] ] for d in data_red ]

# %% [code]
average_position_linfit = [ stats.linregress( ap[0], ap[1] )[0] for ap in average_position ] # slope is element 0
#print( average_position_linfit )

# %% [code]
plt.figure()
ax1 = plt.gca()  # Get the current axis
#ax1.scatter( alpha, average_position_linfit )
ax1.scatter( alpha, np.array(average_position_linfit)*spatial_period )
ax1.set_xlabel(r'$\alpha$', fontsize=18 )
#ax1.set_xlabel("asymmetry parameter alpha")
#ax1.set_ylabel("stepping velocity [track periods/second]", fontsize=14 )
ax1.set_ylabel("Stepping velocity (nm/s)", fontsize=14 )
ax1.set_xticks([0, 0.2, 0.4, 0.6, 0.8, 1.0, 1.2, 1.4, 1.6, 1.8, 2.0] ) 
ax1.tick_params( labelsize = 14 )
#ax1.tick_params(axis='y', labelcolor='b')  # Match ticks to axis color
ax1.axvline(0.5, color='black', linestyle='--', linewidth=0.5)
#ax1.text( -0.47, 0.0477, 'A', fontsize=16, color='black', fontweight='bold' )
ax1.text( -0.37, 0.0477*spatial_period, 'A', fontsize=16, color='black', fontweight='bold' )
# Create a second y-axis sharing the same x-axis
speed_limits = ax1.get_ylim()
ax2 = ax1.twinx()
#ax2.set_ylim(speed_limits[0]*ligand_period, speed_limits[1]*ligand_period)
ax2.set_ylim(speed_limits[0]*ligand_period/spatial_period, speed_limits[1]*ligand_period/spatial_period)
#ax1.scatter( alpha, np.array(falling_off_expfit)/ligand_period ) # plot data in periods of the ligand driving
ax2.set_yticks([0.3, 0.4, 0.5, 0.6, 0.7, 0.8, 0.9, 1.0])
ax2.tick_params( labelsize = 14 )
ax2.set_ylabel("Stepping velocity (track periods/ligand cycle)", fontsize=14)
plt.savefig( "steppingVelocity.png", format="png", bbox_inches='tight', dpi=300 ) # dpi=300 fixes resolution
plt.savefig( "steppingVelocity.pdf", format="pdf", bbox_inches='tight' )
plt.show()

# %% [markdown]
### Linear fit to variance

# %% [code]
variance = [ [ d[:,0], d[:,2] ] for d in data_red ]

# %% [code]
variance_linfit = [ stats.linregress( v[0], v[1] )[0] for v in variance ] # slope is element 0
#print( variance_linfit )

# %% [code]
# diffusivity is half the slope of the variance
plt.figure()
ax1 = plt.gca()  # Get the current axis
#ax1.scatter( alpha, 0.5*np.array( variance_linfit ) ) # need to convert to np.array for element-wise multiplication
ax1.scatter( alpha, 0.5*np.array( variance_linfit )*spatial_period*spatial_period )
#ax1.set_xlabel("asymmetry parameter alpha")
ax1.set_xlabel(r'$\alpha$', fontsize=18 )
#ax1.set_ylabel(r'diffusivity [(track periods)$^2$/second]', fontsize=14 )
ax1.set_ylabel(r'Diffusivity (nm$^2$/s)', fontsize=14 )
ax1.set_xticks([0, 0.2, 0.4, 0.6, 0.8, 1.0, 1.2, 1.4, 1.6, 1.8, 2.0])
ax1.tick_params( labelsize = 14 )
#ax1.tick_params(axis='y', labelcolor='b')  # Match ticks to axis color
ax1.axvline(0.5, color='black', linestyle='--', linewidth=0.5)
#ax1.text( -0.47, 0.0277, 'B', fontsize=16, color='black', fontweight='bold' )
ax1.text( -0.37, 0.0277*spatial_period*spatial_period, 'B', fontsize=16, color='black', fontweight='bold' )
# Create a second y-axis sharing the same x-axis
diff_limits = ax1.get_ylim()
ax2 = ax1.twinx()
#ax2.set_ylim(diff_limits[0]*ligand_period, diff_limits[1]*ligand_period)
ax2.set_ylim(diff_limits[0]*ligand_period/(spatial_period*spatial_period), diff_limits[1]*ligand_period/(spatial_period*spatial_period))
#ax1.scatter( alpha, np.array(falling_off_expfit)/ligand_period ) # plot data in periods of the ligand driving
ax2.set_ylabel(r'Diffusivity ((track periods)$^2$/ligand cycle)', fontsize=14 )
ax2.tick_params( labelsize = 14 )
plt.savefig( "diffusivity.png", format="png", bbox_inches='tight', dpi=300 ) # dpi=300 fixes resolution
plt.savefig( "diffusivity.pdf", format="pdf", bbox_inches='tight' )
plt.show()

# %% [markdown]
## Stepping distance distribution

# %% [code]
files_hist = glob.glob('histogram*.dat')
data_hist = [np.loadtxt(f) for f in files_hist]
alpha_hist = [ float( re.findall(r'\d+\.\d+', f )[0] ) for f in files_hist ]
print( files_hist )
print( alpha_hist )

# %% [code]
scale_pos=0.01
stepping_off =  [ [ scale_pos*d[:,0], d[:,1] ] for d in data_hist ] # rescale so that exp does not overflow

# %% [code]
i = 12 # to choose the specific alpha value from the alpha[] array
params, covariance = curve_fit(exponential_model, stepping_off[i][0], stepping_off[i][1])
a, b = params

#plt.scatter(stepping_off[i][0], stepping_off[i][1], label='Data')
#plt.plot(stepping_off[i][0], exponential_model(stepping_off[i][0], a, b), color='red', label='Exponential fit a * exp( -b*x )')
#plt.legend()
#plt.text(0.1, 0.15, 'alpha = ' + str(alpha[i]) )
#plt.text(0.1, 0.125, 'a = ' + str(a) )
#plt.text(0.1, 0.1, 'b = ' + str(b) )
#plt.show()

plt.scatter(stepping_off[i][0]/scale_pos, stepping_off[i][1], label='simulation data')
plt.plot(stepping_off[i][0]/scale_pos, exponential_model(stepping_off[i][0]/scale_pos, a, b*scale_pos), color='red', label='exponential fit a * exp( -b*x )')
plt.xlabel("Stepping distance (track period)", fontsize=14 )
plt.ylabel("Probability", fontsize=14 )
plt.xticks([0, 1, 2, 3, 4, 5, 6, 7, 8, 9, 10, 11, 12, 13, 14, 15])
plt.yticks([0.0, 0.1, 0.2, 0.3, 0.4, 0.5])
plt.tick_params( labelsize = 14 )
plt.text( -2, 0.53, 'E', fontsize=16, color='black', fontweight='bold' ) # for alpha = 0.5
#plt.text( -2, 0.53, 'F', fontsize=16, color='black', fontweight='bold' ) # for alpha = 0.0
plt.legend()
#plt.title(r'$\alpha\, = $' + str(alpha_hist[i]) + ': average stepping distance ' + str( round(1/(b*scale_pos), 2) ), fontsize=16 )
plt.title(r'$\alpha\, = $' + str(alpha_hist[i]), fontsize=16 )
plt.text(12, 0.255, 'a = ' + str( round(a,3) ), fontsize=12 )
plt.text(12, 0.23, 'b = ' + str( round(b*scale_pos,3) ), fontsize=12 )
plt.savefig( "steppingDistance_alpha" + str(round(alpha_hist[i],2)) + ".png", format="png", dpi=300 ) # dpi=300 fixes resolution
plt.savefig( "steppingDistance_alpha" + str(round(alpha_hist[i],2)) + ".pdf", format="pdf" )
plt.show()

# %% [code]
