# Supplementary material for: Clocked stepping of an artificial protein walker along a DNA track
Source: Nat Nanotechnol. 2026 Jul 6;21(7):987–95. doi: 10.1038/s41565-026-02211-3 (PMC13379313; doi:10.1038/s41565-026-02211-3)
Supplement: Supplementary file 13 — Text files of simulation output. [file 41565_2026_2211_MOESM13_ESM.zip › trace_alpha0.000000_3.dat]

### track: TrpR -- DtxR -- MetJ 
0    0.166667    1    1   0
0.05    0.166667    1    1   0
0.1    0.166667    1    1   0
0.15    0.166667    1    1   0
0.2    0.166667    1    1   0
0.25    0.166667    1    1   0
0.3    0.166667    1    1   0
0.35    0.166667    1    1   0
0.4    0.166667    1    1   0
0.45    0.166667    1    1   0
0.5    0.166667    1    1   0
0.55    0.166667    1    1   0
0.6    0.166667    1    1   0
0.65    0.166667    1    1   0
0.7    0.166667    1    1   0
0.75    0.166667    1    1   0
0.8    0.166667    1    1   0
0.85    0.166667    1    1   0
0.9    0.166667    1    1   0
0.95    0.166667    1    1   0
1    0.166667    1    1   0
1.05    0.166667    1    1   0
1.1    0.166667    1    1   0
1.15    0.166667    1    1   0
1.2    0.166667    1    1   0
1.25    0.166667    1    1   0
1.3    0.166667    1    1   0
1.35    0.166667    1    1   0
1.4    0.166667    1    1   0
1.45    0.166667    1    1   0
1.5    0.166667    1    1   0
1.55    0.166667    1    1   0
1.6    0.166667    1    1   0
1.65    0.166667    1    1   0
1.7    0.166667    1    1   0
1.75    0.166667    1    1   0
1.8    0.166667    1    1   0
1.85    0.166667    1    1   0
1.9    0.166667    1    1   0
1.95    0.166667    1    1   0
2    0.166667    1    1   0
2.05    0.166667    1    1   0
2.1    0.166667    1    1   0
2.15    0.166667    1    1   0
2.2    0.166667    1    1   0
2.25    0.166667    1    1   0
2.3    0.166667    1    1   0
2.35    0.166667    1    1   0
2.4    0.166667    1    1   0
2.45    0.166667    1    1   0
2.5    0.166667    1    1   0
2.55    0.166667    1    1   0
2.6    0.166667    1    1   0
2.65    0.166667    1    1   0
2.7    0.166667    1    1   0
2.75    0.166667    1    1   0
2.8    0.166667    1    1   0
2.85    0.166667    1    1   0
2.9    0.166667    1    1   0
2.95    0.166667    1    1   0
3    0.166667    1    1   0
3.05    0.166667    1    1   0
3.1    0.166667    1    1   0
3.15    0.166667    1    1   0
3.2    0.166667    1    1   0
3.25    0.166667    1    1   0
3.3    0.166667    1    1   0
3.35    0.166667    1    1   0
3.4    0.166667    1    1   0
3.45    0.166667    1    1   0
3.5    0.166667    1    1   0
3.55    0.166667    1    1   0
3.6    0.166667    1    1   0
3.65    0.166667    1    1   0
3.7    0.166667    1    1   0
3.75    0.166667    1    1   0
3.8    0.166667    1    1   0
3.85    0.166667    1    1   0
3.9    0.166667    1    1   0
3.95    0.166667    1    1   0
4    0.166667    1    1   0
4.05    0.166667    1    1   0
4.1    0.166667    1    1   0
4.15    0.166667    1    1   0
4.2    0.166667    1    1   0
4.25    0.166667    1    1   0
4.3    0.166667    1    1   0
4.35    0.166667    1    1   0
4.4    0.166667    1    1   0
4.45    0.166667    1    1   0
4.5    0.166667    1    1   0
4.55    0.166667    1    1   0
4.6    0.166667    1    1   0
4.65    0.166667    1    1   0
4.7    0.166667    1    1   0
4.75    0.166667    1    1   0
4.8    0.166667    1    1   0
4.85    0.166667    1    1   0
4.9    0.166667    1    1   0
4.95    0.166667    1    1   0
5    0.166667    1    1   0
5.05    0.166667    1    1   0
5.1    0.166667    1    1   0
5.15    0.166667    1    1   0
5.2    0.166667    1    1   0
5.25    0.166667    1    1   0
5.3    0.166667    1    1   0
5.35    0.166667    1    1   0
5.4    0.166667    1    1   0
5.45    0.166667    1    1   0
5.5    0.166667    1    1   0
5.55    0.166667    1    1   0
5.6    0.166667    1    1   0
5.65    0.166667    1    1   0
5.7    0.166667    1    1   0
5.75    0.166667    1    1   0
5.8    0.166667    1    1   0
5.85    0.166667    1    1   0
5.9    0.166667    1    1   0
5.95    0.166667    1    1   0
6    0.166667    1    1   0
6.05    0.166667    1    1   0
6.1    0.166667    1    1   0
6.15    0.166667    1    1   0
6.2    0.166667    1    1   0
6.25    0.166667    1    1   0
6.3    0.166667    1    1   0
6.35    0.166667    1    1   0
6.4    0.166667    1    1   0
6.45    0.166667    1    1   0
6.5    0.166667    1    1   0
6.55    0.166667    1    1   0
6.6    0.166667    1    1   0
6.65    0.166667    1    1   0
6.7    0.166667    1    1   0
6.75    0.166667    1    1   0
6.8    0.166667    1    1   0
6.85    0.166667    1    1   0
6.9    0.166667    1    1   0
6.95    0.166667    1    1   0
7    0.166667    1    1   0
7.05    0.166667    1    1   0
7.1    0.166667    1    1   0
7.15    0.166667    1    1   0
7.2    0.166667    1    1   0
7.25    0.333333    1    1   1
7.3    0.333333    1    1   1
7.35    0.333333    1    1   1
7.4    0.333333    1    1   1
7.45    0.333333    1    1   1
7.5    0.166667    1    1   0
7.55    0.166667    1    1   0
7.6    0.333333    1    1   1
7.65    0.333333    1    1   1
7.7    0.333333    1    1   1
7.75    0.333333    1    1   1
7.8    0.333333    1    1   1
7.85    0.333333    1    1   1
7.9    0.333333    1    1   1
7.95    0.333333    1    1   1
8    0.333333    1    1   1
8.05    0.333333    1    1   1
8.1    0.333333    1    1   1
8.15    0.333333    1    1   1
8.2    0.333333    1    1   1
8.25    0.333333    1    1   1
8.3    0.333333    1    1   1
8.35    0.333333    1    1   1
8.4    0.333333    1    1   1
8.45    0.333333    1    1   1
8.5    0.333333    1    1   1
8.55    0.333333    1    1   1
8.6    0.333333    1    1   1
8.65    0.333333    1    1   1
8.7    0.333333    1    1   1
8.75    0.333333    1    1   1
8.8    0.166667    1    0   1
8.85    0.333333    1    1   1
8.9    0.333333    1    1   1
8.95    0.333333    1    1   1
9    0.333333    1    1   1
9.05    0.5    0    1   1
9.1    0.5    0    1   1
9.15    0.5    0    1   1
9.2    0.5    0    1   1
9.25    0.5    0    1   1
9.3    0.5    0    1   1
9.35    0.5    0    1   1
9.4    0.5    0    1   1
9.45    0.5    0    1   1
9.5    0.5    0    1   1
9.55    0.5    0    1   1
9.6    0.5    0    1   1
9.65    0.5    0    1   1
9.7    0.5    0    1   1
9.75    0.5    0    1   1
9.8    0.5    0    1   1
9.85    0.5    0    1   1
9.9    0.5    0    1   1
9.95    0.5    0    1   1
10    0.5    0    1   1
10.05    0.666667    0    0   1
10.1    0.666667    0    0   1
10.15    0.666667    0    0   1
10.2    0.666667    0    0   1
10.25    0.666667    0    0   1
10.3    0.666667    0    0   1
10.35    0.5    0    1   1
10.4    0.5    0    1   1
10.45    0.5    0    1   1
10.5    0.5    0    1   1
10.55    0.5    0    1   1
10.6    0.5    0    1   1
10.65    0.5    0    1   1
10.7    0.5    0    1   1
10.75    0.333333    0    1   0
10.8    0.333333    0    1   0
10.85    0.5    0    1   1
10.9    0.5    0    1   1
10.95    0.5    0    1   1
11    0.5    0    1   1
11.05    0.5    0    1   1
11.1    0.5    0    1   1
11.15    0.5    0    1   1
11.2    0.5    0    1   1
11.25    0.5    0    1   1
11.3    0.5    0    1   1
11.35    0.5    0    1   1
11.4    0.5    0    1   1
11.45    0.5    0    1   1
11.5    0.5    0    1   1
11.55    0.5    0    1   1
11.6    0.5    0    1   1
11.65    0.5    0    1   1
11.7    0.666667    0    0   1
11.75    0.666667    0    0   1
11.8    0.5    0    1   1
11.85    0.5    0    1   1
11.9    0.5    0    1   1
11.95    0.5    0    1   1
12    0.5    0    1   1
12.05    0.5    0    1   1
12.1    0.5    0    1   1
12.15    0.5    0    1   1
12.2    0.5    0    1   1
12.25    0.5    0    1   1
12.3    0.5    0    1   1
12.35    0.5    0    1   1
12.4    0.5    0    1   1
12.45    0.5    0    1   1
12.5    0.5    0    1   1
12.55    0.5    0    1   1
12.6    0.5    0    1   1
12.65    0.5    0    1   1
12.7    0.5    0    1   1
12.75    0.5    0    1   1
12.8    0.5    0    1   1
12.85    0.5    0    1   1
12.9    0.5    0    1   1
12.95    0.5    0    1   1
13    0.5    0    1   1
13.05    0.5    0    1   1
13.1    0.5    0    1   1
13.15    0.5    0    1   1
13.2    0.5    0    1   1
13.25    0.5    0    1   1
13.3    0.5    0    1   1
13.35    0.5    0    1   1
13.4    0.5    0    1   1
13.45    0.5    0    1   1
13.5    0.5    0    1   1
13.55    0.5    0    1   1
13.6    0.5    0    1   1
13.65    0.5    0    1   1
13.7    0.5    0    1   1
13.75    0.5    0    1   1
13.8    0.5    0    1   1
13.85    0.5    0    1   1
13.9    0.5    0    1   1
13.95    0.5    0    1   1
14    0.333333    0    1   0
14.05    0.5    0    1   1
14.1    0.666667    1    1   1
14.15    0.666667    1    1   1
14.2    0.666667    1    1   1
14.25    0.666667    1    1   1
14.3    0.666667    1    1   1
14.35    0.666667    1    1   1
14.4    0.666667    1    1   1
14.45    0.666667    1    1   1
14.5    0.666667    1    1   1
14.55    0.666667    1    1   1
14.6    0.666667    1    1   1
14.65    0.666667    1    1   1
14.7    0.666667    1    1   1
14.75    0.666667    1    1   1
14.8    0.5    0    1   1
14.85    0.5    0    1   1
14.9    0.5    0    1   1
14.95    0.666667    1    1   1
15    0.666667    1    1   1
15.05    0.666667    1    1   1
15.1    0.666667    1    1   1
15.15    0.666667    1    1   1
15.2    0.666667    1    1   1
15.25    0.666667    1    1   1
15.3    0.666667    1    1   1
15.35    0.666667    1    1   1
15.4    0.666667    1    1   1
15.45    0.666667    1    1   1
15.5    0.666667    1    1   1
15.55    0.666667    1    1   1
15.6    0.5    0    1   1
15.65    0.5    0    1   1
15.7    0.5    0    1   1
15.75    0.5    0    1   1
15.8    0.666667    1    1   1
15.85    0.666667    1    1   1
15.9    0.666667    1    1   1
15.95    0.666667    1    1   1
16    0.666667    1    1   1
16.05    0.666667    1    1   1
16.1    0.666667    1    1   1
16.15    0.666667    1    1   1
16.2    0.5    1    1   0
16.25    0.5    1    1   0
16.3    0.5    1    1   0
16.35    0.5    1    1   0
16.4    0.666667    1    1   1
16.45    0.666667    1    1   1
16.5    0.666667    1    1   1
16.55    0.666667    1    1   1
16.6    0.666667    1    1   1
16.65    0.666667    1    1   1
16.7    0.666667    1    1   1
16.75    0.666667    1    1   1
16.8    0.666667    1    1   1
16.85    0.666667    1    1   1
16.9    0.666667    1    1   1
16.95    0.666667    1    1   1
17    0.666667    1    1   1
17.05    0.666667    1    1   1
17.1    0.5    1    1   0
17.15    0.666667    1    1   1
17.2    0.666667    1    1   1
17.25    0.666667    1    1   1
17.3    0.666667    1    1   1
17.35    0.666667    1    1   1
17.4    0.666667    1    1   1
17.45    0.666667    1    1   1
17.5    0.5    1    1   0
17.55    0.5    1    1   0
17.6    0.666667    1    1   1
17.65    0.666667    1    1   1
17.7    0.666667    1    1   1
17.75    0.666667    1    1   1
17.8    0.666667    1    1   1
17.85    0.666667    1    1   1
17.9    0.666667    1    1   1
17.95    0.666667    1    1   1
18    0.666667    1    1   1
18.05    0.666667    1    1   1
18.1    0.5    1    1   0
18.15    0.666667    1    1   1
18.2    0.666667    1    1   1
18.25    0.666667    1    1   1
18.3    0.666667    1    1   1
18.35    0.666667    1    1   1
18.4    0.666667    1    1   1
18.45    0.666667    1    1   1
18.5    0.666667    1    1   1
18.55    0.666667    1    1   1
18.6    0.666667    1    1   1
18.65    0.666667    1    1   1
18.7    0.5    1    1   0
18.75    0.5    1    1   0
18.8    0.5    1    1   0
18.85    0.5    1    1   0
18.9    0.5    1    1   0
18.95    0.5    1    1   0
19    0.5    1    1   0
19.05    0.5    1    1   0
19.1    0.666667    1    1   1
19.15    0.666667    1    1   1
19.2    0.666667    1    1   1
19.25    0.666667    1    1   1
19.3    0.666667    1    1   1
19.35    0.666667    1    1   1
19.4    0.666667    1    1   1
19.45    0.666667    1    1   1
19.5    0.833333    1    0   1
19.55    0.833333    1    0   1
19.6    0.833333    1    0   1
19.65    0.833333    1    0   1
19.7    0.833333    1    0   1
19.75    0.833333    1    0   1
19.8    0.833333    1    0   1
19.85    0.833333    1    0   1
19.9    0.833333    1    0   1
19.95    0.833333    1    0   1
20    0.833333    1    0   1
20.05    0.833333    1    0   1
20.1    0.833333    1    0   1
20.15    0.833333    1    0   1
20.2    0.833333    1    0   1
20.25    0.833333    1    0   1
20.3    1    1    0   0
20.35    0.833333    1    0   1
20.4    0.833333    1    0   1
20.45    0.833333    1    0   1
20.5    0.833333    1    0   1
20.55    0.833333    1    0   1
20.6    0.833333    1    0   1
20.65    0.833333    1    0   1
20.7    0.833333    1    0   1
20.75    0.833333    1    0   1
20.8    0.833333    1    0   1
20.85    1    1    0   0
20.9    0.833333    1    0   1
20.95    0.833333    1    0   1
21    0.833333    1    0   1
21.05    1    1    0   0
21.1    1    1    0   0
21.15    1.16667    1    1   0
21.2    1.16667    1    1   0
21.25    1.16667    1    1   0
21.3    1.16667    1    1   0
21.35    1.16667    1    1   0
21.4    1    1    0   0
21.45    1    1    0   0
21.5    1.16667    1    1   0
21.55    1.16667    1    1   0
21.6    1.16667    1    1   0
21.65    1.16667    1    1   0
21.7    1.16667    1    1   0
21.75    1.16667    1    1   0
21.8    1.16667    1    1   0
21.85    1.16667    1    1   0
21.9    1.16667    1    1   0
21.95    1.16667    1    1   0
22    1.16667    1    1   0
22.05    1.16667    1    1   0
22.1    1.16667    1    1   0
22.15    1.16667    1    1   0
22.2    1.16667    1    1   0
22.25    1.16667    1    1   0
22.3    1.16667    1    1   0
22.35    1.16667    1    1   0
22.4    1.16667    1    1   0
22.45    1.16667    1    1   0
22.5    1.16667    1    1   0
22.55    1.16667    1    1   0
22.6    1.16667    1    1   0
22.65    1.16667    1    1   0
22.7    1.16667    1    1   0
22.75    1.16667    1    1   0
22.8    1.16667    1    1   0
22.85    1.16667    1    1   0
22.9    1.16667    1    1   0
22.95    1.16667    1    1   0
23    1.16667    1    1   0
23.05    1.16667    1    1   0
23.1    1.16667    1    1   0
23.15    1.16667    1    1   0
23.2    1.16667    1    1   0
23.25    1.16667    1    1   0
23.3    1.16667    1    1   0
23.35    1.16667    1    1   0
23.4    1.16667    1    1   0
23.45    1.16667    1    1   0
23.5    1.16667    1    1   0
23.55    1.16667    1    1   0
23.6    1.16667    1    1   0
23.65    1.16667    1    1   0
23.7    1.16667    1    1   0
23.75    1.16667    1    1   0
23.8    1.16667    1    1   0
23.85    1.16667    1    1   0
23.9    1.16667    1    1   0
23.95    1.16667    1    1   0
24    1.16667    1    1   0
24.05    1.16667    1    1   0
24.1    1.16667    1    1   0
24.15    1.16667    1    1   0
24.2    1.16667    1    1   0
24.25    1.16667    1    1   0
24.3    1.16667    1    1   0
24.35    1.16667    1    1   0
24.4    1.16667    1    1   0
24.45    1.16667    1    1   0
24.5    1.16667    1    1   0
24.55    1.16667    1    1   0
24.6    1.16667    1    1   0
24.65    1.16667    1    1   0
24.7    1.16667    1    1   0
24.75    1.16667    1    1   0
24.8    1.16667    1    1   0
24.85    1.16667    1    1   0
24.9    1.16667    1    1   0
24.95    1.16667    1    1   0
25    1.16667    1    1   0
25.05    1.16667    1    1   0
25.1    1.16667    1    1   0
25.15    1.16667    1    1   0
25.2    1.16667    1    1   0
25.25    1.16667    1    1   0
25.3    1.33333    0    1   0
25.35    1.16667    1    1   0
25.4    1.16667    1    1   0
25.45    1.16667    1    1   0
25.5    1.16667    1    1   0
25.55    1.16667    1    1   0
25.6    1.16667    1    1   0
25.65    1.16667    1    1   0
25.7    1.16667    1    1   0
25.75    1.16667    1    1   0
25.8    1.16667    1    1   0
25.85    1.16667    1    1   0
25.9    1.16667    1    1   0
25.95    1.16667    1    1   0
26    1.16667    1    1   0
26.05    1.16667    1    1   0
26.1    1.16667    1    1   0
26.15    1.16667    1    1   0
26.2    1.16667    1    1   0
26.25    1.16667    1    1   0
26.3    1.16667    1    1   0
26.35    1.16667    1    1   0
26.4    1.16667    1    1   0
26.45    1.16667    1    1   0
26.5    1.16667    1    1   0
26.55    1.16667    1    1   0
26.6    1.16667    1    1   0
26.65    1.16667    1    1   0
26.7    1.16667    1    1   0
26.75    1.16667    1    1   0
26.8    1.16667    1    1   0
26.85    1.16667    1    1   0
26.9    1.16667    1    1   0
26.95    1.16667    1    1   0
27    1.16667    1    1   0
27.05    1.16667    1    1   0
27.1    1.16667    1    1   0
27.15    1.16667    1    1   0
27.2    1.16667    1    1   0
27.25    1.16667    1    1   0
27.3    1.16667    1    1   0
27.35    1.16667    1    1   0
27.4    1.16667    1    1   0
27.45    1.16667    1    1   0
27.5    1.16667    1    1   0
27.55    1.16667    1    1   0
27.6    1.16667    1    1   0
27.65    1.16667    1    1   0
27.7    1.16667    1    1   0
27.75    1.16667    1    1   0
27.8    1.16667    1    1   0
27.85    1.16667    1    1   0
27.9    1.16667    1    1   0
27.95    1.16667    1    1   0
28    1.16667    1    1   0
28.05    1.5    0    1   1
28.1    1.5    0    1   1
28.15    1.5    0    1   1
28.2    1.5    0    1   1
28.25    1.5    0    1   1
28.3    1.5    0    1   1
28.35    1.5    0    1   1
28.4    1.5    0    1   1
28.45    1.5    0    1   1
28.5    1.5    0    1   1
28.55    1.5    0    1   1
28.6    1.5    0    1   1
28.65    1.5    0    1   1
28.7    1.5    0    1   1
28.75    1.5    0    1   1
28.8    1.5    0    1   1
28.85    1.5    0    1   1
28.9    1.5    0    1   1
28.95    1.5    0    1   1
29    1.5    0    1   1
29.05    1.5    0    1   1
29.1    1.33333    0    1   0
29.15    1.33333    0    1   0
29.2    1.33333    0    1   0
29.25    1.5    0    1   1
29.3    1.5    0    1   1
29.35    1.5    0    1   1
29.4    1.5    0    1   1
29.45    1.5    0    1   1
29.5    1.5    0    1   1
29.55    1.5    0    1   1
29.6    1.5    0    1   1
29.65    1.5    0    1   1
29.7    1.5    0    1   1
29.75    1.5    0    1   1
29.8    1.5    0    1   1
29.85    1.5    0    1   1
29.9    1.33333    0    1   0
29.95    1.33333    0    1   0
30    1.33333    0    1   0
30.05    1.33333    0    1   0
30.1    1.33333    0    1   0
30.15    1.33333    0    1   0
30.2    1.5    0    1   1
30.25    1.5    0    1   1
30.3    1.5    0    1   1
30.35    1.5    0    1   1
30.4    1.5    0    1   1
30.45    1.5    0    1   1
30.5    1.5    0    1   1
30.55    1.5    0    1   1
30.6    1.5    0    1   1
30.65    1.5    0    1   1
30.7    1.5    0    1   1
30.75    1.5    0    1   1
30.8    1.5    0    1   1
30.85    1.5    0    1   1
30.9    1.33333    0    1   0
30.95    1.33333    0    1   0
31    1.33333    0    1   0
31.05    1.33333    0    1   0
31.1    1.33333    0    1   0
31.15    1.5    0    1   1
31.2    1.5    0    1   1
31.25    1.5    0    1   1
31.3    1.5    0    1   1
31.35    1.5    0    1   1
31.4    1.5    0    1   1
31.45    1.5    0    1   1
31.5    1.5    0    1   1
31.55    1.5    0    1   1
31.6    1.5    0    1   1
31.65    1.5    0    1   1
31.7    1.5    0    1   1
31.75    1.5    0    1   1
31.8    1.5    0    1   1
31.85    1.5    0    1   1
31.9    1.5    0    1   1
31.95    1.5    0    1   1
32    1.5    0    1   1
32.05    1.5    0    1   1
32.1    1.5    0    1   1
32.15    1.5    0    1   1
32.2    1.5    0    1   1
32.25    1.5    0    1   1
32.3    1.5    0    1   1
32.35    1.5    0    1   1
32.4    1.5    0    1   1
32.45    1.33333    0    1   0
32.5    1.5    0    1   1
32.55    1.5    0    1   1
32.6    1.5    0    1   1
32.65    1.5    0    1   1
32.7    1.5    0    1   1
32.75    1.5    0    1   1
32.8    1.33333    0    1   0
32.85    1.5    0    1   1
32.9    1.5    0    1   1
32.95    1.5    0    1   1
33    1.5    0    1   1
33.05    1.5    0    1   1
33.1    1.5    0    1   1
33.15    1.5    0    1   1
33.2    1.5    0    1   1
33.25    1.5    0    1   1
33.3    1.5    0    1   1
33.35    1.5    0    1   1
33.4    1.5    0    1   1
33.45    1.5    0    1   1
33.5    1.5    0    1   1
33.55    1.5    0    1   1
33.6    1.5    0    1   1
33.65    1.5    0    1   1
33.7    1.5    0    1   1
33.75    1.5    0    1   1
33.8    1.5    0    1   1
33.85    1.5    0    1   1
33.9    1.5    0    1   1
33.95    1.5    0    1   1
34    1.5    0    1   1
34.05    1.5    0    1   1
34.1    1.5    0    1   1
34.15    1.5    0    1   1
34.2    1.5    0    1   1
34.25    1.5    0    1   1
34.3    1.5    0    1   1
34.35    1.5    0    1   1
34.4    1.5    0    1   1
34.45    1.5    0    1   1
34.5    1.5    0    1   1
34.55    1.5    0    1   1
34.6    1.5    0    1   1
34.65    1.5    0    1   1
34.7    1.5    0    1   1
34.75    1.5    0    1   1
34.8    1.5    0    1   1
34.85    1.5    0    1   1
34.9    1.5    0    1   1
34.95    1.5    0    1   1
35    1.5    0    1   1
35.05    1.5    0    1   1
35.1    1.5    1    1   0
35.15    1.5    1    1   0
35.2    1.5    1    1   0
35.25    1.66667    1    1   1
35.3    1.66667    1    1   1
35.35    1.66667    1    1   1
35.4    1.5    1    1   0
35.45    1.5    1    1   0
35.5    1.66667    1    1   1
35.55    1.66667    1    1   1
35.6    1.66667    1    1   1
35.65    1.66667    1    1   1
35.7    1.66667    1    1   1
35.75    1.66667    1    1   1
35.8    1.66667    1    1   1
35.85    1.66667    1    1   1
35.9    1.66667    1    1   1
35.95    1.66667    1    1   1
36    1.66667    1    1   1
36.05    1.66667    1    1   1
36.1    1.66667    1    1   1
36.15    1.66667    1    1   1
36.2    1.66667    1    1   1
36.25    1.5    1    1   0
36.3    1.5    1    1   0
36.35    1.5    1    1   0
36.4    1.5    1    1   0
36.45    1.5    1    1   0
36.5    1.5    1    1   0
36.55    1.5    1    1   0
36.6    1.66667    1    1   1
36.65    1.66667    1    1   1
36.7    1.66667    1    1   1
36.75    1.66667    1    1   1
36.8    1.66667    1    1   1
36.85    1.66667    1    1   1
36.9    1.66667    1    1   1
36.95    1.66667    1    1   1
37    1.66667    1    1   1
37.05    1.66667    1    1   1
37.1    1.66667    1    1   1
37.15    1.66667    1    1   1
37.2    1.66667    1    1   1
37.25    1.66667    1    1   1
37.3    1.66667    1    1   1
37.35    1.66667    1    1   1
37.4    1.66667    1    1   1
37.45    1.66667    1    1   1
37.5    1.66667    1    1   1
37.55    1.66667    1    1   1
37.6    1.66667    1    1   1
37.65    1.66667    1    1   1
37.7    1.66667    1    1   1
37.75    1.66667    1    1   1
37.8    1.66667    1    1   1
37.85    1.5    1    1   0
37.9    1.5    1    1   0
37.95    1.5    1    1   0
38    1.5    1    1   0
38.05    1.5    1    1   0
38.1    1.5    1    1   0
38.15    1.5    1    1   0
38.2    1.5    1    1   0
38.25    1.5    1    1   0
38.3    1.33333    0    1   0
38.35    1.33333    0    1   0
38.4    1.33333    0    1   0
38.45    1.66667    1    1   1
38.5    1.66667    1    1   1
38.55    1.66667    1    1   1
38.6    1.5    1    1   0
38.65    1.5    1    1   0
38.7    1.5    1    1   0
38.75    1.5    1    1   0
38.8    1.5    1    1   0
38.85    1.5    1    1   0
38.9    1.5    1    1   0
38.95    1.5    1    1   0
39    1.66667    1    1   1
39.05    1.66667    1    1   1
39.1    1.66667    1    1   1
39.15    1.66667    1    1   1
39.2    1.66667    1    1   1
39.25    1.66667    1    1   1
39.3    1.66667    1    1   1
39.35    1.66667    1    1   1
39.4    1.66667    1    1   1
39.45    1.66667    1    1   1
39.5    1.66667    1    1   1
39.55    1.5    1    1   0
39.6    1.66667    1    1   1
39.65    1.83333    1    0   1
39.7    1.83333    1    0   1
39.75    1.83333    1    0   1
39.8    1.83333    1    0   1
39.85    1.83333    1    0   1
39.9    1.83333    1    0   1
39.95    1.83333    1    0   1
40    1.83333    1    0   1
40.05    1.83333    1    0   1
40.1    1.83333    1    0   1
40.15    1.83333    1    0   1
40.2    1.83333    1    0   1
40.25    1.83333    1    0   1
40.3    1.83333    1    0   1
40.35    1.83333    1    0   1
40.4    1.83333    1    0   1
40.45    1.83333    1    0   1
40.5    1.83333    1    0   1
40.55    1.83333    1    0   1
40.6    1.83333    1    0   1
40.65    1.83333    1    0   1
40.7    1.83333    1    0   1
40.75    1.83333    1    0   1
40.8    1.83333    1    0   1
40.85    1.83333    1    0   1
40.9    1.83333    1    0   1
40.95    1.83333    1    0   1
41    1.83333    1    0   1
41.05    1.83333    1    0   1
41.1    1.83333    1    0   1
41.15    1.83333    1    0   1
41.2    1.83333    1    0   1
41.25    1.83333    1    0   1
41.3    1.83333    1    0   1
41.35    1.83333    1    0   1
41.4    1.83333    1    0   1
41.45    1.83333    1    0   1
41.5    1.83333    1    0   1
41.55    1.83333    1    0   1
41.6    1.83333    1    0   1
41.65    1.83333    1    0   1
41.7    1.83333    1    0   1
41.75    1.83333    1    0   1
41.8    2    1    0   0
41.85    1.83333    1    0   1
41.9    1.83333    1    0   1
41.95    1.83333    1    0   1
42    1.83333    1    0   1
42.05    1.83333    1    0   1
42.1    1.83333    1    0   1
42.15    1.83333    1    0   1
42.2    2    1    1   1
42.25    2    1    1   1
42.3    2    1    1   1
42.35    2    1    1   1
42.4    2    1    1   1
42.45    2.16667    1    1   0
42.5    2.16667    1    1   0
42.55    2.16667    1    1   0
42.6    2.16667    1    1   0
42.65    2.16667    1    1   0
42.7    2.16667    1    1   0
42.75    2.16667    1    1   0
42.8    2.16667    1    1   0
42.85    2.16667    1    1   0
42.9    2.16667    1    1   0
42.95    2.16667    1    1   0
43    2.16667    1    1   0
43.05    2.16667    1    1   0
43.1    2.16667    1    1   0
43.15    2.16667    1    1   0
43.2    2.16667    1    1   0
43.25    2.16667    1    1   0
43.3    2.16667    1    1   0
43.35    2.16667    1    1   0
43.4    2.16667    1    1   0
43.45    2.16667    1    1   0
43.5    2.16667    1    1   0
43.55    2.16667    1    1   0
43.6    2.16667    1    1   0
43.65    2.16667    1    1   0
43.7    2.16667    1    1   0
43.75    2.33333    0    1   0
43.8    2.33333    0    1   0
43.85    2.33333    0    1   0
43.9    2.16667    1    1   0
43.95    2.16667    1    1   0
44    2.16667    1    1   0
44.05    2.16667    1    1   0
44.1    2.16667    1    1   0
44.15    2.16667    1    1   0
44.2    2.16667    1    1   0
44.25    2.16667    1    1   0
44.3    2.16667    1    1   0
44.35    2.16667    1    1   0
44.4    2.16667    1    1   0
44.45    2.16667    1    1   0
44.5    2.16667    1    1   0
44.55    2.16667    1    1   0
44.6    2.16667    1    1   0
44.65    2.16667    1    1   0
44.7    2.16667    1    1   0
44.75    2.16667    1    1   0
44.8    2.16667    1    1   0
44.85    2.16667    1    1   0
44.9    2.16667    1    1   0
44.95    2.16667    1    1   0
45    2.16667    1    1   0
45.05    2.16667    1    1   0
45.1    2.16667    1    1   0
45.15    2.16667    1    1   0
45.2    2.16667    1    1   0
45.25    2.16667    1    1   0
45.3    2.16667    1    1   0
45.35    2.16667    1    1   0
45.4    2.16667    1    1   0
45.45    2.16667    1    1   0
45.5    2.16667    1    1   0
45.55    2.16667    1    1   0
45.6    2.16667    1    1   0
45.65    2.16667    1    1   0
45.7    2.16667    1    1   0
45.75    2.16667    1    1   0
45.8    2.16667    1    1   0
45.85    2.16667    1    1   0
45.9    2.16667    1    1   0
45.95    2.16667    1    1   0
46    2.16667    1    1   0
46.05    2.16667    1    1   0
46.1    2.16667    1    1   0
46.15    2.16667    1    1   0
46.2    2.16667    1    1   0
46.25    2.16667    1    1   0
46.3    2.16667    1    1   0
46.35    2.16667    1    1   0
46.4    2.16667    1    1   0
46.45    2.16667    1    1   0
46.5    2.16667    1    1   0
46.55    2.16667    1    1   0
46.6    2    1    0   0
46.65    2    1    0   0
46.7    2    1    0   0
46.75    2.16667    1    1   0
46.8    2.16667    1    1   0
46.85    2.16667    1    1   0
46.9    2.16667    1    1   0
46.95    2.16667    1    1   0
47    2.16667    1    1   0
47.05    2.16667    1    1   0
47.1    2.16667    1    1   0
47.15    2.16667    1    1   0
47.2    2.16667    1    1   0
47.25    2.16667    1    1   0
47.3    2.16667    1    1   0
47.35    2.16667    1    1   0
47.4    2.16667    1    1   0
47.45    2.16667    1    1   0
47.5    2.16667    1    1   0
47.55    2.16667    1    1   0
47.6    2.16667    1    1   0
47.65    2.16667    1    1   0
47.7    2.16667    1    1   0
47.75    2.16667    1    1   0
47.8    2.16667    1    1   0
47.85    2.16667    1    1   0
47.9    2.16667    1    1   0
47.95    2.16667    1    1   0
48    2.16667    1    1   0
48.05    2.16667    1    1   0
48.1    2.16667    1    1   0
48.15    2.16667    1    1   0
48.2    2.16667    1    1   0
48.25    2.16667    1    1   0
48.3    2.16667    1    1   0
48.35    2.16667    1    1   0
48.4    2.16667    1    1   0
48.45    2.16667    1    1   0
48.5    2.16667    1    1   0
48.55    2.16667    1    1   0
48.6    2.16667    1    1   0
48.65    2.16667    1    1   0
48.7    2.16667    1    1   0
48.75    2.16667    1    1   0
48.8    2.16667    1    1   0
48.85    2.16667    1    1   0
48.9    2.16667    1    1   0
48.95    2.16667    1    1   0
49    2.16667    1    1   0
49.05    2.16667    1    1   0
49.1    2.33333    1    1   1
49.15    2.33333    1    1   1
49.2    2.33333    1    1   1
49.25    2.5    0    1   1
49.3    2.5    0    1   1
49.35    2.5    0    1   1
49.4    2.5    0    1   1
49.45    2.5    0    1   1
49.5    2.5    0    1   1
49.55    2.5    0    1   1
49.6    2.5    0    1   1
49.65    2.5    0    1   1
49.7    2.5    0    1   1
49.75    2.5    0    1   1
49.8    2.5    0    1   1
49.85    2.5    0    1   1
49.9    2.5    0    1   1
49.95    2.5    0    1   1
50    2.5    0    1   1
50.05    2.5    0    1   1
50.1    2.5    0    1   1
50.15    2.5    0    1   1
50.2    2.5    0    1   1
50.25    2.5    0    1   1
50.3    2.5    0    1   1
50.35    2.5    0    1   1
50.4    2.5    0    1   1
50.45    2.5    0    1   1
50.5    2.5    0    1   1
50.55    2.5    0    1   1
50.6    2.5    0    1   1
50.65    2.5    0    1   1
50.7    2.5    0    1   1
50.75    2.5    0    1   1
50.8    2.5    0    1   1
50.85    2.5    0    1   1
50.9    2.5    0    1   1
50.95    2.5    0    1   1
51    2.5    0    1   1
51.05    2.5    0    1   1
51.1    2.5    0    1   1
51.15    2.5    0    1   1
51.2    2.5    0    1   1
51.25    2.5    0    1   1
51.3    2.5    0    1   1
51.35    2.5    0    1   1
51.4    2.5    0    1   1
51.45    2.5    0    1   1
51.5    2.5    0    1   1
51.55    2.33333    0    1   0
51.6    2.5    0    1   1
51.65    2.5    0    1   1
51.7    2.5    0    1   1
51.75    2.5    0    1   1
51.8    2.5    0    1   1
51.85    2.5    0    1   1
51.9    2.5    0    1   1
51.95    2.5    0    1   1
52    2.5    0    1   1
52.05    2.5    0    1   1
52.1    2.5    0    1   1
52.15    2.5    0    1   1
52.2    2.5    0    1   1
52.25    2.5    0    1   1
52.3    2.33333    0    1   0
52.35    2.33333    0    1   0
52.4    2.33333    0    1   0
52.45    2.33333    0    1   0
52.5    2.33333    0    1   0
52.55    2.33333    0    1   0
52.6    2.5    0    1   1
52.65    2.5    0    1   1
52.7    2.5    0    1   1
52.75    2.5    0    1   1
52.8    2.5    0    1   1
52.85    2.5    0    1   1
52.9    2.5    0    1   1
52.95    2.5    0    1   1
53    2.5    0    1   1
53.05    2.5    0    1   1
53.1    2.5    0    1   1
53.15    2.5    0    1   1
53.2    2.5    0    1   1
53.25    2.5    0    1   1
53.3    2.5    0    1   1
53.35    2.5    0    1   1
53.4    2.5    0    1   1
53.45    2.5    0    1   1
53.5    2.5    0    1   1
53.55    2.5    0    1   1
53.6    2.5    0    1   1
53.65    2.5    0    1   1
53.7    2.5    0    1   1
53.75    2.5    0    1   1
53.8    2.5    0    1   1
53.85    2.5    0    1   1
53.9    2.5    0    1   1
53.95    2.5    0    1   1
54    2.5    0    1   1
54.05    2.5    0    1   1
54.1    2.5    0    1   1
54.15    2.5    0    1   1
54.2    2.5    0    1   1
54.25    2.5    0    1   1
54.3    2.5    0    1   1
54.35    2.5    0    1   1
54.4    2.66667    0    0   1
54.45    2.66667    0    0   1
54.5    2.66667    0    0   1
54.55    2.66667    0    0   1
54.6    2.5    0    1   1
54.65    2.5    0    1   1
54.7    2.5    0    1   1
54.75    2.33333    0    1   0
54.8    2.5    0    1   1
54.85    2.5    0    1   1
54.9    2.5    0    1   1
54.95    2.5    0    1   1
55    2.5    0    1   1
55.05    2.5    0    1   1
55.1    2.5    0    1   1
55.15    2.5    0    1   1
55.2    2.5    0    1   1
55.25    2.5    0    1   1
55.3    2.5    0    1   1
55.35    2.5    0    1   1
55.4    2.5    0    1   1
55.45    2.5    0    1   1
55.5    2.5    0    1   1
55.55    2.5    0    1   1
55.6    2.5    0    1   1
55.65    2.5    0    1   1
55.7    2.5    0    1   1
55.75    2.5    0    1   1
55.8    2.5    0    1   1
55.85    2.5    0    1   1
55.9    2.5    0    1   1
55.95    2.5    0    1   1
56    2.5    0    1   1
56.05    2.5    0    1   1
56.1    2.5    0    1   1
56.15    2.66667    1    1   1
56.2    2.66667    1    1   1
56.25    2.66667    1    1   1
56.3    2.66667    1    1   1
56.35    2.66667    1    1   1
56.4    2.66667    1    1   1
56.45    2.66667    1    1   1
56.5    2.66667    1    1   1
56.55    2.66667    1    1   1
56.6    2.66667    1    1   1
56.65    2.66667    1    1   1
56.7    2.66667    1    1   1
56.75    2.66667    1    1   1
56.8    2.66667    1    1   1
56.85    2.66667    1    1   1
56.9    2.66667    1    1   1
56.95    2.66667    1    1   1
57    2.66667    1    1   1
57.05    2.66667    1    1   1
57.1    2.66667    1    1   1
57.15    2.66667    1    1   1
57.2    2.5    1    1   0
57.25    2.5    1    1   0
57.3    2.5    1    1   0
57.35    2.5    1    1   0
57.4    2.5    1    1   0
57.45    2.5    1    1   0
57.5    2.5    1    1   0
57.55    2.5    1    1   0
57.6    2.5    1    1   0
57.65    2.5    1    1   0
57.7    2.5    1    1   0
57.75    2.5    1    1   0
57.8    2.66667    1    1   1
57.85    2.5    0    1   1
57.9    2.5    0    1   1
57.95    2.5    0    1   1
58    2.66667    1    1   1
58.05    2.66667    1    1   1
58.1    2.66667    1    1   1
58.15    2.66667    1    1   1
58.2    2.66667    1    1   1
58.25    2.66667    1    1   1
58.3    2.66667    1    1   1
58.35    2.66667    1    1   1
58.4    2.66667    1    1   1
58.45    2.66667    1    1   1
58.5    2.66667    1    1   1
58.55    2.66667    1    1   1
58.6    2.66667    1    1   1
58.65    2.66667    1    1   1
58.7    2.66667    1    1   1
58.75    2.5    1    1   0
58.8    2.66667    1    1   1
58.85    2.66667    1    1   1
58.9    2.66667    1    1   1
58.95    2.66667    1    1   1
59    2.66667    1    1   1
59.05    2.5    1    1   0
59.1    2.5    1    1   0
59.15    2.66667    1    1   1
59.2    2.66667    1    1   1
59.25    2.66667    1    1   1
59.3    2.66667    1    1   1
59.35    2.66667    1    1   1
59.4    2.66667    1    1   1
59.45    2.5    1    1   0
59.5    2.66667    1    1   1
59.55    2.66667    1    1   1
59.6    2.66667    1    1   1
59.65    2.66667    1    1   1
59.7    2.66667    1    1   1
59.75    2.66667    1    1   1
59.8    2.66667    1    1   1
59.85    2.66667    1    1   1
59.9    2.66667    1    1   1
59.95    2.66667    1    1   1
60    2.66667    1    1   1
60.05    2.66667    1    1   1
60.1    2.66667    1    1   1
60.15    2.66667    1    1   1
60.2    2.66667    1    1   1
60.25    2.66667    1    1   1
60.3    2.66667    1    1   1
60.35    2.66667    1    1   1
60.4    2.66667    1    1   1
60.45    2.66667    1    1   1
60.5    2.66667    1    1   1
60.55    2.66667    1    1   1
60.6    2.5    0    1   1
60.65    2.5    0    1   1
60.7    2.5    0    1   1
60.75    2.66667    1    1   1
60.8    2.66667    1    1   1
60.85    2.66667    1    1   1
60.9    2.66667    1    1   1
60.95    2.66667    1    1   1
61    2.66667    1    1   1
61.05    2.66667    1    1   1
61.1    2.66667    1    1   1
61.15    2.66667    1    1   1
61.2    2.66667    1    1   1
61.25    2.66667    1    1   1
61.3    2.66667    1    1   1
61.35    2.66667    1    1   1
61.4    2.66667    1    1   1
61.45    2.66667    1    1   1
61.5    2.66667    1    1   1
61.55    2.66667    1    1   1
61.6    2.66667    1    1   1
61.65    2.66667    1    1   1
61.7    2.66667    1    1   1
61.75    2.66667    1    1   1
61.8    2.66667    1    1   1
61.85    2.66667    1    1   1
61.9    2.66667    1    1   1
61.95    2.66667    1    1   1
62    2.66667    1    1   1
62.05    2.66667    1    1   1
62.1    2.66667    1    1   1
62.15    2.66667    1    1   1
62.2    2.66667    1    1   1
62.25    2.66667    1    1   1
62.3    2.66667    1    1   1
62.35    2.66667    1    1   1
62.4    2.66667    1    1   1
62.45    2.66667    1    1   1
62.5    2.66667    1    1   1
62.55    2.66667    1    1   1
62.6    2.66667    1    1   1
62.65    2.66667    1    1   1
62.7    2.66667    1    1   1
62.75    2.66667    1    1   1
62.8    2.66667    1    1   1
62.85    2.5    0    1   1
62.9    2.5    0    1   1
62.95    2.5    0    1   1
63    2.5    0    1   1
63.05    2.5    0    1   1
63.1    2.66667    1    1   1
63.15    2.66667    1    1   1
63.2    2.66667    1    1   1
63.25    2.66667    1    1   1
63.3    2.66667    1    1   1
63.35    2.66667    1    1   1
63.4    2.66667    1    1   1
63.45    2.66667    1    1   1
63.5    2.66667    1    1   1
63.55    2.66667    1    1   1
63.6    2.66667    1    1   1
63.65    2.66667    1    1   1
63.7    2.66667    1    1   1
63.75    2.83333    1    1   0
63.8    2.83333    1    1   0
63.85    2.83333    1    1   0
63.9    2.83333    1    1   0
63.95    2.83333    1    1   0
64    2.83333    1    1   0
64.05    2.83333    1    1   0
64.1    2.83333    1    1   0
64.15    2.83333    1    1   0
64.2    2.83333    1    1   0
64.25    2.83333    1    1   0
64.3    2.83333    1    1   0
64.35    2.83333    1    1   0
64.4    2.83333    1    1   0
64.45    2.83333    1    1   0
64.5    2.83333    1    1   0
64.55    2.83333    1    1   0
64.6    2.83333    1    1   0
64.65    2.83333    1    1   0
64.7    2.83333    1    1   0
64.75    2.83333    1    1   0
64.8    2.83333    1    1   0
64.85    2.83333    1    1   0
64.9    2.83333    1    1   0
64.95    2.83333    1    1   0
65    2.83333    1    1   0
65.05    2.83333    1    1   0
65.1    2.83333    1    1   0
65.15    2.83333    1    1   0
65.2    2.83333    1    1   0
65.25    2.83333    1    1   0
65.3    2.83333    1    1   0
65.35    2.83333    1    1   0
65.4    2.83333    1    1   0
65.45    2.83333    1    1   0
65.5    2.83333    1    1   0
65.55    2.83333    1    1   0
65.6    2.83333    1    1   0
65.65    2.83333    1    1   0
65.7    2.83333    1    1   0
65.75    2.83333    1    1   0
65.8    2.83333    1    1   0
65.85    2.83333    1    1   0
65.9    2.83333    1    1   0
65.95    2.83333    1    1   0
66    2.83333    1    1   0
66.05    2.83333    1    1   0
66.1    2.83333    1    1   0
66.15    2.83333    1    1   0
66.2    2.83333    1    1   0
66.25    2.83333    1    1   0
66.3    2.83333    1    1   0
66.35    2.83333    1    1   0
66.4    2.83333    1    1   0
66.45    2.66667    1    0   0
66.5    2.83333    1    1   0
66.55    2.83333    1    1   0
66.6    2.83333    1    1   0
66.65    2.83333    1    1   0
66.7    2.83333    1    1   0
66.75    2.83333    1    1   0
66.8    2.83333    1    1   0
66.85    2.83333    1    1   0
66.9    2.83333    1    1   0
66.95    2.83333    1    1   0
67    2.83333    1    1   0
67.05    2.83333    1    1   0
67.1    2.83333    1    1   0
67.15    2.83333    1    1   0
67.2    2.83333    1    1   0
67.25    2.83333    1    1   0
67.3    2.83333    1    1   0
67.35    3    0    1   0
67.4    3    0    1   0
67.45    2.83333    1    1   0
67.5    2.83333    1    1   0
67.55    2.83333    1    1   0
67.6    2.66667    1    0   0
67.65    2.83333    1    1   0
67.7    2.83333    1    1   0
67.75    2.83333    1    1   0
67.8    2.83333    1    1   0
67.85    2.83333    1    1   0
67.9    2.83333    1    1   0
67.95    2.83333    1    1   0
68    2.83333    1    1   0
68.05    2.83333    1    1   0
68.1    2.83333    1    1   0
68.15    2.83333    1    1   0
68.2    2.83333    1    1   0
68.25    2.83333    1    1   0
68.3    2.83333    1    1   0
68.35    2.83333    1    1   0
68.4    2.83333    1    1   0
68.45    2.83333    1    1   0
68.5    2.83333    1    1   0
68.55    2.83333    1    1   0
68.6    2.83333    1    1   0
68.65    2.83333    1    1   0
68.7    2.83333    1    1   0
68.75    2.83333    1    1   0
68.8    2.83333    1    1   0
68.85    2.83333    1    1   0
68.9    2.83333    1    1   0
68.95    2.83333    1    1   0
69    2.83333    1    1   0
69.05    2.83333    1    1   0
69.1    2.83333    1    1   0
69.15    2.83333    1    1   0
69.2    2.83333    1    1   0
69.25    2.83333    1    1   0
69.3    2.83333    1    1   0
69.35    2.83333    1    1   0
69.4    2.83333    1    1   0
69.45    2.83333    1    1   0
69.5    2.83333    1    1   0
69.55    2.83333    1    1   0
69.6    2.83333    1    1   0
69.65    2.83333    1    1   0
69.7    2.83333    1    1   0
69.75    2.83333    1    1   0
69.8    2.83333    1    1   0
69.85    2.83333    1    1   0
69.9    2.83333    1    1   0
69.95    2.83333    1    1   0
70    2.83333    1    1   0
70.05    3    1    1   1
70.1    3    1    1   1
70.15    3    1    1   1
70.2    3    1    1   1
70.25    3    1    1   1
70.3    3    1    1   1
70.35    3    1    1   1
70.4    3    1    1   1
70.45    3    1    1   1
70.5    3    1    1   1
70.55    3    1    1   1
70.6    3    1    1   1
70.65    3    1    1   1
70.7    3    1    1   1
70.75    3    1    1   1
70.8    3    1    1   1
70.85    3    1    1   1
70.9    3    1    1   1
70.95    3    1    1   1
71    3    1    1   1
71.05    3    1    1   1
71.1    3    1    1   1
71.15    3    1    1   1
71.2    3    1    1   1
71.25    3    1    1   1
71.3    3    1    1   1
71.35    3    1    1   1
71.4    3    1    1   1
71.45    3    1    1   1
71.5    3    1    1   1
71.55    3    1    1   1
71.6    3    1    1   1
71.65    3    1    1   1
71.7    3    1    1   1
71.75    3    1    1   1
71.8    3    1    1   1
71.85    3    1    1   1
71.9    3    1    1   1
71.95    3    1    1   1
72    3    1    1   1
72.05    3    1    1   1
72.1    3    1    1   1
72.15    3    1    1   1
72.2    3    1    1   1
72.25    3    1    1   1
72.3    3    1    1   1
72.35    3    1    1   1
72.4    3    1    1   1
72.45    3    1    1   1
72.5    3    1    1   1
72.55    3    1    1   1
72.6    3    1    1   1
72.65    3    1    1   1
72.7    3    1    1   1
72.75    3    1    1   1
72.8    3    1    1   1
72.85    3    1    1   1
72.9    3    1    1   1
72.95    3    1    1   1
73    3    1    1   1
73.05    3    1    1   1
73.1    3    1    1   1
73.15    3    1    1   1
73.2    3    1    1   1
73.25    3    1    1   1
73.3    3    1    1   1
73.35    3.16667    0    1   1
73.4    3.16667    0    1   1
73.45    3.16667    0    1   1
73.5    3.16667    0    1   1
73.55    3.16667    0    1   1
73.6    3.16667    0    1   1
73.65    3.16667    0    1   1
73.7    3.16667    0    1   1
73.75    3.16667    0    1   1
73.8    3.16667    0    1   1
73.85    3    0    1   0
73.9    3    0    1   0
73.95    3    0    1   0
74    3    0    1   0
74.05    3    0    1   0
74.1    3    0    1   0
74.15    3.16667    0    1   1
74.2    3.16667    0    1   1
74.25    3.16667    0    1   1
74.3    3.16667    0    1   1
74.35    3.16667    0    1   1
74.4    3.16667    0    1   1
74.45    3.16667    0    1   1
74.5    3.16667    0    1   1
74.55    3.16667    0    1   1
74.6    3.16667    0    1   1
74.65    3.16667    0    1   1
74.7    3.16667    0    1   1
74.75    3    0    1   0
74.8    3.16667    0    1   1
74.85    3.16667    0    1   1
74.9    3.16667    0    1   1
74.95    3.16667    0    1   1
75    3.16667    0    1   1
75.05    3.16667    0    1   1
75.1    3.16667    0    1   1
75.15    3.16667    0    1   1
75.2    3.16667    0    1   1
75.25    3.16667    0    1   1
75.3    3.16667    0    1   1
75.35    3.16667    0    1   1
75.4    3    0    1   0
75.45    3    0    1   0
75.5    3    0    1   0
75.55    3    0    1   0
75.6    3    0    1   0
75.65    3    0    1   0
75.7    3    0    1   0
75.75    3    0    1   0
75.8    3.16667    0    1   1
75.85    3    0    1   0
75.9    3    0    1   0
75.95    3    0    1   0
76    3    0    1   0
76.05    3    0    1   0
76.1    3.16667    0    1   1
76.15    3.16667    0    1   1
76.2    3.16667    0    1   1
76.25    3.16667    0    1   1
76.3    3.16667    0    1   1
76.35    3.16667    0    1   1
76.4    3.16667    0    1   1
76.45    3.16667    0    1   1
76.5    3.16667    0    1   1
76.55    3.16667    0    1   1
76.6    3.16667    0    1   1
76.65    3.16667    0    1   1
76.7    3.16667    0    1   1
76.75    3.16667    0    1   1
76.8    3.16667    0    1   1
76.85    3.16667    0    1   1
76.9    3.16667    0    1   1
76.95    3    0    1   0
77    3.16667    0    1   1
77.05    3.16667    0    1   1
77.1    3.16667    0    1   1
77.15    3.33333    1    1   1
77.2    3.33333    1    1   1
77.25    3.33333    1    1   1
77.3    3.33333    1    1   1
77.35    3.33333    1    1   1
77.4    3.33333    1    1   1
77.45    3.33333    1    1   1
77.5    3.33333    1    1   1
77.55    3.33333    1    1   1
77.6    3.33333    1    1   1
77.65    3.33333    1    1   1
77.7    3.16667    0    1   1
77.75    3.16667    0    1   1
77.8    3.33333    1    1   1
77.85    3.33333    1    1   1
77.9    3.33333    1    1   1
77.95    3.33333    1    1   1
78    3.33333    1    1   1
78.05    3.33333    1    1   1
78.1    3.33333    1    1   1
78.15    3.33333    1    1   1
78.2    3.33333    1    1   1
78.25    3.33333    1    1   1
78.3    3.33333    1    1   1
78.35    3.33333    1    1   1
78.4    3.33333    1    1   1
78.45    3.33333    1    1   1
78.5    3.33333    1    1   1
78.55    3.5    1    0   1
78.6    3.5    1    0   1
78.65    3.5    1    0   1
78.7    3.5    1    0   1
78.75    3.5    1    0   1
78.8    3.5    1    0   1
78.85    3.5    1    0   1
78.9    3.5    1    0   1
78.95    3.5    1    0   1
79    3.5    1    0   1
79.05    3.5    1    0   1
79.1    3.5    1    0   1
79.15    3.5    1    0   1
79.2    3.5    1    0   1
79.25    3.5    1    0   1
79.3    3.5    1    0   1
79.35    3.5    1    0   1
79.4    3.5    1    0   1
79.45    3.5    1    0   1
79.5    3.5    1    0   1
79.55    3.5    1    0   1
79.6    3.5    1    0   1
79.65    3.5    1    0   1
79.7    3.5    1    0   1
79.75    3.66667    1    0   0
79.8    3.66667    1    0   0
79.85    3.66667    1    0   0
79.9    3.66667    1    0   0
79.95    3.5    1    0   1
80    3.5    1    0   1
80.05    3.5    1    0   1
80.1    3.5    1    0   1
80.15    3.5    1    0   1
80.2    3.5    1    0   1
80.25    3.5    1    0   1
80.3    3.5    1    0   1
80.35    3.5    1    0   1
80.4    3.5    1    0   1
80.45    3.5    1    0   1
80.5    3.5    1    0   1
80.55    3.5    1    0   1
80.6    3.5    1    0   1
80.65    3.5    1    0   1
80.7    3.5    1    0   1
80.75    3.5    1    0   1
80.8    3.5    1    0   1
80.85    3.5    1    0   1
80.9    3.5    1    0   1
80.95    3.33333    0    0   1
81    3.33333    0    0   1
81.05    3.5    1    0   1
81.1    3.5    1    0   1
81.15    3.66667    1    0   0
81.2    3.5    1    0   1
81.25    3.5    1    0   1
81.3    3.5    1    0   1
81.35    3.5    1    0   1
81.4    3.5    1    0   1
81.45    3.5    1    0   1
81.5    3.5    1    0   1
81.55    3.5    1    0   1
81.6    3.5    1    0   1
81.65    3.5    1    0   1
81.7    3.5    1    0   1
81.75    3.5    1    0   1
81.8    3.5    1    0   1
81.85    3.5    1    0   1
81.9    3.5    1    0   1
81.95    3.5    1    0   1
82    3.5    1    0   1
82.05    3.5    1    0   1
82.1    3.5    1    0   1
82.15    3.5    1    0   1
82.2    3.5    1    0   1
82.25    3.5    1    0   1
82.3    3.5    1    0   1
82.35    3.5    1    0   1
82.4    3.5    1    0   1
82.45    3.5    1    0   1
82.5    3.5    1    0   1
82.55    3.5    1    0   1
82.6    3.5    1    0   1
82.65    3.5    1    0   1
82.7    3.5    1    0   1
82.75    3.5    1    0   1
82.8    3.5    1    0   1
82.85    3.5    1    0   1
82.9    3.5    1    0   1
82.95    3.5    1    0   1
83    3.5    1    0   1
83.05    3.5    1    0   1
83.1    3.5    1    0   1
83.15    3.66667    1    0   0
83.2    3.66667    1    0   0
83.25    3.66667    1    0   0
83.3    3.66667    1    0   0
83.35    3.5    1    0   1
83.4    3.5    1    0   1
83.45    3.5    1    0   1
83.5    3.5    1    0   1
83.55    3.5    1    0   1
83.6    3.5    1    0   1
83.65    3.5    1    0   1
83.7    3.5    1    0   1
83.75    3.5    1    0   1
83.8    3.5    1    0   1
83.85    3.5    1    0   1
83.9    3.5    1    0   1
83.95    3.5    1    0   1
84    3.5    1    0   1
84.05    3.83333    1    1   0
84.1    3.83333    1    1   0
84.15    3.83333    1    1   0
84.2    3.83333    1    1   0
84.25    3.83333    1    1   0
84.3    3.83333    1    1   0
84.35    3.83333    1    1   0
84.4    3.83333    1    1   0
84.45    3.83333    1    1   0
84.5    3.83333    1    1   0
84.55    3.83333    1    1   0
84.6    3.83333    1    1   0
84.65    3.83333    1    1   0
84.7    3.83333    1    1   0
84.75    3.83333    1    1   0
84.8    3.83333    1    1   0
84.85    3.83333    1    1   0
84.9    3.83333    1    1   0
84.95    3.83333    1    1   0
85    3.83333    1    1   0
85.05    3.83333    1    1   0
85.1    3.83333    1    1   0
85.15    3.83333    1    1   0
85.2    3.83333    1    1   0
85.25    3.83333    1    1   0
85.3    3.83333    1    1   0
85.35    3.83333    1    1   0
85.4    3.83333    1    1   0
85.45    3.83333    1    1   0
85.5    3.83333    1    1   0
85.55    3.83333    1    1   0
85.6    3.83333    1    1   0
85.65    3.83333    1    1   0
85.7    3.83333    1    1   0
85.75    3.83333    1    1   0
85.8    3.83333    1    1   0
85.85    3.83333    1    1   0
85.9    3.83333    1    1   0
85.95    3.83333    1    1   0
86    3.83333    1    1   0
86.05    3.83333    1    1   0
86.1    3.83333    1    1   0
86.15    3.83333    1    1   0
86.2    3.83333    1    1   0
86.25    3.83333    1    1   0
86.3    3.83333    1    1   0
86.35    3.83333    1    1   0
86.4    3.83333    1    1   0
86.45    3.83333    1    1   0
86.5    3.83333    1    1   0
86.55    3.83333    1    1   0
86.6    3.83333    1    1   0
86.65    3.83333    1    1   0
86.7    3.83333    1    1   0
86.75    3.83333    1    1   0
86.8    3.83333    1    1   0
86.85    3.83333    1    1   0
86.9    3.83333    1    1   0
86.95    3.83333    1    1   0
87    3.83333    1    1   0
87.05    3.83333    1    1   0
87.1    3.83333    1    1   0
87.15    3.83333    1    1   0
87.2    3.83333    1    1   0
87.25    3.83333    1    1   0
87.3    3.83333    1    1   0
87.35    3.83333    1    1   0
87.4    3.83333    1    1   0
87.45    3.83333    1    1   0
87.5    3.83333    1    1   0
87.55    3.83333    1    1   0
87.6    3.83333    1    1   0
87.65    3.83333    1    1   0
87.7    3.83333    1    1   0
87.75    3.83333    1    1   0
87.8    3.83333    1    1   0
87.85    3.83333    1    1   0
87.9    3.83333    1    1   0
87.95    3.83333    1    1   0
88    3.83333    1    1   0
88.05    3.83333    1    1   0
88.1    3.83333    1    1   0
88.15    3.83333    1    1   0
88.2    3.83333    1    1   0
88.25    3.83333    1    1   0
88.3    3.83333    1    1   0
88.35    3.83333    1    1   0
88.4    3.83333    1    1   0
88.45    3.83333    1    1   0
88.5    3.83333    1    1   0
88.55    3.83333    1    1   0
88.6    3.83333    1    1   0
88.65    3.83333    1    1   0
88.7    3.83333    1    1   0
88.75    3.83333    1    1   0
88.8    3.83333    1    1   0
88.85    3.83333    1    1   0
88.9    3.83333    1    1   0
88.95    3.83333    1    1   0
89    3.83333    1    1   0
89.05    3.83333    1    1   0
89.1    3.83333    1    1   0
89.15    3.83333    1    1   0
89.2    4    0    1   0
89.25    4    0    1   0
89.3    3.83333    1    1   0
89.35    3.83333    1    1   0
89.4    3.83333    1    1   0
89.45    3.83333    1    1   0
89.5    3.83333    1    1   0
89.55    3.83333    1    1   0
89.6    3.83333    1    1   0
89.65    3.83333    1    1   0
89.7    3.83333    1    1   0
89.75    3.83333    1    1   0
89.8    3.83333    1    1   0
89.85    3.83333    1    1   0
89.9    3.83333    1    1   0
89.95    3.83333    1    1   0
90    3.83333    1    1   0
90.05    3.83333    1    1   0
90.1    3.83333    1    1   0
90.15    3.83333    1    1   0
90.2    3.83333    1    1   0
90.25    3.83333    1    1   0
90.3    3.83333    1    1   0
90.35    3.83333    1    1   0
90.4    3.83333    1    1   0
90.45    3.83333    1    1   0
90.5    3.83333    1    1   0
90.55    3.83333    1    1   0
90.6    3.83333    1    1   0
90.65    3.83333    1    1   0
90.7    3.83333    1    1   0
90.75    3.83333    1    1   0
90.8    3.83333    1    1   0
90.85    3.83333    1    1   0
90.9    3.83333    1    1   0
90.95    3.83333    1    1   0
91    3.83333    1    1   0
91.05    3.83333    1    1   0
91.1    3.83333    1    1   0
91.15    3.83333    1    1   0
91.2    3.83333    1    1   0
91.25    3.83333    1    1   0
91.3    4    1    1   1
91.35    4    1    1   1
91.4    4    1    1   1
91.45    4    1    1   1
91.5    4    1    1   1
91.55    4    1    1   1
91.6    4    1    1   1
91.65    4    1    1   1
91.7    4    1    1   1
91.75    4    1    1   1
91.8    4    1    1   1
91.85    4    1    1   1
91.9    4    1    1   1
91.95    4    1    1   1
92    4    1    1   1
92.05    4    1    1   1
92.1    4    1    1   1
92.15    4    1    1   1
92.2    4    1    1   1
92.25    4    1    1   1
92.3    4    1    1   1
92.35    4    1    1   1
92.4    4    1    1   1
92.45    4    1    1   1
92.5    4    1    1   1
92.55    4    1    1   1
92.6    3.83333    1    1   0
92.65    3.83333    1    1   0
92.7    3.83333    1    1   0
92.75    3.83333    1    1   0
92.8    3.83333    1    1   0
92.85    3.83333    1    1   0
92.9    4    1    1   1
92.95    4    1    1   1
93    4.16667    0    1   1
93.05    4.16667    0    1   1
93.1    4.16667    0    1   1
93.15    4.16667    0    1   1
93.2    4.16667    0    1   1
93.25    4.16667    0    1   1
93.3    4.16667    0    1   1
93.35    4.16667    0    1   1
93.4    4.16667    0    1   1
93.45    4.16667    0    1   1
93.5    4.16667    0    1   1
93.55    4.16667    0    1   1
93.6    4.16667    0    1   1
93.65    4    0    1   0
93.7    4.16667    0    1   1
93.75    4.16667    0    1   1
93.8    4.16667    0    1   1
93.85    4.16667    0    1   1
93.9    4    0    1   0
93.95    4    0    1   0
94    4    0    1   0
94.05    4    0    1   0
94.1    4    0    1   0
94.15    4.16667    0    1   1
94.2    4.16667    0    1   1
94.25    4    0    1   0
94.3    4    0    1   0
94.35    4    0    1   0
94.4    4    0    1   0
94.45    4    0    1   0
94.5    4.16667    0    1   1
94.55    4.16667    0    1   1
94.6    4.16667    0    1   1
94.65    4.16667    0    1   1
94.7    4.16667    0    1   1
94.75    4.16667    0    1   1
94.8    4.16667    0    1   1
94.85    4.16667    0    1   1
94.9    4.16667    0    1   1
94.95    4.16667    0    1   1
95    4.16667    0    1   1
95.05    4.16667    0    1   1
95.1    4.16667    0    1   1
95.15    4.16667    0    1   1
95.2    4.16667    0    1   1
95.25    4.16667    0    1   1
95.3    4.16667    0    1   1
95.35    4.16667    0    1   1
95.4    4.16667    0    1   1
95.45    4.16667    0    1   1
95.5    4.16667    0    1   1
95.55    4.16667    0    1   1
95.6    4.16667    0    1   1
95.65    4.16667    0    1   1
95.7    4.16667    0    1   1
95.75    4.16667    0    1   1
95.8    4    0    1   0
95.85    4.16667    0    1   1
95.9    4.16667    0    1   1
95.95    4.16667    0    1   1
96    4.16667    0    1   1
96.05    4.16667    0    1   1
96.1    4.16667    0    1   1
96.15    4.16667    0    1   1
96.2    4.16667    0    1   1
96.25    4.16667    0    1   1
96.3    4.16667    0    1   1
96.35    4.16667    0    1   1
96.4    4.16667    0    1   1
96.45    4.16667    0    1   1
96.5    4.16667    0    1   1
96.55    4.16667    0    1   1
96.6    4.16667    0    1   1
96.65    4.16667    0    1   1
96.7    4.16667    0    1   1
96.75    4.16667    0    1   1
96.8    4.16667    0    1   1
96.85    4    0    1   0
96.9    4    0    1   0
96.95    4    0    1   0
97    4.16667    0    1   1
97.05    4.16667    0    1   1
97.1    4.16667    0    1   1
97.15    4.16667    0    1   1
97.2    4.16667    0    1   1
97.25    4.16667    0    1   1
97.3    4.16667    0    1   1
97.35    4.16667    0    1   1
97.4    4.16667    0    1   1
97.45    4.16667    0    1   1
97.5    4.16667    0    1   1
97.55    4.16667    0    1   1
97.6    4.16667    0    1   1
97.65    4.16667    0    1   1
97.7    4.16667    0    1   1
97.75    4.16667    0    1   1
97.8    4.16667    0    1   1
97.85    4    0    1   0
97.9    4    0    1   0
97.95    4    0    1   0
98    4    0    1   0
98.05    4.16667    1    1   0
98.1    4.16667    1    1   0
98.15    4.33333    1    1   1
98.2    4.33333    1    1   1
98.25    4.33333    1    1   1
98.3    4.33333    1    1   1
98.35    4.33333    1    1   1
98.4    4.33333    1    1   1
98.45    4.33333    1    1   1
98.5    4.33333    1    1   1
98.55    4.33333    1    1   1
98.6    4.33333    1    1   1
98.65    4    0    1   0
98.7    4    0    1   0
98.75    4.16667    0    1   1
98.8    4.16667    0    1   1
98.85    4.16667    0    1   1
98.9    4.16667    0    1   1
98.95    4.16667    0    1   1
99    4.16667    0    1   1
99.05    4.33333    1    1   1
99.1    4.33333    1    1   1
99.15    4.33333    1    1   1
99.2    4.33333    1    1   1
99.25    4.33333    1    1   1
99.3    4.33333    1    1   1
99.35    4.16667    1    1   0
99.4    4.16667    1    1   0
99.45    4.16667    1    1   0
99.5    4.16667    1    1   0
99.55    4.33333    1    1   1
99.6    4.33333    1    1   1
99.65    4.33333    1    1   1
99.7    4.33333    1    1   1
99.75    4.33333    1    1   1
99.8    4.33333    1    1   1
99.85    4.5    1    0   1
99.9    4.5    1    0   1
99.95    4.5    1    0   1
100    4.5    1    0   1
100.05    4.5    1    0   1
100.1    4.5    1    0   1
100.15    4.5    1    0   1
100.2    4.5    1    0   1
100.25    4.5    1    0   1
100.3    4.66667    1    0   0
100.35    4.66667    1    0   0
100.4    4.5    1    0   1
100.45    4.5    1    0   1
100.5    4.5    1    0   1
100.55    4.5    1    0   1
100.6    4.5    1    0   1
100.65    4.5    1    0   1
100.7    4.5    1    0   1
100.75    4.5    1    0   1
100.8    4.5    1    0   1
100.85    4.5    1    0   1
100.9    4.5    1    0   1
100.95    4.5    1    0   1
101    4.5    1    0   1
101.05    4.5    1    0   1
101.1    4.5    1    0   1
101.15    4.5    1    0   1
101.2    4.5    1    0   1
101.25    4.66667    1    0   0
101.3    4.66667    1    0   0
101.35    4.66667    1    0   0
101.4    4.5    1    0   1
101.45    4.5    1    0   1
101.5    4.5    1    0   1
101.55    4.5    1    0   1
101.6    4.5    1    0   1
101.65    4.5    1    0   1
101.7    4.5    1    0   1
101.75    4.5    1    0   1
101.8    4.5    1    0   1
101.85    4.5    1    0   1
101.9    4.5    1    0   1
101.95    4.66667    1    0   0
102    4.5    1    0   1
102.05    4.5    1    0   1
102.1    4.66667    1    0   0
102.15    4.66667    1    0   0
102.2    4.5    1    0   1
102.25    4.5    1    0   1
102.3    4.5    1    0   1
102.35    4.5    1    0   1
102.4    4.5    1    0   1
102.45    4.5    1    0   1
102.5    4.5    1    0   1
102.55    4.5    1    0   1
102.6    4.5    1    0   1
102.65    4.5    1    0   1
102.7    4.5    1    0   1
102.75    4.5    1    0   1
102.8    4.66667    1    0   0
102.85    4.5    1    0   1
102.9    4.5    1    0   1
102.95    4.66667    1    0   0
103    4.66667    1    0   0
103.05    4.5    1    0   1
103.1    4.5    1    0   1
103.15    4.5    1    0   1
103.2    4.5    1    0   1
103.25    4.5    1    0   1
103.3    4.66667    1    0   0
103.35    4.66667    1    0   0
103.4    4.66667    1    0   0
103.45    4.66667    1    0   0
103.5    4.66667    1    0   0
103.55    4.66667    1    0   0
103.6    4.66667    1    0   0
103.65    4.66667    1    0   0
103.7    4.5    1    0   1
103.75    4.5    1    0   1
103.8    4.5    1    0   1
103.85    4.5    1    0   1
103.9    4.5    1    0   1
103.95    4.5    1    0   1
104    4.5    1    0   1
104.05    4.5    1    0   1
104.1    4.5    1    0   1
104.15    4.5    1    0   1
104.2    4.5    1    0   1
104.25    4.5    1    0   1
104.3    4.5    1    0   1
104.35    4.5    1    0   1
104.4    4.5    1    0   1
104.45    4.5    1    0   1
104.5    4.5    1    0   1
104.55    4.5    1    0   1
104.6    4.5    1    0   1
104.65    4.5    1    0   1
104.7    4.5    1    0   1
104.75    4.5    1    0   1
104.8    4.5    1    0   1
104.85    4.5    1    0   1
104.9    4.5    1    0   1
104.95    4.5    1    0   1
105    4.5    1    0   1
105.05    4.5    1    0   1
105.1    4.83333    1    1   0
105.15    4.83333    1    1   0
105.2    4.83333    1    1   0
105.25    4.83333    1    1   0
105.3    4.83333    1    1   0
105.35    4.83333    1    1   0
105.4    4.83333    1    1   0
105.45    4.83333    1    1   0
105.5    4.83333    1    1   0
105.55    4.83333    1    1   0
105.6    4.83333    1    1   0
105.65    4.83333    1    1   0
105.7    4.83333    1    1   0
105.75    4.83333    1    1   0
105.8    4.83333    1    1   0
105.85    4.83333    1    1   0
105.9    4.83333    1    1   0
105.95    4.83333    1    1   0
106    4.83333    1    1   0
106.05    4.83333    1    1   0
106.1    4.83333    1    1   0
106.15    4.83333    1    1   0
106.2    4.83333    1    1   0
106.25    4.83333    1    1   0
106.3    4.83333    1    1   0
106.35    4.83333    1    1   0
106.4    4.83333    1    1   0
106.45    4.83333    1    1   0
106.5    4.83333    1    1   0
106.55    4.83333    1    1   0
106.6    4.83333    1    1   0
106.65    4.83333    1    1   0
106.7    4.83333    1    1   0
106.75    4.83333    1    1   0
106.8    4.83333    1    1   0
106.85    4.83333    1    1   0
106.9    4.83333    1    1   0
106.95    4.83333    1    1   0
107    4.83333    1    1   0
107.05    4.83333    1    1   0
107.1    4.83333    1    1   0
107.15    4.83333    1    1   0
107.2    4.83333    1    1   0
107.25    4.83333    1    1   0
107.3    4.83333    1    1   0
107.35    4.83333    1    1   0
107.4    4.83333    1    1   0
107.45    4.83333    1    1   0
107.5    4.83333    1    1   0
107.55    4.83333    1    1   0
107.6    4.83333    1    1   0
107.65    4.66667    1    0   0
107.7    4.66667    1    0   0
107.75    4.83333    1    1   0
107.8    4.83333    1    1   0
107.85    4.83333    1    1   0
107.9    4.83333    1    1   0
107.95    4.83333    1    1   0
108    4.83333    1    1   0
108.05    4.83333    1    1   0
108.1    4.83333    1    1   0
108.15    4.83333    1    1   0
108.2    4.83333    1    1   0
108.25    4.83333    1    1   0
108.3    4.83333    1    1   0
108.35    4.83333    1    1   0
108.4    4.83333    1    1   0
108.45    4.83333    1    1   0
108.5    4.83333    1    1   0
108.55    4.83333    1    1   0
108.6    4.83333    1    1   0
108.65    4.83333    1    1   0
108.7    4.83333    1    1   0
108.75    4.83333    1    1   0
108.8    4.83333    1    1   0
108.85    4.83333    1    1   0
108.9    4.83333    1    1   0
108.95    4.83333    1    1   0
109    4.83333    1    1   0
109.05    4.83333    1    1   0
109.1    4.83333    1    1   0
109.15    4.83333    1    1   0
109.2    4.83333    1    1   0
109.25    4.83333    1    1   0
109.3    4.83333    1    1   0
109.35    4.83333    1    1   0
109.4    4.83333    1    1   0
109.45    4.83333    1    1   0
109.5    4.83333    1    1   0
109.55    4.83333    1    1   0
109.6    4.83333    1    1   0
109.65    4.83333    1    1   0
109.7    4.83333    1    1   0
109.75    4.83333    1    1   0
109.8    4.83333    1    1   0
109.85    4.83333    1    1   0
109.9    4.83333    1    1   0
109.95    4.83333    1    1   0
110    4.83333    1    1   0
110.05    4.83333    1    1   0
110.1    4.83333    1    1   0
110.15    4.83333    1    1   0
110.2    4.83333    1    1   0
110.25    4.83333    1    1   0
110.3    4.83333    1    1   0
110.35    4.83333    1    1   0
110.4    4.83333    1    1   0
110.45    4.83333    1    1   0
110.5    4.83333    1    1   0
110.55    4.83333    1    1   0
110.6    4.83333    1    1   0
110.65    4.83333    1    1   0
110.7    4.83333    1    1   0
110.75    4.83333    1    1   0
110.8    4.83333    1    1   0
110.85    4.83333    1    1   0
110.9    4.83333    1    1   0
110.95    4.83333    1    1   0
111    4.83333    1    1   0
111.05    4.83333    1    1   0
111.1    4.83333    1    1   0
111.15    4.83333    1    1   0
111.2    4.83333    1    1   0
111.25    4.83333    1    1   0
111.3    4.83333    1    1   0
111.35    4.83333    1    1   0
111.4    4.83333    1    1   0
111.45    4.83333    1    1   0
111.5    4.83333    1    1   0
111.55    4.83333    1    1   0
111.6    4.83333    1    1   0
111.65    4.83333    1    1   0
111.7    4.83333    1    1   0
111.75    4.83333    1    1   0
111.8    4.83333    1    1   0
111.85    4.83333    1    1   0
111.9    4.83333    1    1   0
111.95    4.83333    1    1   0
112    4.83333    1    1   0
112.05    5    1    1   1
112.1    5.16667    0    1   1
112.15    5.16667    0    1   1
112.2    5.16667    0    1   1
112.25    5.16667    0    1   1
112.3    5.16667    0    1   1
112.35    5.16667    0    1   1
112.4    5.16667    0    1   1
112.45    5.16667    0    1   1
112.5    5.16667    0    1   1
112.55    5.16667    0    1   1
112.6    5.16667    0    1   1
112.65    5.16667    0    1   1
112.7    5.16667    0    1   1
112.75    5.16667    0    1   1
112.8    5.16667    0    1   1
112.85    5.16667    0    1   1
112.9    5.16667    0    1   1
112.95    5.16667    0    1   1
113    5.16667    0    1   1
113.05    5.16667    0    1   1
113.1    5.16667    0    1   1
113.15    5.16667    0    1   1
113.2    5.16667    0    1   1
113.25    5.16667    0    1   1
113.3    5.16667    0    1   1
113.35    5.16667    0    1   1
113.4    5.16667    0    1   1
113.45    5.16667    0    1   1
113.5    5.16667    0    1   1
113.55    5.16667    0    1   1
113.6    5.16667    0    1   1
113.65    5.16667    0    1   1
113.7    5.16667    0    1   1
113.75    5.16667    0    1   1
113.8    5.16667    0    1   1
113.85    5.16667    0    1   1
113.9    5.16667    0    1   1
113.95    5.16667    0    1   1
114    5.16667    0    1   1
114.05    5.16667    0    1   1
114.1    5.16667    0    1   1
114.15    5.16667    0    1   1
114.2    5.16667    0    1   1
114.25    5.16667    0    1   1
114.3    5.16667    0    1   1
114.35    5.16667    0    1   1
114.4    5.16667    0    1   1
114.45    5    0    1   0
114.5    5    0    1   0
114.55    5.16667    0    1   1
114.6    5.16667    0    1   1
114.65    5.16667    0    1   1
114.7    5.16667    0    1   1
114.75    5.16667    0    1   1
114.8    5    0    1   0
114.85    5.16667    0    1   1
114.9    5.16667    0    1   1
114.95    5.16667    0    1   1
115    5.16667    0    1   1
115.05    5.16667    0    1   1
115.1    5.16667    0    1   1
115.15    5.16667    0    1   1
115.2    5.16667    0    1   1
115.25    5.16667    0    1   1
115.3    5.16667    0    1   1
115.35    5.16667    0    1   1
115.4    5.16667    0    1   1
115.45    5.16667    0    1   1
115.5    5.16667    0    1   1
115.55    5.16667    0    1   1
115.6    5.16667    0    1   1
115.65    5.16667    0    1   1
115.7    5.16667    0    1   1
115.75    5.16667    0    1   1
115.8    5.16667    0    1   1
115.85    5.16667    0    1   1
115.9    5.16667    0    1   1
115.95    5    0    1   0
116    5    0    1   0
116.05    5.16667    0    1   1
116.1    5.16667    0    1   1
116.15    5.16667    0    1   1
116.2    5.16667    0    1   1
116.25    5.16667    0    1   1
116.3    5.16667    0    1   1
116.35    5.16667    0    1   1
116.4    5.16667    0    1   1
116.45    5    0    1   0
116.5    5.16667    0    1   1
116.55    5.16667    0    1   1
116.6    5.16667    0    1   1
116.65    5.16667    0    1   1
116.7    5.16667    0    1   1
116.75    5.16667    0    1   1
116.8    5.16667    0    1   1
116.85    5.16667    0    1   1
116.9    5.16667    0    1   1
116.95    5.16667    0    1   1
117    5.16667    0    1   1
117.05    5.16667    0    1   1
117.1    5.16667    0    1   1
117.15    5.16667    0    1   1
117.2    5.16667    0    1   1
117.25    5    0    1   0
117.3    5    0    1   0
117.35    5    0    1   0
117.4    5    0    1   0
117.45    5    0    1   0
117.5    5.16667    0    1   1
117.55    5.16667    0    1   1
117.6    5    0    1   0
117.65    5.16667    0    1   1
117.7    5.16667    0    1   1
117.75    5.16667    0    1   1
117.8    5.16667    0    1   1
117.85    5.16667    0    1   1
117.9    5.16667    0    1   1
117.95    5.16667    0    1   1
118    5.16667    0    1   1
118.05    5.16667    0    1   1
118.1    5.16667    0    1   1
118.15    5.16667    0    1   1
118.2    5.16667    0    1   1
118.25    5.16667    0    1   1
118.3    5.16667    0    1   1
118.35    5.16667    0    1   1
118.4    5.16667    0    1   1
118.45    5.16667    0    1   1
118.5    5.16667    0    1   1
118.55    5.16667    0    1   1
118.6    5.16667    0    1   1
118.65    5.16667    0    1   1
118.7    5.16667    0    1   1
118.75    5.16667    0    1   1
118.8    5.16667    0    1   1
118.85    5.16667    0    1   1
118.9    5.16667    0    1   1
118.95    5.16667    0    1   1
119    5.16667    0    1   1
119.05    5.33333    1    1   1
119.1    5.33333    1    1   1
119.15    5.33333    1    1   1
119.2    5.33333    1    1   1
119.25    5.33333    1    1   1
119.3    5.33333    1    1   1
119.35    5.33333    1    1   1
119.4    5.33333    1    1   1
119.45    5.16667    0    1   1
119.5    5.16667    0    1   1
119.55    5    0    1   0
119.6    5    0    1   0
119.65    5.16667    0    1   1
119.7    5.33333    1    1   1
119.75    5.33333    1    1   1
119.8    5.33333    1    1   1
119.85    5.33333    1    1   1
119.9    5.33333    1    1   1
119.95    5.33333    1    1   1
120    5.33333    1    1   1
120.05    5.33333    1    1   1
120.1    5.33333    1    1   1
120.15    5.33333    1    1   1
120.2    5.33333    1    1   1
120.25    5.16667    1    1   0
120.3    5.16667    1    1   0
120.35    5    0    1   0
120.4    5.5    1    0   1
120.45    5.5    1    0   1
120.5    5.5    1    0   1
120.55    5.5    1    0   1
120.6    5.5    1    0   1
120.65    5.5    1    0   1
120.7    5.5    1    0   1
120.75    5.5    1    0   1
120.8    5.5    1    0   1
120.85    5.5    1    0   1
120.9    5.5    1    0   1
120.95    5.5    1    0   1
121    5.5    1    0   1
121.05    5.5    1    0   1
121.1    5.66667    1    0   0
121.15    5.5    1    0   1
121.2    5.5    1    0   1
121.25    5.5    1    0   1
121.3    5.5    1    0   1
121.35    5.5    1    0   1
121.4    5.33333    0    0   1
121.45    5.33333    0    0   1
121.5    5.5    1    0   1
121.55    5.5    1    0   1
121.6    5.5    1    0   1
121.65    5.33333    0    0   1
121.7    5.5    1    0   1
121.75    5.5    1    0   1
121.8    5.5    1    0   1
121.85    5.5    1    0   1
121.9    5.5    1    0   1
121.95    5.5    1    0   1
122    5.5    1    0   1
122.05    5.5    1    0   1
122.1    5.5    1    0   1
122.15    5.5    1    0   1
122.2    5.5    1    0   1
122.25    5.5    1    0   1
122.3    5.5    1    0   1
122.35    5.5    1    0   1
122.4    5.5    1    0   1
122.45    5.5    1    0   1
122.5    5.66667    1    0   0
122.55    5.66667    1    0   0
122.6    5.66667    1    0   0
122.65    5.66667    1    0   0
122.7    5.66667    1    0   0
122.75    5.5    1    0   1
122.8    5.5    1    0   1
122.85    5.5    1    0   1
122.9    5.5    1    0   1
122.95    5.5    1    0   1
123    5.5    1    0   1
123.05    5.5    1    0   1
123.1    5.5    1    0   1
123.15    5.5    1    0   1
123.2    5.5    1    0   1
123.25    5.5    1    0   1
123.3    5.5    1    0   1
123.35    5.5    1    0   1
123.4    5.5    1    0   1
123.45    5.5    1    0   1
123.5    5.5    1    0   1
123.55    5.5    1    0   1
123.6    5.5    1    0   1
123.65    5.5    1    0   1
123.7    5.5    1    0   1
123.75    5.5    1    0   1
123.8    5.5    1    0   1
123.85    5.5    1    0   1
123.9    5.5    1    0   1
123.95    5.5    1    0   1
124    5.5    1    0   1
124.05    5.5    1    0   1
124.1    5.5    1    0   1
124.15    5.66667    1    0   0
124.2    5.66667    1    0   0
