# Supplementary material for: Clocked stepping of an artificial protein walker along a DNA track
Source: Nat Nanotechnol. 2026 Jul 6;21(7):987–95. doi: 10.1038/s41565-026-02211-3 (PMC13379313; doi:10.1038/s41565-026-02211-3)
Supplement: Supplementary file 13 — Text files of simulation output. [file 41565_2026_2211_MOESM13_ESM.zip › trace_alpha0.000000_5.dat]

### track: TrpR -- DtxR -- MetJ 
0    0.166667    1    1   0
0.05    0.166667    1    1   0
0.1    0.166667    1    1   0
0.15    0.166667    1    1   0
0.2    0.166667    1    1   0
0.25    0.166667    1    1   0
0.3    0.166667    1    1   0
0.35    0.166667    1    1   0
0.4    0.166667    1    1   0
0.45    0.166667    1    1   0
0.5    0.166667    1    1   0
0.55    0.166667    1    1   0
0.6    0.166667    1    1   0
0.65    0.166667    1    1   0
0.7    0.166667    1    1   0
0.75    0.166667    1    1   0
0.8    0.166667    1    1   0
0.85    0.166667    1    1   0
0.9    0.166667    1    1   0
0.95    0.166667    1    1   0
1    0.166667    1    1   0
1.05    0.166667    1    1   0
1.1    0.166667    1    1   0
1.15    0.166667    1    1   0
1.2    0.166667    1    1   0
1.25    0.166667    1    1   0
1.3    0.166667    1    1   0
1.35    0.166667    1    1   0
1.4    0.166667    1    1   0
1.45    0.166667    1    1   0
1.5    0.166667    1    1   0
1.55    0.166667    1    1   0
1.6    0.166667    1    1   0
1.65    0.166667    1    1   0
1.7    0.166667    1    1   0
1.75    0.166667    1    1   0
1.8    0.166667    1    1   0
1.85    0.166667    1    1   0
1.9    0.166667    1    1   0
1.95    0.166667    1    1   0
2    0.166667    1    1   0
2.05    0.166667    1    1   0
2.1    0.166667    1    1   0
2.15    0.166667    1    1   0
2.2    0.166667    1    1   0
2.25    0.166667    1    1   0
2.3    0.166667    1    1   0
2.35    0.166667    1    1   0
2.4    0.166667    1    1   0
2.45    0.166667    1    1   0
2.5    0.166667    1    1   0
2.55    0.166667    1    1   0
2.6    0.166667    1    1   0
2.65    0.166667    1    1   0
2.7    0.166667    1    1   0
2.75    0.166667    1    1   0
2.8    0.166667    1    1   0
2.85    0.166667    1    1   0
2.9    0.166667    1    1   0
2.95    0.166667    1    1   0
3    0.166667    1    1   0
3.05    0.166667    1    1   0
3.1    0.166667    1    1   0
3.15    0.166667    1    1   0
3.2    0.166667    1    1   0
3.25    0.166667    1    1   0
3.3    0.166667    1    1   0
3.35    0.166667    1    1   0
3.4    0.166667    1    1   0
3.45    0.166667    1    1   0
3.5    0.166667    1    1   0
3.55    0.166667    1    1   0
3.6    0.166667    1    1   0
3.65    0.166667    1    1   0
3.7    0.166667    1    1   0
3.75    0.166667    1    1   0
3.8    0.166667    1    1   0
3.85    0.166667    1    1   0
3.9    0.166667    1    1   0
3.95    0.166667    1    1   0
4    0.166667    1    1   0
4.05    0.166667    1    1   0
4.1    0.166667    1    1   0
4.15    0.166667    1    1   0
4.2    0.166667    1    1   0
4.25    0.166667    1    1   0
4.3    0.166667    1    1   0
4.35    0.166667    1    1   0
4.4    0.166667    1    1   0
4.45    0.166667    1    1   0
4.5    0.166667    1    1   0
4.55    0.166667    1    1   0
4.6    0.166667    1    1   0
4.65    0.333333    0    1   0
4.7    0.333333    0    1   0
4.75    0.333333    0    1   0
4.8    0.333333    0    1   0
4.85    0.333333    0    1   0
4.9    0.333333    0    1   0
4.95    0.166667    1    1   0
5    0.166667    1    1   0
5.05    0.166667    1    1   0
5.1    0.166667    1    1   0
5.15    0.166667    1    1   0
5.2    0.166667    1    1   0
5.25    0.166667    1    1   0
5.3    0.166667    1    1   0
5.35    0.166667    1    1   0
5.4    0.166667    1    1   0
5.45    0.166667    1    1   0
5.5    0.166667    1    1   0
5.55    0.166667    1    1   0
5.6    0.166667    1    1   0
5.65    0.166667    1    1   0
5.7    0.166667    1    1   0
5.75    0.166667    1    1   0
5.8    0.166667    1    1   0
5.85    0.166667    1    1   0
5.9    0.166667    1    1   0
5.95    0.166667    1    1   0
6    0.166667    1    1   0
6.05    0.166667    1    1   0
6.1    0.166667    1    1   0
6.15    0.166667    1    1   0
6.2    0.166667    1    1   0
6.25    0.166667    1    1   0
6.3    0.166667    1    1   0
6.35    0.166667    1    1   0
6.4    0.166667    1    1   0
6.45    0.166667    1    1   0
6.5    0.166667    1    1   0
6.55    0.166667    1    1   0
6.6    0.166667    1    1   0
6.65    0.166667    1    1   0
6.7    0.166667    1    1   0
6.75    0.166667    1    1   0
6.8    0.166667    1    1   0
6.85    0.166667    1    1   0
6.9    0.166667    1    1   0
6.95    0.166667    1    1   0
7    0.166667    1    1   0
7.05    0.333333    1    1   1
7.1    0.333333    1    1   1
7.15    0.333333    1    1   1
7.2    0.333333    1    1   1
7.25    0.333333    1    1   1
7.3    0.333333    1    1   1
7.35    0.166667    1    0   1
7.4    0.166667    1    0   1
7.45    0.166667    1    0   1
7.5    0.333333    1    1   1
7.55    0.333333    1    1   1
7.6    0.333333    1    1   1
7.65    0.333333    1    1   1
7.7    0.333333    1    1   1
7.75    0.333333    1    1   1
7.8    0.333333    1    1   1
7.85    0.333333    1    1   1
7.9    0.333333    1    1   1
7.95    0.333333    1    1   1
8    0.333333    1    1   1
8.05    0.333333    1    1   1
8.1    0.333333    1    1   1
8.15    0.333333    1    1   1
8.2    0.333333    1    1   1
8.25    0.333333    1    1   1
8.3    0.166667    1    1   0
8.35    0.333333    1    1   1
8.4    0.333333    1    1   1
8.45    0.333333    1    1   1
8.5    0.333333    1    1   1
8.55    0.333333    1    1   1
8.6    0.333333    1    1   1
8.65    0.333333    1    1   1
8.7    0.333333    1    1   1
8.75    0.333333    1    1   1
8.8    0.5    0    1   1
8.85    0.5    0    1   1
8.9    0.5    0    1   1
8.95    0.5    0    1   1
9    0.5    0    1   1
9.05    0.5    0    1   1
9.1    0.5    0    1   1
9.15    0.5    0    1   1
9.2    0.333333    0    1   0
9.25    0.5    0    1   1
9.3    0.5    0    1   1
9.35    0.5    0    1   1
9.4    0.5    0    1   1
9.45    0.5    0    1   1
9.5    0.5    0    1   1
9.55    0.5    0    1   1
9.6    0.5    0    1   1
9.65    0.5    0    1   1
9.7    0.5    0    1   1
9.75    0.5    0    1   1
9.8    0.5    0    1   1
9.85    0.5    0    1   1
9.9    0.5    0    1   1
9.95    0.5    0    1   1
10    0.5    0    1   1
10.05    0.5    0    1   1
10.1    0.5    0    1   1
10.15    0.5    0    1   1
10.2    0.5    0    1   1
10.25    0.5    0    1   1
10.3    0.5    0    1   1
10.35    0.5    0    1   1
10.4    0.5    0    1   1
10.45    0.5    0    1   1
10.5    0.5    0    1   1
10.55    0.5    0    1   1
10.6    0.5    0    1   1
10.65    0.5    0    1   1
10.7    0.5    0    1   1
10.75    0.5    0    1   1
10.8    0.5    0    1   1
10.85    0.5    0    1   1
10.9    0.5    0    1   1
10.95    0.5    0    1   1
11    0.5    0    1   1
11.05    0.5    0    1   1
11.1    0.5    0    1   1
11.15    0.5    0    1   1
11.2    0.5    0    1   1
11.25    0.5    0    1   1
11.3    0.5    0    1   1
11.35    0.5    0    1   1
11.4    0.5    0    1   1
11.45    0.5    0    1   1
11.5    0.5    0    1   1
11.55    0.5    0    1   1
11.6    0.5    0    1   1
11.65    0.5    0    1   1
11.7    0.5    0    1   1
11.75    0.5    0    1   1
11.8    0.5    0    1   1
11.85    0.5    0    1   1
11.9    0.5    0    1   1
11.95    0.5    0    1   1
12    0.5    0    1   1
12.05    0.5    0    1   1
12.1    0.5    0    1   1
12.15    0.5    0    1   1
12.2    0.5    0    1   1
12.25    0.5    0    1   1
12.3    0.5    0    1   1
12.35    0.5    0    1   1
12.4    0.5    0    1   1
12.45    0.5    0    1   1
12.5    0.5    0    1   1
12.55    0.5    0    1   1
12.6    0.5    0    1   1
12.65    0.5    0    1   1
12.7    0.5    0    1   1
12.75    0.5    0    1   1
12.8    0.5    0    1   1
12.85    0.333333    0    1   0
12.9    0.5    0    1   1
12.95    0.5    0    1   1
13    0.5    0    1   1
13.05    0.5    0    1   1
13.1    0.5    0    1   1
13.15    0.5    0    1   1
13.2    0.5    0    1   1
13.25    0.5    0    1   1
13.3    0.5    0    1   1
13.35    0.5    0    1   1
13.4    0.333333    0    1   0
13.45    0.333333    0    1   0
13.5    0.333333    0    1   0
13.55    0.333333    0    1   0
13.6    0.333333    0    1   0
13.65    0.333333    0    1   0
13.7    0.333333    0    1   0
13.75    0.5    0    1   1
13.8    0.5    0    1   1
13.85    0.5    0    1   1
13.9    0.5    0    1   1
13.95    0.5    0    1   1
14    0.5    0    1   1
14.05    0.5    0    1   1
14.1    0.666667    1    1   1
14.15    0.666667    1    1   1
14.2    0.666667    1    1   1
14.25    0.666667    1    1   1
14.3    0.666667    1    1   1
14.35    0.666667    1    1   1
14.4    0.666667    1    1   1
14.45    0.666667    1    1   1
14.5    0.5    1    1   0
14.55    0.5    1    1   0
14.6    0.666667    1    0   0
14.65    0.666667    1    0   0
14.7    0.5    1    0   1
14.75    0.5    1    0   1
14.8    0.5    1    0   1
14.85    0.5    1    0   1
14.9    0.5    1    0   1
14.95    0.5    1    0   1
15    0.5    1    0   1
15.05    0.5    1    0   1
15.1    0.5    1    0   1
15.15    0.5    1    0   1
15.2    0.5    1    0   1
15.25    0.5    1    0   1
15.3    0.5    1    0   1
15.35    0.5    1    0   1
15.4    0.5    1    0   1
15.45    0.5    1    0   1
15.5    0.5    1    0   1
15.55    0.5    1    0   1
15.6    0.5    1    0   1
15.65    0.5    1    0   1
15.7    0.5    1    0   1
15.75    0.5    1    0   1
15.8    0.5    1    0   1
15.85    0.5    1    0   1
15.9    0.5    1    0   1
15.95    0.5    1    0   1
16    0.5    1    0   1
16.05    0.5    1    0   1
16.1    0.5    1    0   1
16.15    0.5    1    0   1
16.2    0.5    1    0   1
16.25    0.5    1    0   1
16.3    0.5    1    0   1
16.35    0.5    1    0   1
16.4    0.5    1    0   1
16.45    0.5    1    0   1
16.5    0.5    1    0   1
16.55    0.333333    0    0   1
16.6    0.333333    0    0   1
