# Supplementary material for: Clocked stepping of an artificial protein walker along a DNA track
Source: Nat Nanotechnol. 2026 Jul 6;21(7):987–95. doi: 10.1038/s41565-026-02211-3 (PMC13379313; doi:10.1038/s41565-026-02211-3)
Supplement: Supplementary file 13 — Text files of simulation output. [file 41565_2026_2211_MOESM13_ESM.zip › trace_alpha0.000000_8.dat]

### track: TrpR -- DtxR -- MetJ 
0    0.166667    1    1   0
0.05    0.166667    1    1   0
0.1    0.166667    1    1   0
0.15    0.166667    1    1   0
0.2    0.166667    1    1   0
0.25    0.166667    1    1   0
0.3    0.166667    1    1   0
0.35    0.166667    1    1   0
0.4    0.166667    1    1   0
0.45    0.166667    1    1   0
0.5    0.166667    1    1   0
0.55    0.166667    1    1   0
0.6    0.166667    1    1   0
0.65    0.166667    1    1   0
0.7    0.166667    1    1   0
0.75    0.166667    1    1   0
0.8    0.166667    1    1   0
0.85    0.166667    1    1   0
0.9    0.166667    1    1   0
0.95    0.166667    1    1   0
1    0.166667    1    1   0
1.05    0.166667    1    1   0
1.1    0.166667    1    1   0
1.15    0.166667    1    1   0
1.2    0.166667    1    1   0
1.25    0.166667    1    1   0
1.3    0.166667    1    1   0
1.35    0.166667    1    1   0
1.4    0.166667    1    1   0
1.45    0.166667    1    1   0
1.5    0.166667    1    1   0
1.55    0.166667    1    1   0
1.6    0.166667    1    1   0
1.65    0.166667    1    1   0
1.7    0.166667    1    1   0
1.75    0.166667    1    1   0
1.8    0.166667    1    1   0
1.85    0.166667    1    1   0
1.9    0.166667    1    1   0
1.95    0.166667    1    1   0
2    0.166667    1    1   0
2.05    0.166667    1    1   0
2.1    0.166667    1    1   0
2.15    0.166667    1    1   0
2.2    0.166667    1    1   0
2.25    0.166667    1    1   0
2.3    0.166667    1    1   0
2.35    0.166667    1    1   0
2.4    0.166667    1    1   0
2.45    0.166667    1    1   0
2.5    0.166667    1    1   0
2.55    0.166667    1    1   0
2.6    0.166667    1    1   0
2.65    0.166667    1    1   0
2.7    0.166667    1    1   0
2.75    0.166667    1    1   0
2.8    0.166667    1    1   0
2.85    0.166667    1    1   0
2.9    0.166667    1    1   0
2.95    0.166667    1    1   0
3    0.166667    1    1   0
3.05    0.166667    1    1   0
3.1    0.166667    1    1   0
3.15    0.166667    1    1   0
3.2    0.166667    1    1   0
3.25    0.166667    1    1   0
3.3    0.166667    1    1   0
3.35    0.166667    1    1   0
3.4    0.166667    1    1   0
3.45    0.166667    1    1   0
3.5    0.166667    1    1   0
3.55    0.166667    1    1   0
3.6    0.166667    1    1   0
3.65    0.166667    1    1   0
3.7    0.166667    1    1   0
3.75    0.166667    1    1   0
3.8    0.166667    1    1   0
3.85    0.166667    1    1   0
3.9    0.166667    1    1   0
3.95    0.166667    1    1   0
4    0.166667    1    1   0
4.05    0.166667    1    1   0
4.1    0.166667    1    1   0
4.15    0.166667    1    1   0
4.2    0.166667    1    1   0
4.25    0.166667    1    1   0
4.3    0.166667    1    1   0
4.35    0.166667    1    1   0
4.4    0.166667    1    1   0
4.45    0.166667    1    1   0
4.5    0.166667    1    1   0
4.55    0.166667    1    1   0
4.6    0.166667    1    1   0
4.65    0.166667    1    1   0
4.7    0.166667    1    1   0
4.75    0.166667    1    1   0
4.8    0.166667    1    1   0
4.85    0.166667    1    1   0
4.9    0.166667    1    1   0
4.95    0.166667    1    1   0
5    0.166667    1    1   0
5.05    0.166667    1    1   0
5.1    0.166667    1    1   0
5.15    0.166667    1    1   0
5.2    0.166667    1    1   0
5.25    0.333333    0    1   0
5.3    0.333333    0    1   0
5.35    0.166667    1    1   0
5.4    0.166667    1    1   0
5.45    0.166667    1    1   0
5.5    0.166667    1    1   0
5.55    0.166667    1    1   0
5.6    0.166667    1    1   0
5.65    0.166667    1    1   0
5.7    0.166667    1    1   0
5.75    0.166667    1    1   0
5.8    0.166667    1    1   0
5.85    0.166667    1    1   0
5.9    0.166667    1    1   0
5.95    0.166667    1    1   0
6    0.166667    1    1   0
6.05    0.166667    1    1   0
6.1    0.166667    1    1   0
6.15    0.166667    1    1   0
6.2    0.166667    1    1   0
6.25    0.166667    1    1   0
6.3    0.166667    1    1   0
6.35    0.166667    1    1   0
6.4    0.166667    1    1   0
6.45    0.166667    1    1   0
6.5    0.166667    1    1   0
6.55    0.166667    1    1   0
6.6    0.166667    1    1   0
6.65    0.166667    1    1   0
6.7    0.166667    1    1   0
6.75    0.166667    1    1   0
6.8    0.166667    1    1   0
6.85    0.166667    1    1   0
6.9    0.166667    1    1   0
6.95    0.166667    1    1   0
7    0.166667    1    1   0
7.05    0.166667    1    1   0
7.1    0.333333    1    1   1
7.15    0.333333    1    1   1
7.2    0.333333    1    1   1
7.25    0.333333    1    1   1
7.3    0.333333    1    1   1
7.35    0.333333    1    1   1
7.4    0.166667    1    1   0
7.45    0.166667    1    1   0
7.5    0.166667    1    1   0
7.55    0.166667    1    1   0
7.6    0.333333    1    1   1
7.65    0.5    0    1   1
7.7    0.5    0    1   1
7.75    0.5    0    1   1
7.8    0.5    0    1   1
7.85    0.5    0    1   1
7.9    0.5    0    1   1
7.95    0.5    0    1   1
8    0.5    0    1   1
8.05    0.5    0    1   1
8.1    0.5    0    1   1
8.15    0.5    0    1   1
8.2    0.5    0    1   1
8.25    0.5    0    1   1
8.3    0.5    0    1   1
8.35    0.5    0    1   1
8.4    0.5    0    1   1
8.45    0.5    0    1   1
8.5    0.5    0    1   1
8.55    0.5    0    1   1
8.6    0.5    0    1   1
8.65    0.5    0    1   1
8.7    0.5    0    1   1
8.75    0.5    0    1   1
8.8    0.5    0    1   1
8.85    0.5    0    1   1
8.9    0.5    0    1   1
8.95    0.5    0    1   1
9    0.5    0    1   1
9.05    0.5    0    1   1
9.1    0.5    0    1   1
9.15    0.5    0    1   1
9.2    0.5    0    1   1
9.25    0.5    0    1   1
9.3    0.5    0    1   1
9.35    0.5    0    1   1
9.4    0.5    0    1   1
9.45    0.5    0    1   1
9.5    0.5    0    1   1
9.55    0.5    0    1   1
9.6    0.5    0    1   1
