# Supplementary material for: Clocked stepping of an artificial protein walker along a DNA track
Source: Nat Nanotechnol. 2026 Jul 6;21(7):987–95. doi: 10.1038/s41565-026-02211-3 (PMC13379313; doi:10.1038/s41565-026-02211-3)
Supplement: Supplementary file 13 — Text files of simulation output. [file 41565_2026_2211_MOESM13_ESM.zip › trace_alpha0.500000_1.dat]

### track: TrpR -- DtxR -- MetJ 
0    0.166667    1    1   0
0.05    0.166667    1    1   0
0.1    0.166667    1    1   0
0.15    0.166667    1    1   0
0.2    0.166667    1    1   0
0.25    0.166667    1    1   0
0.3    0.166667    1    1   0
0.35    0.166667    1    1   0
0.4    0.166667    1    1   0
0.45    0.166667    1    1   0
0.5    0.166667    1    1   0
0.55    0.166667    1    1   0
0.6    0.166667    1    1   0
0.65    0.166667    1    1   0
0.7    0.166667    1    1   0
0.75    0.166667    1    1   0
0.8    0.166667    1    1   0
0.85    0.166667    1    1   0
0.9    0.166667    1    1   0
0.95    0.166667    1    1   0
1    0    1    0   0
1.05    0.166667    1    1   0
1.1    0.166667    1    1   0
1.15    0.166667    1    1   0
1.2    0.166667    1    1   0
1.25    0.166667    1    1   0
1.3    0.166667    1    1   0
1.35    0.166667    1    1   0
1.4    0.166667    1    1   0
1.45    0.166667    1    1   0
1.5    0.166667    1    1   0
1.55    0.166667    1    1   0
1.6    0.166667    1    1   0
1.65    0.166667    1    1   0
1.7    0.166667    1    1   0
1.75    0.166667    1    1   0
1.8    0.166667    1    1   0
1.85    0.166667    1    1   0
1.9    0.166667    1    1   0
1.95    0.166667    1    1   0
2    0.166667    1    1   0
2.05    0.166667    1    1   0
2.1    0.166667    1    1   0
2.15    0.166667    1    1   0
2.2    0.166667    1    1   0
2.25    0.166667    1    1   0
2.3    0.166667    1    1   0
2.35    0.166667    1    1   0
2.4    0.166667    1    1   0
2.45    0.166667    1    1   0
2.5    0.166667    1    1   0
2.55    0.166667    1    1   0
2.6    0.166667    1    1   0
2.65    0.166667    1    1   0
2.7    0.166667    1    1   0
2.75    0.166667    1    1   0
2.8    0.166667    1    1   0
2.85    0.166667    1    1   0
2.9    0.166667    1    1   0
2.95    0.166667    1    1   0
3    0.166667    1    1   0
3.05    0.166667    1    1   0
3.1    0.166667    1    1   0
3.15    0.166667    1    1   0
3.2    0.166667    1    1   0
3.25    0.166667    1    1   0
3.3    0.166667    1    1   0
3.35    0.166667    1    1   0
3.4    0.166667    1    1   0
3.45    0.166667    1    1   0
3.5    0.166667    1    1   0
3.55    0.166667    1    1   0
3.6    0.166667    1    1   0
3.65    0.166667    1    1   0
3.7    0.166667    1    1   0
3.75    0.166667    1    1   0
3.8    0.166667    1    1   0
3.85    0.166667    1    1   0
3.9    0.166667    1    1   0
3.95    0.166667    1    1   0
4    0.166667    1    1   0
4.05    0.166667    1    1   0
4.1    0.166667    1    1   0
4.15    0.166667    1    1   0
4.2    0.166667    1    1   0
4.25    0.166667    1    1   0
4.3    0.166667    1    1   0
4.35    0.166667    1    1   0
4.4    0.166667    1    1   0
4.45    0.166667    1    1   0
4.5    0.166667    1    1   0
4.55    0.166667    1    1   0
4.6    0.166667    1    1   0
4.65    0.166667    1    1   0
4.7    0.166667    1    1   0
4.75    0.166667    1    1   0
4.8    0.166667    1    1   0
4.85    0.166667    1    1   0
4.9    0.166667    1    1   0
4.95    0.166667    1    1   0
5    0.166667    1    1   0
5.05    0.166667    1    1   0
5.1    0.166667    1    1   0
5.15    0.166667    1    1   0
5.2    0.166667    1    1   0
5.25    0.166667    1    1   0
5.3    0.166667    1    1   0
5.35    0.166667    1    1   0
5.4    0.166667    1    1   0
5.45    0.166667    1    1   0
5.5    0.166667    1    1   0
5.55    0.166667    1    1   0
5.6    0.166667    1    1   0
5.65    0.166667    1    1   0
5.7    0.166667    1    1   0
5.75    0.166667    1    1   0
5.8    0.166667    1    1   0
5.85    0.166667    1    1   0
5.9    0.166667    1    1   0
5.95    0.166667    1    1   0
6    0.166667    1    1   0
6.05    0.166667    1    1   0
6.1    0.166667    1    1   0
6.15    0.166667    1    1   0
6.2    0.166667    1    1   0
6.25    0.166667    1    1   0
6.3    0.166667    1    1   0
6.35    0.166667    1    1   0
6.4    0.166667    1    1   0
6.45    0.166667    1    1   0
6.5    0.166667    1    1   0
6.55    0.166667    1    1   0
6.6    0.166667    1    1   0
6.65    0.166667    1    1   0
6.7    0.166667    1    1   0
6.75    0.166667    1    1   0
6.8    0.166667    1    1   0
6.85    0.166667    1    1   0
6.9    0.166667    1    1   0
6.95    0.166667    1    1   0
7    0.166667    1    1   0
7.05    0.333333    1    1   1
7.1    0.333333    1    1   1
7.15    0.333333    1    1   1
7.2    0.333333    1    1   1
7.25    0.333333    1    1   1
7.3    0.333333    1    1   1
7.35    0.333333    1    1   1
7.4    0.333333    1    1   1
7.45    0.333333    1    1   1
7.5    0.333333    1    1   1
7.55    0.333333    1    1   1
7.6    0.333333    1    1   1
7.65    0.5    0    1   1
7.7    0.5    0    1   1
7.75    0.5    0    1   1
7.8    0.5    0    1   1
7.85    0.5    0    1   1
7.9    0.5    0    1   1
7.95    0.5    0    1   1
8    0.5    0    1   1
8.05    0.5    0    1   1
8.1    0.5    0    1   1
8.15    0.5    0    1   1
8.2    0.5    0    1   1
8.25    0.5    0    1   1
8.3    0.333333    0    1   0
8.35    0.333333    0    1   0
8.4    0.333333    0    1   0
8.45    0.333333    0    1   0
8.5    0.5    0    1   1
8.55    0.5    0    1   1
8.6    0.5    0    1   1
8.65    0.333333    0    1   0
8.7    0.5    0    1   1
8.75    0.5    0    1   1
8.8    0.5    0    1   1
8.85    0.5    0    1   1
8.9    0.5    0    1   1
8.95    0.5    0    1   1
9    0.5    0    1   1
9.05    0.5    0    1   1
9.1    0.5    0    1   1
9.15    0.5    0    1   1
9.2    0.5    0    1   1
9.25    0.5    0    1   1
9.3    0.5    0    1   1
9.35    0.5    0    1   1
9.4    0.5    0    1   1
9.45    0.5    0    1   1
9.5    0.5    0    1   1
9.55    0.5    0    1   1
9.6    0.5    0    1   1
9.65    0.5    0    1   1
9.7    0.5    0    1   1
9.75    0.5    0    1   1
9.8    0.5    0    1   1
9.85    0.5    0    1   1
9.9    0.5    0    1   1
9.95    0.5    0    1   1
10    0.5    0    1   1
10.05    0.5    0    1   1
10.1    0.5    0    1   1
10.15    0.5    0    1   1
10.2    0.5    0    1   1
10.25    0.5    0    1   1
10.3    0.5    0    1   1
10.35    0.5    0    1   1
10.4    0.5    0    1   1
10.45    0.5    0    1   1
10.5    0.5    0    1   1
10.55    0.5    0    1   1
10.6    0.5    0    1   1
10.65    0.5    0    1   1
10.7    0.5    0    1   1
10.75    0.5    0    1   1
10.8    0.5    0    1   1
10.85    0.5    0    1   1
10.9    0.5    0    1   1
10.95    0.5    0    1   1
11    0.5    0    1   1
11.05    0.5    0    1   1
11.1    0.5    0    1   1
11.15    0.5    0    1   1
11.2    0.5    0    1   1
11.25    0.5    0    1   1
11.3    0.5    0    1   1
11.35    0.5    0    1   1
11.4    0.5    0    1   1
11.45    0.5    0    1   1
11.5    0.5    0    1   1
11.55    0.5    0    1   1
11.6    0.5    0    1   1
11.65    0.5    0    1   1
11.7    0.5    0    1   1
11.75    0.5    0    1   1
11.8    0.5    0    1   1
11.85    0.5    0    1   1
11.9    0.5    0    1   1
11.95    0.5    0    1   1
12    0.5    0    1   1
12.05    0.5    0    1   1
12.1    0.5    0    1   1
12.15    0.5    0    1   1
12.2    0.5    0    1   1
12.25    0.5    0    1   1
12.3    0.5    0    1   1
12.35    0.333333    0    1   0
12.4    0.333333    0    1   0
12.45    0.333333    0    1   0
12.5    0.333333    0    1   0
12.55    0.5    0    1   1
12.6    0.5    0    1   1
12.65    0.5    0    1   1
12.7    0.333333    0    1   0
12.75    0.5    0    1   1
12.8    0.5    0    1   1
12.85    0.5    0    1   1
12.9    0.5    0    1   1
12.95    5.55112e-17    0    1   2
13    5.55112e-17    0    1   2
13.05    5.55112e-17    0    1   2
13.1    5.55112e-17    0    1   2
13.15    5.55112e-17    0    1   2
13.2    5.55112e-17    0    1   2
13.25    5.55112e-17    0    1   2
13.3    0.333333    0    1   0
13.35    0.333333    0    1   0
13.4    0.5    0    1   1
13.45    0.5    0    1   1
13.5    0.5    0    1   1
13.55    0.5    0    1   1
13.6    0.5    0    1   1
13.65    0.5    0    1   1
13.7    0.5    0    1   1
13.75    0.5    0    1   1
13.8    0.5    0    1   1
13.85    0.5    0    1   1
13.9    0.5    0    1   1
13.95    0.5    0    1   1
14    0.5    0    1   1
14.05    0.166667    2    1   1
14.1    0.166667    2    1   1
14.15    0.166667    2    1   1
14.2    0.166667    2    1   1
14.25    0.166667    2    1   1
14.3    0.5    0    1   1
14.35    0.5    0    1   1
14.4    0.5    0    1   1
14.45    0.666667    1    1   1
14.5    0.666667    1    1   1
14.55    0.666667    1    1   1
14.6    0.5    1    1   0
14.65    0.5    1    1   0
14.7    0.666667    1    1   1
14.75    0.666667    1    1   1
14.8    0.666667    1    1   1
14.85    0.666667    1    1   1
14.9    0.666667    1    1   1
14.95    0.666667    1    1   1
15    0.666667    1    1   1
15.05    0.666667    1    1   1
15.1    0.666667    1    1   1
15.15    0.666667    1    1   1
15.2    0.666667    1    1   1
15.25    0.666667    1    1   1
15.3    0.666667    1    1   1
15.35    0.666667    1    1   1
15.4    0.666667    1    1   1
15.45    0.666667    1    1   1
15.5    0.666667    1    1   1
15.55    0.666667    1    1   1
15.6    0.666667    1    1   1
15.65    0.166667    1    1   2
15.7    0.166667    1    1   2
15.75    0.166667    1    1   2
15.8    0.166667    1    1   2
15.85    0.166667    1    1   2
15.9    0.166667    1    1   2
15.95    0.166667    1    1   2
16    0.166667    1    1   2
16.05    0.166667    1    1   2
16.1    0.166667    1    1   2
16.15    0.166667    1    1   2
16.2    0.166667    1    1   2
16.25    0.5    1    1   0
16.3    0.5    1    1   0
16.35    0.666667    1    1   1
16.4    0.666667    1    1   1
16.45    0.666667    1    1   1
16.5    0.666667    1    1   1
16.55    0.666667    1    1   1
16.6    0.666667    1    1   1
16.65    0.666667    1    1   1
16.7    0.666667    1    1   1
16.75    0.666667    1    1   1
16.8    0.666667    1    1   1
16.85    0.666667    1    1   1
16.9    0.666667    1    1   1
16.95    0.666667    1    1   1
17    0.666667    1    1   1
17.05    0.166667    1    1   2
17.1    0.166667    1    1   2
17.15    0.166667    1    1   2
17.2    0.166667    1    1   2
17.25    0.166667    1    1   2
17.3    0.166667    1    1   2
17.35    0.166667    1    1   2
17.4    0.166667    1    1   2
17.45    0.166667    1    1   2
17.5    0.166667    1    1   2
17.55    0.166667    1    1   2
17.6    0.166667    1    1   2
17.65    0.166667    1    1   2
17.7    0.166667    1    1   2
17.75    0.166667    1    1   2
17.8    0.166667    1    1   2
17.85    0.166667    1    1   2
17.9    0.166667    1    1   2
17.95    0.166667    1    1   2
18    0.5    1    1   0
18.05    0.666667    1    1   1
18.1    0.5    1    1   0
18.15    0.5    1    1   0
18.2    0.5    1    1   0
18.25    0.333333    0    1   0
18.3    5.55112e-17    2    1   0
18.35    0.166667    2    1   1
18.4    0.166667    2    1   1
18.45    0.166667    2    1   1
18.5    0.166667    2    1   1
18.55    0.166667    2    1   1
18.6    0.166667    2    1   1
18.65    0.166667    2    1   1
18.7    0.166667    2    1   1
18.75    0.166667    2    1   1
18.8    0.166667    2    1   1
18.85    0.166667    2    1   1
18.9    0.166667    2    1   1
18.95    0.166667    2    1   1
19    0.166667    2    1   1
19.05    0.166667    2    1   1
19.1    0.166667    2    1   1
19.15    0.166667    2    1   1
19.2    0.166667    2    1   1
19.25    0.166667    2    1   1
19.3    0.166667    2    1   1
19.35    0.166667    2    1   1
19.4    0.166667    2    1   1
19.45    0.166667    2    1   1
19.5    0.166667    2    1   1
19.55    0.166667    2    1   1
19.6    0.166667    2    1   1
19.65    0.166667    2    1   1
19.7    0.166667    2    1   1
19.75    0.166667    2    1   1
19.8    0.166667    2    1   1
19.85    0.166667    2    1   1
19.9    0.166667    2    1   1
19.95    0.166667    2    1   1
20    0.166667    2    1   1
20.05    0.166667    2    1   1
20.1    5.55112e-17    2    1   0
20.15    5.55112e-17    2    1   0
20.2    5.55112e-17    2    1   0
20.25    5.55112e-17    2    1   0
20.3    5.55112e-17    2    1   0
20.35    5.55112e-17    2    1   0
20.4    0.166667    2    1   1
20.45    0.166667    2    1   1
20.5    0.166667    2    1   1
20.55    0.166667    2    1   1
20.6    0.166667    2    1   1
20.65    0.166667    2    1   1
20.7    0.166667    2    1   1
20.75    0.166667    2    1   1
20.8    0.166667    2    1   1
20.85    0.166667    2    1   1
20.9    0.166667    2    1   1
20.95    0.166667    2    1   1
21    0.166667    2    1   1
21.05    0.166667    2    1   1
21.1    0.166667    2    1   1
21.15    0.166667    2    1   1
21.2    0.333333    2    1   0
21.25    0.333333    2    1   0
21.3    0.333333    2    1   0
21.35    0.333333    2    1   0
21.4    0.333333    2    1   0
21.45    0.333333    2    1   0
21.5    0.333333    2    1   0
21.55    0.333333    2    1   0
21.6    0.333333    2    1   0
21.65    0.333333    2    1   0
21.7    0.333333    2    1   0
21.75    0.333333    2    1   0
21.8    0.333333    2    1   0
21.85    0.333333    2    1   0
21.9    0.333333    2    1   0
21.95    0.333333    2    1   0
22    0.333333    2    1   0
22.05    0.333333    2    1   0
22.1    0.333333    2    1   0
22.15    0.333333    2    1   0
22.2    0.333333    2    1   0
22.25    0.333333    2    1   0
22.3    0.333333    2    1   0
22.35    0.333333    2    1   0
22.4    0.333333    2    1   0
22.45    0.333333    2    1   0
22.5    0.333333    2    1   0
22.55    0.333333    2    1   0
22.6    0.333333    2    1   0
22.65    0.333333    2    1   0
22.7    0.333333    2    1   0
22.75    0.333333    2    1   0
22.8    0.333333    2    1   0
22.85    0.333333    2    1   0
22.9    0.333333    2    1   0
22.95    0.333333    2    1   0
23    0.333333    2    1   0
23.05    0.333333    2    1   0
23.1    0.333333    2    1   0
23.15    0.333333    2    1   0
23.2    0.333333    2    1   0
23.25    0.333333    2    1   0
23.3    0.333333    2    1   0
23.35    0.333333    2    1   0
23.4    0.333333    2    1   0
23.45    0.333333    2    1   0
23.5    0.333333    2    1   0
23.55    0.333333    2    1   0
23.6    0.333333    2    1   0
23.65    0.333333    2    1   0
23.7    0.333333    2    1   0
23.75    0.333333    2    1   0
23.8    0.333333    2    1   0
23.85    0.333333    2    1   0
23.9    0.333333    2    1   0
23.95    0.333333    2    1   0
24    0.333333    2    1   0
24.05    0.333333    2    1   0
24.1    0.333333    2    1   0
24.15    0.333333    2    1   0
24.2    0.333333    2    1   0
24.25    0.333333    2    1   0
24.3    0.333333    2    1   0
24.35    0.333333    2    1   0
24.4    0.333333    2    1   0
24.45    0.333333    2    1   0
24.5    0.333333    2    1   0
24.55    0.333333    2    1   0
24.6    0.333333    2    1   0
24.65    0.333333    2    1   0
24.7    0.333333    2    1   0
24.75    0.333333    2    1   0
24.8    0.333333    2    1   0
24.85    0.333333    2    1   0
24.9    0.333333    2    1   0
24.95    0.333333    2    1   0
25    0.333333    2    1   0
25.05    0.333333    2    1   0
25.1    0.333333    2    1   0
25.15    0.333333    2    1   0
25.2    0.333333    2    1   0
25.25    0.333333    2    1   0
25.3    0.333333    2    1   0
25.35    -0.166667    1    1   0
25.4    -0.166667    1    1   0
25.45    -0.166667    1    1   0
25.5    -0.166667    1    1   0
25.55    -0.166667    1    1   0
25.6    -0.166667    1    1   0
25.65    -0.166667    1    1   0
25.7    -0.166667    1    1   0
25.75    -0.166667    1    1   0
25.8    -0.166667    1    1   0
25.85    -0.166667    1    1   0
25.9    -0.166667    1    1   0
25.95    -0.166667    1    1   0
26    -0.166667    1    1   0
26.05    -0.166667    1    1   0
26.1    -0.166667    1    1   0
26.15    -0.166667    1    1   0
26.2    -0.166667    1    1   0
26.25    -0.166667    1    1   0
26.3    -0.166667    1    1   0
26.35    -0.166667    1    1   0
26.4    -0.166667    1    1   0
26.45    -0.166667    1    1   0
26.5    -0.166667    1    1   0
26.55    -0.166667    1    1   0
26.6    -0.166667    1    1   0
26.65    -0.166667    1    1   0
26.7    -0.166667    1    1   0
26.75    -0.166667    1    1   0
26.8    -0.166667    1    1   0
26.85    -0.166667    1    1   0
26.9    -0.166667    1    1   0
26.95    0.333333    2    1   0
27    0.333333    2    1   0
27.05    0.333333    2    1   0
27.1    0.333333    2    1   0
27.15    0.333333    2    1   0
27.2    0.333333    2    1   0
27.25    0.333333    2    1   0
27.3    0.333333    2    1   0
27.35    0.333333    2    1   0
27.4    0.333333    2    1   0
27.45    0.333333    2    1   0
27.5    0.333333    2    1   0
27.55    0.333333    2    1   0
27.6    0.333333    2    1   0
27.65    0.333333    2    1   0
27.7    0.333333    2    1   0
27.75    0.333333    2    1   0
27.8    0.333333    2    1   0
27.85    0.333333    2    1   0
27.9    0.333333    2    1   0
27.95    0.333333    2    1   0
28    0.333333    2    1   0
28.05    5.55112e-17    2    1   2
28.1    5.55112e-17    2    1   2
28.15    5.55112e-17    2    1   2
28.2    5.55112e-17    2    1   2
28.25    5.55112e-17    2    1   2
28.3    5.55112e-17    2    1   2
28.35    5.55112e-17    2    1   2
28.4    5.55112e-17    2    1   2
28.45    5.55112e-17    2    1   2
28.5    5.55112e-17    2    1   2
28.55    5.55112e-17    2    1   2
28.6    5.55112e-17    2    1   2
28.65    5.55112e-17    2    1   2
28.7    5.55112e-17    2    1   2
28.75    5.55112e-17    2    1   2
28.8    5.55112e-17    2    1   2
28.85    5.55112e-17    2    1   2
28.9    5.55112e-17    2    1   2
28.95    5.55112e-17    2    1   2
29    5.55112e-17    2    1   2
29.05    5.55112e-17    2    1   2
29.1    5.55112e-17    2    1   2
29.15    5.55112e-17    2    1   2
29.2    5.55112e-17    2    1   2
29.25    5.55112e-17    2    1   2
29.3    5.55112e-17    2    1   2
29.35    5.55112e-17    2    1   2
29.4    -0.333333    0    1   2
29.45    -0.333333    0    1   2
29.5    -0.333333    0    1   2
29.55    -0.333333    0    1   2
29.6    -0.333333    0    1   2
29.65    -0.333333    0    1   2
29.7    -0.333333    0    1   2
29.75    -0.333333    0    1   2
29.8    -0.333333    0    1   2
29.85    -0.333333    0    1   2
29.9    -0.333333    0    1   2
29.95    -0.333333    0    1   2
30    -0.333333    0    1   2
30.05    -0.333333    0    1   2
30.1    -0.333333    0    1   2
30.15    -0.333333    0    1   2
30.2    -0.333333    0    1   2
30.25    -0.333333    0    1   2
30.3    5.55112e-17    0    1   0
30.35    5.55112e-17    0    1   0
30.4    5.55112e-17    0    1   0
30.45    -0.333333    0    1   2
30.5    -0.333333    0    1   2
30.55    -0.333333    0    1   2
30.6    -0.333333    0    1   2
30.65    -0.333333    0    1   2
30.7    -0.333333    0    1   2
30.75    -0.333333    0    1   2
30.8    -0.333333    0    1   2
30.85    5.55112e-17    0    1   0
30.9    -0.333333    0    1   2
30.95    -0.333333    0    1   2
31    -0.333333    0    1   2
31.05    -0.333333    0    1   2
31.1    -0.333333    0    1   2
31.15    -0.333333    0    1   2
31.2    -0.333333    0    1   2
31.25    -0.333333    0    1   2
31.3    -0.166667    0    0   1
31.35    -0.333333    0    1   1
31.4    -0.333333    0    1   1
31.45    -0.333333    0    1   1
31.5    -0.333333    0    1   1
31.55    -0.333333    0    1   1
31.6    -0.333333    0    1   1
31.65    -0.333333    0    1   1
31.7    -0.333333    0    1   1
31.75    -0.333333    0    1   1
31.8    -0.333333    0    1   1
31.85    -0.5    0    1   0
31.9    -0.333333    0    1   1
31.95    -0.333333    0    1   1
32    -0.333333    0    1   1
32.05    -0.333333    0    1   1
32.1    -0.333333    0    1   1
32.15    -0.333333    0    1   1
32.2    -0.333333    0    1   1
32.25    -0.333333    0    1   1
32.3    -0.333333    0    1   1
32.35    -0.333333    0    1   1
32.4    -0.333333    0    1   1
32.45    -0.333333    0    1   1
32.5    -0.333333    0    1   1
32.55    -0.333333    0    1   1
32.6    -0.333333    0    1   1
32.65    -0.333333    0    1   1
32.7    -0.333333    0    1   1
32.75    -0.333333    0    1   1
32.8    -0.333333    0    1   1
32.85    -0.333333    0    1   1
32.9    -0.333333    0    1   1
32.95    -0.333333    0    1   1
33    -0.333333    0    1   1
33.05    -0.333333    0    1   1
33.1    -0.333333    0    1   1
33.15    -0.333333    0    1   1
33.2    -0.333333    0    1   1
33.25    -0.333333    0    1   1
33.3    -0.333333    0    1   1
33.35    -0.333333    0    1   1
33.4    -0.333333    0    1   1
33.45    -0.333333    0    1   1
33.5    -0.333333    0    1   1
33.55    -0.5    0    1   0
33.6    -0.5    0    1   0
33.65    -0.833333    0    1   2
33.7    -0.5    0    1   0
33.75    -0.333333    0    1   1
33.8    -0.333333    0    1   1
33.85    -0.333333    0    1   1
33.9    -0.333333    0    1   1
33.95    -0.333333    0    1   1
34    -0.333333    0    1   1
34.05    -0.333333    0    1   1
34.1    -0.333333    0    1   1
34.15    -0.333333    0    1   1
34.2    -0.5    0    1   0
34.25    -0.5    0    1   0
34.3    -0.5    0    1   0
34.35    -0.5    0    1   0
34.4    -0.5    0    1   0
34.45    -0.5    0    1   0
34.5    -0.833333    0    1   2
34.55    -0.833333    0    1   2
34.6    -0.833333    0    1   2
34.65    -0.833333    0    1   2
34.7    -0.833333    0    1   2
34.75    -0.833333    0    1   2
34.8    -0.833333    0    1   2
34.85    -0.833333    0    1   2
34.9    -0.833333    0    1   2
34.95    -0.833333    0    1   2
35    -0.833333    0    1   2
35.05    -0.833333    0    1   2
35.1    -0.833333    0    1   2
35.15    -0.833333    0    1   2
35.2    -1    1    1   2
35.25    -0.833333    0    1   2
35.3    -1    1    1   2
35.35    -1    1    1   2
35.4    -1    1    1   2
35.45    -1    1    1   2
35.5    -1    1    1   2
35.55    -1    1    1   2
35.6    -1    1    1   2
35.65    -1    1    1   2
35.7    -1    1    1   2
35.75    -1    1    1   2
35.8    -1    1    1   2
35.85    -1    1    1   2
35.9    -1    1    1   2
35.95    -1    1    1   2
36    -1    1    1   2
36.05    -1    1    1   2
36.1    -1    1    1   2
36.15    -1    1    1   2
36.2    -1    1    1   2
36.25    -1    1    1   2
36.3    -1    1    1   2
36.35    -1    1    1   2
36.4    -1    1    1   2
36.45    -1    1    1   2
36.5    -1    1    1   2
36.55    -1    1    1   2
36.6    -1    1    1   2
36.65    -1    1    1   2
36.7    -1    1    1   2
36.75    -1    1    1   2
36.8    -1    1    1   2
36.85    -1    1    1   2
36.9    -1    1    1   2
36.95    -0.833333    0    1   0
37    -0.666667    1    1   0
37.05    -0.5    1    1   1
37.1    -0.5    1    1   1
37.15    -0.5    1    1   1
37.2    -0.5    1    1   1
37.25    -0.5    1    1   1
37.3    -0.666667    1    1   0
37.35    -0.5    1    1   1
37.4    -0.5    1    1   1
37.45    -0.5    1    1   1
37.5    -0.5    1    1   1
37.55    -0.5    1    1   1
37.6    -0.5    1    1   1
37.65    -0.5    1    1   1
37.7    -0.5    1    1   1
37.75    -0.5    1    1   1
37.8    -0.5    1    1   1
37.85    -0.5    1    1   1
37.9    -0.666667    1    1   0
37.95    -1    1    1   2
38    -1    1    1   2
38.05    -1    1    1   2
38.1    -1    1    1   2
38.15    -1    1    1   2
38.2    -1    1    1   2
38.25    -1    1    1   2
38.3    -0.833333    1    0   2
38.35    -0.833333    1    0   2
38.4    -0.833333    1    0   2
38.45    -1.16667    1    0   0
38.5    -0.833333    1    0   2
38.55    -0.833333    1    0   2
38.6    -0.833333    1    0   2
38.65    -0.833333    1    0   2
38.7    -0.833333    1    0   2
38.75    -1.16667    1    0   0
38.8    -1.16667    1    0   0
38.85    -1.33333    1    0   1
38.9    -1.33333    1    0   1
38.95    -1.33333    1    0   1
39    -1.33333    1    0   1
39.05    -1.33333    1    0   1
39.1    -1.33333    1    0   1
39.15    -1.33333    1    0   1
39.2    -1.33333    1    0   1
39.25    -1.33333    1    0   1
39.3    -1.33333    1    0   1
39.35    -1.33333    1    0   1
39.4    -1.33333    1    0   1
39.45    -1.33333    1    0   1
39.5    -1.33333    1    0   1
39.55    -1.33333    1    0   1
39.6    -1.33333    1    0   1
39.65    -1.33333    1    0   1
39.7    -1.33333    1    0   1
39.75    -1.33333    1    0   1
39.8    -1.33333    1    0   1
39.85    -1.33333    1    0   1
39.9    -1.33333    1    0   1
39.95    -1.33333    1    0   1
40    -1.16667    1    0   0
40.05    -1.33333    1    0   1
40.1    -1.33333    1    0   1
40.15    -1.33333    1    0   1
40.2    -1.33333    1    0   1
40.25    -1.33333    1    0   1
40.3    -1.33333    1    0   1
40.35    -1.33333    1    0   1
40.4    -1.33333    1    0   1
40.45    -1.33333    1    0   1
40.5    -1.33333    1    0   1
40.55    -1.33333    1    0   1
40.6    -1.33333    1    0   1
40.65    -1.33333    1    0   1
40.7    -1.33333    1    0   1
40.75    -1.33333    1    0   1
40.8    -1.33333    1    0   1
40.85    -1.33333    1    0   1
40.9    -1.16667    1    0   0
40.95    -1.16667    1    0   0
41    -0.833333    1    0   2
41.05    -0.833333    1    0   2
41.1    -0.833333    1    0   2
41.15    -0.833333    1    0   2
41.2    -0.833333    1    0   2
41.25    -0.833333    1    0   2
41.3    -0.833333    1    0   2
41.35    -0.833333    1    0   2
41.4    -0.833333    1    0   2
41.45    -0.833333    1    0   2
41.5    -0.833333    1    0   2
41.55    -0.833333    1    0   2
41.6    -0.666667    0    0   1
41.65    -0.666667    0    0   1
41.7    -0.666667    0    0   1
41.75    -1    2    0   1
41.8    -1    2    0   1
41.85    -1    2    0   1
41.9    -1    2    0   1
41.95    -1    2    0   1
42    -1    2    0   1
42.05    -1    2    0   1
42.1    -1    2    1   0
42.15    -1    2    1   0
42.2    -1    2    1   0
42.25    -1    2    1   0
42.3    -1    2    1   0
42.35    -1    2    1   0
42.4    -1    2    1   0
42.45    -1    2    1   0
42.5    -1    2    1   0
42.55    -1    2    1   0
42.6    -1    2    1   0
42.65    -1    2    1   0
42.7    -1    2    1   0
42.75    -1    2    1   0
42.8    -1    2    1   0
42.85    -1    2    1   0
42.9    -1    2    1   0
42.95    -1    2    1   0
43    -1    2    1   0
43.05    -0.833333    1    0   0
43.1    -0.833333    1    0   0
43.15    -1.16667    1    2   0
43.2    -1.16667    1    2   0
43.25    -1.16667    1    2   0
43.3    -1.16667    1    2   0
43.35    -1.16667    1    2   0
43.4    -1.16667    1    2   0
43.45    -1.16667    1    2   0
43.5    -1.16667    1    2   0
43.55    -1.16667    1    2   0
43.6    -1.16667    1    2   0
43.65    -1.16667    1    2   0
43.7    -1.16667    1    2   0
43.75    -1.16667    1    2   0
43.8    -1.16667    1    2   0
43.85    -1    0    1   0
43.9    -1    0    1   0
43.95    -1    0    1   0
44    -0.666667    2    1   0
44.05    -0.666667    2    1   0
44.1    -0.666667    2    1   0
44.15    -0.666667    2    1   0
44.2    -0.666667    2    1   0
44.25    -0.666667    2    1   0
44.3    -0.666667    2    1   0
44.35    -0.666667    2    1   0
44.4    -0.666667    2    1   0
44.45    -0.666667    2    1   0
44.5    -0.666667    2    1   0
44.55    -0.666667    2    1   0
44.6    -0.666667    2    1   0
44.65    -0.666667    2    1   0
44.7    -0.666667    2    1   0
44.75    -0.666667    2    1   0
44.8    -0.666667    2    1   0
44.85    -0.666667    2    1   0
44.9    -0.666667    2    1   0
44.95    -0.666667    2    1   0
45    -0.666667    2    1   0
45.05    -0.666667    2    1   0
45.1    -0.666667    2    1   0
45.15    -0.666667    2    1   0
45.2    -0.666667    2    1   0
45.25    -0.666667    2    1   0
45.3    -0.666667    2    1   0
45.35    -0.666667    2    1   0
45.4    -0.666667    2    1   0
45.45    -0.666667    2    1   0
45.5    -0.666667    2    1   0
45.55    -0.666667    2    1   0
45.6    -0.666667    2    1   0
45.65    -0.666667    2    1   0
45.7    -0.666667    2    1   0
45.75    -0.666667    2    1   0
45.8    -0.666667    2    1   0
45.85    -0.666667    2    1   0
45.9    -0.666667    2    1   0
45.95    -0.666667    2    1   0
46    -0.666667    2    1   0
46.05    -0.666667    2    1   0
46.1    -0.666667    2    1   0
46.15    -0.666667    2    1   0
46.2    -0.666667    2    1   0
46.25    -0.666667    2    1   0
46.3    -0.666667    2    1   0
46.35    -0.666667    2    1   0
46.4    -0.666667    2    1   0
46.45    -0.666667    2    1   0
46.5    -0.666667    2    1   0
46.55    -0.666667    2    1   0
46.6    -0.666667    2    1   0
46.65    -0.666667    2    1   0
46.7    -0.666667    2    1   0
46.75    -0.5    1    0   0
46.8    -0.5    1    0   0
46.85    -0.5    1    0   0
46.9    -0.833333    1    2   0
46.95    -0.833333    1    2   0
47    -0.833333    1    2   0
47.05    -0.833333    1    2   0
47.1    -0.833333    1    2   0
47.15    -0.833333    1    2   0
47.2    -0.833333    1    2   0
47.25    -0.833333    1    2   0
47.3    -0.833333    1    2   0
47.35    -0.833333    1    2   0
47.4    -0.833333    1    2   0
47.45    -0.833333    1    2   0
47.5    -0.833333    1    2   0
47.55    -0.833333    1    2   0
47.6    -0.833333    1    2   0
47.65    -0.833333    1    2   0
47.7    -0.833333    1    2   0
47.75    -0.833333    1    2   0
47.8    -0.5    1    0   0
47.85    -0.5    1    0   0
47.9    -0.5    1    0   0
47.95    -0.333333    1    1   0
48    -0.333333    1    1   0
48.05    -0.333333    1    1   0
48.1    -0.333333    1    1   0
48.15    -0.333333    1    1   0
48.2    -0.333333    1    1   0
48.25    -0.333333    1    1   0
48.3    -0.333333    1    1   0
48.35    -0.333333    1    1   0
48.4    -0.5    1    0   0
48.45    -0.333333    1    1   0
48.5    -0.333333    1    1   0
48.55    -0.333333    1    1   0
48.6    -0.333333    1    1   0
48.65    -0.333333    1    1   0
48.7    -0.333333    1    1   0
48.75    -0.333333    1    1   0
48.8    -0.333333    1    1   0
48.85    -0.333333    1    1   0
48.9    -0.333333    1    1   0
48.95    -0.333333    1    1   0
49    -0.333333    1    1   0
49.05    -0.166667    1    1   1
49.1    -0.166667    1    1   1
49.15    -0.166667    1    1   1
49.2    -0.166667    1    1   1
49.25    -0.166667    1    1   1
49.3    -0.166667    1    1   1
49.35    -0.166667    1    1   1
49.4    -0.333333    1    1   0
49.45    -0.166667    1    1   1
49.5    -0.166667    1    1   1
49.55    -0.166667    1    1   1
49.6    -0.166667    1    1   1
49.65    -0.166667    1    1   1
49.7    -2.77556e-16    0    1   1
49.75    -2.77556e-16    0    1   1
49.8    -2.77556e-16    0    1   1
49.85    -2.77556e-16    0    1   1
49.9    -2.77556e-16    0    1   1
49.95    -2.77556e-16    0    1   1
50    -2.77556e-16    0    1   1
50.05    -2.77556e-16    0    1   1
50.1    -2.77556e-16    0    1   1
50.15    -2.77556e-16    0    1   1
50.2    -2.77556e-16    0    1   1
50.25    -2.77556e-16    0    1   1
50.3    -0.5    0    1   2
50.35    -0.5    0    1   2
50.4    -0.5    0    1   2
50.45    -0.5    0    1   2
50.5    -0.5    0    1   2
50.55    -0.5    0    1   2
50.6    -0.5    0    1   2
50.65    -0.5    0    1   2
50.7    -0.5    0    1   2
50.75    -0.5    0    1   2
50.8    -0.5    0    1   2
50.85    -0.5    0    1   2
50.9    -0.5    0    1   2
50.95    -0.5    0    1   2
51    -0.5    0    1   2
51.05    -0.5    0    1   2
51.1    -0.5    0    1   2
51.15    -0.5    0    1   2
51.2    -0.5    0    1   2
51.25    -0.5    0    1   2
51.3    -0.5    0    1   2
51.35    -0.5    0    1   2
51.4    -0.5    0    1   2
51.45    -0.5    0    1   2
51.5    -0.5    0    1   2
51.55    -0.5    0    1   2
51.6    -0.166667    0    1   0
51.65    -0.166667    0    1   0
51.7    -2.498e-16    0    1   1
51.75    -2.498e-16    0    1   1
51.8    -2.498e-16    0    1   1
51.85    -2.498e-16    0    1   1
51.9    -0.166667    0    1   0
51.95    -2.498e-16    0    1   1
52    -2.498e-16    0    1   1
52.05    -2.498e-16    0    1   1
52.1    -2.498e-16    0    1   1
52.15    -2.498e-16    0    1   1
52.2    -2.498e-16    0    1   1
52.25    -2.498e-16    0    1   1
52.3    -2.498e-16    0    1   1
52.35    -2.498e-16    0    1   1
52.4    -2.498e-16    0    1   1
52.45    -2.498e-16    0    1   1
52.5    -2.498e-16    0    1   1
52.55    -2.498e-16    0    1   1
52.6    -2.498e-16    0    1   1
52.65    -2.498e-16    0    1   1
52.7    -2.498e-16    0    1   1
52.75    -2.498e-16    0    1   1
52.8    -2.498e-16    0    1   1
52.85    -0.166667    0    1   0
52.9    -0.5    0    1   2
52.95    -0.5    0    1   2
53    -0.5    0    1   2
53.05    -0.5    0    1   2
53.1    -0.5    0    1   2
53.15    -0.5    0    1   2
53.2    -0.5    0    1   2
53.25    -0.5    0    1   2
53.3    -0.5    0    1   2
53.35    -0.5    0    1   2
53.4    -0.5    0    1   2
53.45    -0.5    0    1   2
53.5    -0.5    0    1   2
53.55    -0.5    0    1   2
53.6    -0.166667    0    1   0
53.65    -0.166667    0    1   0
53.7    -0.166667    0    1   0
53.75    -2.498e-16    0    1   1
53.8    -2.498e-16    0    1   1
53.85    -2.498e-16    0    1   1
53.9    -2.498e-16    0    1   1
53.95    -2.498e-16    0    1   1
54    -2.498e-16    0    1   1
54.05    -2.498e-16    0    1   1
54.1    -2.498e-16    0    1   1
54.15    -2.498e-16    0    1   1
54.2    -2.498e-16    0    1   1
54.25    -2.498e-16    0    1   1
54.3    -0.166667    0    1   0
54.35    -2.498e-16    0    1   1
54.4    -2.498e-16    0    1   1
54.45    -2.498e-16    0    1   1
54.5    -2.498e-16    0    1   1
54.55    -2.498e-16    0    1   1
54.6    -2.498e-16    0    1   1
54.65    -2.498e-16    0    1   1
54.7    -2.498e-16    0    1   1
54.75    -2.498e-16    0    1   1
54.8    -2.498e-16    0    1   1
54.85    -2.498e-16    0    1   1
54.9    -2.498e-16    0    1   1
54.95    -2.498e-16    0    1   1
55    -2.498e-16    0    1   1
55.05    -2.498e-16    0    1   1
55.1    -2.498e-16    0    1   1
55.15    -2.498e-16    0    1   1
55.2    -2.498e-16    0    1   1
55.25    -2.498e-16    0    1   1
55.3    -2.498e-16    0    1   1
55.35    -2.498e-16    0    1   1
55.4    -2.498e-16    0    1   1
55.45    -2.498e-16    0    1   1
55.5    -2.498e-16    0    1   1
55.55    -2.498e-16    0    1   1
55.6    -2.498e-16    0    1   1
55.65    -0.166667    0    1   0
55.7    -2.498e-16    0    1   1
55.75    -2.498e-16    0    1   1
55.8    -2.498e-16    0    1   1
55.85    -2.498e-16    0    1   1
55.9    -2.498e-16    0    1   1
55.95    -2.498e-16    0    1   1
56    -2.498e-16    0    1   1
56.05    -0.333333    2    1   1
56.1    -0.333333    2    1   1
56.15    -0.333333    2    1   1
56.2    -0.333333    2    1   1
56.25    -0.333333    2    1   1
56.3    -0.333333    2    1   1
56.35    -0.333333    2    1   1
56.4    -0.333333    2    1   1
56.45    -0.333333    2    1   1
56.5    -0.333333    2    1   1
56.55    -0.333333    2    1   1
56.6    -0.333333    2    1   1
56.65    -0.333333    2    1   1
56.7    -0.333333    2    1   1
56.75    -0.333333    2    1   1
56.8    -0.333333    2    1   1
56.85    -0.333333    2    1   1
56.9    -0.333333    2    1   1
56.95    -0.333333    2    1   1
57    -0.333333    2    1   1
57.05    -0.333333    2    1   1
57.1    -0.333333    2    1   1
57.15    -0.333333    2    1   1
57.2    -0.833333    2    1   2
57.25    -0.833333    2    1   2
57.3    -0.833333    2    1   2
57.35    -0.833333    2    1   2
57.4    -0.833333    2    1   2
57.45    -0.833333    2    1   2
57.5    -0.833333    2    1   2
57.55    -0.833333    2    1   2
57.6    -0.833333    2    1   2
57.65    -0.833333    2    1   2
57.7    -0.833333    2    1   2
57.75    -0.833333    2    1   2
57.8    -0.833333    2    1   2
57.85    -0.833333    2    1   2
57.9    -0.333333    2    1   1
57.95    -0.333333    2    1   1
58    -0.333333    2    1   1
58.05    -0.333333    2    1   1
58.1    -0.333333    2    1   1
58.15    -0.333333    2    1   1
58.2    -0.333333    2    1   1
58.25    -0.5    2    1   0
58.3    -0.5    2    1   0
58.35    -0.5    2    1   0
58.4    -0.833333    2    1   2
58.45    -0.833333    2    1   2
58.5    -0.833333    2    1   2
58.55    -0.833333    2    1   2
58.6    -0.833333    2    1   2
58.65    -0.833333    2    1   2
58.7    -0.833333    2    1   2
58.75    -0.833333    2    1   2
58.8    -0.833333    2    1   2
58.85    -0.833333    2    1   2
58.9    -0.833333    2    1   2
58.95    -0.833333    2    1   2
59    -0.833333    2    1   2
59.05    -1.16667    0    1   2
59.1    -1.33333    1    1   2
59.15    -1.33333    1    1   2
59.2    -1.33333    1    1   2
59.25    -1.33333    1    1   2
59.3    -1.16667    1    0   2
59.35    -1.16667    1    0   2
59.4    -1.16667    1    0   2
59.45    -1.16667    1    0   2
59.5    -1.16667    1    0   2
59.55    -1.16667    1    0   2
59.6    -1.16667    1    0   2
59.65    -1.16667    1    0   2
59.7    -1.16667    1    0   2
59.75    -1.16667    1    0   2
59.8    -1.16667    1    0   2
59.85    -1.16667    1    0   2
59.9    -1.16667    1    0   2
59.95    -1.16667    1    0   2
60    -1.16667    1    0   2
60.05    -1.16667    1    0   2
60.1    -1.16667    1    0   2
60.15    -1.16667    1    0   2
60.2    -1.16667    1    0   2
60.25    -1.16667    1    0   2
60.3    -1.16667    1    0   2
60.35    -1.16667    1    0   2
60.4    -1.16667    1    0   2
60.45    -1.16667    1    0   2
60.5    -1.16667    1    0   2
60.55    -1.16667    1    0   2
60.6    -1.66667    1    0   1
60.65    -1.66667    1    0   1
60.7    -1.66667    1    0   1
60.75    -1.66667    1    0   1
60.8    -1.66667    1    0   1
60.85    -1.66667    1    0   1
60.9    -1.66667    1    0   1
60.95    -1.66667    1    0   1
61    -1.66667    1    0   1
61.05    -1.66667    1    0   1
61.1    -1.66667    1    0   1
61.15    -1.66667    1    0   1
61.2    -1.66667    1    0   1
61.25    -1.5    1    0   0
61.3    -1.5    1    0   0
61.35    -1.5    1    0   0
61.4    -1.5    1    0   0
61.45    -1.5    1    0   0
61.5    -1.66667    1    0   1
61.55    -1.66667    1    0   1
61.6    -1.66667    1    0   1
61.65    -1.66667    1    0   1
61.7    -1.66667    1    0   1
61.75    -1.66667    1    0   1
61.8    -1.66667    1    0   1
61.85    -1.66667    1    0   1
61.9    -1.66667    1    0   1
61.95    -1.66667    1    0   1
62    -1.66667    1    0   1
62.05    -1.66667    1    0   1
62.1    -1.66667    1    0   1
62.15    -1.66667    1    0   1
62.2    -1.66667    1    0   1
62.25    -1.66667    1    0   1
62.3    -1.66667    1    0   1
62.35    -1.66667    1    0   1
62.4    -1.66667    1    0   1
62.45    -1.66667    1    0   1
62.5    -1.66667    1    0   1
62.55    -1.66667    1    0   1
62.6    -1.66667    1    0   1
62.65    -1.66667    1    0   1
62.7    -1.66667    1    0   1
62.75    -1.66667    1    0   1
62.8    -1.66667    1    0   1
62.85    -1.66667    1    0   1
62.9    -1.66667    1    0   1
62.95    -1.66667    1    0   1
63    -1.66667    1    0   1
63.05    -2    1    2   1
63.1    -1.83333    1    2   0
63.15    -1.83333    1    2   0
63.2    -1.83333    1    2   0
63.25    -1.83333    1    2   0
63.3    -1.83333    1    2   0
63.35    -1.83333    1    2   0
63.4    -1.83333    1    2   0
63.45    -1.83333    1    2   0
63.5    -1.83333    1    2   0
63.55    -1.83333    1    2   0
63.6    -1.83333    1    2   0
63.65    -1.83333    1    2   0
63.7    -1.83333    1    2   0
63.75    -1.83333    1    2   0
63.8    -1.83333    1    2   0
63.85    -1.83333    1    2   0
63.9    -1.83333    1    2   0
63.95    -1.83333    1    2   0
64    -1.83333    1    2   0
64.05    -1.83333    1    2   0
64.1    -1.83333    1    2   0
64.15    -1.5    1    0   0
64.2    -1.5    1    0   0
64.25    -1.33333    1    1   0
64.3    -1.33333    1    1   0
64.35    -1.33333    1    1   0
64.4    -1.33333    1    1   0
64.45    -1.33333    1    1   0
64.5    -1.33333    1    1   0
64.55    -1.33333    1    1   0
64.6    -1.33333    1    1   0
64.65    -1.33333    1    1   0
64.7    -1.33333    1    1   0
64.75    -1.33333    1    1   0
64.8    -1.33333    1    1   0
64.85    -1.33333    1    1   0
64.9    -1.33333    1    1   0
64.95    -1.33333    1    1   0
65    -1.33333    1    1   0
65.05    -1.33333    1    1   0
65.1    -1.33333    1    1   0
65.15    -1.33333    1    1   0
65.2    -1.33333    1    1   0
65.25    -1.33333    1    1   0
65.3    -1.33333    1    1   0
65.35    -1.33333    1    1   0
65.4    -1.33333    1    1   0
65.45    -1.33333    1    1   0
65.5    -1.33333    1    1   0
65.55    -1.33333    1    1   0
65.6    -1.33333    1    1   0
65.65    -1.33333    1    1   0
65.7    -1.33333    1    1   0
65.75    -1.33333    1    1   0
65.8    -1.33333    1    1   0
65.85    -1.33333    1    1   0
65.9    -1.33333    1    1   0
65.95    -1.33333    1    1   0
66    -1.33333    1    1   0
66.05    -1.33333    1    1   0
66.1    -1.33333    1    1   0
66.15    -1.33333    1    1   0
66.2    -1.33333    1    1   0
66.25    -1.33333    1    1   0
66.3    -1.33333    1    1   0
66.35    -1.33333    1    1   0
66.4    -1.33333    1    1   0
66.45    -1.33333    1    1   0
66.5    -1.33333    1    1   0
66.55    -1.33333    1    1   0
66.6    -1.33333    1    1   0
66.65    -1.33333    1    1   0
66.7    -1.33333    1    1   0
66.75    -1.33333    1    1   0
66.8    -1.33333    1    1   0
66.85    -1.33333    1    1   0
66.9    -1.33333    1    1   0
66.95    -1.33333    1    1   0
67    -1.33333    1    1   0
67.05    -1.33333    1    1   0
67.1    -1.33333    1    1   0
67.15    -1.33333    1    1   0
67.2    -1.33333    1    1   0
67.25    -1.33333    1    1   0
67.3    -1.33333    1    1   0
67.35    -1.33333    1    1   0
67.4    -1.33333    1    1   0
67.45    -1.33333    1    1   0
67.5    -1.33333    1    1   0
67.55    -1.33333    1    1   0
67.6    -1.33333    1    1   0
67.65    -1.33333    1    1   0
67.7    -1.33333    1    1   0
67.75    -1.33333    1    1   0
67.8    -1.33333    1    1   0
67.85    -1.33333    1    1   0
67.9    -1.33333    1    1   0
67.95    -1.33333    1    1   0
68    -1.33333    1    1   0
68.05    -1.33333    1    1   0
68.1    -1.33333    1    1   0
68.15    -1.33333    1    1   0
68.2    -1.33333    1    1   0
68.25    -1.33333    1    1   0
68.3    -1.33333    1    1   0
68.35    -1.33333    1    1   0
68.4    -1.33333    1    1   0
68.45    -1.33333    1    1   0
68.5    -1.33333    1    1   0
68.55    -1.33333    1    1   0
68.6    -1.33333    1    1   0
68.65    -1.33333    1    1   0
68.7    -1.33333    1    1   0
68.75    -1.33333    1    1   0
68.8    -1.33333    1    1   0
68.85    -1.33333    1    1   0
68.9    -1.33333    1    1   0
68.95    -1.33333    1    1   0
69    -1.33333    1    1   0
69.05    -1.33333    1    1   0
69.1    -1.33333    1    1   0
69.15    -1.33333    1    1   0
69.2    -1.33333    1    1   0
69.25    -1.33333    1    1   0
69.3    -1.33333    1    1   0
69.35    -1.33333    1    1   0
69.4    -1.33333    1    1   0
69.45    -1.33333    1    1   0
69.5    -1.33333    1    1   0
69.55    -1.33333    1    1   0
69.6    -1.33333    1    1   0
69.65    -1.33333    1    1   0
69.7    -1.33333    1    1   0
69.75    -1.33333    1    1   0
69.8    -1.33333    1    1   0
69.85    -1.33333    1    1   0
69.9    -1.33333    1    1   0
69.95    -1.33333    1    1   0
70    -1.33333    1    1   0
70.05    -1.16667    1    1   1
70.1    -1.16667    1    1   1
70.15    -1.16667    1    1   1
70.2    -1.33333    1    1   0
70.25    -1.33333    1    1   0
70.3    -1.33333    1    1   0
70.35    -1.16667    1    1   1
70.4    -1.16667    1    1   1
70.45    -1.16667    1    1   1
70.5    -1.16667    1    1   1
70.55    -1.16667    1    1   1
70.6    -1.16667    1    1   1
70.65    -1.16667    1    1   1
70.7    -1.16667    1    1   1
70.75    -1.16667    1    1   1
70.8    -1.16667    1    1   1
70.85    -1.16667    1    1   1
70.9    -1.16667    1    1   1
70.95    -1.16667    1    1   1
71    -1.16667    1    1   1
71.05    -1.16667    1    1   1
71.1    -1.16667    1    1   1
71.15    -1.16667    1    1   1
71.2    -1.16667    1    1   1
71.25    -1.16667    1    1   1
71.3    -1.16667    1    1   1
71.35    -1.16667    1    1   1
71.4    -1.5    1    0   0
71.45    -1.5    1    0   0
71.5    -1.83333    1    0   2
71.55    -1.83333    1    0   2
71.6    -1.83333    1    0   2
71.65    -1.83333    1    0   2
71.7    -1.33333    1    1   0
71.75    -1.16667    1    1   1
71.8    -1.16667    1    1   1
71.85    -1.16667    1    1   1
71.9    -1.16667    1    1   1
71.95    -1.16667    1    1   1
72    -1.16667    1    1   1
72.05    -1.16667    1    1   1
72.1    -1.16667    1    1   1
72.15    -1.16667    1    1   1
72.2    -1.16667    1    1   1
72.25    -1.16667    1    1   1
72.3    -1.16667    1    1   1
72.35    -1.16667    1    1   1
72.4    -1.16667    1    1   1
72.45    -1.16667    1    1   1
72.5    -1.16667    1    1   1
72.55    -1.16667    1    1   1
72.6    -1.16667    1    1   1
72.65    -1.16667    1    1   1
72.7    -1.16667    1    1   1
72.75    -1.16667    1    1   1
72.8    -1.16667    1    1   1
72.85    -1.33333    1    1   0
72.9    -1.16667    1    1   1
72.95    -1.16667    1    1   1
73    -1.16667    1    1   1
73.05    -1.16667    1    1   1
73.1    -1    0    1   1
73.15    -1    0    1   1
73.2    -1    0    1   1
73.25    -1    0    1   1
73.3    -1    0    1   1
73.35    -1    0    1   1
73.4    -1    0    1   1
73.45    -1    0    1   1
73.5    -1    0    1   1
73.55    -1    0    1   1
73.6    -1    0    1   1
73.65    -1    0    1   1
73.7    -1    0    1   1
73.75    -1    0    1   1
73.8    -1    0    1   1
73.85    -1    0    1   1
73.9    -1    0    1   1
73.95    -1    0    1   1
74    -1    0    1   1
74.05    -1    0    1   1
74.1    -1    0    1   1
74.15    -1    0    1   1
74.2    -1    0    1   1
74.25    -1    0    1   1
74.3    -1    0    1   1
74.35    -1    0    1   1
74.4    -1    0    1   1
74.45    -1    0    1   1
74.5    -1    0    1   1
74.55    -1    0    1   1
74.6    -1    0    1   1
74.65    -1    0    1   1
74.7    -1    0    1   1
74.75    -1    0    1   1
74.8    -1    0    1   1
74.85    -1    0    1   1
74.9    -1    0    1   1
74.95    -1    0    1   1
75    -1    0    1   1
75.05    -1    0    1   1
75.1    -1    0    1   1
75.15    -1    0    1   1
75.2    -1    0    1   1
75.25    -1    0    1   1
75.3    -1    0    1   1
75.35    -1    0    1   1
75.4    -1    0    1   1
75.45    -1    0    1   1
75.5    -1    0    1   1
75.55    -1    0    1   1
75.6    -1    0    1   1
75.65    -1    0    1   1
75.7    -1    0    1   1
75.75    -1    0    1   1
75.8    -1    0    1   1
75.85    -1    0    1   1
75.9    -1    0    1   1
75.95    -1    0    1   1
76    -1    0    1   1
76.05    -0.833333    0    0   1
76.1    -0.5    0    2   1
76.15    -0.5    0    2   1
76.2    -0.5    0    2   1
76.25    -0.5    0    2   1
76.3    -0.5    0    2   1
76.35    -0.5    0    2   1
76.4    -0.5    0    2   1
76.45    -0.5    0    2   1
76.5    -0.5    0    2   1
76.55    -0.5    0    2   1
76.6    -0.5    0    2   1
76.65    -0.5    0    2   1
76.7    -0.5    0    2   1
76.75    -0.5    0    2   1
76.8    -0.5    0    2   1
76.85    -0.5    0    2   1
76.9    -0.5    0    2   1
76.95    -0.5    0    2   1
77    -0.5    0    2   1
77.05    -0.333333    1    2   1
77.1    -0.333333    1    2   1
77.15    -0.333333    1    2   1
77.2    -0.333333    1    2   1
77.25    -0.333333    1    2   1
77.3    -0.333333    1    2   1
77.35    -0.166667    1    2   0
77.4    -0.333333    1    2   1
77.45    -0.333333    1    2   1
77.5    -0.333333    1    2   1
77.55    -0.333333    1    2   1
77.6    -0.666667    1    0   1
77.65    -0.666667    1    0   1
77.7    -0.666667    1    0   1
77.75    -0.666667    1    0   1
77.8    -0.666667    1    0   1
77.85    -0.666667    1    0   1
77.9    -0.666667    1    0   1
77.95    -1.16667    2    0   1
78    -1.16667    2    0   1
78.05    -1.16667    2    0   1
78.1    -1.16667    2    0   1
78.15    -1.16667    2    0   1
78.2    -1.16667    2    0   1
78.25    -1.16667    1    0   1
78.3    -1.16667    1    0   1
78.35    -1.33333    0    0   1
78.4    -1.33333    0    0   1
78.45    -1.16667    1    0   1
78.5    -1.16667    1    0   1
78.55    -1.16667    1    0   1
78.6    -1.16667    1    0   1
78.65    -1.16667    1    0   1
78.7    -1.16667    1    0   1
78.75    -1.16667    1    0   1
78.8    -1.16667    1    0   1
78.85    -1.16667    1    0   1
78.9    -1.16667    1    0   1
78.95    -1.16667    1    0   1
79    -1.16667    1    0   1
79.05    -1.16667    1    0   1
79.1    -1.16667    1    0   1
79.15    -1.16667    1    0   1
79.2    -1.16667    1    0   1
79.25    -1.16667    1    0   1
79.3    -1.16667    1    0   1
79.35    -1.16667    1    0   1
79.4    -1    1    0   0
79.45    -1    1    0   0
79.5    -1.16667    1    0   1
79.55    -1.16667    1    0   1
79.6    -1.16667    1    0   1
79.65    -1.16667    1    0   1
79.7    -1.16667    1    0   1
79.75    -1.16667    1    0   1
79.8    -1.16667    1    0   1
79.85    -1.16667    1    0   1
79.9    -1.16667    1    0   1
79.95    -1    1    0   0
80    -1    1    0   0
80.05    -1.16667    1    0   1
80.1    -1    1    0   0
80.15    -1.16667    1    0   1
80.2    -1.16667    1    0   1
80.25    -1.16667    1    0   1
80.3    -1.16667    1    0   1
80.35    -1.16667    1    0   1
80.4    -1.16667    1    0   1
80.45    -1.16667    1    0   1
80.5    -1.16667    1    0   1
80.55    -1.16667    1    0   1
80.6    -1.16667    1    0   1
80.65    -1.16667    1    0   1
80.7    -1.16667    1    0   1
80.75    -1.16667    1    0   1
80.8    -1.16667    1    0   1
80.85    -1.16667    1    0   1
80.9    -1.16667    1    0   1
80.95    -1.16667    1    0   1
81    -1.33333    0    0   1
81.05    -1.16667    1    0   1
81.1    -1.16667    1    0   1
81.15    -1.16667    1    0   1
81.2    -1.16667    1    0   1
81.25    -1.16667    1    0   1
81.3    -1.16667    1    0   1
81.35    -1.16667    1    0   1
81.4    -1.16667    1    0   1
81.45    -1.16667    1    0   1
81.5    -1.16667    1    0   1
81.55    -1.16667    1    0   1
81.6    -1.16667    1    0   1
81.65    -1.16667    1    0   1
81.7    -1.16667    1    0   1
81.75    -1.16667    1    0   1
81.8    -1.16667    1    0   1
81.85    -1.16667    1    0   1
81.9    -1.16667    1    0   1
81.95    -1.16667    1    0   1
82    -1.16667    1    0   1
82.05    -1.16667    1    0   1
82.1    -1.16667    1    0   1
82.15    -1.16667    1    0   1
82.2    -1    1    0   0
82.25    -1    1    0   0
82.3    -1    1    0   0
82.35    -1    1    0   0
82.4    -1.16667    1    0   1
82.45    -1.16667    1    0   1
82.5    -1.16667    1    0   1
82.55    -1.16667    1    0   1
82.6    -1.16667    1    0   1
82.65    -1.16667    1    0   1
82.7    -1.16667    1    0   1
82.75    -1    1    0   0
82.8    -1    1    0   0
82.85    -1    1    0   0
82.9    -1.16667    1    0   1
82.95    -1.16667    1    0   1
83    -1.16667    1    0   1
83.05    -1.16667    1    0   1
83.1    -1.16667    1    0   1
83.15    -1.16667    1    0   1
83.2    -1.16667    1    0   1
83.25    -1.16667    1    0   1
83.3    -1.16667    1    0   1
83.35    -1.16667    1    0   1
83.4    -1.16667    1    0   1
83.45    -1.16667    1    0   1
83.5    -1.16667    1    0   1
83.55    -1.16667    1    0   1
83.6    -1.16667    1    0   1
83.65    -1.16667    1    0   1
83.7    -1.16667    1    0   1
83.75    -1.16667    1    0   1
83.8    -1    1    0   0
83.85    -1.16667    1    0   1
83.9    -1.16667    1    0   1
83.95    -1.16667    1    0   1
84    -1    1    0   0
84.05    -0.833333    1    1   0
84.1    -0.833333    1    1   0
84.15    -0.833333    1    1   0
84.2    -0.833333    1    1   0
84.25    -0.833333    1    1   0
84.3    -0.833333    1    1   0
84.35    -0.833333    1    1   0
84.4    -0.833333    1    1   0
84.45    -0.833333    1    1   0
84.5    -0.833333    1    1   0
84.55    -0.833333    1    1   0
84.6    -0.666667    0    1   0
84.65    -0.833333    1    1   0
84.7    -0.833333    1    1   0
84.75    -0.833333    1    1   0
84.8    -0.833333    1    1   0
84.85    -0.833333    1    1   0
84.9    -0.833333    1    1   0
84.95    -0.833333    1    1   0
85    -0.833333    1    1   0
85.05    -0.833333    1    1   0
85.1    -0.833333    1    1   0
85.15    -0.833333    1    1   0
85.2    -0.833333    1    1   0
85.25    -0.833333    1    1   0
85.3    -0.833333    1    1   0
85.35    -0.833333    1    1   0
85.4    -0.833333    1    1   0
85.45    -0.833333    1    1   0
85.5    -0.833333    1    1   0
85.55    -0.833333    1    1   0
85.6    -0.833333    1    1   0
85.65    -0.833333    1    1   0
85.7    -0.833333    1    1   0
85.75    -0.833333    1    1   0
85.8    -0.833333    1    1   0
85.85    -0.833333    1    1   0
85.9    -0.833333    1    1   0
85.95    -0.833333    1    1   0
86    -0.833333    1    1   0
86.05    -0.833333    1    1   0
86.1    -0.833333    1    1   0
86.15    -0.833333    1    1   0
86.2    -0.833333    1    1   0
86.25    -0.833333    1    1   0
86.3    -0.833333    1    1   0
86.35    -0.833333    1    1   0
86.4    -0.833333    1    1   0
86.45    -0.833333    1    1   0
86.5    -0.833333    1    1   0
86.55    -0.833333    1    1   0
86.6    -0.833333    1    1   0
86.65    -0.833333    1    1   0
86.7    -0.833333    1    1   0
86.75    -0.833333    1    1   0
86.8    -0.833333    1    1   0
86.85    -0.833333    1    1   0
86.9    -0.833333    1    1   0
86.95    -0.833333    1    1   0
87    -0.833333    1    1   0
87.05    -0.833333    1    1   0
87.1    -0.833333    1    1   0
87.15    -0.833333    1    1   0
87.2    -0.833333    1    1   0
87.25    -0.833333    1    1   0
87.3    -0.833333    1    1   0
87.35    -0.833333    1    1   0
87.4    -0.833333    1    1   0
87.45    -0.833333    1    1   0
87.5    -0.833333    1    1   0
87.55    -0.833333    1    1   0
87.6    -0.833333    1    1   0
87.65    -0.833333    1    1   0
87.7    -0.833333    1    1   0
87.75    -0.833333    1    1   0
87.8    -0.833333    1    1   0
87.85    -0.833333    1    1   0
87.9    -0.833333    1    1   0
87.95    -0.833333    1    1   0
88    -0.833333    1    1   0
88.05    -0.833333    1    1   0
88.1    -0.833333    1    1   0
88.15    -0.833333    1    1   0
88.2    -0.833333    1    1   0
88.25    -0.833333    1    1   0
88.3    -0.833333    1    1   0
88.35    -0.833333    1    1   0
88.4    -0.833333    1    1   0
88.45    -0.833333    1    1   0
88.5    -0.833333    1    1   0
88.55    -0.833333    1    1   0
88.6    -0.833333    1    1   0
88.65    -0.833333    1    1   0
88.7    -0.833333    1    1   0
88.75    -0.833333    1    1   0
88.8    -0.833333    1    1   0
88.85    -0.833333    1    1   0
88.9    -0.833333    1    1   0
88.95    -0.833333    1    1   0
89    -0.833333    1    1   0
89.05    -0.666667    0    1   0
89.1    -0.833333    1    1   0
89.15    -0.833333    1    1   0
89.2    -0.833333    1    1   0
89.25    -0.833333    1    1   0
89.3    -0.833333    1    1   0
89.35    -0.833333    1    1   0
89.4    -0.833333    1    1   0
89.45    -0.833333    1    1   0
89.5    -0.833333    1    1   0
89.55    -0.833333    1    1   0
89.6    -0.333333    2    1   0
89.65    -0.333333    2    1   0
89.7    -0.333333    2    1   0
89.75    -0.333333    2    1   0
89.8    -0.333333    2    1   0
89.85    -0.333333    2    1   0
89.9    -0.333333    2    1   0
89.95    -0.333333    2    1   0
90    -0.333333    2    1   0
90.05    -0.333333    2    1   0
90.1    -0.333333    2    1   0
90.15    -0.333333    2    1   0
90.2    -0.333333    2    1   0
90.25    -0.333333    2    1   0
90.3    -0.333333    2    1   0
90.35    -0.333333    2    1   0
90.4    -0.333333    2    1   0
90.45    -0.333333    2    1   0
90.5    -0.333333    2    1   0
90.55    -0.333333    2    1   0
90.6    -0.333333    2    1   0
90.65    -0.333333    2    1   0
90.7    -0.333333    2    1   0
90.75    -0.333333    2    1   0
90.8    -0.333333    2    1   0
90.85    -0.333333    2    1   0
90.9    -0.333333    2    1   0
90.95    -0.333333    2    1   0
91    -0.333333    2    1   0
91.05    -0.666667    2    1   2
91.1    -0.666667    2    1   2
91.15    -0.666667    2    1   2
91.2    -0.666667    2    1   2
91.25    -0.666667    2    1   2
91.3    -0.666667    2    1   2
91.35    -0.333333    2    1   0
91.4    -0.333333    2    1   0
91.45    -0.166667    1    0   0
91.5    -0.166667    1    0   0
91.55    -0.333333    1    2   1
91.6    -0.333333    1    2   1
91.65    -0.333333    1    2   1
91.7    -0.166667    0    2   1
91.75    -0.166667    0    2   1
91.8    -0.166667    0    2   1
91.85    -0.166667    0    2   1
91.9    -0.166667    0    2   1
91.95    -0.166667    0    2   1
92    -0.166667    0    2   1
92.05    -0.166667    0    2   1
92.1    -0.166667    0    2   1
92.15    -0.166667    0    2   1
92.2    -0.166667    0    2   1
92.25    -0.166667    0    2   1
92.3    -0.166667    0    2   1
92.35    -0.166667    0    2   1
92.4    -0.166667    0    2   1
92.45    -0.166667    0    2   1
92.5    -0.166667    0    2   1
92.55    -0.166667    0    2   1
92.6    -0.166667    0    2   1
92.65    -0.166667    0    2   1
92.7    -0.166667    0    2   1
92.75    -0.166667    0    2   1
92.8    -0.166667    0    2   1
92.85    -0.166667    0    2   1
92.9    -0.166667    0    2   1
92.95    -0.166667    0    2   1
93    -0.166667    0    2   1
93.05    -0.166667    0    2   1
93.1    0    0    1   0
93.15    0    0    1   0
93.2    0    0    1   0
93.25    -0.333333    0    1   2
93.3    -0.333333    0    1   2
93.35    -0.333333    0    1   2
93.4    -0.333333    0    1   2
93.45    -0.333333    0    1   2
93.5    -0.333333    0    1   2
93.55    -0.333333    0    1   2
93.6    -0.333333    0    1   2
93.65    -0.333333    0    1   2
93.7    -0.333333    0    1   2
93.75    -0.333333    0    1   2
93.8    -0.333333    0    1   2
93.85    -0.333333    0    1   2
93.9    -0.333333    0    1   2
93.95    0    0    1   0
94    -0.333333    0    1   2
94.05    -0.333333    0    1   2
94.1    -0.333333    0    1   2
94.15    -0.333333    0    1   2
94.2    -0.333333    0    1   2
94.25    -0.333333    0    1   2
94.3    -0.333333    0    1   2
94.35    -0.333333    0    1   2
94.4    -0.333333    0    1   2
94.45    -0.333333    0    1   2
94.5    -0.333333    0    1   2
94.55    -0.333333    0    1   2
94.6    -0.333333    0    1   2
94.65    -0.333333    0    1   2
94.7    -0.333333    0    1   2
94.75    -0.333333    0    1   2
94.8    -0.333333    0    1   2
94.85    -0.333333    0    1   2
94.9    -0.333333    0    1   2
94.95    -0.333333    0    1   2
95    -0.333333    0    1   2
95.05    -0.333333    0    1   2
95.1    -0.333333    0    1   2
95.15    -0.333333    0    1   2
95.2    -0.333333    0    1   2
95.25    0    0    1   0
95.3    0    0    1   0
95.35    0    0    1   0
95.4    -0.333333    0    1   2
95.45    -0.333333    0    1   2
95.5    -0.333333    0    1   2
95.55    -0.333333    0    1   2
95.6    -0.333333    0    1   2
95.65    -0.333333    0    1   2
95.7    -0.333333    0    1   2
95.75    -0.333333    0    1   2
95.8    -0.333333    0    1   2
95.85    -0.333333    0    1   2
95.9    -0.333333    0    1   2
95.95    -0.333333    0    1   2
96    0.166667    0    1   1
96.05    0.166667    0    1   1
96.1    0.166667    0    1   1
96.15    0.166667    0    1   1
96.2    0.166667    0    1   1
96.25    0.166667    0    1   1
96.3    0.166667    0    1   1
96.35    0.166667    0    1   1
96.4    0.166667    0    1   1
96.45    0.166667    0    1   1
96.5    0.166667    0    1   1
96.55    0.166667    0    1   1
96.6    0.166667    0    1   1
96.65    0.166667    0    1   1
96.7    0.166667    0    1   1
96.75    0.166667    0    1   1
96.8    0.166667    0    1   1
96.85    0.166667    0    1   1
96.9    0    0    1   0
96.95    0.166667    0    1   1
97    0.166667    0    1   1
97.05    0.166667    0    1   1
97.1    0.166667    0    1   1
97.15    0.166667    0    1   1
97.2    0.166667    0    1   1
97.25    0.166667    0    1   1
97.3    0    0    1   0
97.35    0    0    1   0
97.4    0    0    1   0
97.45    0    0    1   0
97.5    0.166667    0    1   1
97.55    0.166667    0    1   1
97.6    0.166667    0    1   1
97.65    0.166667    0    1   1
97.7    0.166667    0    1   1
97.75    0.166667    0    1   1
97.8    0.166667    0    1   1
97.85    0.166667    0    1   1
97.9    0.166667    0    1   1
97.95    0.166667    0    1   1
98    0.166667    0    1   1
98.05    0.333333    1    1   1
98.1    0.333333    1    1   1
98.15    0.333333    1    1   1
98.2    0.333333    1    1   1
98.25    0.333333    1    1   1
98.3    0.166667    0    1   1
98.35    0.333333    1    1   1
98.4    0.333333    1    1   1
98.45    0.333333    1    1   1
98.5    0.333333    1    1   1
98.55    0.333333    1    1   1
98.6    -0.166667    1    1   2
98.65    -0.166667    1    1   2
98.7    -0.166667    1    1   2
98.75    -0.166667    1    1   2
98.8    -0.166667    1    1   2
98.85    -0.166667    1    1   2
98.9    -0.166667    1    1   2
98.95    0    0    1   2
99    0.333333    2    1   2
99.05    0.333333    2    1   2
99.1    0.333333    2    1   2
99.15    0.333333    2    1   2
99.2    0.333333    2    1   2
99.25    0.333333    2    1   2
99.3    0.666667    2    1   0
99.35    0.666667    2    1   0
99.4    0.666667    2    1   0
99.45    0.833333    2    1   1
99.5    0.833333    2    1   1
99.55    0.833333    2    1   1
99.6    0.833333    2    1   1
99.65    0.833333    2    1   1
99.7    0.833333    2    1   1
99.75    0.833333    2    1   1
99.8    0.833333    2    1   1
99.85    0.833333    2    1   1
99.9    0.833333    2    1   1
99.95    0.833333    2    1   1
100    0.833333    2    1   1
100.05    0.833333    2    1   1
100.1    0.833333    2    1   1
100.15    0.833333    2    1   1
100.2    0.833333    2    1   1
100.25    0.833333    2    1   1
100.3    0.833333    2    1   1
100.35    0.833333    2    1   1
100.4    0.833333    2    1   1
100.45    0.833333    2    1   1
100.5    0.833333    2    1   1
100.55    0.833333    2    1   1
100.6    0.833333    2    1   1
100.65    0.833333    2    1   1
100.7    0.833333    2    1   1
100.75    0.833333    2    1   1
100.8    0.833333    2    1   1
100.85    0.833333    2    1   1
100.9    0.833333    2    1   1
100.95    0.833333    2    1   1
101    0.833333    2    1   1
101.05    0.833333    2    1   1
101.1    0.833333    2    1   1
101.15    0.833333    2    1   1
101.2    0.833333    2    1   1
101.25    0.833333    2    1   1
101.3    0.833333    2    1   1
101.35    0.833333    2    1   1
101.4    0.833333    2    1   1
101.45    0.833333    2    1   1
101.5    0.833333    2    1   1
101.55    0.833333    2    1   1
101.6    0.833333    2    1   1
101.65    0.833333    2    1   1
101.7    0.833333    2    1   1
101.75    0.833333    2    1   1
101.8    0.833333    2    1   1
101.85    0.833333    2    1   1
101.9    0.833333    2    1   1
101.95    0.666667    2    1   0
102    0.666667    2    1   0
102.05    0.666667    2    1   0
102.1    0.833333    2    1   1
102.15    1.16667    0    1   1
102.2    1.33333    1    1   1
102.25    1.33333    1    1   1
102.3    1.33333    1    1   1
102.35    1.33333    1    1   1
102.4    1.33333    1    1   1
102.45    1.33333    1    1   1
102.5    1.16667    1    1   0
102.55    1.33333    1    1   1
102.6    1.5    1    0   1
102.65    1.5    1    0   1
102.7    1.5    1    0   1
102.75    1.5    1    0   1
102.8    1.5    1    0   1
102.85    1.5    1    0   1
102.9    1.5    1    0   1
102.95    1.5    1    0   1
103    1.5    1    0   1
103.05    1.5    1    0   1
103.1    1.5    1    0   1
103.15    1.5    1    0   1
103.2    1.5    1    0   1
103.25    1.5    1    0   1
103.3    1.5    1    0   1
103.35    1.5    1    0   1
103.4    1.5    1    0   1
103.45    1.66667    1    0   0
103.5    2    1    0   2
103.55    2    1    0   2
103.6    2    1    0   2
103.65    2    1    0   2
103.7    2    1    0   2
103.75    2    1    0   2
103.8    2    1    0   2
103.85    2    1    0   2
103.9    2    1    0   2
103.95    2    1    0   2
104    2    1    0   2
104.05    2.16667    0    0   1
104.1    2.16667    0    0   1
104.15    2.16667    0    0   1
104.2    2.16667    0    0   1
