# Supplementary material for: Clocked stepping of an artificial protein walker along a DNA track
Source: Nat Nanotechnol. 2026 Jul 6;21(7):987–95. doi: 10.1038/s41565-026-02211-3 (PMC13379313; doi:10.1038/s41565-026-02211-3)
Supplement: Supplementary file 13 — Text files of simulation output. [file 41565_2026_2211_MOESM13_ESM.zip › trace_alpha0.500000_10.dat]

### track: TrpR -- DtxR -- MetJ 
0    0.166667    1    1   0
0.05    0.333333    0    1   0
0.1    0.166667    1    1   0
0.15    0.166667    1    1   0
0.2    0.166667    1    1   0
0.25    0.166667    1    1   0
0.3    0.166667    1    1   0
0.35    0.166667    1    1   0
0.4    0.166667    1    1   0
0.45    0.166667    1    1   0
0.5    0.166667    1    1   0
0.55    0.166667    1    1   0
0.6    0.166667    1    1   0
0.65    0.166667    1    1   0
0.7    0.166667    1    1   0
0.75    0.166667    1    1   0
0.8    0.166667    1    1   0
0.85    0.166667    1    1   0
0.9    0.166667    1    1   0
0.95    0.166667    1    1   0
1    0.166667    1    1   0
1.05    0.166667    1    1   0
1.1    0.166667    1    1   0
1.15    0.166667    1    1   0
1.2    0.166667    1    1   0
1.25    0.166667    1    1   0
1.3    0.166667    1    1   0
1.35    0.166667    1    1   0
1.4    0.166667    1    1   0
1.45    0.166667    1    1   0
1.5    0.166667    1    1   0
1.55    0.166667    1    1   0
1.6    0.166667    1    1   0
1.65    0.166667    1    1   0
1.7    0.166667    1    1   0
1.75    0.166667    1    1   0
1.8    0.166667    1    1   0
1.85    0.166667    1    1   0
1.9    -0.333333    1    2   0
1.95    -0.333333    1    2   0
2    -0.333333    1    2   0
2.05    -0.333333    1    2   0
2.1    -0.333333    1    2   0
2.15    -0.333333    1    2   0
2.2    -0.333333    1    2   0
2.25    -0.333333    1    2   0
2.3    -0.333333    1    2   0
2.35    -0.333333    1    2   0
2.4    -0.333333    1    2   0
2.45    -0.333333    1    2   0
2.5    -0.333333    1    2   0
2.55    -0.333333    1    2   0
2.6    -0.333333    1    2   0
2.65    -0.333333    1    2   0
2.7    -0.333333    1    2   0
2.75    -0.166667    0    1   0
2.8    -0.333333    1    1   0
2.85    -0.333333    1    1   0
2.9    -0.333333    1    1   0
2.95    -0.333333    1    1   0
3    -0.333333    1    1   0
3.05    -0.333333    1    1   0
3.1    -0.333333    1    1   0
3.15    -0.333333    1    1   0
3.2    -0.333333    1    1   0
3.25    -0.333333    1    1   0
3.3    -0.333333    1    1   0
3.35    -0.333333    1    1   0
3.4    -0.333333    1    1   0
3.45    -0.333333    1    1   0
3.5    -0.333333    1    1   0
3.55    -0.333333    1    1   0
3.6    -0.333333    1    1   0
3.65    -0.333333    1    1   0
3.7    -0.333333    1    1   0
3.75    -0.333333    1    1   0
3.8    -0.333333    1    1   0
3.85    -0.333333    1    1   0
3.9    -0.333333    1    1   0
3.95    -0.333333    1    1   0
4    -0.333333    1    1   0
4.05    -0.333333    1    1   0
4.1    -0.333333    1    1   0
4.15    -0.333333    1    1   0
4.2    -0.333333    1    1   0
4.25    -0.333333    1    1   0
4.3    -0.333333    1    1   0
4.35    -0.333333    1    1   0
4.4    -0.333333    1    1   0
4.45    -0.333333    1    1   0
4.5    -0.333333    1    1   0
4.55    -0.333333    1    1   0
4.6    -0.333333    1    1   0
4.65    -0.333333    1    1   0
4.7    -0.333333    1    1   0
4.75    -0.333333    1    1   0
4.8    -0.333333    1    1   0
4.85    -0.333333    1    1   0
4.9    -0.333333    1    1   0
4.95    -0.333333    1    1   0
5    -0.333333    1    1   0
5.05    -0.333333    1    1   0
5.1    -0.333333    1    1   0
5.15    -0.333333    1    1   0
5.2    -0.333333    1    1   0
5.25    -0.333333    1    1   0
5.3    -0.333333    1    1   0
5.35    -0.333333    1    1   0
5.4    -0.333333    1    1   0
5.45    -0.166667    0    1   0
5.5    -0.166667    0    1   0
5.55    -0.166667    0    1   0
5.6    -0.333333    1    1   0
5.65    -0.333333    1    1   0
5.7    -0.333333    1    1   0
5.75    -0.333333    1    1   0
5.8    -0.333333    1    1   0
5.85    -0.333333    1    1   0
5.9    -0.333333    1    1   0
5.95    -0.333333    1    1   0
6    -0.333333    1    1   0
6.05    -0.333333    1    1   0
6.1    -0.333333    1    1   0
6.15    -0.333333    1    1   0
6.2    -0.333333    1    1   0
6.25    -0.333333    1    1   0
6.3    -0.333333    1    1   0
6.35    -0.333333    1    1   0
6.4    -0.333333    1    1   0
6.45    -0.333333    1    1   0
6.5    -0.333333    1    1   0
6.55    -0.333333    1    1   0
6.6    -0.333333    1    1   0
6.65    -0.333333    1    1   0
6.7    -0.333333    1    1   0
6.75    -0.333333    1    1   0
6.8    -0.333333    1    1   0
6.85    -0.333333    1    1   0
6.9    -0.333333    1    1   0
6.95    -0.333333    1    1   0
7    -0.333333    1    1   0
7.05    -0.166667    1    1   1
7.1    -0.166667    1    1   1
7.15    -0.166667    1    1   1
7.2    -0.166667    1    1   1
7.25    -0.333333    1    1   0
7.3    -0.333333    1    1   0
7.35    -0.333333    1    1   0
7.4    -0.333333    1    1   0
7.45    -0.166667    1    1   1
7.5    -0.166667    1    1   1
7.55    -0.166667    1    1   1
7.6    -0.333333    1    1   0
7.65    -0.666667    1    1   2
7.7    -0.666667    1    1   2
7.75    -0.666667    1    1   2
7.8    -0.666667    1    1   2
7.85    -0.666667    1    1   2
7.9    -0.666667    1    1   2
7.95    -0.666667    1    1   2
8    -0.666667    1    1   2
8.05    -0.666667    1    1   2
8.1    -0.666667    1    1   2
8.15    -0.666667    1    1   2
8.2    -0.666667    1    1   2
8.25    -0.666667    1    1   2
8.3    -0.666667    1    1   2
8.35    -0.666667    1    1   2
8.4    -0.666667    1    1   2
8.45    -0.666667    1    1   2
8.5    -0.666667    1    1   2
8.55    -0.5    0    1   2
8.6    -0.5    0    1   2
8.65    -0.5    0    1   2
8.7    -0.5    0    1   2
8.75    -0.5    0    1   2
8.8    -0.5    0    1   2
8.85    -0.5    0    1   2
8.9    -0.5    0    1   2
8.95    -0.5    0    1   2
9    -0.5    0    1   2
9.05    -0.5    0    1   2
9.1    -0.5    0    1   2
9.15    -0.5    0    1   2
9.2    -0.5    0    1   2
9.25    -0.5    0    1   2
9.3    -0.5    0    1   2
9.35    -0.5    0    1   2
9.4    -0.5    0    1   2
9.45    -0.5    0    1   2
9.5    -0.5    0    1   2
9.55    -0.5    0    1   2
9.6    -0.5    0    1   2
9.65    -0.5    0    1   2
9.7    -0.5    0    1   2
9.75    -0.5    0    1   2
9.8    -0.5    0    1   2
9.85    -0.5    0    1   2
9.9    -0.5    0    1   2
9.95    -2.77556e-17    0    1   1
10    -2.77556e-17    0    1   1
10.05    -2.77556e-17    0    1   1
10.1    -2.77556e-17    0    1   1
10.15    -2.77556e-17    0    1   1
10.2    -2.77556e-17    0    1   1
10.25    -2.77556e-17    0    1   1
10.3    -2.77556e-17    0    1   1
10.35    -2.77556e-17    0    1   1
10.4    -2.77556e-17    0    1   1
10.45    -2.77556e-17    0    1   1
10.5    -2.77556e-17    0    1   1
10.55    -2.77556e-17    0    1   1
10.6    -2.77556e-17    0    1   1
10.65    -2.77556e-17    0    1   1
10.7    -2.77556e-17    0    1   1
10.75    -2.77556e-17    0    1   1
10.8    -2.77556e-17    0    1   1
10.85    -2.77556e-17    0    1   1
10.9    -0.166667    0    1   0
10.95    -2.77556e-17    0    1   1
11    -2.77556e-17    0    1   1
11.05    -2.77556e-17    0    1   1
11.1    -2.77556e-17    0    1   1
11.15    -2.77556e-17    0    1   1
11.2    -2.77556e-17    0    1   1
11.25    -2.77556e-17    0    1   1
11.3    -2.77556e-17    0    1   1
11.35    -2.77556e-17    0    1   1
11.4    -2.77556e-17    0    1   1
11.45    -2.77556e-17    0    1   1
11.5    -2.77556e-17    0    1   1
11.55    -2.77556e-17    0    1   1
11.6    -2.77556e-17    0    1   1
11.65    -2.77556e-17    0    1   1
11.7    -2.77556e-17    0    1   1
11.75    -2.77556e-17    0    1   1
11.8    -2.77556e-17    0    1   1
11.85    -2.77556e-17    0    1   1
11.9    -2.77556e-17    0    1   1
11.95    -2.77556e-17    0    1   1
12    -2.77556e-17    0    1   1
12.05    -2.77556e-17    0    1   1
12.1    -2.77556e-17    0    1   1
12.15    -2.77556e-17    0    1   1
12.2    -2.77556e-17    0    1   1
12.25    -2.77556e-17    0    1   1
12.3    -2.77556e-17    0    1   1
12.35    -2.77556e-17    0    1   1
12.4    -2.77556e-17    0    1   1
12.45    -2.77556e-17    0    1   1
12.5    -2.77556e-17    0    1   1
12.55    -2.77556e-17    0    1   1
12.6    -2.77556e-17    0    1   1
12.65    -2.77556e-17    0    1   1
12.7    -2.77556e-17    0    1   1
12.75    -0.166667    0    1   0
12.8    -2.77556e-17    0    1   1
12.85    -2.77556e-17    0    1   1
12.9    -2.77556e-17    0    1   1
12.95    -2.77556e-17    0    1   1
13    -2.77556e-17    0    1   1
13.05    -2.77556e-17    0    1   1
13.1    -2.77556e-17    0    1   1
13.15    -2.77556e-17    0    1   1
13.2    -2.77556e-17    0    1   1
13.25    -2.77556e-17    0    1   1
13.3    -2.77556e-17    0    1   1
13.35    -2.77556e-17    0    1   1
13.4    -2.77556e-17    0    1   1
13.45    -2.77556e-17    0    1   1
13.5    -2.77556e-17    0    1   1
13.55    -2.77556e-17    0    1   1
13.6    -2.77556e-17    0    1   1
13.65    -2.77556e-17    0    1   1
13.7    -2.77556e-17    0    1   1
13.75    -2.77556e-17    0    1   1
13.8    -2.77556e-17    0    1   1
13.85    -2.77556e-17    0    1   1
13.9    -2.77556e-17    0    1   1
13.95    -2.77556e-17    0    1   1
14    -2.77556e-17    0    1   1
14.05    0.166667    1    1   1
14.1    0.166667    1    1   1
14.15    0.166667    1    1   1
14.2    0.166667    1    1   1
14.25    0.166667    1    1   1
14.3    0.166667    1    1   1
14.35    0.166667    1    1   1
14.4    0.166667    1    1   1
14.45    0.166667    1    1   1
14.5    0.166667    1    1   1
14.55    0.166667    1    1   1
14.6    0.166667    1    1   1
14.65    0.166667    1    1   1
14.7    0.166667    1    1   1
14.75    0.166667    1    1   1
14.8    0.166667    1    1   1
14.85    0.166667    1    1   1
14.9    0.166667    1    1   1
14.95    0.166667    1    1   1
15    0.166667    1    1   1
15.05    0.166667    1    1   1
15.1    0.166667    1    1   1
15.15    0.166667    1    1   1
15.2    0.166667    1    1   1
15.25    0.166667    1    1   1
15.3    0.166667    1    1   1
15.35    0.166667    1    1   1
15.4    0.166667    1    1   1
15.45    0.166667    1    1   1
15.5    0.166667    1    1   1
15.55    0.166667    1    1   1
15.6    0.166667    1    1   1
15.65    0.166667    1    1   1
15.7    0.166667    1    1   1
15.75    0.166667    1    1   1
15.8    0.166667    1    1   1
15.85    0.166667    1    1   1
15.9    0.166667    1    1   1
15.95    0.166667    1    1   1
16    0.166667    1    1   1
16.05    0.166667    1    1   1
16.1    0.166667    1    1   1
16.15    0.166667    1    1   1
16.2    0.166667    1    1   1
16.25    0.166667    1    1   1
16.3    0.166667    1    1   1
16.35    0.166667    1    1   1
16.4    0.166667    1    1   1
16.45    0.166667    1    1   1
16.5    0.166667    1    1   1
16.55    0.166667    1    1   1
16.6    0.166667    1    1   1
16.65    0.166667    1    1   1
16.7    0.166667    1    1   1
16.75    0.166667    1    1   1
16.8    0.166667    1    1   1
16.85    0.166667    1    1   1
16.9    0.166667    1    1   1
16.95    0.166667    1    1   1
17    0.166667    1    1   1
17.05    0.166667    1    1   1
17.1    0.166667    1    1   1
17.15    -2.77556e-17    0    1   1
17.2    -2.77556e-17    1    1   0
17.25    0.166667    1    1   1
17.3    0.166667    1    1   1
17.35    0.166667    1    1   1
17.4    0.166667    1    1   1
17.45    0.166667    1    1   1
17.5    0.166667    1    1   1
17.55    0.166667    1    1   1
17.6    0.166667    1    1   1
17.65    0.166667    1    1   1
17.7    -2.77556e-17    1    1   0
17.75    -0.333333    1    1   2
17.8    -0.333333    1    1   2
17.85    -0.333333    1    1   2
17.9    -0.333333    1    1   2
17.95    -0.333333    1    1   2
18    -0.333333    1    1   2
18.05    -0.333333    1    1   2
18.1    -0.333333    1    1   2
18.15    -0.333333    1    1   2
18.2    -0.333333    1    1   2
18.25    -0.333333    1    1   2
18.3    -0.333333    1    1   2
18.35    -0.333333    1    1   2
18.4    -0.333333    1    1   2
18.45    -0.333333    1    1   2
18.5    -0.333333    1    1   2
18.55    -0.333333    1    1   2
18.6    -0.333333    1    1   2
18.65    -0.333333    1    1   2
18.7    -0.333333    1    1   2
18.75    -5.55112e-17    1    1   0
18.8    -0.333333    1    1   2
18.85    0.166667    1    1   1
18.9    0.333333    1    0   1
18.95    0.333333    1    0   1
19    0.333333    1    0   1
19.05    0.333333    1    0   1
19.1    0.333333    1    0   1
19.15    0.333333    1    0   1
19.2    0.333333    1    0   1
19.25    0.333333    1    0   1
19.3    0.333333    1    0   1
19.35    0.333333    1    0   1
19.4    0.333333    1    0   1
19.45    0.333333    1    0   1
19.5    0.333333    1    0   1
19.55    0.333333    1    0   1
19.6    0.333333    1    0   1
19.65    0.333333    1    0   1
19.7    0.333333    1    0   1
19.75    0.333333    1    0   1
19.8    0.333333    1    0   1
19.85    0.333333    1    0   1
19.9    0.333333    1    0   1
19.95    -0.166667    2    0   1
20    -0.166667    2    0   1
20.05    -0.166667    2    0   1
20.1    -0.166667    2    0   1
20.15    -0.166667    2    0   1
20.2    -0.166667    2    0   1
20.25    -0.166667    2    0   1
20.3    -0.166667    2    0   1
20.35    -0.166667    2    0   1
20.4    -0.166667    2    0   1
20.45    -0.166667    2    0   1
20.5    -0.166667    2    0   1
20.55    -0.166667    2    0   1
20.6    -0.166667    2    0   1
20.65    -0.166667    2    0   1
20.7    -0.166667    2    0   1
20.75    -0.166667    2    0   1
20.8    -0.166667    2    0   1
20.85    -0.166667    2    0   1
20.9    -0.166667    2    0   1
20.95    0.166667    0    0   1
21    0.166667    0    0   1
21.05    0.166667    0    0   1
21.1    -5.55112e-17    1    2   1
21.15    0.166667    1    2   0
21.2    0.166667    1    2   0
21.25    0.166667    1    2   0
21.3    0.166667    1    2   0
21.35    0.166667    1    2   0
21.4    0.166667    1    2   0
21.45    0.166667    1    2   0
21.5    0.333333    0    1   0
21.55    0.666667    2    1   0
21.6    0.666667    2    1   0
21.65    0.666667    2    1   0
21.7    0.666667    2    1   0
21.75    0.666667    2    1   0
21.8    0.666667    2    1   0
21.85    0.666667    2    1   0
21.9    0.666667    2    1   0
21.95    0.666667    2    1   0
22    0.666667    2    1   0
22.05    0.666667    2    1   0
22.1    0.666667    2    1   0
22.15    0.666667    2    1   0
22.2    0.666667    2    1   0
22.25    0.666667    2    1   0
22.3    0.666667    2    1   0
22.35    0.666667    2    1   0
22.4    0.666667    2    1   0
22.45    0.666667    2    1   0
22.5    0.666667    2    1   0
22.55    0.666667    2    1   0
22.6    0.666667    2    1   0
22.65    0.666667    2    1   0
22.7    0.666667    2    1   0
22.75    0.666667    2    1   0
22.8    0.666667    2    1   0
22.85    0.666667    2    1   0
22.9    0.666667    2    1   0
22.95    0.666667    2    1   0
23    0.666667    2    1   0
23.05    0.666667    2    1   0
23.1    0.666667    2    1   0
23.15    0.666667    2    1   0
23.2    0.666667    2    1   0
23.25    0.666667    2    1   0
23.3    0.666667    2    1   0
23.35    0.666667    2    1   0
23.4    0.666667    2    1   0
23.45    0.666667    2    1   0
23.5    0.666667    2    1   0
23.55    0.666667    2    1   0
23.6    0.666667    2    1   0
23.65    0.666667    2    1   0
23.7    0.666667    2    1   0
23.75    0.666667    2    1   0
23.8    0.666667    2    1   0
23.85    0.666667    2    1   0
23.9    0.666667    2    1   0
23.95    0.833333    1    0   0
24    1    1    1   0
24.05    1    1    1   0
24.1    1    1    1   0
24.15    1    1    1   0
24.2    1    1    1   0
24.25    1    1    1   0
24.3    1.16667    0    1   0
24.35    1.5    2    1   0
24.4    1.5    2    1   0
24.45    1.5    2    1   0
24.5    1.5    2    1   0
24.55    1.5    2    1   0
24.6    1.5    2    1   0
24.65    1    1    1   0
24.7    1    1    1   0
24.75    1    1    1   0
24.8    1    1    1   0
24.85    1    1    1   0
24.9    1    1    1   0
24.95    1    1    1   0
25    1    1    1   0
25.05    1    1    1   0
25.1    1    1    1   0
25.15    1    1    1   0
25.2    1    1    1   0
25.25    1    1    1   0
25.3    1    1    1   0
25.35    1    1    1   0
25.4    1    1    1   0
25.45    1    1    1   0
25.5    1    1    1   0
25.55    1    1    1   0
25.6    1    1    1   0
25.65    1    1    1   0
25.7    1    1    1   0
25.75    1    1    1   0
25.8    1    1    1   0
25.85    1.16667    0    1   0
25.9    1.16667    0    1   0
25.95    1    1    1   0
26    1    1    1   0
26.05    1    1    1   0
26.1    1    1    1   0
26.15    1    1    1   0
26.2    0.833333    1    0   0
26.25    1    1    1   0
26.3    1    1    1   0
26.35    1    1    1   0
26.4    1    1    1   0
26.45    1    1    1   0
26.5    1    1    1   0
26.55    1    1    1   0
26.6    1    1    1   0
26.65    1    1    1   0
26.7    1    1    1   0
26.75    1    1    1   0
26.8    1    1    1   0
26.85    1    1    1   0
26.9    1    1    1   0
26.95    1    1    1   0
27    1    1    1   0
27.05    1    1    1   0
27.1    1    1    1   0
27.15    1    1    1   0
27.2    1    1    1   0
27.25    1    1    1   0
27.3    1    1    1   0
27.35    1    1    1   0
27.4    1    1    1   0
27.45    1    1    1   0
27.5    1    1    1   0
27.55    1    1    1   0
27.6    1    1    1   0
27.65    1    1    1   0
27.7    1    1    1   0
27.75    1    1    1   0
27.8    1    1    1   0
27.85    1    1    1   0
27.9    1    1    1   0
27.95    1    1    1   0
28    1    1    1   0
28.05    0.833333    1    0   0
28.1    0.833333    1    0   0
28.15    1    1    1   0
28.2    1.16667    1    1   1
28.25    1.16667    1    1   1
28.3    1.16667    1    1   1
28.35    1.16667    1    1   1
28.4    1.16667    1    1   1
28.45    1.16667    1    1   1
28.5    1.16667    1    1   1
28.55    1.16667    1    1   1
28.6    1.16667    1    1   1
28.65    1.16667    1    1   1
28.7    1.16667    1    1   1
28.75    1.16667    1    1   1
28.8    1.16667    1    1   1
28.85    1.16667    1    1   1
28.9    1.33333    0    1   1
28.95    1.33333    0    1   1
29    1.33333    0    1   1
29.05    1.33333    0    1   1
29.1    1.33333    0    1   1
29.15    1.33333    0    1   1
29.2    1.33333    0    1   1
29.25    1.33333    0    1   1
29.3    1.33333    0    1   1
29.35    1.33333    0    1   1
29.4    1.33333    0    1   1
29.45    1.33333    0    1   1
29.5    1.33333    0    1   1
29.55    1.33333    0    1   1
29.6    1.33333    0    1   1
29.65    1.33333    0    1   1
29.7    1.33333    0    1   1
29.75    1.33333    0    1   1
29.8    1.33333    0    1   1
29.85    1.33333    0    1   1
29.9    1.33333    0    1   1
29.95    1.33333    0    1   1
30    1.33333    0    1   1
30.05    1.33333    0    1   1
30.1    1.33333    0    1   1
30.15    1.33333    0    1   1
30.2    1.33333    0    1   1
30.25    1.33333    0    1   1
30.3    1.33333    0    1   1
30.35    1.33333    0    1   1
30.4    1.33333    0    1   1
30.45    1.33333    0    1   1
30.5    1.33333    0    1   1
30.55    1.33333    0    1   1
30.6    1.33333    0    1   1
30.65    1.16667    0    1   0
