# Supplementary material for: Clocked stepping of an artificial protein walker along a DNA track
Source: Nat Nanotechnol. 2026 Jul 6;21(7):987–95. doi: 10.1038/s41565-026-02211-3 (PMC13379313; doi:10.1038/s41565-026-02211-3)
Supplement: Supplementary file 13 — Text files of simulation output. [file 41565_2026_2211_MOESM13_ESM.zip › trace_alpha0.500000_2.dat]

### track: TrpR -- DtxR -- MetJ 
0    0.166667    1    1   0
0.05    0.166667    1    1   0
0.1    0.166667    1    1   0
0.15    0.166667    1    1   0
0.2    0.166667    1    1   0
0.25    0.166667    1    1   0
0.3    0.166667    1    1   0
0.35    0.166667    1    1   0
0.4    0.166667    1    1   0
0.45    0.166667    1    1   0
0.5    0.166667    1    1   0
0.55    0.166667    1    1   0
0.6    0.166667    1    1   0
0.65    0.166667    1    1   0
0.7    0.166667    1    1   0
0.75    0.166667    1    1   0
0.8    0.166667    1    1   0
0.85    0.166667    1    1   0
0.9    0.166667    1    1   0
0.95    0.166667    1    1   0
1    0.333333    0    1   0
1.05    0.166667    1    1   0
1.1    0.166667    1    1   0
1.15    0.166667    1    1   0
1.2    0.166667    1    1   0
1.25    0.166667    1    1   0
1.3    0.166667    1    1   0
1.35    0.166667    1    1   0
1.4    0.166667    1    1   0
1.45    0.166667    1    1   0
1.5    0.166667    1    1   0
1.55    0.166667    1    1   0
1.6    0.166667    1    1   0
1.65    0.166667    1    1   0
1.7    0.166667    1    1   0
1.75    0.166667    1    1   0
1.8    0.166667    1    1   0
1.85    0.166667    1    1   0
1.9    0.166667    1    1   0
1.95    0.166667    1    1   0
2    0.166667    1    1   0
2.05    0.166667    1    1   0
2.1    0.166667    1    1   0
2.15    0.166667    1    1   0
2.2    0.166667    1    1   0
2.25    0.166667    1    1   0
2.3    0.166667    1    1   0
2.35    0.166667    1    1   0
2.4    0.166667    1    1   0
2.45    0.166667    1    1   0
2.5    0.166667    1    1   0
2.55    0.166667    1    1   0
2.6    0.166667    1    1   0
2.65    0.166667    1    1   0
2.7    0.166667    1    1   0
2.75    0.166667    1    1   0
2.8    0.166667    1    1   0
2.85    0.166667    1    1   0
2.9    0.166667    1    1   0
2.95    0.166667    1    1   0
3    0.166667    1    1   0
3.05    0.166667    1    1   0
3.1    0.166667    1    1   0
3.15    0.166667    1    1   0
3.2    0.166667    1    1   0
3.25    0.166667    1    1   0
3.3    0.166667    1    1   0
3.35    0.166667    1    1   0
3.4    0.166667    1    1   0
3.45    0.166667    1    1   0
3.5    0.166667    1    1   0
3.55    0.166667    1    1   0
3.6    0.166667    1    1   0
3.65    0.166667    1    1   0
3.7    0.166667    1    1   0
3.75    0.166667    1    1   0
3.8    0.166667    1    1   0
3.85    0.166667    1    1   0
3.9    0.166667    1    1   0
3.95    0.166667    1    1   0
4    0.166667    1    1   0
4.05    0.166667    1    1   0
4.1    0.166667    1    1   0
4.15    0.166667    1    1   0
4.2    0.166667    1    1   0
4.25    0.166667    1    1   0
4.3    0.166667    1    1   0
4.35    0.166667    1    1   0
4.4    0.166667    1    1   0
4.45    0.166667    1    1   0
4.5    0.166667    1    1   0
4.55    0.166667    1    1   0
4.6    0.166667    1    1   0
4.65    0.166667    1    1   0
4.7    0.166667    1    1   0
4.75    0.166667    1    1   0
4.8    0.166667    1    1   0
4.85    0.166667    1    1   0
4.9    0.166667    1    1   0
4.95    0.166667    1    1   0
5    0.166667    1    1   0
5.05    0.166667    1    1   0
5.1    0.166667    1    1   0
5.15    0.166667    1    1   0
5.2    0.166667    1    1   0
5.25    0.166667    1    1   0
5.3    0.166667    1    1   0
5.35    0.166667    1    1   0
5.4    0.166667    1    1   0
5.45    0.333333    0    1   0
5.5    0.333333    0    1   0
5.55    0.166667    1    1   0
5.6    0.166667    1    1   0
5.65    0.166667    1    1   0
5.7    0.166667    1    1   0
5.75    0.166667    1    1   0
5.8    0.166667    1    1   0
5.85    0.166667    1    1   0
5.9    0.166667    1    1   0
5.95    0.166667    1    1   0
6    0.166667    1    1   0
6.05    0.166667    1    1   0
6.1    0.166667    1    1   0
6.15    0.166667    1    1   0
6.2    0.166667    1    1   0
6.25    0.166667    1    1   0
6.3    0.166667    1    1   0
6.35    0.166667    1    1   0
6.4    0.166667    1    1   0
6.45    0.166667    1    1   0
6.5    0.166667    1    1   0
6.55    0.166667    1    1   0
6.6    0.166667    1    1   0
6.65    0.166667    1    1   0
6.7    0.166667    1    1   0
6.75    0.166667    1    1   0
6.8    0.166667    1    1   0
6.85    0.166667    1    1   0
6.9    0.166667    1    1   0
6.95    0.166667    1    1   0
7    0.166667    1    1   0
7.05    0.333333    1    1   1
7.1    0.333333    1    1   1
7.15    0.333333    1    1   1
7.2    0.333333    1    1   1
7.25    0.333333    1    1   1
7.3    0.5    0    1   1
7.35    0.5    0    1   1
7.4    0.5    0    1   1
7.45    0.5    0    1   1
7.5    0.5    0    1   1
7.55    0.5    0    1   1
7.6    0.5    0    1   1
7.65    0.5    0    1   1
7.7    0.5    0    1   1
7.75    0.5    0    1   1
7.8    0.5    0    1   1
7.85    0.5    0    1   1
7.9    0.5    0    1   1
7.95    0.5    0    1   1
8    0.333333    0    1   0
8.05    0.5    0    1   1
8.1    0.5    0    1   1
8.15    0.5    0    1   1
8.2    0.333333    0    1   0
8.25    0.5    0    1   1
8.3    0.5    0    1   1
8.35    0.5    0    1   1
8.4    0.5    0    1   1
8.45    0.5    0    1   1
8.5    0.5    0    1   1
8.55    0.5    0    1   1
8.6    0.5    0    1   1
8.65    0.333333    0    1   0
8.7    0.5    0    1   1
8.75    0.5    0    1   1
8.8    0.5    0    1   1
8.85    0.5    0    1   1
8.9    0.5    0    1   1
8.95    0.5    0    1   1
9    0.5    0    1   1
9.05    0.5    0    1   1
9.1    0.5    0    1   1
9.15    0.5    0    1   1
9.2    0.5    0    1   1
9.25    0.5    0    1   1
9.3    0.5    0    1   1
9.35    0.5    0    1   1
9.4    0.5    0    1   1
9.45    0.5    0    1   1
9.5    0.5    0    1   1
9.55    0.5    0    1   1
9.6    0.5    0    1   1
9.65    0.5    0    1   1
9.7    0.5    0    1   1
9.75    0.5    0    1   1
9.8    0.5    0    1   1
9.85    0.5    0    1   1
9.9    0.5    0    1   1
9.95    0.5    0    1   1
10    0.333333    0    1   0
10.05    0.333333    0    1   0
10.1    0.5    0    1   1
10.15    0.5    0    1   1
10.2    0.5    0    1   1
10.25    0.5    0    1   1
10.3    0.5    0    1   1
10.35    0.5    0    1   1
10.4    0.5    0    1   1
10.45    0.5    0    1   1
10.5    0.5    0    1   1
10.55    0.5    0    1   1
10.6    0.5    0    1   1
10.65    0.5    0    1   1
10.7    0.5    0    1   1
10.75    0.5    0    1   1
10.8    0.5    0    1   1
10.85    0.5    0    1   1
10.9    0.5    0    1   1
10.95    0.5    0    1   1
11    0.5    0    1   1
11.05    0.5    0    1   1
11.1    0.5    0    1   1
11.15    0.5    0    1   1
11.2    0.5    0    1   1
11.25    0.5    0    1   1
11.3    0.333333    0    1   0
11.35    0.333333    0    1   0
11.4    0.5    0    1   1
11.45    0.5    0    1   1
11.5    0.5    0    1   1
11.55    0.5    0    1   1
11.6    0.5    0    1   1
11.65    0.5    0    1   1
11.7    0.5    0    1   1
11.75    0.5    0    1   1
11.8    0.5    0    1   1
11.85    0.5    0    1   1
11.9    0.5    0    1   1
11.95    0.333333    0    1   0
12    5.55112e-17    0    1   2
12.05    5.55112e-17    0    1   2
12.1    5.55112e-17    0    1   2
12.15    5.55112e-17    0    1   2
12.2    5.55112e-17    0    1   2
12.25    5.55112e-17    0    1   2
12.3    5.55112e-17    0    1   2
12.35    5.55112e-17    0    1   2
12.4    5.55112e-17    0    1   2
12.45    5.55112e-17    0    1   2
12.5    5.55112e-17    0    1   2
12.55    5.55112e-17    0    1   2
12.6    5.55112e-17    0    1   2
12.65    0.333333    0    1   0
12.7    0.333333    0    1   0
12.75    0.5    0    1   1
12.8    0.5    0    1   1
12.85    0.5    0    1   1
12.9    0.5    0    1   1
12.95    0.5    0    1   1
13    0.5    0    1   1
13.05    0.5    0    1   1
13.1    0.5    0    1   1
13.15    0.5    0    1   1
13.2    0.5    0    1   1
13.25    0.5    0    1   1
13.3    0.5    0    1   1
13.35    0.5    0    1   1
13.4    0.5    0    1   1
13.45    0.5    0    1   1
13.5    0.5    0    1   1
13.55    0.5    0    1   1
13.6    0.5    0    1   1
13.65    0.5    0    1   1
13.7    0.5    0    1   1
13.75    0.5    0    1   1
13.8    0.5    0    1   1
13.85    0.5    0    1   1
13.9    0.5    0    1   1
13.95    0.5    0    1   1
14    0.5    0    1   1
14.05    0.5    0    1   1
14.1    0.5    0    1   1
14.15    0.5    0    1   1
14.2    0.666667    1    1   1
14.25    0.5    1    1   0
14.3    0.5    1    1   0
14.35    0.666667    1    1   1
14.4    0.666667    1    1   1
14.45    0.666667    1    1   1
14.5    0.666667    1    1   1
14.55    0.666667    1    1   1
14.6    0.666667    1    1   1
14.65    0.666667    1    1   1
14.7    0.666667    1    1   1
14.75    0.666667    1    1   1
14.8    0.666667    1    1   1
14.85    0.666667    1    1   1
14.9    0.666667    1    1   1
14.95    0.666667    1    1   1
15    0.666667    1    1   1
15.05    0.666667    1    1   1
15.1    0.666667    1    1   1
15.15    0.5    0    1   1
15.2    0.666667    1    1   1
15.25    0.666667    1    1   1
15.3    0.666667    1    1   1
15.35    0.666667    1    1   1
15.4    0.666667    1    1   1
15.45    0.666667    1    1   1
15.5    0.666667    1    1   1
15.55    0.666667    1    1   1
15.6    0.666667    1    1   1
15.65    0.666667    1    1   1
15.7    0.666667    1    1   1
15.75    0.666667    1    1   1
15.8    0.666667    1    1   1
15.85    0.666667    1    1   1
15.9    0.666667    1    1   1
15.95    0.666667    1    1   1
16    0.666667    1    1   1
16.05    0.666667    1    1   1
16.1    0.666667    1    1   1
16.15    0.666667    1    1   1
16.2    0.666667    1    1   1
16.25    0.666667    1    1   1
16.3    0.666667    1    1   1
16.35    0.666667    1    1   1
16.4    0.666667    1    1   1
16.45    0.666667    1    1   1
16.5    0.666667    1    1   1
16.55    0.666667    1    1   1
16.6    0.666667    1    1   1
16.65    0.666667    1    1   1
16.7    0.666667    1    1   1
16.75    0.666667    1    1   1
16.8    0.666667    1    1   1
16.85    0.666667    1    1   1
16.9    0.666667    1    1   1
16.95    0.666667    1    1   1
17    0.666667    1    1   1
17.05    0.666667    1    1   1
17.1    0.666667    1    1   1
17.15    0.666667    1    1   1
17.2    0.666667    1    1   1
17.25    0.833333    1    0   1
17.3    0.833333    1    0   1
17.35    0.833333    1    0   1
17.4    0.833333    1    0   1
17.45    0.833333    1    0   1
17.5    0.833333    1    0   1
17.55    0.833333    1    0   1
17.6    0.833333    1    0   1
17.65    0.833333    1    0   1
17.7    0.833333    1    0   1
17.75    0.833333    1    0   1
17.8    0.666667    0    0   1
17.85    0.666667    0    0   1
17.9    0.666667    0    0   1
17.95    0.333333    2    0   1
18    0.333333    2    0   1
18.05    0.333333    2    0   1
18.1    0.333333    2    0   1
18.15    0.333333    2    0   1
18.2    0.5    1    0   0
18.25    0.5    1    0   0
18.3    0.5    1    0   0
18.35    0.5    1    0   0
18.4    0.5    1    0   0
18.45    0.5    1    0   0
18.5    0.5    1    0   0
18.55    0.833333    1    0   2
18.6    0.833333    1    0   2
18.65    0.833333    1    0   2
18.7    0.833333    1    0   2
18.75    0.833333    1    0   2
18.8    0.833333    1    0   2
18.85    0.833333    1    0   2
18.9    0.833333    1    0   2
18.95    0.833333    1    0   2
19    0.833333    1    0   2
19.05    0.833333    1    0   2
19.1    0.833333    1    0   2
19.15    0.833333    1    0   2
19.2    0.833333    1    0   2
19.25    0.833333    1    0   2
19.3    0.833333    1    0   2
19.35    0.833333    1    0   2
19.4    0.833333    1    0   2
19.45    0.833333    1    0   2
19.5    0.833333    1    0   2
19.55    0.833333    1    0   2
19.6    0.833333    1    0   2
19.65    0.833333    1    0   2
19.7    0.833333    1    0   2
19.75    0.833333    1    0   2
19.8    0.833333    1    0   2
19.85    0.833333    1    0   2
19.9    0.833333    1    0   2
19.95    0.833333    1    0   2
20    0.833333    1    0   2
20.05    0.833333    1    0   2
20.1    0.833333    1    0   2
20.15    0.833333    1    0   2
20.2    0.833333    1    0   2
20.25    0.833333    1    0   2
20.3    0.833333    1    0   2
20.35    0.833333    1    0   2
20.4    0.833333    1    0   2
20.45    0.833333    1    0   2
20.5    0.833333    1    0   2
20.55    0.833333    1    0   2
20.6    0.833333    1    0   2
20.65    0.833333    1    0   2
20.7    0.833333    1    0   2
20.75    0.833333    1    0   2
20.8    0.833333    1    0   2
20.85    0.833333    1    0   2
20.9    0.833333    1    0   2
20.95    0.833333    1    0   2
21    0.833333    1    0   2
21.05    0.833333    1    0   2
21.1    1    1    1   2
21.15    0.666667    1    1   0
21.2    0.666667    1    1   0
21.25    0.666667    1    1   0
21.3    0.666667    1    1   0
21.35    0.666667    1    1   0
21.4    0.666667    1    1   0
21.45    0.666667    1    1   0
21.5    0.666667    1    1   0
21.55    0.666667    1    1   0
21.6    0.666667    1    1   0
21.65    0.666667    1    1   0
21.7    0.666667    1    1   0
21.75    0.666667    1    1   0
21.8    0.666667    1    1   0
21.85    0.666667    1    1   0
21.9    0.666667    1    1   0
21.95    0.666667    1    1   0
22    1.16667    2    1   0
22.05    1.16667    2    1   0
22.1    0.833333    0    1   0
22.15    0.833333    0    1   0
22.2    0.833333    0    1   0
22.25    1.16667    2    1   0
22.3    1.16667    2    1   0
22.35    1.16667    2    1   0
22.4    1.16667    2    1   0
22.45    1.16667    2    1   0
22.5    1.16667    2    1   0
22.55    1.16667    2    1   0
22.6    1.16667    2    1   0
22.65    1.16667    2    1   0
22.7    1.16667    2    1   0
22.75    1.16667    2    1   0
22.8    1.16667    2    1   0
22.85    1.16667    2    1   0
22.9    1.16667    2    1   0
22.95    1.16667    2    1   0
23    1.16667    2    1   0
23.05    1.16667    2    1   0
23.1    1.16667    2    1   0
23.15    1.16667    2    1   0
23.2    1.16667    2    1   0
23.25    1.16667    2    1   0
23.3    1.16667    2    1   0
23.35    1.16667    2    1   0
23.4    1.16667    2    1   0
23.45    1.16667    2    1   0
23.5    1.16667    2    1   0
23.55    0.833333    0    1   0
23.6    0.666667    1    1   0
23.65    0.666667    1    1   0
23.7    0.666667    1    1   0
23.75    0.666667    1    1   0
23.8    0.666667    1    1   0
23.85    0.666667    1    1   0
23.9    0.666667    1    1   0
23.95    0.666667    1    1   0
24    0.666667    1    1   0
24.05    0.666667    1    1   0
24.1    0.666667    1    1   0
24.15    0.666667    1    1   0
24.2    0.666667    1    1   0
24.25    0.666667    1    1   0
24.3    0.666667    1    1   0
24.35    0.666667    1    1   0
24.4    0.666667    1    1   0
24.45    0.666667    1    1   0
24.5    0.666667    1    1   0
24.55    0.666667    1    1   0
24.6    0.666667    1    1   0
24.65    0.666667    1    1   0
24.7    0.666667    1    1   0
24.75    0.666667    1    1   0
24.8    1.16667    2    1   0
24.85    1.16667    2    1   0
24.9    1.16667    2    1   0
24.95    1.16667    2    1   0
25    1.16667    2    1   0
25.05    1.16667    2    1   0
25.1    1.16667    2    1   0
25.15    1.16667    2    1   0
25.2    1.16667    2    1   0
25.25    1.16667    2    1   0
25.3    1.16667    2    1   0
25.35    1.16667    2    1   0
25.4    1.16667    2    1   0
25.45    1.16667    2    1   0
25.5    1.16667    2    1   0
25.55    1.16667    2    1   0
25.6    1.16667    2    1   0
25.65    1.16667    2    1   0
25.7    1.16667    2    1   0
25.75    1.16667    2    1   0
25.8    1.16667    2    1   0
25.85    1.16667    2    1   0
25.9    1.16667    2    1   0
25.95    0.833333    0    1   0
26    0.833333    0    1   0
26.05    0.833333    0    1   0
26.1    0.833333    0    1   0
26.15    0.666667    1    1   0
26.2    0.666667    1    1   0
26.25    0.666667    1    1   0
26.3    0.666667    1    1   0
26.35    0.666667    1    1   0
26.4    0.666667    1    1   0
26.45    0.666667    1    1   0
26.5    0.666667    1    1   0
26.55    0.666667    1    1   0
26.6    0.666667    1    1   0
26.65    0.666667    1    1   0
26.7    0.666667    1    1   0
26.75    0.666667    1    1   0
26.8    0.666667    1    1   0
26.85    0.666667    1    1   0
26.9    0.666667    1    1   0
26.95    0.666667    1    1   0
27    0.666667    1    1   0
27.05    0.666667    1    1   0
27.1    0.666667    1    1   0
27.15    0.666667    1    1   0
27.2    0.666667    1    1   0
27.25    0.666667    1    1   0
27.3    0.666667    1    1   0
27.35    0.666667    1    1   0
27.4    0.666667    1    1   0
27.45    0.666667    1    1   0
27.5    0.666667    1    1   0
27.55    0.666667    1    1   0
27.6    0.666667    1    1   0
27.65    0.666667    1    1   0
27.7    0.666667    1    1   0
27.75    0.666667    1    1   0
27.8    0.666667    1    1   0
27.85    0.666667    1    1   0
27.9    0.666667    1    1   0
27.95    0.666667    1    1   0
28    0.666667    1    1   0
28.05    0.666667    1    1   0
28.1    0.666667    1    1   0
28.15    0.833333    1    1   1
28.2    0.833333    1    1   1
28.25    0.833333    1    1   1
28.3    0.833333    1    1   1
28.35    0.833333    1    1   1
28.4    0.833333    1    1   1
28.45    0.833333    1    1   1
28.5    0.833333    1    1   1
28.55    0.833333    1    1   1
28.6    0.666667    1    1   0
28.65    0.666667    1    1   0
28.7    0.833333    1    1   1
28.75    0.833333    1    1   1
28.8    0.833333    1    1   1
28.85    0.833333    1    1   1
28.9    0.833333    1    1   1
28.95    0.833333    1    1   1
29    0.833333    1    1   1
29.05    0.833333    1    1   1
29.1    0.833333    1    1   1
29.15    0.833333    1    1   1
29.2    0.833333    1    1   1
29.25    0.833333    1    1   1
29.3    0.833333    1    1   1
29.35    0.833333    1    1   1
29.4    0.833333    1    1   1
29.45    0.833333    1    1   1
29.5    0.833333    1    1   1
29.55    0.833333    1    1   1
29.6    0.833333    1    1   1
29.65    0.833333    1    1   1
29.7    0.833333    1    1   1
29.75    0.833333    1    1   1
29.8    0.833333    1    1   1
29.85    0.833333    1    1   1
29.9    0.833333    1    1   1
29.95    0.833333    1    1   1
30    0.833333    1    1   1
30.05    0.833333    1    1   1
30.1    0.833333    1    1   1
30.15    0.833333    1    1   1
30.2    0.833333    1    1   1
30.25    0.833333    1    1   1
30.3    0.833333    1    1   1
30.35    0.833333    1    1   1
30.4    0.833333    1    1   1
30.45    0.833333    1    1   1
30.5    0.833333    1    1   1
30.55    0.833333    1    1   1
30.6    0.833333    1    1   1
30.65    0.833333    1    1   1
30.7    0.833333    1    1   1
30.75    0.833333    1    1   1
30.8    0.833333    1    1   1
30.85    0.833333    1    1   1
30.9    0.833333    1    1   1
30.95    0.833333    1    1   1
31    0.833333    1    1   1
31.05    0.833333    1    1   1
31.1    0.833333    1    1   1
31.15    1    0    1   1
31.2    1    0    1   1
31.25    1    0    1   1
31.3    1    0    1   1
31.35    1    0    1   1
31.4    1    0    1   1
31.45    1    0    1   1
31.5    1    0    1   1
31.55    1    0    1   1
31.6    1    0    1   1
31.65    1    0    1   1
31.7    1    0    1   1
31.75    1    0    1   1
31.8    1    0    1   1
31.85    1    0    1   1
31.9    1    0    1   1
31.95    1    0    1   1
32    0.833333    0    1   0
32.05    0.833333    0    1   0
32.1    1    0    1   1
32.15    1    0    1   1
32.2    1    0    1   1
32.25    1    0    1   1
32.3    1    0    1   1
32.35    1    0    1   1
32.4    1    0    1   1
32.45    1    0    1   1
32.5    1    0    1   1
32.55    1    0    1   1
32.6    1    0    1   1
32.65    1    0    1   1
32.7    0.833333    0    1   0
32.75    0.833333    0    1   0
32.8    0.5    0    1   2
32.85    0.5    0    1   2
32.9    0.5    0    1   2
32.95    0.5    0    1   2
33    0.5    0    1   2
33.05    0.5    0    1   2
33.1    0.5    0    1   2
33.15    0.5    0    1   2
33.2    1    0    1   1
33.25    1    0    1   1
33.3    1    0    1   1
33.35    1    0    1   1
33.4    1    0    1   1
33.45    1    0    1   1
33.5    1    0    1   1
33.55    1    0    1   1
33.6    0.833333    0    1   0
33.65    0.833333    0    1   0
33.7    0.5    0    1   2
33.75    0.5    0    1   2
33.8    0.5    0    1   2
33.85    0.5    0    1   2
33.9    0.666667    0    0   1
33.95    1    0    2   1
34    1    0    2   1
34.05    1    0    2   1
34.1    1    0    2   1
34.15    1.16667    0    1   0
34.2    1.16667    0    1   0
34.25    0.833333    0    1   2
34.3    0.833333    0    1   2
34.35    0.833333    0    1   2
34.4    1.16667    0    1   0
34.45    1.33333    0    1   1
34.5    1.33333    0    1   1
34.55    1.33333    0    1   1
34.6    1.33333    0    1   1
34.65    1.33333    0    1   1
34.7    1.33333    0    1   1
34.75    1.33333    0    1   1
34.8    1.33333    0    1   1
34.85    1.33333    0    1   1
34.9    1.33333    0    1   1
34.95    1.33333    0    1   1
35    1.33333    0    1   1
35.05    1.33333    0    1   1
35.1    1.33333    0    1   1
35.15    1    2    1   1
35.2    1    2    1   1
35.25    1    2    1   1
35.3    1    2    1   1
35.35    1.16667    2    0   1
35.4    1.33333    1    0   0
35.45    1.66667    1    0   2
35.5    1.66667    1    0   2
35.55    1.66667    1    0   2
35.6    1.66667    1    0   2
35.65    1.66667    1    0   2
35.7    1.66667    1    0   2
35.75    1.66667    1    0   2
35.8    1.66667    1    0   2
35.85    1.66667    1    0   2
35.9    1.66667    1    0   2
35.95    1.66667    1    0   2
36    1.66667    1    0   2
36.05    1.66667    1    0   2
36.1    1.66667    1    0   2
36.15    1.66667    1    0   2
36.2    1.66667    1    0   2
36.25    1.66667    1    0   2
36.3    1.66667    1    0   2
36.35    1.66667    1    0   2
36.4    1.66667    1    0   2
36.45    1.66667    1    0   2
36.5    1.33333    1    0   0
36.55    1.33333    1    0   0
36.6    1.33333    1    0   0
36.65    1.66667    1    0   2
36.7    1.66667    1    0   2
36.75    1.66667    1    0   2
36.8    1.66667    1    0   2
36.85    1.66667    1    0   2
36.9    1.66667    1    0   2
36.95    1.66667    1    0   2
37    1.66667    1    0   2
37.05    1.66667    1    0   2
37.1    1.66667    1    0   2
37.15    1.66667    1    0   2
37.2    1.66667    1    0   2
37.25    1.83333    0    0   1
37.3    2    1    0   1
37.35    2    1    0   1
37.4    2    1    0   1
37.45    2    1    0   1
37.5    2    1    0   1
37.55    2    1    0   1
37.6    2    1    0   1
37.65    2    1    0   1
37.7    2    1    0   1
37.75    2    1    0   1
37.8    2    1    0   1
37.85    2    1    0   1
37.9    2    1    0   1
37.95    2    1    0   1
38    2    1    0   1
38.05    2    1    0   1
38.1    2    1    0   1
38.15    2    1    0   1
38.2    2    1    0   1
38.25    2    1    0   1
38.3    2    1    0   1
38.35    2    1    0   1
38.4    2    1    0   1
38.45    1.83333    0    0   1
38.5    1.5    2    0   1
38.55    1.5    2    0   1
38.6    1.5    2    0   1
38.65    1.5    2    0   1
38.7    1.5    2    0   1
38.75    1.5    2    0   1
38.8    1.5    2    0   1
38.85    1.5    2    0   1
38.9    1.5    2    0   1
38.95    1.5    2    0   1
39    1.5    2    0   1
39.05    1.5    2    0   1
39.1    1.5    2    0   1
39.15    1.5    2    0   1
39.2    1.5    2    0   1
39.25    1.5    2    0   1
39.3    1.5    2    0   1
39.35    1.5    2    0   1
39.4    1.5    2    0   1
39.45    1.5    2    0   1
39.5    1.5    2    0   1
39.55    1.5    2    0   1
39.6    1.83333    0    0   1
39.65    1.83333    0    0   1
39.7    1.83333    0    0   1
39.75    1.5    2    0   1
39.8    1.5    2    0   1
39.85    1.5    2    0   1
39.9    1.5    2    0   1
39.95    1.5    1    0   1
40    1.5    1    0   1
40.05    1.5    1    0   1
40.1    1.66667    1    0   0
40.15    1.66667    1    0   0
40.2    1.66667    1    0   0
40.25    2    1    0   2
40.3    2    1    0   2
40.35    2    1    0   2
40.4    2    1    0   2
40.45    2    1    0   2
40.5    2    1    0   2
40.55    2    1    0   2
40.6    2    1    0   2
40.65    2    1    0   2
40.7    2    1    0   2
40.75    2    1    0   2
40.8    2    1    0   2
40.85    2    1    0   2
40.9    2.33333    1    0   1
40.95    2.33333    1    0   1
41    2.33333    1    0   1
41.05    2.33333    1    0   1
41.1    2.33333    1    0   1
41.15    2.33333    1    0   1
41.2    2.33333    1    0   1
41.25    2.33333    1    0   1
41.3    2.33333    1    0   1
41.35    2.33333    1    0   1
41.4    2.33333    1    0   1
41.45    2.33333    1    0   1
41.5    2.33333    1    0   1
41.55    2.33333    1    0   1
41.6    2.33333    1    0   1
41.65    2.33333    1    0   1
41.7    2.33333    1    0   1
41.75    2.33333    1    0   1
41.8    2.33333    1    0   1
41.85    2.33333    1    0   1
41.9    2.33333    1    0   1
41.95    2.33333    1    0   1
42    2.33333    1    0   1
42.05    2    1    2   1
42.1    2    1    2   1
42.15    2    1    2   1
42.2    2    1    2   1
42.25    2    1    2   1
42.3    2    1    2   1
42.35    2    1    2   1
42.4    2    1    2   1
42.45    2    1    2   1
42.5    2    1    2   1
42.55    2.16667    1    2   0
42.6    2.16667    1    2   0
42.65    2.16667    1    2   0
42.7    2.16667    1    2   0
42.75    2.16667    1    2   0
42.8    2.16667    1    2   0
42.85    2.16667    1    2   0
42.9    2.16667    1    2   0
42.95    2.16667    1    2   0
43    2.16667    1    2   0
43.05    2.16667    1    2   0
43.1    2.16667    1    2   0
43.15    2.16667    1    2   0
43.2    2.16667    1    2   0
43.25    2.16667    1    2   0
43.3    2.16667    1    2   0
43.35    2.16667    1    2   0
43.4    2.16667    1    2   0
43.45    2.16667    1    2   0
43.5    2.16667    1    2   0
43.55    2.16667    1    2   0
43.6    2.16667    1    2   0
43.65    2.16667    1    2   0
43.7    2.16667    1    2   0
43.75    2.16667    1    2   0
43.8    2.16667    1    2   0
43.85    2.16667    1    2   0
43.9    2.16667    1    2   0
43.95    2.16667    1    2   0
44    2.16667    1    2   0
44.05    2.16667    1    2   0
44.1    2.16667    1    2   0
44.15    2.16667    1    2   0
44.2    2.16667    1    2   0
44.25    2.16667    1    2   0
44.3    2.16667    1    2   0
44.35    2.16667    1    2   0
44.4    2.16667    1    2   0
44.45    2.16667    1    2   0
44.5    2.16667    1    2   0
44.55    2.16667    1    2   0
44.6    2.16667    1    2   0
44.65    2.16667    1    2   0
44.7    2.16667    1    2   0
44.75    2.16667    1    2   0
44.8    2.16667    1    2   0
44.85    2.16667    1    2   0
44.9    2.16667    1    2   0
44.95    2.16667    1    2   0
45    2.16667    1    2   0
45.05    2.16667    1    2   0
45.1    2.16667    1    2   0
45.15    2.16667    1    2   0
45.2    2.16667    1    2   0
45.25    2.16667    1    2   0
45.3    2.16667    1    2   0
45.35    2.16667    1    2   0
45.4    2.16667    1    2   0
45.45    2.16667    1    2   0
45.5    2.16667    1    2   0
45.55    2.16667    1    2   0
45.6    2.16667    1    2   0
45.65    2.16667    1    2   0
45.7    2.16667    1    2   0
45.75    2.16667    1    2   0
45.8    2.16667    1    2   0
45.85    2.16667    1    2   0
45.9    2.16667    1    2   0
45.95    2.16667    1    2   0
46    2.16667    1    2   0
46.05    2.16667    1    2   0
46.1    2.16667    1    2   0
46.15    2.16667    1    2   0
46.2    2.16667    1    2   0
46.25    2.16667    1    2   0
46.3    2.16667    1    2   0
46.35    2.16667    1    2   0
46.4    2.16667    1    2   0
46.45    2.16667    1    2   0
46.5    2.16667    1    2   0
46.55    2.16667    1    2   0
46.6    2.16667    1    2   0
46.65    2.16667    1    2   0
46.7    2.16667    1    2   0
46.75    2.16667    1    2   0
46.8    2.66667    2    1   0
46.85    2.66667    2    1   0
46.9    2.66667    2    1   0
46.95    2.66667    2    1   0
47    2.66667    2    1   0
47.05    2.66667    2    1   0
47.1    2.66667    2    1   0
47.15    2.66667    2    1   0
47.2    2.66667    2    1   0
47.25    2.66667    2    1   0
47.3    2.66667    2    1   0
47.35    2.66667    2    1   0
47.4    2.66667    2    1   0
47.45    2.66667    2    1   0
47.5    2.66667    2    1   0
47.55    2.66667    2    1   0
47.6    2.66667    2    1   0
47.65    2.66667    2    1   0
47.7    2.66667    2    1   0
47.75    2.66667    2    1   0
47.8    2.66667    2    1   0
47.85    2.66667    2    1   0
47.9    2.66667    2    1   0
47.95    2.66667    2    1   0
48    2.66667    2    1   0
48.05    2.66667    2    1   0
48.1    2.66667    2    1   0
48.15    2.66667    2    1   0
48.2    2.66667    2    1   0
48.25    2.66667    2    1   0
48.3    2.66667    2    1   0
48.35    2.66667    2    1   0
48.4    2.66667    2    1   0
48.45    2.66667    2    1   0
48.5    2.66667    2    1   0
48.55    2.66667    2    1   0
48.6    2.66667    2    1   0
48.65    2.66667    2    1   0
48.7    2.66667    2    1   0
48.75    2.66667    2    1   0
48.8    2.33333    0    1   0
48.85    2.16667    1    1   0
48.9    2.16667    1    1   0
48.95    2.16667    1    1   0
49    2.16667    1    1   0
49.05    2.33333    1    1   1
49.1    2.33333    1    1   1
49.15    2.33333    1    1   1
49.2    2.33333    1    1   1
49.25    2.33333    1    1   1
49.3    2.33333    1    1   1
49.35    2.33333    1    1   1
49.4    2.33333    1    1   1
49.45    2.33333    1    1   1
49.5    2.33333    1    1   1
49.55    2.33333    1    1   1
49.6    2.33333    1    1   1
49.65    2.33333    1    1   1
49.7    2.33333    1    1   1
49.75    2.33333    1    1   1
49.8    2.33333    1    1   1
49.85    2.33333    1    1   1
49.9    2.33333    1    1   1
49.95    2.33333    1    1   1
50    2.33333    1    1   1
50.05    2.33333    1    1   1
50.1    2.33333    1    1   1
50.15    2.33333    1    1   1
50.2    2.33333    1    1   1
50.25    2.33333    1    1   1
50.3    2.33333    1    1   1
50.35    2.33333    1    1   1
50.4    2.33333    1    1   1
50.45    2.16667    1    1   0
50.5    2.33333    1    1   1
50.55    2.33333    1    1   1
50.6    2.33333    1    1   1
50.65    2.33333    1    1   1
50.7    2.33333    1    1   1
50.75    2.33333    1    1   1
50.8    2.16667    1    1   0
50.85    2.33333    1    1   1
50.9    2.5    0    1   1
50.95    2.5    0    1   1
51    2.5    0    1   1
51.05    2.5    0    1   1
51.1    2.5    0    1   1
51.15    2.5    0    1   1
51.2    2.5    0    1   1
51.25    2    0    1   2
51.3    2.5    0    1   1
51.35    2.5    0    1   1
51.4    2.5    0    1   1
51.45    2.5    0    1   1
51.5    2.5    0    1   1
51.55    2.5    0    1   1
51.6    2.5    0    1   1
51.65    2.5    0    1   1
51.7    2.33333    0    1   0
51.75    2.33333    0    1   0
51.8    2.5    0    1   1
51.85    2.5    0    1   1
51.9    2.5    0    1   1
51.95    2.5    0    1   1
52    2.5    0    1   1
52.05    2.5    0    1   1
52.1    2.5    0    1   1
52.15    2.5    0    1   1
52.2    2.5    0    1   1
52.25    2.5    0    1   1
52.3    2.5    0    1   1
52.35    2.5    0    1   1
52.4    2.5    0    1   1
52.45    2.33333    0    1   0
52.5    2.33333    0    1   0
52.55    2.33333    0    1   0
52.6    2    0    1   2
52.65    2    0    1   2
52.7    2    0    1   2
52.75    2    0    1   2
52.8    2.16667    0    0   1
52.85    2.5    0    2   1
52.9    2.5    0    2   1
52.95    2.5    0    2   1
53    2.5    0    2   1
53.05    2.66667    0    1   0
53.1    2.66667    0    1   0
53.15    2.33333    0    1   2
53.2    2.33333    0    1   2
53.25    2.33333    0    1   2
53.3    2.33333    0    1   2
53.35    2.33333    0    1   2
53.4    2.33333    0    1   2
53.45    2.33333    0    1   2
53.5    2.33333    0    1   2
53.55    2.33333    0    1   2
53.6    2.33333    0    1   2
53.65    2.33333    0    1   2
53.7    2.33333    0    1   2
53.75    2.33333    0    1   2
53.8    2.33333    0    1   2
53.85    2.33333    0    1   2
53.9    2.33333    0    1   2
53.95    2.33333    0    1   2
54    2.33333    0    1   2
54.05    2.33333    0    1   2
54.1    2.33333    0    1   2
54.15    2.33333    0    1   2
54.2    2.33333    0    1   2
54.25    2.83333    0    1   1
54.3    2.83333    0    1   1
54.35    2.83333    0    1   1
54.4    2.83333    0    1   1
54.45    2.83333    0    1   1
54.5    2.33333    0    1   2
54.55    2.33333    0    1   2
54.6    2.33333    0    1   2
54.65    2.33333    0    1   2
54.7    2.33333    0    1   2
54.75    2.33333    0    1   2
54.8    2.33333    0    1   2
54.85    2.33333    0    1   2
54.9    2.33333    0    1   2
54.95    2.33333    0    1   2
55    2.33333    0    1   2
55.05    2.33333    0    1   2
55.1    2.33333    0    1   2
55.15    2.33333    0    1   2
55.2    2.33333    0    1   2
55.25    2.33333    0    1   2
55.3    2.33333    0    1   2
55.35    2.33333    0    1   2
55.4    2.33333    0    1   2
55.45    2.33333    0    1   2
55.5    2.33333    0    1   2
55.55    2.33333    0    1   2
55.6    2.33333    0    1   2
55.65    2.33333    0    1   2
55.7    2.33333    0    1   2
55.75    2.33333    0    1   2
55.8    2.33333    0    1   2
55.85    2.33333    0    1   2
55.9    2.33333    0    1   2
55.95    2.33333    0    1   2
56    2.33333    0    1   2
56.05    2.16667    1    1   2
56.1    2.16667    1    1   2
56.15    2.16667    1    1   2
56.2    2.16667    1    1   2
56.25    2.16667    1    1   2
56.3    2.16667    1    1   2
56.35    2.16667    1    1   2
56.4    2.16667    1    1   2
56.45    2.16667    1    1   2
56.5    2.16667    1    1   2
56.55    2.16667    1    1   2
56.6    2.16667    1    1   2
56.65    2.16667    1    1   2
56.7    2.16667    1    1   2
56.75    2.16667    1    1   2
56.8    2.16667    1    1   2
56.85    2.16667    1    1   2
56.9    2.16667    1    1   2
56.95    2.16667    1    1   2
57    2.16667    1    1   2
57.05    2.16667    1    1   2
57.1    2.16667    1    1   2
57.15    2.16667    1    1   2
57.2    2.16667    1    1   2
57.25    2.16667    1    1   2
57.3    2.16667    1    1   2
57.35    2.16667    1    1   2
57.4    2.16667    1    1   2
57.45    2.16667    1    1   2
57.5    2.16667    1    1   2
57.55    2.16667    1    1   2
57.6    2.16667    1    1   2
57.65    2.16667    1    1   2
57.7    2.16667    1    1   2
57.75    2.16667    1    1   2
57.8    2.16667    1    1   2
57.85    2.16667    1    1   2
57.9    2.16667    1    1   2
57.95    2.16667    1    1   2
58    2.16667    1    1   2
58.05    2.16667    1    1   2
58.1    2.16667    1    1   2
58.15    2.16667    1    1   2
58.2    2.16667    1    1   2
58.25    2.16667    1    1   2
58.3    2.16667    1    1   2
58.35    2.16667    1    1   2
58.4    2.16667    1    1   2
58.45    2.16667    1    1   2
58.5    2.16667    1    1   2
58.55    2.16667    1    1   2
58.6    2.16667    1    1   2
58.65    2.16667    1    1   2
58.7    2.66667    1    1   1
58.75    2.66667    1    1   1
58.8    2.66667    1    1   1
58.85    2.66667    1    1   1
58.9    2.66667    1    1   1
58.95    2.5    1    1   0
59    2.66667    1    1   1
59.05    2.66667    1    1   1
59.1    2.66667    1    1   1
59.15    2.66667    1    1   1
59.2    2.66667    1    1   1
59.25    2.66667    1    1   1
59.3    2.66667    1    1   1
59.35    2.66667    1    1   1
59.4    2.66667    1    1   1
59.45    2.66667    1    1   1
59.5    2.66667    1    1   1
59.55    2.66667    1    1   1
59.6    2.66667    1    1   1
59.65    2.66667    1    1   1
59.7    2.66667    1    1   1
59.75    2.66667    1    1   1
59.8    2.66667    1    1   1
59.85    2.66667    1    1   1
59.9    2.66667    1    1   1
59.95    2.66667    1    1   1
60    2.66667    1    1   1
60.05    2.5    0    1   1
60.1    2.66667    1    1   1
60.15    2.66667    1    1   1
60.2    2.66667    1    1   1
60.25    2.66667    1    1   1
60.3    2.66667    1    1   1
60.35    2.66667    1    1   1
60.4    2.66667    1    1   1
60.45    2.66667    1    1   1
60.5    2.66667    1    1   1
60.55    2.66667    1    1   1
60.6    2.66667    1    1   1
60.65    2.66667    1    1   1
60.7    2.66667    1    1   1
60.75    2.66667    1    1   1
60.8    2.66667    1    1   1
60.85    2.66667    1    1   1
60.9    2.66667    1    1   1
60.95    2.66667    1    1   1
61    2.66667    1    1   1
61.05    2.66667    1    1   1
61.1    2.66667    1    1   1
61.15    2.66667    1    1   1
61.2    2.66667    1    1   1
61.25    2.66667    1    1   1
61.3    2.66667    1    1   1
61.35    2.66667    1    1   1
61.4    2.66667    1    1   1
61.45    2.66667    1    1   1
61.5    2.66667    1    1   1
61.55    2.66667    1    1   1
61.6    2.66667    1    1   1
61.65    2.66667    1    1   1
61.7    2.66667    1    1   1
61.75    2.66667    1    1   1
61.8    2.66667    1    1   1
61.85    2.66667    1    1   1
61.9    2.66667    1    1   1
61.95    2.66667    1    1   1
62    2.66667    1    1   1
62.05    2.66667    1    1   1
62.1    2.66667    1    1   1
62.15    2.66667    1    1   1
62.2    2.83333    1    0   1
62.25    2.83333    1    0   1
62.3    2.83333    1    0   1
62.35    2.83333    1    0   1
62.4    2.83333    1    0   1
62.45    2.83333    1    0   1
62.5    2.83333    1    0   1
62.55    2.83333    1    0   1
62.6    2.83333    1    0   1
62.65    2.83333    1    0   1
62.7    2.83333    1    0   1
62.75    2.83333    1    0   1
62.8    2.83333    1    0   1
62.85    2.66667    0    0   1
62.9    2.66667    0    0   1
62.95    2.33333    2    0   1
63    2.33333    2    0   1
63.05    2.16667    2    1   1
63.1    2.16667    2    1   1
63.15    2.16667    2    1   1
63.2    2.16667    2    1   1
63.25    2.33333    2    1   0
63.3    2.33333    2    1   0
63.35    2.33333    2    1   0
63.4    2.5    1    0   0
63.45    2.66667    1    1   0
63.5    2.66667    1    1   0
63.55    2.66667    1    1   0
63.6    2.66667    1    1   0
63.65    2.66667    1    1   0
63.7    2.83333    0    1   0
63.75    2.66667    1    1   0
63.8    2.66667    1    1   0
63.85    2.66667    1    1   0
63.9    2.66667    1    1   0
63.95    2.66667    1    1   0
64    2.66667    1    1   0
64.05    2.66667    1    1   0
64.1    2.66667    1    1   0
64.15    2.66667    1    1   0
64.2    2.66667    1    1   0
64.25    2.66667    1    1   0
64.3    2.66667    1    1   0
64.35    2.66667    1    1   0
64.4    2.66667    1    1   0
64.45    2.66667    1    1   0
64.5    2.66667    1    1   0
64.55    2.66667    1    1   0
64.6    2.66667    1    1   0
64.65    2.66667    1    1   0
64.7    2.66667    1    1   0
64.75    2.66667    1    1   0
64.8    2.66667    1    1   0
64.85    2.66667    1    1   0
64.9    2.66667    1    1   0
64.95    2.66667    1    1   0
65    2.66667    1    1   0
65.05    2.66667    1    1   0
65.1    2.66667    1    1   0
65.15    2.66667    1    1   0
65.2    2.66667    1    1   0
65.25    2.66667    1    1   0
65.3    2.66667    1    1   0
65.35    2.66667    1    1   0
65.4    2.66667    1    1   0
65.45    2.66667    1    1   0
65.5    2.66667    1    1   0
65.55    2.66667    1    1   0
65.6    2.66667    1    1   0
65.65    2.66667    1    1   0
65.7    2.66667    1    1   0
65.75    2.66667    1    1   0
65.8    2.66667    1    1   0
65.85    2.66667    1    1   0
65.9    2.66667    1    1   0
65.95    2.66667    1    1   0
66    2.83333    0    1   0
66.05    2.83333    0    1   0
66.1    2.83333    0    1   0
66.15    2.66667    1    1   0
66.2    2.66667    1    1   0
66.25    2.5    1    0   0
66.3    2.5    1    0   0
66.35    2.66667    1    1   0
66.4    2.66667    1    1   0
66.45    2.66667    1    1   0
66.5    2.66667    1    1   0
66.55    2.66667    1    1   0
66.6    2.66667    1    1   0
66.65    2.66667    1    1   0
66.7    2.66667    1    1   0
66.75    2.66667    1    1   0
66.8    2.66667    1    1   0
66.85    2.66667    1    1   0
66.9    2.66667    1    1   0
66.95    2.66667    1    1   0
67    2.66667    1    1   0
67.05    2.66667    1    1   0
67.1    2.66667    1    1   0
67.15    2.66667    1    1   0
67.2    2.66667    1    1   0
67.25    2.66667    1    1   0
67.3    2.66667    1    1   0
67.35    2.66667    1    1   0
67.4    2.66667    1    1   0
67.45    2.66667    1    1   0
67.5    2.66667    1    1   0
67.55    2.66667    1    1   0
67.6    2.66667    1    1   0
67.65    2.66667    1    1   0
67.7    2.66667    1    1   0
67.75    2.66667    1    1   0
67.8    2.66667    1    1   0
67.85    2.66667    1    1   0
67.9    2.66667    1    1   0
67.95    2.66667    1    1   0
68    2.66667    1    1   0
68.05    2.66667    1    1   0
68.1    2.66667    1    1   0
68.15    2.66667    1    1   0
68.2    2.66667    1    1   0
68.25    2.66667    1    1   0
68.3    2.66667    1    1   0
68.35    2.66667    1    1   0
68.4    2.66667    1    1   0
68.45    2.66667    1    1   0
68.5    2.66667    1    1   0
68.55    2.66667    1    1   0
68.6    2.66667    1    1   0
68.65    2.66667    1    1   0
68.7    2.66667    1    1   0
68.75    2.66667    1    1   0
68.8    2.66667    1    1   0
68.85    2.66667    1    1   0
68.9    2.66667    1    1   0
68.95    2.66667    1    1   0
69    2.66667    1    1   0
69.05    2.66667    1    1   0
69.1    2.66667    1    1   0
69.15    2.66667    1    1   0
69.2    2.66667    1    1   0
69.25    2.66667    1    1   0
69.3    2.66667    1    1   0
69.35    2.66667    1    1   0
69.4    2.66667    1    1   0
69.45    2.66667    1    1   0
69.5    2.66667    1    1   0
69.55    2.66667    1    1   0
69.6    2.66667    1    1   0
69.65    2.66667    1    1   0
69.7    2.66667    1    1   0
69.75    2.66667    1    1   0
69.8    2.66667    1    1   0
69.85    2.66667    1    1   0
69.9    2.66667    1    1   0
69.95    2.66667    1    1   0
70    2.66667    1    1   0
70.05    2.66667    1    1   0
70.1    2.83333    1    1   1
70.15    2.83333    1    1   1
70.2    2.83333    1    1   1
70.25    2.83333    1    1   1
70.3    2.83333    1    1   1
70.35    2.83333    1    1   1
70.4    2.83333    1    1   1
70.45    2.83333    1    1   1
70.5    3    0    1   1
70.55    3    0    1   1
70.6    3    0    1   1
70.65    3    0    1   1
70.7    3    0    1   1
70.75    3    0    1   1
70.8    3    0    1   1
70.85    3    0    1   1
70.9    3    0    1   1
70.95    3    0    1   1
71    3    0    1   1
71.05    3    0    1   1
71.1    3    0    1   1
71.15    3    0    1   1
71.2    3    0    1   1
71.25    3    0    1   1
71.3    3    0    1   1
71.35    3    0    1   1
71.4    3    0    1   1
71.45    3    0    1   1
71.5    3    0    1   1
71.55    3    0    1   1
71.6    3    0    1   1
71.65    2.83333    0    1   0
71.7    3    0    1   1
71.75    3    0    1   1
71.8    3    0    1   1
71.85    3    0    1   1
71.9    3    0    1   1
71.95    3    0    1   1
72    3    0    1   1
72.05    3    0    1   1
72.1    3    0    1   1
72.15    3    0    1   1
72.2    3    0    1   1
72.25    3    0    1   1
72.3    3    0    1   1
72.35    3    0    1   1
72.4    3    0    1   1
72.45    3    0    1   1
72.5    3    0    1   1
72.55    3    0    1   1
72.6    3    0    1   1
72.65    3    0    1   1
72.7    3    0    1   1
72.75    3    0    1   1
72.8    3    0    1   1
72.85    3    0    1   1
72.9    3    0    1   1
72.95    3    0    1   1
73    3    0    1   1
73.05    3    0    1   1
73.1    3    0    1   1
73.15    3.16667    0    0   1
73.2    3.16667    0    0   1
73.25    3.5    0    2   1
73.3    3.66667    0    1   0
73.35    3.33333    0    1   2
73.4    3.33333    0    1   2
73.45    3.33333    0    1   2
73.5    3.33333    0    1   2
73.55    3.33333    0    1   2
73.6    3.33333    0    1   2
73.65    3.33333    0    1   2
73.7    3.33333    0    1   2
73.75    3.33333    0    1   2
73.8    3.33333    0    1   2
73.85    3.33333    0    1   2
73.9    3.33333    0    1   2
73.95    3.33333    0    1   2
74    3.33333    0    1   2
74.05    3.33333    0    1   2
74.1    3.33333    0    1   2
74.15    3.33333    0    1   2
74.2    3.33333    0    1   2
74.25    3.33333    0    1   2
74.3    3.33333    0    1   2
74.35    3.33333    0    1   2
74.4    3.33333    0    1   2
74.45    3.33333    0    1   2
74.5    3.66667    0    1   0
74.55    3.83333    0    1   1
74.6    3.83333    0    1   1
74.65    3.83333    0    1   1
74.7    3.83333    0    1   1
74.75    3.83333    0    1   1
74.8    3.83333    0    1   1
74.85    3.83333    0    1   1
74.9    3.83333    0    1   1
74.95    3.83333    0    1   1
75    3.83333    0    1   1
75.05    3.83333    0    1   1
75.1    3.83333    0    1   1
75.15    3.83333    0    1   1
75.2    3.83333    0    1   1
75.25    3.83333    0    1   1
75.3    3.83333    0    1   1
75.35    3.83333    0    1   1
75.4    3.83333    0    1   1
75.45    3.83333    0    1   1
75.5    3.83333    0    1   1
75.55    3.83333    0    1   1
75.6    3.83333    0    1   1
75.65    3.83333    0    1   1
75.7    3.83333    0    1   1
75.75    3.66667    0    1   0
75.8    3.33333    0    1   2
75.85    3.33333    0    1   2
75.9    3.33333    0    1   2
75.95    3.33333    0    1   2
76    3.66667    0    1   0
76.05    3.66667    0    1   0
76.1    3.33333    0    1   2
76.15    3.33333    0    1   2
76.2    3.33333    0    1   2
76.25    3.33333    0    1   2
76.3    3.33333    0    1   2
76.35    3.66667    0    1   0
76.4    3.66667    0    1   0
76.45    3.66667    0    1   0
76.5    3.83333    0    1   1
76.55    3.83333    0    1   1
76.6    3.83333    0    1   1
76.65    3.33333    0    1   2
76.7    3.33333    0    1   2
76.75    3.33333    0    1   2
76.8    3.33333    0    1   2
76.85    3.33333    0    1   2
76.9    3.33333    0    1   2
76.95    3.33333    0    1   2
77    3.66667    0    1   0
77.05    3.33333    0    1   2
77.1    3.66667    2    1   2
77.15    3.66667    2    1   2
77.2    3.66667    2    1   2
77.25    3.66667    2    1   2
77.3    3.66667    2    1   2
77.35    3.66667    2    1   2
77.4    3.66667    2    1   2
77.45    3.66667    2    1   2
77.5    3.66667    2    1   2
77.55    3.66667    2    1   2
77.6    3.66667    2    1   2
77.65    3.66667    2    1   2
77.7    3.66667    2    1   2
77.75    3.66667    2    1   2
77.8    3.66667    2    1   2
77.85    3.66667    2    1   2
77.9    3.66667    2    1   2
77.95    3.66667    2    1   2
78    3.66667    2    1   2
78.05    3.66667    2    1   2
78.1    3.66667    2    1   2
78.15    3.66667    2    1   2
78.2    3.66667    2    1   2
78.25    3.66667    2    1   2
78.3    3.66667    2    1   2
78.35    3.66667    2    1   2
78.4    3.66667    2    1   2
78.45    3.66667    2    1   2
78.5    3.66667    2    1   2
78.55    3.66667    2    1   2
78.6    3.66667    2    1   2
78.65    3.66667    2    1   2
78.7    3.66667    2    1   2
78.75    3.66667    2    1   2
78.8    4    2    1   0
78.85    4    2    1   0
78.9    3.66667    2    1   2
78.95    3.66667    2    1   2
79    3.66667    2    1   2
79.05    3.66667    2    1   2
79.1    3.66667    2    1   2
79.15    3.66667    2    1   2
79.2    4    2    1   0
79.25    4.16667    2    1   1
79.3    4.16667    2    1   1
79.35    4.16667    2    1   1
79.4    4.16667    2    1   1
79.45    4    2    1   0
79.5    3.66667    2    1   2
79.55    3.66667    2    1   2
79.6    3.66667    2    1   2
79.65    3.66667    2    1   2
79.7    3.66667    2    1   2
79.75    3.66667    2    1   2
79.8    3.66667    2    1   2
79.85    3.66667    2    1   2
79.9    3.66667    2    1   2
79.95    3.66667    2    1   2
80    3.66667    2    1   2
80.05    3.66667    2    1   2
80.1    3.66667    2    1   2
80.15    3.66667    2    1   2
80.2    3.66667    2    1   2
80.25    3.66667    2    1   2
80.3    3.66667    2    1   2
80.35    3.66667    2    1   2
80.4    3.66667    2    1   2
80.45    3.66667    2    1   2
80.5    3.66667    2    1   2
80.55    3.66667    2    1   2
80.6    3.66667    2    1   2
80.65    3.66667    2    1   2
80.7    3.66667    2    1   2
80.75    3.66667    2    1   2
80.8    3.66667    2    1   2
80.85    3.66667    2    1   2
80.9    3.66667    2    1   2
80.95    3.66667    2    1   2
81    3.66667    2    1   2
81.05    3.66667    2    1   2
81.1    3.83333    2    0   2
81.15    3.5    1    0   0
81.2    3.33333    1    0   1
81.25    3.33333    1    0   1
81.3    3.33333    1    0   1
81.35    3.33333    1    0   1
81.4    3.33333    1    0   1
81.45    3.33333    1    0   1
81.5    3.33333    1    0   1
81.55    3.33333    1    0   1
81.6    3.33333    1    0   1
81.65    3.33333    1    0   1
81.7    3.33333    1    0   1
81.75    3.33333    1    0   1
81.8    3.33333    1    0   1
81.85    3.33333    1    0   1
81.9    3.33333    1    0   1
81.95    3.33333    1    0   1
82    3.33333    1    0   1
82.05    3.33333    1    0   1
82.1    3.33333    1    0   1
82.15    3.33333    1    0   1
82.2    3.33333    1    0   1
82.25    3.33333    1    0   1
82.3    3.33333    1    0   1
82.35    3.33333    1    0   1
82.4    3.33333    1    0   1
82.45    3.33333    1    0   1
82.5    3.33333    1    0   1
82.55    3.33333    1    0   1
82.6    3.33333    1    0   1
82.65    3.33333    1    0   1
82.7    3.33333    1    0   1
82.75    3.33333    1    0   1
82.8    3.33333    1    0   1
82.85    3.33333    1    0   1
82.9    3.33333    1    0   1
82.95    3.33333    1    0   1
83    3.33333    1    0   1
83.05    3.33333    1    0   1
83.1    3.33333    1    0   1
83.15    3.33333    1    0   1
83.2    3.33333    1    0   1
83.25    3.5    1    0   0
83.3    3.33333    1    0   1
83.35    3.33333    1    0   1
83.4    3.33333    1    0   1
83.45    3.33333    1    0   1
83.5    3.33333    1    0   1
83.55    3.33333    1    0   1
83.6    3.33333    1    0   1
83.65    3.33333    1    0   1
83.7    3.33333    1    0   1
83.75    3.33333    1    0   1
83.8    3.33333    1    0   1
83.85    3.33333    1    0   1
83.9    3.33333    1    0   1
83.95    3.33333    1    0   1
84    3.33333    1    0   1
84.05    3.33333    1    0   1
84.1    3.33333    1    0   1
84.15    3.33333    1    0   1
84.2    3    1    2   1
84.25    3    1    2   1
84.3    3    1    2   1
84.35    3    1    2   1
84.4    3    1    2   1
84.45    3.33333    1    0   1
84.5    3.5    1    1   1
84.55    3.5    1    1   1
84.6    3.5    1    1   1
84.65    3.66667    1    1   0
84.7    3.66667    1    1   0
84.75    3.66667    1    1   0
84.8    3.66667    1    1   0
84.85    3.66667    1    1   0
84.9    3.66667    1    1   0
84.95    3.66667    1    1   0
85    3.66667    1    1   0
85.05    3.66667    1    1   0
85.1    3.66667    1    1   0
85.15    3.66667    1    1   0
85.2    3.66667    1    1   0
85.25    3.66667    1    1   0
85.3    3.66667    1    1   0
85.35    3.66667    1    1   0
85.4    3.66667    1    1   0
85.45    3.66667    1    1   0
85.5    3.66667    1    1   0
85.55    3.66667    1    1   0
85.6    3.66667    1    1   0
85.65    3.66667    1    1   0
85.7    3.66667    1    1   0
85.75    3.66667    1    1   0
85.8    3.66667    1    1   0
85.85    3.66667    1    1   0
85.9    3.66667    1    1   0
85.95    3.66667    1    1   0
86    3.66667    1    1   0
86.05    3.66667    1    1   0
86.1    3.66667    1    1   0
86.15    3.66667    1    1   0
86.2    3.66667    1    1   0
86.25    3.66667    1    1   0
86.3    3.66667    1    1   0
86.35    3.66667    1    1   0
86.4    3.66667    1    1   0
86.45    3.66667    1    1   0
86.5    3.66667    1    1   0
86.55    3.66667    1    1   0
86.6    3.66667    1    1   0
86.65    3.66667    1    1   0
86.7    3.66667    1    1   0
86.75    3.66667    1    1   0
86.8    3.66667    1    1   0
86.85    3.66667    1    1   0
86.9    3.66667    1    1   0
86.95    3.66667    1    1   0
87    3.66667    1    1   0
87.05    3.66667    1    1   0
87.1    3.66667    1    1   0
87.15    3.66667    1    1   0
87.2    3.66667    1    1   0
87.25    3.66667    1    1   0
87.3    3.66667    1    1   0
87.35    3.66667    1    1   0
87.4    3.66667    1    1   0
87.45    3.66667    1    1   0
87.5    3.66667    1    1   0
87.55    3.66667    1    1   0
87.6    3.66667    1    1   0
87.65    3.66667    1    1   0
87.7    3.66667    1    1   0
87.75    3.66667    1    1   0
87.8    3.66667    1    1   0
87.85    3.66667    1    1   0
87.9    3.66667    1    1   0
87.95    3.66667    1    1   0
88    3.66667    1    1   0
88.05    3.66667    1    1   0
88.1    3.66667    1    1   0
88.15    3.66667    1    1   0
88.2    3.66667    1    1   0
88.25    3.66667    1    1   0
88.3    3.66667    1    1   0
88.35    3.66667    1    1   0
88.4    3.66667    1    1   0
88.45    3.66667    1    1   0
88.5    3.66667    1    1   0
88.55    3.66667    1    1   0
88.6    3.66667    1    1   0
88.65    3.66667    1    1   0
88.7    3.66667    1    1   0
88.75    3.66667    1    1   0
88.8    3.66667    1    1   0
88.85    3.66667    1    1   0
88.9    3.66667    1    1   0
88.95    3.66667    1    1   0
89    3.66667    1    1   0
89.05    3.66667    1    1   0
89.1    3.66667    1    1   0
89.15    3.66667    1    1   0
89.2    3.66667    1    1   0
89.25    3.66667    1    1   0
89.3    3.66667    1    1   0
89.35    3.66667    1    1   0
89.4    3.66667    1    1   0
89.45    3.66667    1    1   0
89.5    3.66667    1    1   0
89.55    3.66667    1    1   0
89.6    3.66667    1    1   0
89.65    3.66667    1    1   0
89.7    3.66667    1    1   0
89.75    3.66667    1    1   0
89.8    3.66667    1    1   0
89.85    3.66667    1    1   0
89.9    3.66667    1    1   0
89.95    3.66667    1    1   0
90    3.66667    1    1   0
90.05    3.66667    1    1   0
90.1    3.66667    1    1   0
90.15    3.66667    1    1   0
90.2    3.66667    1    1   0
90.25    3.66667    1    1   0
90.3    3.5    1    0   0
90.35    3.66667    1    1   0
90.4    3.66667    1    1   0
90.45    3.66667    1    1   0
90.5    3.66667    1    1   0
90.55    3.66667    1    1   0
90.6    3.83333    0    1   0
90.65    3.66667    1    1   0
90.7    3.66667    1    1   0
90.75    3.66667    1    1   0
90.8    3.66667    1    1   0
90.85    3.66667    1    1   0
90.9    3.83333    0    1   0
90.95    3.66667    1    1   0
91    3.66667    1    1   0
91.05    3.33333    1    1   2
91.1    3.66667    1    1   0
91.15    3.33333    1    1   2
91.2    3.33333    1    1   2
91.25    3.33333    1    1   2
91.3    3.33333    1    1   2
91.35    3.33333    1    1   2
91.4    3.33333    1    1   2
91.45    3.33333    1    1   2
91.5    3.33333    1    1   2
91.55    3.33333    1    1   2
91.6    3.33333    1    1   2
91.65    3.33333    1    1   2
91.7    3.33333    1    1   2
91.75    3.33333    1    1   2
91.8    3.33333    1    1   2
91.85    3.33333    1    1   2
91.9    3.33333    1    1   2
91.95    3.5    0    1   2
92    3.5    0    1   2
92.05    3.5    0    1   2
92.1    3.5    0    1   2
92.15    3.5    0    1   2
92.2    3.5    0    1   2
92.25    4    0    1   1
92.3    4    0    1   1
92.35    4    0    1   1
92.4    4    0    1   1
92.45    4    0    1   1
92.5    4    0    1   1
92.55    4    0    1   1
92.6    4    0    1   1
92.65    4    0    1   1
92.7    4    0    1   1
92.75    4    0    1   1
92.8    4    0    1   1
92.85    4    0    1   1
92.9    4    0    1   1
92.95    4    0    1   1
93    4    0    1   1
93.05    4    0    1   1
93.1    4    0    1   1
93.15    4    0    1   1
93.2    4    0    1   1
93.25    4    0    1   1
93.3    4    0    1   1
93.35    4    0    1   1
93.4    4    0    1   1
93.45    4    0    1   1
93.5    4    0    1   1
93.55    4    0    1   1
93.6    4    0    1   1
93.65    4    0    1   1
93.7    4    0    1   1
93.75    4    0    1   1
93.8    4    0    1   1
93.85    4    0    1   1
93.9    4    0    1   1
93.95    4    0    1   1
94    4    0    1   1
94.05    4    0    1   1
94.1    4    0    1   1
94.15    4    0    1   1
94.2    4    0    1   1
94.25    4    0    1   1
94.3    4    0    1   1
94.35    4    0    1   1
94.4    4    0    1   1
94.45    4    0    1   1
94.5    4    0    1   1
94.55    4    0    1   1
94.6    3.83333    0    1   0
94.65    3.5    0    1   2
94.7    3.5    0    1   2
94.75    3.5    0    1   2
94.8    3.5    0    1   2
94.85    3.5    0    1   2
94.9    3.5    0    1   2
94.95    3.5    0    1   2
95    3.5    0    1   2
95.05    3.5    0    1   2
95.1    3.5    0    1   2
95.15    3.5    0    1   2
95.2    3.83333    0    1   0
95.25    4    0    1   1
95.3    4    0    1   1
95.35    4    0    1   1
95.4    4    0    1   1
95.45    4    0    1   1
95.5    4    0    1   1
95.55    4    0    1   1
95.6    4    0    1   1
95.65    4    0    1   1
95.7    4    0    1   1
95.75    4    0    1   1
95.8    4    0    1   1
95.85    4    0    1   1
95.9    4    0    1   1
95.95    4    0    1   1
96    4    0    1   1
96.05    4    0    1   1
96.1    4    0    1   1
96.15    4    0    1   1
96.2    4    0    1   1
96.25    4    0    1   1
96.3    4    0    1   1
96.35    4    0    1   1
96.4    4    0    1   1
96.45    4    0    1   1
96.5    4    0    1   1
96.55    4    0    1   1
96.6    4    0    1   1
96.65    4    0    1   1
96.7    4    0    1   1
96.75    4    0    1   1
96.8    4    0    1   1
96.85    4    0    1   1
96.9    4    0    1   1
96.95    4    0    1   1
97    4    0    1   1
97.05    3.83333    0    1   0
97.1    3.83333    0    1   0
97.15    3.83333    0    1   0
97.2    3.83333    0    1   0
97.25    3.83333    0    1   0
97.3    4    0    1   1
97.35    4    0    1   1
97.4    4    0    1   1
97.45    4    0    1   1
97.5    4    0    1   1
97.55    4    0    1   1
97.6    4    0    1   1
97.65    4    0    1   1
97.7    4    0    1   1
97.75    4    0    1   1
97.8    4    0    1   1
97.85    4    0    1   1
97.9    4    0    1   1
97.95    4    0    1   1
98    4    0    1   1
98.05    4    0    1   1
98.1    4    0    1   1
98.15    4    1    1   0
98.2    3.83333    0    1   0
98.25    4    1    1   0
98.3    4.16667    1    1   1
98.35    4.16667    1    1   1
98.4    4.16667    1    1   1
98.45    4    1    1   0
98.5    3.66667    1    1   2
98.55    3.66667    1    1   2
98.6    3.66667    1    1   2
98.65    3.66667    1    1   2
98.7    3.66667    1    1   2
98.75    3.66667    1    1   2
98.8    3.66667    1    1   2
98.85    3.66667    1    1   2
98.9    3.66667    1    1   2
98.95    3.66667    1    1   2
99    3.66667    1    1   2
99.05    3.66667    1    1   2
99.1    3.66667    1    1   2
99.15    3.66667    1    1   2
99.2    3.66667    1    1   2
99.25    3.66667    1    1   2
99.3    3.66667    1    1   2
99.35    3.66667    1    1   2
99.4    3.66667    1    1   2
99.45    3.66667    1    1   2
99.5    3.66667    1    1   2
99.55    3.66667    1    1   2
99.6    3.66667    1    1   2
99.65    3.66667    1    1   2
99.7    3.66667    1    1   2
99.75    3.66667    1    1   2
99.8    3.66667    1    1   2
99.85    3.66667    1    1   2
99.9    3.66667    1    1   2
99.95    3.66667    1    1   2
100    3.66667    1    1   2
100.05    3.66667    1    1   2
100.1    3.83333    0    1   2
100.15    3.83333    0    1   2
100.2    4.16667    2    1   2
100.25    4.16667    2    1   2
100.3    4.16667    2    1   2
100.35    4.16667    2    1   2
100.4    4.16667    2    1   2
100.45    4.16667    2    1   2
100.5    4.16667    2    1   2
100.55    4.16667    2    1   2
100.6    4.16667    2    1   2
100.65    4.16667    2    1   2
100.7    4.16667    2    1   2
100.75    4.16667    2    1   2
100.8    4.16667    2    1   2
100.85    4.16667    2    1   2
100.9    4.16667    2    1   2
100.95    4.33333    2    0   2
101    4.33333    2    0   2
101.05    4.33333    2    0   2
101.1    4.33333    2    0   2
101.15    4.33333    2    0   2
101.2    4    1    0   0
101.25    4.33333    1    0   2
101.3    4.33333    1    0   2
101.35    4.33333    1    0   2
101.4    4.33333    1    0   2
101.45    4.33333    1    0   2
101.5    4.33333    1    0   2
101.55    4.33333    1    0   2
101.6    4.33333    1    0   2
101.65    4.33333    1    0   2
101.7    4.33333    1    0   2
101.75    4.33333    1    0   2
101.8    4.33333    1    0   2
101.85    4.33333    1    0   2
101.9    4.33333    1    0   2
101.95    4.33333    1    0   2
102    4.33333    1    0   2
102.05    4.33333    1    0   2
102.1    4.33333    1    0   2
102.15    4.33333    1    0   2
102.2    4    1    0   0
102.25    3.83333    1    0   1
102.3    3.83333    1    0   1
102.35    3.83333    1    0   1
102.4    3.83333    1    0   1
102.45    3.83333    1    0   1
102.5    3.83333    1    0   1
102.55    3.83333    1    0   1
102.6    3.83333    1    0   1
102.65    3.83333    1    0   1
102.7    3.83333    1    0   1
102.75    3.83333    1    0   1
102.8    3.83333    1    0   1
102.85    3.83333    1    0   1
102.9    3.83333    1    0   1
102.95    3.83333    1    0   1
103    3.66667    0    0   1
103.05    3.83333    1    0   1
103.1    3.83333    1    0   1
103.15    3.83333    1    0   1
103.2    3.83333    1    0   1
103.25    3.83333    1    0   1
103.3    3.83333    1    0   1
103.35    3.83333    1    0   1
103.4    3.83333    1    0   1
103.45    3.83333    1    0   1
103.5    3.83333    1    0   1
103.55    3.83333    1    0   1
103.6    3.83333    1    0   1
103.65    3.83333    1    0   1
103.7    3.83333    1    0   1
103.75    3.83333    1    0   1
103.8    3.83333    1    0   1
103.85    3.83333    1    0   1
103.9    3.83333    1    0   1
103.95    3.83333    1    0   1
104    3.83333    1    0   1
104.05    3.83333    1    0   1
104.1    3.83333    1    0   1
104.15    3.83333    1    0   1
104.2    3.83333    1    0   1
104.25    3.83333    1    0   1
104.3    3.83333    1    0   1
104.35    3.83333    1    0   1
104.4    3.83333    1    0   1
104.45    3.83333    1    0   1
104.5    3.83333    1    0   1
104.55    3.83333    1    0   1
104.6    3.66667    0    0   1
104.65    3.66667    0    0   1
104.7    3.66667    0    0   1
104.75    3.66667    0    0   1
104.8    3.83333    1    0   1
104.85    3.83333    1    0   1
104.9    3.83333    1    0   1
104.95    3.83333    1    0   1
105    3.83333    1    0   1
105.05    3.5    1    2   1
105.1    3.5    1    2   1
105.15    3.5    1    2   1
105.2    3.5    1    2   1
105.25    3.5    1    2   1
105.3    3.5    1    2   1
105.35    4    1    1   1
105.4    4    1    1   1
105.45    4    1    1   1
105.5    4.16667    1    1   0
105.55    4.16667    1    1   0
105.6    4.16667    1    1   0
105.65    4.16667    1    1   0
105.7    4.16667    1    1   0
105.75    4.16667    1    1   0
105.8    4.16667    1    1   0
105.85    4.16667    1    1   0
105.9    4.16667    1    1   0
105.95    4.16667    1    1   0
106    4.16667    1    1   0
106.05    4.16667    1    1   0
106.1    4.16667    1    1   0
106.15    4.16667    1    1   0
106.2    4.16667    1    1   0
106.25    4.16667    1    1   0
106.3    4.16667    1    1   0
106.35    4.16667    1    1   0
106.4    4.16667    1    1   0
106.45    4.16667    1    1   0
106.5    4.16667    1    1   0
106.55    4.16667    1    1   0
106.6    4.16667    1    1   0
106.65    4.16667    1    1   0
106.7    4.16667    1    1   0
106.75    4.16667    1    1   0
106.8    4.16667    1    1   0
106.85    4.16667    1    1   0
106.9    4.16667    1    1   0
106.95    4.16667    1    1   0
107    4.16667    1    1   0
107.05    4.16667    1    1   0
107.1    4.16667    1    1   0
107.15    4.16667    1    1   0
107.2    4.16667    1    1   0
107.25    4.33333    0    1   0
107.3    4.33333    0    1   0
107.35    4.33333    0    1   0
107.4    4.33333    0    1   0
107.45    4.33333    0    1   0
107.5    4.33333    0    1   0
107.55    4.33333    0    1   0
107.6    4.33333    0    1   0
107.65    4.33333    0    1   0
107.7    4.33333    0    1   0
107.75    4.33333    0    1   0
107.8    4.16667    1    1   0
107.85    4.16667    1    1   0
107.9    4.16667    1    1   0
107.95    4.16667    1    1   0
108    4.16667    1    1   0
108.05    4.33333    0    1   0
108.1    4.33333    0    1   0
108.15    4.16667    1    1   0
108.2    4.16667    1    1   0
108.25    4.16667    1    1   0
108.3    4.16667    1    1   0
108.35    4.16667    1    1   0
108.4    4.16667    1    1   0
108.45    4.16667    1    1   0
108.5    4.16667    1    1   0
108.55    4.16667    1    1   0
108.6    4.16667    1    1   0
108.65    4.16667    1    1   0
108.7    4.16667    1    1   0
108.75    4.16667    1    1   0
108.8    4.16667    1    1   0
108.85    4.16667    1    1   0
108.9    4.16667    1    1   0
108.95    4.16667    1    1   0
109    4.16667    1    1   0
109.05    4.16667    1    1   0
109.1    4.16667    1    1   0
109.15    4.16667    1    1   0
109.2    4.16667    1    1   0
109.25    4.16667    1    1   0
109.3    4.16667    1    1   0
109.35    4.16667    1    1   0
109.4    4.16667    1    1   0
109.45    4.16667    1    1   0
109.5    4.16667    1    1   0
109.55    4.16667    1    1   0
109.6    4.16667    1    1   0
109.65    4.16667    1    1   0
109.7    4.16667    1    1   0
109.75    4.16667    1    1   0
109.8    4.16667    1    1   0
109.85    4.16667    1    1   0
109.9    4.16667    1    1   0
109.95    4.16667    1    1   0
110    4.16667    1    1   0
110.05    4.16667    1    1   0
110.1    4.16667    1    1   0
110.15    4.16667    1    1   0
110.2    4.16667    1    1   0
110.25    4.16667    1    1   0
110.3    4.16667    1    1   0
110.35    4.16667    1    1   0
110.4    4.16667    1    1   0
110.45    4.16667    1    1   0
110.5    4.16667    1    1   0
110.55    4.16667    1    1   0
110.6    4.16667    1    1   0
110.65    4.16667    1    1   0
110.7    4.16667    1    1   0
110.75    4.16667    1    1   0
110.8    4.16667    1    1   0
110.85    4.16667    1    1   0
110.9    4.16667    1    1   0
110.95    4.16667    1    1   0
111    4.16667    1    1   0
111.05    4.16667    1    1   0
111.1    4.16667    1    1   0
111.15    4.16667    1    1   0
111.2    4.33333    0    1   0
111.25    4.33333    0    1   0
111.3    4.66667    2    1   0
111.35    4.66667    2    1   0
111.4    4.66667    2    1   0
111.45    4.66667    2    1   0
111.5    4.66667    2    1   0
111.55    4.66667    2    1   0
111.6    4.66667    2    1   0
111.65    4.66667    2    1   0
111.7    4.66667    2    1   0
111.75    4.66667    2    1   0
111.8    4.66667    2    1   0
111.85    4.66667    2    1   0
111.9    4.66667    2    1   0
111.95    4.66667    2    1   0
112    4.66667    2    1   0
112.05    4.66667    2    1   0
112.1    4.66667    2    1   0
112.15    4.66667    2    1   0
112.2    4.66667    2    1   0
112.25    4.66667    2    1   0
112.3    4.83333    2    1   1
112.35    4.66667    2    1   0
112.4    4.66667    2    1   0
112.45    4.83333    2    1   1
112.5    4.83333    2    1   1
112.55    4.83333    2    1   1
112.6    4.83333    2    1   1
112.65    4.83333    2    1   1
112.7    4.83333    2    1   1
112.75    4.83333    2    1   1
112.8    4.83333    2    1   1
112.85    4.83333    2    1   1
112.9    4.83333    2    1   1
112.95    4.83333    2    1   1
113    4.83333    2    1   1
113.05    4.83333    2    1   1
113.1    5    2    0   1
113.15    5.33333    2    2   1
113.2    5.33333    2    2   1
113.25    5.33333    2    2   1
113.3    5.33333    2    2   1
113.35    5.33333    2    2   1
113.4    5.33333    2    2   1
113.45    5.33333    2    2   1
113.5    5.5    2    2   0
113.55    5.33333    2    2   1
113.6    5.33333    2    2   1
113.65    5.33333    2    2   1
113.7    5.33333    2    2   1
113.75    5.33333    2    2   1
113.8    5.5    2    2   0
113.85    5.83333    2    2   2
113.9    5.83333    2    2   2
113.95    5.83333    2    2   2
114    5.83333    2    2   2
114.05    5.83333    2    2   2
114.1    5.83333    2    2   2
114.15    5.83333    2    2   2
114.2    5.83333    2    2   2
114.25    5.83333    2    2   2
114.3    5.83333    2    2   2
114.35    5.83333    2    2   2
114.4    5.83333    2    2   2
114.45    5.5    2    2   0
114.5    5.33333    2    2   1
114.55    5.33333    2    2   1
114.6    5.33333    2    2   1
114.65    5.33333    2    2   1
114.7    5.33333    2    2   1
114.75    5.33333    2    2   1
114.8    5.33333    2    2   1
114.85    5.33333    2    2   1
114.9    5.33333    2    2   1
114.95    5.33333    2    2   1
115    5.33333    2    2   1
115.05    5.33333    2    2   1
115.1    5.33333    2    2   1
115.15    5.33333    2    2   1
115.2    5.33333    2    2   1
115.25    5.33333    2    2   1
115.3    5.33333    2    2   1
115.35    5.33333    2    2   1
115.4    5.33333    2    2   1
115.45    5.33333    2    2   1
115.5    5.33333    2    2   1
115.55    5.33333    2    2   1
115.6    5.33333    2    2   1
115.65    5.33333    2    2   1
115.7    5.33333    2    2   1
115.75    5.33333    2    2   1
115.8    5.33333    2    2   1
115.85    5.33333    2    2   1
115.9    5.33333    2    2   1
115.95    5.33333    2    2   1
116    5.33333    2    2   1
116.05    5.33333    2    2   1
116.1    5.33333    2    2   1
116.15    5.33333    2    2   1
116.2    5.33333    2    2   1
116.25    5.33333    2    2   1
116.3    5.33333    2    2   1
116.35    5.33333    2    2   1
116.4    5.33333    2    2   1
116.45    5.33333    2    2   1
116.5    5.33333    2    2   1
116.55    5.33333    2    2   1
116.6    5.33333    2    2   1
116.65    5.33333    2    2   1
116.7    5.33333    2    2   1
116.75    5.33333    2    2   1
116.8    5.33333    2    2   1
116.85    5.33333    2    2   1
116.9    5.33333    2    2   1
116.95    5.33333    2    2   1
117    5.33333    2    2   1
117.05    5.33333    2    2   1
117.1    5.33333    2    2   1
117.15    5.33333    2    2   1
117.2    5.33333    2    2   1
117.25    5.33333    2    2   1
117.3    5.33333    2    2   1
117.35    5.33333    2    2   1
117.4    5.33333    2    2   1
117.45    5.33333    2    2   1
117.5    5.33333    2    2   1
117.55    5.33333    2    2   1
117.6    5.33333    2    2   1
117.65    5.33333    2    2   1
117.7    5.33333    2    2   1
117.75    5.33333    2    2   1
117.8    5    0    2   1
117.85    5    0    2   1
117.9    5    0    2   1
117.95    5    0    2   1
118    5    0    2   1
118.05    5    0    2   1
118.1    5    0    2   1
118.15    4.66667    0    0   1
118.2    5    0    2   1
118.25    5    0    2   1
118.3    5    0    2   1
118.35    5    0    2   1
118.4    5    0    2   1
118.45    5    0    2   1
118.5    5    0    2   1
118.55    5    0    2   1
118.6    5    0    2   1
118.65    5    0    2   1
118.7    5    0    2   1
118.75    5    0    2   1
118.8    5.33333    0    1   1
118.85    5.33333    0    1   1
118.9    5.33333    0    1   1
118.95    5.33333    0    1   1
119    5.33333    0    1   1
119.05    5.33333    0    1   1
119.1    5.33333    0    1   1
119.15    5    2    1   1
119.2    5    2    1   1
119.25    5    2    1   1
119.3    5    2    1   1
119.35    5    2    1   1
119.4    5    2    1   1
119.45    5    2    1   1
119.5    5    2    1   1
119.55    5    2    1   1
119.6    5    2    1   1
119.65    5.16667    2    0   1
119.7    5.16667    2    0   1
119.75    5.16667    2    0   1
119.8    5.16667    2    0   1
119.85    5.16667    2    0   1
119.9    5.16667    2    0   1
119.95    5.16667    2    0   1
120    5.16667    2    0   1
120.05    5.16667    2    0   1
120.1    5.16667    2    0   1
120.15    5.16667    2    0   1
120.2    5.16667    2    0   1
120.25    5.16667    2    0   1
120.3    5.16667    2    0   1
120.35    5.33333    1    0   0
120.4    5.16667    1    0   1
120.45    5.16667    1    0   1
120.5    5.16667    1    0   1
120.55    5.16667    1    0   1
120.6    5.16667    1    0   1
120.65    5.66667    1    0   2
120.7    5.66667    1    0   2
120.75    5.66667    1    0   2
120.8    5.66667    1    0   2
120.85    5.66667    1    0   2
120.9    5.66667    1    0   2
120.95    5.66667    1    0   2
121    5.66667    1    0   2
121.05    5.66667    1    0   2
121.1    5.66667    1    0   2
121.15    5.66667    1    0   2
121.2    5.66667    1    0   2
121.25    5.66667    1    0   2
121.3    5.66667    1    0   2
121.35    5.66667    1    0   2
121.4    5.66667    1    0   2
121.45    5.66667    1    0   2
121.5    5.66667    1    0   2
121.55    5.66667    1    0   2
121.6    5.66667    1    0   2
121.65    5.66667    1    0   2
121.7    5.66667    1    0   2
121.75    5.66667    1    0   2
121.8    5.66667    1    0   2
121.85    5.66667    1    0   2
121.9    5.66667    1    0   2
121.95    5.66667    1    0   2
122    5.66667    1    0   2
122.05    5.66667    1    0   2
122.1    5.66667    1    0   2
122.15    5.66667    1    0   2
122.2    5.33333    1    0   0
122.25    5.33333    1    0   0
122.3    5.16667    1    0   1
122.35    5.16667    1    0   1
122.4    5.16667    1    0   1
122.45    5.16667    1    0   1
122.5    5.16667    1    0   1
122.55    5.16667    1    0   1
122.6    5.16667    1    0   1
122.65    5.16667    1    0   1
122.7    5.16667    1    0   1
122.75    5.16667    1    0   1
122.8    5.16667    1    0   1
122.85    5.33333    1    0   0
122.9    5.33333    1    0   0
122.95    5.66667    1    0   2
123    5.66667    1    0   2
123.05    5.66667    1    0   2
123.1    5.66667    1    0   2
123.15    5.16667    1    0   1
123.2    5.16667    1    0   1
123.25    5.16667    1    0   1
123.3    5.16667    1    0   1
123.35    5.16667    1    0   1
123.4    5.16667    1    0   1
123.45    5.33333    1    0   0
123.5    5.16667    1    0   1
123.55    5.16667    1    0   1
123.6    5.16667    1    0   1
123.65    5.16667    1    0   1
123.7    5.16667    1    0   1
123.75    5.16667    1    0   1
123.8    5.16667    1    0   1
123.85    5.16667    1    0   1
123.9    5.16667    1    0   1
123.95    5.16667    1    0   1
124    5.16667    1    0   1
124.05    5.16667    1    0   1
124.1    5.16667    1    0   1
124.15    5.16667    1    0   1
124.2    5.16667    1    0   1
124.25    5.16667    1    0   1
124.3    5.16667    1    0   1
124.35    5.16667    1    0   1
124.4    5.16667    1    0   1
124.45    5.16667    1    0   1
124.5    5.16667    1    0   1
124.55    5.16667    1    0   1
124.6    5.16667    1    0   1
124.65    5.16667    1    0   1
124.7    5.16667    1    0   1
124.75    5.16667    1    0   1
124.8    5.33333    1    0   0
124.85    5.16667    1    0   1
124.9    5.16667    1    0   1
124.95    5.16667    1    0   1
125    5.16667    1    0   1
125.05    5.16667    1    0   1
125.1    5.16667    1    0   1
125.15    5.16667    1    0   1
125.2    5.16667    1    0   1
125.25    5.16667    1    0   1
125.3    5.16667    1    0   1
125.35    5.16667    1    0   1
125.4    5.16667    1    0   1
125.45    5.16667    1    0   1
125.5    5.16667    1    0   1
125.55    5.66667    1    0   2
125.6    5.33333    1    0   0
125.65    5.33333    1    0   0
125.7    5.33333    1    0   0
125.75    5.33333    1    0   0
125.8    5.16667    1    0   1
125.85    5.16667    1    0   1
125.9    5.16667    1    0   1
125.95    5.16667    1    0   1
126    5.16667    1    0   1
126.05    5.16667    1    0   1
126.1    4.83333    1    2   1
126.15    4.83333    1    2   1
126.2    4.83333    1    2   1
126.25    5    1    2   0
126.3    5    1    2   0
126.35    5    1    2   0
126.4    5    1    2   0
126.45    5    1    2   0
126.5    5    1    2   0
126.55    5.33333    1    0   0
126.6    5.33333    1    0   0
126.65    5.33333    1    0   0
126.7    5    1    2   0
126.75    5    1    2   0
126.8    5    1    2   0
126.85    5    1    2   0
126.9    5    1    2   0
126.95    5    1    2   0
127    5    1    2   0
127.05    5    1    2   0
127.1    5    1    2   0
127.15    5    1    2   0
127.2    5    1    2   0
127.25    5    1    2   0
127.3    5    1    2   0
127.35    5.33333    1    0   0
127.4    5.33333    1    0   0
127.45    5.5    1    1   0
127.5    5.5    1    1   0
127.55    5.5    1    1   0
127.6    5.5    1    1   0
127.65    5.5    1    1   0
127.7    5.5    1    1   0
127.75    5.5    1    1   0
127.8    5.5    1    1   0
127.85    5.5    1    1   0
127.9    5.5    1    1   0
127.95    5.5    1    1   0
128    5.5    1    1   0
128.05    5.66667    0    1   0
128.1    5.66667    0    1   0
128.15    5.5    1    1   0
128.2    5.5    1    1   0
128.25    5.5    1    1   0
128.3    5.5    1    1   0
128.35    5.5    1    1   0
128.4    5.5    1    1   0
128.45    5.5    1    1   0
128.5    5.5    1    1   0
128.55    5.5    1    1   0
128.6    5.5    1    1   0
128.65    5.5    1    1   0
128.7    5.5    1    1   0
128.75    5.5    1    1   0
128.8    5.5    1    1   0
128.85    5.5    1    1   0
128.9    5.5    1    1   0
128.95    5.5    1    1   0
129    5.5    1    1   0
129.05    5.5    1    1   0
129.1    5.5    1    1   0
129.15    5.5    1    1   0
129.2    5.5    1    1   0
129.25    5.5    1    1   0
129.3    5.5    1    1   0
129.35    5.5    1    1   0
129.4    5.5    1    1   0
129.45    5.5    1    1   0
129.5    5.5    1    1   0
129.55    5.5    1    1   0
129.6    5.5    1    1   0
129.65    5.5    1    1   0
129.7    5.5    1    1   0
129.75    5.5    1    1   0
129.8    5.5    1    1   0
129.85    5.5    1    1   0
129.9    6    2    1   0
129.95    6    2    1   0
130    6    2    1   0
130.05    6    2    1   0
130.1    6    2    1   0
130.15    6    2    1   0
130.2    6    2    1   0
130.25    6    2    1   0
130.3    6    2    1   0
130.35    6    2    1   0
130.4    6    2    1   0
130.45    6    2    1   0
130.5    6    2    1   0
130.55    6    2    1   0
130.6    6    2    1   0
130.65    6    2    1   0
130.7    6    2    1   0
130.75    6    2    1   0
130.8    6    2    1   0
130.85    6    2    1   0
130.9    6    2    1   0
130.95    6    2    1   0
131    6    2    1   0
131.05    6    2    1   0
131.1    6    2    1   0
131.15    6    2    1   0
131.2    6    2    1   0
131.25    6    2    1   0
131.3    6    2    1   0
131.35    6    2    1   0
131.4    6    2    1   0
131.45    6    2    1   0
131.5    6    2    1   0
131.55    6    2    1   0
131.6    6    2    1   0
131.65    6    2    1   0
131.7    6    2    1   0
131.75    6    2    1   0
131.8    6    2    1   0
131.85    6    2    1   0
131.9    6    2    1   0
131.95    6    2    1   0
132    6    2    1   0
132.05    6    2    1   0
132.1    6    2    1   0
132.15    6    2    1   0
132.2    6    2    1   0
132.25    6    2    1   0
132.3    6    2    1   0
132.35    6    2    1   0
132.4    6    2    1   0
132.45    6    2    1   0
132.5    6    2    1   0
132.55    6    2    1   0
132.6    6    2    1   0
132.65    6    2    1   0
132.7    6    2    1   0
132.75    6    2    1   0
132.8    6    2    1   0
132.85    6    2    1   0
132.9    6    2    1   0
132.95    6    2    1   0
133    5.66667    0    1   0
133.05    5.66667    0    1   0
133.1    5.66667    0    1   0
133.15    5.83333    0    1   1
133.2    5.83333    0    1   1
133.25    5.83333    0    1   1
133.3    5.83333    0    1   1
133.35    5.83333    0    1   1
133.4    5.83333    0    1   1
133.45    5.66667    0    1   0
133.5    5.33333    0    1   2
133.55    5.33333    0    1   2
133.6    5.33333    0    1   2
133.65    5.33333    0    1   2
133.7    5.33333    0    1   2
133.75    5.33333    0    1   2
133.8    5.33333    0    1   2
133.85    5.33333    0    1   2
133.9    5.33333    0    1   2
133.95    5.33333    0    1   2
134    5.33333    0    1   2
134.05    5.33333    0    1   2
134.1    5.33333    0    1   2
134.15    5.33333    0    1   2
134.2    5.33333    0    1   2
134.25    5.33333    0    1   2
134.3    5.33333    0    1   2
134.35    5.33333    0    1   2
134.4    5.33333    0    1   2
134.45    5.33333    0    1   2
134.5    5.33333    0    1   2
134.55    5.66667    0    1   0
134.6    5.33333    0    1   2
134.65    5.33333    0    1   2
134.7    5.33333    0    1   2
134.75    5.33333    0    1   2
134.8    5.33333    0    1   2
134.85    5.33333    0    1   2
134.9    5.33333    0    1   2
134.95    5.33333    0    1   2
135    5.33333    0    1   2
135.05    5.33333    0    1   2
135.1    5.33333    0    1   2
135.15    5.33333    0    1   2
135.2    5.33333    0    1   2
135.25    5.33333    0    1   2
135.3    5.33333    0    1   2
135.35    5.33333    0    1   2
135.4    5.33333    0    1   2
135.45    5.33333    0    1   2
135.5    5.33333    0    1   2
135.55    5.33333    0    1   2
135.6    5.33333    0    1   2
135.65    5.33333    0    1   2
135.7    5.33333    0    1   2
135.75    5.33333    0    1   2
135.8    5.33333    0    1   2
135.85    5.33333    0    1   2
135.9    5.33333    0    1   2
135.95    5.66667    0    1   0
136    5.83333    0    1   1
136.05    5.83333    0    1   1
136.1    5.83333    0    1   1
136.15    5.83333    0    1   1
136.2    5.83333    0    1   1
136.25    5.83333    0    1   1
136.3    5.83333    0    1   1
136.35    5.83333    0    1   1
136.4    5.83333    0    1   1
136.45    5.66667    0    1   0
136.5    5.66667    0    1   0
136.55    5.83333    0    1   1
136.6    5.66667    0    1   0
136.65    5.66667    0    1   0
136.7    5.83333    0    1   1
136.75    5.83333    0    1   1
136.8    5.83333    0    1   1
136.85    5.83333    0    1   1
136.9    5.83333    0    1   1
136.95    5.83333    0    1   1
137    5.83333    0    1   1
137.05    5.83333    0    1   1
137.1    5.83333    0    1   1
137.15    5.83333    0    1   1
137.2    5.83333    0    1   1
137.25    5.83333    0    1   1
137.3    5.83333    0    1   1
137.35    5.83333    0    1   1
137.4    5.83333    0    1   1
137.45    5.83333    0    1   1
137.5    5.83333    0    1   1
137.55    5.83333    0    1   1
137.6    5.83333    0    1   1
137.65    5.83333    0    1   1
137.7    5.83333    0    1   1
137.75    5.83333    0    1   1
137.8    5.83333    0    1   1
137.85    5.83333    0    1   1
137.9    5.33333    0    1   2
137.95    5.33333    0    1   2
138    5.33333    0    1   2
138.05    5.33333    0    1   2
138.1    5.33333    0    1   2
138.15    5.33333    0    1   2
138.2    5.33333    0    1   2
138.25    5.66667    0    1   0
138.3    5.83333    0    1   1
138.35    5.83333    0    1   1
138.4    5.83333    0    1   1
138.45    5.83333    0    1   1
138.5    5.83333    0    1   1
138.55    5.83333    0    1   1
138.6    5.83333    0    1   1
138.65    5.83333    0    1   1
138.7    5.83333    0    1   1
138.75    5.83333    0    1   1
138.8    5.83333    0    1   1
138.85    5.83333    0    1   1
138.9    5.83333    0    1   1
138.95    5.83333    0    1   1
139    5.83333    0    1   1
139.05    5.83333    0    1   1
139.1    5.83333    0    1   1
139.15    5.83333    0    1   1
139.2    5.83333    0    1   1
139.25    5.83333    0    1   1
139.3    5.83333    0    1   1
139.35    5.83333    0    1   1
139.4    5.83333    0    1   1
139.45    5.83333    0    1   1
139.5    5.83333    0    1   1
139.55    5.83333    0    1   1
139.6    5.83333    0    1   1
139.65    5.83333    0    1   1
139.7    5.83333    0    1   1
139.75    5.83333    0    1   1
139.8    5.83333    0    1   1
139.85    5.83333    0    1   1
139.9    5.83333    0    1   1
139.95    5.83333    0    1   1
140    5.83333    0    1   1
140.05    5.5    2    1   1
140.1    5.5    2    1   1
140.15    5.5    2    1   1
140.2    5.5    2    1   1
140.25    5.5    2    1   1
140.3    5.5    2    1   1
140.35    5.5    2    1   1
140.4    5.5    2    1   1
140.45    5.5    2    1   1
140.5    5.5    2    1   1
140.55    5.5    2    1   1
140.6    5.5    2    1   1
140.65    5.5    2    1   1
140.7    5.5    2    1   1
140.75    5.5    2    1   1
140.8    5.5    2    1   1
140.85    5.5    2    1   1
140.9    5.5    2    1   1
140.95    5.5    2    1   1
141    5.33333    2    1   0
141.05    5.5    2    1   1
141.1    5.5    2    1   1
141.15    5.5    2    1   1
141.2    5.5    2    1   1
141.25    5.5    2    1   1
141.3    5.5    2    1   1
141.35    5.5    2    1   1
141.4    5.5    2    1   1
141.45    5.5    2    1   1
141.5    5.5    2    1   1
141.55    5.5    2    1   1
141.6    5.5    2    1   1
141.65    5.5    2    1   1
141.7    5.83333    0    1   1
141.75    5.83333    0    1   1
141.8    5.83333    0    1   1
141.85    5.83333    0    1   1
141.9    6    1    1   1
141.95    6    1    1   1
142    6    1    1   1
142.05    6    1    1   1
142.1    6    1    1   1
142.15    6    1    1   1
142.2    6    1    1   1
142.25    6    1    1   1
142.3    6    1    1   1
142.35    6    1    1   1
142.4    6    1    1   1
142.45    6    1    1   1
142.5    6    1    1   1
142.55    6    1    1   1
142.6    6    1    1   1
142.65    6.16667    1    0   1
142.7    6.16667    1    0   1
142.75    6.16667    1    0   1
142.8    6.16667    1    0   1
142.85    6.16667    1    0   1
142.9    6.16667    1    0   1
142.95    6.16667    1    0   1
143    6.16667    1    0   1
143.05    6.16667    1    0   1
143.1    6.16667    1    0   1
143.15    6.16667    1    0   1
143.2    6.16667    1    0   1
143.25    6.16667    1    0   1
143.3    6.16667    1    0   1
143.35    6.16667    1    0   1
143.4    6.16667    1    0   1
143.45    6.33333    1    0   0
143.5    6.66667    1    0   2
143.55    6.66667    1    0   2
143.6    6.66667    1    0   2
143.65    6.66667    1    0   2
143.7    6.66667    1    0   2
143.75    6.66667    1    0   2
143.8    6.66667    1    0   2
143.85    6.66667    1    0   2
143.9    6.66667    1    0   2
143.95    6.66667    1    0   2
144    6.66667    1    0   2
144.05    6.66667    1    0   2
144.1    6.66667    1    0   2
144.15    6.66667    1    0   2
144.2    6.66667    1    0   2
144.25    6.66667    1    0   2
144.3    6.66667    1    0   2
144.35    6.66667    1    0   2
144.4    6.66667    1    0   2
144.45    6.66667    1    0   2
144.5    6.66667    1    0   2
144.55    6.66667    1    0   2
144.6    6.66667    1    0   2
144.65    6.66667    1    0   2
144.7    6.66667    1    0   2
144.75    6.66667    1    0   2
144.8    6.66667    1    0   2
144.85    6.66667    1    0   2
144.9    6.66667    1    0   2
144.95    6.33333    1    0   0
145    6.16667    1    0   1
145.05    6.16667    1    0   1
145.1    6.16667    1    0   1
145.15    6.16667    1    0   1
145.2    6.16667    1    0   1
145.25    6.16667    1    0   1
145.3    6.16667    1    0   1
145.35    6.16667    1    0   1
145.4    6.16667    1    0   1
145.45    6.16667    1    0   1
145.5    6.33333    1    0   0
145.55    6.33333    1    0   0
145.6    6.66667    1    0   2
145.65    6.66667    1    0   2
145.7    6.66667    1    0   2
145.75    6.66667    1    0   2
145.8    6.66667    1    0   2
145.85    6.66667    1    0   2
145.9    6.66667    1    0   2
145.95    6.66667    1    0   2
146    6.66667    1    0   2
146.05    6.66667    1    0   2
146.1    6.66667    1    0   2
146.15    6.66667    1    0   2
146.2    6.66667    1    0   2
146.25    6.66667    1    0   2
146.3    6.66667    1    0   2
146.35    6.66667    1    0   2
146.4    6.66667    1    0   2
146.45    6.66667    1    0   2
146.5    6.66667    1    0   2
146.55    6.66667    1    0   2
146.6    6.66667    1    0   2
146.65    6.66667    1    0   2
146.7    6.66667    1    0   2
146.75    6.66667    1    0   2
146.8    6.66667    1    0   2
146.85    6.66667    1    0   2
146.9    6.66667    1    0   2
146.95    6.66667    1    0   2
147    6.66667    1    0   2
147.05    6.66667    1    0   2
147.1    6    1    2   0
147.15    6    1    2   0
147.2    6    1    2   0
147.25    6    1    2   0
147.3    6    1    2   0
147.35    6    1    2   0
147.4    6    1    2   0
147.45    6    1    2   0
147.5    6    1    2   0
147.55    6    1    2   0
147.6    6    1    2   0
147.65    6    1    2   0
147.7    6    1    2   0
147.75    6    1    2   0
147.8    6    1    2   0
147.85    6    1    2   0
147.9    6    1    2   0
147.95    6    1    2   0
148    6    1    2   0
148.05    6    1    2   0
148.1    6    1    2   0
148.15    6    1    2   0
148.2    6    1    2   0
148.25    6    1    2   0
148.3    6    1    2   0
148.35    6    1    2   0
148.4    6    1    2   0
148.45    6    1    2   0
148.5    6    1    2   0
148.55    6.5    1    1   0
148.6    6.5    1    1   0
148.65    6.5    1    1   0
148.7    6.66667    0    1   0
148.75    6.5    1    1   0
148.8    6.5    1    1   0
148.85    6.5    1    1   0
148.9    6.5    1    1   0
148.95    6.5    1    1   0
149    6.5    1    1   0
149.05    6.5    1    1   0
149.1    6.5    1    1   0
149.15    6.5    1    1   0
149.2    6.5    1    1   0
149.25    6.5    1    1   0
149.3    6.5    1    1   0
149.35    6.5    1    1   0
149.4    6.5    1    1   0
149.45    6.5    1    1   0
149.5    6.5    1    1   0
149.55    6.5    1    1   0
149.6    6.5    1    1   0
149.65    6.5    1    1   0
149.7    6.5    1    1   0
149.75    6.5    1    1   0
149.8    6.5    1    1   0
149.85    6.5    1    1   0
149.9    6.5    1    1   0
149.95    6.5    1    1   0
150    6.5    1    1   0
150.05    6.5    1    1   0
150.1    6.5    1    1   0
150.15    6.5    1    1   0
150.2    6.5    1    1   0
150.25    6.5    1    1   0
150.3    6.5    1    1   0
150.35    6.5    1    1   0
150.4    6.5    1    1   0
150.45    6.5    1    1   0
150.5    6.5    1    1   0
150.55    6.5    1    1   0
150.6    6.5    1    1   0
150.65    6.5    1    1   0
150.7    6.5    1    1   0
150.75    6.5    1    1   0
150.8    6.5    1    1   0
150.85    6.5    1    1   0
150.9    6.5    1    1   0
150.95    6.5    1    1   0
151    6.5    1    1   0
151.05    6.5    1    1   0
151.1    6.5    1    1   0
151.15    6.5    1    1   0
151.2    6.5    1    1   0
151.25    6.5    1    1   0
151.3    6.5    1    1   0
151.35    6.5    1    1   0
151.4    6.5    1    1   0
151.45    6.5    1    1   0
151.5    6.5    1    1   0
151.55    6.5    1    1   0
151.6    6.5    1    1   0
151.65    6.5    1    1   0
151.7    6.5    1    1   0
151.75    6.5    1    1   0
151.8    6.5    1    1   0
151.85    6.5    1    1   0
151.9    6.5    1    1   0
151.95    6.5    1    1   0
152    6.5    1    1   0
152.05    6.5    1    1   0
152.1    6.5    1    1   0
152.15    6.5    1    1   0
152.2    6.5    1    1   0
152.25    6.5    1    1   0
152.3    6.5    1    1   0
152.35    6.5    1    1   0
152.4    6.5    1    1   0
152.45    6.5    1    1   0
152.5    6.5    1    1   0
152.55    6.5    1    1   0
152.6    6.5    1    1   0
152.65    6.5    1    1   0
152.7    6.5    1    1   0
152.75    6.5    1    1   0
152.8    6.5    1    1   0
152.85    6.5    1    1   0
152.9    6.5    1    1   0
152.95    6.5    1    1   0
153    6.5    1    1   0
153.05    6.5    1    1   0
153.1    6.5    1    1   0
153.15    6.5    1    1   0
153.2    6.5    1    1   0
153.25    6.5    1    1   0
153.3    6.5    1    1   0
153.35    6.5    1    1   0
153.4    6.5    1    1   0
153.45    6.5    1    1   0
153.5    6.5    1    1   0
153.55    6.5    1    1   0
153.6    6.5    1    1   0
153.65    6.5    1    1   0
153.7    6.5    1    1   0
153.75    6.5    1    1   0
153.8    6.5    1    1   0
153.85    6.5    1    1   0
153.9    6.5    1    1   0
153.95    6.5    1    1   0
154    6.5    1    1   0
154.05    6.66667    1    1   1
154.1    6.16667    1    1   2
154.15    6.16667    1    1   2
154.2    6.16667    1    1   2
154.25    6.33333    0    1   2
154.3    6.33333    0    1   2
154.35    6.33333    0    1   2
154.4    6.33333    0    1   2
154.45    6.33333    0    1   2
154.5    6.33333    0    1   2
154.55    6.33333    0    1   2
154.6    6.66667    0    1   0
154.65    6.66667    0    1   0
154.7    6.83333    0    1   1
154.75    6.83333    0    1   1
154.8    6.83333    0    1   1
154.85    6.83333    0    1   1
154.9    6.83333    0    1   1
154.95    6.83333    0    1   1
155    6.83333    0    1   1
155.05    6.83333    0    1   1
155.1    6.83333    0    1   1
155.15    6.83333    0    1   1
155.2    6.83333    0    1   1
155.25    6.83333    0    1   1
155.3    6.66667    0    1   0
155.35    6.33333    0    1   2
155.4    6.33333    0    1   2
155.45    6.33333    0    1   2
155.5    6.33333    0    1   2
155.55    6.33333    0    1   2
155.6    6.33333    0    1   2
155.65    6.33333    0    1   2
155.7    6.33333    0    1   2
155.75    6.33333    0    1   2
155.8    6.66667    0    1   0
155.85    6.83333    0    1   1
155.9    6.83333    0    1   1
155.95    6.83333    0    1   1
156    6.83333    0    1   1
156.05    6.83333    0    1   1
156.1    6.83333    0    1   1
156.15    6.83333    0    1   1
156.2    6.83333    0    1   1
156.25    6.83333    0    1   1
156.3    6.83333    0    1   1
156.35    6.83333    0    1   1
156.4    6.83333    0    1   1
156.45    6.83333    0    1   1
156.5    6.83333    0    1   1
156.55    6.83333    0    1   1
156.6    6.83333    0    1   1
156.65    6.83333    0    1   1
156.7    6.83333    0    1   1
156.75    6.83333    0    1   1
156.8    6.83333    0    1   1
156.85    6.83333    0    1   1
156.9    6.83333    0    1   1
156.95    6.83333    0    1   1
157    6.83333    0    1   1
157.05    6.83333    0    1   1
157.1    6.83333    0    1   1
157.15    6.83333    0    1   1
157.2    6.83333    0    1   1
157.25    6.83333    0    1   1
157.3    6.83333    0    1   1
157.35    6.83333    0    1   1
157.4    6.83333    0    1   1
157.45    6.83333    0    1   1
157.5    6.83333    0    1   1
157.55    6.66667    0    1   0
157.6    6.66667    0    1   0
157.65    6.66667    0    1   0
157.7    6.33333    0    1   2
157.75    6.33333    0    1   2
157.8    6.66667    0    1   0
157.85    6.33333    0    1   2
157.9    6.33333    0    1   2
157.95    6.33333    0    1   2
158    6.33333    0    1   2
158.05    6.33333    0    1   2
158.1    6.33333    0    1   2
158.15    6.66667    0    1   0
158.2    6.66667    0    1   0
158.25    6.83333    0    1   1
158.3    6.83333    0    1   1
158.35    6.83333    0    1   1
158.4    6.83333    0    1   1
158.45    6.83333    0    1   1
158.5    6.83333    0    1   1
158.55    6.83333    0    1   1
158.6    6.83333    0    1   1
158.65    6.83333    0    1   1
158.7    6.83333    0    1   1
158.75    6.66667    0    1   0
158.8    6.66667    0    1   0
158.85    6.33333    0    1   2
158.9    6.33333    0    1   2
158.95    6.33333    0    1   2
159    6.33333    0    1   2
159.05    6.33333    0    1   2
159.1    6.33333    0    1   2
159.15    6.33333    0    1   2
159.2    6.33333    0    1   2
159.25    6.33333    0    1   2
159.3    6.33333    0    1   2
159.35    6.33333    0    1   2
159.4    6.33333    0    1   2
159.45    6.33333    0    1   2
159.5    6.33333    0    1   2
159.55    6.33333    0    1   2
159.6    6.33333    0    1   2
159.65    6.33333    0    1   2
159.7    6.33333    0    1   2
159.75    6.33333    0    1   2
159.8    6.33333    0    1   2
159.85    6.33333    0    1   2
159.9    6.33333    0    1   2
159.95    6.33333    0    1   2
160    6.33333    0    1   2
160.05    6.33333    0    1   2
160.1    6.33333    0    1   2
160.15    6.33333    0    1   2
160.2    6.33333    0    1   2
160.25    6.33333    0    1   2
160.3    6.33333    0    1   2
160.35    6.33333    0    1   2
160.4    6.33333    0    1   2
160.45    6.33333    0    1   2
