# Supplementary material for: Clocked stepping of an artificial protein walker along a DNA track
Source: Nat Nanotechnol. 2026 Jul 6;21(7):987–95. doi: 10.1038/s41565-026-02211-3 (PMC13379313; doi:10.1038/s41565-026-02211-3)
Supplement: Supplementary file 13 — Text files of simulation output. [file 41565_2026_2211_MOESM13_ESM.zip › trace_alpha0.500000_3.dat]

### track: TrpR -- DtxR -- MetJ 
0    0.166667    1    1   0
0.05    0.166667    1    1   0
0.1    0.166667    1    1   0
0.15    0.166667    1    1   0
0.2    0.166667    1    1   0
0.25    0.166667    1    1   0
0.3    0.166667    1    1   0
0.35    0.166667    1    1   0
0.4    0.166667    1    1   0
0.45    0.166667    1    1   0
0.5    0.166667    1    1   0
0.55    0.166667    1    1   0
0.6    0.166667    1    1   0
0.65    0.166667    1    1   0
0.7    0.166667    1    1   0
0.75    0.166667    1    1   0
0.8    0.166667    1    1   0
0.85    0.166667    1    1   0
0.9    0.166667    1    1   0
0.95    0.166667    1    1   0
1    0.166667    1    1   0
1.05    0.166667    1    1   0
1.1    0.166667    1    1   0
1.15    0.166667    1    1   0
1.2    0.166667    1    1   0
1.25    0.333333    0    1   0
1.3    0.166667    1    1   0
1.35    0.166667    1    1   0
1.4    0.166667    1    1   0
1.45    0.166667    1    1   0
1.5    0.166667    1    1   0
1.55    0.166667    1    1   0
1.6    0.166667    1    1   0
1.65    0.166667    1    1   0
1.7    0.166667    1    1   0
1.75    0.166667    1    1   0
1.8    0.166667    1    1   0
1.85    0.166667    1    1   0
1.9    0.166667    1    1   0
1.95    0.166667    1    1   0
2    0.166667    1    1   0
2.05    0.166667    1    1   0
2.1    0.166667    1    1   0
2.15    0.166667    1    1   0
2.2    0.166667    1    1   0
2.25    0.166667    1    1   0
2.3    0.166667    1    1   0
2.35    0.166667    1    1   0
2.4    0.166667    1    1   0
2.45    0.166667    1    1   0
2.5    0.166667    1    1   0
2.55    0.166667    1    1   0
2.6    0.166667    1    1   0
2.65    0.166667    1    1   0
2.7    0.166667    1    1   0
2.75    0.166667    1    1   0
2.8    0.166667    1    1   0
2.85    0.166667    1    1   0
2.9    0.333333    0    1   0
2.95    0.666667    2    1   0
3    0.666667    2    1   0
3.05    0.666667    2    1   0
3.1    0.666667    2    1   0
3.15    0.666667    2    1   0
3.2    0.666667    2    1   0
3.25    0.666667    2    1   0
3.3    0.666667    2    1   0
3.35    0.666667    2    1   0
3.4    0.666667    2    1   0
3.45    0.666667    2    1   0
3.5    0.666667    2    1   0
3.55    0.666667    2    1   0
3.6    0.666667    2    1   0
3.65    0.666667    2    1   0
3.7    0.666667    2    1   0
3.75    0.666667    2    1   0
3.8    0.666667    2    1   0
3.85    0.666667    2    1   0
3.9    0.666667    2    1   0
3.95    0.666667    2    1   0
4    0.666667    2    1   0
4.05    0.666667    2    1   0
4.1    0.666667    2    1   0
4.15    0.666667    2    1   0
4.2    0.666667    2    1   0
4.25    0.666667    2    1   0
4.3    0.666667    2    1   0
4.35    0.666667    2    1   0
4.4    0.666667    2    1   0
4.45    0.666667    2    1   0
4.5    0.666667    2    1   0
4.55    0.666667    2    1   0
4.6    0.666667    2    1   0
4.65    0.666667    2    1   0
4.7    0.666667    2    1   0
4.75    0.666667    2    1   0
4.8    0.666667    2    1   0
4.85    0.666667    2    1   0
4.9    0.666667    2    1   0
4.95    0.666667    2    1   0
5    0.666667    2    1   0
5.05    0.666667    2    1   0
5.1    0.666667    2    1   0
5.15    0.666667    2    1   0
5.2    0.666667    2    1   0
5.25    0.666667    2    1   0
5.3    0.666667    2    1   0
5.35    0.666667    2    1   0
5.4    0.666667    2    1   0
5.45    0.666667    2    1   0
5.5    0.666667    2    1   0
5.55    0.666667    2    1   0
5.6    0.666667    2    1   0
5.65    0.666667    2    1   0
5.7    0.666667    2    1   0
5.75    0.166667    1    1   0
5.8    0.166667    1    1   0
5.85    0.166667    1    1   0
5.9    0.166667    1    1   0
5.95    0.166667    1    1   0
6    0.166667    1    1   0
6.05    0.166667    1    1   0
6.1    0.166667    1    1   0
6.15    0.166667    1    1   0
6.2    0.166667    1    1   0
6.25    0.166667    1    1   0
6.3    0.166667    1    1   0
6.35    0.166667    1    1   0
6.4    0.166667    1    1   0
6.45    0.166667    1    1   0
6.5    0.166667    1    1   0
6.55    0.166667    1    1   0
6.6    0.166667    1    1   0
6.65    0.166667    1    1   0
6.7    0.166667    1    1   0
6.75    0.166667    1    1   0
6.8    0.166667    1    1   0
6.85    0.166667    1    1   0
6.9    0.166667    1    1   0
6.95    0.166667    1    1   0
7    0.166667    1    1   0
7.05    0.166667    1    1   0
7.1    0.333333    1    1   1
7.15    0.333333    1    1   1
7.2    0.333333    1    1   1
7.25    0.333333    1    1   1
7.3    0.333333    1    1   1
7.35    0.333333    1    1   1
7.4    0.333333    1    1   1
7.45    0.333333    1    1   1
7.5    0.333333    1    1   1
7.55    0.333333    1    1   1
7.6    0.333333    1    1   1
7.65    0.333333    1    1   1
7.7    0.333333    1    1   1
7.75    0.333333    1    1   1
7.8    0.333333    1    1   1
7.85    0.333333    1    1   1
7.9    0.333333    1    1   1
7.95    0.333333    1    1   1
8    0.333333    1    1   1
8.05    0.333333    1    1   1
8.1    0.333333    1    1   1
8.15    0.333333    1    1   1
8.2    0.333333    1    1   1
8.25    0.333333    1    1   1
8.3    0.333333    1    1   1
8.35    0.333333    1    1   1
8.4    0.5    0    1   1
8.45    0.5    0    1   1
8.5    0.5    0    1   1
8.55    0.5    0    1   1
8.6    0.5    0    1   1
8.65    0.5    0    1   1
8.7    0.5    0    1   1
8.75    0.5    0    1   1
8.8    0.333333    0    1   0
8.85    0.5    0    1   1
8.9    0.5    0    1   1
8.95    0.5    0    1   1
9    0.5    0    1   1
9.05    5.55112e-17    0    1   2
9.1    5.55112e-17    0    1   2
9.15    5.55112e-17    0    1   2
9.2    5.55112e-17    0    1   2
9.25    5.55112e-17    0    1   2
9.3    5.55112e-17    0    1   2
9.35    5.55112e-17    0    1   2
9.4    5.55112e-17    0    1   2
9.45    5.55112e-17    0    1   2
9.5    0.333333    0    1   0
9.55    5.55112e-17    0    1   2
9.6    5.55112e-17    0    1   2
9.65    5.55112e-17    0    1   2
9.7    5.55112e-17    0    1   2
9.75    5.55112e-17    0    1   2
9.8    0.333333    0    1   0
9.85    5.55112e-17    0    1   2
9.9    5.55112e-17    0    1   2
9.95    5.55112e-17    0    1   2
10    5.55112e-17    0    1   2
10.05    5.55112e-17    0    1   2
10.1    5.55112e-17    0    1   2
10.15    0.333333    0    1   0
10.2    5.55112e-17    0    1   2
10.25    5.55112e-17    0    1   2
10.3    5.55112e-17    0    1   2
10.35    5.55112e-17    0    1   2
10.4    5.55112e-17    0    1   2
10.45    5.55112e-17    0    1   2
10.5    5.55112e-17    0    1   2
10.55    5.55112e-17    0    1   2
10.6    5.55112e-17    0    1   2
10.65    5.55112e-17    0    1   2
10.7    5.55112e-17    0    1   2
10.75    5.55112e-17    0    1   2
10.8    5.55112e-17    0    1   2
10.85    5.55112e-17    0    1   2
10.9    5.55112e-17    0    1   2
10.95    5.55112e-17    0    1   2
11    5.55112e-17    0    1   2
11.05    5.55112e-17    0    1   2
11.1    5.55112e-17    0    1   2
11.15    5.55112e-17    0    1   2
11.2    5.55112e-17    0    1   2
11.25    5.55112e-17    0    1   2
11.3    5.55112e-17    0    1   2
11.35    5.55112e-17    0    1   2
11.4    5.55112e-17    0    1   2
11.45    0.333333    0    1   0
11.5    5.55112e-17    0    1   2
11.55    5.55112e-17    0    1   2
11.6    5.55112e-17    0    1   2
11.65    5.55112e-17    0    1   2
11.7    5.55112e-17    0    1   2
11.75    5.55112e-17    0    1   2
11.8    5.55112e-17    0    1   2
11.85    5.55112e-17    0    1   2
11.9    5.55112e-17    0    1   2
11.95    5.55112e-17    0    1   2
12    5.55112e-17    0    1   2
12.05    5.55112e-17    0    1   2
12.1    5.55112e-17    0    1   2
12.15    5.55112e-17    0    1   2
12.2    5.55112e-17    0    1   2
12.25    5.55112e-17    0    1   2
12.3    5.55112e-17    0    1   2
12.35    5.55112e-17    0    1   2
12.4    5.55112e-17    0    1   2
12.45    5.55112e-17    0    1   2
12.5    5.55112e-17    0    1   2
12.55    5.55112e-17    0    1   2
12.6    5.55112e-17    0    1   2
12.65    5.55112e-17    0    1   2
12.7    5.55112e-17    0    1   2
12.75    5.55112e-17    0    1   2
12.8    5.55112e-17    0    1   2
12.85    5.55112e-17    0    1   2
12.9    0.333333    0    1   0
12.95    0.5    0    1   1
13    0.5    0    1   1
13.05    0.5    0    1   1
13.1    0.333333    0    1   0
13.15    0.333333    0    1   0
13.2    5.55112e-17    0    1   2
13.25    5.55112e-17    0    1   2
13.3    5.55112e-17    0    1   2
13.35    5.55112e-17    0    1   2
13.4    5.55112e-17    0    1   2
13.45    5.55112e-17    0    1   2
13.5    5.55112e-17    0    1   2
13.55    5.55112e-17    0    1   2
13.6    5.55112e-17    0    1   2
13.65    5.55112e-17    0    1   2
13.7    5.55112e-17    0    1   2
13.75    5.55112e-17    0    1   2
13.8    5.55112e-17    0    1   2
13.85    5.55112e-17    0    1   2
13.9    5.55112e-17    0    1   2
13.95    5.55112e-17    0    1   2
14    5.55112e-17    0    1   2
14.05    5.55112e-17    0    1   2
14.1    5.55112e-17    0    1   2
14.15    5.55112e-17    0    1   2
14.2    5.55112e-17    0    1   2
14.25    -0.166667    1    1   2
14.3    -0.166667    1    1   2
14.35    -0.166667    1    1   2
14.4    -0.166667    1    1   2
14.45    -0.166667    1    1   2
14.5    -0.166667    1    1   2
14.55    0.166667    1    1   0
14.6    0.166667    1    1   0
14.65    0.333333    1    1   1
14.7    0.333333    1    1   1
14.75    0.333333    1    1   1
14.8    0.333333    1    1   1
14.85    0.333333    1    1   1
14.9    0.5    1    0   1
14.95    0.5    1    0   1
15    0.5    1    0   1
15.05    0.5    1    0   1
15.1    0.5    1    0   1
15.15    0.5    1    0   1
15.2    0.5    1    0   1
15.25    0.5    1    0   1
15.3    0.5    1    0   1
15.35    0.5    1    0   1
15.4    0.5    1    0   1
15.45    0.5    1    0   1
15.5    0.5    1    0   1
15.55    0.5    1    0   1
15.6    0.5    1    0   1
15.65    0.5    1    0   1
15.7    0.5    1    0   1
15.75    0.5    1    0   1
15.8    0.5    1    0   1
15.85    0.5    1    0   1
15.9    0.5    1    0   1
15.95    0.5    1    0   1
16    0.5    1    0   1
16.05    0.5    1    0   1
16.1    0.5    1    0   1
16.15    1    1    0   2
16.2    1    1    0   2
16.25    1    1    0   2
16.3    1    1    0   2
16.35    1    1    0   2
16.4    1    1    0   2
16.45    1    1    0   2
16.5    1    1    0   2
16.55    1    1    0   2
16.6    1    1    0   2
16.65    1    1    0   2
16.7    1    1    0   2
16.75    1    1    0   2
16.8    1    1    0   2
16.85    1    1    0   2
16.9    1    1    0   2
16.95    1    1    0   2
17    0.666667    1    0   0
17.05    0.5    1    0   1
17.1    0.666667    1    0   0
17.15    0.5    1    0   1
17.2    0.666667    1    0   0
17.25    0.666667    1    0   0
17.3    0.666667    1    0   0
17.35    0.666667    1    0   0
17.4    0.666667    1    0   0
17.45    0.666667    1    0   0
17.5    0.666667    1    0   0
17.55    0.666667    1    0   0
17.6    1    1    0   2
17.65    1    1    0   2
17.7    1.16667    0    0   1
17.75    0.833333    2    0   1
17.8    0.833333    2    0   1
17.85    0.833333    1    0   1
17.9    0.833333    1    0   1
17.95    0.833333    1    0   1
18    0.833333    1    0   1
18.05    0.833333    1    0   1
18.1    0.833333    1    0   1
18.15    0.666667    0    0   1
18.2    0.666667    0    0   1
18.25    0.333333    2    0   1
18.3    0.333333    2    0   1
18.35    0.333333    2    0   1
18.4    0.333333    2    0   1
18.45    0.5    1    0   0
18.5    0.333333    1    0   1
18.55    0.333333    1    0   1
18.6    0.333333    1    0   1
18.65    0.333333    1    0   1
18.7    0.333333    1    0   1
18.75    0.333333    1    0   1
18.8    0.333333    1    0   1
18.85    0.333333    1    0   1
18.9    0.333333    1    0   1
18.95    0.333333    1    0   1
19    0.333333    1    0   1
19.05    0.333333    1    0   1
19.1    0.333333    1    0   1
19.15    0.333333    1    0   1
19.2    0.333333    1    0   1
19.25    0.333333    1    0   1
19.3    0.333333    1    0   1
19.35    0.333333    1    0   1
19.4    0.333333    1    0   1
19.45    0.333333    1    0   1
19.5    0.333333    1    0   1
19.55    0.333333    1    0   1
19.6    0.333333    1    0   1
19.65    0.333333    1    0   1
19.7    0.333333    1    0   1
19.75    0.333333    1    0   1
19.8    0.333333    1    0   1
19.85    0.333333    1    0   1
19.9    0.333333    1    0   1
19.95    0.333333    1    0   1
20    0.333333    1    0   1
20.05    0.333333    1    0   1
20.1    0.333333    1    0   1
20.15    0.333333    1    0   1
20.2    0.333333    1    0   1
20.25    0.333333    1    0   1
20.3    0.333333    1    0   1
20.35    0.333333    1    0   1
20.4    0.333333    1    0   1
20.45    0.333333    1    0   1
20.5    0.333333    1    0   1
20.55    0.333333    1    0   1
20.6    0.333333    1    0   1
20.65    0.333333    1    0   1
20.7    0.333333    1    0   1
20.75    0.333333    1    0   1
20.8    0.333333    1    0   1
20.85    0.333333    1    0   1
20.9    0.333333    1    0   1
20.95    0.333333    1    0   1
21    0.333333    1    0   1
21.05    3.88578e-16    1    2   1
21.1    3.88578e-16    1    2   1
21.15    3.88578e-16    1    2   1
21.2    0.166667    1    2   0
21.25    0.166667    1    2   0
21.3    0.166667    1    2   0
21.35    0.166667    1    2   0
21.4    0.166667    1    2   0
21.45    0.166667    1    2   0
21.5    0.166667    1    2   0
21.55    0.166667    1    2   0
21.6    0.166667    1    2   0
21.65    0.166667    1    2   0
21.7    0.166667    1    2   0
21.75    0.166667    1    2   0
21.8    0.166667    1    2   0
21.85    0.166667    1    2   0
21.9    0.166667    1    2   0
21.95    0.333333    0    1   0
22    0.333333    0    1   0
22.05    0.333333    0    1   0
22.1    0.166667    1    1   0
22.15    0.166667    1    1   0
22.2    0.166667    1    1   0
22.25    0.166667    1    1   0
22.3    0.166667    1    1   0
22.35    0.166667    1    1   0
22.4    0.166667    1    1   0
22.45    0.166667    1    1   0
22.5    0.166667    1    1   0
22.55    0.166667    1    1   0
22.6    0.166667    1    1   0
22.65    0.333333    0    1   0
22.7    0.166667    1    1   0
22.75    0.166667    1    1   0
22.8    0.166667    1    1   0
22.85    0.166667    1    1   0
22.9    0.166667    1    1   0
22.95    0.166667    1    1   0
23    0.166667    1    1   0
23.05    0.166667    1    1   0
23.1    0.166667    1    1   0
23.15    0.166667    1    1   0
23.2    0.166667    1    1   0
23.25    0.166667    1    1   0
23.3    0.166667    1    1   0
23.35    0.166667    1    1   0
23.4    0.166667    1    1   0
23.45    0.166667    1    1   0
23.5    0.166667    1    1   0
23.55    0.166667    1    1   0
23.6    0.166667    1    1   0
23.65    0.166667    1    1   0
23.7    0.166667    1    1   0
23.75    0.166667    1    1   0
23.8    0.166667    1    1   0
23.85    0.166667    1    1   0
23.9    0.166667    1    1   0
23.95    0.166667    1    1   0
24    0.166667    1    1   0
24.05    0.166667    1    1   0
24.1    0.166667    1    1   0
24.15    0.166667    1    1   0
24.2    0.166667    1    1   0
24.25    0.166667    1    1   0
24.3    0.166667    1    1   0
24.35    0.166667    1    1   0
24.4    0.166667    1    1   0
24.45    0.166667    1    1   0
24.5    0.166667    1    1   0
24.55    0.166667    1    1   0
24.6    0.166667    1    1   0
24.65    0.166667    1    1   0
24.7    0.166667    1    1   0
24.75    0.166667    1    1   0
24.8    0.166667    1    1   0
24.85    0.166667    1    1   0
24.9    0.166667    1    1   0
24.95    0.166667    1    1   0
25    0.166667    1    1   0
25.05    0.166667    1    1   0
25.1    0.166667    1    1   0
25.15    0.166667    1    1   0
25.2    0.166667    1    1   0
25.25    0.166667    1    1   0
25.3    0.166667    1    1   0
25.35    0.166667    1    1   0
25.4    0.166667    1    1   0
25.45    0.166667    1    1   0
25.5    0.166667    1    1   0
25.55    0.166667    1    1   0
25.6    0.166667    1    1   0
25.65    0.166667    1    1   0
25.7    0.166667    1    1   0
25.75    0.166667    1    1   0
25.8    0.166667    1    1   0
25.85    0.166667    1    1   0
25.9    0.166667    1    1   0
25.95    0.166667    1    1   0
26    0.166667    1    1   0
26.05    0.166667    1    1   0
26.1    0.166667    1    1   0
26.15    0.166667    1    1   0
26.2    0.166667    1    1   0
26.25    0.166667    1    1   0
26.3    0.166667    1    1   0
26.35    0.166667    1    1   0
26.4    0.166667    1    1   0
26.45    0.166667    1    1   0
26.5    0.166667    1    1   0
26.55    0.166667    1    1   0
26.6    0.166667    1    1   0
26.65    0.166667    1    1   0
26.7    0.166667    1    1   0
26.75    0.166667    1    1   0
26.8    0.166667    1    1   0
26.85    0.166667    1    1   0
26.9    0.166667    1    1   0
26.95    0.166667    1    1   0
27    0.166667    1    1   0
27.05    0.166667    1    1   0
27.1    0.166667    1    1   0
27.15    0.166667    1    1   0
27.2    0.166667    1    1   0
27.25    0.166667    1    1   0
27.3    0.166667    1    1   0
27.35    0.166667    1    1   0
27.4    0.166667    1    1   0
27.45    0.166667    1    1   0
27.5    0.166667    1    1   0
27.55    0.166667    1    1   0
27.6    0.166667    1    1   0
27.65    0.166667    1    1   0
27.7    0.166667    1    1   0
27.75    0.166667    1    1   0
27.8    0.166667    1    1   0
27.85    0.166667    1    1   0
27.9    0.166667    1    1   0
27.95    0.166667    1    1   0
28    0.166667    1    1   0
28.05    0.166667    1    1   0
28.1    0.5    0    1   1
28.15    0.5    0    1   1
28.2    0.5    0    1   1
28.25    0.5    0    1   1
28.3    0.333333    0    1   0
28.35    0.5    0    1   1
28.4    0.5    0    1   1
28.45    0.5    0    1   1
28.5    0.5    0    1   1
28.55    0.5    0    1   1
28.6    0.5    0    1   1
28.65    0.5    0    1   1
28.7    0.5    0    1   1
28.75    0.5    0    1   1
28.8    0.5    0    1   1
28.85    0.5    0    1   1
28.9    0.5    0    1   1
28.95    0.5    0    1   1
29    0.5    0    1   1
29.05    0.5    0    1   1
29.1    0.5    0    1   1
29.15    0.5    0    1   1
29.2    0.5    0    1   1
29.25    0.333333    0    1   0
29.3    0.333333    0    1   0
29.35    0.333333    0    1   0
29.4    0.333333    0    1   0
29.45    3.88578e-16    0    1   2
29.5    3.88578e-16    0    1   2
29.55    0.333333    0    1   0
29.6    3.88578e-16    0    1   2
29.65    3.88578e-16    0    1   2
29.7    3.88578e-16    0    1   2
29.75    3.88578e-16    0    1   2
29.8    3.88578e-16    0    1   2
29.85    3.88578e-16    0    1   2
29.9    3.88578e-16    0    1   2
29.95    3.88578e-16    0    1   2
30    3.88578e-16    0    1   2
30.05    3.88578e-16    0    1   2
30.1    3.88578e-16    0    1   2
30.15    3.88578e-16    0    1   2
30.2    3.88578e-16    0    1   2
30.25    3.88578e-16    0    1   2
30.3    3.88578e-16    0    1   2
30.35    3.88578e-16    0    1   2
30.4    3.88578e-16    0    1   2
30.45    3.88578e-16    0    1   2
30.5    3.88578e-16    0    1   2
30.55    3.88578e-16    0    1   2
30.6    3.88578e-16    0    1   2
30.65    3.88578e-16    0    1   2
30.7    3.88578e-16    0    1   2
30.75    3.88578e-16    0    1   2
30.8    3.88578e-16    0    1   2
30.85    3.88578e-16    0    1   2
30.9    3.88578e-16    0    1   2
30.95    3.88578e-16    0    1   2
31    3.88578e-16    0    1   2
31.05    3.88578e-16    0    1   2
31.1    3.88578e-16    0    1   2
31.15    3.88578e-16    0    1   2
31.2    3.88578e-16    0    1   2
31.25    3.88578e-16    0    1   2
31.3    3.88578e-16    0    1   2
31.35    3.88578e-16    0    1   2
31.4    3.88578e-16    0    1   2
31.45    3.88578e-16    0    1   2
31.5    3.88578e-16    0    1   2
31.55    3.88578e-16    0    1   2
31.6    3.88578e-16    0    1   2
31.65    3.88578e-16    0    1   2
31.7    3.88578e-16    0    1   2
31.75    3.88578e-16    0    1   2
31.8    3.88578e-16    0    1   2
31.85    3.88578e-16    0    1   2
31.9    3.88578e-16    0    1   2
31.95    3.88578e-16    0    1   2
32    3.88578e-16    0    1   2
32.05    3.88578e-16    0    1   2
32.1    3.88578e-16    0    1   2
32.15    3.88578e-16    0    1   2
32.2    3.88578e-16    0    1   2
32.25    3.88578e-16    0    1   2
32.3    3.88578e-16    0    1   2
32.35    3.88578e-16    0    1   2
32.4    3.88578e-16    0    1   2
32.45    3.88578e-16    0    1   2
32.5    3.88578e-16    0    1   2
32.55    3.88578e-16    0    1   2
32.6    3.88578e-16    0    1   2
32.65    3.88578e-16    0    1   2
32.7    3.88578e-16    0    1   2
32.75    3.88578e-16    0    1   2
32.8    3.88578e-16    0    1   2
32.85    3.88578e-16    0    1   2
32.9    3.88578e-16    0    1   2
32.95    3.88578e-16    0    1   2
33    3.88578e-16    0    1   2
33.05    3.88578e-16    0    1   2
33.1    3.88578e-16    0    1   2
33.15    3.88578e-16    0    1   2
33.2    0.333333    0    1   0
33.25    0.333333    0    1   0
33.3    0.333333    0    1   0
33.35    0.333333    0    1   0
33.4    0.5    0    1   1
33.45    0.5    0    1   1
33.5    0.5    0    1   1
33.55    0.5    0    1   1
33.6    0.5    0    1   1
33.65    0.5    0    1   1
33.7    0.5    0    1   1
33.75    0.333333    0    1   0
33.8    0.333333    0    1   0
33.85    0.5    0    1   1
33.9    0.5    0    1   1
33.95    0.5    0    1   1
34    0.5    0    1   1
34.05    0.5    0    1   1
34.1    0.5    0    1   1
34.15    0.5    0    1   1
34.2    0.5    0    1   1
34.25    0.5    0    1   1
34.3    0.5    0    1   1
34.35    0.5    0    1   1
34.4    0.5    0    1   1
34.45    0.5    0    1   1
34.5    0.5    0    1   1
34.55    0.5    0    1   1
34.6    0.5    0    1   1
34.65    0.5    0    1   1
34.7    0.5    0    1   1
34.75    0.5    0    1   1
34.8    0.5    0    1   1
34.85    0.5    0    1   1
34.9    0.5    0    1   1
34.95    0.5    0    1   1
35    0.5    0    1   1
35.05    0.666667    1    1   1
35.1    0.666667    1    1   1
35.15    0.666667    1    1   1
35.2    0.666667    1    1   1
35.25    0.666667    1    1   1
35.3    0.666667    1    1   1
35.35    0.666667    1    1   1
35.4    0.666667    1    1   1
35.45    0.666667    1    1   1
35.5    0.666667    1    1   1
35.55    0.666667    1    1   1
35.6    0.666667    1    1   1
35.65    0.666667    1    1   1
35.7    0.666667    1    1   1
35.75    0.666667    1    1   1
35.8    0.666667    1    1   1
35.85    0.666667    1    1   1
35.9    0.666667    1    1   1
35.95    0.666667    1    1   1
36    0.666667    1    1   1
36.05    0.666667    1    1   1
36.1    0.666667    1    1   1
36.15    0.666667    1    1   1
36.2    0.666667    1    1   1
36.25    0.666667    1    1   1
36.3    0.666667    1    1   1
36.35    0.666667    1    1   1
36.4    0.666667    1    1   1
36.45    0.666667    1    1   1
36.5    0.666667    1    1   1
36.55    0.666667    1    1   1
36.6    0.666667    1    1   1
36.65    0.666667    1    1   1
36.7    0.666667    1    1   1
36.75    0.666667    1    1   1
36.8    0.666667    1    1   1
36.85    0.666667    1    1   1
36.9    0.666667    1    1   1
36.95    0.666667    1    1   1
37    0.666667    1    1   1
37.05    0.666667    1    1   1
37.1    0.666667    1    1   1
37.15    0.666667    1    1   1
37.2    0.666667    1    1   1
37.25    0.666667    1    1   1
37.3    0.666667    1    1   1
37.35    0.666667    1    1   1
37.4    0.666667    1    1   1
37.45    0.666667    1    1   1
37.5    0.666667    1    1   1
37.55    0.666667    1    1   1
37.6    0.666667    1    1   1
37.65    0.5    0    1   1
37.7    0.666667    1    1   1
37.75    0.666667    1    1   1
37.8    0.666667    1    1   1
37.85    0.666667    1    1   1
37.9    0.666667    1    1   1
37.95    0.666667    1    1   1
38    0.666667    1    1   1
38.05    0.666667    1    1   1
38.1    0.666667    1    1   1
38.15    0.666667    1    1   1
38.2    0.666667    1    1   1
38.25    0.666667    1    1   1
38.3    0.666667    1    1   1
38.35    0.666667    1    1   1
38.4    0.666667    1    1   1
38.45    0.5    1    1   0
38.5    0.5    1    1   0
38.55    0.5    1    1   0
38.6    0.5    1    1   0
38.65    0.166667    1    1   2
38.7    0.166667    1    1   2
38.75    0.166667    1    1   2
38.8    0.166667    1    1   2
38.85    0.166667    1    1   2
38.9    0.166667    1    1   2
38.95    0.166667    1    1   2
39    0.166667    1    1   2
39.05    0.166667    1    1   2
39.1    0.166667    1    1   2
39.15    0.166667    1    1   2
39.2    0.5    1    1   0
39.25    0.666667    1    1   1
39.3    0.666667    1    1   1
39.35    0.666667    1    1   1
39.4    0.666667    1    1   1
39.45    0.5    1    1   0
39.5    0.5    1    1   0
39.55    0.5    1    1   0
39.6    0.666667    1    1   1
39.65    0.666667    1    1   1
39.7    0.5    1    1   0
39.75    0.166667    1    1   2
39.8    0.166667    1    1   2
39.85    0.166667    1    1   2
39.9    0.166667    1    1   2
39.95    0.166667    1    1   2
40    0.166667    1    1   2
40.05    0.166667    1    1   2
40.1    0.166667    1    1   2
40.15    0.166667    1    1   2
40.2    0.166667    1    1   2
40.25    0.166667    1    1   2
40.3    0.166667    1    1   2
40.35    0.166667    1    1   2
40.4    0.166667    1    1   2
40.45    0.166667    1    1   2
40.5    0.166667    1    1   2
40.55    0.166667    1    1   2
40.6    0.166667    1    1   2
40.65    0.166667    1    1   2
40.7    0.333333    1    0   2
40.75    0.333333    1    0   2
40.8    0.333333    1    0   2
40.85    0.333333    1    0   2
40.9    0.333333    1    0   2
40.95    0.333333    1    0   2
41    0.333333    1    0   2
41.05    0.333333    1    0   2
41.1    0.333333    1    0   2
41.15    0.333333    1    0   2
41.2    0.333333    1    0   2
41.25    0.333333    1    0   2
41.3    0.333333    1    0   2
41.35    0.333333    1    0   2
41.4    0.333333    1    0   2
41.45    0.333333    1    0   2
41.5    0.333333    1    0   2
41.55    0.333333    1    0   2
41.6    3.88578e-16    1    0   0
41.65    3.88578e-16    1    0   0
41.7    -0.166667    1    0   1
41.75    -0.166667    1    0   1
41.8    -0.166667    1    0   1
41.85    -0.166667    1    0   1
41.9    -0.166667    1    0   1
41.95    -0.166667    1    0   1
42    -0.166667    1    0   1
42.05    3.88578e-16    1    0   0
42.1    0.166667    1    1   0
42.15    0.166667    1    1   0
42.2    0.166667    1    1   0
42.25    0.166667    1    1   0
42.3    0.166667    1    1   0
42.35    0.166667    1    1   0
42.4    0.166667    1    1   0
42.45    0.166667    1    1   0
42.5    0.166667    1    1   0
42.55    0.166667    1    1   0
42.6    0.166667    1    1   0
42.65    0.166667    1    1   0
42.7    0.166667    1    1   0
42.75    0.166667    1    1   0
42.8    0.166667    1    1   0
42.85    0.166667    1    1   0
42.9    0.166667    1    1   0
42.95    0.166667    1    1   0
43    0.166667    1    1   0
43.05    0.166667    1    1   0
43.1    0.166667    1    1   0
43.15    0.166667    1    1   0
43.2    0.166667    1    1   0
43.25    0.166667    1    1   0
43.3    0.166667    1    1   0
43.35    0.166667    1    1   0
43.4    0.166667    1    1   0
43.45    0.166667    1    1   0
43.5    0.166667    1    1   0
43.55    0.166667    1    1   0
43.6    0.166667    1    1   0
43.65    0.166667    1    1   0
43.7    0.166667    1    1   0
43.75    0.166667    1    1   0
43.8    0.166667    1    1   0
43.85    0.166667    1    1   0
43.9    0.166667    1    1   0
43.95    0.166667    1    1   0
44    0.166667    1    1   0
44.05    0.166667    1    1   0
44.1    0.166667    1    1   0
44.15    0.166667    1    1   0
44.2    0.166667    1    1   0
44.25    0.166667    1    1   0
44.3    0.166667    1    1   0
44.35    0.166667    1    1   0
44.4    0.166667    1    1   0
44.45    0.166667    1    1   0
44.5    0.166667    1    1   0
44.55    0.166667    1    1   0
44.6    0.166667    1    1   0
44.65    0.166667    1    1   0
44.7    0.166667    1    1   0
44.75    0.166667    1    1   0
44.8    0.166667    1    1   0
44.85    0.166667    1    1   0
44.9    0.166667    1    1   0
44.95    0.166667    1    1   0
45    0.166667    1    1   0
45.05    0.166667    1    1   0
45.1    0.166667    1    1   0
45.15    0.166667    1    1   0
45.2    0.166667    1    1   0
45.25    0.166667    1    1   0
45.3    0.166667    1    1   0
45.35    0.166667    1    1   0
45.4    0.166667    1    1   0
45.45    0.166667    1    1   0
45.5    0.166667    1    1   0
45.55    0.166667    1    1   0
45.6    0.166667    1    1   0
45.65    0.166667    1    1   0
45.7    0.166667    1    1   0
45.75    0.166667    1    1   0
45.8    0.166667    1    1   0
45.85    0.166667    1    1   0
45.9    0.166667    1    1   0
45.95    0.166667    1    1   0
46    0.166667    1    1   0
46.05    0.166667    1    1   0
46.1    0.166667    1    1   0
46.15    0.166667    1    1   0
46.2    0.166667    1    1   0
46.25    0.166667    1    1   0
46.3    0.166667    1    1   0
46.35    0.166667    1    1   0
46.4    0.166667    1    1   0
46.45    0.333333    0    1   0
46.5    0.166667    1    1   0
46.55    0.166667    1    1   0
46.6    0.166667    1    1   0
46.65    0.166667    1    1   0
46.7    0.166667    1    1   0
46.75    0.166667    1    1   0
46.8    0.166667    1    1   0
46.85    0.166667    1    1   0
46.9    0.166667    1    1   0
46.95    0.166667    1    1   0
47    0.166667    1    1   0
47.05    0.166667    1    1   0
47.1    0.166667    1    1   0
47.15    0.166667    1    1   0
47.2    0.166667    1    1   0
47.25    0.166667    1    1   0
47.3    0.166667    1    1   0
47.35    0.166667    1    1   0
47.4    0.166667    1    1   0
47.45    0.166667    1    1   0
47.5    0.166667    1    1   0
47.55    0.166667    1    1   0
47.6    0.166667    1    1   0
47.65    0.166667    1    1   0
47.7    0.166667    1    1   0
47.75    0.166667    1    1   0
47.8    0.166667    1    1   0
47.85    0.166667    1    1   0
47.9    0.166667    1    1   0
47.95    0.166667    1    1   0
48    0.166667    1    1   0
48.05    0.166667    1    1   0
48.1    0.166667    1    1   0
48.15    0.166667    1    1   0
48.2    0.166667    1    1   0
48.25    0.166667    1    1   0
48.3    0.166667    1    1   0
48.35    0.166667    1    1   0
48.4    0.166667    1    1   0
48.45    0.166667    1    1   0
48.5    0.333333    0    1   0
48.55    0.666667    2    1   0
48.6    0.666667    2    1   0
48.65    0.666667    2    1   0
48.7    0.666667    2    1   0
48.75    0.666667    2    1   0
48.8    0.666667    2    1   0
48.85    0.666667    2    1   0
48.9    0.666667    2    1   0
48.95    0.666667    2    1   0
49    0.666667    2    1   0
49.05    0.333333    2    1   2
49.1    0.333333    2    1   2
49.15    0.333333    2    1   2
49.2    3.33067e-16    0    1   2
49.25    3.33067e-16    0    1   2
49.3    3.33067e-16    0    1   2
49.35    3.33067e-16    0    1   2
49.4    3.33067e-16    0    1   2
49.45    3.33067e-16    0    1   2
49.5    3.33067e-16    0    1   2
49.55    0.5    0    2   1
49.6    0.5    0    2   1
49.65    0.5    0    2   1
49.7    0.5    0    2   1
49.75    0.5    0    2   1
49.8    0.5    0    2   1
49.85    0.5    0    2   1
49.9    0.5    0    2   1
49.95    0.5    0    2   1
50    0.5    0    2   1
50.05    0.5    0    2   1
50.1    0.5    0    2   1
50.15    0.5    0    2   1
50.2    0.5    0    2   1
50.25    0.5    0    2   1
50.3    0.5    0    2   1
50.35    0.5    0    2   1
50.4    0.5    0    2   1
50.45    0.5    0    2   1
50.5    0.5    0    2   1
50.55    0.5    0    2   1
50.6    0.5    0    2   1
50.65    0.5    0    2   1
50.7    0.666667    0    1   0
50.75    0.666667    0    1   0
50.8    0.666667    0    1   0
50.85    0.333333    0    1   2
50.9    0.333333    0    1   2
50.95    0.333333    0    1   2
51    0.333333    0    1   2
51.05    0.333333    0    1   2
51.1    0.333333    0    1   2
51.15    0.333333    0    1   2
51.2    0.333333    0    1   2
51.25    0.333333    0    1   2
51.3    0.333333    0    1   2
51.35    0.333333    0    1   2
51.4    0.333333    0    1   2
51.45    0.333333    0    1   2
51.5    0.333333    0    1   2
51.55    0.333333    0    1   2
51.6    0.333333    0    1   2
51.65    0.333333    0    1   2
51.7    0.333333    0    1   2
51.75    0.333333    0    1   2
51.8    0.333333    0    1   2
51.85    0.333333    0    1   2
51.9    0.333333    0    1   2
51.95    0.333333    0    1   2
52    0.333333    0    1   2
52.05    0.333333    0    1   2
52.1    0.333333    0    1   2
52.15    0.333333    0    1   2
52.2    0.333333    0    1   2
52.25    0.333333    0    1   2
52.3    0.333333    0    1   2
52.35    0.333333    0    1   2
52.4    0.333333    0    1   2
52.45    0.333333    0    1   2
52.5    0.333333    0    1   2
52.55    0.333333    0    1   2
52.6    0.333333    0    1   2
52.65    0.333333    0    1   2
52.7    0.333333    0    1   2
52.75    0.333333    0    1   2
52.8    0.333333    0    1   2
52.85    0.333333    0    1   2
52.9    0.833333    0    1   1
52.95    0.833333    0    1   1
53    0.833333    0    1   1
53.05    0.833333    0    1   1
53.1    0.833333    0    1   1
53.15    0.833333    0    1   1
53.2    0.833333    0    1   1
53.25    0.833333    0    1   1
53.3    0.833333    0    1   1
53.35    0.833333    0    1   1
53.4    0.833333    0    1   1
53.45    0.833333    0    1   1
53.5    0.833333    0    1   1
53.55    0.833333    0    1   1
53.6    0.833333    0    1   1
53.65    0.833333    0    1   1
53.7    0.833333    0    1   1
53.75    0.833333    0    1   1
53.8    0.833333    0    1   1
53.85    0.833333    0    1   1
53.9    0.833333    0    1   1
53.95    0.833333    0    1   1
54    0.833333    0    1   1
54.05    0.833333    0    1   1
54.1    0.833333    0    1   1
54.15    0.833333    0    1   1
54.2    0.833333    0    1   1
54.25    0.833333    0    1   1
54.3    0.833333    0    1   1
54.35    0.833333    0    1   1
54.4    0.833333    0    1   1
54.45    0.833333    0    1   1
54.5    0.833333    0    1   1
54.55    0.833333    0    1   1
54.6    0.833333    0    1   1
54.65    0.833333    0    1   1
54.7    0.833333    0    1   1
54.75    0.833333    0    1   1
54.8    0.833333    0    1   1
54.85    0.833333    0    1   1
54.9    0.833333    0    1   1
54.95    0.833333    0    1   1
55    0.833333    0    1   1
55.05    0.833333    0    1   1
55.1    0.833333    0    1   1
55.15    0.833333    0    1   1
55.2    0.833333    0    1   1
55.25    0.833333    0    1   1
55.3    0.833333    0    1   1
55.35    0.833333    0    1   1
55.4    0.666667    0    1   0
55.45    0.666667    0    1   0
55.5    0.833333    0    1   1
55.55    0.833333    0    1   1
55.6    0.833333    0    1   1
55.65    0.833333    0    1   1
55.7    0.833333    0    1   1
55.75    0.833333    0    1   1
55.8    0.833333    0    1   1
55.85    0.833333    0    1   1
55.9    0.833333    0    1   1
55.95    0.666667    0    1   0
56    0.666667    0    1   0
56.05    0.333333    2    1   0
56.1    0.333333    2    1   0
56.15    0.333333    2    1   0
56.2    3.33067e-16    2    1   2
56.25    3.33067e-16    2    1   2
56.3    3.33067e-16    2    1   2
56.35    3.33067e-16    2    1   2
56.4    3.33067e-16    2    1   2
56.45    3.33067e-16    2    1   2
56.5    3.33067e-16    2    1   2
56.55    0.333333    2    1   0
56.6    0.333333    2    1   0
56.65    0.333333    2    1   0
56.7    0.333333    2    1   0
56.75    0.333333    2    1   0
56.8    0.5    2    1   1
56.85    0.5    2    1   1
56.9    0.5    2    1   1
56.95    0.5    2    1   1
57    0.5    2    1   1
57.05    0.5    2    1   1
57.1    0.5    2    1   1
57.15    0.5    2    1   1
57.2    0.5    2    1   1
57.25    0.5    2    1   1
57.3    0.5    2    1   1
57.35    0.5    2    1   1
57.4    0.5    2    1   1
57.45    0.5    2    1   1
57.5    0.5    2    1   1
57.55    0.5    2    1   1
57.6    0.5    2    1   1
57.65    0.5    2    1   1
57.7    0.5    2    1   1
57.75    0.5    2    1   1
57.8    0.5    2    1   1
57.85    0.5    2    1   1
57.9    0.5    2    1   1
57.95    0.5    2    1   1
58    0.333333    2    1   0
58.05    0.333333    2    1   0
58.1    0.5    2    1   1
58.15    0.5    2    1   1
58.2    0.5    2    1   1
58.25    0.5    2    1   1
58.3    0.5    2    1   1
58.35    0.833333    0    1   1
58.4    1    1    1   1
58.45    1    1    1   1
58.5    1    1    1   1
58.55    1    1    1   1
58.6    1    1    1   1
58.65    1    1    1   1
58.7    0.833333    1    1   0
58.75    0.833333    1    1   0
58.8    1    1    1   1
58.85    1    1    1   1
58.9    0.833333    1    1   0
58.95    0.5    1    1   2
59    0.5    1    1   2
59.05    0.5    1    1   2
59.1    0.5    1    1   2
59.15    0.5    1    1   2
59.2    0.5    1    1   2
59.25    0.5    1    1   2
59.3    0.5    1    1   2
59.35    0.5    1    1   2
59.4    0.5    1    1   2
59.45    0.5    1    1   2
59.5    0.5    1    1   2
59.55    0.5    1    1   2
59.6    0.666667    0    1   2
59.65    0.5    1    1   2
59.7    0.5    1    1   2
59.75    0.5    1    1   2
59.8    0.5    1    1   2
59.85    0.5    1    1   2
59.9    0.5    1    1   2
59.95    0.5    1    1   2
60    0.5    1    1   2
60.05    0.5    1    1   2
60.1    0.5    1    1   2
60.15    0.5    1    1   2
60.2    0.5    1    1   2
60.25    0.5    1    1   2
60.3    0.5    1    1   2
60.35    0.5    1    1   2
60.4    0.5    1    1   2
60.45    0.5    1    1   2
60.5    0.5    1    1   2
60.55    0.5    1    1   2
60.6    0.5    1    1   2
60.65    0.5    1    1   2
60.7    0.5    1    1   2
60.75    0.5    1    1   2
60.8    0.5    1    1   2
60.85    0.5    1    1   2
60.9    0.5    1    1   2
60.95    0.5    1    1   2
61    0.5    1    1   2
61.05    0.5    1    1   2
61.1    0.5    1    1   2
61.15    0.5    1    1   2
61.2    0.5    1    1   2
61.25    0.5    1    1   2
61.3    0.5    1    1   2
61.35    0.5    1    1   2
61.4    0.5    1    1   2
61.45    0.5    1    1   2
61.5    0.5    1    1   2
61.55    0.5    1    1   2
61.6    0.5    1    1   2
61.65    0.5    1    1   2
61.7    0.5    1    1   2
61.75    0.5    1    1   2
61.8    0.5    1    1   2
61.85    0.5    1    1   2
61.9    0.5    1    1   2
61.95    0.5    1    1   2
62    0.5    1    1   2
62.05    0.5    1    1   2
62.1    0.5    1    1   2
62.15    0.5    1    1   2
62.2    0.5    1    1   2
62.25    0.5    1    1   2
62.3    0.5    1    1   2
62.35    0.5    1    1   2
62.4    0.5    1    1   2
62.45    0.5    1    1   2
62.5    0.5    1    1   2
62.55    0.5    1    1   2
62.6    0.5    1    1   2
62.65    0.5    1    1   2
62.7    0.5    1    1   2
62.75    0.5    1    1   2
62.8    0.5    1    1   2
62.85    0.5    1    1   2
62.9    0.666667    0    1   2
62.95    1    0    1   0
63    1    0    1   0
63.05    0.833333    1    1   0
63.1    0.833333    1    1   0
63.15    0.833333    1    1   0
63.2    0.833333    1    1   0
63.25    0.833333    1    1   0
63.3    0.833333    1    1   0
63.35    0.833333    1    1   0
63.4    0.833333    1    1   0
63.45    0.833333    1    1   0
63.5    0.833333    1    1   0
63.55    0.833333    1    1   0
63.6    0.833333    1    1   0
63.65    0.833333    1    1   0
63.7    0.833333    1    1   0
63.75    0.833333    1    1   0
63.8    0.833333    1    1   0
63.85    0.833333    1    1   0
63.9    0.833333    1    1   0
63.95    0.833333    1    1   0
64    0.833333    1    1   0
64.05    0.833333    1    1   0
64.1    0.833333    1    1   0
64.15    0.833333    1    1   0
64.2    0.833333    1    1   0
64.25    0.833333    1    1   0
64.3    0.833333    1    1   0
64.35    0.833333    1    1   0
64.4    0.833333    1    1   0
64.45    0.833333    1    1   0
64.5    0.833333    1    1   0
64.55    0.833333    1    1   0
64.6    0.833333    1    1   0
64.65    0.833333    1    1   0
64.7    0.833333    1    1   0
64.75    0.833333    1    1   0
64.8    0.833333    1    1   0
64.85    0.833333    1    1   0
64.9    0.833333    1    1   0
64.95    0.833333    1    1   0
65    0.833333    1    1   0
65.05    0.833333    1    1   0
65.1    0.833333    1    1   0
65.15    0.833333    1    1   0
65.2    0.833333    1    1   0
65.25    0.833333    1    1   0
65.3    0.833333    1    1   0
65.35    0.833333    1    1   0
65.4    0.833333    1    1   0
65.45    0.833333    1    1   0
65.5    0.833333    1    1   0
65.55    0.833333    1    1   0
65.6    0.833333    1    1   0
65.65    0.833333    1    1   0
65.7    0.833333    1    1   0
65.75    0.833333    1    1   0
65.8    0.833333    1    1   0
65.85    0.833333    1    1   0
65.9    0.833333    1    1   0
65.95    0.833333    1    1   0
66    0.833333    1    1   0
66.05    0.833333    1    1   0
66.1    0.833333    1    1   0
66.15    0.833333    1    1   0
66.2    0.833333    1    1   0
66.25    0.833333    1    1   0
66.3    0.833333    1    1   0
66.35    0.833333    1    1   0
66.4    0.833333    1    1   0
66.45    0.833333    1    1   0
66.5    0.833333    1    1   0
66.55    0.833333    1    1   0
66.6    0.833333    1    1   0
66.65    0.833333    1    1   0
66.7    0.833333    1    1   0
66.75    0.833333    1    1   0
66.8    0.833333    1    1   0
66.85    0.833333    1    1   0
66.9    0.833333    1    1   0
66.95    0.833333    1    1   0
67    0.833333    1    1   0
67.05    0.833333    1    1   0
67.1    0.833333    1    1   0
67.15    1    0    1   0
67.2    1    0    1   0
67.25    1    0    1   0
67.3    0.833333    1    1   0
67.35    0.833333    1    1   0
67.4    0.833333    1    1   0
67.45    0.833333    1    1   0
67.5    0.833333    1    1   0
67.55    0.833333    1    1   0
67.6    0.833333    1    1   0
67.65    0.833333    1    1   0
67.7    0.833333    1    1   0
67.75    0.833333    1    1   0
67.8    0.833333    1    1   0
67.85    1    0    1   0
67.9    0.833333    1    1   0
67.95    0.833333    1    1   0
68    0.833333    1    1   0
68.05    0.833333    1    1   0
68.1    0.833333    1    1   0
68.15    0.833333    1    1   0
68.2    0.833333    1    1   0
68.25    0.833333    1    1   0
68.3    0.833333    1    1   0
68.35    0.833333    1    1   0
68.4    0.833333    1    1   0
68.45    0.833333    1    1   0
68.5    0.833333    1    1   0
68.55    0.833333    1    1   0
68.6    0.833333    1    1   0
68.65    0.833333    1    1   0
68.7    0.666667    1    0   0
68.75    0.666667    1    0   0
68.8    0.666667    1    0   0
68.85    0.833333    1    1   0
68.9    0.833333    1    1   0
68.95    0.833333    1    1   0
69    0.833333    1    1   0
69.05    0.833333    1    1   0
69.1    0.833333    1    1   0
69.15    0.833333    1    1   0
69.2    0.833333    1    1   0
69.25    0.833333    1    1   0
69.3    0.833333    1    1   0
69.35    0.833333    1    1   0
69.4    0.833333    1    1   0
69.45    0.833333    1    1   0
69.5    0.833333    1    1   0
69.55    0.833333    1    1   0
69.6    0.833333    1    1   0
69.65    0.833333    1    1   0
69.7    0.833333    1    1   0
69.75    0.833333    1    1   0
69.8    0.833333    1    1   0
69.85    0.833333    1    1   0
69.9    0.833333    1    1   0
69.95    0.833333    1    1   0
70    0.833333    1    1   0
70.05    1    1    1   1
70.1    1    1    1   1
70.15    1    1    1   1
70.2    1    1    1   1
70.25    1    1    1   1
70.3    1    1    1   1
70.35    1    1    1   1
70.4    1    1    1   1
70.45    1    1    1   1
70.5    1    1    1   1
70.55    1    1    1   1
70.6    1    1    1   1
70.65    1    1    1   1
70.7    1    1    1   1
70.75    1    1    1   1
70.8    1    1    1   1
70.85    1    1    1   1
70.9    1    1    1   1
70.95    1    1    1   1
71    1    1    1   1
71.05    1    1    1   1
71.1    1    1    1   1
71.15    1    1    1   1
71.2    1    1    1   1
71.25    1    1    1   1
71.3    1    1    1   1
71.35    1    1    1   1
71.4    0.833333    1    1   0
71.45    1    1    1   1
71.5    0.833333    1    1   0
71.55    0.833333    1    1   0
71.6    1    0    1   0
71.65    1    0    1   0
71.7    1.16667    0    1   1
71.75    1.16667    0    1   1
71.8    1.16667    0    1   1
71.85    1.16667    0    1   1
71.9    1.16667    0    1   1
71.95    1.16667    0    1   1
72    1.16667    0    1   1
72.05    1.16667    0    1   1
72.1    1.16667    0    1   1
72.15    1.16667    0    1   1
72.2    1.16667    0    1   1
72.25    1.16667    0    1   1
72.3    1.16667    0    1   1
72.35    1.16667    0    1   1
72.4    1.16667    0    1   1
72.45    1.16667    0    1   1
72.5    1.16667    0    1   1
72.55    1.16667    0    1   1
72.6    1.16667    0    1   1
72.65    1.16667    0    1   1
72.7    1.16667    0    1   1
72.75    1.16667    0    1   1
72.8    1.16667    0    1   1
72.85    1.16667    0    1   1
72.9    1.16667    0    1   1
72.95    0.666667    0    1   2
73    0.666667    0    1   2
73.05    0.666667    0    1   2
73.1    0.666667    0    1   2
73.15    0.666667    0    1   2
73.2    0.666667    0    1   2
73.25    0.666667    0    1   2
73.3    0.666667    0    1   2
73.35    0.666667    0    1   2
73.4    0.666667    0    1   2
73.45    0.666667    0    1   2
73.5    0.666667    0    1   2
73.55    0.666667    0    1   2
73.6    0.666667    0    1   2
73.65    0.666667    0    1   2
73.7    0.666667    0    1   2
73.75    0.666667    0    1   2
73.8    0.666667    0    1   2
73.85    0.666667    0    1   2
73.9    0.666667    0    1   2
73.95    0.666667    0    1   2
74    0.666667    0    1   2
74.05    0.666667    0    1   2
74.1    1.16667    0    1   1
74.15    1.16667    0    1   1
74.2    1.16667    0    1   1
74.25    1.16667    0    1   1
74.3    1.16667    0    1   1
74.35    1.16667    0    1   1
74.4    1.16667    0    1   1
74.45    1.16667    0    1   1
74.5    1.16667    0    1   1
74.55    1.16667    0    1   1
74.6    1.16667    0    1   1
74.65    1.16667    0    1   1
74.7    1    0    1   0
74.75    1.16667    0    1   1
74.8    1.16667    0    1   1
74.85    1.16667    0    1   1
74.9    1.16667    0    1   1
74.95    1.16667    0    1   1
75    0.666667    0    1   2
75.05    0.666667    0    1   2
75.1    0.666667    0    1   2
75.15    0.666667    0    1   2
75.2    0.666667    0    1   2
75.25    0.666667    0    1   2
75.3    0.666667    0    1   2
75.35    0.666667    0    1   2
75.4    0.666667    0    1   2
75.45    0.666667    0    1   2
75.5    0.666667    0    1   2
75.55    0.666667    0    1   2
75.6    0.666667    0    1   2
75.65    0.666667    0    1   2
75.7    0.666667    0    1   2
75.75    0.666667    0    1   2
75.8    0.666667    0    1   2
75.85    0.666667    0    1   2
75.9    0.666667    0    1   2
75.95    0.666667    0    1   2
76    0.666667    0    1   2
76.05    0.666667    0    1   2
76.1    0.666667    0    1   2
76.15    0.666667    0    1   2
76.2    0.666667    0    1   2
76.25    0.666667    0    1   2
76.3    0.666667    0    1   2
76.35    0.666667    0    1   2
76.4    0.666667    0    1   2
76.45    0.666667    0    1   2
76.5    0.666667    0    1   2
76.55    0.666667    0    1   2
76.6    1.16667    0    1   1
76.65    1.16667    0    1   1
76.7    1.16667    0    1   1
76.75    1.16667    0    1   1
76.8    1.16667    0    1   1
76.85    1.16667    0    1   1
76.9    1.16667    0    1   1
76.95    1.16667    0    1   1
77    1.16667    0    1   1
77.05    1.33333    1    1   1
77.1    1.33333    1    1   1
77.15    1.33333    1    1   1
77.2    1.33333    1    1   1
77.25    1.33333    1    1   1
77.3    1.33333    1    1   1
77.35    1.16667    1    1   0
77.4    1.16667    1    1   0
77.45    1.33333    1    1   1
77.5    1.33333    1    1   1
77.55    1.33333    1    1   1
77.6    1.33333    1    1   1
77.65    1.33333    1    1   1
77.7    1.33333    1    1   1
77.75    1.33333    1    1   1
77.8    1.33333    1    1   1
77.85    1.33333    1    1   1
77.9    1.16667    1    1   0
77.95    1.16667    1    1   0
78    0.833333    1    1   2
78.05    0.833333    1    1   2
78.1    0.833333    1    1   2
78.15    0.833333    1    1   2
78.2    0.833333    1    1   2
78.25    0.833333    1    1   2
78.3    0.833333    1    1   2
78.35    0.833333    1    1   2
78.4    0.833333    1    1   2
78.45    0.833333    1    1   2
78.5    0.833333    1    1   2
78.55    0.833333    1    1   2
78.6    0.833333    1    1   2
78.65    0.833333    1    1   2
78.7    0.833333    1    1   2
78.75    0.833333    1    1   2
78.8    0.833333    1    1   2
78.85    0.833333    1    1   2
78.9    0.833333    1    1   2
78.95    0.833333    1    1   2
79    0.833333    1    1   2
79.05    0.833333    1    1   2
79.1    0.833333    1    1   2
79.15    0.833333    1    1   2
79.2    0.833333    1    1   2
79.25    0.833333    1    1   2
79.3    0.833333    1    1   2
79.35    0.833333    1    1   2
79.4    0.833333    1    1   2
79.45    0.833333    1    1   2
79.5    0.833333    1    1   2
79.55    0.833333    1    1   2
79.6    0.833333    1    1   2
79.65    0.833333    1    1   2
79.7    0.833333    1    1   2
79.75    0.833333    1    1   2
79.8    0.833333    1    1   2
79.85    0.833333    1    1   2
79.9    0.833333    1    1   2
79.95    0.833333    1    1   2
80    0.833333    1    1   2
80.05    0.833333    1    1   2
80.1    0.833333    1    1   2
80.15    0.833333    1    1   2
80.2    0.833333    1    1   2
80.25    0.833333    1    1   2
80.3    0.833333    1    1   2
80.35    0.833333    1    1   2
80.4    0.833333    1    1   2
80.45    0.833333    1    1   2
80.5    0.833333    1    1   2
80.55    0.833333    1    1   2
80.6    0.833333    1    1   2
80.65    0.833333    1    1   2
80.7    0.833333    1    1   2
80.75    0.833333    1    1   2
80.8    0.833333    1    1   2
80.85    0.833333    1    1   2
80.9    0.833333    1    1   2
80.95    0.833333    1    1   2
81    0.833333    1    1   2
81.05    0.833333    1    1   2
81.1    0.833333    1    1   2
81.15    0.833333    1    1   2
81.2    0.833333    1    1   2
81.25    0.833333    1    1   2
81.3    0.833333    1    1   2
81.35    0.833333    1    1   2
81.4    0.833333    1    1   2
81.45    0.833333    1    1   2
81.5    0.833333    1    1   2
81.55    0.833333    1    1   2
81.6    1    0    1   2
81.65    0.833333    1    1   2
81.7    1    0    1   2
81.75    1    0    1   2
81.8    1    0    1   2
81.85    0.833333    1    1   2
81.9    0.833333    1    1   2
81.95    0.833333    1    1   2
82    0.833333    1    1   2
82.05    0.833333    1    1   2
82.1    0.833333    1    1   2
82.15    0.833333    1    1   2
82.2    0.833333    1    1   2
82.25    0.833333    1    1   2
82.3    0.833333    1    1   2
82.35    0.833333    1    1   2
82.4    0.833333    1    1   2
82.45    0.833333    1    1   2
82.5    0.833333    1    1   2
82.55    0.833333    1    1   2
82.6    0.833333    1    1   2
82.65    0.833333    1    1   2
82.7    1.16667    1    1   0
82.75    1.16667    1    1   0
82.8    1.33333    1    1   1
82.85    1.33333    1    1   1
82.9    1.33333    1    1   1
82.95    1.33333    1    1   1
83    1.33333    1    1   1
83.05    1.33333    1    1   1
83.1    1.33333    1    1   1
83.15    1.33333    1    1   1
83.2    1.33333    1    1   1
83.25    1.33333    1    1   1
83.3    1.33333    1    1   1
83.35    1.33333    1    1   1
83.4    1.33333    1    1   1
83.45    0.833333    2    1   1
83.5    0.333333    2    1   2
83.55    0.333333    2    1   2
83.6    0.333333    2    1   2
83.65    0.333333    2    1   2
83.7    0.333333    2    1   2
83.75    0.333333    2    1   2
83.8    0.333333    2    1   2
83.85    0.333333    2    1   2
83.9    0.333333    2    1   2
83.95    0.333333    2    1   2
84    0.333333    2    1   2
84.05    0.333333    2    1   2
84.1    0.333333    2    1   2
84.15    0.333333    2    1   2
84.2    0.333333    2    1   2
84.25    0.333333    2    1   2
84.3    0.333333    2    1   2
84.35    0.333333    2    1   2
84.4    0.333333    2    1   2
84.45    0.333333    2    1   2
84.5    0.333333    2    1   2
84.55    0.333333    2    1   2
84.6    0.333333    2    1   2
84.65    0.333333    2    1   2
84.7    0.333333    2    1   2
84.75    0.333333    2    1   2
84.8    0.333333    2    1   2
84.85    0.333333    2    1   2
84.9    0.333333    2    1   2
84.95    0.333333    2    1   2
85    0.333333    2    1   2
85.05    8.88178e-16    2    1   0
85.1    8.88178e-16    2    1   0
85.15    8.88178e-16    2    1   0
85.2    8.88178e-16    2    1   0
85.25    8.88178e-16    2    1   0
85.3    8.88178e-16    2    1   0
85.35    8.88178e-16    2    1   0
85.4    8.88178e-16    2    1   0
85.45    8.88178e-16    2    1   0
85.5    8.88178e-16    2    1   0
85.55    8.88178e-16    2    1   0
85.6    8.88178e-16    2    1   0
85.65    8.88178e-16    2    1   0
85.7    8.88178e-16    2    1   0
85.75    8.88178e-16    2    1   0
85.8    8.88178e-16    2    1   0
85.85    8.88178e-16    2    1   0
85.9    8.88178e-16    2    1   0
85.95    8.88178e-16    2    1   0
86    8.88178e-16    2    1   0
86.05    8.88178e-16    2    1   0
86.1    8.88178e-16    2    1   0
86.15    8.88178e-16    2    1   0
86.2    8.88178e-16    2    1   0
86.25    8.88178e-16    2    1   0
86.3    8.88178e-16    2    1   0
86.35    8.88178e-16    2    1   0
86.4    8.88178e-16    2    1   0
86.45    8.88178e-16    2    1   0
86.5    8.88178e-16    2    1   0
86.55    -0.5    1    1   0
86.6    -0.5    1    1   0
86.65    -0.5    1    1   0
86.7    -0.5    1    1   0
86.75    -0.5    1    1   0
86.8    -0.5    1    1   0
86.85    -0.5    1    1   0
86.9    -0.5    1    1   0
86.95    -0.5    1    1   0
87    -0.5    1    1   0
87.05    -0.5    1    1   0
87.1    -0.5    1    1   0
87.15    -0.5    1    1   0
87.2    -0.5    1    1   0
87.25    -0.5    1    1   0
87.3    -0.5    1    1   0
87.35    -0.5    1    1   0
87.4    -0.5    1    1   0
87.45    -0.5    1    1   0
87.5    -0.5    1    1   0
87.55    -0.5    1    1   0
87.6    -0.5    1    1   0
87.65    -0.5    1    1   0
87.7    -0.5    1    1   0
87.75    -0.5    1    1   0
87.8    -0.5    1    1   0
87.85    -0.5    1    1   0
87.9    -0.5    1    1   0
87.95    -0.5    1    1   0
88    -0.5    1    1   0
88.05    -0.5    1    1   0
88.1    -0.5    1    1   0
88.15    -0.5    1    1   0
88.2    -0.5    1    1   0
88.25    -0.5    1    1   0
88.3    -0.5    1    1   0
88.35    -0.5    1    1   0
88.4    -0.5    1    1   0
88.45    -0.333333    0    1   0
88.5    -0.5    1    1   0
88.55    -0.5    1    1   0
88.6    -0.5    1    1   0
88.65    -0.5    1    1   0
88.7    -0.5    1    1   0
88.75    -0.5    1    1   0
88.8    -0.5    1    1   0
88.85    -0.5    1    1   0
88.9    -0.5    1    1   0
88.95    -0.5    1    1   0
89    -0.5    1    1   0
89.05    -0.5    1    1   0
89.1    -0.5    1    1   0
89.15    -0.5    1    1   0
89.2    -0.5    1    1   0
89.25    -0.5    1    1   0
89.3    -0.5    1    1   0
89.35    -0.5    1    1   0
89.4    -0.5    1    1   0
89.45    -0.5    1    1   0
89.5    -0.5    1    1   0
89.55    -0.5    1    1   0
89.6    -0.5    1    1   0
89.65    -0.5    1    1   0
89.7    -0.5    1    1   0
89.75    -0.5    1    1   0
89.8    -0.5    1    1   0
89.85    -0.5    1    1   0
89.9    -0.5    1    1   0
89.95    -0.5    1    1   0
90    -0.5    1    1   0
90.05    -0.5    1    1   0
90.1    -0.5    1    1   0
90.15    -0.5    1    1   0
90.2    -0.5    1    1   0
90.25    -0.5    1    1   0
90.3    -0.5    1    1   0
90.35    -0.5    1    1   0
90.4    -0.5    1    1   0
90.45    -0.5    1    1   0
90.5    -0.5    1    1   0
90.55    -0.5    1    1   0
90.6    -0.5    1    1   0
90.65    -0.5    1    1   0
90.7    -0.5    1    1   0
90.75    -0.5    1    1   0
90.8    -0.5    1    1   0
90.85    -0.5    1    1   0
90.9    -0.5    1    1   0
90.95    -0.5    1    1   0
91    -0.5    1    1   0
91.05    -0.5    1    1   0
91.1    -0.833333    1    1   2
91.15    -0.833333    1    1   2
91.2    -0.833333    1    1   2
91.25    -0.833333    1    1   2
91.3    -0.833333    1    1   2
91.35    -0.833333    1    1   2
91.4    -0.833333    1    1   2
91.45    -0.833333    1    1   2
91.5    -0.333333    0    1   0
91.55    -0.333333    0    1   0
91.6    8.88178e-16    0    0   1
91.65    8.88178e-16    0    0   1
91.7    8.88178e-16    0    0   1
91.75    8.88178e-16    0    0   1
91.8    -0.166667    0    1   1
91.85    -0.166667    0    1   1
91.9    -0.166667    0    1   1
91.95    -0.166667    0    1   1
92    -0.166667    0    1   1
92.05    -0.166667    0    1   1
92.1    -0.166667    0    1   1
92.15    -0.166667    0    1   1
92.2    -0.166667    0    1   1
92.25    -0.166667    0    1   1
92.3    -0.166667    0    1   1
92.35    -0.166667    0    1   1
92.4    8.88178e-16    0    0   1
92.45    -0.166667    0    1   1
92.5    -0.166667    0    1   1
92.55    -0.166667    0    1   1
92.6    -0.166667    0    1   1
92.65    -0.166667    0    1   1
92.7    -0.166667    0    1   1
92.75    -0.166667    0    1   1
92.8    -0.166667    0    1   1
92.85    -0.166667    0    1   1
92.9    -0.166667    0    1   1
92.95    -0.166667    0    1   1
93    -0.166667    0    1   1
93.05    -0.166667    0    1   1
93.1    -0.166667    0    1   1
93.15    -0.166667    0    1   1
93.2    -0.166667    0    1   1
93.25    -0.166667    0    1   1
93.3    -0.166667    0    1   1
93.35    -0.166667    0    1   1
93.4    -0.166667    0    1   1
93.45    -0.166667    0    1   1
93.5    -0.166667    0    1   1
93.55    -0.166667    0    1   1
93.6    -0.166667    0    1   1
93.65    -0.166667    0    1   1
93.7    -0.166667    0    1   1
93.75    -0.166667    0    1   1
93.8    -0.166667    0    1   1
93.85    -0.166667    0    1   1
93.9    -0.166667    0    1   1
93.95    -0.166667    0    1   1
94    -0.166667    0    1   1
94.05    -0.166667    0    1   1
94.1    -0.333333    0    1   0
94.15    -0.166667    0    1   1
94.2    -0.166667    0    1   1
94.25    -0.166667    0    1   1
94.3    -0.166667    0    1   1
94.35    -0.166667    0    1   1
94.4    -0.166667    0    1   1
94.45    -0.166667    0    1   1
94.5    -0.166667    0    1   1
94.55    -0.166667    0    1   1
94.6    -0.166667    0    1   1
94.65    -0.166667    0    1   1
94.7    -0.166667    0    1   1
94.75    -0.166667    0    1   1
94.8    -0.166667    0    1   1
94.85    -0.166667    0    1   1
94.9    -0.166667    0    1   1
94.95    8.88178e-16    0    0   1
95    8.88178e-16    0    0   1
95.05    8.88178e-16    0    0   1
95.1    8.88178e-16    0    0   1
95.15    8.88178e-16    0    0   1
95.2    8.88178e-16    0    0   1
95.25    -0.166667    0    1   1
95.3    -0.166667    0    1   1
95.35    -0.166667    0    1   1
95.4    -0.166667    0    1   1
95.45    -0.166667    0    1   1
95.5    -0.166667    0    1   1
95.55    -0.166667    0    1   1
95.6    -0.166667    0    1   1
95.65    -0.166667    0    1   1
95.7    -0.166667    0    1   1
95.75    -0.166667    0    1   1
95.8    -0.166667    0    1   1
95.85    -0.166667    0    1   1
95.9    -0.333333    0    1   0
95.95    -0.166667    0    1   1
96    -0.166667    0    1   1
96.05    -0.166667    0    1   1
96.1    -0.166667    0    1   1
96.15    -0.166667    0    1   1
96.2    -0.166667    0    1   1
96.25    -0.166667    0    1   1
96.3    -0.166667    0    1   1
96.35    -0.166667    0    1   1
96.4    -0.166667    0    1   1
96.45    -0.166667    0    1   1
96.5    -0.166667    0    1   1
96.55    -0.166667    0    1   1
96.6    -0.166667    0    1   1
96.65    -0.166667    0    1   1
96.7    -0.166667    0    1   1
96.75    -0.333333    0    1   0
96.8    -0.333333    0    1   0
96.85    -0.333333    0    1   0
96.9    -0.333333    0    1   0
96.95    -0.333333    0    1   0
97    -0.166667    0    1   1
97.05    -0.166667    0    1   1
97.1    -0.166667    0    1   1
97.15    -0.166667    0    1   1
97.2    -0.333333    0    1   0
97.25    -0.333333    0    1   0
97.3    -0.166667    0    1   1
97.35    -0.166667    0    1   1
97.4    -0.166667    0    1   1
97.45    -0.166667    0    1   1
97.5    -0.166667    0    1   1
97.55    -0.166667    0    1   1
97.6    -0.166667    0    1   1
97.65    -0.166667    0    1   1
97.7    -0.166667    0    1   1
97.75    -0.166667    0    1   1
97.8    -0.166667    0    1   1
97.85    -0.166667    0    1   1
97.9    -0.166667    0    1   1
97.95    -0.166667    0    1   1
98    -0.166667    0    1   1
98.05    -0.166667    0    1   1
98.1    -0.5    2    1   1
98.15    -0.5    2    1   1
98.2    -0.5    2    1   1
98.25    -0.5    2    1   1
98.3    -0.5    2    1   1
98.35    -0.5    2    1   1
98.4    -0.5    2    1   1
98.45    -0.5    2    1   1
98.5    -0.5    2    1   1
98.55    -0.5    2    1   1
98.6    -0.5    2    1   1
98.65    -0.5    2    1   1
98.7    -0.5    2    1   1
98.75    -0.5    2    1   1
98.8    -0.5    2    1   1
98.85    -0.666667    2    1   0
98.9    -0.5    2    1   1
98.95    8.60423e-16    1    1   1
99    -0.166667    1    1   0
99.05    8.60423e-16    1    1   1
99.1    8.60423e-16    1    1   1
99.15    8.60423e-16    1    1   1
99.2    8.60423e-16    1    1   1
99.25    8.60423e-16    1    1   1
99.3    8.60423e-16    1    1   1
99.35    8.60423e-16    1    1   1
99.4    8.60423e-16    1    1   1
99.45    8.60423e-16    1    1   1
99.5    8.60423e-16    1    1   1
99.55    8.60423e-16    1    1   1
99.6    8.60423e-16    1    1   1
99.65    8.60423e-16    1    1   1
99.7    8.60423e-16    1    1   1
99.75    8.60423e-16    1    1   1
99.8    8.60423e-16    1    1   1
99.85    8.60423e-16    1    1   1
99.9    8.60423e-16    1    1   1
99.95    8.60423e-16    1    1   1
100    8.60423e-16    1    1   1
100.05    8.60423e-16    1    1   1
100.1    8.60423e-16    1    1   1
100.15    -0.166667    0    1   1
100.2    -0.166667    0    1   1
100.25    -0.166667    0    1   1
100.3    -0.166667    0    1   1
100.35    -0.166667    0    1   1
100.4    8.60423e-16    1    1   1
100.45    8.60423e-16    1    1   1
100.5    8.60423e-16    1    1   1
100.55    8.60423e-16    1    1   1
100.6    8.60423e-16    1    1   1
100.65    8.60423e-16    1    1   1
100.7    8.60423e-16    1    1   1
100.75    8.60423e-16    1    1   1
100.8    8.60423e-16    1    1   1
100.85    8.60423e-16    1    1   1
100.9    8.60423e-16    1    1   1
100.95    8.60423e-16    1    1   1
101    8.60423e-16    1    1   1
101.05    8.60423e-16    1    1   1
101.1    8.60423e-16    1    1   1
101.15    8.60423e-16    1    1   1
101.2    0.166667    1    0   1
101.25    0.166667    1    0   1
101.3    0.166667    1    0   1
101.35    0.166667    1    0   1
101.4    0.333333    1    0   0
101.45    0.666667    1    0   2
101.5    0.666667    1    0   2
101.55    0.666667    1    0   2
101.6    0.666667    1    0   2
101.65    0.666667    1    0   2
101.7    0.666667    1    0   2
101.75    0.666667    1    0   2
101.8    0.666667    1    0   2
101.85    0.666667    1    0   2
101.9    0.666667    1    0   2
101.95    0.666667    1    0   2
102    0.666667    1    0   2
102.05    0.666667    1    0   2
102.1    0.666667    1    0   2
102.15    0.666667    1    0   2
102.2    0.666667    1    0   2
102.25    0.666667    1    0   2
102.3    0.666667    1    0   2
102.35    0.666667    1    0   2
102.4    0.666667    1    0   2
102.45    0.666667    1    0   2
102.5    0.666667    1    0   2
102.55    0.666667    1    0   2
102.6    0.666667    1    0   2
102.65    0.666667    1    0   2
102.7    0.666667    1    0   2
102.75    0.666667    1    0   2
102.8    0.666667    1    0   2
102.85    0.666667    1    0   2
102.9    0.666667    1    0   2
102.95    0.666667    1    0   2
103    0.666667    1    0   2
103.05    0.666667    1    0   2
103.1    0.666667    1    0   2
103.15    0.666667    1    0   2
103.2    0.666667    1    0   2
103.25    0.666667    1    0   2
103.3    0.666667    1    0   2
103.35    0.666667    1    0   2
103.4    0.666667    1    0   2
103.45    0.666667    1    0   2
103.5    0.666667    1    0   2
103.55    0.666667    1    0   2
103.6    0.833333    0    0   1
103.65    1    1    0   1
103.7    1    1    0   1
103.75    1    1    0   1
103.8    1    1    0   1
103.85    1    1    0   1
103.9    1    1    0   1
103.95    1    1    0   1
104    1    1    0   1
104.05    1    1    0   1
104.1    1    1    0   1
104.15    1    1    0   1
104.2    1    1    0   1
104.25    1    1    0   1
104.3    1    1    0   1
104.35    1    1    0   1
104.4    1    1    0   1
104.45    1    1    0   1
104.5    1    1    0   1
104.55    1    1    0   1
104.6    1    1    0   1
104.65    1    1    0   1
104.7    1    1    0   1
104.75    1    1    0   1
104.8    1    1    0   1
104.85    1    1    0   1
104.9    1    1    0   1
104.95    1    1    0   1
105    1    1    0   1
105.05    1.16667    1    1   1
105.1    1.33333    1    1   0
105.15    1.33333    1    1   0
105.2    1.33333    1    1   0
105.25    1.33333    1    1   0
105.3    1.33333    1    1   0
105.35    1.33333    1    1   0
105.4    1.33333    1    1   0
105.45    1.33333    1    1   0
105.5    1.33333    1    1   0
105.55    1.33333    1    1   0
105.6    1.33333    1    1   0
105.65    1.33333    1    1   0
105.7    1.33333    1    1   0
105.75    1.33333    1    1   0
105.8    1.33333    1    1   0
105.85    1.33333    1    1   0
105.9    1.33333    1    1   0
105.95    1.33333    1    1   0
106    1.33333    1    1   0
106.05    1.33333    1    1   0
106.1    1.33333    1    1   0
106.15    1.33333    1    1   0
106.2    1.33333    1    1   0
106.25    1.33333    1    1   0
106.3    1.33333    1    1   0
106.35    1.33333    1    1   0
106.4    1.33333    1    1   0
106.45    1.33333    1    1   0
106.5    1.33333    1    1   0
106.55    1.33333    1    1   0
106.6    1.33333    1    1   0
106.65    1.33333    1    1   0
106.7    1.33333    1    1   0
106.75    1.33333    1    1   0
106.8    1.33333    1    1   0
106.85    1.33333    1    1   0
106.9    1.33333    1    1   0
106.95    1.33333    1    1   0
107    1.33333    1    1   0
107.05    1.33333    1    1   0
107.1    1.33333    1    1   0
107.15    1.33333    1    1   0
107.2    1.33333    1    1   0
107.25    1.33333    1    1   0
107.3    1.33333    1    1   0
107.35    1.33333    1    1   0
107.4    1.33333    1    1   0
107.45    1.33333    1    1   0
107.5    1.33333    1    1   0
107.55    1.33333    1    1   0
107.6    1.33333    1    1   0
107.65    1.33333    1    1   0
107.7    1.33333    1    1   0
107.75    1.33333    1    1   0
107.8    1.33333    1    1   0
107.85    1.33333    1    1   0
107.9    1.33333    1    1   0
107.95    1.33333    1    1   0
108    1.33333    1    1   0
108.05    1.33333    1    1   0
108.1    1.33333    1    1   0
108.15    1.33333    1    1   0
108.2    1.33333    1    1   0
108.25    1.33333    1    1   0
108.3    1.33333    1    1   0
108.35    1.33333    1    1   0
108.4    1.33333    1    1   0
108.45    1.33333    1    1   0
108.5    1.33333    1    1   0
108.55    1.33333    1    1   0
108.6    1.33333    1    1   0
108.65    1.33333    1    1   0
108.7    1.33333    1    1   0
108.75    1.33333    1    1   0
108.8    1.33333    1    1   0
108.85    1.33333    1    1   0
108.9    1.33333    1    1   0
108.95    1.33333    1    1   0
109    1.33333    1    1   0
109.05    1.33333    1    1   0
109.1    1.5    0    1   0
109.15    1.5    0    1   0
109.2    1.83333    2    1   0
109.25    1.83333    2    1   0
109.3    1.83333    2    1   0
109.35    1.33333    1    1   0
109.4    1.33333    1    1   0
109.45    1.33333    1    1   0
109.5    1.33333    1    1   0
109.55    1.33333    1    1   0
109.6    1.33333    1    1   0
109.65    1.33333    1    1   0
109.7    1.33333    1    1   0
109.75    1.33333    1    1   0
109.8    1.33333    1    1   0
109.85    1.33333    1    1   0
109.9    1.33333    1    1   0
109.95    1.33333    1    1   0
110    1.33333    1    1   0
110.05    1.33333    1    1   0
110.1    1.33333    1    1   0
110.15    1.33333    1    1   0
110.2    1.33333    1    1   0
110.25    1.33333    1    1   0
110.3    1.33333    1    1   0
110.35    1.33333    1    1   0
110.4    1.33333    1    1   0
110.45    1.33333    1    1   0
110.5    1.33333    1    1   0
110.55    1.33333    1    1   0
110.6    1.33333    1    1   0
110.65    1.33333    1    1   0
110.7    1.33333    1    1   0
110.75    1.33333    1    1   0
110.8    1.33333    1    1   0
110.85    1.33333    1    1   0
110.9    1.33333    1    1   0
110.95    1.33333    1    1   0
111    1.33333    1    1   0
111.05    1.33333    1    1   0
111.1    1.33333    1    1   0
111.15    1.33333    1    1   0
111.2    1.33333    1    1   0
111.25    1.33333    1    1   0
111.3    1.33333    1    1   0
111.35    1.33333    1    1   0
111.4    1.33333    1    1   0
111.45    1.33333    1    1   0
111.5    1.33333    1    1   0
111.55    1.33333    1    1   0
111.6    1.33333    1    1   0
111.65    1.33333    1    1   0
111.7    1.33333    1    1   0
111.75    1.33333    1    1   0
111.8    1.33333    1    1   0
111.85    1.33333    1    1   0
111.9    1.33333    1    1   0
111.95    1.16667    1    0   0
112    1.33333    1    1   0
112.05    1    1    1   2
112.1    1    1    1   2
112.15    0.833333    1    0   2
112.2    1    1    1   2
112.25    1    1    1   2
112.3    1    1    1   2
112.35    1    1    1   2
112.4    1    1    1   2
112.45    1    1    1   2
112.5    1    1    1   2
112.55    1    1    1   2
112.6    1    1    1   2
112.65    1    1    1   2
112.7    1.16667    0    1   2
112.75    1.16667    0    1   2
112.8    1.16667    0    1   2
112.85    1.16667    0    1   2
112.9    1.16667    0    1   2
112.95    1.16667    0    1   2
113    1.16667    0    1   2
113.05    1.16667    0    1   2
113.1    1.5    0    1   0
113.15    1.5    0    1   0
113.2    1.5    0    1   0
113.25    1.66667    0    1   1
113.3    1.66667    0    1   1
113.35    1.66667    0    1   1
113.4    1.66667    0    1   1
113.45    1.66667    0    1   1
113.5    1.66667    0    1   1
113.55    1.66667    0    1   1
113.6    1.66667    0    1   1
113.65    1.66667    0    1   1
113.7    1.66667    0    1   1
113.75    1.66667    0    1   1
113.8    1.66667    0    1   1
113.85    1.66667    0    1   1
113.9    1.66667    0    1   1
113.95    1.66667    0    1   1
114    1.66667    0    1   1
114.05    1.66667    0    1   1
114.1    1.66667    0    1   1
114.15    1.66667    0    1   1
114.2    1.66667    0    1   1
114.25    1.66667    0    1   1
114.3    1.66667    0    1   1
114.35    1.66667    0    1   1
114.4    1.66667    0    1   1
114.45    1.66667    0    1   1
114.5    1.66667    0    1   1
114.55    1.66667    0    1   1
114.6    1.66667    0    1   1
114.65    1.66667    0    1   1
114.7    1.66667    0    1   1
114.75    1.66667    0    1   1
114.8    1.66667    0    1   1
114.85    1.66667    0    1   1
114.9    1.66667    0    1   1
114.95    1.66667    0    1   1
115    1.66667    0    1   1
115.05    1.66667    0    1   1
115.1    1.66667    0    1   1
115.15    1.66667    0    1   1
115.2    1.66667    0    1   1
115.25    1.66667    0    1   1
115.3    1.66667    0    1   1
115.35    1.66667    0    1   1
115.4    1.66667    0    1   1
115.45    1.66667    0    1   1
115.5    1.66667    0    1   1
115.55    1.66667    0    1   1
115.6    1.66667    0    1   1
115.65    1.66667    0    1   1
115.7    1.66667    0    1   1
115.75    1.66667    0    1   1
115.8    1.66667    0    1   1
115.85    1.66667    0    1   1
115.9    1.66667    0    1   1
115.95    1.66667    0    1   1
116    1.66667    0    1   1
116.05    1.66667    0    1   1
116.1    1.5    0    1   0
116.15    1.5    0    1   0
116.2    1.5    0    1   0
116.25    1.5    0    1   0
116.3    1.16667    0    1   2
116.35    1.16667    0    1   2
116.4    1.16667    0    1   2
116.45    1.16667    0    1   2
116.5    1.16667    0    1   2
116.55    1.16667    0    1   2
116.6    1.16667    0    1   2
116.65    1.16667    0    1   2
116.7    1.16667    0    1   2
116.75    1.16667    0    1   2
116.8    1.16667    0    1   2
116.85    1.33333    0    0   1
116.9    1.33333    0    0   1
116.95    1.33333    0    0   1
117    1.33333    0    0   1
117.05    1.33333    0    0   1
117.1    1.66667    0    2   1
117.15    1.66667    0    2   1
117.2    1.66667    0    2   1
117.25    1.66667    0    2   1
117.3    1.66667    0    2   1
117.35    1.66667    0    2   1
117.4    1.66667    0    2   1
117.45    1.66667    0    2   1
117.5    1.66667    0    2   1
117.55    1.66667    0    2   1
117.6    1.66667    0    2   1
117.65    1.66667    0    2   1
117.7    1.66667    0    2   1
117.75    1.66667    0    2   1
117.8    1.66667    0    2   1
117.85    1.66667    0    2   1
117.9    1.33333    0    0   1
117.95    1.16667    0    1   1
118    1.16667    0    1   1
118.05    1.16667    0    1   1
118.1    1.16667    0    1   1
118.15    1.16667    0    1   1
118.2    1.16667    0    1   1
118.25    1.16667    0    1   1
118.3    1.16667    0    1   1
118.35    1.16667    0    1   1
118.4    1.16667    0    1   1
118.45    1.16667    0    1   1
118.5    1.16667    0    1   1
118.55    1.16667    0    1   1
118.6    1.16667    0    1   1
118.65    1.16667    0    1   1
118.7    1.16667    0    1   1
118.75    1.16667    0    1   1
118.8    1.16667    0    1   1
118.85    1.16667    0    1   1
118.9    1.16667    0    1   1
118.95    1.16667    0    1   1
119    1.16667    0    1   1
119.05    1.16667    0    1   1
119.1    1.33333    1    1   1
119.15    1.33333    1    1   1
119.2    1.33333    1    1   1
119.25    1.5    1    0   1
119.3    1.5    1    0   1
119.35    1.5    1    0   1
119.4    1.5    1    0   1
119.45    1.5    1    0   1
119.5    1.5    1    0   1
119.55    1.5    1    0   1
119.6    1.5    1    0   1
119.65    1.5    1    0   1
119.7    1.5    1    0   1
119.75    1.5    1    0   1
119.8    1.5    1    0   1
119.85    1.5    1    0   1
119.9    1.5    1    0   1
119.95    1.5    1    0   1
120    1.5    1    0   1
120.05    1.5    1    0   1
120.1    1.5    1    0   1
120.15    1.66667    1    0   0
120.2    1.66667    1    0   0
120.25    1.66667    1    0   0
120.3    1.66667    1    0   0
120.35    1.66667    1    0   0
120.4    1.5    1    0   1
120.45    1.5    1    0   1
120.5    1.5    1    0   1
120.55    1.5    1    0   1
120.6    1.5    1    0   1
120.65    1.5    1    0   1
120.7    1.5    1    0   1
120.75    1.5    1    0   1
120.8    1.5    1    0   1
120.85    1.5    1    0   1
120.9    1.5    1    0   1
120.95    1.5    1    0   1
121    1.66667    1    0   0
121.05    1.5    1    0   1
121.1    1.5    1    0   1
121.15    1.5    1    0   1
121.2    1.5    1    0   1
121.25    1.5    1    0   1
121.3    1.5    1    0   1
121.35    1.5    1    0   1
121.4    1.5    1    0   1
121.45    1.5    1    0   1
121.5    1.5    1    0   1
121.55    1.5    1    0   1
121.6    1.5    1    0   1
121.65    1.5    1    0   1
121.7    1.5    1    0   1
121.75    1.5    1    0   1
121.8    1.5    1    0   1
121.85    1.5    1    0   1
121.9    1.5    1    0   1
121.95    1.5    1    0   1
122    1.5    1    0   1
122.05    1.5    1    0   1
122.1    1.5    1    0   1
122.15    1.5    1    0   1
122.2    1.5    1    0   1
122.25    1.5    1    0   1
122.3    1.5    1    0   1
122.35    1.5    1    0   1
122.4    1.5    1    0   1
122.45    1.5    1    0   1
122.5    1.5    1    0   1
122.55    1.5    1    0   1
122.6    1.5    1    0   1
122.65    1.5    1    0   1
122.7    1.5    1    0   1
122.75    1.5    1    0   1
122.8    1.5    1    0   1
122.85    1.5    1    0   1
122.9    1.5    1    0   1
122.95    1.5    1    0   1
123    1.5    1    0   1
123.05    1.5    1    0   1
123.1    1.5    1    0   1
123.15    1.5    1    0   1
123.2    1.5    1    0   1
123.25    1.5    1    0   1
123.3    1.5    1    0   1
123.35    1.5    1    0   1
123.4    1.5    1    0   1
123.45    1.5    1    0   1
123.5    1.66667    1    0   0
123.55    1.5    1    0   1
123.6    1.5    1    0   1
123.65    1.5    1    0   1
123.7    1.5    1    0   1
123.75    1.5    1    0   1
123.8    1.5    1    0   1
123.85    1.5    1    0   1
123.9    1.5    1    0   1
123.95    1.5    1    0   1
124    1.5    1    0   1
124.05    1.5    1    0   1
124.1    1.33333    0    0   1
124.15    1.33333    0    0   1
124.2    1.33333    0    0   1
124.25    1.5    1    0   1
124.3    1.5    1    0   1
124.35    1.5    1    0   1
124.4    1.5    1    0   1
124.45    1.5    1    0   1
124.5    1.5    1    0   1
124.55    1.5    1    0   1
124.6    1.5    1    0   1
124.65    1.5    1    0   1
