# Supplementary material for: Clocked stepping of an artificial protein walker along a DNA track
Source: Nat Nanotechnol. 2026 Jul 6;21(7):987–95. doi: 10.1038/s41565-026-02211-3 (PMC13379313; doi:10.1038/s41565-026-02211-3)
Supplement: Supplementary file 13 — Text files of simulation output. [file 41565_2026_2211_MOESM13_ESM.zip › trace_alpha0.500000_7.dat]

### track: TrpR -- DtxR -- MetJ 
0    0.166667    1    1   0
0.05    0.166667    1    1   0
0.1    0.166667    1    1   0
0.15    0.166667    1    1   0
0.2    0.166667    1    1   0
0.25    0.166667    1    1   0
0.3    0.166667    1    1   0
0.35    0.166667    1    1   0
0.4    0.166667    1    1   0
0.45    0.166667    1    1   0
0.5    0.166667    1    1   0
0.55    0.166667    1    1   0
0.6    0.166667    1    1   0
0.65    0.166667    1    1   0
0.7    0.166667    1    1   0
0.75    0.166667    1    1   0
0.8    0.166667    1    1   0
0.85    0    1    0   0
0.9    0    1    0   0
0.95    0    1    0   0
1    0    1    0   0
1.05    -0.333333    1    2   0
1.1    -0.333333    1    2   0
1.15    -0.333333    1    2   0
1.2    -0.333333    1    2   0
1.25    -0.333333    1    2   0
1.3    -0.333333    1    2   0
1.35    -0.333333    1    2   0
1.4    -0.333333    1    2   0
1.45    -0.333333    1    2   0
1.5    -0.333333    1    2   0
1.55    -0.333333    1    2   0
1.6    -0.333333    1    2   0
1.65    -0.333333    1    2   0
1.7    -0.333333    1    2   0
1.75    -0.333333    1    2   0
1.8    -0.333333    1    2   0
1.85    -0.333333    1    2   0
1.9    -0.333333    1    2   0
1.95    -0.333333    1    2   0
2    -0.333333    1    2   0
2.05    -0.333333    1    2   0
2.1    -0.333333    1    2   0
2.15    -0.333333    1    2   0
2.2    -0.333333    1    2   0
2.25    -0.333333    1    2   0
2.3    -0.333333    1    2   0
2.35    -0.333333    1    2   0
2.4    -0.333333    1    2   0
2.45    -0.333333    1    2   0
2.5    -0.333333    1    2   0
2.55    -0.333333    1    2   0
2.6    -0.333333    1    2   0
2.65    -0.333333    1    2   0
2.7    -0.333333    1    2   0
2.75    -0.333333    1    2   0
2.8    -0.333333    1    2   0
2.85    -0.333333    1    2   0
2.9    -0.333333    1    2   0
2.95    -0.333333    1    2   0
3    -0.333333    1    2   0
3.05    -0.333333    1    2   0
3.1    -0.333333    1    2   0
3.15    -0.333333    1    2   0
3.2    -0.333333    1    2   0
3.25    -0.333333    1    2   0
3.3    -0.333333    1    2   0
3.35    -0.333333    1    2   0
3.4    -0.333333    1    2   0
3.45    -0.333333    1    2   0
3.5    -0.333333    1    2   0
3.55    -0.333333    1    2   0
3.6    -0.333333    1    2   0
3.65    -0.333333    1    2   0
3.7    -0.333333    1    2   0
3.75    -0.333333    1    2   0
3.8    -0.333333    1    2   0
3.85    -0.333333    1    2   0
3.9    -0.333333    1    2   0
3.95    -0.333333    1    2   0
4    -0.333333    1    2   0
4.05    -0.333333    1    2   0
4.1    -0.333333    1    2   0
4.15    -0.333333    1    2   0
4.2    -0.333333    1    2   0
4.25    -0.333333    1    2   0
4.3    -0.333333    1    2   0
4.35    -0.166667    0    1   0
4.4    -0.166667    0    1   0
4.45    -0.333333    1    1   0
4.5    -0.333333    1    1   0
4.55    -0.333333    1    1   0
4.6    -0.333333    1    1   0
4.65    -0.333333    1    1   0
4.7    -0.333333    1    1   0
4.75    -0.333333    1    1   0
4.8    -0.333333    1    1   0
4.85    -0.333333    1    1   0
4.9    -0.333333    1    1   0
4.95    -0.333333    1    1   0
5    -0.333333    1    1   0
5.05    -0.333333    1    1   0
5.1    -0.333333    1    1   0
5.15    -0.333333    1    1   0
5.2    -0.333333    1    1   0
5.25    -0.333333    1    1   0
5.3    -0.333333    1    1   0
5.35    -0.333333    1    1   0
5.4    -0.333333    1    1   0
5.45    -0.333333    1    1   0
5.5    -0.333333    1    1   0
5.55    -0.333333    1    1   0
5.6    -0.333333    1    1   0
5.65    -0.333333    1    1   0
5.7    -0.333333    1    1   0
5.75    -0.333333    1    1   0
5.8    -0.333333    1    1   0
5.85    -0.333333    1    1   0
5.9    -0.333333    1    1   0
5.95    -0.333333    1    1   0
6    -0.333333    1    1   0
6.05    -0.333333    1    1   0
6.1    -0.333333    1    1   0
6.15    -0.333333    1    1   0
6.2    -0.333333    1    1   0
6.25    -0.333333    1    1   0
6.3    -0.333333    1    1   0
6.35    -0.333333    1    1   0
6.4    -0.333333    1    1   0
6.45    -0.333333    1    1   0
6.5    -0.333333    1    1   0
6.55    -0.333333    1    1   0
6.6    -0.333333    1    1   0
6.65    -0.333333    1    1   0
6.7    -0.333333    1    1   0
6.75    -0.333333    1    1   0
6.8    -0.333333    1    1   0
6.85    -0.333333    1    1   0
6.9    -0.333333    1    1   0
6.95    -0.333333    1    1   0
7    -0.333333    1    1   0
7.05    -0.333333    1    1   0
7.1    -0.166667    1    1   1
7.15    0    0    1   1
7.2    0    0    1   1
7.25    0    0    1   1
7.3    0    0    1   1
7.35    0    0    1   1
7.4    0    0    1   1
7.45    0    0    1   1
7.5    0    0    1   1
7.55    0    0    1   1
7.6    0    0    1   1
7.65    0    0    1   1
7.7    0    0    1   1
7.75    0    0    1   1
7.8    0    0    1   1
7.85    0    0    1   1
7.9    0    0    1   1
7.95    0    0    1   1
8    0    0    1   1
8.05    0    0    1   1
8.1    0    0    1   1
8.15    0    0    1   1
8.2    0    0    1   1
8.25    0    0    1   1
8.3    0    0    1   1
8.35    0    0    1   1
8.4    -0.5    0    1   2
8.45    -0.5    0    1   2
8.5    -0.166667    0    1   0
8.55    -0.166667    0    1   0
8.6    -0.166667    0    1   0
8.65    -0.166667    0    1   0
8.7    -2.77556e-17    0    1   1
8.75    -2.77556e-17    0    1   1
8.8    -2.77556e-17    0    1   1
8.85    -2.77556e-17    0    1   1
8.9    -2.77556e-17    0    1   1
8.95    -2.77556e-17    0    1   1
9    -2.77556e-17    0    1   1
9.05    -2.77556e-17    0    1   1
9.1    -2.77556e-17    0    1   1
9.15    -2.77556e-17    0    1   1
9.2    -2.77556e-17    0    1   1
9.25    -2.77556e-17    0    1   1
9.3    -2.77556e-17    0    1   1
9.35    -2.77556e-17    0    1   1
9.4    -2.77556e-17    0    1   1
9.45    -2.77556e-17    0    1   1
9.5    -0.166667    0    1   0
9.55    -0.5    0    1   2
9.6    -0.166667    0    1   0
9.65    -0.166667    0    1   0
9.7    -0.166667    0    1   0
9.75    -0.166667    0    1   0
9.8    -0.166667    0    1   0
9.85    -0.166667    0    1   0
9.9    -0.5    0    1   2
9.95    -0.5    0    1   2
10    -0.5    0    1   2
10.05    -0.166667    0    1   0
10.1    -2.77556e-17    0    1   1
10.15    -2.77556e-17    0    1   1
10.2    -2.77556e-17    0    1   1
10.25    -2.77556e-17    0    1   1
10.3    -2.77556e-17    0    1   1
10.35    -2.77556e-17    0    1   1
10.4    -2.77556e-17    0    1   1
10.45    -2.77556e-17    0    1   1
10.5    -2.77556e-17    0    1   1
10.55    -2.77556e-17    0    1   1
10.6    -2.77556e-17    0    1   1
10.65    -2.77556e-17    0    1   1
10.7    -0.166667    0    1   0
10.75    -2.77556e-17    0    1   1
10.8    -2.77556e-17    0    1   1
10.85    -2.77556e-17    0    1   1
10.9    -0.5    0    1   2
10.95    -0.5    0    1   2
11    -0.5    0    1   2
11.05    -0.5    0    1   2
11.1    -0.5    0    1   2
11.15    -0.5    0    1   2
11.2    -0.5    0    1   2
11.25    -0.5    0    1   2
11.3    -0.5    0    1   2
11.35    -0.5    0    1   2
11.4    -0.5    0    1   2
11.45    -0.5    0    1   2
11.5    -0.5    0    1   2
11.55    -0.5    0    1   2
11.6    -0.5    0    1   2
11.65    -0.5    0    1   2
11.7    -0.5    0    1   2
11.75    -0.5    0    1   2
11.8    -0.5    0    1   2
11.85    -0.5    0    1   2
11.9    -0.5    0    1   2
11.95    -0.5    0    1   2
12    -0.5    0    1   2
12.05    -0.5    0    1   2
12.1    -0.166667    0    1   0
12.15    -0.166667    0    1   0
12.2    -0.5    0    1   2
12.25    -0.5    0    1   2
12.3    -0.5    0    1   2
12.35    -0.5    0    1   2
12.4    -0.5    0    1   2
12.45    -0.5    0    1   2
12.5    -0.5    0    1   2
12.55    -0.5    0    1   2
12.6    -0.5    0    1   2
12.65    -0.5    0    1   2
12.7    -0.5    0    1   2
12.75    -0.5    0    1   2
12.8    -0.5    0    1   2
12.85    -0.5    0    1   2
12.9    -0.5    0    1   2
12.95    -0.5    0    1   2
13    -0.5    0    1   2
13.05    -0.5    0    1   2
13.1    -0.5    0    1   2
13.15    -0.166667    0    1   0
13.2    -0.5    0    1   2
13.25    -0.5    0    1   2
13.3    -0.5    0    1   2
13.35    -0.5    0    1   2
13.4    -0.5    0    1   2
13.45    -0.5    0    1   2
13.5    -0.5    0    1   2
13.55    -0.5    0    1   2
13.6    -0.5    0    1   2
13.65    -0.5    0    1   2
13.7    -0.5    0    1   2
13.75    -0.5    0    1   2
13.8    -0.5    0    1   2
13.85    -0.5    0    1   2
13.9    -0.5    0    1   2
13.95    -0.5    0    1   2
14    -0.166667    0    1   0
14.05    0.166667    1    1   1
14.1    0.166667    1    1   1
14.15    0.166667    1    1   1
14.2    0.166667    1    1   1
14.25    0.166667    1    1   1
14.3    0.166667    1    1   1
14.35    -2.77556e-17    1    1   0
14.4    0.333333    1    0   1
14.45    0.333333    1    0   1
14.5    0.333333    1    0   1
14.55    0.333333    1    0   1
14.6    0.333333    1    0   1
14.65    0.333333    1    0   1
14.7    0.333333    1    0   1
14.75    0.333333    1    0   1
14.8    0.333333    1    0   1
14.85    0.333333    1    0   1
14.9    0.333333    1    0   1
14.95    0.333333    1    0   1
15    0.333333    1    0   1
15.05    0.333333    1    0   1
15.1    0.333333    1    0   1
15.15    0.333333    1    0   1
15.2    0.333333    1    0   1
15.25    0.333333    1    0   1
15.3    0.333333    1    0   1
15.35    0.333333    1    0   1
15.4    0.333333    1    0   1
15.45    0.333333    1    0   1
15.5    0.333333    1    0   1
15.55    0.333333    1    0   1
15.6    0.5    1    0   0
15.65    0.5    1    0   0
15.7    0.5    1    0   0
15.75    0.333333    1    0   1
15.8    0.333333    1    0   1
15.85    0.333333    1    0   1
15.9    0.333333    1    0   1
15.95    0.333333    1    0   1
16    0.333333    1    0   1
16.05    0.333333    1    0   1
16.1    0.333333    1    0   1
16.15    0.333333    1    0   1
16.2    0.333333    1    0   1
16.25    0.333333    1    0   1
16.3    0.333333    1    0   1
16.35    0.333333    1    0   1
16.4    0.333333    1    0   1
16.45    0.333333    1    0   1
16.5    0.333333    1    0   1
16.55    0.333333    1    0   1
16.6    0.333333    1    0   1
16.65    0.333333    1    0   1
16.7    0.333333    1    0   1
16.75    0.333333    1    0   1
16.8    0.333333    1    0   1
16.85    0.333333    1    0   1
16.9    0.333333    1    0   1
16.95    0.5    1    0   0
17    0.5    1    0   0
17.05    0.5    1    0   0
17.1    0.5    1    0   0
17.15    0.333333    1    0   1
17.2    0.333333    1    0   1
17.25    0.333333    1    0   1
17.3    0.333333    1    0   1
17.35    0.333333    1    0   1
17.4    0.333333    1    0   1
17.45    0.333333    1    0   1
17.5    0.333333    1    0   1
17.55    0.333333    1    0   1
17.6    0.333333    1    0   1
17.65    0.333333    1    0   1
17.7    0.333333    1    0   1
17.75    0.333333    1    0   1
17.8    0.333333    1    0   1
17.85    0.333333    1    0   1
17.9    0.333333    1    0   1
17.95    0.333333    1    0   1
18    0.333333    1    0   1
18.05    0.333333    1    0   1
18.1    0.333333    1    0   1
18.15    0.333333    1    0   1
18.2    0.333333    1    0   1
18.25    0.333333    1    0   1
18.3    0.333333    1    0   1
18.35    0.333333    1    0   1
18.4    0.333333    1    0   1
18.45    0.333333    1    0   1
18.5    0.333333    1    0   1
18.55    0.333333    1    0   1
18.6    0.333333    1    0   1
18.65    0.333333    1    0   1
18.7    0.333333    1    0   1
18.75    0.333333    1    0   1
18.8    0.333333    1    0   1
18.85    0.333333    1    0   1
18.9    0.333333    1    0   1
18.95    0.333333    1    0   1
19    0.5    1    0   0
19.05    0.333333    1    0   1
19.1    0.333333    1    0   1
19.15    0.333333    1    0   1
19.2    0.333333    1    0   1
19.25    0.333333    1    0   1
19.3    0.333333    1    0   1
19.35    0.333333    1    0   1
19.4    0.333333    1    0   1
19.45    0.333333    1    0   1
19.5    0.333333    1    0   1
19.55    0.333333    1    0   1
19.6    0.333333    1    0   1
19.65    0.333333    1    0   1
19.7    0.333333    1    0   1
19.75    0.333333    1    0   1
19.8    0.333333    1    0   1
19.85    0.333333    1    0   1
19.9    0.333333    1    0   1
19.95    0.333333    1    0   1
20    0.333333    1    0   1
20.05    0.333333    1    0   1
20.1    0.333333    1    0   1
20.15    0.333333    1    0   1
20.2    0.333333    1    0   1
20.25    0.333333    1    0   1
20.3    0.333333    1    0   1
20.35    0.333333    1    0   1
20.4    0.333333    1    0   1
20.45    0.333333    1    0   1
20.5    0.333333    1    0   1
20.55    0.333333    1    0   1
20.6    0.333333    1    0   1
20.65    0.333333    1    0   1
20.7    0.333333    1    0   1
20.75    0.333333    1    0   1
20.8    0.333333    1    0   1
20.85    0.333333    1    0   1
20.9    0.333333    1    0   1
20.95    0.333333    1    0   1
21    0.333333    1    0   1
21.05    0.5    1    1   1
21.1    0.5    1    1   1
21.15    0.5    1    1   1
21.2    0.5    1    1   1
21.25    0.5    1    1   1
21.3    0.666667    1    1   0
21.35    0.666667    1    1   0
21.4    0.666667    1    1   0
21.45    0.5    1    0   0
21.5    0.666667    1    1   0
21.55    0.666667    1    1   0
21.6    0.666667    1    1   0
21.65    0.666667    1    1   0
21.7    0.666667    1    1   0
21.75    0.666667    1    1   0
21.8    0.666667    1    1   0
21.85    0.666667    1    1   0
21.9    0.666667    1    1   0
21.95    0.666667    1    1   0
22    0.666667    1    1   0
22.05    0.666667    1    1   0
22.1    0.666667    1    1   0
22.15    0.666667    1    1   0
22.2    0.666667    1    1   0
22.25    0.666667    1    1   0
22.3    0.666667    1    1   0
22.35    0.666667    1    1   0
22.4    0.666667    1    1   0
22.45    0.666667    1    1   0
22.5    0.666667    1    1   0
22.55    0.666667    1    1   0
22.6    0.666667    1    1   0
22.65    0.666667    1    1   0
22.7    0.666667    1    1   0
22.75    0.666667    1    1   0
22.8    0.666667    1    1   0
22.85    0.666667    1    1   0
22.9    0.666667    1    1   0
22.95    0.666667    1    1   0
23    0.666667    1    1   0
23.05    0.666667    1    1   0
23.1    0.666667    1    1   0
23.15    0.666667    1    1   0
23.2    0.666667    1    1   0
23.25    0.666667    1    1   0
23.3    0.666667    1    1   0
23.35    0.5    1    0   0
23.4    0.5    1    0   0
23.45    0.666667    1    1   0
23.5    0.666667    1    1   0
23.55    0.666667    1    1   0
23.6    0.666667    1    1   0
23.65    0.666667    1    1   0
23.7    0.666667    1    1   0
23.75    0.666667    1    1   0
23.8    0.666667    1    1   0
23.85    0.666667    1    1   0
23.9    0.666667    1    1   0
23.95    0.666667    1    1   0
24    0.666667    1    1   0
24.05    0.666667    1    1   0
24.1    0.666667    1    1   0
24.15    0.666667    1    1   0
24.2    0.666667    1    1   0
24.25    0.666667    1    1   0
24.3    0.666667    1    1   0
24.35    0.666667    1    1   0
24.4    0.666667    1    1   0
24.45    0.666667    1    1   0
24.5    0.666667    1    1   0
24.55    0.666667    1    1   0
24.6    0.666667    1    1   0
24.65    0.666667    1    1   0
24.7    0.666667    1    1   0
24.75    0.666667    1    1   0
24.8    0.666667    1    1   0
24.85    0.666667    1    1   0
24.9    0.666667    1    1   0
24.95    0.5    1    0   0
25    0.666667    1    1   0
25.05    0.666667    1    1   0
25.1    0.666667    1    1   0
25.15    0.666667    1    1   0
25.2    0.666667    1    1   0
25.25    0.666667    1    1   0
25.3    0.666667    1    1   0
25.35    0.666667    1    1   0
25.4    0.666667    1    1   0
25.45    0.666667    1    1   0
25.5    0.666667    1    1   0
25.55    0.666667    1    1   0
25.6    0.666667    1    1   0
25.65    0.666667    1    1   0
25.7    0.666667    1    1   0
25.75    0.666667    1    1   0
25.8    0.666667    1    1   0
25.85    0.666667    1    1   0
25.9    0.666667    1    1   0
25.95    0.666667    1    1   0
26    0.666667    1    1   0
26.05    0.666667    1    1   0
26.1    0.666667    1    1   0
26.15    0.666667    1    1   0
26.2    0.666667    1    1   0
26.25    0.666667    1    1   0
26.3    0.666667    1    1   0
26.35    0.666667    1    1   0
26.4    0.666667    1    1   0
26.45    0.666667    1    1   0
26.5    0.666667    1    1   0
26.55    0.666667    1    1   0
26.6    0.666667    1    1   0
26.65    0.666667    1    1   0
26.7    0.666667    1    1   0
26.75    0.666667    1    1   0
26.8    0.666667    1    1   0
26.85    0.666667    1    1   0
26.9    0.666667    1    1   0
26.95    0.666667    1    1   0
27    0.666667    1    1   0
27.05    0.666667    1    1   0
27.1    0.666667    1    1   0
27.15    0.666667    1    1   0
27.2    0.666667    1    1   0
27.25    0.666667    1    1   0
27.3    0.666667    1    1   0
27.35    0.666667    1    1   0
27.4    0.666667    1    1   0
27.45    0.666667    1    1   0
27.5    0.666667    1    1   0
27.55    0.666667    1    1   0
27.6    0.666667    1    1   0
27.65    0.666667    1    1   0
27.7    0.666667    1    1   0
27.75    0.666667    1    1   0
27.8    0.666667    1    1   0
27.85    0.666667    1    1   0
27.9    0.666667    1    1   0
27.95    0.666667    1    1   0
28    0.666667    1    1   0
28.05    0.833333    1    1   1
28.1    0.833333    1    1   1
28.15    0.833333    1    1   1
28.2    0.833333    1    1   1
28.25    0.833333    1    1   1
28.3    0.833333    1    1   1
28.35    0.833333    1    1   1
28.4    0.833333    1    1   1
28.45    0.833333    1    1   1
28.5    0.833333    1    1   1
28.55    0.833333    1    1   1
28.6    0.833333    1    1   1
28.65    0.833333    1    1   1
28.7    0.833333    1    1   1
28.75    0.833333    1    1   1
28.8    0.833333    1    1   1
28.85    0.833333    1    1   1
28.9    0.833333    1    1   1
28.95    0.833333    1    1   1
29    0.833333    1    1   1
29.05    0.833333    1    1   1
29.1    0.833333    1    1   1
29.15    0.833333    1    1   1
29.2    0.833333    1    1   1
29.25    0.833333    1    1   1
29.3    0.833333    1    1   1
29.35    0.833333    1    1   1
29.4    0.833333    1    1   1
29.45    0.833333    1    1   1
29.5    0.833333    1    1   1
29.55    0.833333    1    1   1
29.6    0.833333    1    1   1
29.65    0.833333    1    1   1
29.7    0.666667    1    0   1
29.75    0.833333    1    1   1
29.8    0.833333    1    1   1
29.85    0.666667    1    1   0
29.9    0.833333    1    1   1
29.95    0.833333    1    1   1
30    0.833333    1    1   1
30.05    0.833333    1    1   1
30.1    0.833333    1    1   1
30.15    0.833333    1    1   1
30.2    0.833333    1    1   1
30.25    0.833333    1    1   1
30.3    0.666667    1    0   1
30.35    0.833333    1    1   1
30.4    0.833333    1    1   1
30.45    0.833333    1    1   1
30.5    0.833333    1    1   1
30.55    0.833333    1    1   1
30.6    1    0    1   1
30.65    1    0    1   1
30.7    1    0    1   1
30.75    1    0    1   1
30.8    1    0    1   1
30.85    1    0    1   1
30.9    1    0    1   1
30.95    1    0    1   1
31    1    0    1   1
31.05    1    0    1   1
31.1    1    0    1   1
31.15    1    0    1   1
31.2    1    0    1   1
31.25    1    0    1   1
31.3    1    0    1   1
31.35    1    0    1   1
31.4    1    0    1   1
31.45    1    0    1   1
31.5    1    0    1   1
31.55    1    0    1   1
31.6    1    0    1   1
31.65    1    0    1   1
31.7    1    0    1   1
31.75    1    0    1   1
31.8    1    0    1   1
31.85    1    0    1   1
31.9    1    0    1   1
31.95    1    0    1   1
32    1    0    1   1
32.05    1    0    1   1
32.1    1    0    1   1
32.15    1    0    1   1
32.2    1    0    1   1
32.25    1    0    1   1
32.3    1    0    1   1
32.35    1    0    1   1
32.4    0.833333    0    1   0
32.45    0.833333    0    1   0
32.5    1    0    1   1
32.55    1    0    1   1
32.6    1    0    1   1
32.65    1    0    1   1
32.7    1    0    1   1
32.75    1    0    1   1
32.8    1    0    1   1
32.85    1    0    1   1
32.9    0.833333    0    1   0
32.95    0.833333    0    1   0
33    0.833333    0    1   0
33.05    1    0    1   1
33.1    1    0    1   1
33.15    1    0    1   1
33.2    1    0    1   1
33.25    1    0    1   1
33.3    0.5    0    1   2
33.35    0.5    0    1   2
33.4    0.5    0    1   2
33.45    0.5    0    1   2
33.5    0.5    0    1   2
33.55    0.5    0    1   2
33.6    0.5    0    1   2
33.65    0.5    0    1   2
33.7    0.5    0    1   2
33.75    0.5    0    1   2
33.8    0.5    0    1   2
33.85    0.5    0    1   2
33.9    0.833333    0    1   0
33.95    0.833333    0    1   0
34    0.833333    0    1   0
34.05    1    0    1   1
34.1    1    0    1   1
34.15    1    0    1   1
34.2    1    0    1   1
34.25    1    0    1   1
34.3    1    0    1   1
34.35    1    0    1   1
34.4    1    0    1   1
34.45    1    0    1   1
34.5    1    0    1   1
34.55    1    0    1   1
34.6    1    0    1   1
34.65    1    0    1   1
34.7    1    0    1   1
34.75    1    0    1   1
34.8    1    0    1   1
34.85    1    0    1   1
34.9    1    0    1   1
34.95    1    0    1   1
35    1    0    1   1
35.05    1    0    1   1
35.1    1    0    1   1
35.15    1.16667    1    1   1
35.2    1.16667    1    1   1
35.25    1.16667    1    1   1
35.3    1.16667    1    1   1
35.35    1.16667    1    1   1
35.4    1.16667    1    1   1
35.45    1.16667    1    1   1
35.5    1.16667    1    1   1
35.55    1.16667    1    1   1
35.6    1.16667    1    1   1
35.65    1.16667    1    1   1
35.7    1.16667    1    1   1
35.75    1.16667    1    1   1
35.8    1.16667    1    1   1
35.85    1.16667    1    1   1
35.9    1.16667    1    1   1
35.95    1.16667    1    1   1
36    1.16667    1    1   1
36.05    1.16667    1    1   1
36.1    1.16667    1    1   1
36.15    1.16667    1    1   1
36.2    1.16667    1    1   1
36.25    1    1    1   0
36.3    1    1    1   0
36.35    1.16667    1    1   1
36.4    1.33333    1    0   1
36.45    1.33333    1    0   1
36.5    1.33333    1    0   1
36.55    1.33333    1    0   1
36.6    1.33333    1    0   1
36.65    1.33333    1    0   1
36.7    1.33333    1    0   1
36.75    1.33333    1    0   1
36.8    1.33333    1    0   1
36.85    1.33333    1    0   1
36.9    1.33333    1    0   1
36.95    1.33333    1    0   1
37    1.33333    1    0   1
37.05    1.33333    1    0   1
37.1    1.33333    1    0   1
37.15    1.33333    1    0   1
37.2    1.33333    1    0   1
37.25    1.33333    1    0   1
37.3    1.33333    1    0   1
37.35    1.33333    1    0   1
37.4    1.33333    1    0   1
37.45    1.33333    1    0   1
37.5    1.33333    1    0   1
37.55    1.5    1    0   0
37.6    1.5    1    0   0
37.65    1.5    1    0   0
37.7    1.33333    1    0   1
37.75    1.33333    1    0   1
37.8    1.33333    1    0   1
37.85    1.33333    1    0   1
37.9    1.33333    1    0   1
37.95    1.33333    1    0   1
38    1.33333    1    0   1
38.05    1.33333    1    0   1
38.1    1.33333    1    0   1
38.15    1.33333    1    0   1
38.2    1.33333    1    0   1
38.25    1.33333    1    0   1
38.3    1.33333    1    0   1
38.35    1.33333    1    0   1
38.4    1.33333    1    0   1
38.45    1.33333    1    0   1
38.5    1.33333    1    0   1
38.55    1.33333    1    0   1
38.6    1.33333    1    0   1
38.65    1.33333    1    0   1
38.7    1.33333    1    0   1
38.75    1.33333    1    0   1
38.8    1.33333    1    0   1
38.85    1.33333    1    0   1
38.9    1.33333    1    0   1
38.95    1.33333    1    0   1
39    1.33333    1    0   1
39.05    1.5    1    0   0
39.1    1.5    1    0   0
39.15    1.83333    1    0   2
39.2    1.83333    1    0   2
39.25    1.83333    1    0   2
39.3    1.83333    1    0   2
39.35    1.83333    1    0   2
39.4    1.83333    1    0   2
39.45    1.83333    1    0   2
39.5    1.83333    1    0   2
39.55    1.83333    1    0   2
39.6    1.83333    1    0   2
39.65    1.83333    1    0   2
39.7    1.83333    1    0   2
39.75    1.83333    1    0   2
39.8    1.83333    1    0   2
39.85    1.83333    1    0   2
39.9    1.83333    1    0   2
39.95    1.83333    1    0   2
40    1.83333    1    0   2
40.05    1.83333    1    0   2
40.1    1.83333    1    0   2
40.15    1.83333    1    0   2
40.2    1.83333    1    0   2
40.25    1.83333    1    0   2
40.3    1.83333    1    0   2
40.35    1.83333    1    0   2
40.4    1.33333    1    0   1
40.45    1.33333    1    0   1
40.5    1.33333    1    0   1
40.55    1.33333    1    0   1
40.6    1.33333    1    0   1
40.65    1.33333    1    0   1
40.7    1.33333    1    0   1
40.75    1.33333    1    0   1
40.8    1.33333    1    0   1
40.85    1.33333    1    0   1
40.9    1.33333    1    0   1
40.95    1.33333    1    0   1
41    1.5    1    0   0
41.05    1.33333    1    0   1
41.1    1.33333    1    0   1
41.15    0.833333    2    0   1
41.2    0.833333    2    0   1
41.25    0.833333    2    0   1
41.3    0.833333    2    0   1
41.35    0.833333    2    0   1
41.4    1.33333    1    0   2
41.45    1.33333    1    0   2
41.5    1.33333    1    0   2
41.55    1.33333    1    0   2
41.6    1.33333    1    0   2
41.65    1.33333    1    0   2
41.7    1.33333    1    0   2
41.75    1.33333    1    0   2
41.8    1.33333    1    0   2
41.85    1.33333    1    0   2
41.9    1.33333    1    0   2
41.95    1.33333    1    0   2
42    1.33333    1    0   2
42.05    1.16667    1    1   0
42.1    1.16667    1    1   0
42.15    1.16667    1    1   0
42.2    1.16667    1    1   0
42.25    1.16667    1    1   0
42.3    1.16667    1    1   0
42.35    1.16667    1    1   0
42.4    1.16667    1    1   0
42.45    1.16667    1    1   0
42.5    1.16667    1    1   0
42.55    1.16667    1    1   0
42.6    1.16667    1    1   0
42.65    1.16667    1    1   0
42.7    1.16667    1    1   0
42.75    1.16667    1    1   0
42.8    1.16667    1    1   0
42.85    1.16667    1    1   0
42.9    1.16667    1    1   0
42.95    1.16667    1    1   0
43    1.16667    1    1   0
43.05    1.16667    1    1   0
43.1    1.16667    1    1   0
43.15    1.16667    1    1   0
43.2    1.16667    1    1   0
43.25    1.16667    1    1   0
43.3    1.16667    1    1   0
43.35    1.16667    1    1   0
43.4    1.16667    1    1   0
43.45    1.16667    1    1   0
43.5    1.16667    1    1   0
43.55    1.16667    1    1   0
43.6    1.16667    1    1   0
43.65    1.16667    1    1   0
43.7    1.16667    1    1   0
43.75    1.16667    1    1   0
43.8    1.16667    1    1   0
43.85    1.16667    1    1   0
43.9    1.16667    1    1   0
43.95    1.16667    1    1   0
44    1.16667    1    1   0
44.05    1.16667    1    1   0
44.1    1.16667    1    1   0
44.15    1.16667    1    1   0
44.2    1.16667    1    1   0
44.25    1.16667    1    1   0
44.3    1.33333    0    1   0
44.35    1.66667    2    1   0
44.4    1.66667    2    1   0
44.45    1.66667    2    1   0
44.5    1.66667    2    1   0
44.55    1.66667    2    1   0
44.6    1.66667    2    1   0
44.65    1.66667    2    1   0
44.7    1.66667    2    1   0
44.75    1.66667    2    1   0
44.8    1.66667    2    1   0
44.85    1.66667    2    1   0
44.9    1.16667    1    1   0
44.95    1.16667    1    1   0
45    1.16667    1    1   0
45.05    1.16667    1    1   0
45.1    1.16667    1    1   0
45.15    1.16667    1    1   0
45.2    1.16667    1    1   0
45.25    1.16667    1    1   0
45.3    1.16667    1    1   0
45.35    1.16667    1    1   0
45.4    1.16667    1    1   0
45.45    1.16667    1    1   0
45.5    1.16667    1    1   0
45.55    1.16667    1    1   0
45.6    1.16667    1    1   0
45.65    1.16667    1    1   0
45.7    1.16667    1    1   0
45.75    1.16667    1    1   0
45.8    1.16667    1    1   0
45.85    1.16667    1    1   0
45.9    1.16667    1    1   0
45.95    1.16667    1    1   0
46    1.16667    1    1   0
46.05    1.16667    1    1   0
46.1    1.16667    1    1   0
46.15    1.16667    1    1   0
46.2    1.16667    1    1   0
46.25    1.16667    1    1   0
46.3    1.16667    1    1   0
46.35    1.16667    1    1   0
46.4    1.16667    1    1   0
46.45    1.16667    1    1   0
46.5    1.16667    1    1   0
46.55    1.16667    1    1   0
46.6    1.16667    1    1   0
46.65    1.16667    1    1   0
46.7    1.16667    1    1   0
46.75    1.16667    1    1   0
46.8    1.16667    1    1   0
46.85    1.16667    1    1   0
46.9    1.16667    1    1   0
46.95    1.16667    1    1   0
47    1.16667    1    1   0
47.05    1.16667    1    1   0
47.1    1.16667    1    1   0
47.15    1.16667    1    1   0
47.2    1.16667    1    1   0
47.25    1.16667    1    1   0
47.3    1.16667    1    1   0
47.35    1.16667    1    1   0
47.4    1.16667    1    1   0
47.45    1.16667    1    1   0
47.5    1.16667    1    1   0
47.55    1.16667    1    1   0
47.6    1.16667    1    1   0
47.65    1.16667    1    1   0
47.7    1.16667    1    1   0
47.75    1.16667    1    1   0
47.8    1.16667    1    1   0
47.85    1.16667    1    1   0
47.9    1.16667    1    1   0
47.95    1.16667    1    1   0
48    1.16667    1    1   0
48.05    1.16667    1    1   0
48.1    1.16667    1    1   0
48.15    1.16667    1    1   0
48.2    1.16667    1    1   0
48.25    1.16667    1    1   0
48.3    1.16667    1    1   0
48.35    1.16667    1    1   0
48.4    1.16667    1    1   0
48.45    1.16667    1    1   0
48.5    1.16667    1    1   0
48.55    1.16667    1    1   0
48.6    1.16667    1    1   0
48.65    1.16667    1    1   0
48.7    1.16667    1    1   0
48.75    1.16667    1    1   0
48.8    1.16667    1    1   0
48.85    1.33333    0    1   0
48.9    1.33333    0    1   0
48.95    1.66667    2    1   0
49    1.66667    2    1   0
49.05    1.83333    2    1   1
49.1    1.83333    2    1   1
49.15    1.83333    2    1   1
49.2    1.83333    2    1   1
49.25    1.83333    2    1   1
49.3    1.83333    2    1   1
49.35    1.83333    2    1   1
49.4    1.33333    0    1   0
49.45    1.5    0    1   1
49.5    1.5    0    1   1
49.55    1.5    0    1   1
49.6    1.5    0    1   1
49.65    1.5    0    1   1
49.7    1.5    0    1   1
49.75    1.5    0    1   1
49.8    1.5    0    1   1
49.85    1.5    0    1   1
49.9    1.33333    0    1   0
49.95    1.33333    0    1   0
50    1.33333    0    1   0
50.05    1.5    0    1   1
50.1    1.5    0    1   1
50.15    1.33333    0    1   0
50.2    1.33333    0    1   0
50.25    1.5    0    1   1
50.3    1.5    0    1   1
50.35    1.5    0    1   1
50.4    1.5    0    1   1
50.45    1.5    0    1   1
50.5    1.5    0    1   1
50.55    1.5    0    1   1
50.6    1.5    0    1   1
50.65    1.5    0    1   1
50.7    1.5    0    1   1
50.75    1.5    0    1   1
50.8    1.5    0    1   1
50.85    1.5    0    1   1
50.9    1.5    0    1   1
50.95    1.5    0    1   1
51    1.5    0    1   1
51.05    1.5    0    1   1
51.1    1.5    0    1   1
51.15    1.5    0    1   1
51.2    1.33333    0    1   0
51.25    1.5    0    1   1
51.3    1.5    0    1   1
51.35    1.5    0    1   1
51.4    1.5    0    1   1
51.45    1.5    0    1   1
51.5    1.5    0    1   1
51.55    1.5    0    1   1
51.6    1    0    1   2
51.65    1    0    1   2
51.7    1.33333    0    1   0
51.75    1.5    0    1   1
51.8    1.5    0    1   1
51.85    1.5    0    1   1
51.9    1.5    0    1   1
51.95    2    0    2   1
52    2    0    2   1
52.05    2    0    2   1
52.1    2    0    2   1
52.15    2    0    2   1
52.2    2    0    2   1
52.25    2    0    2   1
52.3    2    0    2   1
52.35    2    0    2   1
52.4    2    0    2   1
52.45    2    0    2   1
52.5    2    0    2   1
52.55    2    0    2   1
52.6    2    0    2   1
52.65    2    0    2   1
52.7    2    0    2   1
52.75    2    0    2   1
52.8    2    0    2   1
52.85    2    0    2   1
52.9    2.33333    0    1   1
52.95    2.33333    0    1   1
53    2.16667    0    1   0
53.05    2.16667    0    1   0
53.1    2.33333    0    1   1
53.15    2.33333    0    1   1
53.2    2.33333    0    1   1
53.25    2.33333    0    1   1
53.3    2.33333    0    1   1
53.35    2.33333    0    1   1
53.4    2.33333    0    1   1
53.45    2.33333    0    1   1
53.5    2.33333    0    1   1
53.55    2.33333    0    1   1
53.6    2.33333    0    1   1
53.65    2.33333    0    1   1
53.7    2.33333    0    1   1
53.75    2.33333    0    1   1
53.8    2.33333    0    1   1
53.85    2.33333    0    1   1
53.9    2.33333    0    1   1
53.95    1.83333    0    1   2
54    1.83333    0    1   2
54.05    1.83333    0    1   2
54.1    1.83333    0    1   2
54.15    1.83333    0    1   2
54.2    1.83333    0    1   2
54.25    1.83333    0    1   2
54.3    1.83333    0    1   2
54.35    2    0    0   1
54.4    2    0    0   1
54.45    1.83333    0    1   1
54.5    1.83333    0    1   1
54.55    1.83333    0    1   1
54.6    1.83333    0    1   1
54.65    1.83333    0    1   1
54.7    1.83333    0    1   1
54.75    1.83333    0    1   1
54.8    1.83333    0    1   1
54.85    1.83333    0    1   1
54.9    1.83333    0    1   1
54.95    1.83333    0    1   1
55    1.83333    0    1   1
55.05    1.83333    0    1   1
55.1    1.83333    0    1   1
55.15    1.83333    0    1   1
55.2    1.83333    0    1   1
55.25    1.83333    0    1   1
55.3    1.83333    0    1   1
55.35    1.83333    0    1   1
55.4    1.83333    0    1   1
55.45    1.83333    0    1   1
55.5    1.83333    0    1   1
55.55    1.83333    0    1   1
55.6    1.83333    0    1   1
55.65    1.83333    0    1   1
55.7    1.83333    0    1   1
55.75    1.83333    0    1   1
55.8    1.83333    0    1   1
55.85    1.83333    0    1   1
55.9    1.83333    0    1   1
55.95    1.83333    0    1   1
56    1.83333    0    1   1
56.05    1.83333    0    1   1
56.1    1.83333    0    1   1
56.15    1.83333    0    1   1
56.2    1.83333    0    1   1
56.25    1.83333    0    1   1
56.3    1.83333    0    1   1
56.35    2    1    1   1
56.4    2    1    1   1
56.45    2    1    1   1
56.5    2    1    1   1
56.55    2    1    1   1
56.6    2    1    1   1
56.65    2    1    1   1
56.7    2    1    1   1
56.75    2    1    1   1
56.8    2    1    1   1
56.85    2    1    1   1
56.9    2    1    1   1
56.95    2    1    1   1
57    2    1    1   1
57.05    2    1    1   1
57.1    2    1    1   1
57.15    2    1    1   1
57.2    2    1    1   1
57.25    1.66667    0    1   0
57.3    1.83333    0    1   1
57.35    1.5    2    1   1
57.4    1.5    2    1   1
57.45    1.5    2    1   1
57.5    1.5    2    1   1
57.55    1.83333    0    1   1
57.6    2    1    1   1
57.65    2    1    1   1
57.7    2    1    1   1
57.75    2    1    1   1
57.8    2    1    1   1
57.85    2    1    1   1
57.9    2    1    1   1
57.95    2    1    1   1
58    2    1    1   1
58.05    1.83333    1    1   0
58.1    1.83333    1    1   0
58.15    1.83333    1    1   0
58.2    1.83333    1    1   0
58.25    1.83333    1    1   0
58.3    1.83333    1    1   0
58.35    2    1    1   1
58.4    2    1    1   1
58.45    2    1    1   1
58.5    2    1    1   1
58.55    2    1    1   1
58.6    2    1    1   1
58.65    2    1    1   1
58.7    2    1    1   1
58.75    2    1    1   1
58.8    2    1    1   1
58.85    2    1    1   1
58.9    2    1    1   1
58.95    2    1    1   1
59    1.83333    0    1   1
59.05    1.83333    0    1   1
59.1    1.5    2    1   1
59.15    1.5    2    1   1
59.2    1.5    2    1   1
59.25    1.5    2    1   1
59.3    1.5    2    1   1
59.35    1.5    2    1   1
59.4    1.33333    2    1   0
59.45    1.33333    2    1   0
59.5    1.33333    2    1   0
59.55    1.5    2    1   1
59.6    1.5    2    1   1
59.65    1.66667    2    0   1
59.7    1.66667    2    0   1
59.75    1.66667    2    0   1
59.8    1.66667    2    0   1
59.85    1.66667    2    0   1
59.9    1.66667    2    0   1
59.95    1.66667    2    0   1
60    1.66667    2    0   1
60.05    1.66667    2    0   1
60.1    1.66667    2    0   1
60.15    1.66667    2    0   1
60.2    1.83333    1    0   0
60.25    1.66667    1    0   1
60.3    1.66667    1    0   1
60.35    1.66667    1    0   1
60.4    1.66667    1    0   1
60.45    1.66667    1    0   1
60.5    1.66667    1    0   1
60.55    1.66667    1    0   1
60.6    1.83333    1    0   0
60.65    2.16667    1    0   2
60.7    2.16667    1    0   2
60.75    2.16667    1    0   2
60.8    2.16667    1    0   2
60.85    2.16667    1    0   2
60.9    2.16667    1    0   2
60.95    2.16667    1    0   2
61    2.16667    1    0   2
61.05    2.16667    1    0   2
61.1    2.16667    1    0   2
61.15    2.16667    1    0   2
61.2    2.16667    1    0   2
61.25    2.16667    1    0   2
61.3    2.16667    1    0   2
61.35    2.16667    1    0   2
61.4    2.16667    1    0   2
61.45    2.16667    1    0   2
61.5    2.16667    1    0   2
61.55    2.16667    1    0   2
61.6    2.16667    1    0   2
61.65    2.16667    1    0   2
61.7    2.16667    1    0   2
61.75    2.16667    1    0   2
61.8    2.16667    1    0   2
61.85    2.16667    1    0   2
61.9    2.16667    1    0   2
61.95    2.16667    1    0   2
62    2.16667    1    0   2
62.05    2.16667    1    0   2
62.1    2.16667    1    0   2
62.15    2.16667    1    0   2
62.2    2.16667    1    0   2
62.25    2.16667    1    0   2
62.3    2.16667    1    0   2
62.35    2.16667    1    0   2
62.4    2.33333    0    0   1
62.45    2.5    1    0   1
62.5    2.5    1    0   1
62.55    2.5    1    0   1
62.6    2.5    1    0   1
62.65    2.33333    0    0   1
62.7    2.5    1    0   1
62.75    2.66667    1    0   0
62.8    2.66667    1    0   0
62.85    2.66667    1    0   0
62.9    2.66667    1    0   0
62.95    2.66667    1    0   0
63    3    1    0   2
63.05    3    1    0   2
63.1    2.33333    1    2   0
63.15    2.33333    1    2   0
63.2    2.33333    1    2   0
63.25    2.33333    1    2   0
63.3    2.33333    1    2   0
63.35    2.33333    1    2   0
63.4    2.33333    1    2   0
63.45    2.33333    1    2   0
63.5    2.33333    1    2   0
63.55    2.33333    1    2   0
63.6    2.33333    1    2   0
63.65    2.33333    1    2   0
63.7    2.33333    1    2   0
63.75    2.33333    1    2   0
63.8    2.33333    1    2   0
63.85    2.33333    1    2   0
63.9    2.33333    1    2   0
63.95    2.33333    1    2   0
64    2.33333    1    2   0
64.05    2.33333    1    2   0
64.1    2.33333    1    2   0
64.15    2.33333    1    2   0
64.2    2.66667    1    0   0
64.25    2.33333    1    2   0
64.3    2.33333    1    2   0
64.35    2.33333    1    2   0
64.4    2.33333    1    2   0
64.45    2.33333    1    2   0
64.5    2.33333    1    2   0
64.55    2.33333    1    2   0
64.6    2.33333    1    2   0
64.65    2.5    0    1   0
64.7    2.33333    1    1   0
64.75    2.33333    1    1   0
64.8    2.33333    1    1   0
64.85    2.33333    1    1   0
64.9    2.33333    1    1   0
64.95    2.33333    1    1   0
65    2.33333    1    1   0
65.05    2.33333    1    1   0
65.1    2.33333    1    1   0
65.15    2.33333    1    1   0
65.2    2.33333    1    1   0
65.25    2.33333    1    1   0
65.3    2.33333    1    1   0
65.35    2.33333    1    1   0
65.4    2.33333    1    1   0
65.45    2.33333    1    1   0
65.5    2.33333    1    1   0
65.55    2.33333    1    1   0
65.6    2.33333    1    1   0
65.65    2.33333    1    1   0
65.7    2.33333    1    1   0
65.75    2.33333    1    1   0
65.8    2.33333    1    1   0
65.85    2.33333    1    1   0
65.9    2.33333    1    1   0
65.95    2.33333    1    1   0
66    2.33333    1    1   0
66.05    2.33333    1    1   0
66.1    2.33333    1    1   0
66.15    2.33333    1    1   0
66.2    2.33333    1    1   0
66.25    2.33333    1    1   0
66.3    2.33333    1    1   0
66.35    2.33333    1    1   0
66.4    2.33333    1    1   0
66.45    2.33333    1    1   0
66.5    2.33333    1    1   0
66.55    2.33333    1    1   0
66.6    2.33333    1    1   0
66.65    2.33333    1    1   0
66.7    2.33333    1    1   0
66.75    2.33333    1    1   0
66.8    2.33333    1    1   0
66.85    2.33333    1    1   0
66.9    2.5    0    1   0
66.95    2.5    0    1   0
67    2.33333    1    1   0
67.05    2.33333    1    1   0
67.1    2.33333    1    1   0
67.15    2.33333    1    1   0
67.2    2.33333    1    1   0
67.25    2.33333    1    1   0
67.3    2.33333    1    1   0
67.35    2.33333    1    1   0
67.4    2.33333    1    1   0
67.45    2.33333    1    1   0
67.5    2.33333    1    1   0
67.55    2.33333    1    1   0
67.6    2.33333    1    1   0
67.65    2.33333    1    1   0
67.7    2.33333    1    1   0
67.75    2.33333    1    1   0
67.8    2.33333    1    1   0
67.85    2.33333    1    1   0
67.9    2.33333    1    1   0
67.95    2.5    0    1   0
68    2.5    0    1   0
68.05    2.5    0    1   0
68.1    2.5    0    1   0
68.15    2.5    0    1   0
68.2    2.33333    1    1   0
68.25    2.33333    1    1   0
68.3    2.33333    1    1   0
68.35    2.33333    1    1   0
68.4    2.33333    1    1   0
68.45    2.33333    1    1   0
68.5    2.33333    1    1   0
68.55    2.33333    1    1   0
68.6    2.33333    1    1   0
68.65    2.33333    1    1   0
68.7    2.33333    1    1   0
68.75    2.33333    1    1   0
68.8    2.33333    1    1   0
68.85    2.33333    1    1   0
68.9    2.33333    1    1   0
68.95    2.33333    1    1   0
69    2.33333    1    1   0
69.05    2.33333    1    1   0
69.1    2.33333    1    1   0
69.15    2.33333    1    1   0
69.2    2.33333    1    1   0
69.25    2.33333    1    1   0
69.3    2.33333    1    1   0
69.35    2.33333    1    1   0
69.4    2.33333    1    1   0
69.45    2.33333    1    1   0
69.5    2.33333    1    1   0
69.55    2.33333    1    1   0
69.6    2.33333    1    1   0
69.65    2.33333    1    1   0
69.7    2.33333    1    1   0
69.75    2.33333    1    1   0
69.8    2.33333    1    1   0
69.85    2.33333    1    1   0
69.9    2.33333    1    1   0
69.95    2.33333    1    1   0
70    2.33333    1    1   0
70.05    2.33333    1    1   0
70.1    2    1    1   2
70.15    2    1    1   2
70.2    2    1    1   2
70.25    2    1    1   2
70.3    2    1    1   2
70.35    2    1    1   2
70.4    2.16667    0    1   2
70.45    2.16667    0    1   2
70.5    2.16667    0    1   2
70.55    2.16667    0    1   2
70.6    2.16667    0    1   2
70.65    2.16667    0    1   2
70.7    2.16667    0    1   2
70.75    2.16667    0    1   2
70.8    2.16667    0    1   2
70.85    2.16667    0    1   2
70.9    2.16667    0    1   2
70.95    2.16667    0    1   2
71    2.5    0    1   0
71.05    2.5    0    1   0
71.1    2.66667    0    1   1
71.15    2.66667    0    1   1
71.2    2.66667    0    1   1
71.25    2.66667    0    1   1
71.3    2.66667    0    1   1
71.35    2.66667    0    1   1
71.4    2.66667    0    1   1
71.45    2.66667    0    1   1
71.5    2.66667    0    1   1
71.55    2.66667    0    1   1
71.6    2.66667    0    1   1
71.65    2.66667    0    1   1
71.7    2.66667    0    1   1
71.75    2.66667    0    1   1
71.8    2.66667    0    1   1
71.85    2.66667    0    1   1
71.9    2.66667    0    1   1
71.95    2.66667    0    1   1
72    2.66667    0    1   1
72.05    2.66667    0    1   1
72.1    2.66667    0    1   1
72.15    2.66667    0    1   1
72.2    2.66667    0    1   1
72.25    2.66667    0    1   1
72.3    2.66667    0    1   1
72.35    2.66667    0    1   1
72.4    2.66667    0    1   1
72.45    2.66667    0    1   1
72.5    2.66667    0    1   1
72.55    2.66667    0    1   1
72.6    2.66667    0    1   1
72.65    2.66667    0    1   1
72.7    2.66667    0    1   1
72.75    2.66667    0    1   1
72.8    2.66667    0    1   1
72.85    2.66667    0    1   1
72.9    2.66667    0    1   1
72.95    2.66667    0    1   1
73    2.66667    0    1   1
73.05    2.66667    0    1   1
73.1    2.66667    0    1   1
73.15    2.66667    0    1   1
73.2    2.66667    0    1   1
73.25    2.66667    0    1   1
73.3    2.66667    0    1   1
73.35    2.66667    0    1   1
73.4    2.66667    0    1   1
73.45    2.66667    0    1   1
73.5    2.66667    0    1   1
73.55    2.66667    0    1   1
73.6    2.66667    0    1   1
73.65    2.5    0    1   0
73.7    2.66667    0    1   1
73.75    2.66667    0    1   1
73.8    2.66667    0    1   1
73.85    2.66667    0    1   1
73.9    2.66667    0    1   1
73.95    2.66667    0    1   1
74    2.66667    0    1   1
74.05    2.66667    0    1   1
74.1    2.66667    0    1   1
74.15    2.66667    0    1   1
74.2    2.66667    0    1   1
74.25    2.66667    0    1   1
74.3    2.66667    0    1   1
74.35    2.66667    0    1   1
74.4    2.66667    0    1   1
74.45    2.5    0    1   0
74.5    2.5    0    1   0
74.55    2.5    0    1   0
74.6    2.66667    0    1   1
74.65    2.66667    0    1   1
74.7    2.66667    0    1   1
74.75    2.66667    0    1   1
74.8    2.66667    0    1   1
74.85    2.66667    0    1   1
74.9    2.66667    0    1   1
74.95    2.66667    0    1   1
75    2.66667    0    1   1
75.05    2.66667    0    1   1
75.1    2.66667    0    1   1
75.15    2.66667    0    1   1
75.2    2.66667    0    1   1
75.25    2.66667    0    1   1
75.3    2.66667    0    1   1
75.35    2.66667    0    1   1
75.4    2.5    0    1   0
