# Supplementary material for: Clocked stepping of an artificial protein walker along a DNA track
Source: Nat Nanotechnol. 2026 Jul 6;21(7):987–95. doi: 10.1038/s41565-026-02211-3 (PMC13379313; doi:10.1038/s41565-026-02211-3)
Supplement: Supplementary file 13 — Text files of simulation output. [file 41565_2026_2211_MOESM13_ESM.zip › trace_alpha0.500000_8.dat]

### track: TrpR -- DtxR -- MetJ 
0    0.166667    1    1   0
0.05    0.166667    1    1   0
0.1    0.166667    1    1   0
0.15    0.166667    1    1   0
0.2    0.166667    1    1   0
0.25    0.166667    1    1   0
0.3    0.166667    1    1   0
0.35    0.166667    1    1   0
0.4    0.166667    1    1   0
0.45    0.166667    1    1   0
0.5    0.166667    1    1   0
0.55    0.166667    1    1   0
0.6    0.166667    1    1   0
0.65    0.166667    1    1   0
0.7    0.166667    1    1   0
0.75    0.166667    1    1   0
0.8    0.166667    1    1   0
0.85    0.166667    1    1   0
0.9    0.166667    1    1   0
0.95    0.166667    1    1   0
1    0.166667    1    1   0
1.05    0.166667    1    1   0
1.1    0.166667    1    1   0
1.15    0.166667    1    1   0
1.2    0.166667    1    1   0
1.25    0.166667    1    1   0
1.3    0.166667    1    1   0
1.35    0.166667    1    1   0
1.4    0.166667    1    1   0
1.45    0.166667    1    1   0
1.5    0.166667    1    1   0
1.55    0.333333    0    1   0
1.6    0.333333    0    1   0
1.65    0.333333    0    1   0
1.7    0.333333    0    1   0
1.75    0.333333    0    1   0
1.8    0.333333    0    1   0
1.85    0.333333    0    1   0
1.9    0.166667    1    1   0
1.95    0.166667    1    1   0
2    0.166667    1    1   0
2.05    0.166667    1    1   0
2.1    0.166667    1    1   0
2.15    0.166667    1    1   0
2.2    0.166667    1    1   0
2.25    0.166667    1    1   0
2.3    0.166667    1    1   0
2.35    0.166667    1    1   0
2.4    0.166667    1    1   0
2.45    0.166667    1    1   0
2.5    0.166667    1    1   0
2.55    0.166667    1    1   0
2.6    0.166667    1    1   0
2.65    0.166667    1    1   0
2.7    0.166667    1    1   0
2.75    0.166667    1    1   0
2.8    0.166667    1    1   0
2.85    0.166667    1    1   0
2.9    0.166667    1    1   0
2.95    0.166667    1    1   0
3    0.166667    1    1   0
3.05    0.166667    1    1   0
3.1    0.166667    1    1   0
3.15    0.166667    1    1   0
3.2    0.166667    1    1   0
3.25    0.166667    1    1   0
3.3    0.166667    1    1   0
3.35    0.166667    1    1   0
3.4    0.166667    1    1   0
3.45    0.166667    1    1   0
3.5    0.166667    1    1   0
3.55    0.166667    1    1   0
3.6    0.166667    1    1   0
3.65    0.166667    1    1   0
3.7    0.166667    1    1   0
3.75    0.166667    1    1   0
3.8    0.166667    1    1   0
3.85    0.166667    1    1   0
3.9    0.166667    1    1   0
3.95    0.166667    1    1   0
4    0.166667    1    1   0
4.05    0.166667    1    1   0
4.1    0.166667    1    1   0
4.15    0.166667    1    1   0
4.2    0.166667    1    1   0
4.25    0.166667    1    1   0
4.3    0.166667    1    1   0
4.35    0.166667    1    1   0
4.4    0.166667    1    1   0
4.45    0.166667    1    1   0
4.5    0.166667    1    1   0
4.55    0.166667    1    1   0
4.6    0.166667    1    1   0
4.65    0.166667    1    1   0
4.7    0.166667    1    1   0
4.75    0.166667    1    1   0
4.8    0.166667    1    1   0
4.85    0.166667    1    1   0
4.9    0.166667    1    1   0
4.95    0.166667    1    1   0
5    0.166667    1    1   0
5.05    0.166667    1    1   0
5.1    0.166667    1    1   0
5.15    0.166667    1    1   0
5.2    0.166667    1    1   0
5.25    0.166667    1    1   0
5.3    0.166667    1    1   0
5.35    0.166667    1    1   0
5.4    0.166667    1    1   0
5.45    0.166667    1    1   0
5.5    0.166667    1    1   0
5.55    0.166667    1    1   0
5.6    0.166667    1    1   0
5.65    0.166667    1    1   0
5.7    0.166667    1    1   0
5.75    0.166667    1    1   0
5.8    0.166667    1    1   0
5.85    0.166667    1    1   0
5.9    0.166667    1    1   0
5.95    0.166667    1    1   0
6    0.166667    1    1   0
6.05    0.166667    1    1   0
6.1    0.166667    1    1   0
6.15    0.166667    1    1   0
6.2    0.166667    1    1   0
6.25    0.166667    1    1   0
6.3    0.166667    1    1   0
6.35    0.166667    1    1   0
6.4    0.166667    1    1   0
6.45    0.166667    1    1   0
6.5    0.166667    1    1   0
6.55    0.166667    1    1   0
6.6    0.166667    1    1   0
6.65    0.166667    1    1   0
6.7    0.166667    1    1   0
6.75    0.166667    1    1   0
6.8    0.166667    1    1   0
6.85    0.166667    1    1   0
6.9    0.166667    1    1   0
6.95    0.166667    1    1   0
7    0.166667    1    1   0
7.05    0.166667    1    1   0
7.1    0.166667    1    1   0
7.15    0.166667    1    1   0
7.2    0.166667    1    1   0
7.25    0.166667    1    1   0
7.3    0.166667    1    1   0
7.35    0.166667    1    1   0
7.4    0.333333    1    1   1
7.45    0.333333    1    1   1
7.5    0.333333    1    1   1
7.55    0.333333    1    1   1
7.6    0.333333    1    1   1
7.65    0.333333    1    1   1
7.7    0.5    0    1   1
7.75    0.5    0    1   1
7.8    0.5    0    1   1
7.85    0.5    0    1   1
7.9    0.5    0    1   1
7.95    0.5    0    1   1
8    0.5    0    1   1
8.05    0.5    0    1   1
8.1    0.5    0    1   1
8.15    0.5    0    1   1
8.2    0.5    0    1   1
8.25    0.5    0    1   1
8.3    0.5    0    1   1
8.35    0.5    0    1   1
8.4    0.5    0    1   1
8.45    0.5    0    1   1
8.5    0.5    0    1   1
8.55    0.5    0    1   1
8.6    0.5    0    1   1
8.65    0.5    0    1   1
8.7    0.5    0    1   1
8.75    0.5    0    1   1
8.8    0.5    0    1   1
8.85    0.5    0    1   1
8.9    0.5    0    1   1
8.95    0.333333    0    1   0
9    5.55112e-17    0    1   2
9.05    5.55112e-17    0    1   2
9.1    5.55112e-17    0    1   2
9.15    5.55112e-17    0    1   2
9.2    5.55112e-17    0    1   2
9.25    5.55112e-17    0    1   2
9.3    5.55112e-17    0    1   2
9.35    5.55112e-17    0    1   2
9.4    5.55112e-17    0    1   2
9.45    5.55112e-17    0    1   2
9.5    5.55112e-17    0    1   2
9.55    5.55112e-17    0    1   2
9.6    5.55112e-17    0    1   2
9.65    5.55112e-17    0    1   2
9.7    5.55112e-17    0    1   2
9.75    5.55112e-17    0    1   2
9.8    5.55112e-17    0    1   2
9.85    5.55112e-17    0    1   2
9.9    5.55112e-17    0    1   2
9.95    5.55112e-17    0    1   2
10    5.55112e-17    0    1   2
10.05    5.55112e-17    0    1   2
10.1    5.55112e-17    0    1   2
10.15    5.55112e-17    0    1   2
10.2    5.55112e-17    0    1   2
10.25    5.55112e-17    0    1   2
10.3    5.55112e-17    0    1   2
10.35    5.55112e-17    0    1   2
10.4    5.55112e-17    0    1   2
10.45    5.55112e-17    0    1   2
10.5    5.55112e-17    0    1   2
10.55    5.55112e-17    0    1   2
10.6    5.55112e-17    0    1   2
10.65    5.55112e-17    0    1   2
10.7    5.55112e-17    0    1   2
10.75    5.55112e-17    0    1   2
10.8    5.55112e-17    0    1   2
10.85    5.55112e-17    0    1   2
10.9    5.55112e-17    0    1   2
10.95    5.55112e-17    0    1   2
11    5.55112e-17    0    1   2
11.05    5.55112e-17    0    1   2
11.1    5.55112e-17    0    1   2
11.15    5.55112e-17    0    1   2
11.2    5.55112e-17    0    1   2
11.25    5.55112e-17    0    1   2
11.3    5.55112e-17    0    1   2
11.35    5.55112e-17    0    1   2
11.4    5.55112e-17    0    1   2
11.45    5.55112e-17    0    1   2
11.5    5.55112e-17    0    1   2
11.55    5.55112e-17    0    1   2
11.6    5.55112e-17    0    1   2
11.65    5.55112e-17    0    1   2
11.7    5.55112e-17    0    1   2
11.75    5.55112e-17    0    1   2
11.8    5.55112e-17    0    1   2
11.85    5.55112e-17    0    1   2
11.9    5.55112e-17    0    1   2
11.95    0.5    0    1   1
12    0.5    0    1   1
12.05    0.333333    0    1   0
12.1    0.333333    0    1   0
12.15    0.333333    0    1   0
12.2    0.333333    0    1   0
12.25    0.333333    0    1   0
12.3    0.5    0    1   1
12.35    0.5    0    1   1
12.4    0.5    0    1   1
12.45    0.5    0    1   1
12.5    0.5    0    1   1
12.55    5.55112e-17    0    1   2
12.6    5.55112e-17    0    1   2
12.65    5.55112e-17    0    1   2
12.7    5.55112e-17    0    1   2
12.75    5.55112e-17    0    1   2
12.8    0.333333    0    1   0
12.85    5.55112e-17    0    1   2
12.9    5.55112e-17    0    1   2
12.95    5.55112e-17    0    1   2
13    5.55112e-17    0    1   2
13.05    5.55112e-17    0    1   2
13.1    5.55112e-17    0    1   2
13.15    0.5    0    1   1
13.2    0.5    0    1   1
13.25    0.5    0    1   1
13.3    0.5    0    1   1
13.35    0.5    0    1   1
13.4    0.5    0    1   1
13.45    0.5    0    1   1
13.5    0.5    0    1   1
13.55    0.5    0    1   1
13.6    0.5    0    1   1
13.65    0.5    0    1   1
13.7    0.5    0    1   1
13.75    0.5    0    1   1
13.8    0.5    0    1   1
13.85    0.5    0    1   1
13.9    0.5    0    1   1
13.95    0.5    0    1   1
14    0.5    0    1   1
14.05    0.5    0    1   1
14.1    0.666667    1    1   1
14.15    0.666667    1    1   1
14.2    0.666667    1    1   1
14.25    0.5    1    1   0
14.3    0.5    1    1   0
14.35    0.333333    0    1   0
14.4    0.5    0    1   1
14.45    0.166667    2    1   1
14.5    0.166667    2    1   1
14.55    0.166667    2    1   1
14.6    0.166667    2    1   1
14.65    0.166667    2    1   1
14.7    0.166667    2    1   1
14.75    0.166667    2    1   1
14.8    0.166667    2    1   1
14.85    0.166667    2    1   1
14.9    0.166667    2    1   1
14.95    0.166667    2    1   1
15    0.166667    2    1   1
15.05    0.166667    2    1   1
15.1    0.166667    2    1   1
15.15    0.166667    2    1   1
15.2    0.166667    2    1   1
15.25    0.166667    2    1   1
15.3    0.166667    2    1   1
15.35    0.166667    2    1   1
15.4    0.166667    2    1   1
15.45    0.166667    2    1   1
15.5    0.166667    2    1   1
15.55    0.166667    2    1   1
15.6    0.166667    2    1   1
15.65    0.166667    2    1   1
15.7    0.166667    2    1   1
15.75    0.5    0    1   1
15.8    0.666667    1    1   1
15.85    0.666667    1    1   1
15.9    0.666667    1    1   1
15.95    0.666667    1    1   1
16    0.666667    1    1   1
16.05    0.666667    1    1   1
16.1    0.666667    1    1   1
16.15    0.666667    1    1   1
16.2    0.666667    1    1   1
16.25    0.666667    1    1   1
16.3    0.666667    1    1   1
16.35    0.666667    1    1   1
16.4    0.666667    1    1   1
16.45    0.666667    1    1   1
16.5    0.833333    1    0   1
16.55    0.833333    1    0   1
16.6    0.833333    1    0   1
16.65    0.833333    1    0   1
16.7    0.833333    1    0   1
16.75    0.833333    1    0   1
16.8    0.666667    0    0   1
16.85    0.666667    0    0   1
16.9    0.666667    0    0   1
16.95    0.833333    1    0   1
17    0.833333    1    0   1
17.05    0.833333    1    0   1
17.1    0.833333    1    0   1
17.15    0.833333    1    0   1
17.2    0.833333    1    0   1
17.25    0.833333    1    0   1
17.3    0.833333    1    0   1
17.35    0.833333    1    0   1
17.4    0.833333    1    0   1
17.45    0.833333    1    0   1
17.5    0.833333    1    0   1
17.55    0.833333    1    0   1
17.6    0.833333    1    0   1
17.65    0.833333    1    0   1
17.7    0.833333    1    0   1
17.75    0.833333    1    0   1
17.8    0.833333    1    0   1
17.85    0.833333    1    0   1
17.9    0.833333    1    0   1
17.95    0.833333    1    0   1
18    0.833333    1    0   1
18.05    0.833333    1    0   1
18.1    0.833333    1    0   1
18.15    0.833333    1    0   1
18.2    0.833333    1    0   1
18.25    0.833333    1    0   1
18.3    0.833333    1    0   1
18.35    0.833333    1    0   1
18.4    0.833333    1    0   1
18.45    0.833333    1    0   1
18.5    0.833333    1    0   1
18.55    0.833333    1    0   1
18.6    1    1    0   0
18.65    1    1    0   0
18.7    1.33333    1    0   2
18.75    1.33333    1    0   2
18.8    1.33333    1    0   2
18.85    1.33333    1    0   2
18.9    1.33333    1    0   2
18.95    1.33333    1    0   2
19    1.33333    1    0   2
19.05    1.33333    1    0   2
19.1    0.833333    1    0   1
19.15    0.833333    1    0   1
19.2    0.833333    1    0   1
19.25    0.833333    1    0   1
19.3    0.833333    1    0   1
19.35    0.833333    1    0   1
19.4    0.833333    1    0   1
19.45    0.833333    1    0   1
19.5    0.833333    1    0   1
19.55    0.833333    1    0   1
19.6    0.833333    1    0   1
19.65    0.833333    1    0   1
19.7    0.833333    1    0   1
19.75    0.833333    1    0   1
19.8    0.833333    1    0   1
19.85    0.666667    0    0   1
19.9    0.666667    0    0   1
19.95    0.666667    0    0   1
20    0.833333    1    0   1
20.05    0.833333    1    0   1
20.1    0.833333    1    0   1
20.15    0.833333    1    0   1
20.2    0.833333    1    0   1
20.25    0.833333    1    0   1
20.3    0.833333    1    0   1
20.35    0.833333    1    0   1
20.4    0.833333    1    0   1
20.45    0.833333    1    0   1
20.5    0.833333    1    0   1
20.55    0.833333    1    0   1
20.6    0.833333    1    0   1
20.65    0.833333    1    0   1
20.7    0.833333    1    0   1
20.75    0.833333    1    0   1
20.8    0.833333    1    0   1
20.85    0.833333    1    0   1
20.9    0.833333    1    0   1
20.95    0.833333    1    0   1
21    0.833333    1    0   1
21.05    0.833333    1    0   1
21.1    1    1    1   1
21.15    1    1    1   1
21.2    1    1    1   1
21.25    1    1    1   1
21.3    1    1    1   1
21.35    1    1    1   1
21.4    1    1    1   1
21.45    1.16667    1    1   0
21.5    1.16667    1    1   0
21.55    1.16667    1    1   0
21.6    1.16667    1    1   0
21.65    1.16667    1    1   0
21.7    1.16667    1    1   0
21.75    1.16667    1    1   0
21.8    1.16667    1    1   0
21.85    1.16667    1    1   0
21.9    1.16667    1    1   0
21.95    1.16667    1    1   0
22    1.16667    1    1   0
22.05    1.16667    1    1   0
22.1    1.16667    1    1   0
22.15    1.16667    1    1   0
22.2    1.16667    1    1   0
22.25    1.16667    1    1   0
22.3    1.16667    1    1   0
22.35    1.16667    1    1   0
22.4    1.16667    1    1   0
22.45    0.666667    1    2   0
22.5    0.666667    1    2   0
22.55    0.666667    1    2   0
22.6    1    1    0   0
22.65    1    1    0   0
22.7    0.666667    1    2   0
22.75    0.666667    1    2   0
22.8    0.666667    1    2   0
22.85    1.16667    2    1   0
22.9    1.16667    2    1   0
22.95    1.16667    2    1   0
23    0.833333    0    1   0
23.05    0.833333    0    1   0
23.1    0.666667    1    1   0
23.15    0.666667    1    1   0
23.2    0.666667    1    1   0
23.25    0.666667    1    1   0
23.3    0.666667    1    1   0
23.35    0.666667    1    1   0
23.4    0.666667    1    1   0
23.45    0.666667    1    1   0
23.5    0.666667    1    1   0
23.55    0.666667    1    1   0
23.6    0.666667    1    1   0
23.65    0.666667    1    1   0
23.7    0.666667    1    1   0
23.75    0.666667    1    1   0
23.8    0.666667    1    1   0
23.85    0.666667    1    1   0
23.9    0.666667    1    1   0
23.95    0.666667    1    1   0
24    0.666667    1    1   0
24.05    0.666667    1    1   0
24.1    0.666667    1    1   0
24.15    0.666667    1    1   0
24.2    0.666667    1    1   0
24.25    0.666667    1    1   0
24.3    0.666667    1    1   0
24.35    0.666667    1    1   0
24.4    0.666667    1    1   0
24.45    0.666667    1    1   0
24.5    0.666667    1    1   0
24.55    0.666667    1    1   0
24.6    0.666667    1    1   0
24.65    0.666667    1    1   0
24.7    0.666667    1    1   0
24.75    0.666667    1    1   0
24.8    0.666667    1    1   0
24.85    0.666667    1    1   0
24.9    0.666667    1    1   0
24.95    0.666667    1    1   0
25    0.666667    1    1   0
25.05    0.666667    1    1   0
25.1    0.666667    1    1   0
25.15    0.666667    1    1   0
25.2    0.666667    1    1   0
25.25    0.666667    1    1   0
25.3    0.666667    1    1   0
25.35    0.666667    1    1   0
25.4    0.666667    1    1   0
25.45    0.666667    1    1   0
25.5    0.666667    1    1   0
25.55    0.666667    1    1   0
25.6    0.666667    1    1   0
25.65    0.666667    1    1   0
25.7    0.666667    1    1   0
25.75    0.666667    1    1   0
25.8    0.666667    1    1   0
25.85    0.833333    0    1   0
25.9    0.833333    0    1   0
25.95    0.666667    1    1   0
26    0.666667    1    1   0
26.05    0.666667    1    1   0
26.1    0.666667    1    1   0
26.15    0.666667    1    1   0
26.2    0.666667    1    1   0
26.25    0.666667    1    1   0
26.3    0.666667    1    1   0
26.35    0.666667    1    1   0
26.4    0.666667    1    1   0
26.45    0.666667    1    1   0
26.5    0.666667    1    1   0
26.55    0.666667    1    1   0
26.6    0.666667    1    1   0
26.65    0.666667    1    1   0
26.7    0.833333    0    1   0
26.75    0.666667    1    1   0
26.8    0.666667    1    1   0
26.85    0.666667    1    1   0
26.9    0.666667    1    1   0
26.95    0.666667    1    1   0
27    0.666667    1    1   0
27.05    0.666667    1    1   0
27.1    0.666667    1    1   0
27.15    0.666667    1    1   0
27.2    0.666667    1    1   0
27.25    0.666667    1    1   0
27.3    0.666667    1    1   0
27.35    0.666667    1    1   0
27.4    0.666667    1    1   0
27.45    0.666667    1    1   0
27.5    0.666667    1    1   0
27.55    0.666667    1    1   0
27.6    0.666667    1    1   0
27.65    0.666667    1    1   0
27.7    0.666667    1    1   0
27.75    0.666667    1    1   0
27.8    0.666667    1    1   0
27.85    0.666667    1    1   0
27.9    0.666667    1    1   0
27.95    0.666667    1    1   0
28    0.666667    1    1   0
28.05    0.833333    1    1   1
28.1    0.833333    1    1   1
28.15    0.833333    1    1   1
28.2    0.833333    1    1   1
28.25    0.833333    1    1   1
28.3    0.833333    1    1   1
28.35    0.833333    1    1   1
28.4    0.833333    1    1   1
28.45    0.833333    1    1   1
28.5    0.833333    1    1   1
28.55    0.666667    1    1   0
28.6    0.833333    1    1   1
28.65    0.833333    1    1   1
28.7    0.833333    1    1   1
28.75    0.833333    1    1   1
28.8    0.833333    1    1   1
28.85    0.833333    1    1   1
28.9    0.666667    1    1   0
28.95    0.333333    1    1   2
29    0.333333    1    1   2
29.05    0.333333    1    1   2
29.1    0.333333    1    1   2
29.15    0.833333    1    1   1
29.2    0.833333    1    1   1
29.25    0.833333    1    1   1
29.3    0.833333    1    1   1
29.35    0.833333    1    1   1
29.4    0.833333    1    1   1
29.45    0.833333    1    1   1
29.5    0.833333    1    1   1
29.55    0.833333    1    1   1
29.6    0.833333    1    1   1
29.65    0.833333    1    1   1
29.7    0.833333    1    1   1
29.75    0.833333    1    1   1
29.8    0.833333    1    1   1
29.85    0.833333    1    1   1
29.9    0.833333    1    1   1
29.95    0.833333    1    1   1
30    0.833333    1    1   1
30.05    0.833333    1    1   1
30.1    0.833333    1    1   1
30.15    0.833333    1    1   1
30.2    0.833333    1    1   1
30.25    0.833333    1    1   1
30.3    0.833333    1    1   1
30.35    0.833333    1    1   1
30.4    0.833333    1    1   1
30.45    0.833333    1    1   1
30.5    0.666667    1    1   0
30.55    0.833333    1    1   1
30.6    0.833333    1    1   1
30.65    0.833333    1    1   1
30.7    0.833333    1    1   1
30.75    0.833333    1    1   1
30.8    0.833333    1    1   1
30.85    0.833333    1    1   1
30.9    0.5    1    0   0
30.95    0.5    1    0   0
31    0.166667    1    0   2
31.05    0.5    0    1   2
31.1    0.5    0    1   2
31.15    0.5    0    1   2
31.2    1    0    2   1
31.25    1    0    2   1
31.3    1    0    2   1
31.35    1    0    2   1
31.4    1    0    2   1
31.45    1    0    2   1
31.5    1    0    2   1
31.55    1    0    2   1
31.6    1    0    2   1
31.65    1    0    2   1
31.7    1    0    2   1
31.75    1    0    2   1
31.8    1    0    2   1
31.85    1    0    2   1
31.9    0.5    0    1   1
31.95    0.5    0    1   1
32    0.5    0    1   1
32.05    0.5    0    1   1
32.1    0.5    0    1   1
32.15    0.5    0    1   1
32.2    0.5    0    1   1
32.25    0.5    0    1   1
32.3    0.5    0    1   1
32.35    0.5    0    1   1
32.4    0.5    0    1   1
32.45    0.5    0    1   1
32.5    0.5    0    1   1
32.55    0.5    0    1   1
32.6    0.5    0    1   1
32.65    0.5    0    1   1
32.7    0.5    0    1   1
32.75    0.5    0    1   1
32.8    0.5    0    1   1
32.85    0.5    0    1   1
32.9    0.5    0    1   1
32.95    0.5    0    1   1
33    0.5    0    1   1
33.05    0.5    0    1   1
33.1    0.5    0    1   1
33.15    0.5    0    1   1
33.2    0.5    0    1   1
33.25    0.5    0    1   1
33.3    0.5    0    1   1
33.35    0.5    0    1   1
33.4    0.333333    0    1   0
33.45    0.333333    0    1   0
33.5    0.5    0    1   1
33.55    0.5    0    1   1
33.6    0.5    0    1   1
33.65    0.5    0    1   1
33.7    0.5    0    1   1
33.75    0.5    0    1   1
33.8    0.5    0    1   1
33.85    0.5    0    1   1
33.9    0.5    0    1   1
33.95    0.5    0    1   1
34    0.5    0    1   1
34.05    0.5    0    1   1
34.1    0.5    0    1   1
34.15    0.5    0    1   1
34.2    0.5    0    1   1
34.25    0.5    0    1   1
34.3    0.5    0    1   1
34.35    0.5    0    1   1
34.4    0.5    0    1   1
34.45    0.5    0    1   1
34.5    0.333333    0    1   0
34.55    0.5    0    1   1
34.6    0.5    0    1   1
34.65    0.5    0    1   1
34.7    0.5    0    1   1
34.75    0.5    0    1   1
34.8    0.5    0    1   1
34.85    0.5    0    1   1
34.9    0.5    0    1   1
34.95    0.5    0    1   1
35    0.5    0    1   1
35.05    0.333333    0    1   0
35.1    3.88578e-16    0    1   2
35.15    3.88578e-16    0    1   2
35.2    3.88578e-16    0    1   2
35.25    -0.166667    2    0   1
35.3    -0.166667    2    0   1
35.35    -0.166667    2    0   1
35.4    -0.166667    2    0   1
35.45    -0.166667    2    0   1
35.5    3.88578e-16    1    0   0
35.55    3.88578e-16    1    0   0
