# Supplementary material for: Clocked stepping of an artificial protein walker along a DNA track
Source: Nat Nanotechnol. 2026 Jul 6;21(7):987–95. doi: 10.1038/s41565-026-02211-3 (PMC13379313; doi:10.1038/s41565-026-02211-3)
Supplement: Supplementary file 13 — Text files of simulation output. [file 41565_2026_2211_MOESM13_ESM.zip › trajectories.ipynb]

# %% [code]
import numpy as np
import matplotlib.pyplot as plt
import glob

# %% [code]
files_00 = glob.glob('trace_alpha0.0*.dat')
traces_00 = [np.loadtxt(f) for f in files_00]
files_05 = glob.glob('trace_alpha0.5*.dat')
traces_05 = [np.loadtxt(f) for f in files_05]

# %% [code]
plt.figure()

for tr in traces_00:
    plt.plot( tr[:,0], tr[:,1] )

plt.xlabel( 'Time (s)', fontsize='14' )
plt.ylabel( 'Position (track periods)', fontsize='14' )
plt.title( r'$\alpha = 0.0$', fontsize='16' )

#plt.yticks([0,1,2,3,4,5])
plt.yticks([-2,-1,0,1,2,3,4,5,6,7])
plt.xticks([0,21,42,63,84,105,126,147,168])
plt.tick_params( labelsize = 14 )
plt.xlim(-7,171)
plt.ylim(-2.2,7.2)

plt.text( -27, 7.6, 'D', fontsize=16, color='black', fontweight='bold' ) # for alpha = 0.0

#for x in range( 7,100,7 ):
#    plt.axvline(x, color='darkgray', linestyle='--', linewidth=0.5)
#for x in range( 21,100,21 ):
#    plt.axvline(x, color='black', linestyle='--', linewidth=0.5)
for x in range( 7,175,7 ):
    plt.axvline(x, color='darkgray', linestyle='--', linewidth=0.5)
for x in range( 21,175,21 ):
    plt.axvline(x, color='black', linestyle='--', linewidth=0.5)

plt.savefig( "traces_alpha0.0.png", format="png", dpi=300 )
plt.savefig( "traces_alpha0.0.pdf", format="pdf" )

plt.show()

# %% [code]
plt.figure()

for tr in traces_05:
    plt.plot( tr[:,0], tr[:,1] )

plt.xlabel( 'Time (s)', fontsize='14' )
plt.ylabel( 'Position (track periods)', fontsize='14' )
plt.title( r'$\alpha = 0.5$', fontsize='16' )

plt.yticks([-2,-1,0,1,2,3,4,5,6,7])
plt.xticks([0,21,42,63,84,105,126,147,168])
plt.tick_params( labelsize = 14 )
plt.xlim(-7,171)
plt.ylim(-2.2,7.2)

plt.text( -27, 7.6, 'C', fontsize=16, color='black', fontweight='bold' ) # for alpha = 0.5

for x in range( 7,175,7 ):
    plt.axvline(x, color='darkgray', linestyle='--', linewidth=0.5)
for x in range( 21,175,21 ):
    plt.axvline(x, color='black', linestyle='--', linewidth=0.5)

plt.savefig( "traces_alpha0.5.png", format="png", dpi=300 )
plt.savefig( "traces_alpha0.5.pdf", format="pdf" )

plt.show()
