# Supplementary material for: Clocked stepping of an artificial protein walker along a DNA track
Source: Nat Nanotechnol. 2026 Jul 6;21(7):987–95. doi: 10.1038/s41565-026-02211-3 (PMC13379313; doi:10.1038/s41565-026-02211-3)
Supplement: Supplementary file 14 — Text files of single-molecule FRET and simulation output. [file 41565_2026_2211_MOESM14_ESM.zip]

Archive with 52 entries (51 files):
- Extended_Data_Fig7_SourceData/
- __MACOSX/._Extended_Data_Fig7_SourceData
- Extended_Data_Fig7_SourceData/exp2_falloff_alpha0.5.7.dat
- __MACOSX/Extended_Data_Fig7_SourceData/._exp2_falloff_alpha0.5.7.dat
- Extended_Data_Fig7_SourceData/exp1_falloff_alpha0.5.2.dat
- __MACOSX/Extended_Data_Fig7_SourceData/._exp1_falloff_alpha0.5.2.dat
- Extended_Data_Fig7_SourceData/exp1_falloff_alpha0.5.3.dat
- __MACOSX/Extended_Data_Fig7_SourceData/._exp1_falloff_alpha0.5.3.dat
- Extended_Data_Fig7_SourceData/exp2_falloff_alpha0.5.6.dat
- __MACOSX/Extended_Data_Fig7_SourceData/._exp2_falloff_alpha0.5.6.dat
- Extended_Data_Fig7_SourceData/exp2_falloff_alpha0.5.4.dat
- __MACOSX/Extended_Data_Fig7_SourceData/._exp2_falloff_alpha0.5.4.dat
- Extended_Data_Fig7_SourceData/exp1_falloff_alpha0.5.1.dat
- __MACOSX/Extended_Data_Fig7_SourceData/._exp1_falloff_alpha0.5.1.dat
- Extended_Data_Fig7_SourceData/exp2_falloff_alpha0.5.5.dat
- __MACOSX/Extended_Data_Fig7_SourceData/._exp2_falloff_alpha0.5.5.dat
- Extended_Data_Fig7_SourceData/exp2_falloff_alpha0.5.1.dat
- __MACOSX/Extended_Data_Fig7_SourceData/._exp2_falloff_alpha0.5.1.dat
- Extended_Data_Fig7_SourceData/Sim from exp 2.pdf
- __MACOSX/Extended_Data_Fig7_SourceData/._Sim from exp 2.pdf
- Extended_Data_Fig7_SourceData/.DS_Store
- __MACOSX/Extended_Data_Fig7_SourceData/._.DS_Store
- Extended_Data_Fig7_SourceData/exp1_falloff_alpha0.5.4.dat
- __MACOSX/Extended_Data_Fig7_SourceData/._exp1_falloff_alpha0.5.4.dat
- Extended_Data_Fig7_SourceData/exp1_falloff_alpha0.5.5.dat
- __MACOSX/Extended_Data_Fig7_SourceData/._exp1_falloff_alpha0.5.5.dat
- Extended_Data_Fig7_SourceData/exp2_falloff_alpha0.5.2.dat
- __MACOSX/Extended_Data_Fig7_SourceData/._exp2_falloff_alpha0.5.2.dat
- Extended_Data_Fig7_SourceData/Sim from exp 1.pdf
- __MACOSX/Extended_Data_Fig7_SourceData/._Sim from exp 1.pdf
- Extended_Data_Fig7_SourceData/exp1_falloff_alpha0.5.7.dat
- __MACOSX/Extended_Data_Fig7_SourceData/._exp1_falloff_alpha0.5.7.dat
- Extended_Data_Fig7_SourceData/exp1_falloff_alpha0.5.6.dat
- __MACOSX/Extended_Data_Fig7_SourceData/._exp1_falloff_alpha0.5.6.dat
- Extended_Data_Fig7_SourceData/exp2_falloff_alpha0.5.3.dat
- __MACOSX/Extended_Data_Fig7_SourceData/._exp2_falloff_alpha0.5.3.dat
- Extended_Data_Fig7_SourceData/exp1_ExtFig7BC.ipynb
- __MACOSX/Extended_Data_Fig7_SourceData/._exp1_ExtFig7BC.ipynb
- Extended_Data_Fig7_SourceData/exp2_ExtFig7EF.ipynb
- __MACOSX/Extended_Data_Fig7_SourceData/._exp2_ExtFig7EF.ipynb
- Extended_Data_Fig7_SourceData/exp2_falloff_alpha0.5.10.dat
- __MACOSX/Extended_Data_Fig7_SourceData/._exp2_falloff_alpha0.5.10.dat
- Extended_Data_Fig7_SourceData/exp1_falloff_alpha0.5.8.dat
- __MACOSX/Extended_Data_Fig7_SourceData/._exp1_falloff_alpha0.5.8.dat
- Extended_Data_Fig7_SourceData/exp1_falloff_alpha0.5.9.dat
- __MACOSX/Extended_Data_Fig7_SourceData/._exp1_falloff_alpha0.5.9.dat
- Extended_Data_Fig7_SourceData/exp2_falloff_alpha0.5.8.dat
- __MACOSX/Extended_Data_Fig7_SourceData/._exp2_falloff_alpha0.5.8.dat
- Extended_Data_Fig7_SourceData/exp2_falloff_alpha0.5.9.dat
- __MACOSX/Extended_Data_Fig7_SourceData/._exp2_falloff_alpha0.5.9.dat
- Extended_Data_Fig7_SourceData/exp1_falloff_alpha0.5.10.dat
- __MACOSX/Extended_Data_Fig7_SourceData/._exp1_falloff_alpha0.5.10.dat
