# Supplementary material for: Clocked stepping of an artificial protein walker along a DNA track
Source: Nat Nanotechnol. 2026 Jul 6;21(7):987–95. doi: 10.1038/s41565-026-02211-3 (PMC13379313; doi:10.1038/s41565-026-02211-3)
Supplement: Supplementary file 14 — Text files of single-molecule FRET and simulation output. [file 41565_2026_2211_MOESM14_ESM.zip › Extended_Data_Fig7_SourceData/exp2_falloff_alpha0.5.7.dat]

#> alpha = 0.5
1    31.2846
2    15.5
3    13
4    59
5    4.5
6    54.5
7    25.5304
8    4
9    32.269
10    8
11    32.0141
12    57.7356
13    88.0545
14    27.2446
15    32.1347
16    114.435
17    20.7377
18    87.2196
19    46.5
20    30.5
21    74.2367
22    59
23    4.93262
24    18.5
25    102.5
26    59.4018
27    4
28    18.0075
29    69
30    74.5
31    32
32    75
33    4.5
34    18.0636
35    166.5
36    58
37    18
38    46.5
39    11.6113
40    114.212
41    31.1462
42    14.286
43    4
44    31.197
45    32.0131
46    27.6019
47    83.7392
48    60.5
49    32.0721
50    32.0123
51    46.9326
52    14
53    4.5
54    46.2099
55    34
56    19.7287
57    47.5
58    198
59    4
60    4.03192
61    60.5
62    46.0346
63    4.5
64    102.5
65    32.6721
66    31
67    47.5
68    17.5
69    19.0319
70    4
71    58.6576
72    4.5
73    32
74    45.1926
75    31.1966
76    4
77    60.5
78    55
79    18.5
80    33
81    46
82    46.0463
83    4.04045
84    39.5
85    12.3926
86    60.5
87    73.4432
88    14.2504
89    42.0289
90    18.5
91    32
92    16.2732
93    18.5
94    30.5
95    85.4894
96    46.5
97    18.792
98    74
99    27.5
100    5.00691
101    58.0204
102    34.5768
103    71.921
104    31.5904
105    72.6268
106    32.0213
107    46.0973
108    4
109    14.1642
110    4.64306
111    30.5
112    5
113    46
114    32.142
115    47.5
116    18.0255
117    60.9274
118    7
119    18
120    7.31576
121    20.5
122    18.5
123    32.4016
124    32
125    31.3404
126    27.3833
127    16
128    18.6223
129    12.5
130    74.1032
131    88.5
132    362.287
133    18.0535
134    85.5
135    18.0146
136    74.31
137    25.5
138    18.1603
139    31.8895
140    4.00176
141    4
142    4
143    32.5
144    4.5
145    59.2911
146    60.0132
147    74.5937
148    5
149    18.0003
150    43.8111
151    75.073
152    30
153    140
154    4
155    55.6959
156    32
157    21.5
158    4.00652
159    18.014
160    46.1988
161    46.1726
162    20.5
163    27.3066
164    58.5997
165    32.5
166    60.1516
167    30.3385
168    13.841
169    41.0467
170    33
171    4.5
172    4.92158
173    113.829
174    29.3985
175    46.0358
176    326.012
177    82.2925
178    28.6472
179    57.5
180    75
181    18.8814
182    85
183    4.07591
184    74.7223
185    4
186    14
187    18.5
188    102.5
189    32.2226
190    26.2349
191    4.5
192    4.42079
193    83
194    60.8071
195    68.5
196    6.15373
197    27.6167
198    14
199    115.5
200    15
201    55.5
202    19.5
203    18.9092
204    74.5
205    116
206    4
207    45.5
208    4.00504
209    74.5
210    11.1638
211    34
212    31
213    25.8497
214    87
215    4.58332
216    6.17021
217    6
218    32.1382
219    31
220    4.00812
221    18.9541
222    18.0142
223    4.43754
224    33.5
225    85.5
226    60.5
227    32.5
228    17.5
229    4.11195
230    4.31185
231    4.77072
232    27.575
233    6
234    141.197
235    42.5
236    88.5265
