# Supplementary material for: Clocked stepping of an artificial protein walker along a DNA track
Source: Nat Nanotechnol. 2026 Jul 6;21(7):987–95. doi: 10.1038/s41565-026-02211-3 (PMC13379313; doi:10.1038/s41565-026-02211-3)
Supplement: Supplementary file 14 — Text files of single-molecule FRET and simulation output. [file 41565_2026_2211_MOESM14_ESM.zip › Extended_Data_Fig7_SourceData/exp1_falloff_alpha0.5.2.dat]

#> alpha = 0.5
1    136.948
2    16.5571
3    35.5642
4    54.0388
5    4.95838
6    71.1284
7    75.219
8    42.5656
9    48.9791
10    95.0582
11    11.3908
12    62.6547
13    5.54996
14    15.879
15    11.8209
16    30.1258
17    52.2993
18    151.572
19    18.8376
20    97.0757
21    76.8373
22    53.3382
23    17.6136
24    135.119
25    108.078
26    71.7653
27    130.363
28    25.8502
29    17.8544
30    84.9304
31    43.5934
32    5.51327
33    49.1467
34    39.9065
35    30.666
36    70.7653
37    9.92755
38    56.6985
39    142.559
40    21.5977
41    40.6372
42    38.0086
43    79.8601
44    41.3368
45    22.0865
46    13.9824
47    26.6073
48    20.2817
49    16.5146
50    20.0618
51    71.0441
52    24.7569
53    70.5368
54    79.2755
55    19.1848
56    80.0889
57    52.0137
58    21.4656
59    30.6913
60    7.81822
61    20.4164
62    48.2507
63    30.8332
64    4.48721
65    3.5798
66    23.7745
67    81.4498
68    9.81367
69    23.4254
70    36.3016
71    11.8935
72    12.3365
73    85.2579
74    6.19495
75    22.1755
76    26.4947
77    8.9118
78    80.4935
79    138.911
80    46.6348
81    31.5113
82    55.8254
83    71.033
84    303.071
85    39.2786
86    23.3658
87    24.7174
88    22.8639
89    32.312
90    63.7875
91    12.9734
92    96.8728
93    8.14373
94    21.0223
95    15.7025
96    85.9418
97    39.5102
98    17.2405
99    89.8252
100    40.4337
101    4.10049
102    41.8374
103    23.4504
104    56.2811
105    9.783
106    15.0758
107    15.8876
108    13.8669
109    85.8186
110    129.927
111    54.2301
112    22.5213
113    11.1796
114    106.049
115    44.0092
116    20.4271
117    29.212
118    13.4572
119    76.914
120    5.70287
121    54.2333
122    38.7603
123    10.4159
124    77.647
125    133.892
126    10.4888
127    3.25795
128    79.5627
129    77.6115
130    41.2957
131    41.1945
132    14.1085
133    22.2142
134    50.6727
135    105.23
136    28.5807
137    53.6181
138    16.7774
139    23.3999
140    6.16916
141    12.9279
142    122.75
143    75.0236
144    20.3815
145    40.0269
146    77.9383
147    57.0491
148    18.9834
149    77.2573
150    21.4764
151    49.7903
152    22.5113
153    114.333
154    58.4808
155    30.9186
156    111.167
157    219.447
158    53.5286
159    88.2421
160    68.6023
161    22.0569
162    40.5708
163    43.1416
164    27.9075
165    45.2421
166    47.9078
167    52.1526
168    56.8944
169    134.108
170    17.8955
171    27.2283
172    15.0642
173    29.2235
174    30.1416
175    12.9844
176    56.281
177    73.0458
178    10.5133
179    47.6321
180    15.9123
181    28.9016
182    16.9066
183    23.0449
184    24.0316
185    14.9762
186    34.9037
187    16.0743
188    22.0167
189    84.1785
190    19.1355
191    44.2374
192    23.8365
193    3.02474
194    13.0734
195    32.0117
196    113.445
197    11.5758
198    27.0667
199    75.1731
200    5.02545
201    41.827
202    85.4324
203    16.269
204    18.1689
205    23.3127
206    40.1058
207    30.1673
208    36.1761
209    32.8874
210    66.5716
211    21.3896
212    13.0475
213    43.4232
214    38.7338
215    32.8309
216    21.8086
217    12.0268
218    13.2031
219    9.90957
220    79.1262
221    23.0456
222    75.8441
223    24.7574
224    133.181
225    36.1722
226    98.2686
227    36.0372
228    23.4409
229    13.8774
230    26.3192
231    66.5616
232    56.1506
233    53.3102
234    20.4196
235    102.207
236    8.2393
237    22.9571
238    91.3738
239    79.1934
240    3.38213
241    13.7196
242    14.8775
243    43.7852
244    16.7618
245    68.9033
246    57.6016
247    47.4243
248    53.5106
249    70.7566
250    50.3496
251    13.0118
252    77.6715
253    46.5022
254    21.1194
255    107.201
256    27.9417
257    66.0276
258    56.9017
259    21.7379
260    140.053
261    77.8604
262    14.3192
263    28.1168
264    17.637
265    67.9374
266    26.1957
267    21.4991
268    20.4179
269    28.199
270    4.45615
271    4.81543
272    77.8793
273    45.1894
274    11.1184
275    22.8793
276    21.5564
277    30.9267
278    29.0841
279    21.4733
280    30.3477
281    103.807
282    29.4682
283    94.3029
284    23.0283
285    29.4878
286    48.3681
287    28.001
288    24.0768
289    11.5107
290    51.4714
291    54.4578
292    42.0118
293    6.83411
294    23.1249
295    76.4722
296    18.346
297    100.574
298    72.1078
299    41.8148
300    45.0364
301    58.5276
302    19.6867
303    21.6495
304    11.8724
305    13.7301
306    19.8371
307    57.6632
308    16.3659
309    126.045
310    30.6384
311    8.89849
312    54.7001
313    14.2466
314    23.1002
315    41.3394
316    13.144
317    104.08
318    6.01197
319    38.7839
320    3.88186
321    127.787
322    40.7919
