# Supplementary material for: Clocked stepping of an artificial protein walker along a DNA track
Source: Nat Nanotechnol. 2026 Jul 6;21(7):987–95. doi: 10.1038/s41565-026-02211-3 (PMC13379313; doi:10.1038/s41565-026-02211-3)
Supplement: Supplementary file 14 — Text files of single-molecule FRET and simulation output. [file 41565_2026_2211_MOESM14_ESM.zip › Extended_Data_Fig7_SourceData/exp1_falloff_alpha0.5.3.dat]

#> alpha = 0.5
1    27.4816
2    20.109
3    92.5037
4    16.8558
5    30.9963
6    68.5934
7    30.3621
8    19.7148
9    4.32184
10    72.4044
11    5.45094
12    49.8011
13    19.0679
14    49.0494
15    16.7253
16    58.8031
17    16.1647
18    39.0744
19    18.9931
20    75.7236
21    17.9846
22    13.8401
23    29.0796
24    23.7056
25    29.7275
26    140.776
27    21.8312
28    23.3787
29    98.9762
30    18.0005
31    28.7739
32    14.493
33    20.4308
34    20.6118
35    41.578
36    13.0945
37    26.9984
38    3.06005
39    36.2566
40    25.7328
41    27.0155
42    29.9573
43    98.0907
44    23.613
45    13.3041
46    37.2502
47    20.943
48    5.42768
49    107.167
50    12.1196
51    53.3807
52    46.7162
53    15.9016
54    41.7028
55    25.97
56    83.3766
57    42.4344
58    43.1196
59    77.7045
60    22.7312
61    22.9367
62    15.8235
63    47.1081
64    121.197
65    14.2343
66    29.5345
67    186.878
68    40.6652
69    20.7138
70    20.5839
71    80.1668
72    40.3338
73    49.8954
74    163.75
75    25.3536
76    12.9597
77    42.7079
78    44.7449
79    79.9552
80    40.6573
81    44.8791
82    29.6351
83    20.8114
84    39.7872
85    97.7049
86    40.2136
87    43.9355
88    77.2889
89    44.4525
90    27.9137
91    43.9955
92    42.3053
93    15.9835
94    21.8198
95    13.1681
96    38.3901
97    29.455
98    80.1549
99    18.0873
100    20.6345
101    87.1892
102    31.0945
103    22.1971
104    12.956
105    86.0626
106    26.2434
107    72.159
108    51.0877
109    59.1219
110    55.3979
111    21.6635
112    58.1462
113    20.2659
114    40.0575
115    16.6573
116    43.6816
117    55.1908
118    56.9634
119    104.102
120    22.9985
121    11.1935
122    10.8708
123    22.0545
124    114.692
125    13.9361
126    28.5531
127    23.0688
128    41.7122
129    14.2703
130    42.1746
131    5.15184
132    24.8231
133    38.0449
134    21.0792
135    12.8608
136    57.9389
137    78.7552
138    28.5892
139    12.9901
140    19.3595
141    19.1035
142    14.5266
143    11.8379
144    71.8179
145    105.028
146    22.1962
147    13.2245
148    18.5022
149    20.8002
150    13.0062
151    15.7889
152    10.2093
153    6.17902
154    42.6527
155    15.673
156    17.1187
157    57.6151
158    10.2429
159    121.47
160    11.0601
161    134.4
162    52.9046
163    47.3283
164    69.841
165    45.2781
166    19.589
167    4.35943
168    21.6232
169    17.55
170    15.1861
171    75.6305
172    14.623
173    46.5737
174    53.7244
175    30.7689
176    28.602
177    56.9717
178    15.3773
179    23.2401
180    21.4878
181    45.3478
182    48.9052
183    18.4183
184    12.6465
185    114.093
186    38.2259
187    59.2124
188    19.2662
189    10.8772
190    99.5453
191    3.01297
192    30.8921
193    16.3553
194    71.5399
195    36.8159
196    28.4211
197    16.9693
198    40.9779
199    19.8812
200    61.8532
201    26.9004
202    39.0578
203    48.7815
204    63.1766
205    27.4948
206    13.4989
207    71.4178
208    6.49959
209    38.1361
210    22.9378
211    18.0692
212    4.6502
213    40.8233
214    15.2445
215    14.0554
216    150.353
217    157.291
218    23.3273
219    106.481
220    23.4601
221    11.882
222    52.1895
223    22.2999
224    12.3484
225    12.6591
226    18.7927
227    16.7655
228    13.1228
229    114.605
230    21.2905
231    12.8877
232    56.8071
233    24.0785
234    20.748
235    79.7072
236    18.2059
237    62.1088
238    101.582
239    47.696
240    72.7244
241    50.2135
242    151.744
243    46.3823
244    29.2502
245    20.9018
246    98.5445
247    31.3807
248    78.3806
249    40.7167
250    56.7772
251    34.573
252    190.256
253    5.663
254    31.8108
255    25.2959
256    23.0437
257    47.0586
258    23.8145
259    26.6484
260    40.3007
261    43.271
262    22.7105
263    27.7126
264    49.3999
265    79.3402
266    41.8951
267    43.7502
268    77.2765
269    6.11364
270    129.596
271    10.7473
272    40.9354
273    7.49092
274    20.8984
275    22.1721
276    36.2643
277    78.5288
278    41.6622
279    106.307
280    22.6101
281    11.8568
282    19.0966
283    23.0778
284    17.8788
285    27.6296
286    17.0614
287    85.681
288    22.5075
289    16.2477
290    38.1782
291    18.8282
292    80.2042
293    55.432
294    4.98915
295    23.9093
296    18.9998
297    13.3692
298    12.1572
299    27.5323
300    16.5068
301    49.1879
302    50.0485
303    20.1866
304    23.5771
305    49.0534
306    20.6734
307    15.922
308    33.5766
309    23.8007
310    50.1213
311    27.0562
312    60.5399
313    37.3023
314    21.6651
315    19.3784
316    26.5329
317    80.8258
318    18.6039
319    13.5523
320    58.9442
321    51.8355
322    99.037
