# Supplementary material for: Clocked stepping of an artificial protein walker along a DNA track
Source: Nat Nanotechnol. 2026 Jul 6;21(7):987–95. doi: 10.1038/s41565-026-02211-3 (PMC13379313; doi:10.1038/s41565-026-02211-3)
Supplement: Supplementary file 14 — Text files of single-molecule FRET and simulation output. [file 41565_2026_2211_MOESM14_ESM.zip › Extended_Data_Fig7_SourceData/exp2_falloff_alpha0.5.6.dat]

#> alpha = 0.5
1    88
2    18.5
3    59.5
4    31.5
5    20
6    125
7    5.5
8    4
9    6.5
10    6.5
11    72.0303
12    26.8544
13    195.325
14    46.0795
15    30
16    29.431
17    46.3294
18    74.0099
19    5
20    18.5
21    46
22    31.4587
23    141
24    6.0846
25    25.5
26    4.3076
27    53.6875
28    143.676
29    98.2917
30    59.8352
31    31.8561
32    70.9237
33    4.00014
34    4.5
35    61
36    61
37    31
38    29.7315
39    5.5
40    58.8096
41    101.985
42    5.66342
43    20.3021
44    18
45    114.5
46    32.0343
47    18.5
48    111.516
49    18.0013
50    14.1435
51    18.1484
52    47
53    4.5
54    4.00121
55    18.0614
56    11.5
57    32.319
58    31.2351
59    32.5
60    32
61    18.11
62    14.5
63    26.6155
64    68.5
65    27.8145
66    48
67    4.09076
68    13.2416
69    60.0278
70    4.05449
71    62.1831
72    130.182
73    18.5
74    31.7708
75    4.5
76    4
77    31.4441
78    4.78881
79    11.6879
80    44
81    55.9742
82    28.8106
83    18.2434
84    18.0111
85    28.6307
86    48
87    59.0088
88    19
89    41
90    56.0265
91    18.5
92    18
93    28.5
94    18.5285
95    27.5
96    20
97    32.501
98    31.5735
99    46.1325
100    4.52853
101    109.513
102    18.4542
103    5
104    70.9238
105    56.0623
106    35.0639
107    18.0795
108    5.25101
109    28.5
110    72.6682
111    30.3764
112    54.217
113    57.5388
114    97.5207
115    11.1994
116    18
117    34
118    18.5
119    76.0856
120    18.0879
121    18.2794
122    4.05564
123    33.409
124    27.3064
125    18.008
126    138.952
127    68.252
128    18.3196
129    18.1491
130    4.08843
131    5
132    4.00668
133    4.03017
134    17.65
135    85.2302
136    18.0662
137    114.261
138    53.3071
139    60.0156
140    46.6294
141    18.0045
142    12.283
143    32.5
144    5.5
145    33
146    18.0789
147    145
148    103
149    102.5
150    18.1299
151    31.1675
152    4
153    60.103
154    14.5032
155    19.2459
156    4
157    4.5
158    59
159    4.28987
160    168.045
161    53.5
162    18.5
163    46.3878
164    56.2402
165    18.5
166    28.1798
167    67.5
168    113.5
169    33.5
170    39.5
171    4
172    31.5
173    75.5051
174    4.5
175    56.0202
176    30.6925
177    4.75632
178    29
179    4.04623
180    4.00393
181    56
182    47.117
183    18.0722
184    4
185    27.5
186    58.5
187    18.0911
188    47.0161
189    46.1688
190    18.0234
191    29.5
192    4.05537
193    31.5
194    156.221
195    4.64191
196    47.5441
197    4.15785
198    47
199    18.169
200    19.5
201    18.6056
202    4.44181
203    4.5
204    15.7276
205    33.2474
206    30.5
207    6.5
208    33.5
209    25.5
210    29.656
211    18.166
212    4
213    86.1679
214    20
215    4.31355
216    145
217    46.0618
218    28.5
219    55.6407
220    4.01676
221    32.0836
222    17.5
223    62
224    4.74912
225    20.5
226    58.2506
227    57
228    171.5
229    5.5
230    97.2864
231    74.5
232    88.3001
233    27.2006
234    21
235    6
236    49.5
