# Supplementary material for: Clocked stepping of an artificial protein walker along a DNA track
Source: Nat Nanotechnol. 2026 Jul 6;21(7):987–95. doi: 10.1038/s41565-026-02211-3 (PMC13379313; doi:10.1038/s41565-026-02211-3)
Supplement: Supplementary file 14 — Text files of single-molecule FRET and simulation output. [file 41565_2026_2211_MOESM14_ESM.zip › Extended_Data_Fig7_SourceData/exp2_falloff_alpha0.5.4.dat]

#> alpha = 0.5
1    140.5
2    33.5
3    46.5
4    46
5    33
6    30.9492
7    46.7602
8    29.2125
9    13.5
10    19.3223
11    27.8693
12    5
13    103.5
14    28
15    57.6666
16    4.02799
17    55.341
18    4
19    6.5
20    18.0515
21    84.928
22    32.5
23    58.8693
24    47.5
25    47.5
26    29.5
27    17.2763
28    85.666
29    89.5
30    26.6504
31    48
32    27.5
33    4.15153
34    30
35    27.73
36    27.0658
37    40
38    4.5
39    83
40    4.7338
41    62.6846
42    33
43    5.5
44    40.6876
45    4.07126
46    57
47    5.13862
48    25.5706
49    71
50    226.653
51    46
52    111.036
53    4
54    29.3681
55    17.2648
56    88.0811
57    5.82274
58    18.6874
59    32.2054
60    4.5
61    46.2781
62    39.2059
63    33.2775
64    19.2602
65    46.5
66    46.0986
67    30.5
68    116.5
69    18.8162
70    29
71    86
72    61.3573
73    60.0246
74    33
75    5.13451
76    31.4028
77    88
78    56.7739
79    59.5
80    7.5
81    18.5
82    28.545
83    58.5
84    46.3402
85    12.4551
86    112
87    27.2362
88    42.5432
89    28.7272
90    33.5
91    34.5691
92    18.5
93    19.7125
94    18.0936
95    32.0223
96    30.0358
97    32.0181
98    19.5
99    59
100    18
101    58
102    69.0651
103    31.34
104    87.2262
105    74.5
106    26
107    4.00254
108    6
109    34.1708
110    4
111    236.976
112    32.3102
113    32.5
114    44.8466
115    29.2993
116    56.3894
117    18.6047
118    29.4242
119    30.2457
120    32
121    30.3752
122    4.4631
123    54.6448
124    104
125    4.31144
126    32
127    46.5
128    46.7874
129    18.0389
130    4.5
131    4
132    55
133    19.5
134    4.5
135    96.7635
136    4.62125
137    28
138    58.5826
139    18.0382
140    4
141    32
142    19.4077
143    47
144    69.5433
145    32.6034
146    18
147    18.5
148    26.1885
149    4.52697
150    15.15
151    28
152    144
153    18.0597
154    33.028
155    4
156    59
157    5
158    18.0536
159    30.8768
160    74.6215
161    18.0113
162    18.5107
163    4.60766
164    96.7723
165    33.9603
166    18.6853
167    86.7921
168    186.798
169    29.3935
170    19
171    29.2848
172    26.7539
173    30.5
174    14
175    4.00952
176    26.5
177    7
178    60
179    4.02553
180    5.57647
181    19.5
182    12.6149
183    30.7285
184    21
185    5.10612
186    125.202
187    18
188    60.5251
189    60
190    32
191    28.6413
192    60
193    4
194    4.08722
195    4.5
196    32
197    116.53
198    172
199    15.231
200    6
201    12.3604
202    74.5
203    4.35675
204    83
205    18.0436
206    12.5
207    60.1279
208    28.1397
209    28.3406
210    46
211    39.7948
212    28.545
213    4.23093
214    186.088
215    84.5
216    47
217    42.5
218    59.5975
219    32.0515
220    18
221    84.608
222    49.5203
223    19.0702
224    28.5
225    27.5859
226    54
227    39.6601
228    4.05253
229    116
230    19
231    40.5
232    57.3429
233    116
234    4
235    5
236    46.021
