# Supplementary material for: Clocked stepping of an artificial protein walker along a DNA track
Source: Nat Nanotechnol. 2026 Jul 6;21(7):987–95. doi: 10.1038/s41565-026-02211-3 (PMC13379313; doi:10.1038/s41565-026-02211-3)
Supplement: Supplementary file 14 — Text files of single-molecule FRET and simulation output. [file 41565_2026_2211_MOESM14_ESM.zip › Extended_Data_Fig7_SourceData/exp1_falloff_alpha0.5.1.dat]

#> alpha = 0.5
1    20.7855
2    113.253
3    50.4489
4    23.7541
5    19.8862
6    51.3008
7    30.3474
8    22.7507
9    43.8937
10    39.2481
11    15.9841
12    112.895
13    20.367
14    21.6377
15    47.1629
16    3.55389
17    22.6367
18    86.8911
19    28.3049
20    49.0634
21    44.7022
22    57.1432
23    49.8849
24    14.7794
25    11.112
26    8.62861
27    26.0754
28    23.5643
29    12.0629
30    27.0626
31    32.5919
32    23.8938
33    10.2485
34    7.58168
35    14.7679
36    48.4285
37    80.9332
38    23.1743
39    111.002
40    25.5171
41    112.729
42    15.258
43    135.175
44    27.6842
45    29.4756
46    108.203
47    103.648
48    13.9523
49    74.7589
50    47.1537
51    14.737
52    23.7817
53    75.5273
54    9.25922
55    20.2121
56    135.502
57    23.2601
58    103.667
59    56.8706
60    57.613
61    10.5506
62    5.28671
63    15.7845
64    67.1831
65    41.9647
66    46.3379
67    31.7365
68    19.1379
69    16.0259
70    12.9035
71    167.61
72    46.9176
73    37.6402
74    105.084
75    4.18319
76    12.4504
77    51.4089
78    8.45777
79    45.5492
80    25.6307
81    51.3772
82    16.3411
83    17.0407
84    4.08796
85    94.8182
86    43.8129
87    16.6959
88    49.044
89    51.9946
90    106.237
91    75.9857
92    68.6393
93    97.3109
94    13.6775
95    18.2082
96    10.1658
97    79.0266
98    56.7598
99    39.0186
100    38.1223
101    58.8168
102    50.5806
103    42.5353
104    25.0461
105    28.6913
106    76.223
107    219.01
108    61.7073
109    84.2748
110    51.1186
111    29.091
112    76.1508
113    25.6769
114    45.9001
115    15.0465
116    21.1333
117    24.5224
118    10.1279
119    29.36
120    22.9954
121    80.9883
122    171.603
123    11.4458
124    12.0137
125    22.9142
126    79.4524
127    42.8047
128    29.7911
129    22.4365
130    54.066
131    104.527
132    62.3868
133    19.4242
134    131.999
135    15.7976
136    10.3436
137    16.3171
138    17.2315
139    18.4659
140    22.4325
141    29.5228
142    14.1363
143    21.5366
144    12.5638
145    52.0968
146    23.5313
147    23.4554
148    48.6498
149    4.94458
150    51.3614
151    124.763
152    82.6423
153    18.9181
154    47.0834
155    21.3893
156    36.6932
157    11.8826
158    70.0525
159    23.466
160    16.6495
161    79.7427
162    15.4345
163    21.61
164    14.1295
165    23.1061
166    12.1193
167    7.69894
168    58.7745
169    4.76224
170    67.961
171    28.1524
172    160.984
173    23.486
174    103.021
175    39.1705
176    12.081
177    18.9749
178    42.7453
179    110.068
180    13.4589
181    27.5937
182    44.2733
183    20.5551
184    23.4269
185    51.7927
186    41.1055
187    112.148
188    79.5258
189    26.9257
190    56.4727
191    13.0983
192    97.3254
193    23.7202
194    36.3339
195    6.31256
196    44.4654
197    44.7952
198    28.9716
199    12.5749
200    27.0478
201    30.2551
202    47.2266
203    22.4376
204    43.4382
205    54.1382
206    45.9964
207    47.7912
208    182.339
209    15.9462
210    48.9383
211    94.6331
212    48.1469
213    114.089
214    14.3573
215    102.493
216    30.7808
217    66.816
218    11.2488
219    39.2858
220    51.6104
221    162.848
222    28.2705
223    79.3106
224    23.0501
225    23.4332
226    50.1722
227    11.3053
228    15.5006
229    32.073
230    21.2306
231    39.1279
232    81.6581
233    67.4468
234    9.74948
235    80.242
236    13.1591
237    42.9852
238    23.5401
239    48.0416
240    18.3656
241    39.6411
242    16.6782
243    44.7467
244    28.9669
245    11.1078
246    51.2944
247    132.583
248    15.2074
249    46.8301
250    57.3632
251    6.9217
252    21.6347
253    55.2856
254    38.2026
255    52.023
256    15.9342
257    47.1055
258    86.0428
259    20.2628
260    23.3122
261    49.7094
262    33.2867
263    50.0459
264    14.2977
265    40.8612
266    15.9205
267    49.2664
268    42.9955
269    7.44601
270    40.2741
271    21.0368
272    78.3243
273    44.1644
274    20.2151
275    49.2809
276    40.9893
277    34.0034
278    7.12109
279    98.804
280    48.6486
281    25.285
282    141.998
283    19.9185
284    47.4536
285    6.33528
286    19.2602
287    253.982
288    21.466
289    18.808
290    9.81883
291    25.1977
292    20.8772
293    24.0305
294    69.3364
295    27.3606
296    24.0432
297    21.8322
298    26.5503
299    16.0167
300    68.855
301    10.8328
302    9.58529
303    19.2657
304    35.1771
305    49.1892
306    23.1038
307    46.8455
308    47.4904
309    21.2386
310    44.9682
311    79.4781
312    35.603
313    41.1818
314    3.12487
315    92.823
316    21.5337
317    19.107
318    26.9592
319    25.6583
320    51.0587
321    29.6487
322    38.2436
