# Supplementary material for: Clocked stepping of an artificial protein walker along a DNA track
Source: Nat Nanotechnol. 2026 Jul 6;21(7):987–95. doi: 10.1038/s41565-026-02211-3 (PMC13379313; doi:10.1038/s41565-026-02211-3)
Supplement: Supplementary file 14 — Text files of single-molecule FRET and simulation output. [file 41565_2026_2211_MOESM14_ESM.zip › Extended_Data_Fig7_SourceData/exp2_falloff_alpha0.5.5.dat]

#> alpha = 0.5
1    5
2    200
3    48.3689
4    32
5    58
6    4.04921
7    34.9222
8    46.5
9    17.5
10    18.4535
11    31
12    32.0463
13    18.0756
14    59.2006
15    25.0048
16    103
17    18
18    75.5
19    45.5
20    43.0533
21    4.02288
22    128.291
23    11.0634
24    101
25    39.6625
26    11.5
27    11.5
28    74
29    20.0961
30    4.5
31    58.1424
32    5.64844
33    55.7262
34    58.5818
35    110.118
36    46
37    32.0379
38    57.1432
39    5
40    4.5
41    46.5
42    4.72899
43    56
44    18.5
45    74.5573
46    57.2625
47    110
48    32
49    28.3801
50    46
51    18.2879
52    45.9034
53    45.5
54    5
55    32.4485
56    140.668
57    18.0363
58    4.00643
59    32.5
60    4.11142
61    25.5
62    60.5
63    26.1709
64    29.0136
65    28
66    60.0756
67    60.035
68    83.2092
69    44
70    54.3509
71    18.5
72    19.1584
73    28.2826
74    89
75    60.0644
76    47.5
77    46.0625
78    18.0041
79    84.5804
80    29
81    75.1595
82    56
83    46.1687
84    4.5
85    57.5
86    112.086
87    32.3853
88    89
89    4.01504
90    32.5
91    19.0092
92    78.5
93    18
94    16.819
95    14.5
96    4.5
97    4.03764
98    34
99    34.5
100    46.178
101    18.0758
102    6
103    4.5
104    18.5153
105    74.147
106    4.10987
107    58
108    18
109    5.5
110    46.5
111    86.7372
112    4.01032
113    126.539
114    115.78
115    4.02164
116    28.5467
117    18.0078
118    17.5
119    16.3676
120    4.56141
121    60
122    19.7988
123    30.5
124    60.5025
125    46.5
126    4.03104
127    56.2096
128    74.5262
129    4.5
130    30.0559
131    56.2671
132    5
133    4.04447
134    31.1991
135    4.11928
136    35.0915
137    114.5
138    18.249
139    28.2034
140    59
141    85.3848
142    14
143    34.1577
144    30.1437
145    88.5
146    32.2808
147    48.0564
148    5.5
149    33.5
150    102.5
151    18
152    61
153    58.9389
154    4
155    82.0071
156    32.009
157    46.4032
158    4
159    102.5
160    47.5
161    19
162    48
163    5.01814
164    83.1543
165    4.16883
166    54.2657
167    60.5
168    4.03451
169    82.7105
170    74
171    18
172    32.5
173    27.3326
174    18.1973
175    18.1256
176    74.8176
177    75.1887
178    4
179    5.70388
180    4.5
181    118
182    5
183    25.7271
184    47.5
185    42
186    61
187    12.5
188    46.6535
189    117.24
190    4.89528
191    85.1921
192    6.0905
193    5
194    4.0166
195    30
196    88
197    84.2441
198    47.2122
199    30.6505
200    30
201    5
202    33.5
203    32.0899
204    27.5503
205    26.8528
206    18
207    82.5016
208    5.5
209    46.0138
210    117.5
211    172.5
212    39.5
213    46.0322
214    18
215    47
216    57
217    47.2762
218    12
219    4.24067
220    84.9468
221    48
222    46.266
223    19
224    19.5
225    30.2008
226    58.5
227    26.6916
228    4.02458
229    146
230    29.1014
231    69.5
232    18
233    34
234    4.01297
235    89
236    33.5
