# Supplementary material for: Clocked stepping of an artificial protein walker along a DNA track
Source: Nat Nanotechnol. 2026 Jul 6;21(7):987–95. doi: 10.1038/s41565-026-02211-3 (PMC13379313; doi:10.1038/s41565-026-02211-3)
Supplement: Supplementary file 14 — Text files of single-molecule FRET and simulation output. [file 41565_2026_2211_MOESM14_ESM.zip › Extended_Data_Fig7_SourceData/exp2_falloff_alpha0.5.1.dat]

#> alpha = 0.5
1    19
2    20.1927
3    18.0324
4    56.0514
5    19
6    18.0186
7    60.0854
8    5
9    4.62809
10    46.0066
11    26.5
12    4.53278
13    4.11134
14    3.5
15    5.03977
16    18.1931
17    49
18    4.0135
19    58.7219
20    60
21    31.1231
22    59.5
23    4.5
24    4.75387
25    32.0247
26    4.18199
27    46
28    82.5
29    110
30    18.5
31    4.07065
32    17.5
33    16
34    18.6192
35    20
36    55.8359
37    32.0279
38    130.068
39    156.5
40    88
41    102.5
42    29
43    85.7272
44    31.4377
45    15.6208
46    87.1087
47    7.69553
48    18
49    46.0192
50    87.2846
51    4.5
52    4.13103
53    30
54    27.7376
55    19.7177
56    46.5
57    58.0725
58    28.5
59    59.819
60    29.621
61    16.6302
62    4
63    86
64    42.7664
65    18.5
66    16.5719
67    31.0706
68    27.302
69    4.5
70    60.1847
71    68.9014
72    18.5
73    32.111
74    86
75    46.0138
76    55.2625
77    11.2491
78    5.5
79    4.14138
80    21
81    141
82    142.5
83    75
84    5
85    18.5
86    76.9144
87    18.0005
88    41.5448
89    5.5
90    32.1492
91    33.6416
92    46.1473
93    5
94    144
95    17.4158
96    4
97    29.5
98    46.0301
99    46.2364
100    85
101    89.1482
102    18.5
103    112.5
104    26.5503
105    59.2272
106    4.04632
107    30.5
108    4.63185
109    5
110    59.3691
111    32.5
112    7.15477
113    84.5332
114    130
115    15.6965
116    48.7967
117    87.5
118    18.5193
119    74
120    31
121    18.5
122    4
123    28
124    33
125    15.5
126    17.9674
127    4.00959
128    74.5
129    6
130    60.0888
131    18.5
132    4.38119
133    46.5
134    55
135    28.5747
136    18.0407
137    5
138    4.12812
139    31.5
140    68.272
141    56.5
142    4.5
143    27
144    27.6053
145    5.5
146    244.5
147    62.1339
148    4.02336
149    74.1037
150    15.6777
151    57
152    60.1607
153    4.02279
154    29.5959
155    4.5
156    19.8671
157    18
158    57.5
159    89.0468
160    28.5
161    116.146
162    27.5
163    32.0135
164    75.3128
165    229.5
166    60.1218
167    130.011
168    46.1597
169    117.109
170    14.5
171    34.3096
172    45
173    33.6316
174    21
175    46.0396
176    20
177    56.2627
178    46.5
179    18.5
180    18.8775
181    58.05
182    152.524
183    30.8284
184    131
185    4.5
186    46.1206
187    18.0308
188    74.2679
189    48
190    75.5
191    19
192    116.024
193    74.5
194    18
195    28.5
196    68.5
197    75.7325
198    31.5
199    4.07147
200    4.71742
201    4.5
202    58.068
203    27.5269
204    114.541
205    32.6582
206    32.084
207    32
208    19.9698
209    4.5
210    187.5
211    55.8617
212    34.2781
213    4.00696
214    18.3932
215    4.34865
216    32.0239
217    26.5
218    32
219    60.0439
220    18.4187
221    25.0591
222    60.0153
223    13
224    71.5638
225    4.70196
226    116.078
227    197.641
228    46.5133
229    41.0613
230    4.33811
231    88.5
232    54.2545
233    172.118
234    4.01011
235    18.066
236    18.7097
