# Supplementary material for: Clocked stepping of an artificial protein walker along a DNA track
Source: Nat Nanotechnol. 2026 Jul 6;21(7):987–95. doi: 10.1038/s41565-026-02211-3 (PMC13379313; doi:10.1038/s41565-026-02211-3)
Supplement: Supplementary file 14 — Text files of single-molecule FRET and simulation output. [file 41565_2026_2211_MOESM14_ESM.zip › Extended_Data_Fig7_SourceData/exp1_falloff_alpha0.5.4.dat]

#> alpha = 0.5
1    77.4602
2    11.7319
3    30.0022
4    59.6052
5    29.42
6    90.3089
7    79.4214
8    20.0418
9    98.6144
10    30.7074
11    72.6586
12    27.7649
13    38.8479
14    160.07
15    126.495
16    10.8252
17    76.7057
18    45.0206
19    39.4349
20    28.3517
21    20.3225
22    19.0972
23    19.3802
24    19.7103
25    8.81591
26    78.2974
27    28.0807
28    21.9699
29    207.215
30    95.9125
31    39.7037
32    21.2445
33    34.4139
34    100.057
35    20.8505
36    13.8324
37    46.3027
38    16.5465
39    20.5248
40    21.1249
41    18.721
42    25.1456
43    14.1334
44    71.0119
45    67.698
46    13.3921
47    24.205
48    23.6542
49    20.5072
50    24.7429
51    19.5845
52    22.0652
53    19.2696
54    28.5834
55    53.7231
56    38.9741
57    64.5831
58    19.5806
59    46.9662
60    13.5517
61    69.7947
62    79.1257
63    58.9085
64    38.5527
65    82.6713
66    20.5856
67    11.7441
68    18.3665
69    57.0778
70    106.729
71    20.1083
72    25.8526
73    106.531
74    13.2874
75    57.6539
76    42.6029
77    44.0594
78    97.2496
79    42.6936
80    24.9964
81    29.7968
82    24.8041
83    116.859
84    14.7661
85    49.5335
86    48.5806
87    50.8226
88    48.8045
89    37.552
90    84.5853
91    69.1574
92    42.446
93    21.9611
94    26.3061
95    107.495
96    39.4673
97    45.1119
98    79.0589
99    130.365
100    20.7468
101    22.4126
102    17.3453
103    78.7905
104    6.70384
105    44.1514
106    20.7357
107    49.8602
108    141.271
109    30.8712
110    82.2203
111    22.525
112    35.6034
113    52.0594
114    17.3654
115    19.6178
116    66.8976
117    11.9092
118    29.2106
119    70.2292
120    30.4521
121    15.2514
122    30.5629
123    18.5147
124    103.727
125    21.7626
126    21.406
127    8.56535
128    27.198
129    20.4467
130    179.505
131    5.09422
132    25.9902
133    122.963
134    30.7859
135    23.9807
136    105.114
137    27.1568
138    35.8115
139    47.0285
140    47.5855
141    45.1311
142    77.6352
143    4.66951
144    79.299
145    88.5133
146    45.8398
147    15.4966
148    32.2033
149    16.229
150    47.8158
151    40.9322
152    51.2987
153    74.5147
154    16.7095
155    41.5557
156    100.549
157    43.3055
158    43.4575
159    22.9253
160    20.7415
161    74.0103
162    29.2893
163    39.573
164    24.0039
165    18.7618
166    8.28092
167    18.2563
168    49.9315
169    50.6351
170    73.1416
171    42.0635
172    29.0919
173    11.8451
174    52.109
175    40.1868
176    13.6479
177    48.1654
178    28.704
179    20.9432
180    96.7025
181    44.8119
182    84.8675
183    13.4862
184    77.4149
185    3.52579
186    3.8216
187    18.8194
188    48.5673
189    28.8056
190    14.2429
191    48.1434
192    46.6433
193    23.3472
194    75.6067
195    14.7621
196    40.8498
197    21.7554
198    23.8835
199    6.36563
200    15.0007
201    15.378
202    18.6865
203    6.82689
204    54.1614
205    23.7269
206    56.8799
207    52.6882
208    29.5792
209    36.7568
210    60.0987
211    36.7885
212    15.6857
213    6.58079
214    18.2048
215    28.4656
216    79.9934
217    39.5471
218    29.8858
219    72.9688
220    69.754
221    41.1757
222    47.9157
223    13.8262
224    102.917
225    23.301
226    7.66226
227    54.4396
228    27.2896
229    178.502
230    29.2487
231    20.3481
232    68.9996
233    6.09532
234    14.3509
235    3.3133
236    22.023
237    15.7384
238    15.0073
239    14.1492
240    7.60996
241    52.9883
242    21.2232
243    19.1426
244    16.0284
245    49.3204
246    17.7443
247    56.9391
248    18.8451
249    42.0856
250    20.531
251    28.7289
252    115.356
253    23.6704
254    99.9162
255    50.3931
256    30.9925
257    99.3811
258    25.4531
259    22.6648
260    43.3707
261    37.7506
262    80.787
263    18.3239
264    27.6785
265    65.3406
266    18.5807
267    75.4902
268    15.0789
269    18.3087
270    23.2004
271    12.0456
272    109.489
273    23.9142
274    25.2038
275    3.82598
276    41.5842
277    68.6596
278    12.1888
279    11.234
280    7.41988
281    6.59551
282    28.3373
283    13.804
284    29.9929
285    41.3097
286    115.262
287    11.049
288    13.425
289    21.8774
290    16.6163
291    31.1143
292    23.3842
293    17.7489
294    68.2251
295    18.8102
296    62.6213
297    12.391
298    11.0763
299    10.4882
300    39.2002
301    15.8307
302    16.8902
303    5.6424
304    13.6576
305    16.7892
306    54.6453
307    48.6376
308    100.807
309    28.5217
310    39.5603
311    14.6648
312    30.7329
313    131.631
314    28.1356
315    18.9494
316    142.836
317    41.2632
318    137.302
319    80.1682
320    27.5453
321    149.525
322    74.8372
