# Supplementary material for: Clocked stepping of an artificial protein walker along a DNA track
Source: Nat Nanotechnol. 2026 Jul 6;21(7):987–95. doi: 10.1038/s41565-026-02211-3 (PMC13379313; doi:10.1038/s41565-026-02211-3)
Supplement: Supplementary file 14 — Text files of single-molecule FRET and simulation output. [file 41565_2026_2211_MOESM14_ESM.zip › Extended_Data_Fig7_SourceData/exp1_falloff_alpha0.5.5.dat]

#> alpha = 0.5
1    8.99681
2    16.4005
3    46.9268
4    4.62243
5    27.9705
6    29.9368
7    26.2847
8    237.725
9    128.37
10    162.184
11    48.1331
12    58.9467
13    58.637
14    6.48938
15    43.0071
16    21.7739
17    24.3402
18    77.6618
19    27.4814
20    13.0789
21    23.6316
22    10.8492
23    20.9536
24    21.9346
25    19.8214
26    12.232
27    10.2733
28    24.3036
29    19.3417
30    7.91922
31    14.4356
32    34.3564
33    47.3659
34    139.498
35    78.4296
36    21.9546
37    4.41929
38    51.5652
39    20.8035
40    19.5749
41    46.0699
42    30.431
43    24.0216
44    15.3184
45    31.0703
46    77.2389
47    18.6793
48    43.4498
49    41.3727
50    89.8464
51    57.7733
52    56.4809
53    47.6585
54    16.0696
55    42.5292
56    66.9578
57    29.1056
58    69.0304
59    54.1075
60    24.1769
61    77.8396
62    23.3029
63    22.9796
64    46.2549
65    28.8588
66    20.3947
67    29.2411
68    22.4322
69    7.22774
70    78.4797
71    16.5374
72    101.702
73    31.9674
74    8.14711
75    49.4715
76    106.652
77    20.3581
78    27.6278
79    50.797
80    21.7276
81    57.8849
82    57.7097
83    28.7796
84    13.8873
85    20.634
86    78.9289
87    28.4619
88    15.2927
89    18.5849
90    28.9552
91    20.7115
92    82.7284
93    51.8037
94    103.413
95    43.6583
96    70.307
97    34.4984
98    131.547
99    47.2122
100    18.8196
101    173.535
102    23.5424
103    55.7381
104    48.7857
105    29.1978
106    30.8264
107    46.3233
108    127.891
109    49.1157
110    99.0312
111    12.0174
112    23.4558
113    13.7469
114    39.5876
115    39.963
116    22.2918
117    28.7255
118    79.608
119    51.7627
120    44.9078
121    22.2094
122    49.6102
123    71.5211
124    244.417
125    66.3078
126    18.4321
127    41.834
128    3.33892
129    57.6137
130    7.5352
131    5.80665
132    12.2514
133    152.673
134    97.4663
135    100.006
136    69.284
137    61.801
138    39.9773
139    26.385
140    12.3921
141    23.1632
142    56.0343
143    96.3614
144    27.8236
145    57.0401
146    7.46699
147    13.685
148    13.0115
149    12.9799
150    21.0306
151    29.1542
152    39.4506
153    33.38
154    21.1386
155    5.29045
156    43.7883
157    105.037
158    71.1002
159    100.291
160    29.9917
161    23.6339
162    83.4238
163    32.0801
164    26.3959
165    22.6386
166    99.5153
167    10.6598
168    8.14266
169    20.2996
170    53.9894
171    55.9478
172    23.001
173    21.334
174    55.7675
175    65.8322
176    18.2825
177    171.01
178    124.297
179    15.3494
180    26.1305
181    107.627
182    9.3055
183    126.69
184    15.6457
185    47.551
186    13.7082
187    18.0951
188    45.0428
189    19.4369
190    21.8084
191    14.3947
192    25.2881
193    49.0908
194    141.562
195    54.4538
196    70.8922
197    15.951
198    103.912
199    23.2007
200    10.2813
201    4.82873
202    55.0995
203    247.775
204    23.5372
205    158.701
206    21.9229
207    42.6242
208    79.5587
209    55.8639
210    102.374
211    49.0788
212    22.5074
213    58.2587
214    74.5877
215    42.8059
216    85.9499
217    16.2647
218    55.0375
219    28.4408
220    25.2545
221    13.1659
222    45.0156
223    21.7004
224    58.2477
225    6.00921
226    49.205
227    43.0193
228    70.832
229    28.1973
230    74.2495
231    70.9928
232    10.6706
233    21.0147
234    14.1508
235    30.0158
236    33.6548
237    190.035
238    51.7269
239    100.338
240    70.7465
241    21.6333
242    163.15
243    59.0171
244    87.3022
245    7.72955
246    51.2044
247    25.381
248    24.2449
249    22.1298
250    7.50134
251    31.0646
252    28.4183
253    40.7838
254    12.1573
255    20.7068
256    22.5555
257    9.55936
258    90.6456
259    69.892
260    48.4407
261    51.0943
262    135.18
263    15.1061
264    42.1726
265    50.0548
266    18.352
267    73.763
268    11.5775
269    106.402
270    52.0447
271    49.282
272    36.1373
273    14.7767
274    23.278
275    27.672
276    75.5265
277    52.4385
278    14.9855
279    6.6811
280    26.39
281    26.5295
282    51.3013
283    78.8908
284    51.1948
285    128.191
286    44.8833
287    5.97617
288    51.8703
289    3.71752
290    28.1005
291    56.0441
292    16.7235
293    8.18173
294    14.7452
295    79.8329
296    48.4404
297    13.6686
298    47.0837
299    47.8447
300    12.6649
301    81.8207
302    13.8301
303    36.5447
304    57.8761
305    17.8205
306    137.135
307    87.3814
308    15.6364
309    50.5932
310    28.9736
311    13.857
312    22.3766
313    108.122
314    44.4633
315    25.9081
316    29.6806
317    58.4872
318    46.9311
319    104.833
320    46.357
321    15.3932
322    11.6377
