# Supplementary material for: Clocked stepping of an artificial protein walker along a DNA track
Source: Nat Nanotechnol. 2026 Jul 6;21(7):987–95. doi: 10.1038/s41565-026-02211-3 (PMC13379313; doi:10.1038/s41565-026-02211-3)
Supplement: Supplementary file 14 — Text files of single-molecule FRET and simulation output. [file 41565_2026_2211_MOESM14_ESM.zip › Extended_Data_Fig7_SourceData/exp2_falloff_alpha0.5.2.dat]

#> alpha = 0.5
1    32.1369
2    12.6314
3    18.7133
4    46
5    46.5
6    3.8691
7    74.1318
8    102.5
9    29.5
10    27
11    30.5
12    11.2192
13    75.5
14    130.317
15    22.5
16    102.5
17    32.5798
18    58.5113
19    75.5
20    27.783
21    32.1453
22    32
23    31.725
24    143.156
25    30.6012
26    69.8456
27    19.0528
28    58.342
29    13.4141
30    9
31    29.5
32    74.5
33    4.01585
34    60.0195
35    47
36    32.0907
37    32.2445
38    126.769
39    3.88548
40    18.1998
41    34.2069
42    32.5
43    4.04215
44    16.1715
45    4.5
46    4.01601
47    18.5
48    11.7104
49    27.5
50    56.1913
51    4.57313
52    57.5133
53    18.014
54    26
55    102.069
56    34.5
57    48.5
58    11.5
59    26.7136
60    5.15413
61    74.0728
62    18.0041
63    20.678
64    158.5
65    46.0188
66    18.5
67    138
68    60
69    130.5
70    11.5
71    18.7132
72    102.5
73    4.5
74    115.131
75    172.01
76    4.13315
77    5.5
78    103.083
79    17.687
80    56.6827
81    14.5
82    60.7083
83    28.5
84    6.5
85    46.5
86    60.6492
87    33.6749
88    172.5
89    85
90    32.5
91    4.74449
92    4.5
93    4.01104
94    32.5
95    46.0593
96    3.71786
97    12
98    32.1903
99    30.5
100    31.7094
101    18.5
102    18
103    4.23759
104    27
105    4.06664
106    18.3242
107    54
108    4.01535
109    4.19439
110    32
111    12.5
112    18.5
113    4
114    31.6479
115    32.9164
116    47.0699
117    29.5
118    31.5
119    81.5
120    87.5
121    4.61007
122    31.5
123    4.5
124    5.5
125    46.5
126    85.1227
127    27.3937
128    58.5
129    62
130    30.5777
131    18.5
132    19.6575
133    170.5
134    19
135    25.7934
136    13.5
137    26.6733
138    74.0005
139    29.7736
140    5.57433
141    4.11285
142    130.027
143    18.5
144    32
145    18.5
146    31.3385
147    46.0665
148    4
149    33
150    32.0355
151    269.052
152    32.2997
153    109.357
154    31.5736
155    30.4837
156    60.949
157    74.5
158    86.5
159    87
160    4.28407
161    18.5239
162    4.5
163    61
164    5
165    3.5
166    112.699
167    46
168    61.5
169    29.5
170    27.6421
171    30.5
172    61.5
173    4.01045
174    144
175    60.0367
176    18.5
177    32.7132
178    28.5
179    5.5
180    4.10386
181    57.359
182    31.1016
183    19.5
184    18.2061
185    15.627
186    43.5171
187    4.14555
188    4.13233
189    32.0385
190    85
191    31.6433
192    6.5
193    21
194    4.71028
195    74
196    28.5
197    29.7813
198    18.0625
199    59.636
200    33
201    14.9219
202    53.3922
203    29.5
204    83.89
205    6
206    60.5
207    158.009
208    18
209    110.853
210    59.5
211    18.5
212    32.0691
213    18.5
214    56.6557
215    74
216    6
217    88
218    47.5
219    34.5
220    31.2266
221    11.1868
222    19.5
223    34
224    30.204
225    76.5
226    19.5
227    111.5
228    29.5
229    42.3641
230    45.514
231    83.9564
232    19.5
233    14.5
234    32.1671
235    29.4468
236    130
