# Supplementary material for: Clocked stepping of an artificial protein walker along a DNA track
Source: Nat Nanotechnol. 2026 Jul 6;21(7):987–95. doi: 10.1038/s41565-026-02211-3 (PMC13379313; doi:10.1038/s41565-026-02211-3)
Supplement: Supplementary file 14 — Text files of single-molecule FRET and simulation output. [file 41565_2026_2211_MOESM14_ESM.zip › Extended_Data_Fig7_SourceData/exp1_falloff_alpha0.5.7.dat]

#> alpha = 0.5
1    47.0297
2    77.8837
3    26.3049
4    51.2394
5    43.2574
6    16.7727
7    13.7696
8    46.313
9    25.8234
10    4.00166
11    46.8572
12    25.9066
13    56.73
14    22.1665
15    125.263
16    8.37924
17    100.626
18    94.9144
19    71.8265
20    122.793
21    22.5219
22    34.0775
23    14.8629
24    165.225
25    17.9813
26    12.8987
27    6.45943
28    17.033
29    65.85
30    78.7009
31    12.429
32    13.8501
33    33.846
34    82.6393
35    6.91117
36    162.198
37    12.4353
38    82.0522
39    9.66613
40    100.026
41    16.7558
42    45.4562
43    20.7639
44    14.4796
45    104.949
46    60.124
47    189.845
48    16.6375
49    15.0902
50    158.529
51    15.791
52    4.09667
53    40.2148
54    110.386
55    31.0307
56    28.3582
57    16.5446
58    11.5317
59    42.062
60    107.684
61    57.9839
62    44.7063
63    47.1596
64    40.5451
65    14.5464
66    3.84167
67    12.5983
68    22.5053
69    106.161
70    3.01047
71    39.7293
72    13.6473
73    130.651
74    22.9137
75    24.1206
76    16.7838
77    4.57486
78    35.1684
79    24.0797
80    30.623
81    30.3751
82    13.7444
83    18.7131
84    20.1731
85    11.931
86    111.631
87    11.6398
88    19.8136
89    44.8977
90    63.8828
91    77.313
92    32.9971
93    13.9971
94    10.4646
95    49.549
96    49.9222
97    3.01471
98    101.001
99    26.9753
100    22.5694
101    42.6097
102    85.5642
103    29.2939
104    20.5051
105    15.7614
106    26.3965
107    69.8203
108    226.781
109    46.9909
110    85.9234
111    16.6588
112    77.025
113    14.8627
114    47.869
115    10.2337
116    68.0754
117    11.1144
118    13.5852
119    22.4952
120    12.3141
121    99.8897
122    47.5793
123    4.47799
124    19.3439
125    71.8119
126    19.5527
127    14.7495
128    31.0982
129    73.7812
130    25.957
131    82.1973
132    26.6957
133    68.2516
134    18.2081
135    120.544
136    72.4518
137    38.6868
138    11.8942
139    9.29672
140    22.7866
141    18.5012
142    21.2306
143    164.32
144    23.9662
145    113.263
146    16.4329
147    20.7253
148    4.07881
149    85.8757
150    28.118
151    30.3657
152    20.6708
153    15.73
154    38.5799
155    22.4151
156    73.7709
157    11.154
158    71.3545
159    46.2027
160    66.3767
161    34.6747
162    76.1256
163    41.7989
164    23.4091
165    49.1434
166    19.8075
167    16.2527
168    10.8992
169    94.262
170    26.7346
171    31.3388
172    21.4092
173    53.5793
174    75.2368
175    22.3751
176    35.348
177    95.721
178    21.9398
179    78.9294
180    48.4686
181    69.0545
182    47.9757
183    26.6659
184    37.1678
185    86.0798
186    22.6455
187    6.48429
188    21.871
189    29.6253
190    3.08618
191    15.2101
192    108.392
193    28.936
194    24.6307
195    22.2416
196    13.7924
197    50.1391
198    45.7705
199    25.1504
200    185.012
201    34.0654
202    43.7737
203    47.1295
204    48.9954
205    41.5033
206    26.7168
207    46.3674
208    3.19269
209    65.8704
210    13.0814
211    11.7169
212    28.3369
213    19.4597
214    12.2085
215    22.1429
216    15.1452
217    61.2909
218    50.5462
219    37.0841
220    71.1649
221    18.1989
222    37.6006
223    22.6758
224    24.2399
225    59.6851
226    82.1035
227    37.5461
228    13.6935
229    58.7193
230    14.0632
231    3.97869
232    6.63327
233    45.9757
234    8.9027
235    28.2557
236    23.5223
237    104.116
238    12.5495
239    51.1907
240    37.6266
241    49.9852
242    44.4999
243    32.657
244    26.197
245    72.1959
246    51.2224
247    38.9274
248    25.6862
249    4.87866
250    22.1137
251    50.9289
252    39.2105
253    44.463
254    20.2301
255    4.79554
256    60.8705
257    21.7265
258    21.8863
259    52.2944
260    83.5174
261    21.0011
262    22.3892
263    17.0538
264    49.6928
265    4.57081
266    126.42
267    29.4499
268    73.3979
269    23.8901
270    136.376
271    106.266
272    7.36094
273    22.0091
274    21.9386
275    22.6002
276    14.2144
277    4.48587
278    27.1586
279    105.747
280    22.3113
281    22.069
282    23.3579
283    25.0014
284    4.62903
285    13.787
286    22.7126
287    43.1788
288    37.6721
289    79.5428
290    49.0433
291    28.2922
292    4.37783
293    113.789
294    29.9719
295    6.71375
296    46.9597
297    37.0617
298    160.48
299    76.6607
300    16.8736
301    22.0751
302    58.2174
303    15.2082
304    39.832
305    37.4618
306    122.541
307    29.1901
308    53.3469
309    18.4027
310    153.581
311    12.1777
312    105.956
313    43.9149
314    65.7499
315    40.0521
316    20.6259
317    28.259
318    56.4503
319    7.98834
320    77.692
321    20.5704
322    85.4955
