# Supplementary material for: Clocked stepping of an artificial protein walker along a DNA track
Source: Nat Nanotechnol. 2026 Jul 6;21(7):987–95. doi: 10.1038/s41565-026-02211-3 (PMC13379313; doi:10.1038/s41565-026-02211-3)
Supplement: Supplementary file 14 — Text files of single-molecule FRET and simulation output. [file 41565_2026_2211_MOESM14_ESM.zip › Extended_Data_Fig7_SourceData/exp1_falloff_alpha0.5.6.dat]

#> alpha = 0.5
1    13.8909
2    36.5605
3    37.8716
4    7.00173
5    19.1349
6    26.5742
7    23.6321
8    127.665
9    57.138
10    61.7265
11    19.2048
12    3.81623
13    48.9609
14    21.2155
15    26.5768
16    22.8218
17    35.8689
18    51.252
19    54.2726
20    77.2452
21    3.25771
22    28.3737
23    13.1236
24    105.737
25    28.4488
26    15.2438
27    11.3167
28    4.5145
29    66.737
30    27.5585
31    143.611
32    154.816
33    21.1384
34    30.65
35    49.3934
36    83.6339
37    44.8938
38    11.4353
39    104.032
40    33.0393
41    79.3326
42    11.5087
43    135.104
44    8.46869
45    11.5784
46    11.4421
47    44.6427
48    92.4667
49    22.2839
50    68.662
51    95.8336
52    46.7785
53    47.8614
54    22.7604
55    22.9265
56    25.638
57    81.2887
58    42.5901
59    52.9078
60    5.93272
61    30.2967
62    15.492
63    12.2701
64    5.6715
65    17.8816
66    106.408
67    68.4978
68    98.9788
69    52.1453
70    41.7685
71    112.547
72    39.3594
73    25.8255
74    21.0486
75    28.3996
76    134.304
77    34.3712
78    43.2773
79    40.9484
80    76.9076
81    11.1133
82    18.72
83    12.9563
84    16.6063
85    28.2872
86    24.6668
87    46.3617
88    30.963
89    14.3664
90    12.0503
91    35.5226
92    18.9317
93    49.7402
94    34.146
95    14.4064
96    114.382
97    29.1759
98    20.1083
99    22.643
100    51.7334
101    15.6539
102    12.9651
103    80.0982
104    34.8769
105    50.0366
106    30.2029
107    11.8212
108    7.19056
109    34.4459
110    138.168
111    19.991
112    46.4494
113    87.0392
114    33.0379
115    76.2159
116    31.931
117    20.8183
118    29.7072
119    12.6317
120    13.1539
121    12.7803
122    17.9434
123    18.9317
124    51.5847
125    73.0722
126    15.5361
127    46.6548
128    52.5193
129    25.698
130    13.3539
131    21.1123
132    11.1634
133    29.3893
134    20.6353
135    58.0533
136    10.0333
137    28.5885
138    12.448
139    41.5111
140    83.1825
141    76.9769
142    6.42078
143    50.4386
144    69.7038
145    22.4746
146    70.2391
147    40.1991
148    31.0089
149    50.3331
150    6.95885
151    15.8891
152    23.2812
153    11.0118
154    18.4086
155    10.504
156    41.0809
157    15.7943
158    26.9899
159    19.0843
160    26.4312
161    47.9636
162    36.8134
163    13.4176
164    20.1583
165    14.7121
166    12.0948
167    49.5344
168    167.363
169    79.084
170    58.0171
171    53.1909
172    114.094
173    50.8337
174    49.3519
175    13.1636
176    56.8225
177    16.9323
178    10.3265
179    83.4128
180    46.5389
181    14.5065
182    6.50445
183    79.7496
184    11.8205
185    18.4523
186    51.4573
187    15.6826
188    21.5456
189    43.5164
190    110.342
191    108.67
192    114.661
193    29.7379
194    16.6398
195    8.3578
196    22.6135
197    40.0159
198    26.3165
199    40.864
200    3.08677
201    39.6318
202    76.2864
203    13.3044
204    74.4699
205    19.4305
206    39.9854
207    4.60399
208    21.8007
209    18.8288
210    12.406
211    6.42539
212    77.1376
213    25.0786
214    42.795
215    19.6106
216    10.3484
217    9.15189
218    14.6769
219    16.8749
220    82.2848
221    21.1436
222    140.796
223    15.3884
224    60.233
225    21.5679
226    23.1948
227    14.339
228    26.9752
229    21.5188
230    52.1561
231    29.019
232    16.6733
233    179.926
234    12.2984
235    42.2623
236    79.1301
237    62.5732
238    16.0992
239    15.5668
240    52.2369
241    51.0726
242    14.4961
243    19.121
244    76.4369
245    53.3769
246    31.6233
247    105.29
248    18.5204
249    81.6289
250    22.1626
251    3.39528
252    31.2124
253    78.7384
254    7.61344
255    5.86903
256    71.5646
257    30.3045
258    16.1879
259    23.7562
260    30.1329
261    20.2886
262    10.9563
263    23.1022
264    18.8705
265    56.7573
266    107.221
267    23.2687
268    5.02917
269    23.176
270    56.5715
271    14.5731
272    41.2946
273    94.5867
274    58.4643
275    39.8049
276    20.4312
277    78.18
278    84.8342
279    56.2382
280    47.5398
281    101.065
282    40.0409
283    29.2743
284    12.1179
285    40.5502
286    78.0169
287    29.1609
288    13.6364
289    34.8081
290    25.7337
291    84.8632
292    22.1759
293    21.0127
294    20.0025
295    41.829
296    15.5249
297    19.7382
298    7.22687
299    46.8619
300    131.488
301    20.8312
302    62.8396
303    19.4981
304    39.3308
305    73.9084
306    15.3803
307    86.8068
308    80.3362
309    57.0336
310    79.5983
311    46.7622
312    16.6417
313    42.1991
314    139.094
315    20.7828
316    16.4021
317    38.4119
318    15.1796
319    20.3789
320    24.0635
321    50.0799
322    26.7485
