# Supplementary material for: Clocked stepping of an artificial protein walker along a DNA track
Source: Nat Nanotechnol. 2026 Jul 6;21(7):987–95. doi: 10.1038/s41565-026-02211-3 (PMC13379313; doi:10.1038/s41565-026-02211-3)
Supplement: Supplementary file 14 — Text files of single-molecule FRET and simulation output. [file 41565_2026_2211_MOESM14_ESM.zip › Extended_Data_Fig7_SourceData/exp2_falloff_alpha0.5.3.dat]

#> alpha = 0.5
1    32
2    32.0003
3    4.32894
4    59.2082
5    4
6    60
7    57.8213
8    16
9    97
10    55.5
11    47
12    18
13    33.5
14    46
15    30
16    31.7693
17    32.1127
18    16.5
19    46.1532
20    113
21    43.185
22    56
23    72
24    114.19
25    4.5
26    89
27    31
28    18
29    32.5
30    74.5
31    5.5
32    89.7845
33    28.0409
34    5.5
35    33
36    130.001
37    57.0172
38    19.5
39    32.25
40    4
41    46.5264
42    19.5
43    31
44    102.5
45    4.32936
46    18.5
47    18.0064
48    21.5
49    57
50    32
51    55.5384
52    81.5
53    30
54    4.68551
55    25.2937
56    32.1436
57    58.3165
58    58.5666
59    87.5056
60    28
61    4
62    42.5
63    34.3656
64    4.04239
65    31
66    19
67    57.5516
68    31.5
69    30.7668
70    29.5
71    18.0499
72    18.0021
73    31.0682
74    60.5
75    33.5
76    4.65722
77    4
78    28.5
79    74
80    57.6402
81    5
82    74.1695
83    5
84    19
85    18.5
86    6.5
87    30
88    102
89    18.025
90    18.2927
91    4.01995
92    27.522
93    14
94    19.1059
95    18.2137
96    4
97    53.3143
98    17.5
99    19.5
100    4.28846
101    28.5482
102    86.5
103    88.2208
104    32.0948
105    33.0489
106    4.0003
107    123.903
108    31.6087
109    75
110    21
111    85.9534
112    4.5
113    19.5
114    128.06
115    4.25013
116    46.2344
117    35
118    83
119    58.4493
120    32.5
121    4.22876
122    5.23825
123    59.5
124    113.222
125    18.5
126    4.5
127    35.1721
128    4.18679
129    46.1989
130    18.5
131    47
132    34
133    29
134    18.0126
135    87
136    102
137    67.2431
138    117.5
139    103
140    18.5
141    32.192
142    18.5
143    73.5
144    18
145    103
146    58.2954
147    31.0024
148    16
149    4.09233
150    27.7275
151    88.0287
152    5.5
153    30.3197
154    83
155    5.54686
156    4
157    28.2007
158    27.0355
159    47
160    115.524
161    32
162    142.291
163    20.5
164    4
165    32
166    4.04335
167    83
168    88
169    4.06032
170    28
171    5.5
172    4.5
173    4
174    33
175    46.5
176    46.1612
177    74.0332
178    30.5
179    4.03173
180    75.02
181    5.5
182    55.2102
183    33.7539
184    11.5436
185    4.5
186    88.1573
187    60.138
188    60.5
189    31.2487
190    116.5
191    113.504
192    44.5
193    18.5334
194    5
195    4.03622
196    6.55047
197    33.5
198    31.83
199    33.6157
200    251.272
201    60.5
202    74.0278
203    4.02478
204    47.5
205    4.15068
206    88.712
207    4.5
208    18.0005
209    26.3518
210    19
211    29.5
212    29
213    18.1861
214    30.309
215    74
216    82.3959
217    32.7434
218    4
219    74
220    14.075
221    27.8156
222    55.1523
223    28.5
224    19.5
225    4.00977
226    46.0881
227    27
228    30.1127
229    31.3443
230    46.401
231    19.5
232    4.5
233    55.5
234    30
235    74.5
236    47.1833
