# Supplementary material for: Clocked stepping of an artificial protein walker along a DNA track
Source: Nat Nanotechnol. 2026 Jul 6;21(7):987–95. doi: 10.1038/s41565-026-02211-3 (PMC13379313; doi:10.1038/s41565-026-02211-3)
Supplement: Supplementary file 14 — Text files of single-molecule FRET and simulation output. [file 41565_2026_2211_MOESM14_ESM.zip › Extended_Data_Fig7_SourceData/exp2_ExtFig7EF.ipynb]

# %% [code]
import numpy as np
import matplotlib.pyplot as plt
import matplotlib.cm as cm
from matplotlib.backends.backend_pdf import PdfPages
from scipy import stats
from scipy.optimize import curve_fit
import glob
import re

# %% [code]
# imitate bleaching by replacing falloff times with bleaching times, if bleached before falloff
# bleaching is modeled by a rate process with a bleaching rate 1/mean_bleaching_time
# returns an array of sorted original falloff times (first column in each entry) and sorted bleached falloff times (second column)
def sort_and_bleach( data_falloff, mean_bleaching_time ): # array of data_falloff times is unsorted
    data_falloff_sorted_bleached = []
    for falloff in data_falloff:
        # falloff times
        falloff_times = falloff[:,1]
        ## falloff_times = falloff[:,1][0:10] # only 10 elements (for testing)
        # sort falloff times (for plotting later)
        idx = np.argsort(falloff_times) # normal order
        falloff_sorted = falloff_times[idx]
        ## print( falloff_sorted )
        
        # bleaching times
        number_obs = len(falloff_times)
        rng = np.random.default_rng()
        bleaching_times = rng.exponential(scale=mean_bleaching_time, size=number_obs)
        bleached_falloff_times = np.minimum( falloff_times, bleaching_times );
        # sort
        idx = np.argsort(bleached_falloff_times) # normal order
        bleached_falloff_sorted = bleached_falloff_times[idx]
        ## print( bleached_falloff_sorted )

        # combine sorted original and bleached falloff times
        falloff_sorted_bleached = np.vstack( ( np.array([falloff_sorted]),np.array([bleached_falloff_sorted]) ) )
        ## print( falloff_sorted_bleached )

        # add to array
        data_falloff_sorted_bleached.append( falloff_sorted_bleached )

    return np.array( data_falloff_sorted_bleached )

# %% [code]
#files = glob.glob('exp2_falloff_noDarkPhases_alpha0.5.*.dat')
files = glob.glob('exp2_falloff_alpha0.5.*.dat')
data_falloff = [np.loadtxt(f) for f in files]
# print( data_falloff )

# %% [code]
# various bleaching times (second argument in the function calls below)
sorted_and_bleached_data = {}
sorted_and_bleached_data[10]  = sort_and_bleach( data_falloff, 10 )
sorted_and_bleached_data[20]  = sort_and_bleach( data_falloff, 20 )
sorted_and_bleached_data[50]  = sort_and_bleach( data_falloff, 50 )
sorted_and_bleached_data[100] = sort_and_bleach( data_falloff, 100 )
sorted_and_bleached_data[200] = sort_and_bleach( data_falloff, 200 )

# %% [code]
## darken() introduces a hard cut-off during the time intervals the ligand combination favors the middle position on the track
## for which no fluorescence signal is recored and which thus appear dark
## -> this is not necessary for traces for which the falloff times already take into account the dark phase (in the original simulation)
def darken( falloff_time, transient_time, interval, max_time ):
    darkened_falloff_time = falloff_time
    dark_interval = np.array( [ transient_time, transient_time+interval ] ) # np.array to be able to add values to all entries
    while dark_interval[0] < max_time:
        if dark_interval[0] < falloff_time <= dark_interval[1]:
            darkened_falloff_time = dark_interval[0]
        dark_interval += (2*interval)

    return darkened_falloff_time

# %% [code]
# figures for SI (Extended Data Figure 7 EF)

fig, (ax1, ax2, ax3) = plt.subplots(1, 3, figsize=(13, 10))
fig.subplots_adjust(wspace=0.4)  # increase space between plots

## first plot: reproduction of experimental kymograph for a selected bleaching time (and one data set)
mean_bleaching_time = 200
data_set = 6
falloff = sorted_and_bleached_data[mean_bleaching_time][data_set-1] # internal data_set counting starts at 0

number_obs = len(falloff[0])
indices = np.arange(number_obs)
#print( number_obs )

# falloff times
ax1.plot( falloff[1], indices, color="black" ) # second entry: sorted bleached falloff times
ax1.fill_between( falloff[1], indices, y2=number_obs, alpha=0.3, color="black")
#ax1.plot( [ darken( ft, 4, 7, 100 ) for ft in falloff[1] ], indices, color="black" ) # darkened
#ax1.fill_between( [ darken( ft, 4, 7, 100 ) for ft in falloff[1] ], indices, y2=number_obs, alpha=0.3, color="black")
ax1.text( -17, 228, "D", fontsize=14, fontweight='bold' )

## second plot: the 10 different data sets, bleached with selected bleaching time
ax2.text( -17, 228, "E", fontsize=14, fontweight='bold' )
for i, falloff in enumerate(sorted_and_bleached_data[mean_bleaching_time]):
    if i != data_set-1:
        ax2.plot( falloff[1], indices ) # second entry: sorted bleached falloff times
        #ax2.plot( [ darken( ft, 4, 7, 100 ) for ft in falloff[1] ], indices ) # darkened sorted bleached falloff times
ax2.plot( sorted_and_bleached_data[mean_bleaching_time][data_set-1][1], indices, color="black" )
#ax2.plot( [ darken( ft, 4, 7, 100 ) for ft in sorted_and_bleached_data[mean_bleaching_time][data_set-1][1] ], indices, color="black" )

## third plot: selected data_set for different bleaching times
n_curves = 4
colors = [cm.Blues((0.6 + 0.4*i/(n_curves-1))) for i in range(n_curves)] # dark blueish color palette
ax3.text( -17, 228, "F", fontsize=14, fontweight='bold' )
ax3.plot( sorted_and_bleached_data[10][data_set-1][1], indices, color=colors[0] )
#ax3.plot( [ darken( ft, 4, 7, 100 ) for ft in sorted_and_bleached_data[10][data_set-1][1] ], indices, color=colors[0] )
ax3.text( 8.5, 225, "10 s", fontsize=10, color=colors[0] )
ax3.plot( sorted_and_bleached_data[20][data_set-1][1], indices, color=colors[1] )
#ax3.plot( [ darken( ft, 4, 7, 100 ) for ft in sorted_and_bleached_data[20][data_set-1][1] ], indices, color=colors[1] )
#ax3.text( 40, 214, "20 s", fontsize=10, color=colors[1] )
ax3.text( 42, 221.5, "20 s", fontsize=10, color=colors[1] )
ax3.plot( sorted_and_bleached_data[50][data_set-1][1], indices, color=colors[2] )
#ax3.plot( [ darken( ft, 4, 7, 100 ) for ft in sorted_and_bleached_data[50][data_set-1][1] ], indices, color=colors[2] )
ax3.text( 41, 199, "50 s", fontsize=10, color=colors[2] )
ax3.plot( sorted_and_bleached_data[100][data_set-1][1], indices, color=colors[3] )
#ax3.plot( [ darken( ft, 4, 7, 100 ) for ft in sorted_and_bleached_data[200][data_set-1][1] ], indices, color=colors[3] )
ax3.text( 40, 85, "100 s", fontsize=10, color=colors[3] )
#ax3.annotate(
#    "200s",
#    xy=(33, 210),          # arrow tip (data coords)
#    xytext=(50, 150),  # text position
#    arrowprops=dict(arrowstyle="->")
#    #fontsize=10
#)
ax3.plot( sorted_and_bleached_data[mean_bleaching_time][data_set-1][0], indices, color="tab:orange" ) # unbleached falloff data
#ax3.plot( [ darken( ft, 4, 7, 100 ) for ft in sorted_and_bleached_data[mean_bleaching_time][data_set-1][0] ], indices, color="tab:orange" ) # unbleached falloff data
ax3.text( 50, 158, "No bleaching", fontsize=10, color="tab:orange" )
ax3.plot( sorted_and_bleached_data[mean_bleaching_time][data_set-1][1], indices, color="black" )
#ax3.plot( [ darken( ft, 4, 7, 100 ) for ft in sorted_and_bleached_data[mean_bleaching_time][data_set-1][1] ], indices, color="black" ) # darkened, reproduces experiment
ax3.text( 40, 70, "200 s", fontsize=10, color="black" )

for ax in (ax1, ax2, ax3):
    ax.set_xlabel( "Time [s]" )
    ax.set_ylabel( "Trace number" )
    ax.set_xticks( [0,30,60,90,120] )
    ax.set_xlim(0, 120)
    ax.set_ylim(-5, number_obs)
    # ax.set_aspect(0.546) # if time plotted until 100
    # ax.set_aspect(0.48)  if time plotted until 85
    ax.set_aspect(0.64)
    for x in range( 4,170,7 ):
        ax.axvline(x, color='k', linestyle='--', linewidth=0.5)
#    for x in range( 11,170,28 ):
#       ax.axvline(x, color='k', linestyle='--', linewidth=0.7)

plt.savefig( "exp2_kymographExtData.0.pdf", format="pdf" )
# NOTE: panel D will be replaced with the experimental kymograph

#ax1.set_title("no bleaching")
#ax2.set_title("mean bleaching time: " + str(mean_bleaching_time) )


# %% [code]
