# Supplementary material for: Clocked stepping of an artificial protein walker along a DNA track
Source: Nat Nanotechnol. 2026 Jul 6;21(7):987–95. doi: 10.1038/s41565-026-02211-3 (PMC13379313; doi:10.1038/s41565-026-02211-3)
Supplement: Supplementary file 14 — Text files of single-molecule FRET and simulation output. [file 41565_2026_2211_MOESM14_ESM.zip › Extended_Data_Fig7_SourceData/exp2_falloff_alpha0.5.10.dat]

#> alpha = 0.5
1    27.2133
2    4.5
3    67.1755
4    18
5    4.11193
6    13.2659
7    11.0966
8    29.5
9    74
10    4.06046
11    16
12    4.5
13    18.0286
14    5.13924
15    18.0023
16    26.3478
17    58.8614
18    32.3385
19    4
20    46.5
21    32.127
22    111.5
23    18.0239
24    4.0779
25    19.5
26    27.1801
27    18.0242
28    88.0178
29    4.5
30    87.4473
31    6.24982
32    5
33    19.7288
34    5.5
35    63
36    26.7269
37    131
38    4.72037
39    18
40    29.5
41    102.056
42    4.5
43    18.5
44    85.3263
45    32.0948
46    4.61248
47    4.09369
48    4.5
49    29.018
50    5.13011
51    17
52    18
53    57.5
54    85.8307
55    74.5
56    129.234
57    16
58    4.15607
59    33
60    4.01507
61    89
62    4
63    27.6034
64    29.2988
65    4.5
66    4
67    58.9011
68    11.1921
69    4.03221
70    130
71    5.16235
72    19.162
73    46
74    19.0635
75    74
76    11.5
77    4.61825
78    75
79    30.2435
80    32.5
81    47.5
82    12
83    4
84    8.5
85    35.7076
86    46.2191
87    32.5
88    5.5
89    47
90    18.0123
91    11.6865
92    31
93    15.3241
94    4.13093
95    6.11107
96    4.1467
97    46.0006
98    28.2205
99    28.6281
100    215.5
101    19.7334
102    33
103    32
104    5.5
105    32.1232
106    60.3975
107    110.693
108    113.144
109    141
110    19.2223
111    4.5
112    30
113    16.1942
114    18.5
115    18.0274
116    83.5
117    12.5
118    32
119    26.7628
120    31.3367
121    69.5
122    34.5
123    59.4206
124    53.5231
125    17
126    4
127    18.0001
128    4.02322
129    14.604
130    18.1963
131    28.5154
132    15.5
133    32.5
134    4.6349
135    19.5
136    111
137    4.5
138    116.115
139    11.7495
140    18.0476
141    18.0546
142    87.5
143    4.5
144    62
145    46.5
146    75.3738
147    33.5321
148    58.9663
149    88
150    58.7563
151    27.1303
152    18.0147
153    30.5
154    86
155    4
156    18.0529
157    14.2347
158    57.1616
159    18.8416
160    4.5
161    29.5
162    32.5
163    57.8196
164    32.1597
165    144.023
166    18.0862
167    18.5728
168    18
169    33.1377
170    58.5698
171    55.7243
172    31.7005
173    54.7167
174    5
175    28
176    139.256
177    18
178    32.5
179    46.1651
180    4.60473
181    29.7623
182    31.9059
183    4.11804
184    32.604
185    59.9036
186    60.5
187    32
188    32
189    4
190    4.85637
191    88.5
192    57
193    34.1535
194    74
195    12.8179
196    19.5
197    18.5
198    18.5
199    44.7021
200    61.5
201    4
202    27.0353
203    46.5
204    46.146
205    18.0077
206    33.5
207    26.0005
208    124.136
209    32.176
210    58.7118
211    4.01478
212    84.6967
213    5.07776
214    32.056
215    12
216    97
217    30.2819
218    158.161
219    32.0489
220    25.8076
221    4.5
222    82
223    31.5951
224    4
225    4.63425
226    28.8791
227    75
228    85.5
229    4.11899
230    4
231    88.1016
232    33
233    18.0091
234    21.8044
235    31.7654
236    25.5221
