# Supplementary material for: Clocked stepping of an artificial protein walker along a DNA track
Source: Nat Nanotechnol. 2026 Jul 6;21(7):987–95. doi: 10.1038/s41565-026-02211-3 (PMC13379313; doi:10.1038/s41565-026-02211-3)
Supplement: Supplementary file 14 — Text files of single-molecule FRET and simulation output. [file 41565_2026_2211_MOESM14_ESM.zip › Extended_Data_Fig7_SourceData/exp1_falloff_alpha0.5.8.dat]

#> alpha = 0.5
1    7.84226
2    20.2406
3    11.5925
4    20.7508
5    130.973
6    108.737
7    31.0175
8    11.3744
9    39.3858
10    13.0397
11    29.0445
12    17.0947
13    76.7501
14    83.3716
15    42.3739
16    52.0081
17    16.6986
18    54.7918
19    33.1904
20    47.7562
21    20.7137
22    19.3158
23    88.0656
24    14.9242
25    74.5252
26    13.9817
27    88.5469
28    46.5604
29    155.159
30    124.673
31    22.8498
32    47.486
33    54.5902
34    20.9964
35    7.50704
36    49.2377
37    40.0007
38    10.5895
39    51.3413
40    18.6188
41    56.7735
42    20.6739
43    47.1516
44    23.9222
45    16.3404
46    22.5643
47    59.7875
48    163.014
49    54.8809
50    22.699
51    14.2359
52    27.5282
53    45.9321
54    17.9394
55    13.0825
56    41.9072
57    30.9743
58    52.8402
59    22.6354
60    16.2733
61    26.4754
62    40.9588
63    19.551
64    46.2617
65    70.2643
66    112.449
67    11.4536
68    198.94
69    11.894
70    156.665
71    134.11
72    112.606
73    68.302
74    5.06302
75    54.044
76    43.2473
77    17.9868
78    16.18
79    3.64279
80    15.7053
81    7.96817
82    28.5852
83    72.5968
84    16.2865
85    97.3678
86    48.6668
87    62.7673
88    78.9153
89    57.2702
90    18.239
91    23.6508
92    29.6703
93    21.3902
94    66.0813
95    101.072
96    44.2671
97    9.8218
98    3.77555
99    30.1486
100    27.8373
101    17.0832
102    26.5181
103    57.0237
104    30.2498
105    85.4109
106    51.5788
107    18.7342
108    20.0859
109    16.5014
110    86.2635
111    44.4903
112    18.7942
113    56.9568
114    94.2219
115    27.1874
116    124.705
117    14.691
118    16.1556
119    23.0515
120    94.6582
121    24.7752
122    4.06754
123    20.2431
124    51.1927
125    29.5102
126    22.9653
127    76.0737
128    15.1215
129    21.0907
130    25.3871
131    29.8619
132    38.0482
133    15.3072
134    16.4088
135    21.4425
136    26.9153
137    79.189
138    51.2676
139    73.8641
140    62.94
141    21.1154
142    24.9968
143    21.5063
144    23.9576
145    7.62808
146    29.1646
147    36.7284
148    7.13227
149    14.7583
150    26.8336
151    23.4963
152    29.4942
153    104.344
154    58.8976
155    14.9909
156    29.6852
157    14.6745
158    28.8732
159    29.933
160    24.3224
161    42.3215
162    76.4861
163    12.2988
164    45.9992
165    49.1977
166    28.2482
167    40.3149
168    28.1709
169    14.9341
170    103.23
171    13.7765
172    9.76497
173    4.49359
174    23.1294
175    27.8878
176    13.9594
177    7.72765
178    35.672
179    40.1641
180    49.069
181    48.4549
182    42.6947
183    26.4379
184    28.9188
185    64.3376
186    46.399
187    12.1477
188    18.4377
189    5.6895
190    9.59568
191    15.0339
192    10.7439
193    24.0213
194    17.6567
195    21.8694
196    16.4578
197    3.80629
198    6.22974
199    28.7924
200    39.5328
201    29.8305
202    23.2
203    98.3852
204    30.6353
205    7.77551
206    14.2996
207    47.0447
208    151.845
209    45.1149
210    78.4709
211    22.9477
212    22.2984
213    77.1047
214    26.6386
215    21.306
216    47.2795
217    42.1333
218    103.603
219    15.0081
220    59.1939
221    161.498
222    41.0951
223    3.95876
224    47.8011
225    72.1373
226    55.9206
227    11.8043
228    14.2509
229    34.8183
230    21.2086
231    57.8957
232    54.6994
233    18.2873
234    50.5798
235    20.1483
236    46.042
237    3.05869
238    44.8328
239    18.7816
240    56.4828
241    78.9173
242    4.49087
243    30.5763
244    23.722
245    18.135
246    53.6777
247    19.7293
248    12.7996
249    39.5198
250    11.7194
251    102.557
252    13.5736
253    20.8318
254    52.9544
255    135.544
256    27.4613
257    3.16195
258    27.3294
259    77.2339
260    4.28879
261    13.5444
262    74.4348
263    4.7453
264    66.2415
265    139.74
266    56.9297
267    112.651
268    15.0716
269    50.2784
270    41.1173
271    23.7702
272    11.051
273    39.5501
274    46.0128
275    15.6456
276    48.7605
277    27.751
278    24.1489
279    49.5512
280    128.456
281    20.0501
282    23.7474
283    20.3311
284    61.8254
285    132.197
286    14.0706
287    107.915
288    106.39
289    8.08297
290    14.9521
291    70.911
292    148.55
293    21.5109
294    12.6882
295    98.5012
296    30.0487
297    13.4453
298    97.8989
299    6.57982
300    50.4667
301    48.4805
302    20.1494
303    5.05707
304    14.3919
305    109.684
306    25.8743
307    22.285
308    14.429
309    15.5894
310    3.73256
311    40.3222
312    21.576
313    80.0878
314    16.6393
315    83.8463
316    11.8047
317    71.9157
318    66.528
319    74.0297
320    47.4589
321    35.9289
322    74.7666
