# Supplementary material for: Clocked stepping of an artificial protein walker along a DNA track
Source: Nat Nanotechnol. 2026 Jul 6;21(7):987–95. doi: 10.1038/s41565-026-02211-3 (PMC13379313; doi:10.1038/s41565-026-02211-3)
Supplement: Supplementary file 14 — Text files of single-molecule FRET and simulation output. [file 41565_2026_2211_MOESM14_ESM.zip › Extended_Data_Fig7_SourceData/exp1_falloff_alpha0.5.9.dat]

#> alpha = 0.5
1    44.8454
2    69.7615
3    71.5478
4    104.824
5    22.1096
6    19.1168
7    158.157
8    80.0335
9    26.6093
10    19.1425
11    19.7809
12    160.455
13    7.87586
14    40.1338
15    55.9544
16    96.2625
17    6.33887
18    75.1541
19    14.4607
20    76.9442
21    40.3971
22    24.0441
23    15.1279
24    42.9895
25    9.62846
26    11.9193
27    75.0856
28    42.2316
29    21.0212
30    24.4729
31    25.4303
32    29.9889
33    56.9623
34    67.3416
35    19.4581
36    29.8038
37    4.6717
38    165.904
39    107.151
40    84.7842
41    3.11499
42    47.614
43    194.236
44    18.2707
45    25.5825
46    23.8175
47    82.4917
48    20.2565
49    47.0257
50    44.0537
51    13.1459
52    19.4778
53    21.819
54    14.819
55    49.8906
56    86.5548
57    20.4853
58    18.4857
59    23.3701
60    51.9818
61    48.346
62    11.0468
63    25.6079
64    21.6818
65    18.9943
66    11.7977
67    207.588
68    7.90643
69    69.3662
70    13.3279
71    32.2408
72    114.676
73    27.7757
74    44.7327
75    16.4423
76    49.5574
77    45.1448
78    8.57225
79    16.8581
80    37.3688
81    58.0792
82    131.887
83    22.8081
84    21.3531
85    24.9889
86    71.4056
87    9.30098
88    17.968
89    6.63813
90    18.5171
91    68.6426
92    18.0809
93    45.9012
94    40.2563
95    154.921
96    47.282
97    124.369
98    55.8092
99    50.4782
100    81.7811
101    32.9957
102    80.0435
103    49.9043
104    5.99315
105    139.532
106    108.779
107    40.7786
108    101.467
109    23.5701
110    5.92004
111    51.6686
112    30.6919
113    19.1621
114    79.7542
115    56.2137
116    183.619
117    105.729
118    32.1422
119    25.4488
120    16.6724
121    19.4531
122    107.075
123    20.2347
124    51.4299
125    130.025
126    14.094
127    53.6345
128    28.9507
129    53.5941
130    10.8918
131    33.3184
132    25.6232
133    69.7526
134    41.7987
135    23.24
136    6.75092
137    21.0301
138    19.4725
139    102.447
140    47.544
141    14.3358
142    5.94044
143    100.651
144    7.98139
145    27.6785
146    62.6475
147    14.8558
148    45.1365
149    106.576
150    39.2258
151    28.9381
152    60.8739
153    26.2482
154    26.0503
155    30.755
156    4.91447
157    23.1623
158    22.943
159    47.0541
160    20.2471
161    18.6794
162    14.586
163    13.4807
164    26.866
165    75.2751
166    93.5365
167    8.34411
168    15.1264
169    79.5548
170    21.0943
171    79.0327
172    52.0786
173    100.832
174    30.102
175    22.0669
176    12.9144
177    30.5621
178    50.2753
179    21.9324
180    3.11473
181    23.6204
182    38.6799
183    26.079
184    22.1322
185    22.7912
186    51.5508
187    12.498
188    17.3233
189    25.9892
190    48.5093
191    13.1403
192    77.8883
193    8.63975
194    27.57
195    30.3686
196    18.1126
197    19.7646
198    33.184
199    52.6528
200    20.4371
201    12.9675
202    18.5638
203    71.5935
204    38.9164
205    50.1178
206    190.939
207    102.49
208    30.0116
209    47.4794
210    13.027
211    23.5715
212    3.02496
213    40.8089
214    40.6753
215    21.9456
216    42.4134
217    19.857
218    66.1245
219    50.2315
220    40.7644
221    99.7374
222    7.41273
223    126.075
224    78.4907
225    54.1513
226    24.7261
227    26.5617
228    21.5496
229    20.1693
230    67.0476
231    63.918
232    35.2409
233    6.06465
234    24.3097
235    90.2643
236    47.3864
237    23.5174
238    48.8313
239    78.6585
240    12.5585
241    41.5135
242    48.7918
243    14.6517
244    21.5846
245    30.3317
246    3.76704
247    42.2237
248    34.8604
249    11.367
250    69.7521
251    105.444
252    57.3817
253    14.3804
254    6.67253
255    6.40365
256    24.0008
257    19.0555
258    52.2326
259    11.4124
260    29.2749
261    29.3211
262    11.4138
263    29.4308
264    14.8223
265    76.0165
266    21.9563
267    10.6835
268    11.6799
269    17.4742
270    15.2094
271    134.226
272    9.91396
273    22.143
274    224.007
275    81.6924
276    14.4839
277    21.3193
278    24.9493
279    56.565
280    21.6137
281    13.8349
282    96.5588
283    108.278
284    107.069
285    10.2848
286    20.1824
287    29.8281
288    106.386
289    52.3535
290    21.4308
291    16.0949
292    22.3729
293    10.1164
294    42.744
295    85.2649
296    54.3152
297    22.5928
298    49.5932
299    67.806
300    22.1022
301    74.9082
302    22.0498
303    24.086
304    27.2183
305    26.9299
306    21.111
307    126.096
308    41.663
309    68.8062
310    16.7205
311    41.2486
312    58.5046
313    12.5354
314    12.1383
315    11.5666
316    38.3257
317    11.0032
318    27.5435
319    44.3601
320    24.8868
321    49.4171
322    51.1166
