# Supplementary material for: Clocked stepping of an artificial protein walker along a DNA track
Source: Nat Nanotechnol. 2026 Jul 6;21(7):987–95. doi: 10.1038/s41565-026-02211-3 (PMC13379313; doi:10.1038/s41565-026-02211-3)
Supplement: Supplementary file 14 — Text files of single-molecule FRET and simulation output. [file 41565_2026_2211_MOESM14_ESM.zip › Extended_Data_Fig7_SourceData/exp2_falloff_alpha0.5.8.dat]

#> alpha = 0.5
1    4
2    40.513
3    4
4    19.6224
5    26
6    4.30153
7    59.5
8    30.5
9    58.652
10    44.2327
11    30.2917
12    118.5
13    33.5
14    59.5
15    19.5
16    4.17989
17    32.0511
18    57.0479
19    13
20    15.5
21    4.17755
22    18.005
23    32.0093
24    32.0953
25    30
26    41.1113
27    4.73119
28    74.5
29    18.2234
30    46.0266
31    18.5
32    4.13908
33    20
34    87.9574
35    18
36    18.0738
37    46.0174
38    4.5
39    46
40    85.5688
41    76.5
42    74.0006
43    4.15155
44    139.649
45    58.2778
46    4.29324
47    41.5
48    45.6511
49    32.0009
50    73
51    5.5
52    28.5
53    4.01506
54    4
55    16.5
56    59.3542
57    42.5
58    26.4763
59    4.5
60    46
61    31
62    4.5
63    4.5
64    27.5
65    29.5541
66    4.12976
67    84.7538
68    32.2342
69    18.1464
70    19.1058
71    31.2289
72    45.8429
73    33
74    4.01455
75    44.0168
76    74.9325
77    59.2524
78    19.4641
79    32.0048
80    30.7129
81    29.5
82    29.5
83    60.0454
84    30
85    5.25632
86    19.0337
87    4.5
88    31.1502
89    130.033
90    31.7057
91    96.6974
92    32.1046
93    84.2127
94    32.5
95    4.10547
96    86.6858
97    57.5
98    17.5
99    32
100    47
101    30.5505
102    4.03669
103    32.7194
104    59.5
105    4.1975
106    55.5
107    28.6241
108    115.837
109    29.2281
110    71.9337
111    5.07197
112    4.57351
113    29.13
114    29.5
115    18.439
116    29
117    88.2604
118    99
119    46.5
120    31.5
121    4.60304
122    18
123    30.5331
124    4.5
125    77
126    31.0193
127    56.8236
128    46
129    32.5404
130    102.047
131    30.6332
132    27.5
133    18.0612
134    18.0203
135    32.5
136    54.4205
137    14.5
138    29.1565
139    4
140    18
141    29
142    28.4068
143    19
144    46.0595
145    17.5
146    59.5282
147    19.1735
148    32.0855
149    18
150    4.15481
151    4.04004
152    32.5
153    27.8022
154    33.5
155    159.516
156    47
157    46.0455
158    7
159    4
160    53.0434
161    46.3099
162    27.5
163    4.00577
164    27.2998
165    102.028
166    61
167    69.5609
168    32.1414
169    27
170    4
171    25.877
172    30.5
173    4.5
174    88.8823
175    5.5
176    139
177    25.8857
178    5
179    5
180    26.3202
181    5
182    19.5
183    56.5382
184    87.7035
185    18.6928
186    46.013
187    18.5
188    34
189    4.5087
190    30
191    32.1654
192    89.5
193    21.5
194    4.10816
195    20
196    53.5
197    19.5
198    46
199    116.5
200    53.5
201    31.2264
202    18.0025
203    111.784
204    28.3531
205    32
206    84
207    28.1068
208    47
209    18.5
210    18.097
211    20
212    46
213    40.8302
214    102
215    13
216    86
217    61
218    60
219    56.7307
220    116.191
221    32.5
222    27.7021
223    4.5
224    32.5312
225    123.09
226    142
227    103.394
228    60.5
229    31.7637
230    3.5
231    145.5
232    13.0629
233    74.0108
234    143.909
235    17
236    31.0441
