# Supplementary material for: Clocked stepping of an artificial protein walker along a DNA track
Source: Nat Nanotechnol. 2026 Jul 6;21(7):987–95. doi: 10.1038/s41565-026-02211-3 (PMC13379313; doi:10.1038/s41565-026-02211-3)
Supplement: Supplementary file 14 — Text files of single-molecule FRET and simulation output. [file 41565_2026_2211_MOESM14_ESM.zip › Extended_Data_Fig7_SourceData/exp2_falloff_alpha0.5.9.dat]

#> alpha = 0.5
1    5.32942
2    26.5
3    4.00858
4    6
5    27.5
6    18.5256
7    17.5
8    28.6545
9    18.0685
10    57.2915
11    27.0494
12    4.10447
13    26.6244
14    18.5
15    13
16    4.09087
17    83.7408
18    57.1447
19    4
20    4.85768
21    60.1238
22    30.1317
23    28.3622
24    19.1181
25    5
26    46.0213
27    26.0724
28    32.0875
29    18.0354
30    4
31    4.34371
32    114.5
33    4.04811
34    32.0647
35    4.04644
36    116.034
37    87.3388
38    5
39    46.288
40    5.3063
41    18.0485
42    3.5
43    116.419
44    46.0629
45    27.2167
46    70.6233
47    18.5
48    30.3536
49    28
50    26.2322
51    41.7054
52    46.5
53    48
54    29.3669
55    46.0616
56    5
57    30.1163
58    31.9477
59    48
60    12.2283
61    30
62    32.1324
63    75.3629
64    4.03034
65    28.6004
66    228
67    47
68    32.2186
69    18.0305
70    54.5468
71    18.027
72    30.1926
73    29.0733
74    4
75    44.5
76    59.5
77    58
78    4
79    55.1696
80    4.13956
81    28.5
82    5.5
83    43.5
84    56.6871
85    144.5
86    7
87    17.5
88    60
89    29.0163
90    30.6485
91    16.5274
92    60.4224
93    15.1431
94    4.5
95    18.5
96    18.0724
97    46.5
98    4.5
99    13.5
100    20
101    32
102    32.5
103    18.0036
104    25.5
105    32
106    47
107    60.7951
108    32
109    59.5
110    32.5004
111    87.4746
112    40.5102
113    26.2546
114    4.02154
115    7
116    74.0182
117    55
118    126.707
119    4.63576
120    32.0099
121    46.7374
122    32.6405
123    15.3317
124    31.5534
125    11.5379
126    19.5
127    46
128    16.5
129    4
130    25.4286
131    18
132    102.5
133    5
134    32.0131
135    46.5
136    48
137    98.2939
138    4
139    32.5
140    88.9392
141    28.792
142    4
143    18.0307
144    26.5
145    18
146    16
147    16
148    88.1498
149    32
150    31
151    4.5
152    4.5
153    4
154    18.0127
155    32.0721
156    18.0777
157    75.5081
158    29.058
159    84.112
160    31.5
161    88
162    27.5967
163    83.6758
164    84.6555
165    19.5
166    15.2949
167    90.5
168    5
169    56
170    26.8113
171    4.02725
172    4.10605
173    19
174    4.5
175    5
176    12.9901
177    44.5
178    4
179    33.345
180    60.1875
181    29.5
182    4.5
183    7.5
184    32
185    71.5
186    35.8528
187    28.0394
188    29.5
189    46.2502
190    4.5
191    4.00987
192    4.00446
193    126.5
194    60.2021
195    32.6114
196    32.0704
197    31
198    5.5
199    4.23739
200    5.04116
201    32.6637
202    27
203    30.9167
204    102
205    30.5
206    60.2583
207    39.8751
208    4.5
209    47.3211
210    74.5
211    27.5
212    112
213    18.3562
214    46
215    46.3037
216    30.6037
217    62.0812
218    19.117
219    31.3344
220    129.01
221    96.5
222    4.47053
223    130.5
224    47.0323
225    43.3134
226    55
227    6.71302
228    21
229    4.19918
230    32.5
231    100.219
232    27.5
233    4.5
234    102.5
235    4
236    13
