# Supplementary material for: Clocked stepping of an artificial protein walker along a DNA track
Source: Nat Nanotechnol. 2026 Jul 6;21(7):987–95. doi: 10.1038/s41565-026-02211-3 (PMC13379313; doi:10.1038/s41565-026-02211-3)
Supplement: Supplementary file 14 — Text files of single-molecule FRET and simulation output. [file 41565_2026_2211_MOESM14_ESM.zip › Extended_Data_Fig7_SourceData/exp1_falloff_alpha0.5.10.dat]

#> alpha = 0.5
1    83.8943
2    58.9768
3    54.5681
4    38.9697
5    20.6862
6    61.1324
7    19.7193
8    112.6
9    84.1951
10    13.0144
11    40.2724
12    143.915
13    48.8689
14    18.7679
15    48.8549
16    21.2163
17    14.3592
18    17.958
19    75.2554
20    10.007
21    5.4895
22    17.9675
23    45.6124
24    32.8486
25    53.9203
26    189.48
27    51.5269
28    9.47033
29    66.4683
30    73.1207
31    57.0246
32    15.8122
33    97.3655
34    72.9682
35    54.9132
36    43.8849
37    30.9407
38    25.2486
39    101.007
40    4.67562
41    3.5552
42    96.3445
43    19.6153
44    148.589
45    22.1202
46    74.5614
47    52.0982
48    51.4775
49    25.5405
50    13.095
51    79.3698
52    18.0443
53    55.2503
54    25.8642
55    23.293
56    42.2011
57    21.0932
58    26.9642
59    71.043
60    18.7058
61    34.4829
62    28.0255
63    71.1058
64    16.8176
65    30.1706
66    51.5201
67    42.1988
68    7.37925
69    75.8843
70    150.092
71    213.222
72    19.4603
73    54.4579
74    18.5293
75    76.8351
76    12.0176
77    86.0397
78    4.58973
79    36.9099
80    19.1566
81    71.4381
82    26.7956
83    15.1227
84    43.7601
85    22.9391
86    21.9189
87    18.7667
88    66.7006
89    45.5847
90    7.27705
91    4.36386
92    56.8407
93    18.7443
94    23.4714
95    51.8772
96    78.3105
97    21.6474
98    77.4893
99    6.32767
100    47.5099
101    5.70119
102    27.6238
103    93.3478
104    22.8092
105    27.7853
106    20.5234
107    7.46302
108    51.6889
109    56.8859
110    14.6938
111    84.6747
112    50.4395
113    5.68543
114    63.397
115    44.3954
116    92.234
117    57.6609
118    21.3231
119    99.6194
120    45.7509
121    19.3281
122    103.752
123    30.0901
124    47.6536
125    22.1264
126    29.0182
127    20.2771
128    8.90296
129    32.1534
130    20.7485
131    22.9561
132    67.8216
133    71.3736
134    30.0871
135    39.2565
136    20.2719
137    46.1368
138    8.54489
139    46.2817
140    15.8689
141    30.8601
142    19.0237
143    48.3073
144    15.731
145    29.9755
146    21.9441
147    79.8076
148    28.4907
149    37.4455
150    140.764
151    29.9294
152    16.8604
153    4.70595
154    30.5711
155    48.8616
156    58.7011
157    30.9682
158    142.475
159    21.1812
160    3.01915
161    16.4179
162    149.896
163    17.6373
164    53.9606
165    21.9407
166    11.2808
167    38.3273
168    11.2807
169    48.346
170    16.4605
171    57.954
172    20.2759
173    9.05111
174    40.3585
175    16.1954
176    34.7088
177    25.7881
178    97.0639
179    19.293
180    3.01383
181    12.7601
182    27.9129
183    10.3754
184    54.2983
185    11.8989
186    8.21991
187    41.5208
188    70.0173
189    49.6087
190    12.4081
191    15.9525
192    21.4752
193    17.9212
194    16.7505
195    30.532
196    7.90924
197    57.726
198    55.9
199    19.3449
200    56.2765
201    81.1226
202    48.6974
203    47.5472
204    42.7858
205    19.9569
206    23.86
207    11.4564
208    12.1386
209    57.0121
210    53.8845
211    58.3942
212    43.8699
213    67.2822
214    20.2639
215    50.8604
216    85.0206
217    12.4799
218    20.2346
219    23.6305
220    40.5636
221    35.6763
222    21.1648
223    166.3
224    22.4499
225    85.1698
226    3.92894
227    26.8437
228    44.57
229    110.236
230    35.3406
231    49.9594
232    48.7689
233    303.82
234    39.8163
235    29.53
236    20.9937
237    41.3532
238    29.9364
239    16.6998
240    135.862
241    102.888
242    47.9447
243    53.9402
244    25.595
245    30.9834
246    54.6705
247    7.96993
248    17.9513
249    21.2693
250    6.99121
251    3.0758
252    13.6767
253    49.838
254    25.5261
255    20.38
256    12.2409
257    9.21426
258    3.13732
259    57.3418
260    17.038
261    4.35986
262    46.8171
263    27.3866
264    17.719
265    44.4867
266    45.7393
267    22.3303
268    88.7969
269    146.604
270    23.3493
271    21.4712
272    124.874
273    29.2567
274    38.5318
275    78.7152
276    54.6052
277    78.4562
278    12.5283
279    111.485
280    12.8682
281    20.124
282    40.5187
283    18.3342
284    57.4385
285    38.4083
286    56.3359
287    46.436
288    27.6146
289    28.8811
290    13.37
291    98.8516
292    3.03739
293    56.3831
294    98.9528
295    47.6003
296    23.9364
297    19.056
298    36.7002
299    22.8872
300    191.444
301    10.0948
302    40.4764
303    20.3401
304    7.74763
305    124.958
306    46.2016
307    57.8729
308    14.9205
309    3.26938
310    6.73348
311    43.0829
312    5.34291
313    11.0518
314    105.283
315    38.1337
316    41.7909
317    14.8494
318    41.9123
319    25.9445
320    51.5215
321    21.2234
322    21.2162
