# Supplementary material for: Clocked stepping of an artificial protein walker along a DNA track
Source: Nat Nanotechnol. 2026 Jul 6;21(7):987–95. doi: 10.1038/s41565-026-02211-3 (PMC13379313; doi:10.1038/s41565-026-02211-3)
Supplement: Supplementary file 15 — Excel spreadsheet of the speed and processivities of molecular motor. [file 41565_2026_2211_MOESM15_ESM.xlsx]

## Sheet: Extended Data Fig8A
	Walker Material	Walker type	Walker description	Reference	Speed (nm/s)	Run length (nm)
	Protein	Controlled	Tumbleweed	This manuscript	1.2	75
		Autonomous	Yeast Dynein	https://www.sciencedirect.com/science/article/pii/S0092867406008622	85	1900
			Kinesin	https://www.nature.com/articles/ncb1000_718	814	600
			Chicken Myosin V	https://www.sciencedirect.com/science/article/pii/S0006349509006031?via%3Dihub	500	1300
			Human Kinesin I	https://www.pnas.org/doi/10.1073/pnas.0808396106	109	450
	DNA	Controlled	Kinesin inspired DNA motor	https://pubs.acs.org/doi/10.1021/ja047543j	0.01	10
			DNA biped	https://pubs.acs.org/doi/10.1021/nl049527q	0.01	6
			Bipedal brownian DNA motor with coordinated legs	https://www.science.org/doi/10.1126/science.1170336	0.01	112
			DNA walker on bead	https://www.nature.com/articles/nnano.2015.246	0.015	108
			Walker in microfluidics switching	https://doi.org/10.1021/acsnano.7b00547	0.00166667	197.2
			Light controlled DNA motor	https://onlinelibrary.wiley.com/doi/full/10.1002/anie.202405250	0.133333	84
		Autonomous	Early DNA BBR	https://onlinelibrary.wiley.com/doi/abs/10.1002/anie.200501262	0.1	14
			The DNA spider	https://www.nature.com/articles/nature09012	0.05	100
			DNA triangles	https://www.nature.com/articles/nature09026	0.01	104
			ssWalker	https://www.nature.com/articles/nnano.2010.284	0.1	96
			DNA-Quantum dot	https://www.science.org/doi/10.1126/sciadv.1601600	0.13	200
			Cleated DNA walker	https://pubs.acs.org/doi/10.1021/acsnano.7b02693	0.00333333	141
			DNA nanowalker powered by protons	https://pubs.acs.org/doi/full/10.1021/acsnano.9b08166	0.00394444	28.4
			Autonomous walker on DNA	https://www.science.org/doi/10.1126/sciadv.adi8444	0.5	264
			Unidirectional DNA motor	https://onlinelibrary.wiley.com/doi/10.1002/anie.200460522	0.01	20.4
			Controlled DNA motor walking forward and backward	https://onlinelibrary.wiley.com/doi/abs/10.1002/smll.200900078	0.01	10

## Sheet: Extended Data Fig8B
	Walker material	Walker Type	Walker description	Reference	Step rate (s-1)	Processivity (steps)
	Protein	Controlled	Tumbleweed	This manuscript	0.0736196	5
		Autonomous	Yeast Dynein	https://www.sciencedirect.com/science/article/pii/S0092867406008622	10.625	237.5
			Kinesin	https://www.nature.com/articles/ncb1000_718	101.75	75
			Chicken Myosin V	https://www.sciencedirect.com/science/article/pii/S0006349509006031?via%3Dihub	13.8889	36.1111
			Human Kinesin I	https://www.pnas.org/doi/10.1073/pnas.0808396106	13	55
	DNA	Controlled	Bipedal clocked walker of DNA fuel antifuel style	https://doi.org/10.1021/ja4048416	0.00666667	6
			Kinesin inspired DNA motor	https://pubs.acs.org/doi/10.1021/ja047543j	0.002	2
			DNA biped	https://pubs.acs.org/doi/10.1021/nl049527q	0.005	3
			Bipedal brownian DNA motor with coordinated legs	https://www.science.org/doi/10.1126/science.1170336	0.000357143	4
			DNA walker on bead	https://www.nature.com/articles/nnano.2015.246	0.005	36
			Walker in microfluidics switching	https://doi.org/10.1021/acsnano.7b00547	0.01	17
			Light controlled DNA motor	https://onlinelibrary.wiley.com/doi/full/10.1002/anie.202405250	0.00952381	6
		Autonomous	Early DNA BBR	https://onlinelibrary.wiley.com/doi/abs/10.1002/anie.200501262	0.0142857	2
			The DNA spider	https://www.nature.com/articles/nature09012	0.025	50
			DNA triangles	https://www.nature.com/articles/nature09026	0.000384615	4
			ssWalker	https://www.nature.com/articles/nnano.2010.284	0.0166667	16
			DNA-Quantum dot	https://www.science.org/doi/10.1126/sciadv.1601600	0.026	40
			Cleated DNA walker	https://pubs.acs.org/doi/10.1021/acsnano.7b02693	0.00111111	47
			DNA nanowalker powered by protons	https://pubs.acs.org/doi/full/10.1021/acsnano.9b08166	0.00527778	38
			Autonomous walker on DNA	https://www.science.org/doi/10.1126/sciadv.adi8444	0.0151515	8
			Unidirectional DNA motor	https://onlinelibrary.wiley.com/doi/10.1002/anie.200460522	0.000980392	2
			Controlled DNA motor walking forward and backward	https://onlinelibrary.wiley.com/doi/abs/10.1002/smll.200900078	0.002	2
